# Supplementary material for: Histone acetylome-wide associations in immune cells from individuals with active Mycobacterium tuberculosis infection
Source: Nat Microbiol. 2022 Jan 31;7(2):312–26. doi: 10.1038/s41564-021-01049-w (PMC9439955; doi:10.1038/s41564-021-01049-w)
Supplement: Supplementary file 4 — Supplementary Tables 2–13,15–17,19–31,33,34,38–53. [file 41564_2021_1049_MOESM4_ESM.xlsx]

## Sheet: Table of Contents
Supplementary Table	Table Description
Supplementary Table 2	Metadata of ChIP-seq granulocyte discovery cohort
Supplementary Table 3	List of DA peaks for the granulocyte discovery cohort (ChIP-seq)
Supplementary Table 4	Metadata of ChIP-seq granulocyte validation cohort
Supplementary Table 5	List of DA peaks for the granulocyte validation cohort (ChIP-seq)
Supplementary Table 6	Metadata of ChIP-seq monocyte discovery cohort
Supplementary Table 7	List of DA peaks for the monocyte discovery cohort (ChIP-seq)
Supplementary Table 8	Metadata of ChIP-seq monocyte validation cohort
Supplementary Table 9	List of DA peaks for the monocyte validation cohort (ChIP-seq)
Supplementary Table 10	Input corrected and GC corrected peakheights for each granulocyte discovery sample (ChIP-seq)
Supplementary Table 11	Input corrected and GC corrected peakheights for each monocyte discovery sample (ChIP-seq)
Supplementary Table 12	Input corrected and GC corrected peakheights for each granulocyte validation sample (ChIP-seq)
Supplementary Table 13	Input corrected and GC corrected peakheights for each monocyte validation sample (ChIP-seq)
Supplementary Table 15	Metadata of RNA-seq samples
Supplementary Table 16	Differentially expressed genes from monocyte RNA-seq
Supplementary Table 17	Differentially expressed genes from granulocyte RNA-seq
Supplementary Table 19	Metadata of ChIP-seq monocyte SA cohort
Supplementary Table 20	Gene ontology (GREAT) results of DA peak enrichment, granulocytes, discovery cohort, Up DA peaks (see http://great.stanford.edu/public/html/ for detailed description of the columns in the worksheet)
Supplementary Table 21	Gene ontology (GREAT) results of DA peak enrichment, granulocytes, discovery cohort, Down DA peaks (see http://great.stanford.edu/public/html/ for detailed description of the columns in the worksheet)
Supplementary Table 22	Gene ontology (GREAT) results of DA peak enrichment, monocytes, discovery cohort, Up DA peaks (see http://great.stanford.edu/public/html/ for detailed description of the columns in the worksheet)
Supplementary Table 23	Gene ontology (GREAT) results of DA peak enrichment, monocytes, discovery cohort, Down DA peaks (see http://great.stanford.edu/public/html/ for detailed description of the columns in the worksheet)
Supplementary Table 24	Motif enrichment analysis of granulocyte Up DA peaks, discovery cohort
Supplementary Table 25	Motif enrichment analysis of granulocyte Down DA peaks, discovery cohort
Supplementary Table 26	Motif enrichment analysis of monocyte Up DA peaks, discovery cohort
Supplementary Table 27	Motif enrichment analysis of monocyte Down DA peaks, discovery cohort
Supplementary Table 28	Summary of motif enrichment analysis results
Supplementary Table 29	Gorilla analysis of DE genes, granulocytes, RNA-seq cohort, Up DE genes (see http://cbl-gorilla.cs.technion.ac.il/ for detailed description of the columns in the worksheet)
Supplementary Table 30	Gorilla analysis of DE genes, granulocytes, RNA-seq cohort, Down DE genes (see http://cbl-gorilla.cs.technion.ac.il/ for detailed description of the columns in the worksheet)
Supplementary Table 31	Gorilla analysis of DE genes, monocytes, RNA-seq cohort, Up DE genes (see http://cbl-gorilla.cs.technion.ac.il/ for detailed description of the columns in the worksheet)
Supplementary Table 33	Homer output for Super Enhancer analysis of monocyte discovery cohort
Supplementary Table 34	Homer output for Super Enhancer analysis of granulocyte discovery cohort
Supplementary Table 38	list of granulocyte haQTLs identified in this study
Supplementary Table 39	list of monocyte haQTLs identified in this study
Supplementary Table 40	Chen monocyte H3K27ac QTLs in LD with monocyte haQTLs from this study
Supplementary Table 41	Chen monocyte eQTLs in LD with monocyte haQTLs from this study. The list includes all SNPs without collapsing by LD.
Supplementary Table 42	Fairfax monocyte eQTLs in LD with monocyte haQTLs from this study. The list includes all SNPs without collapsing by LD.
Supplementary Table 43	Chen granulocyte H3K27ac QTLs in LD with granulocyte haQTLs from this study. The list includes all SNPs without collapsing by LD.
Supplementary Table 44	Naranbhai granulocyte eQTLs in LD with granulocyte haQTLs from this study. The list includes all SNPs without collapsing by LD.
Supplementary Table 45	Chen granulocyte eQTLs in LD with granulocyte haQTLs from this study. The list includes all SNPs without collapsing by LD.
Supplementary Table 46	TB GWAS SNPs used in this study
Supplementary Table 47	Leprosy GWAS SNPs used in this study
Supplementary Table 48	Leprosy GWAS SNPs that are in LD with haQTLs. The list includes all SNPs without collapsing by LD.
Supplementary Table 49	Inflammation GWAS SNPs used in this study
Supplementary Table 50	Inflammation GWAS SNPs that are in LD with haQTLs. The list includes all SNPs without collapsing by LD.
Supplementary Table 51	Autoimmune GWAS SNPs used in this study
Supplementary Table 52	Autoimmune GWAS SNPs that are in LD with haQTLs. The list includes all SNPs without collapsing by LD.
Supplementary Table 53	No. of GWAS SNPS that are in LD with SNPs in peaks and in DA peaks
Supplementary Table 54	List of IHEC datasets used for comparison with data generated in this study
*All genomic coordinates are in hg19

## Sheet: SupTable2
Sample ID	Disease State	Ethnicity	Age	Sex	Batch	Num Reads	Median Insert	Num Peaks	PCT Unique	Diabeties melittus	Smoking	Alcohol	Date of Collection
CHP049	Control	CHI	30	M	2	57051228	128	11458	91.84	No	No	No	2014-04-22
CHP050	Control	CHI	33	F	2	46800967	126	10156	90.04	No	No	No	2014-02-25
CHP052	TB	CHI	58	M	2	52829762	135	10018	91.59	No	Yes	No	2014-03-11
CHP053	TB	CHI	34	M	2	52782391	140	10274	91.29	No	No	No	2014-04-08
CHP055	TB	CHI	41	M	2	64954893	129	10512	89.15	Yes	No	No	2014-05-06
CHP056	Control	CHI	45	F	2	54828176	128	10312	90.71	No	No	No	2014-03-28
CHP057	TB	CHI	30	M	2	47305083	125	11860	88.82	No	Yes	No	2014-05-02
CHP058	Control	CHI	34	F	2	50100284	143	10182	95.42	No	No	No	2014-03-04
CHP059	Control	CHI	30	F	2	49821201	128	10317	90.66	No	No	No	2014-06-20
CHP091	Control	CHI	37	M	2	54915607	130	9720	91.44	No	No	No	2014-06-26
CHP092	TB	CHI	37	M	2	67481051	128	9916	89.99	No	Yes	No	2014-04-11
CHP094	Control	CHI	51	M	2	59435929	129	11042	92	No	No	No	2014-04-01
CHP095	Control	CHI	50	M	2	55946230	131	10548	88.17	No	No	No	2014-04-29
CHP097	Control	CHI	61	M	2	55680470	135	10584	85.65	No	No	No	2014-06-24
CHP098	TB	CHI	56	M	2	48950967	134	10247	88.51	Yes	No	No	2014-04-07
CHP099	Control	CHI	53	M	2	60436210	136	11327	83.08	No	No	No	2014-04-25
CHP100	Control	CHI	56	M	2	51899363	136	10334	93.32	No	No	No	2014-06-24
CHP101	Control	CHI	47	M	2	47416498	127	10204	88.23	No	No	No	2014-06-24
T10G1	Control	CHI	34	F	1	47397170	285	12790	77.24	No	No	No	2013-02-04
T10G3	TB	CHI	50	M	1	66720129	220	13211	88.32	Yes	No	No	2012-11-26
T10G4	TB	CHI	55	M	1	86741045	185	10848	92.66	NA	NA	NA	2012-09-27
T11G1	Control	CHI	39	F	1	76580536	211	11252	92.32	No	No	No	2012-11-08
T11G2	TB	CHI	48	M	1	47466318	296	10642	80.54	No	No	No	2013-04-16
T11G3	Control	CHI	26	M	1	64620663	209	11155	84.15	No	No	No	2013-12-24
T11G4	Control	CHI	54	F	1	45958459	245	22061	68.91	No	No	No	2013-04-25
T12G4	TB	CHI	59	M	1	65366184	266	19958	75.74	No	No	Yes	2014-07-22
T12G6	TB	CHI	58	M	1	18180846	246	12696	50.4	Yes	No	No	2013-04-26
T13G3	TB	CHI	44	F	1	44898955	260	13568	63.59	No	No	No	2013-04-18
T13G5	TB	CHI	54	M	1	25475757	197	14527	35.92	Yes	No	No	2013-06-26
T13G6	TB	CHI	43	F	1	47898321	267	13055	57.17	Yes	No	No	2013-05-17
T14G1	Control	CHI	48	M	1	16854992	227	13440	41.46	No	No	No	2013-12-17
T14G4	TB	CHI	30	F	1	22838752	221	18820	65.03	No	No	No	2013-05-07
T1G2	TB	CHI	46	M	1	62268829	201	9684	90.54	No	No	No	2014-01-24
T1G3	Control	CHI	51	F	1	34483296	221	10488	90.9	No	No	No	2013-12-13
T1G4	Control	CHI	27	M	1	81660517	207	11008	82.87	No	No	No	2013-12-13
T1G5	Control	CHI	27	M	1	59683434	209	10328	87.06	No	No	No	2013-12-17
T2G1	TB	CHI	53	M	1	84796552	195	10290	89.83	No	Yes	Yes	2014-01-24
T2G2	Control	CHI	41	M	1	61429282	213	11152	80.98	No	No	No	2013-12-13
T2G4	Control	CHI	46	M	1	48855850	199	11604	88.88	No	No	No	2014-01-10
T2G5	TB	CHI	39	F	1	57941542	220	10336	84.64	No	No	No	2014-01-21
T3G2	TB	CHI	54	M	1	53870004	207	10283	86.35	No	No	No	2013-12-13
T3G5	TB	CHI	57	M	1	56034052	211	10288	76.9	No	Yes	Yes	2013-12-27
T3G6	TB	CHI	47	M	1	62657526	216	15979	85	No	Yes	No	2013-12-31
T4G2	TB	CHI	50	M	1	43460460	232	9771	80.91	NA	NA	NA	2014-01-10
T4G5	Control	CHI	41	M	1	26249615	218	10788	74.02	No	No	No	2014-01-21
T9G1	TB	CHI	47	M	1	51379859	262	13294	83.76	No	No	Yes	2013-02-22

## Sheet: SupTable3
chromosome	Peak_start_0based	Peak_end_1based	P_value	FDRQ_value	Fold_change	Direction
chr14	68427917	68430417	4.7606e-07	1.8188e-05	1.22	ATB_Up
chr14	92865852	92868600	1.9672e-04	1.6696e-03	1.53	ATB_Up
chr1	232713198	232716302	4.7606e-07	1.8188e-05	1.43	ATB_Up
chr2	24704486	24707359	5.7940e-05	6.5916e-04	1.28	ATB_Down
chr3	154687933	154690770	9.8579e-07	3.0376e-05	1.35	ATB_Up
chr7	75197594	75200500	5.1041e-08	3.7260e-06	1.45	ATB_Down
chr11	108069435	108072335	3.4445e-04	2.5341e-03	1.29	ATB_Down
chr9	93969259	93971759	8.2689e-06	1.4913e-04	1.51	ATB_Up
chr9	96056974	96059349	9.8147e-03	3.0450e-02	1.23	ATB_Down
chr2	47283829	47286559	3.0033e-04	2.2863e-03	1.29	ATB_Down
chr1	21875999	21880699	1.7015e-04	1.4958e-03	1.42	ATB_Up
chr2	38055159	38057842	2.7123e-03	1.1944e-02	1.24	ATB_Down
chr15	78310300	78312500	7.9732e-05	8.3719e-04	1.23	ATB_Up
chr1	153328799	153332300	1.6519e-02	4.4574e-02	1.22	ATB_Up
chr3	185047533	185051254	1.9491e-06	5.0537e-05	1.58	ATB_Up
chr12	53601531	53604204	9.3203e-05	9.4388e-04	1.20	ATB_Up
chr15	86232028	86236328	2.1794e-03	1.0132e-02	1.26	ATB_Down
chr20	21079858	21082299	4.1286e-03	1.6197e-02	1.35	ATB_Up
chr19	13043081	13045381	1.3818e-03	7.2022e-03	1.25	ATB_Down
chr3	45104670	45107854	1.2648e-04	1.1905e-03	1.35	ATB_Up
chr19	53140037	53142537	1.2802e-02	3.7021e-02	1.43	ATB_Down
chr3	185016295	185018795	8.5413e-04	5.0482e-03	1.35	ATB_Up
chr16	85027335	85031342	9.6566e-04	5.5418e-03	1.23	ATB_Down
chr19	16252265	16256125	7.4407e-03	2.4810e-02	1.24	ATB_Up
chr15	75467002	75469400	1.3818e-03	7.2022e-03	1.26	ATB_Up
chr5	40627583	40629683	4.5536e-06	9.4333e-05	1.34	ATB_Down
chr9	97113249	97115569	1.2429e-06	3.5866e-05	2.70	ATB_Up
chr1	245219498	245221102	6.1577e-09	8.7812e-07	1.52	ATB_Up
chr7	97754500	97756500	7.5419e-04	4.6040e-03	1.21	ATB_Up
chr16	70379635	70381998	7.9732e-05	8.3719e-04	1.35	ATB_Down
chr17	3904704	3907404	3.7059e-06	8.0726e-05	1.39	ATB_Down
chr2	242040942	242042659	1.4686e-04	1.3391e-03	1.22	ATB_Down
chr1	27695098	27697502	8.1705e-03	2.6523e-02	1.28	ATB_Down
chr21	40182293	40184398	3.3559e-03	1.3899e-02	1.31	ATB_Up
chr12	26623004	26626992	3.7059e-06	8.0726e-05	1.59	ATB_Up
chr5	154061605	154063405	2.7368e-10	1.9743e-07	3.02	ATB_Up
chr3	119181433	119183802	2.2697e-04	1.8607e-03	1.21	ATB_Down
chr3	43429764	43432915	2.0915e-05	3.0283e-04	1.23	ATB_Down
chr12	76477131	76479306	5.1386e-04	3.4456e-03	1.29	ATB_Down
chr10	72324781	72326881	9.6566e-04	5.5418e-03	1.25	ATB_Down
chr14	77374382	77376417	1.2521e-07	7.1754e-06	1.43	ATB_Down
chr19	37063341	37065258	6.8052e-05	7.4384e-04	1.33	ATB_Down
chr19	18681437	18684081	2.2697e-04	1.8607e-03	1.22	ATB_Down
chr16	1990835	1993873	3.6946e-07	1.5679e-05	1.40	ATB_Up
chr15	51920800	51922728	2.4331e-03	1.1003e-02	1.28	ATB_Up
chr5	148342605	148344399	7.4407e-03	2.4810e-02	1.52	ATB_Up
chr11	116856485	116858644	4.5536e-06	9.4333e-05	1.36	ATB_Up
chr22	42809971	42812459	4.1286e-03	1.6197e-02	1.70	ATB_Down
chr10	126368293	126370160	6.8013e-06	1.2872e-04	1.38	ATB_Down
chr6	36408312	36411904	7.7738e-07	2.5089e-05	1.27	ATB_Down
chr9	115623359	115627015	1.7407e-03	8.5944e-03	1.28	ATB_Down
chr3	150994156	150998537	6.1468e-03	2.1712e-02	1.25	ATB_Up
chr19	7720135	7723758	5.8500e-04	3.7980e-03	1.21	ATB_Up
chr2	112220624	112224401	7.7738e-07	2.5089e-05	1.35	ATB_Up
chr16	6876535	6879357	3.9432e-04	2.8132e-03	1.82	ATB_Down
chr1	222827202	222829702	1.4686e-04	1.3391e-03	1.44	ATB_Up
chr19	20958737	20960065	1.4686e-04	1.3391e-03	1.33	ATB_Down
chr12	113343669	113346169	2.2697e-04	1.8607e-03	3.07	ATB_Up
chr4	6999936	7002136	1.0737e-02	3.2545e-02	1.28	ATB_Up
chr17	75421801	75426304	1.1731e-02	3.4727e-02	1.25	ATB_Down
chr1	198581002	198583398	1.5521e-03	7.8822e-03	1.23	ATB_Up
chr4	10225610	10227622	7.9732e-05	8.3719e-04	3.44	ATB_Down
chr17	40780608	40782608	4.5055e-04	3.1218e-03	1.35	ATB_Up
chr7	48135102	48138602	3.5231e-05	4.5291e-04	1.22	ATB_Up
chr2	102788124	102790342	4.9213e-05	5.7977e-04	1.28	ATB_Up
chr12	47749326	47750726	1.7942e-02	4.7443e-02	1.22	ATB_Up
chr16	19084698	19085836	5.1386e-04	3.4456e-03	1.38	ATB_Up
chr9	123164259	123166859	6.1030e-07	2.1324e-05	3.08	ATB_Up
chr3	122476733	122479454	5.7940e-05	6.5916e-04	1.23	ATB_Up
chr10	74311892	74313971	2.8462e-07	1.2976e-05	1.36	ATB_Up
chr1	36351698	36353999	2.6134e-04	2.0691e-03	1.22	ATB_Down
chr2	202021345	202024186	9.3203e-05	9.4388e-04	1.29	ATB_Down
chr10	3761471	3764492	1.7480e-05	2.6239e-04	1.24	ATB_Up
chr16	30769398	30772236	1.9491e-06	5.0537e-05	1.27	ATB_Down
chr7	80769094	80771700	1.4564e-05	2.2695e-04	1.54	ATB_Down
chr18	21439776	21443431	5.4735e-10	2.0977e-07	1.32	ATB_Up
chr1	245216799	245218499	2.1812e-07	1.0615e-05	1.34	ATB_Up
chr14	82231252	82234052	1.0870e-04	1.0699e-03	1.28	ATB_Up
chr11	124939714	124941876	1.2648e-04	1.1905e-03	1.65	ATB_Down
chr6	140160095	140162112	6.8013e-06	1.2872e-04	1.33	ATB_Up
chr11	34321544	34323744	2.4956e-05	3.4543e-04	1.42	ATB_Up
chr22	29512502	29515597	1.2521e-07	7.1754e-06	2.09	ATB_Up
chr10	94519419	94521280	4.5055e-04	3.1218e-03	1.22	ATB_Up
chr19	38538065	38541058	5.4735e-10	2.0977e-07	1.61	ATB_Up
chr17	75881902	75885104	3.7248e-03	1.5012e-02	1.22	ATB_Down
chr16	11399798	11402737	2.5999e-09	4.9821e-07	1.71	ATB_Up
chr17	78792094	78795230	3.7248e-03	1.5012e-02	1.35	ATB_Up
chr7	138792899	138797400	1.9021e-08	1.8812e-06	1.62	ATB_Up
chr13	49233516	49235863	1.2521e-07	7.1754e-06	1.21	ATB_Down
chr1	120751200	120754202	2.9691e-05	3.9665e-04	1.43	ATB_Up
chr6	10837912	10840178	7.4407e-03	2.4810e-02	1.24	ATB_Down
chr3	128309415	128312002	1.1731e-02	3.4727e-02	1.41	ATB_Down
chr14	71806252	71809515	9.3203e-05	9.4388e-04	1.21	ATB_Up
chr2	51230129	51232159	2.4956e-05	3.4543e-04	1.27	ATB_Down
chr17	2059901	2062206	1.6519e-02	4.4574e-02	1.25	ATB_Down
chr22	36818889	36822850	2.4251e-06	5.8776e-05	1.23	ATB_Down
chr7	75625300	75628099	7.7738e-07	2.5089e-05	1.24	ATB_Down
chr13	52409800	52412816	6.8052e-05	7.4384e-04	1.61	ATB_Up
chr22	45621389	45627061	9.3598e-08	5.8866e-06	1.47	ATB_Up
chr13	99160413	99163113	1.7942e-02	4.7443e-02	1.22	ATB_Down
chr3	171856326	171859595	2.4331e-03	1.1003e-02	1.30	ATB_Up
chr2	219246070	219248342	1.3954e-02	3.9395e-02	1.24	ATB_Up
chr10	12489653	12492153	4.5698e-03	1.7405e-02	1.26	ATB_Down
chr8	95940060	95942360	1.9672e-04	1.6696e-03	1.32	ATB_Down
chr2	217276401	217278401	7.7738e-07	2.5089e-05	1.28	ATB_Up
chr9	36139169	36141271	4.9213e-05	5.7977e-04	1.23	ATB_Up
chr6	10642664	10645012	4.1692e-05	5.1439e-04	1.35	ATB_Down
chr17	8818301	8821008	1.9672e-04	1.6696e-03	1.39	ATB_Down
chr19	42304625	42309361	2.2697e-04	1.8607e-03	1.20	ATB_Down
chr15	94715466	94718820	2.4956e-05	3.4543e-04	1.27	ATB_Down
chr19	2263365	2265581	2.2697e-04	1.8607e-03	1.20	ATB_Down
chr15	64982900	64986000	1.2099e-05	1.9731e-04	1.28	ATB_Down
chr16	68032138	68034967	1.3818e-03	7.2022e-03	1.35	ATB_Down
chr6	154675064	154678583	4.5698e-03	1.7405e-02	1.24	ATB_Down
chr3	101554759	101557459	6.7673e-03	2.3202e-02	1.26	ATB_Down
chr8	67053053	67055903	1.5604e-06	4.2715e-05	1.52	ATB_Up
chr6	5891312	5893212	5.1386e-04	3.4456e-03	1.43	ATB_Down
chr6	30482434	30485504	7.4407e-03	2.4810e-02	1.25	ATB_Up
chr19	11707265	11709165	1.4686e-04	1.3391e-03	1.25	ATB_Down
chr11	121317915	121321998	7.5419e-04	4.6040e-03	1.22	ATB_Down
chr12	116761106	116764231	1.9491e-06	5.0537e-05	1.24	ATB_Up
chr14	98171752	98174752	2.6134e-04	2.0691e-03	1.51	ATB_Down
chr3	45095459	45098033	1.7480e-05	2.6239e-04	1.38	ATB_Up
chr4	16238499	16241099	3.4445e-04	2.5341e-03	1.20	ATB_Down
chr13	24850553	24851836	2.4331e-03	1.1003e-02	1.28	ATB_Up
chr2	48491024	48494142	6.7673e-03	2.3202e-02	1.59	ATB_Down
chr17	21035534	21036806	2.2697e-04	1.8607e-03	1.25	ATB_Up
chr13	52398916	52402802	1.4564e-05	2.2695e-04	1.39	ATB_Up
chr7	130425400	130426802	5.8500e-04	3.7980e-03	1.32	ATB_Up
chr19	23868865	23870581	1.2282e-03	6.6008e-03	1.39	ATB_Down
chr10	89831563	89832681	1.7407e-03	8.5944e-03	1.30	ATB_Up
chr4	2788099	2790235	8.9606e-03	2.8448e-02	1.35	ATB_Down
chr8	123921385	123924603	7.7738e-07	2.5089e-05	1.55	ATB_Up
chr1	143998002	144001401	3.4445e-04	2.5341e-03	1.33	ATB_Up
chr18	2958603	2961825	3.7220e-08	2.9641e-06	1.82	ATB_Up
chr3	32556815	32559554	1.0870e-04	1.0699e-03	1.20	ATB_Down
chr17	80935708	80938508	3.0033e-06	6.8847e-05	1.26	ATB_Up
chr19	16372541	16375065	1.5192e-02	4.1990e-02	1.41	ATB_Down
chr9	35844115	35846304	4.1692e-05	5.1439e-04	1.38	ATB_Down
chr2	70152542	70155486	2.4331e-03	1.1003e-02	1.38	ATB_Up
chr7	72616900	72619594	1.9492e-03	9.3272e-03	1.24	ATB_Down
chr11	60614988	60618644	6.7673e-03	2.3202e-02	1.48	ATB_Down
chr17	76253208	76255004	3.5231e-05	4.5291e-04	1.74	ATB_Up
chr10	91172845	91175945	1.4564e-05	2.2695e-04	1.62	ATB_Up
chr3	129243733	129246426	1.6421e-09	4.1099e-07	1.44	ATB_Down
chr6	110091578	110095050	2.7123e-03	1.1944e-02	1.21	ATB_Down
chr11	73172176	73174544	6.1030e-07	2.1324e-05	1.45	ATB_Up
chr22	36042884	36045894	1.3684e-10	1.3985e-07	3.72	ATB_Up
chr16	10940042	10942635	3.0191e-03	1.2852e-02	1.24	ATB_Down
chr22	39834202	39836297	5.0513e-03	1.8738e-02	1.61	ATB_Down
chr2	239180942	239183601	4.9213e-05	5.7977e-04	1.24	ATB_Up
chr20	35922099	35924299	6.1030e-07	2.1324e-05	1.31	ATB_Up
chr20	1818999	1822199	5.5759e-03	2.0184e-02	1.46	ATB_Down
chr9	33263672	33266574	1.0018e-05	1.7304e-04	1.36	ATB_Up
chr7	3636200	3637800	5.8500e-04	3.7980e-03	2.34	ATB_Down
chr6	14734196	14736364	1.9672e-04	1.6696e-03	1.29	ATB_Down
chr3	156543126	156545226	1.9492e-03	9.3272e-03	1.20	ATB_Down
chr12	72232392	72235131	7.4407e-03	2.4810e-02	1.23	ATB_Down
chr12	65106824	65109831	3.9432e-04	2.8132e-03	1.44	ATB_Up
chr19	16554861	16562041	7.7738e-07	2.5089e-05	1.23	ATB_Down
chr3	113548526	113551264	3.0033e-06	6.8847e-05	1.23	ATB_Down
chr3	10156326	10158654	7.7738e-07	2.5089e-05	1.22	ATB_Down
chr1	158533402	158535202	6.7673e-03	2.3202e-02	1.20	ATB_Up
chr22	50359636	50361738	1.0018e-05	1.7304e-04	1.46	ATB_Up
chr1	205742998	205745302	1.7942e-02	4.7443e-02	1.28	ATB_Down
chr12	31880504	31883706	9.3203e-05	9.4388e-04	1.23	ATB_Up
chr17	39834204	39836604	1.2521e-07	7.1754e-06	2.01	ATB_Up
chr5	171576099	171581478	1.2099e-05	1.9731e-04	1.24	ATB_Down
chr19	17235041	17238165	2.4251e-06	5.8776e-05	1.25	ATB_Down
chr8	29855803	29858303	5.0513e-03	1.8738e-02	1.26	ATB_Down
chr6	34623734	34626434	4.5536e-06	9.4333e-05	1.24	ATB_Up
chr2	103038866	103042070	3.7248e-03	1.5012e-02	1.35	ATB_Up
chr12	2026092	2028606	1.7015e-04	1.4958e-03	1.41	ATB_Down
chr15	57998028	58000266	4.9213e-05	5.7977e-04	1.25	ATB_Down
chr2	74424859	74427342	4.5536e-06	9.4333e-05	1.56	ATB_Up
chr2	70244001	70247829	4.5055e-04	3.1218e-03	1.31	ATB_Up
chr5	43039099	43043583	1.2648e-04	1.1905e-03	1.31	ATB_Up
chr19	49402012	49404680	2.7368e-10	1.9743e-07	2.20	ATB_Up
chr11	33727444	33729419	5.1041e-08	3.7260e-06	1.55	ATB_Up
chr17	54990301	54994001	1.9491e-06	5.0537e-05	1.49	ATB_Up
chr7	73667900	73670302	6.9514e-08	4.7362e-06	1.37	ATB_Up
chr4	159826205	159828415	2.9691e-05	3.9665e-04	1.38	ATB_Down
chr7	140089200	140092000	3.0191e-03	1.2852e-02	1.27	ATB_Up
chr7	138802299	138805102	3.7059e-06	8.0726e-05	1.58	ATB_Up
chr11	125756887	125758557	1.9672e-04	1.6696e-03	1.21	ATB_Up
chr9	135225369	135227359	6.1577e-09	8.7812e-07	1.65	ATB_Up
chr18	43561303	43565331	5.4735e-10	2.0977e-07	1.90	ATB_Up
chr17	74506508	74509308	2.5999e-09	4.9821e-07	3.47	ATB_Up
chr2	26633942	26636259	4.1052e-09	6.7128e-07	1.39	ATB_Up
chr7	101707194	101708902	1.5521e-03	7.8822e-03	1.21	ATB_Down
chr9	4814059	4816671	3.7220e-08	2.9641e-06	1.35	ATB_Up
chr22	32317950	32320236	3.3559e-03	1.3899e-02	1.24	ATB_Up
chr1	150532898	150536199	2.5999e-09	4.9821e-07	1.73	ATB_Up
chr12	120096892	120098992	1.1731e-02	3.4727e-02	1.58	ATB_Down
chr22	37267979	37271784	1.5521e-03	7.8822e-03	1.20	ATB_Up
chr4	38610699	38612799	3.0033e-06	6.8847e-05	1.34	ATB_Down
chr11	66275844	66278657	4.9213e-05	5.7977e-04	1.88	ATB_Up
chr22	29478584	29481384	4.7606e-07	1.8188e-05	2.88	ATB_Up
chr19	58357979	58359665	4.5698e-03	1.7405e-02	1.44	ATB_Down
chr20	43807123	43810599	1.2282e-03	6.6008e-03	1.32	ATB_Down
chr17	57913701	57917108	5.4735e-10	2.0977e-07	2.86	ATB_Up
chr14	68146139	68148517	3.7248e-03	1.5012e-02	1.42	ATB_Down
chr6	34341012	34343378	5.5758e-06	1.1119e-04	1.30	ATB_Down
chr7	30216502	30219700	3.4445e-04	2.5341e-03	1.24	ATB_Up
chr1	234533999	234537202	7.5419e-04	4.6040e-03	1.46	ATB_Up
chr21	39599179	39603492	2.1794e-03	1.0132e-02	1.31	ATB_Up
chr22	19246250	19248350	9.3598e-08	5.8866e-06	1.24	ATB_Up
chr3	48512775	48515626	1.0870e-04	1.0699e-03	1.38	ATB_Up
chr19	52205529	52208981	1.2099e-05	1.9731e-04	1.31	ATB_Up
chr1	153361299	153364999	2.4956e-05	3.4543e-04	1.29	ATB_Up
chr11	104575544	104577944	2.6684e-08	2.3375e-06	1.41	ATB_Up
chr2	71700070	71704966	7.7738e-07	2.5089e-05	1.75	ATB_Up
chr16	29743167	29744536	1.2802e-02	3.7021e-02	1.24	ATB_Up
chr1	117147498	117150001	1.2429e-06	3.5866e-05	1.35	ATB_Down
chr6	134615512	134618478	2.8462e-07	1.2976e-05	1.31	ATB_Down
chr1	89486899	89489502	4.1052e-09	6.7128e-07	1.83	ATB_Up
chr9	132534797	132537097	8.1705e-03	2.6523e-02	1.31	ATB_Down
chr1	10437098	10440199	6.6482e-04	4.1833e-03	1.20	ATB_Down
chr9	101819286	101822974	1.2648e-04	1.1905e-03	1.30	ATB_Down
chr10	74269281	74272992	2.4331e-03	1.1003e-02	1.21	ATB_Up
chr6	126239494	126241250	3.7059e-06	8.0726e-05	1.53	ATB_Up
chr3	105104026	105106026	6.8052e-05	7.4384e-04	1.34	ATB_Down
chr9	107768271	107770559	6.7673e-03	2.3202e-02	1.21	ATB_Up
chr8	142230366	142232266	6.1030e-07	2.1324e-05	1.57	ATB_Down
chr15	44100666	44102766	1.2099e-05	1.9731e-04	1.27	ATB_Down
chr9	75834252	75836259	1.7407e-03	8.5944e-03	1.50	ATB_Down
chr12	95155631	95158031	6.8013e-06	1.2872e-04	1.48	ATB_Up
chr10	101941380	101946254	5.4735e-10	2.0977e-07	1.33	ATB_Up
chr7	7296802	7300202	1.5604e-06	4.2715e-05	1.29	ATB_Up
chr7	73623494	73626594	1.7407e-03	8.5944e-03	1.23	ATB_Up
chr7	75504902	75508694	2.7123e-03	1.1944e-02	1.25	ATB_Up
chr3	13039733	13042270	2.2697e-04	1.8607e-03	1.23	ATB_Up
chr17	4064204	4066604	3.0033e-04	2.2863e-03	1.20	ATB_Down
chr10	102015481	102018192	5.8500e-04	3.7980e-03	1.22	ATB_Down
chr16	81641398	81643335	1.2648e-04	1.1905e-03	1.28	ATB_Down
chr6	131520378	131522278	5.0513e-03	1.8738e-02	1.21	ATB_Down
chr3	187506233	187509033	4.5536e-06	9.4333e-05	1.32	ATB_Up
chr3	183852026	183854333	9.3598e-08	5.8866e-06	1.22	ATB_Down
chr7	28723300	28726800	5.1386e-04	3.4456e-03	1.36	ATB_Up
chr14	101586117	101588852	3.0191e-03	1.2852e-02	1.30	ATB_Down
chr19	38907337	38910380	1.9492e-03	9.3272e-03	1.22	ATB_Up
chr12	62643831	62646331	1.9491e-06	5.0537e-05	1.21	ATB_Up
chr7	27736702	27738800	3.7059e-06	8.0726e-05	1.35	ATB_Down
chr1	17955399	17957902	2.0915e-05	3.0283e-04	2.64	ATB_Up
chr18	3036376	3038893	4.7606e-07	1.8188e-05	1.26	ATB_Down
chr15	60770428	60772528	7.5419e-04	4.6040e-03	1.23	ATB_Down
chr7	87983094	87986200	5.8500e-04	3.7980e-03	1.24	ATB_Up
chr16	17387735	17389937	1.4686e-04	1.3391e-03	1.20	ATB_Down
chr6	36659012	36661497	5.8500e-04	3.7980e-03	1.31	ATB_Down
chr20	5633623	5635299	1.1731e-02	3.4727e-02	1.23	ATB_Down
chr7	507194	509300	6.8052e-05	7.4384e-04	1.41	ATB_Down
chr8	144626966	144630995	1.2099e-05	1.9731e-04	1.65	ATB_Up
chr3	59271626	59273926	7.4407e-03	2.4810e-02	1.39	ATB_Down
chr6	106544391	106547212	7.7738e-07	2.5089e-05	1.38	ATB_Up
chr2	100386959	100390142	1.9491e-06	5.0537e-05	1.65	ATB_Down
chr20	55002299	55006106	6.1468e-03	2.1712e-02	1.21	ATB_Down
chr20	48997599	48999899	1.4564e-05	2.2695e-04	1.26	ATB_Up
chr8	134531503	134534303	4.1692e-05	5.1439e-04	1.40	ATB_Up
chr6	11388121	11389402	5.1386e-04	3.4456e-03	1.33	ATB_Down
chr8	145128033	145130033	1.3954e-02	3.9395e-02	1.22	ATB_Up
chr16	11717467	11719875	3.0033e-04	2.2863e-03	1.27	ATB_Up
chr10	91054471	91056694	2.8462e-07	1.2976e-05	1.76	ATB_Up
chr12	132165506	132167517	4.5698e-03	1.7405e-02	1.25	ATB_Down
chr10	90790181	90793081	4.5698e-03	1.7405e-02	1.23	ATB_Down
chr1	185296398	185299502	8.9606e-03	2.8448e-02	1.22	ATB_Up
chr9	92269881	92273259	6.8013e-06	1.2872e-04	1.28	ATB_Up
chr21	42795513	42799323	2.4956e-05	3.4543e-04	2.43	ATB_Up
chr12	6569004	6572592	1.2099e-05	1.9731e-04	1.23	ATB_Down
chr10	28620792	28624441	8.1705e-03	2.6523e-02	1.27	ATB_Up
chr3	64068126	64070226	3.4445e-04	2.5341e-03	1.40	ATB_Down
chr22	42792150	42795202	7.7738e-07	2.5089e-05	1.41	ATB_Down
chr2	86940759	86942686	1.6571e-07	8.5390e-06	1.44	ATB_Down
chr1	247522099	247524902	6.8013e-06	1.2872e-04	2.63	ATB_Up
chr19	45138758	45140465	3.7248e-03	1.5012e-02	1.38	ATB_Down
chr17	18379004	18381504	5.1386e-04	3.4456e-03	1.33	ATB_Down
chr6	166671196	166674178	3.0191e-03	1.2852e-02	1.30	ATB_Down
chr4	190486799	190489699	2.2697e-04	1.8607e-03	1.28	ATB_Down
chr1	52154999	52157802	1.0018e-05	1.7304e-04	1.34	ATB_Up
chr22	46988097	46990597	2.2697e-04	1.8607e-03	1.22	ATB_Down
chr1	182161898	182164402	2.6134e-04	2.0691e-03	1.27	ATB_Up
chr17	70709504	70711908	9.3598e-08	5.8866e-06	1.60	ATB_Up
chr6	6856736	6859778	2.4331e-03	1.1003e-02	1.42	ATB_Down
chr9	99683615	99685871	3.0033e-06	6.8847e-05	1.46	ATB_Up
chr6	136686178	136687878	9.8579e-07	3.0376e-05	1.51	ATB_Down
chr13	51287463	51290616	2.7123e-03	1.1944e-02	1.20	ATB_Down
chr11	9293615	9296678	2.9691e-05	3.9665e-04	1.34	ATB_Down
chr3	32524037	32527670	1.4686e-04	1.3391e-03	1.26	ATB_Down
chr20	37432623	37435069	1.0900e-03	6.0623e-03	1.83	ATB_Down
chr1	112157698	112159799	1.7407e-03	8.5944e-03	1.22	ATB_Down
chr11	59580644	59583044	3.6946e-07	1.5679e-05	2.06	ATB_Up
chr8	143403785	143405485	7.4407e-03	2.4810e-02	2.28	ATB_Up
chr17	73290602	73294132	1.0870e-04	1.0699e-03	1.22	ATB_Up
chr11	66078687	66081044	3.7248e-03	1.5012e-02	1.26	ATB_Up
chr13	100083853	100086100	3.6946e-07	1.5679e-05	1.91	ATB_Down
chr19	10860780	10863365	2.9691e-05	3.9665e-04	1.35	ATB_Down
chr11	78138176	78140015	1.5604e-06	4.2715e-05	1.30	ATB_Up
chr1	160633798	160637102	5.1041e-08	3.7260e-06	1.48	ATB_Up
chr13	45491113	45493413	9.6566e-04	5.5418e-03	1.23	ATB_Down
chr1	149361399	149362902	6.9514e-08	4.7362e-06	3.07	ATB_Up
chr9	139266372	139268815	8.1705e-03	2.6523e-02	1.24	ATB_Down
chr6	43278078	43281478	6.1468e-03	2.1712e-02	1.20	ATB_Up
chr3	197461033	197464430	1.2099e-05	1.9731e-04	1.25	ATB_Up
chr13	114821953	114824563	3.7059e-06	8.0726e-05	1.34	ATB_Down
chr17	1457801	1460606	3.3559e-03	1.3899e-02	1.21	ATB_Down
chr11	59039078	59042603	2.1812e-07	1.0615e-05	1.26	ATB_Down
chr1	232725099	232727302	5.5758e-06	1.1119e-04	1.26	ATB_Up
chr1	12403998	12406402	3.5231e-05	4.5291e-04	1.31	ATB_Up
chr19	38825537	38828353	7.4407e-03	2.4810e-02	1.21	ATB_Up
chr22	41105149	41108649	1.0737e-02	3.2545e-02	1.66	ATB_Down
chr14	75163717	75166715	1.6571e-07	8.5390e-06	1.22	ATB_Down
chr4	89880799	89883110	2.4251e-06	5.8776e-05	1.24	ATB_Up
chr19	18746512	18748765	6.8052e-05	7.4384e-04	1.36	ATB_Up
chr15	31658928	31661500	2.4956e-05	3.4543e-04	1.24	ATB_Up
chr15	50539100	50541628	1.2429e-06	3.5866e-05	1.62	ATB_Up
chr9	138883310	138885736	4.1286e-03	1.6197e-02	1.58	ATB_Up
chr7	74585594	74587802	1.6519e-02	4.4574e-02	1.23	ATB_Up
chr2	38024659	38026545	6.6482e-04	4.1833e-03	1.45	ATB_Down
chr2	220362142	220364342	1.6571e-07	8.5390e-06	1.33	ATB_Up
chr16	50722398	50724211	9.3203e-05	9.4388e-04	1.68	ATB_Up
chr6	133062178	133064636	1.1731e-02	3.4727e-02	1.21	ATB_Down
chr7	6542599	6545102	4.7606e-07	1.8188e-05	1.35	ATB_Up
chr3	39424033	39426333	7.5419e-04	4.6040e-03	1.33	ATB_Down
chr18	33195376	33198093	2.6134e-04	2.0691e-03	1.26	ATB_Down
chr1	143912698	143915002	3.0033e-04	2.2863e-03	1.27	ATB_Up
chr1	62105697	62108399	5.7940e-05	6.5916e-04	1.47	ATB_Down
chr5	142329395	142331999	1.2648e-04	1.1905e-03	1.39	ATB_Up
chr10	20904871	20907371	3.5231e-05	4.5291e-04	1.34	ATB_Down
chr6	35337334	35340016	1.1731e-02	3.4727e-02	1.25	ATB_Down
chr17	9965406	9968304	3.3559e-03	1.3899e-02	1.20	ATB_Up
chr15	72409700	72412100	5.8500e-04	3.7980e-03	1.24	ATB_Up
chr7	3954000	3956900	2.2697e-04	1.8607e-03	1.72	ATB_Down
chr6	35697791	35700836	1.2429e-06	3.5866e-05	1.52	ATB_Up
chr2	88120870	88122470	1.6519e-02	4.4574e-02	1.37	ATB_Down
chr4	113005599	113008110	8.2689e-06	1.4913e-04	1.34	ATB_Up
chr1	149739499	149742302	4.9213e-05	5.7977e-04	1.46	ATB_Up
chr19	14528665	14531465	1.4686e-04	1.3391e-03	1.30	ATB_Down
chr1	19673297	19675902	5.8500e-04	3.7980e-03	1.25	ATB_Down
chr20	1304858	1307599	2.6134e-04	2.0691e-03	1.46	ATB_Up
chr17	40530304	40532104	2.8462e-07	1.2976e-05	1.23	ATB_Up
chr19	42461665	42464258	1.0900e-03	6.0623e-03	1.25	ATB_Up
chr2	31540942	31543542	1.2648e-04	1.1905e-03	1.30	ATB_Up
chr9	99671072	99674010	1.9492e-03	9.3272e-03	2.06	ATB_Up
chr4	140783910	140785710	6.6482e-04	4.1833e-03	1.23	ATB_Up
chr9	107752171	107755172	3.5231e-05	4.5291e-04	1.42	ATB_Up
chr19	16295237	16297665	9.8147e-03	3.0450e-02	1.20	ATB_Down
chr16	48411435	48413867	2.4251e-06	5.8776e-05	1.25	ATB_Down
chr19	16911665	16914837	9.3203e-05	9.4388e-04	1.27	ATB_Down
chr1	161320099	161322902	2.6684e-08	2.3375e-06	2.66	ATB_Up
chr9	86021159	86023340	1.9672e-04	1.6696e-03	1.31	ATB_Up
chr14	100806517	100809217	1.9672e-04	1.6696e-03	1.22	ATB_Down
chr1	120934599	120937000	1.6571e-07	8.5390e-06	2.31	ATB_Up
chr10	51772686	51775092	1.3684e-10	1.3985e-07	1.70	ATB_Up
chr18	60902876	60905276	6.8052e-05	7.4384e-04	1.33	ATB_Down
chr19	47457641	47459780	5.5759e-03	2.0184e-02	1.20	ATB_Down
chr9	115656152	115657652	2.4331e-03	1.1003e-02	1.55	ATB_Down
chr1	38464400	38467201	5.8500e-04	3.7980e-03	1.32	ATB_Down
chr17	41153204	41154030	6.1030e-07	2.1324e-05	1.20	ATB_Up
chr3	177331830	177333956	3.9432e-04	2.8132e-03	1.25	ATB_Up
chr17	58246604	58249404	1.2099e-05	1.9731e-04	1.29	ATB_Up
chr14	55248545	55251145	2.1812e-07	1.0615e-05	4.17	ATB_Up
chr19	13277037	13280058	5.1386e-04	3.4456e-03	1.21	ATB_Up
chr3	19971895	19974395	1.2282e-03	6.6008e-03	1.31	ATB_Down
chr12	124221092	124223493	3.3559e-03	1.3899e-02	1.33	ATB_Down
chr22	39471907	39474650	2.1794e-03	1.0132e-02	1.40	ATB_Up
chr2	65092090	65092919	4.1286e-03	1.6197e-02	1.34	ATB_Down
chr22	40356178	40359002	3.0033e-04	2.2863e-03	1.62	ATB_Up
chr19	1131153	1134437	1.6571e-07	8.5390e-06	1.59	ATB_Up
chr3	28388614	28391637	9.6566e-04	5.5418e-03	1.23	ATB_Up
chr2	190304742	190307070	3.0033e-04	2.2863e-03	1.25	ATB_Down
chr10	75716241	75720371	2.2697e-04	1.8607e-03	1.26	ATB_Down
chr17	6658201	6661028	1.9491e-06	5.0537e-05	2.78	ATB_Up
chr21	34904498	34906305	1.2429e-06	3.5866e-05	1.20	ATB_Up
chr15	75422100	75424938	2.0915e-05	3.0283e-04	1.35	ATB_Up
chr17	40569004	40570930	9.8579e-07	3.0376e-05	1.26	ATB_Up
chr8	146102633	146105833	6.6482e-04	4.1833e-03	1.65	ATB_Up
chr12	112567031	112570132	6.9514e-08	4.7362e-06	1.61	ATB_Up
chr11	125460848	125463476	3.0033e-04	2.2863e-03	1.26	ATB_Down
chr16	48465198	48469437	2.4251e-06	5.8776e-05	1.48	ATB_Down
chr9	113925159	113927604	1.0737e-02	3.2545e-02	1.25	ATB_Down
chr10	81025080	81028192	1.7015e-04	1.4958e-03	1.23	ATB_Down
chr21	39653719	39656133	4.5536e-06	9.4333e-05	1.48	ATB_Up
chr2	7016270	7019070	1.5604e-06	4.2715e-05	2.84	ATB_Up
chr12	6476631	6478431	7.9732e-05	8.3719e-04	1.30	ATB_Up
chr9	125025959	125028572	1.4686e-04	1.3391e-03	1.28	ATB_Down
chr8	57470603	57473608	1.9021e-08	1.8812e-06	1.61	ATB_Up
chr3	146271033	146272575	7.9732e-05	8.3719e-04	1.39	ATB_Up
chr7	76958899	76961003	1.7942e-02	4.7443e-02	1.34	ATB_Down
chr3	177055726	177058154	1.0870e-04	1.0699e-03	1.23	ATB_Down
chr11	318987	321780	1.9021e-08	1.8812e-06	2.41	ATB_Up
chr19	40475765	40478265	1.0018e-05	1.7304e-04	1.46	ATB_Down
chr22	35771278	35774450	1.2282e-03	6.6008e-03	1.21	ATB_Down
chr2	28588424	28591142	6.6482e-04	4.1833e-03	1.54	ATB_Down
chr4	87828310	87830410	3.5231e-05	4.5291e-04	1.25	ATB_Up
chr2	61661029	61664042	6.9514e-08	4.7362e-06	1.24	ATB_Up
chr20	2965858	2968293	1.2521e-07	7.1754e-06	2.16	ATB_Up
chr9	86085672	86089459	4.1052e-09	6.7128e-07	1.58	ATB_Up
chr3	97628626	97630626	1.3954e-02	3.9395e-02	1.71	ATB_Down
chr10	89863219	89864992	2.4331e-03	1.1003e-02	1.24	ATB_Up
chr2	25095042	25098170	1.0018e-05	1.7304e-04	6.84	ATB_Up
chr10	17269080	17273172	8.5413e-04	5.0482e-03	1.31	ATB_Up
chr2	240543570	240546324	3.7248e-03	1.5012e-02	1.50	ATB_Down
chr8	130969123	130972485	2.2697e-04	1.8607e-03	1.30	ATB_Up
chr19	13946704	13948394	6.8052e-05	7.4384e-04	1.22	ATB_Up
chr3	9820426	9823726	6.8013e-06	1.2872e-04	1.33	ATB_Down
chr17	27307901	27310908	1.6519e-02	4.4574e-02	1.23	ATB_Up
chr2	128394529	128397529	1.9492e-03	9.3272e-03	1.51	ATB_Down
chr10	22290871	22292894	7.7738e-07	2.5089e-05	1.32	ATB_Up
chr21	39628098	39631293	1.3818e-03	7.2022e-03	1.22	ATB_Up
chr19	37094941	37097141	1.7407e-03	8.5944e-03	1.52	ATB_Down
chr1	150539202	150542099	1.6421e-09	4.1099e-07	2.56	ATB_Up
chr19	34759865	34762465	7.4407e-03	2.4810e-02	1.32	ATB_Down
chr11	44589515	44592776	1.0900e-03	6.0623e-03	1.23	ATB_Down
chr2	152492901	152495729	9.6566e-04	5.5418e-03	1.45	ATB_Up
chr5	169695683	169699205	7.7738e-07	2.5089e-05	1.27	ATB_Up
chr8	63950766	63953203	6.7673e-03	2.3202e-02	1.44	ATB_Down
chr14	104396717	104400852	8.5413e-04	5.0482e-03	1.29	ATB_Up
chr18	32439331	32441625	2.4251e-06	5.8776e-05	1.60	ATB_Up
chr20	43782799	43786506	4.1692e-05	5.1439e-04	1.45	ATB_Down
chr19	24256312	24258923	1.3954e-02	3.9395e-02	1.25	ATB_Up
chr11	74971688	74973476	4.7606e-07	1.8188e-05	1.33	ATB_Down
chr9	99690959	99693959	3.3559e-03	1.3899e-02	1.29	ATB_Up
chr17	81009932	81013406	1.7480e-05	2.6239e-04	1.29	ATB_Down
chr1	110428098	110431097	2.4251e-06	5.8776e-05	1.27	ATB_Down
chr6	39785812	39788136	9.8147e-03	3.0450e-02	1.22	ATB_Down
chr17	9936804	9940904	2.8462e-07	1.2976e-05	1.30	ATB_Up
chr11	4474844	4478157	1.9672e-04	1.6696e-03	1.23	ATB_Down
chr2	176340729	176342929	7.9732e-05	8.3719e-04	1.41	ATB_Down
chr4	55574410	55576910	6.6482e-04	4.1833e-03	1.40	ATB_Down
chr16	88664636	88667136	2.4331e-03	1.1003e-02	1.29	ATB_Up
chr1	41003902	41006302	9.1682e-09	1.1357e-06	5.04	ATB_Up
chr15	74676428	74678130	7.4407e-03	2.4810e-02	1.60	ATB_Down
chr19	55083137	55086181	1.7015e-04	1.4958e-03	1.24	ATB_Down
chr2	58334242	58336301	1.9672e-04	1.6696e-03	1.22	ATB_Up
chr1	109431098	109433498	5.1386e-04	3.4456e-03	1.23	ATB_Down
chr4	10181499	10184935	9.1682e-09	1.1357e-06	1.32	ATB_Down
chr4	38524499	38526105	7.4407e-03	2.4810e-02	1.20	ATB_Up
chr10	73647653	73650663	6.1468e-03	2.1712e-02	1.32	ATB_Down
chr9	115488159	115490572	3.6946e-07	1.5679e-05	1.58	ATB_Down
chr17	74556304	74558804	6.1577e-09	8.7812e-07	1.53	ATB_Up
chr16	88919298	88923204	4.5055e-04	3.1218e-03	1.33	ATB_Down
chr1	243449398	243452800	5.8500e-04	3.7980e-03	1.27	ATB_Down
chr17	34408508	34411904	1.5192e-02	4.1990e-02	1.32	ATB_Down
chr9	131709072	131711172	2.2697e-04	1.8607e-03	1.24	ATB_Down
chr2	46795242	46797870	2.4956e-05	3.4543e-04	1.29	ATB_Down
chr19	21323958	21326158	1.0900e-03	6.0623e-03	1.32	ATB_Down
chr18	3013731	3018503	3.4445e-04	2.5341e-03	1.25	ATB_Down
chr8	143406156	143408819	4.1286e-03	1.6197e-02	1.85	ATB_Up
chr18	9242525	9244203	2.6134e-04	2.0691e-03	1.21	ATB_Up
chr1	44950298	44953002	4.9213e-05	5.7977e-04	1.30	ATB_Down
chr14	99501131	99505036	2.9691e-05	3.9665e-04	1.50	ATB_Down
chr19	16676081	16678458	3.3559e-03	1.3899e-02	1.30	ATB_Down
chr1	26614798	26618699	5.1386e-04	3.4456e-03	1.50	ATB_Down
chr19	17515312	17518350	2.5999e-09	4.9821e-07	1.74	ATB_Up
chr1	44114299	44116902	3.4445e-04	2.5341e-03	1.24	ATB_Up
chr18	77164825	77167293	5.5759e-03	2.0184e-02	1.32	ATB_Down
chr1	21198599	21201102	1.3954e-02	3.9395e-02	1.34	ATB_Up
chr17	41158001	41160308	6.1030e-07	2.1324e-05	1.71	ATB_Up
chr18	72255325	72258331	2.0915e-05	3.0283e-04	1.21	ATB_Up
chr13	31180710	31183116	5.7940e-05	6.5916e-04	1.39	ATB_Up
chr7	50250002	50254102	1.9672e-04	1.6696e-03	1.21	ATB_Down
chr10	105676371	105678894	2.9691e-05	3.9665e-04	1.23	ATB_Up
chr4	140338515	140341910	1.6571e-07	8.5390e-06	1.80	ATB_Up
chr11	5710173	5713957	1.3273e-08	1.5503e-06	2.17	ATB_Up
chr14	21182182	21185298	4.1286e-03	1.6197e-02	1.21	ATB_Down
chr1	181472298	181476101	2.4251e-06	5.8776e-05	1.30	ATB_Up
chr8	9004556	9008803	5.5758e-06	1.1119e-04	1.30	ATB_Up
chr7	138814499	138818494	1.2429e-06	3.5866e-05	1.76	ATB_Up
chr14	103883417	103886517	9.1682e-09	1.1357e-06	1.27	ATB_Up
chr11	61123748	61125523	6.7673e-03	2.3202e-02	1.22	ATB_Down
chr1	25347697	25350602	1.3818e-03	7.2022e-03	1.31	ATB_Down
chr18	2969876	2973025	2.9691e-05	3.9665e-04	1.38	ATB_Up
chr1	149367702	149369902	9.1682e-09	1.1357e-06	2.64	ATB_Up
chr22	22303207	22306402	1.2282e-03	6.6008e-03	1.29	ATB_Down
chr6	37399712	37402510	7.7738e-07	2.5089e-05	1.45	ATB_Up
chr5	147579999	147582099	9.6566e-04	5.5418e-03	1.61	ATB_Up
chr9	115257459	115259871	5.7940e-05	6.5916e-04	1.25	ATB_Up
chr6	109171278	109173534	4.9213e-05	5.7977e-04	1.25	ATB_Up
chr1	149814001	149816502	1.7942e-02	4.7443e-02	1.21	ATB_Up
chr1	155606099	155608698	6.8052e-05	7.4384e-04	1.24	ATB_Up
chr2	113556577	113558059	3.0033e-04	2.2863e-03	1.44	ATB_Down
chr19	20010758	20013381	7.5419e-04	4.6040e-03	1.22	ATB_Down
chr13	43564772	43567813	2.7368e-10	1.9743e-07	4.94	ATB_Up
chr2	47261359	47264129	3.0033e-04	2.2863e-03	1.24	ATB_Down
chr1	160543997	160546497	4.9213e-05	5.7977e-04	1.47	ATB_Down
chr2	232044316	232047770	1.0870e-04	1.0699e-03	1.27	ATB_Down
chr3	195276054	195278333	8.2689e-06	1.4913e-04	1.24	ATB_Down
chr17	55361008	55363708	1.2802e-02	3.7021e-02	1.58	ATB_Down
chr5	131761182	131764883	5.5759e-03	2.0184e-02	1.29	ATB_Up
chr3	122397854	122401075	1.6421e-09	4.1099e-07	2.14	ATB_Up
chr10	91091840	91093992	1.5604e-06	4.2715e-05	2.05	ATB_Up
chr20	1932999	1935999	9.3203e-05	9.4388e-04	1.47	ATB_Up
chr18	13137125	13139225	2.4956e-05	3.4543e-04	1.22	ATB_Up
chr11	95989287	95992544	7.7738e-07	2.5089e-05	1.35	ATB_Up
chr22	22120207	22122579	6.6482e-04	4.1833e-03	1.27	ATB_Down
chr1	158799399	158802999	1.2648e-04	1.1905e-03	1.36	ATB_Up
chr6	168144034	168146678	1.5192e-02	4.1990e-02	1.49	ATB_Down
chr1	230326199	230327998	1.0018e-05	1.7304e-04	1.28	ATB_Down
chr5	1385383	1387595	5.1386e-04	3.4456e-03	1.55	ATB_Down
chr17	79258394	79262104	1.0870e-04	1.0699e-03	1.25	ATB_Down
chr4	120290599	120293599	3.0191e-03	1.2852e-02	1.36	ATB_Up
chr20	34077458	34079899	2.6134e-04	2.0691e-03	1.21	ATB_Down
chr15	99330566	99333419	4.5698e-03	1.7405e-02	1.22	ATB_Down
chr1	2176698	2179399	3.9432e-04	2.8132e-03	1.61	ATB_Down
chr2	102907328	102910242	9.8147e-03	3.0450e-02	1.25	ATB_Up
chr19	40336412	40338258	1.0018e-05	1.7304e-04	1.28	ATB_Down
chr15	81012200	81015017	9.6566e-04	5.5418e-03	1.39	ATB_Up
chr3	27211779	27213479	1.7480e-05	2.6239e-04	2.83	ATB_Down
chr11	58543688	58545544	1.0870e-04	1.0699e-03	1.41	ATB_Down
chr6	14856878	14859078	6.7673e-03	2.3202e-02	1.23	ATB_Down
chr19	53192537	53195037	4.5698e-03	1.7405e-02	1.27	ATB_Down
chr19	862637	864965	6.7673e-03	2.3202e-02	1.24	ATB_Up
chr20	39618958	39621423	3.0033e-06	6.8847e-05	1.47	ATB_Down
chr16	56641750	56644967	2.6684e-08	2.3375e-06	1.52	ATB_Up
chr20	1470134	1473799	1.1731e-02	3.4727e-02	1.20	ATB_Down
chr11	3855485	3857385	1.7480e-05	2.6239e-04	1.34	ATB_Up
chr3	38177726	38180970	2.8462e-07	1.2976e-05	1.37	ATB_Up
chr22	31616702	31619450	4.1052e-09	6.7128e-07	1.65	ATB_Up
chr1	149746202	149747802	2.1812e-07	1.0615e-05	2.36	ATB_Up
chr1	42215999	42218902	3.0191e-03	1.2852e-02	1.27	ATB_Up
chr8	27246223	27248860	1.7015e-04	1.4958e-03	1.31	ATB_Down
chr14	35808417	35812039	5.1386e-04	3.4456e-03	1.26	ATB_Down
chr19	52530565	52532781	1.9491e-06	5.0537e-05	1.26	ATB_Down
chr7	28707900	28710702	4.5536e-06	9.4333e-05	1.51	ATB_Up
chr12	50063806	50066717	3.0191e-03	1.2852e-02	1.24	ATB_Down
chr10	51514971	51519594	5.0513e-03	1.8738e-02	1.26	ATB_Down
chr14	86399917	86402217	3.6946e-07	1.5679e-05	1.30	ATB_Up
chr12	82342606	82344706	1.5521e-03	7.8822e-03	1.21	ATB_Down
chr5	169259095	169262395	4.7606e-07	1.8188e-05	1.47	ATB_Up
chr15	45075728	45077900	1.0018e-05	1.7304e-04	1.26	ATB_Up
chr22	37662450	37665002	8.2689e-06	1.4913e-04	1.53	ATB_Up
chr7	76073694	76076094	4.5055e-04	3.1218e-03	1.31	ATB_Down
chr17	2413904	2416008	4.9213e-05	5.7977e-04	1.32	ATB_Down
chr4	70696299	70699135	2.1794e-03	1.0132e-02	1.31	ATB_Down
chr8	56755803	56758256	8.9606e-03	2.8448e-02	1.23	ATB_Down
chr9	92020540	92022671	4.1692e-05	5.1439e-04	1.27	ATB_Up
chr6	159488789	159490895	3.7059e-06	8.0726e-05	1.43	ATB_Up
chr22	26827897	26829850	1.3684e-10	1.3985e-07	1.75	ATB_Up
chr15	75090766	75093843	2.4956e-05	3.4543e-04	1.33	ATB_Down
chr17	7872008	7874008	2.6684e-08	2.3375e-06	1.51	ATB_Up
chr17	78805808	78807808	2.8462e-07	1.2976e-05	1.70	ATB_Up
chr14	20894917	20897152	8.2689e-06	1.4913e-04	1.22	ATB_Down
chr15	38363889	38365912	5.8500e-04	3.7980e-03	1.91	ATB_Down
chr16	301767	304137	9.8147e-03	3.0450e-02	1.30	ATB_Down
chr6	16405712	16408478	1.2099e-05	1.9731e-04	1.21	ATB_Down
chr12	50909424	50913224	9.3203e-05	9.4388e-04	1.21	ATB_Up
chr17	41392232	41395004	4.9213e-05	5.7977e-04	1.36	ATB_Down
chr2	219180070	219182559	4.7606e-07	1.8188e-05	1.36	ATB_Down
chr15	40625028	40627866	2.6134e-04	2.0691e-03	1.28	ATB_Down
chr16	18597235	18600098	6.7673e-03	2.3202e-02	1.22	ATB_Down
chr4	3226410	3229335	1.2802e-02	3.7021e-02	1.25	ATB_Down
chr1	161622398	161624898	1.0737e-02	3.2545e-02	1.30	ATB_Down
chr22	31630718	31632218	1.1731e-02	3.4727e-02	1.29	ATB_Up
chr15	94748617	94750928	1.3818e-03	7.2022e-03	1.26	ATB_Up
chr1	153744899	153748797	1.2648e-04	1.1905e-03	1.25	ATB_Up
chr15	75931066	75933766	7.9732e-05	8.3719e-04	1.22	ATB_Down
chr5	17460280	17462699	4.5536e-06	9.4333e-05	1.25	ATB_Up
chr1	8283998	8286502	4.1692e-05	5.1439e-04	1.21	ATB_Up
chr16	65439035	65440835	1.4564e-05	2.2695e-04	1.82	ATB_Down
chr6	10081078	10083778	3.7248e-03	1.5012e-02	1.27	ATB_Down
chr17	46907401	46910108	5.1386e-04	3.4456e-03	1.22	ATB_Up
chr20	57737623	57740306	4.1052e-09	6.7128e-07	1.38	ATB_Down
chr8	41426353	41428594	3.3559e-03	1.3899e-02	1.33	ATB_Up
chr11	65169944	65172344	1.2099e-05	1.9731e-04	1.26	ATB_Down
chr7	2567800	2571102	6.8052e-05	7.4384e-04	1.37	ATB_Down
chr1	158117299	158120502	1.5192e-02	4.1990e-02	1.22	ATB_Up
chr16	9170538	9173442	1.2648e-04	1.1905e-03	1.28	ATB_Up
chr3	38020059	38023095	8.1705e-03	2.6523e-02	1.43	ATB_Down
chr10	31869992	31872671	1.5604e-06	4.2715e-05	1.48	ATB_Down
chr5	126083095	126084995	1.0018e-05	1.7304e-04	1.29	ATB_Up
chr12	105156462	105159431	1.9492e-03	9.3272e-03	1.21	ATB_Down
chr17	40605001	40606832	2.4331e-03	1.1003e-02	1.21	ATB_Down
chr21	35882992	35886205	2.9691e-05	3.9665e-04	1.33	ATB_Up
chr17	37694604	37696704	1.2648e-04	1.1905e-03	1.22	ATB_Down
chr2	240205945	240208359	6.8013e-06	1.2872e-04	1.22	ATB_Up
chr9	139885310	139887671	8.9606e-03	2.8448e-02	1.22	ATB_Up
chr3	136579826	136582654	1.2282e-03	6.6008e-03	1.20	ATB_Down
chr16	31887637	31889704	4.1286e-03	1.6197e-02	1.32	ATB_Down
chr19	36604865	36607758	3.5231e-05	4.5291e-04	1.20	ATB_Up
chr17	54995901	54997904	1.7480e-05	2.6239e-04	1.23	ATB_Up
chr6	126100691	126103612	3.5231e-05	4.5291e-04	1.28	ATB_Up
chr1	212807500	212811102	1.3273e-08	1.5503e-06	2.48	ATB_Up
chr8	71157803	71159903	5.0513e-03	1.8738e-02	1.24	ATB_Up
chr1	227125899	227128702	1.4686e-04	1.3391e-03	1.33	ATB_Down
chr2	9035101	9038529	2.6684e-08	2.3375e-06	1.91	ATB_Up
chr1	89816299	89820999	3.0033e-06	6.8847e-05	2.13	ATB_Up
chr14	21571017	21573431	8.2689e-06	1.4913e-04	1.30	ATB_Down
chr17	73827508	73829904	3.5231e-05	4.5291e-04	1.44	ATB_Down
chr21	44817092	44820299	4.5536e-06	9.4333e-05	1.44	ATB_Down
chr13	80741300	80744263	6.1030e-07	2.1324e-05	1.54	ATB_Down
chr9	88951612	88954671	9.1682e-09	1.1357e-06	1.77	ATB_Up
chr6	36257778	36260502	8.1705e-03	2.6523e-02	1.25	ATB_Down
chr9	136720059	136722671	8.5413e-04	5.0482e-03	1.30	ATB_Up
chr3	71890270	71893670	1.0737e-02	3.2545e-02	1.27	ATB_Up
chr11	77211757	77213835	1.7480e-05	2.6239e-04	1.34	ATB_Down
chr4	85673399	85676299	1.9021e-08	1.8812e-06	1.73	ATB_Up
chr14	21784817	21786517	3.5231e-05	4.5291e-04	1.26	ATB_Down
chr11	104904244	104907244	4.9213e-05	5.7977e-04	1.20	ATB_Up
chr5	141394483	141396499	3.6946e-07	1.5679e-05	1.25	ATB_Down
chr12	8665104	8667534	1.7015e-04	1.4958e-03	1.28	ATB_Up
chr10	120890171	120892692	1.6571e-07	8.5390e-06	1.29	ATB_Up
chr3	149164426	149167533	1.2429e-06	3.5866e-05	1.29	ATB_Down
chr8	11719066	11721160	4.5698e-03	1.7405e-02	1.85	ATB_Down
chr1	221218702	221221302	4.5536e-06	9.4333e-05	1.48	ATB_Up
chr6	33544634	33548512	4.1692e-05	5.1439e-04	1.26	ATB_Up
chr17	43368201	43369704	4.1692e-05	5.1439e-04	1.28	ATB_Down
chr17	16188808	16192332	4.9213e-05	5.7977e-04	1.26	ATB_Down
chr11	71750635	71753676	6.8052e-05	7.4384e-04	1.25	ATB_Down
chr2	37874712	37877020	8.1705e-03	2.6523e-02	1.25	ATB_Down
chr2	54220624	54223370	1.7015e-04	1.4958e-03	1.75	ATB_Down
chr6	129811295	129812778	1.5192e-02	4.1990e-02	1.29	ATB_Down
chr3	152097430	152099433	9.6566e-04	5.5418e-03	1.28	ATB_Up
chr7	65234694	65237194	1.9492e-03	9.3272e-03	1.22	ATB_Down
chr11	63257788	63260944	8.1705e-03	2.6523e-02	1.59	ATB_Down
chr1	207517199	207519502	1.9021e-08	1.8812e-06	1.63	ATB_Up
chr22	39101007	39104597	2.2697e-04	1.8607e-03	1.30	ATB_Up
chr14	39231282	39233517	4.1286e-03	1.6197e-02	1.25	ATB_Down
chr18	60919725	60922476	3.0033e-04	2.2863e-03	1.26	ATB_Down
chr17	78829608	78831608	1.7407e-03	8.5944e-03	1.36	ATB_Up
chr17	26383708	26386330	1.6571e-07	8.5390e-06	1.34	ATB_Up
chr12	46955431	46957618	1.9021e-08	1.8812e-06	1.90	ATB_Up
chr2	25965324	25967624	1.2802e-02	3.7021e-02	1.22	ATB_Down
chr16	85647767	85651235	1.9492e-03	9.3272e-03	1.23	ATB_Down
chr12	132150892	132152706	2.6134e-04	2.0691e-03	1.24	ATB_Down
chr15	74286200	74289500	9.8579e-07	3.0376e-05	1.49	ATB_Up
chr14	98189952	98192452	9.3203e-05	9.4388e-04	1.53	ATB_Down
chr8	144479385	144481785	2.7123e-03	1.1944e-02	1.57	ATB_Up
chr11	312530	315178	3.7220e-08	2.9641e-06	2.71	ATB_Up
chr17	68339608	68341908	6.1030e-07	2.1324e-05	2.26	ATB_Up
chr12	124949706	124951628	3.0033e-04	2.2863e-03	1.27	ATB_Down
chr11	61183944	61186757	1.4686e-04	1.3391e-03	1.24	ATB_Down
chr17	27293308	27295608	4.1286e-03	1.6197e-02	1.22	ATB_Up
chr12	31805604	31807131	1.3954e-02	3.9395e-02	1.43	ATB_Up
chr3	194705533	194707954	1.2648e-04	1.1905e-03	1.23	ATB_Up
chr21	16134498	16136498	3.5231e-05	4.5291e-04	1.55	ATB_Up
chr12	120728404	120731431	1.9492e-03	9.3272e-03	1.32	ATB_Down
chr5	98361395	98364308	2.5999e-09	4.9821e-07	1.43	ATB_Up
chr10	91151045	91153945	1.7480e-05	2.6239e-04	1.76	ATB_Up
chr20	816799	818423	5.0513e-03	1.8738e-02	1.39	ATB_Down
chr3	31267333	31269459	9.8579e-07	3.0376e-05	1.23	ATB_Down
chr2	223653342	223655742	6.9514e-08	4.7362e-06	2.49	ATB_Up
chr2	208344559	208346559	1.3684e-10	1.3985e-07	1.47	ATB_Down
chr1	89590699	89595602	9.5787e-10	2.7970e-07	2.19	ATB_Up
chr14	91607539	91610617	8.5413e-04	5.0482e-03	1.28	ATB_Down
chr1	32714497	32716900	1.2648e-04	1.1905e-03	1.82	ATB_Down
chr11	72898976	72901957	1.2099e-05	1.9731e-04	1.26	ATB_Down
chr12	57092824	57095762	1.2521e-07	7.1754e-06	1.41	ATB_Up
chr19	51615812	51618623	1.6519e-02	4.4574e-02	1.24	ATB_Up
chr10	4171992	4174671	2.4956e-05	3.4543e-04	1.67	ATB_Up
chr3	177062326	177064402	7.7738e-07	2.5089e-05	1.44	ATB_Down
chr11	104913957	104916944	3.7059e-06	8.0726e-05	1.39	ATB_Up
chr15	45339520	45342628	5.7940e-05	6.5916e-04	1.31	ATB_Down
chr9	110436397	110439659	1.2429e-06	3.5866e-05	2.70	ATB_Up
chr7	151632200	151634702	4.5055e-04	3.1218e-03	2.01	ATB_Up
chr20	54992599	54995758	1.4564e-05	2.2695e-04	1.37	ATB_Down
chr17	4617701	4618901	2.4251e-06	5.8776e-05	1.57	ATB_Up
chr16	55786098	55788498	9.8147e-03	3.0450e-02	1.27	ATB_Down
chr4	185741099	185742615	2.6134e-04	2.0691e-03	1.27	ATB_Up
chr1	236686498	236689102	6.7673e-03	2.3202e-02	1.22	ATB_Up
chr1	169635499	169638599	4.9213e-05	5.7977e-04	1.26	ATB_Up
chr11	126237544	126239987	3.3559e-03	1.3899e-02	1.21	ATB_Up
chr11	15820544	15823076	1.0018e-05	1.7304e-04	1.82	ATB_Up
chr17	8800804	8803432	6.1468e-03	2.1712e-02	1.23	ATB_Down
chr8	22930960	22934060	8.9606e-03	2.8448e-02	1.23	ATB_Down
chr1	2507999	2511098	9.3203e-05	9.4388e-04	1.36	ATB_Down
chr2	9308001	9310842	1.9021e-08	1.8812e-06	1.96	ATB_Up
chr2	190522342	190524859	3.6946e-07	1.5679e-05	1.45	ATB_Down
chr2	240883745	240885545	8.9606e-03	2.8448e-02	1.26	ATB_Down
chr20	4746299	4748899	1.0870e-04	1.0699e-03	1.24	ATB_Down
chr1	10300899	10304199	9.3598e-08	5.8866e-06	1.52	ATB_Up
chr17	46917604	46920308	4.1052e-09	6.7128e-07	1.40	ATB_Up
chr17	57922802	57927408	9.3598e-08	5.8866e-06	1.27	ATB_Up
chr14	90185600	90188917	1.2099e-05	1.9731e-04	1.24	ATB_Down
chr12	53486992	53488792	1.0870e-04	1.0699e-03	1.29	ATB_Down
chr12	54700024	54702526	5.8500e-04	3.7980e-03	1.48	ATB_Up
chr11	614130	617576	6.1030e-07	2.1324e-05	1.52	ATB_Up
chr17	80832204	80835004	7.4407e-03	2.4810e-02	1.28	ATB_Up
chr6	64061678	64064412	1.5192e-02	4.1990e-02	1.20	ATB_Up
chr3	101706633	101709333	3.0033e-06	6.8847e-05	1.36	ATB_Up
chr10	81052592	81056180	8.5413e-04	5.0482e-03	1.26	ATB_Down
chr3	72503426	72506166	1.5192e-02	4.1990e-02	1.82	ATB_Down
chr2	174023642	174026166	3.0191e-03	1.2852e-02	1.49	ATB_Up
chr15	34452600	34455166	7.5419e-04	4.6040e-03	1.25	ATB_Down
chr19	6243012	6245112	8.5413e-04	5.0482e-03	1.35	ATB_Up
chr4	113217499	113220211	4.7606e-07	1.8188e-05	1.48	ATB_Up
chr1	38315299	38318799	3.7059e-06	8.0726e-05	1.22	ATB_Up
chr3	177075370	177079679	3.0033e-06	6.8847e-05	1.34	ATB_Down
chr1	40996002	40998302	4.9213e-05	5.7977e-04	1.58	ATB_Up
chr6	143022560	143025178	1.0018e-05	1.7304e-04	1.44	ATB_Up
chr9	139458071	139460359	1.0900e-03	6.0623e-03	1.28	ATB_Up
chr19	57873820	57876120	7.4407e-03	2.4810e-02	1.21	ATB_Down
chr3	69254370	69257154	1.2099e-05	1.9731e-04	1.37	ATB_Up
chr19	51909365	51913041	1.9492e-03	9.3272e-03	1.29	ATB_Down
chr17	73142994	73145208	3.7248e-03	1.5012e-02	1.36	ATB_Down
chr5	359282	362199	1.2648e-04	1.1905e-03	1.45	ATB_Down
chr11	65694348	65696944	3.4445e-04	2.5341e-03	1.36	ATB_Up
chr10	88114171	88116881	7.5419e-04	4.6040e-03	1.53	ATB_Down
chr14	65139252	65142015	1.0870e-04	1.0699e-03	1.29	ATB_Down
chr19	14096241	14099237	6.8052e-05	7.4384e-04	1.55	ATB_Down
chr15	100159400	100161402	1.5604e-06	4.2715e-05	1.35	ATB_Up
chr20	48923599	48926399	1.0900e-03	6.0623e-03	1.23	ATB_Down
chr10	126388553	126391582	1.9672e-04	1.6696e-03	1.21	ATB_Down
chr7	135664800	135666400	5.7940e-05	6.5916e-04	1.23	ATB_Up
chr3	146259226	146263233	3.7059e-06	8.0726e-05	2.01	ATB_Up
chr6	134597134	134599612	3.6946e-07	1.5679e-05	1.28	ATB_Down
chr14	91487617	91490052	4.7606e-07	1.8188e-05	1.53	ATB_Up
chr7	65719202	65722102	9.6566e-04	5.5418e-03	1.55	ATB_Up
chr11	2286148	2287944	1.3273e-08	1.5503e-06	2.15	ATB_Up
chr22	18110150	18113007	4.5698e-03	1.7405e-02	1.20	ATB_Down
chr2	46116442	46118742	1.0018e-05	1.7304e-04	1.48	ATB_Up
chr10	26791271	26793471	4.7606e-07	1.8188e-05	1.26	ATB_Up
chr8	140987453	140989803	6.1030e-07	2.1324e-05	1.27	ATB_Up
chr10	3509563	3511894	7.9732e-05	8.3719e-04	1.27	ATB_Up
chr9	33225759	33228471	2.4251e-06	5.8776e-05	1.25	ATB_Up
chr9	95825604	95828072	1.2282e-03	6.6008e-03	1.26	ATB_Down
chr19	18413861	18416937	1.2802e-02	3.7021e-02	1.24	ATB_Up
chr2	149302342	149304642	7.9732e-05	8.3719e-04	1.44	ATB_Up
chr5	154087382	154089582	2.6684e-08	2.3375e-06	3.39	ATB_Up
chr12	6441392	6446518	2.7123e-03	1.1944e-02	1.23	ATB_Up
chr13	77565113	77567413	7.9732e-05	8.3719e-04	1.22	ATB_Down
chr3	121409133	121411233	9.8579e-07	3.0376e-05	1.64	ATB_Up
chr11	129963157	129965957	3.0033e-06	6.8847e-05	1.24	ATB_Down
chr4	1129199	1132610	5.5758e-06	1.1119e-04	1.44	ATB_Up
chr20	24959799	24963658	2.4331e-03	1.1003e-02	1.21	ATB_Down
chr3	48506254	48508730	2.1794e-03	1.0132e-02	1.25	ATB_Up
chr3	197573933	197576454	6.8013e-06	1.2872e-04	1.22	ATB_Up
chr3	47675633	47678333	4.7606e-07	1.8188e-05	1.33	ATB_Up
chr1	180396902	180399502	1.6571e-07	8.5390e-06	1.30	ATB_Up
chr3	131098954	131101159	3.0033e-06	6.8847e-05	1.28	ATB_Up
chr2	87873629	87875442	8.2689e-06	1.4913e-04	1.34	ATB_Up
chr16	277935	280023	5.8500e-04	3.7980e-03	1.21	ATB_Down
chr20	5625623	5629758	1.0737e-02	3.2545e-02	1.24	ATB_Down
chr17	4868894	4872306	5.7940e-05	6.5916e-04	1.30	ATB_Down
chr10	3870192	3872192	1.9492e-03	9.3272e-03	1.21	ATB_Up
chr22	24548897	24551050	4.1692e-05	5.1439e-04	1.28	ATB_Down
chr3	142164433	142167730	4.5536e-06	9.4333e-05	1.33	ATB_Up
chr16	21800735	21803035	4.1692e-05	5.1439e-04	1.48	ATB_Down
chr15	66110220	66112728	8.9606e-03	2.8448e-02	1.29	ATB_Down
chr13	111187812	111190313	9.8147e-03	3.0450e-02	1.24	ATB_Up
chr1	219317598	219319501	1.4686e-04	1.3391e-03	1.55	ATB_Down
chr12	108705392	108708492	4.5698e-03	1.7405e-02	1.61	ATB_Down
chr2	137010946	137014786	3.7220e-08	2.9641e-06	1.20	ATB_Down
chr16	57094638	57097742	2.0915e-05	3.0283e-04	1.45	ATB_Up
chr22	21354750	21357597	2.6134e-04	2.0691e-03	1.28	ATB_Down
chr2	208363020	208366059	2.9691e-05	3.9665e-04	1.34	ATB_Down
chr6	159499678	159502712	1.2521e-07	7.1754e-06	1.56	ATB_Up
chr12	125352804	125354917	1.4686e-04	1.3391e-03	1.32	ATB_Down
chr8	42212003	42214403	7.4407e-03	2.4810e-02	1.21	ATB_Up
chr4	169423799	169428110	2.4956e-05	3.4543e-04	1.29	ATB_Up
chr14	53207917	53210317	4.7606e-07	1.8188e-05	1.37	ATB_Up
chr15	99495000	99497300	6.8052e-05	7.4384e-04	1.59	ATB_Down
chr12	123130331	123133131	2.2697e-04	1.8607e-03	1.30	ATB_Up
chr2	228271529	228273359	5.7940e-05	6.5916e-04	1.22	ATB_Up
chr10	90749386	90752563	2.2697e-04	1.8607e-03	1.26	ATB_Up
chr7	130756202	130758300	1.5604e-06	4.2715e-05	1.77	ATB_Up
chr22	40810650	40812850	2.4331e-03	1.1003e-02	1.25	ATB_Down
chr10	99187953	99189281	2.6134e-04	2.0691e-03	1.21	ATB_Down
chr5	106699378	106702109	1.1731e-02	3.4727e-02	1.40	ATB_Down
chr19	51933258	51935280	1.7480e-05	2.6239e-04	1.43	ATB_Up
chr9	99667359	99669949	4.7606e-07	1.8188e-05	3.36	ATB_Up
chr18	43587800	43591202	5.1041e-08	3.7260e-06	1.65	ATB_Up
chr1	32353698	32356401	4.7606e-07	1.8188e-05	1.29	ATB_Down
chr19	11693958	11695665	7.9732e-05	8.3719e-04	1.20	ATB_Down
chr6	123032864	123035264	1.2648e-04	1.1905e-03	1.34	ATB_Down
chr1	109841698	109843998	4.9213e-05	5.7977e-04	1.25	ATB_Down
chr13	100007613	100010446	1.2282e-03	6.6008e-03	1.45	ATB_Down
chr9	34177972	34181015	7.4407e-03	2.4810e-02	1.21	ATB_Up
chr22	42176094	42178797	6.7673e-03	2.3202e-02	1.30	ATB_Down
chr14	105252736	105255717	1.2648e-04	1.1905e-03	1.30	ATB_Down
chr1	36358698	36361198	2.0915e-05	3.0283e-04	1.42	ATB_Down
chr19	4430465	4432865	2.4956e-05	3.4543e-04	1.33	ATB_Down
chr5	173260999	173264095	3.7248e-03	1.5012e-02	1.37	ATB_Up
chr19	37328165	37329958	1.5521e-03	7.8822e-03	1.33	ATB_Down
chr14	23279400	23281200	1.5521e-03	7.8822e-03	1.26	ATB_Up
chr19	23577065	23578865	1.3954e-02	3.9395e-02	1.40	ATB_Down
chr2	200635942	200638242	8.9606e-03	2.8448e-02	1.22	ATB_Down
chr6	163878512	163882412	6.8052e-05	7.4384e-04	1.37	ATB_Up
chr17	45735984	45738708	1.6571e-07	8.5390e-06	1.60	ATB_Up
chr1	10322902	10325402	1.4686e-04	1.3391e-03	1.23	ATB_Up
chr17	76193601	76196430	3.4445e-04	2.5341e-03	1.38	ATB_Up
chr5	142174480	142175680	4.9213e-05	5.7977e-04	1.49	ATB_Up
chr18	74113425	74116003	2.2697e-04	1.8607e-03	1.44	ATB_Up
chr5	59378283	59380499	5.8500e-04	3.7980e-03	1.20	ATB_Down
chr16	57022098	57025098	9.3598e-08	5.8866e-06	2.13	ATB_Up
chr20	5053299	5054706	1.4564e-05	2.2695e-04	1.32	ATB_Up
chr3	171269733	171272354	1.4564e-05	2.2695e-04	1.22	ATB_Up
chr6	37016612	37019634	1.7480e-05	2.6239e-04	1.48	ATB_Up
chr6	43350512	43352595	2.7123e-03	1.1944e-02	1.28	ATB_Up
chr15	91972000	91974500	6.7673e-03	2.3202e-02	1.25	ATB_Up
chr3	51294526	51296226	6.8052e-05	7.4384e-04	1.58	ATB_Down
chr2	16812059	16813159	8.2689e-06	1.4913e-04	1.31	ATB_Down
chr19	41315812	41317865	1.2802e-02	3.7021e-02	1.25	ATB_Up
chr17	37518904	37521904	9.8579e-07	3.0376e-05	1.22	ATB_Down
chr17	35446094	35448504	6.1468e-03	2.1712e-02	1.23	ATB_Down
chr2	218086570	218089442	1.9492e-03	9.3272e-03	1.43	ATB_Down
chr16	31879635	31882498	9.6566e-04	5.5418e-03	1.22	ATB_Down
chr6	108574412	108576602	2.2697e-04	1.8607e-03	1.21	ATB_Up
chr22	24829089	24831994	1.3954e-02	3.9395e-02	1.29	ATB_Down
chr14	21248282	21251082	9.6566e-04	5.5418e-03	1.28	ATB_Down
chr1	154614498	154618702	1.6571e-07	8.5390e-06	1.40	ATB_Up
chr14	57045817	57048700	1.4686e-04	1.3391e-03	1.22	ATB_Up
chr10	112326381	112328692	4.1692e-05	5.1439e-04	1.23	ATB_Down
chr16	30720298	30722142	1.9492e-03	9.3272e-03	1.21	ATB_Down
chr9	5449071	5452949	9.5787e-10	2.7970e-07	2.05	ATB_Up
chr1	246689898	246691900	6.8013e-06	1.2872e-04	1.46	ATB_Down
chr12	46608428	46612292	6.8052e-05	7.4384e-04	1.30	ATB_Down
chr2	242669145	242671159	4.5536e-06	9.4333e-05	1.35	ATB_Up
chr14	64213239	64216217	1.0900e-03	6.0623e-03	1.34	ATB_Down
chr7	144538599	144541002	1.2282e-03	6.6008e-03	1.25	ATB_Down
chr1	89736899	89741500	2.7368e-10	1.9743e-07	4.09	ATB_Up
chr11	5720944	5723044	2.9691e-05	3.9665e-04	1.31	ATB_Up
chr3	44601459	44603414	2.2697e-04	1.8607e-03	1.38	ATB_Up
chr7	66222599	66225800	1.7407e-03	8.5944e-03	1.20	ATB_Up
chr12	121497004	121499331	5.8500e-04	3.7980e-03	1.25	ATB_Up
chr19	38549637	38551737	3.0033e-06	6.8847e-05	1.45	ATB_Up
chr17	47404894	47407008	4.5055e-04	3.1218e-03	1.20	ATB_Down
chr1	26631799	26635499	1.2282e-03	6.6008e-03	1.24	ATB_Down
chr19	8747312	8751553	3.3559e-03	1.3899e-02	1.21	ATB_Down
chr17	45907904	45910404	1.2429e-06	3.5866e-05	1.29	ATB_Down
chr8	55064503	55066903	2.4331e-03	1.1003e-02	1.37	ATB_Up
chr19	37700465	37702558	2.7123e-03	1.1944e-02	1.36	ATB_Down
chr22	39435597	39438097	1.7015e-04	1.4958e-03	1.37	ATB_Up
chr9	107688359	107691110	9.6566e-04	5.5418e-03	1.54	ATB_Up
chr17	34430101	34432632	5.8500e-04	3.7980e-03	1.56	ATB_Down
chr1	153777002	153779302	3.0033e-04	2.2863e-03	1.47	ATB_Up
chr5	447299	449778	9.3203e-05	9.4388e-04	1.20	ATB_Down
chr1	161509298	161511402	3.9432e-04	2.8132e-03	1.21	ATB_Up
chr2	51239659	51241559	6.8013e-06	1.2872e-04	1.31	ATB_Down
chr3	195896333	195899033	3.9432e-04	2.8132e-03	1.22	ATB_Down
chr14	39342417	39345017	1.1731e-02	3.4727e-02	1.21	ATB_Down
chr6	7086012	7088212	4.5055e-04	3.1218e-03	1.25	ATB_Up
chr11	4413344	4415978	8.2689e-06	1.4913e-04	1.32	ATB_Up
chr21	19151639	19153839	3.3559e-03	1.3899e-02	1.21	ATB_Up
chr4	90251736	90254036	1.3818e-03	7.2022e-03	1.21	ATB_Up
chr6	3011591	3014634	3.5231e-05	4.5291e-04	1.32	ATB_Up
chr19	35920437	35923137	1.9672e-04	1.6696e-03	1.27	ATB_Up
chr11	67380523	67382944	2.7123e-03	1.1944e-02	1.39	ATB_Down
chr22	31612449	31614607	9.1682e-09	1.1357e-06	1.45	ATB_Up
chr2	42368159	42370042	1.9491e-06	5.0537e-05	1.25	ATB_Down
chr17	76407994	76414330	1.2429e-06	3.5866e-05	1.51	ATB_Up
chr17	4881194	4884204	1.4564e-05	2.2695e-04	1.28	ATB_Down
chr8	41997230	42000503	3.7248e-03	1.5012e-02	1.23	ATB_Down
chr1	40803901	40806402	1.4564e-05	2.2695e-04	1.27	ATB_Up
chr17	62023001	62024906	3.5231e-05	4.5291e-04	1.42	ATB_Down
chr6	26026276	26028434	3.7248e-03	1.5012e-02	1.37	ATB_Up
chr4	40711810	40714036	4.1286e-03	1.6197e-02	1.33	ATB_Up
chr12	123186631	123189334	9.6566e-04	5.5418e-03	1.33	ATB_Up
chr3	185033854	185036354	3.0191e-03	1.2852e-02	1.34	ATB_Up
chr17	30453284	30455728	6.1030e-07	2.1324e-05	1.99	ATB_Up
chr10	104191263	104193994	3.3559e-03	1.3899e-02	1.25	ATB_Up
chr11	64763548	64765576	5.4735e-10	2.0977e-07	1.76	ATB_Up
chr4	185604910	185607399	1.9021e-08	1.8812e-06	1.40	ATB_Down
chr3	13427126	13429026	1.0870e-04	1.0699e-03	1.23	ATB_Down
chr2	136964424	136966142	3.7248e-03	1.5012e-02	1.35	ATB_Down
chr10	98467471	98470092	3.9432e-04	2.8132e-03	1.29	ATB_Up
chr1	155958498	155961501	1.9492e-03	9.3272e-03	1.43	ATB_Down
chr19	54703481	54706033	1.0870e-04	1.0699e-03	1.40	ATB_Up
chr5	172461795	172463895	3.7220e-08	2.9641e-06	1.57	ATB_Up
chr1	207378002	207379699	1.1731e-02	3.4727e-02	1.34	ATB_Up
chr13	39611412	39614546	1.2429e-06	3.5866e-05	1.21	ATB_Up
chr15	94849128	94851928	1.7942e-02	4.7443e-02	1.28	ATB_Down
chr16	283798	286537	6.8052e-05	7.4384e-04	1.30	ATB_Down
chr1	159045299	159048799	6.9514e-08	4.7362e-06	1.44	ATB_Up
chr10	64002171	64004671	3.0033e-06	6.8847e-05	1.30	ATB_Up
chr22	39352968	39354540	1.2802e-02	3.7021e-02	1.28	ATB_Up
chr12	120883306	120885531	1.0737e-02	3.2545e-02	1.21	ATB_Down
chr4	185337410	185339910	1.2648e-04	1.1905e-03	1.32	ATB_Up
chr1	203026798	203029499	3.4445e-04	2.5341e-03	1.30	ATB_Down
chr3	73024859	73027842	9.3598e-08	5.8866e-06	1.73	ATB_Up
chr16	19129698	19131275	1.4686e-04	1.3391e-03	1.63	ATB_Up
chr9	93570559	93572274	1.1731e-02	3.4727e-02	1.26	ATB_Down
chr3	5057979	5059437	2.8462e-07	1.2976e-05	1.52	ATB_Down
chr9	134530572	134533399	5.5759e-03	2.0184e-02	1.20	ATB_Down
chr7	128578699	128581602	7.5419e-04	4.6040e-03	1.38	ATB_Up
chr17	72507532	72510884	2.4331e-03	1.1003e-02	1.27	ATB_Down
chr6	31586889	31589878	1.9492e-03	9.3272e-03	1.43	ATB_Down
chr12	7124531	7127131	4.9213e-05	5.7977e-04	1.30	ATB_Up
chr17	34638694	34642804	8.9606e-03	2.8448e-02	1.75	ATB_Down
chr15	101141628	101144400	4.9213e-05	5.7977e-04	1.20	ATB_Up
chr5	70245783	70249295	1.3818e-03	7.2022e-03	1.31	ATB_Up
chr19	17957323	17962481	1.0018e-05	1.7304e-04	1.46	ATB_Up
chr8	621203	623403	3.0033e-06	6.8847e-05	1.51	ATB_Up
chr13	100026500	100029463	6.8013e-06	1.2872e-04	1.87	ATB_Down
chr1	46597602	46599602	5.5759e-03	2.0184e-02	1.25	ATB_Down
chr17	75455804	75457532	9.8579e-07	3.0376e-05	1.30	ATB_Down
chr6	134693078	134696078	6.1030e-07	2.1324e-05	1.23	ATB_Down
chr10	6237871	6240686	1.0737e-02	3.2545e-02	1.36	ATB_Up
chr15	80239128	80241843	7.9732e-05	8.3719e-04	1.26	ATB_Down
chr16	84626598	84628938	6.8013e-06	1.2872e-04	1.43	ATB_Up
chr14	51433517	51436552	3.7059e-06	8.0726e-05	1.31	ATB_Up
chr13	111172100	111175210	3.9432e-04	2.8132e-03	1.93	ATB_Up
chr22	32090078	32092597	1.2282e-03	6.6008e-03	1.45	ATB_Down
chr17	25607694	25611330	5.7940e-05	6.5916e-04	1.21	ATB_Up
chr17	76374301	76375787	5.5759e-03	2.0184e-02	1.23	ATB_Up
chr3	50289970	50293402	1.6571e-07	8.5390e-06	1.22	ATB_Down
chr1	180365599	180367102	3.0033e-04	2.2863e-03	1.30	ATB_Up
chr22	37571807	37574961	3.3559e-03	1.3899e-02	1.24	ATB_Down
chr3	193806330	193808533	1.6519e-02	4.4574e-02	2.33	ATB_Up
chr20	30204299	30206599	1.6421e-09	4.1099e-07	1.52	ATB_Up
chr10	129845046	129848541	6.8052e-05	7.4384e-04	1.22	ATB_Up
chr6	119129497	119132612	3.4445e-04	2.5341e-03	1.23	ATB_Down
chr5	176888284	176891183	3.0033e-04	2.2863e-03	1.74	ATB_Down
chr11	3939778	3942476	1.0870e-04	1.0699e-03	1.25	ATB_Up
chr5	10606078	10609399	5.8500e-04	3.7980e-03	1.20	ATB_Up
chr15	74273300	74275928	3.7220e-08	2.9641e-06	2.99	ATB_Up
chr15	49998666	50002328	3.7059e-06	8.0726e-05	1.26	ATB_Up
chr1	28584598	28587002	1.1731e-02	3.4727e-02	1.23	ATB_Up
chr12	11961906	11964362	5.1386e-04	3.4456e-03	1.22	ATB_Down
chr6	31430171	31432198	7.4407e-03	2.4810e-02	1.24	ATB_Up
chr13	80849563	80851763	6.8013e-06	1.2872e-04	1.31	ATB_Down
chr8	579303	583433	5.0513e-03	1.8738e-02	2.44	ATB_Up
chr11	75050403	75053576	2.4251e-06	5.8776e-05	1.24	ATB_Down
chr10	71575871	71578381	1.2282e-03	6.6008e-03	1.44	ATB_Down
chr6	46738294	46741721	1.1731e-02	3.4727e-02	1.47	ATB_Down
chr1	180370299	180373099	1.7015e-04	1.4958e-03	1.51	ATB_Up
chr8	33353360	33355223	3.0033e-04	2.2863e-03	1.31	ATB_Down
chr19	48671737	48674312	5.7940e-05	6.5916e-04	1.41	ATB_Up
chr11	9660144	9662988	1.0870e-04	1.0699e-03	1.25	ATB_Down
chr16	84843698	84846167	6.6482e-04	4.1833e-03	1.21	ATB_Up
chr17	76258308	76260408	5.5759e-03	2.0184e-02	1.29	ATB_Up
chr10	74143781	74147294	4.5055e-04	3.1218e-03	1.20	ATB_Down
chr1	27446002	27447099	1.3818e-03	7.2022e-03	1.24	ATB_Up
chr1	15741899	15744998	7.5419e-04	4.6040e-03	1.30	ATB_Down
chr2	240421286	240424559	3.9432e-04	2.8132e-03	1.25	ATB_Down
chr12	65111434	65112934	3.4445e-04	2.5341e-03	1.22	ATB_Up
chr9	34047559	34050015	6.6482e-04	4.1833e-03	1.21	ATB_Down
chr3	196377233	196379433	1.2282e-03	6.6008e-03	1.24	ATB_Down
chr10	80515770	80517981	3.0033e-04	2.2863e-03	1.35	ATB_Down
chr11	36411676	36414657	8.9606e-03	2.8448e-02	1.49	ATB_Up
chr14	99539899	99543631	1.2802e-02	3.7021e-02	1.26	ATB_Down
chr19	45945465	45948065	3.7248e-03	1.5012e-02	1.42	ATB_Down
chr4	74605599	74608012	1.4686e-04	1.3391e-03	1.24	ATB_Down
chr12	76413062	76415339	1.1731e-02	3.4727e-02	1.21	ATB_Up
chr2	235322342	235324742	9.6566e-04	5.5418e-03	1.82	ATB_Down
chr12	63306906	63309506	6.8013e-06	1.2872e-04	1.21	ATB_Down
chr3	46149926	46153914	3.0033e-04	2.2863e-03	1.31	ATB_Up
chr3	43296554	43300226	5.0513e-03	1.8738e-02	1.20	ATB_Down
chr2	42437829	42440042	6.1030e-07	2.1324e-05	1.25	ATB_Up
chr2	28843142	28846170	3.0033e-04	2.2863e-03	1.30	ATB_Down
chr17	43383406	43386502	1.4564e-05	2.2695e-04	1.34	ATB_Down
chr7	92774894	92778502	9.3203e-05	9.4388e-04	1.21	ATB_Up
chr17	47465208	47469404	2.0915e-05	3.0283e-04	1.29	ATB_Down
chr14	102289917	102293052	9.3203e-05	9.4388e-04	1.28	ATB_Up
chr11	125494844	125496344	1.7015e-04	1.4958e-03	1.23	ATB_Down
chr7	72280400	72282302	5.5758e-06	1.1119e-04	1.29	ATB_Up
chr9	124247072	124249472	1.4686e-04	1.3391e-03	1.31	ATB_Down
chr19	36248158	36250137	7.5419e-04	4.6040e-03	1.25	ATB_Up
chr20	35897799	35900399	1.6571e-07	8.5390e-06	1.41	ATB_Down
chr22	37879479	37883007	5.8500e-04	3.7980e-03	1.27	ATB_Down
chr19	14723765	14728133	3.0033e-06	6.8847e-05	1.49	ATB_Down
chr1	153336399	153340699	3.0191e-03	1.2852e-02	1.21	ATB_Up
chr2	219150545	219153429	6.1468e-03	2.1712e-02	1.39	ATB_Down
chr6	44192697	44195112	7.9732e-05	8.3719e-04	1.37	ATB_Down
chr18	9848700	9851300	8.1705e-03	2.6523e-02	1.25	ATB_Up
chr1	212100997	212103902	2.2697e-04	1.8607e-03	1.48	ATB_Down
chr6	159482191	159485391	1.9491e-06	5.0537e-05	1.36	ATB_Up
chr7	107775099	107777502	7.7738e-07	2.5089e-05	1.27	ATB_Down
chr5	66510695	66513495	1.6519e-02	4.4574e-02	1.43	ATB_Down
chr17	75440794	75443320	2.7123e-03	1.1944e-02	1.20	ATB_Down
chr2	136995042	136998070	9.1682e-09	1.1357e-06	1.28	ATB_Down
chr5	126093278	126095908	2.5999e-09	4.9821e-07	2.04	ATB_Up
chr1	150060799	150063402	2.6134e-04	2.0691e-03	1.25	ATB_Up
chr2	234239059	234242370	8.2689e-06	1.4913e-04	1.31	ATB_Down
chr2	46774166	46776259	1.9492e-03	9.3272e-03	1.32	ATB_Down
chr1	161498999	161502102	1.9672e-04	1.6696e-03	1.22	ATB_Up
chr8	82064960	82068085	5.5758e-06	1.1119e-04	1.39	ATB_Up
chr1	109641898	109644402	1.7015e-04	1.4958e-03	1.22	ATB_Down
chr5	131799989	131804395	5.8500e-04	3.7980e-03	1.28	ATB_Up
chr9	97118772	97123071	1.2429e-06	3.5866e-05	1.44	ATB_Up
chr19	47234080	47238265	4.9213e-05	5.7977e-04	1.31	ATB_Down
chr19	55411680	55414158	8.9606e-03	2.8448e-02	1.25	ATB_Up
chr9	5458549	5461071	6.8013e-06	1.2872e-04	1.68	ATB_Up
chr20	1944158	1947206	1.5521e-03	7.8822e-03	1.28	ATB_Up
chr6	36353712	36356412	4.1052e-09	6.7128e-07	3.16	ATB_Up
chr19	43855637	43859437	6.7673e-03	2.3202e-02	1.54	ATB_Up
chr13	46523300	46526363	9.8579e-07	3.0376e-05	1.28	ATB_Down
chr5	37196795	37198999	4.9213e-05	5.7977e-04	1.34	ATB_Up
chr6	5996412	5999160	1.7015e-04	1.4958e-03	2.71	ATB_Up
chr6	13353878	13356812	1.5604e-06	4.2715e-05	1.49	ATB_Down
chr3	196667926	196670454	2.9691e-05	3.9665e-04	1.32	ATB_Down
chr11	65541576	65545457	4.7606e-07	1.8188e-05	1.38	ATB_Up
chr9	97410359	97412872	8.2689e-06	1.4913e-04	1.52	ATB_Down
chr12	113414924	113417869	1.7480e-05	2.6239e-04	3.46	ATB_Up
chr1	8165599	8168202	1.5521e-03	7.8822e-03	1.31	ATB_Up
chr22	37617250	37620597	1.7480e-05	2.6239e-04	1.30	ATB_Up
chr2	30717829	30720259	1.0900e-03	6.0623e-03	1.21	ATB_Down
chr2	65243942	65246670	8.1705e-03	2.6523e-02	1.21	ATB_Down
chr8	26305623	26308053	3.5231e-05	4.5291e-04	1.27	ATB_Up
chr6	152268850	152270778	8.1705e-03	2.6523e-02	1.25	ATB_Down
chr6	106610691	106613612	5.1041e-08	3.7260e-06	1.87	ATB_Up
chr16	22226798	22229436	8.9606e-03	2.8448e-02	1.40	ATB_Down
chr15	70766528	70768303	2.4251e-06	5.8776e-05	1.60	ATB_Up
chr10	74322071	74324586	1.2099e-05	1.9731e-04	1.43	ATB_Up
chr18	2978703	2981725	2.1794e-03	1.0132e-02	1.26	ATB_Up
chr4	170000199	170002905	9.6566e-04	5.5418e-03	1.45	ATB_Down
chr15	78329766	78331502	1.0870e-04	1.0699e-03	1.26	ATB_Up
chr11	123335676	123337944	9.1682e-09	1.1357e-06	1.80	ATB_Up
chr19	44509137	44511133	1.2802e-02	3.7021e-02	1.23	ATB_Up
chr21	30542498	30544798	1.5604e-06	4.2715e-05	1.54	ATB_Up
chr3	125633733	125636159	2.7123e-03	1.1944e-02	1.21	ATB_Up
chr4	184542099	184544299	5.7940e-05	6.5916e-04	1.29	ATB_Down
chr1	17221198	17224002	1.4564e-05	2.2695e-04	1.50	ATB_Down
chr3	50626933	50629870	1.7480e-05	2.6239e-04	1.29	ATB_Up
chr15	99557623	99562828	3.0191e-03	1.2852e-02	1.26	ATB_Down
chr22	30615697	30618550	1.2648e-04	1.1905e-03	1.52	ATB_Up
chr16	70646135	70649767	8.1705e-03	2.6523e-02	1.59	ATB_Down
chr22	36648197	36650750	1.6421e-09	4.1099e-07	1.81	ATB_Up
chr7	26949594	26953304	1.7407e-03	8.5944e-03	2.03	ATB_Down
chr10	91086271	91089245	7.9732e-05	8.3719e-04	1.25	ATB_Up
chr14	35301617	35304617	1.9491e-06	5.0537e-05	1.21	ATB_Up
chr19	14783058	14787337	3.6946e-07	1.5679e-05	1.29	ATB_Down
chr19	56135012	56136612	1.0900e-03	6.0623e-03	1.32	ATB_Up
chr2	178115329	178118494	5.7940e-05	6.5916e-04	1.30	ATB_Up
chr17	25793004	25794704	8.2689e-06	1.4913e-04	1.23	ATB_Down
chr15	91954300	91956600	1.9672e-04	1.6696e-03	1.44	ATB_Up
chr14	75083117	75086731	2.6684e-08	2.3375e-06	1.35	ATB_Down
chr9	99659415	99663772	1.3684e-10	1.3985e-07	1.47	ATB_Up
chr19	12535058	12537658	1.0900e-03	6.0623e-03	1.37	ATB_Up
chr6	88380234	88382695	1.2648e-04	1.1905e-03	1.22	ATB_Up
chr1	151236298	151238502	1.9492e-03	9.3272e-03	1.26	ATB_Down
chr4	169238306	169241010	2.6684e-08	2.3375e-06	3.36	ATB_Up
chr1	48692702	48695298	7.5419e-04	4.6040e-03	1.22	ATB_Down
chr1	219632898	219635899	2.7123e-03	1.1944e-02	1.40	ATB_Down
chr3	93698126	93700233	1.7407e-03	8.5944e-03	1.23	ATB_Up
chr2	74432042	74434866	2.5999e-09	4.9821e-07	3.80	ATB_Up
chr3	60992926	60995902	6.1030e-07	2.1324e-05	1.39	ATB_Down
chr18	60177501	60179101	3.9432e-04	2.8132e-03	1.50	ATB_Up
chr1	19695797	19698297	1.3818e-03	7.2022e-03	1.25	ATB_Down
chr4	37755399	37757499	8.5413e-04	5.0482e-03	1.27	ATB_Down
chr5	56575895	56578305	7.9732e-05	8.3719e-04	1.27	ATB_Up
chr8	108643295	108645953	3.5231e-05	4.5291e-04	1.46	ATB_Down
chr2	86830024	86833342	9.6566e-04	5.5418e-03	1.46	ATB_Down
chr12	123216004	123218931	6.8013e-06	1.2872e-04	1.33	ATB_Up
chr11	16059535	16061557	3.0033e-04	2.2863e-03	1.20	ATB_Down
chr1	161107802	161109402	1.2429e-06	3.5866e-05	1.24	ATB_Down
chr2	37842642	37845759	1.1731e-02	3.4727e-02	1.30	ATB_Down
chr6	129992502	129995012	5.7940e-05	6.5916e-04	1.28	ATB_Down
chr22	51000894	51002624	1.2429e-06	3.5866e-05	1.48	ATB_Up
chr16	28198098	28201242	3.6946e-07	1.5679e-05	1.64	ATB_Up
chr14	23376717	23379052	5.4735e-10	2.0977e-07	2.45	ATB_Up
chr10	63751141	63754341	2.4251e-06	5.8776e-05	1.33	ATB_Up
chr1	2035097	2037802	1.0737e-02	3.2545e-02	1.52	ATB_Down
chr9	88967715	88970510	7.9732e-05	8.3719e-04	1.22	ATB_Up
chr14	24629017	24631817	5.1041e-08	3.7260e-06	1.89	ATB_Up
chr12	89637006	89640106	4.1692e-05	5.1439e-04	1.20	ATB_Down
chr5	40614895	40617490	5.7940e-05	6.5916e-04	1.22	ATB_Down
chr1	47059299	47062099	1.7942e-02	4.7443e-02	1.23	ATB_Down
chr8	95702756	95704303	6.6482e-04	4.1833e-03	1.24	ATB_Up
chr11	118746657	118750003	2.4956e-05	3.4543e-04	1.27	ATB_Down
chr2	17450924	17453542	6.6482e-04	4.1833e-03	1.54	ATB_Down
chr5	156753483	156756795	1.9492e-03	9.3272e-03	1.24	ATB_Down
chr2	225265624	225268042	2.4331e-03	1.1003e-02	1.38	ATB_Down
chr22	32533297	32535397	6.1030e-07	2.1324e-05	1.65	ATB_Up
chr11	16827457	16830035	3.3559e-03	1.3899e-02	1.20	ATB_Down
chr4	17577206	17580512	6.8052e-05	7.4384e-04	1.33	ATB_Up
chr2	143840442	143842642	5.8500e-04	3.7980e-03	1.35	ATB_Up
chr2	120988442	120991442	1.3684e-10	1.3985e-07	2.98	ATB_Up
chr2	152265659	152267986	1.7942e-02	4.7443e-02	1.24	ATB_Down
chr19	555065	557465	1.7942e-02	4.7443e-02	1.73	ATB_Down
chr13	110356513	110359213	5.0513e-03	1.8738e-02	1.46	ATB_Up
chr2	38869942	38872242	5.8500e-04	3.7980e-03	1.61	ATB_Up
chr7	2300294	2302810	7.5419e-04	4.6040e-03	1.24	ATB_Down
chr3	105223226	105224933	1.4686e-04	1.3391e-03	1.36	ATB_Down
chr9	6068159	6070259	1.7407e-03	8.5944e-03	1.75	ATB_Up
chr5	98368295	98370778	1.2429e-06	3.5866e-05	1.39	ATB_Up
chr8	62671503	62674223	1.2802e-02	3.7021e-02	1.22	ATB_Down
chr17	55944404	55946804	6.1030e-07	2.1324e-05	1.30	ATB_Down
chr2	38892842	38895101	2.6134e-04	2.0691e-03	1.30	ATB_Up
chr7	97500500	97502302	3.7059e-06	8.0726e-05	1.31	ATB_Up
chr2	31235242	31237242	2.2697e-04	1.8607e-03	1.22	ATB_Up
chr5	81266199	81268983	6.8052e-05	7.4384e-04	1.50	ATB_Up
chr16	48380135	48381998	6.6482e-04	4.1833e-03	1.28	ATB_Down
chr1	146696398	146698102	2.7123e-03	1.1944e-02	1.26	ATB_Down
chr10	89856741	89858641	1.0737e-02	3.2545e-02	1.37	ATB_Up
chr3	37175633	37178370	1.3273e-08	1.5503e-06	1.45	ATB_Up
chr3	146275754	146278033	2.2697e-04	1.8607e-03	1.25	ATB_Up
chr1	114300799	114303701	2.9691e-05	3.9665e-04	1.22	ATB_Up
chr17	35480304	35482304	7.9732e-05	8.3719e-04	1.29	ATB_Down
chr3	69261033	69263233	1.4564e-05	2.2695e-04	1.40	ATB_Up
chr1	7840798	7843802	2.5999e-09	4.9821e-07	1.34	ATB_Up
chr20	17945369	17947869	1.3818e-03	7.2022e-03	1.23	ATB_Down
chr2	191877459	191880766	9.5787e-10	2.7970e-07	2.41	ATB_Up
chr1	2221200	2223302	5.1386e-04	3.4456e-03	1.54	ATB_Down
chr7	111752302	111753900	4.1286e-03	1.6197e-02	1.27	ATB_Up
chr7	99678400	99681303	3.0033e-06	6.8847e-05	1.26	ATB_Down
chr2	65290942	65293742	1.7407e-03	8.5944e-03	1.22	ATB_Up
chr10	79595081	79597592	1.1731e-02	3.4727e-02	1.44	ATB_Down
chr1	56981198	56983702	6.6482e-04	4.1833e-03	1.29	ATB_Down
chr12	1776706	1779631	4.5698e-03	1.7405e-02	1.25	ATB_Down
chr16	28168167	28170436	1.2099e-05	1.9731e-04	1.53	ATB_Up
chr17	8296063	8298406	3.4445e-04	2.5341e-03	1.28	ATB_Down
chr20	36617258	36619969	1.2282e-03	6.6008e-03	1.90	ATB_Down
chr12	56752604	56755531	1.9021e-08	1.8812e-06	1.59	ATB_Up
chr20	46020058	46022458	9.8147e-03	3.0450e-02	1.27	ATB_Up
chr16	85015635	85018735	6.8052e-05	7.4384e-04	1.22	ATB_Down
chr5	137448483	137450483	2.1794e-03	1.0132e-02	1.21	ATB_Down
chr4	185781100	185783099	9.8579e-07	3.0376e-05	1.68	ATB_Up
chr17	3173206	3175704	7.7738e-07	2.5089e-05	1.41	ATB_Down
chr2	180097942	180101142	1.6571e-07	8.5390e-06	1.45	ATB_Up
chr16	50621867	50624198	1.0737e-02	3.2545e-02	1.39	ATB_Down
chr9	70849559	70852810	3.7059e-06	8.0726e-05	1.40	ATB_Up
chr1	81702399	81704702	5.7940e-05	6.5916e-04	1.26	ATB_Up
chr5	142503878	142505790	2.4956e-05	3.4543e-04	1.28	ATB_Down
chr1	207586899	207589202	5.5758e-06	1.1119e-04	1.40	ATB_Up
chr1	32419797	32423602	5.1041e-08	3.7260e-06	1.31	ATB_Down
chr17	3643004	3645504	3.7059e-06	8.0726e-05	1.28	ATB_Down
chr14	91267017	91271339	3.0191e-03	1.2852e-02	1.36	ATB_Down
chr8	144104553	144109303	4.5055e-04	3.1218e-03	2.89	ATB_Up
chr10	50492371	50494792	1.2429e-06	3.5866e-05	1.84	ATB_Up
chr8	67024653	67027608	4.1052e-09	6.7128e-07	1.78	ATB_Up
chr19	4088241	4090937	1.0900e-03	6.0623e-03	1.20	ATB_Down
chr17	28926404	28928908	1.3818e-03	7.2022e-03	1.21	ATB_Down
chr6	70522678	70524378	4.7606e-07	1.8188e-05	1.55	ATB_Down
chr18	43546025	43548503	1.3684e-10	1.3985e-07	1.68	ATB_Up
chr7	4124800	4126400	5.0513e-03	1.8738e-02	1.65	ATB_Down
chr8	117777503	117779660	1.0900e-03	6.0623e-03	1.24	ATB_Down
chr11	104837544	104840496	2.9691e-05	3.9665e-04	1.27	ATB_Up
chr19	1811358	1814280	1.2099e-05	1.9731e-04	1.35	ATB_Up
chr15	66119220	66121643	1.3818e-03	7.2022e-03	1.44	ATB_Down
chr16	50728935	50732498	1.3818e-03	7.2022e-03	1.34	ATB_Up
chr1	111422100	111424199	4.1286e-03	1.6197e-02	1.34	ATB_Up
chr6	14909978	14912602	1.7942e-02	4.7443e-02	1.25	ATB_Down
chr2	28645759	28647859	1.2282e-03	6.6008e-03	1.25	ATB_Down
chr2	20638259	20641259	3.0033e-04	2.2863e-03	1.24	ATB_Down
chr16	25121842	25124035	6.1030e-07	2.1324e-05	1.24	ATB_Up
chr12	51762031	51764292	2.4331e-03	1.1003e-02	1.39	ATB_Down
chr13	46505663	46508563	2.0915e-05	3.0283e-04	1.24	ATB_Down
chr19	4632765	4634465	9.8579e-07	3.0376e-05	1.34	ATB_Down
chr7	41908602	41911202	3.7248e-03	1.5012e-02	1.29	ATB_Down
chr7	130596502	130599500	7.7738e-07	2.5089e-05	1.60	ATB_Up
chr19	39108665	39111065	6.8052e-05	7.4384e-04	1.33	ATB_Down
chr12	669962	673331	3.0191e-03	1.2852e-02	1.24	ATB_Down
chr1	198601698	198604101	8.9606e-03	2.8448e-02	1.68	ATB_Down
chr2	46613042	46616842	1.2521e-07	7.1754e-06	1.77	ATB_Up
chr1	245214199	245216402	2.5999e-09	4.9821e-07	1.67	ATB_Up
chr9	45441210	45443010	1.5521e-03	7.8822e-03	1.27	ATB_Up
chr19	7709412	7711637	8.1705e-03	2.6523e-02	1.25	ATB_Up
chr2	9747142	9749342	3.0191e-03	1.2852e-02	1.24	ATB_Up
chr3	187634533	187638333	2.0915e-05	3.0283e-04	1.44	ATB_Up
chr2	24670559	24672929	1.2429e-06	3.5866e-05	1.21	ATB_Down
chr1	112057198	112059602	2.0915e-05	3.0283e-04	1.22	ATB_Down
chr19	12888281	12891353	1.9492e-03	9.3272e-03	1.23	ATB_Up
chr4	87926410	87930199	2.0915e-05	3.0283e-04	1.28	ATB_Up
chr3	73045070	73047870	7.9732e-05	8.3719e-04	1.24	ATB_Up
chr15	69958000	69962100	8.5413e-04	5.0482e-03	1.28	ATB_Down
chr2	224820229	224823101	9.5787e-10	2.7970e-07	1.46	ATB_Up
chr3	196365533	196368733	2.6134e-04	2.0691e-03	1.38	ATB_Down
chr20	48954258	48957358	5.1041e-08	3.7260e-06	2.21	ATB_Up
chr3	196350326	196352933	8.2689e-06	1.4913e-04	1.27	ATB_Down
chr19	52147394	52152165	3.0191e-03	1.2852e-02	1.54	ATB_Up
chr22	30216307	30218997	1.9672e-04	1.6696e-03	1.24	ATB_Down
chr2	137079342	137085542	3.9432e-04	2.8132e-03	1.39	ATB_Down
chr21	30256498	30258505	2.4956e-05	3.4543e-04	1.21	ATB_Up
chr1	245473798	245475398	5.1386e-04	3.4456e-03	1.21	ATB_Down
chr6	137475991	137478434	1.4564e-05	2.2695e-04	1.44	ATB_Up
chr10	89822093	89827919	4.1286e-03	1.6197e-02	1.31	ATB_Up
chr10	129957992	129960471	1.7942e-02	4.7443e-02	1.31	ATB_Down
chr8	8944785	8947753	1.0900e-03	6.0623e-03	1.23	ATB_Up
chr13	48734600	48737703	4.1692e-05	5.1439e-04	1.24	ATB_Down
chr7	5731894	5735999	9.6566e-04	5.5418e-03	1.34	ATB_Down
chr7	73507294	73510102	2.4956e-05	3.4543e-04	1.49	ATB_Up
chr20	48391699	48393599	2.2697e-04	1.8607e-03	1.26	ATB_Up
chr22	43287602	43292207	1.0737e-02	3.2545e-02	1.30	ATB_Up
chr17	13833404	13835604	5.1386e-04	3.4456e-03	1.32	ATB_Down
chr5	10625295	10627994	1.5604e-06	4.2715e-05	1.24	ATB_Up
chr1	207580002	207582202	6.8052e-05	7.4384e-04	1.44	ATB_Up
chr1	16022902	16024802	9.8579e-07	3.0376e-05	1.21	ATB_Up
chr11	65148557	65151448	6.8013e-06	1.2872e-04	1.20	ATB_Down
chr8	42999553	43002360	1.2099e-05	1.9731e-04	1.35	ATB_Down
chr4	692310	694410	1.5521e-03	7.8822e-03	1.24	ATB_Up
chr16	57047298	57049373	2.4331e-03	1.1003e-02	1.22	ATB_Up
chr15	92011943	92015720	5.1386e-04	3.4456e-03	1.91	ATB_Up
chr16	4564036	4566898	2.4956e-05	3.4543e-04	1.39	ATB_Down
chr7	21391299	21396300	1.7942e-02	4.7443e-02	1.21	ATB_Down
chr17	76371204	76372504	3.0033e-06	6.8847e-05	1.48	ATB_Up
chr2	97150842	97153266	9.1682e-09	1.1357e-06	2.98	ATB_Up
chr19	17266437	17269281	5.5758e-06	1.1119e-04	1.25	ATB_Down
chr2	37416042	37418742	5.8500e-04	3.7980e-03	1.21	ATB_Up
chr2	223775642	223778745	3.0033e-06	6.8847e-05	1.25	ATB_Up
chr1	221270302	221273399	3.5231e-05	4.5291e-04	1.31	ATB_Up
chr7	48127000	48129699	5.5759e-03	2.0184e-02	1.22	ATB_Up
chr5	154092899	154095495	1.3684e-10	1.3985e-07	3.30	ATB_Up
chr4	184579536	184582305	3.6946e-07	1.5679e-05	1.30	ATB_Down
chr8	67004153	67006733	3.6946e-07	1.5679e-05	1.61	ATB_Up
chr18	3659325	3662493	2.1794e-03	1.0132e-02	1.20	ATB_Down
chr1	203169098	203172698	7.5419e-04	4.6040e-03	1.20	ATB_Down
chr19	40446665	40448965	4.5536e-06	9.4333e-05	1.90	ATB_Down
chr12	15111017	15115592	5.0513e-03	1.8738e-02	1.20	ATB_Down
chr3	107842595	107845259	8.1705e-03	2.6523e-02	1.20	ATB_Down
chr12	132157206	132159106	7.4407e-03	2.4810e-02	1.21	ATB_Down
chr12	49581192	49584031	1.5604e-06	4.2715e-05	1.43	ATB_Up
chr17	1685308	1687832	2.4331e-03	1.1003e-02	1.22	ATB_Down
chr17	17752204	17754104	5.5759e-03	2.0184e-02	1.54	ATB_Up
chr19	45958735	45960565	8.9606e-03	2.8448e-02	1.22	ATB_Down
chr1	113210002	113212399	3.7220e-08	2.9641e-06	2.13	ATB_Up
chr5	130592183	130594583	4.1692e-05	5.1439e-04	1.48	ATB_Down
chr13	50794313	50797613	5.4735e-10	2.0977e-07	1.51	ATB_Up
chr9	97400309	97403072	6.8013e-06	1.2872e-04	1.28	ATB_Down
chr7	23144694	23146599	1.9492e-03	9.3272e-03	1.29	ATB_Down
chr5	175279190	175282089	2.6134e-04	2.0691e-03	1.29	ATB_Down
chr16	17555635	17557467	5.8500e-04	3.7980e-03	1.23	ATB_Down
chr1	180215102	180217599	7.7738e-07	2.5089e-05	1.25	ATB_Up
chr3	69248033	69250133	4.5055e-04	3.1218e-03	1.40	ATB_Up
chr21	15919998	15923293	1.9672e-04	1.6696e-03	1.35	ATB_Up
chr1	244978200	244980798	4.7606e-07	1.8188e-05	1.63	ATB_Down
chr12	121984306	121986306	2.9691e-05	3.9665e-04	1.44	ATB_Down
chr8	103982453	103984360	9.3203e-05	9.4388e-04	1.24	ATB_Down
chr10	7198171	7200253	3.7059e-06	8.0726e-05	1.31	ATB_Down
chr1	21509299	21512102	1.2521e-07	7.1754e-06	1.42	ATB_Up
chr15	64100928	64102866	1.2099e-05	1.9731e-04	1.39	ATB_Down
chr1	243658302	243660602	5.5759e-03	2.0184e-02	1.23	ATB_Up
chr20	49132299	49136099	5.7940e-05	6.5916e-04	1.36	ATB_Up
chr2	10255229	10257742	3.4445e-04	2.5341e-03	1.24	ATB_Up
chr2	172100429	172102542	3.0033e-04	2.2863e-03	1.40	ATB_Up
chr15	90606490	90609338	1.7480e-05	2.6239e-04	1.31	ATB_Down
chr13	77229213	77231513	1.3273e-08	1.5503e-06	1.31	ATB_Up
chr1	100816501	100819502	1.2282e-03	6.6008e-03	1.23	ATB_Down
chr6	111301702	111304234	2.7123e-03	1.1944e-02	1.32	ATB_Down
chr17	32572401	32575704	6.8013e-06	1.2872e-04	1.33	ATB_Down
chr11	47519557	47522444	1.7015e-04	1.4958e-03	1.20	ATB_Down
chr8	8100556	8103456	5.8500e-04	3.7980e-03	1.23	ATB_Down
chr15	34634466	34636166	1.2282e-03	6.6008e-03	1.22	ATB_Up
chr22	29547584	29550136	9.1682e-09	1.1357e-06	3.12	ATB_Up
chr12	57462806	57464831	6.1030e-07	2.1324e-05	1.29	ATB_Down
chr3	151588426	151590695	3.5231e-05	4.5291e-04	1.30	ATB_Down
chr20	34128899	34131199	5.1386e-04	3.4456e-03	1.32	ATB_Up
chr19	14771165	14773665	9.8579e-07	3.0376e-05	1.35	ATB_Down
chr15	85263720	85264889	3.7220e-08	2.9641e-06	1.44	ATB_Down
chr4	38791703	38794399	9.3203e-05	9.4388e-04	1.24	ATB_Up
chr9	46211510	46213772	1.0737e-02	3.2545e-02	1.59	ATB_Up
chr3	3213733	3216313	2.4956e-05	3.4543e-04	1.30	ATB_Up
chr20	35273499	35275858	4.1052e-09	6.7128e-07	1.47	ATB_Down
chr1	205279898	205284302	1.7407e-03	8.5944e-03	1.23	ATB_Down
chr20	48381323	48386699	5.5758e-06	1.1119e-04	1.34	ATB_Up
chr14	75093117	75094882	9.3203e-05	9.4388e-04	1.22	ATB_Down
chr8	38793556	38797303	1.3818e-03	7.2022e-03	1.34	ATB_Down
chr1	161599600	161601999	1.7942e-02	4.7443e-02	1.39	ATB_Up
chr1	114324899	114328202	1.0018e-05	1.7304e-04	1.46	ATB_Up
chr12	113579692	113581306	2.4956e-05	3.4543e-04	1.60	ATB_Down
chr1	24709799	24712899	1.3818e-03	7.2022e-03	1.26	ATB_Up
chr6	12207212	12209921	2.1794e-03	1.0132e-02	1.25	ATB_Down
chr12	121462031	121465124	1.2282e-03	6.6008e-03	1.27	ATB_Up
chr17	56408128	56410801	1.2099e-05	1.9731e-04	1.26	ATB_Up
chr14	103233931	103235631	6.1468e-03	2.1712e-02	1.24	ATB_Down
chr11	15598244	15602935	1.3954e-02	3.9395e-02	1.35	ATB_Up
chr11	126255278	126257976	1.0737e-02	3.2545e-02	1.22	ATB_Up
chr6	166648836	166651950	3.0191e-03	1.2852e-02	1.51	ATB_Down
chr2	128990159	128991859	3.7059e-06	8.0726e-05	1.36	ATB_Down
chr11	74985257	74988157	4.1692e-05	5.1439e-04	1.24	ATB_Down
chr22	32069379	32071207	8.5413e-04	5.0482e-03	1.24	ATB_Down
chr19	52771912	52774565	1.9672e-04	1.6696e-03	1.21	ATB_Down
chr10	101907363	101909994	3.0191e-03	1.2852e-02	1.24	ATB_Up
chr15	74681228	74684318	1.0737e-02	3.2545e-02	1.40	ATB_Down
chr1	100824398	100826902	1.9672e-04	1.6696e-03	1.28	ATB_Down
chr11	47397678	47401103	7.5419e-04	4.6040e-03	1.26	ATB_Up
chr21	15913692	15915505	8.5413e-04	5.0482e-03	1.21	ATB_Up
chr22	22290678	22295302	4.1692e-05	5.1439e-04	1.22	ATB_Down
chr18	72781525	72784238	1.7480e-05	2.6239e-04	1.42	ATB_Down
chr3	72606302	72609133	5.5758e-06	1.1119e-04	1.27	ATB_Down
chr4	40601836	40604810	4.7606e-07	1.8188e-05	1.50	ATB_Up
chr22	44567407	44570207	1.7015e-04	1.4958e-03	1.25	ATB_Down
chr2	240194594	240197842	2.4251e-06	5.8776e-05	1.40	ATB_Up
chr8	144634624	144636703	1.7015e-04	1.4958e-03	2.07	ATB_Up
chr2	228300242	228302842	2.1794e-03	1.0132e-02	1.20	ATB_Up
chr11	75076057	75077857	3.7220e-08	2.9641e-06	1.34	ATB_Down
chr6	26439412	26441834	8.1705e-03	2.6523e-02	1.20	ATB_Up
chr1	84899602	84902302	1.5604e-06	4.2715e-05	1.28	ATB_Up
chr19	14477750	14484181	2.1794e-03	1.0132e-02	1.38	ATB_Up
chr2	240185745	240189824	3.5231e-05	4.5291e-04	1.21	ATB_Up
chr9	70494071	70497271	2.1812e-07	1.0615e-05	1.82	ATB_Up
chr12	122277018	122279131	7.4407e-03	2.4810e-02	1.20	ATB_Up
chr4	185753799	185756410	4.5536e-06	9.4333e-05	1.28	ATB_Up
chr10	104211992	104214163	3.0033e-06	6.8847e-05	1.34	ATB_Up
chr16	84636636	84637436	3.9432e-04	2.8132e-03	1.23	ATB_Up
chr11	93450357	93453344	3.4445e-04	2.5341e-03	1.28	ATB_Down
chr6	31702404	31706914	3.9432e-04	2.8132e-03	1.36	ATB_Up
chr1	42180401	42182402	1.9672e-04	1.6696e-03	1.32	ATB_Up
chr2	102574177	102575286	3.0191e-03	1.2852e-02	1.20	ATB_Down
chr3	73159137	73160937	1.7942e-02	4.7443e-02	1.22	ATB_Down
chr6	42012212	42014912	4.5536e-06	9.4333e-05	1.28	ATB_Up
chr19	13273312	13274812	3.7220e-08	2.9641e-06	1.47	ATB_Up
chr9	104347171	104349159	1.2099e-05	1.9731e-04	1.50	ATB_Up
chr22	36751150	36756118	7.9732e-05	8.3719e-04	1.38	ATB_Down
chr11	118985444	118987976	8.2689e-06	1.4913e-04	1.25	ATB_Up
chr7	150968202	150971902	9.5787e-10	2.7970e-07	1.87	ATB_Up
chr14	107251717	107254717	9.8147e-03	3.0450e-02	1.20	ATB_Down
chr2	62529729	62533445	2.7123e-03	1.1944e-02	1.24	ATB_Up
chr17	58467301	58470804	5.1386e-04	3.4456e-03	1.20	ATB_Up
chr8	142274323	142277560	2.4956e-05	3.4543e-04	1.22	ATB_Up
chr5	37369983	37372399	2.4956e-05	3.4543e-04	1.24	ATB_Down
chr22	24822350	24825124	1.5192e-02	4.1990e-02	1.21	ATB_Down
chr19	46004361	46005784	1.5192e-02	4.1990e-02	1.29	ATB_Down
chr11	1932457	1934757	2.6684e-08	2.3375e-06	1.91	ATB_Down
chr17	40263201	40265904	3.0033e-06	6.8847e-05	1.81	ATB_Up
chr14	24635431	24637815	1.3954e-02	3.9395e-02	1.22	ATB_Up
chr19	17223241	17224541	3.6946e-07	1.5679e-05	1.75	ATB_Down
chr19	52130480	52134893	1.9672e-04	1.6696e-03	3.09	ATB_Up
chr7	40307210	40310202	1.7407e-03	8.5944e-03	1.26	ATB_Down
chr2	29092359	29094370	4.5055e-04	3.1218e-03	1.28	ATB_Down
chr20	1798069	1802299	2.1812e-07	1.0615e-05	1.29	ATB_Down
chr1	9789502	9792398	3.0033e-04	2.2863e-03	1.24	ATB_Down
chr4	120220110	120222736	1.9021e-08	1.8812e-06	1.38	ATB_Up
chr12	104192069	104195206	5.8500e-04	3.7980e-03	1.20	ATB_Up
chr12	6492104	6493918	1.3818e-03	7.2022e-03	1.28	ATB_Up
chr15	35837366	35839266	8.2689e-06	1.4913e-04	1.29	ATB_Down
chr5	17442799	17445995	5.8500e-04	3.7980e-03	1.35	ATB_Up
chr13	99194463	99196163	4.9213e-05	5.7977e-04	1.38	ATB_Down
chr5	93952895	93955305	3.9432e-04	2.8132e-03	1.29	ATB_Up
chr1	79114402	79116902	8.2689e-06	1.4913e-04	2.19	ATB_Up
chr2	28670294	28673162	1.3954e-02	3.9395e-02	1.32	ATB_Up
chr1	212768302	212770902	9.3598e-08	5.8866e-06	2.60	ATB_Up
chr15	90879320	90881566	2.1812e-07	1.0615e-05	1.37	ATB_Down
chr3	73031526	73033270	8.2689e-06	1.4913e-04	1.64	ATB_Up
chr15	77275066	77277900	1.2648e-04	1.1905e-03	1.22	ATB_Down
chr5	81338883	81340983	4.5055e-04	3.1218e-03	1.23	ATB_Down
chr22	39841778	39844249	4.5698e-03	1.7405e-02	1.36	ATB_Down
chr17	6501204	6504008	4.1692e-05	5.1439e-04	1.29	ATB_Down
chr7	2549299	2552502	1.2099e-05	1.9731e-04	1.72	ATB_Down
chr1	194037698	194040098	1.5521e-03	7.8822e-03	1.37	ATB_Down
chr10	112172946	112175346	2.1794e-03	1.0132e-02	1.36	ATB_Down
chr16	29830998	29833673	2.8462e-07	1.2976e-05	1.46	ATB_Up
chr2	2707324	2710059	1.7407e-03	8.5944e-03	1.26	ATB_Down
chr15	85140928	85142828	5.0513e-03	1.8738e-02	1.21	ATB_Down
chr10	22918371	22921282	3.4445e-04	2.5341e-03	1.29	ATB_Up
chr1	110833398	110837301	1.9492e-03	9.3272e-03	1.24	ATB_Up
chr5	1515483	1517983	8.1705e-03	2.6523e-02	1.32	ATB_Down
chr16	84784298	84786598	3.3559e-03	1.3899e-02	1.25	ATB_Up
chr15	72394666	72396866	2.6134e-04	2.0691e-03	1.23	ATB_Down
chr4	26866111	26867915	1.3954e-02	3.9395e-02	1.32	ATB_Up
chr12	782062	785031	1.2282e-03	6.6008e-03	1.29	ATB_Up
chr14	98103552	98106852	2.9691e-05	3.9665e-04	1.63	ATB_Down
chr7	31922299	31924900	1.0900e-03	6.0623e-03	1.34	ATB_Up
chr3	48410926	48413064	6.7673e-03	2.3202e-02	1.43	ATB_Down
chr16	22582935	22585135	3.4445e-04	2.5341e-03	1.55	ATB_Down
chr2	85173024	85174642	3.0191e-03	1.2852e-02	1.24	ATB_Down
chr20	45027006	45031199	2.6684e-08	2.3375e-06	1.32	ATB_Up
chr12	124251431	124253431	5.8500e-04	3.7980e-03	1.21	ATB_Down
chr19	10970912	10972812	1.2521e-07	7.1754e-06	1.58	ATB_Up
chr10	71933339	71934681	1.2521e-07	7.1754e-06	1.24	ATB_Down
chr11	45100576	45102976	4.5055e-04	3.1218e-03	1.21	ATB_Down
chr8	144216760	144218603	2.4331e-03	1.1003e-02	1.35	ATB_Down
chr2	198970470	198973359	2.1812e-07	1.0615e-05	1.49	ATB_Down
chr5	16629089	16630690	1.3954e-02	3.9395e-02	1.29	ATB_Up
chr6	159511764	159515112	5.4735e-10	2.0977e-07	1.97	ATB_Up
chr16	89391867	89393542	5.7940e-05	6.5916e-04	1.25	ATB_Down
chr6	3063312	3065234	2.1794e-03	1.0132e-02	1.25	ATB_Up
chr6	44300378	44302778	1.4564e-05	2.2695e-04	1.35	ATB_Down
chr7	134831399	134834402	1.0018e-05	1.7304e-04	1.25	ATB_Up
chr2	20623142	20626059	6.1030e-07	2.1324e-05	1.24	ATB_Down
chr7	66592699	66595599	2.1794e-03	1.0132e-02	1.33	ATB_Down
chr19	16697358	16699858	1.9491e-06	5.0537e-05	1.28	ATB_Down
chr14	82237800	82239652	2.1794e-03	1.0132e-02	1.29	ATB_Up
chr2	169962129	169965794	2.2697e-04	1.8607e-03	1.42	ATB_Up
chr3	172263533	172266233	2.4251e-06	5.8776e-05	1.54	ATB_Up
chr2	158969429	158972529	1.7407e-03	8.5944e-03	1.22	ATB_Up
chr11	4454144	4456103	1.3818e-03	7.2022e-03	1.26	ATB_Down
chr19	19975937	19978480	2.2697e-04	1.8607e-03	1.32	ATB_Down
chr1	237032602	237035302	1.5604e-06	4.2715e-05	1.55	ATB_Up
chr7	73239900	73242200	1.9491e-06	5.0537e-05	1.94	ATB_Down
chr7	38373894	38376400	1.7015e-04	1.4958e-03	1.40	ATB_Down
chr4	119770910	119773010	6.9514e-08	4.7362e-06	1.39	ATB_Up
chr22	23062449	23064697	4.5698e-03	1.7405e-02	1.80	ATB_Down
chr9	134502259	134504512	1.7407e-03	8.5944e-03	1.40	ATB_Up
chr3	5238633	5242059	6.1577e-09	8.7812e-07	1.63	ATB_Up
chr5	88690690	88693799	3.0033e-04	2.2863e-03	1.22	ATB_Down
chr1	198570499	198572699	1.3954e-02	3.9395e-02	1.33	ATB_Down
chr6	36701612	36704212	6.6482e-04	4.1833e-03	2.04	ATB_Up
chr15	50567700	50571202	2.8462e-07	1.2976e-05	1.29	ATB_Up
chr18	66388325	66390900	6.9514e-08	4.7362e-06	1.28	ATB_Up
chr6	71958186	71962434	1.0900e-03	6.0623e-03	1.22	ATB_Down
chr3	5018215	5021937	1.9021e-08	1.8812e-06	1.80	ATB_Down
chr16	5121167	5122735	3.5231e-05	4.5291e-04	1.26	ATB_Down
chr1	145453699	145456802	5.1386e-04	3.4456e-03	1.22	ATB_Up
chr1	36614198	36617302	2.4251e-06	5.8776e-05	1.26	ATB_Down
chr6	134560964	134563178	1.2282e-03	6.6008e-03	1.22	ATB_Down
chr5	126144083	126150394	1.0900e-03	6.0623e-03	1.35	ATB_Up
chr18	3176876	3179293	7.4407e-03	2.4810e-02	1.21	ATB_Down
chr19	55103965	55106537	1.0900e-03	6.0623e-03	1.21	ATB_Down
chr3	136408985	136411859	1.9492e-03	9.3272e-03	1.39	ATB_Down
chr3	128392726	128394426	2.9691e-05	3.9665e-04	1.20	ATB_Down
chr1	40354898	40357498	2.0915e-05	3.0283e-04	1.32	ATB_Down
chr16	81898636	81901738	8.5413e-04	5.0482e-03	1.27	ATB_Down
chr2	29236959	29238859	2.6134e-04	2.0691e-03	1.39	ATB_Down
chr21	39648479	39651043	1.0737e-02	3.2545e-02	1.28	ATB_Up
chr1	160681101	160683499	1.7942e-02	4.7443e-02	1.23	ATB_Down
chr2	74404701	74407142	2.4956e-05	3.4543e-04	1.24	ATB_Up
chr11	14599003	14601857	5.1041e-08	3.7260e-06	1.29	ATB_Down
chr15	45016289	45022503	3.6946e-07	1.5679e-05	1.21	ATB_Up
chr2	33700142	33702742	1.4686e-04	1.3391e-03	1.49	ATB_Up
chr19	50320058	50322780	5.5759e-03	2.0184e-02	1.26	ATB_Up
chr17	75117808	75121401	3.7220e-08	2.9641e-06	1.55	ATB_Down
chr5	90457183	90459995	7.9732e-05	8.3719e-04	1.56	ATB_Down
chr2	71310159	71312270	5.5758e-06	1.1119e-04	1.32	ATB_Down
chr16	11698236	11699736	1.2648e-04	1.1905e-03	1.30	ATB_Up
chr3	172279633	172281933	3.0033e-06	6.8847e-05	1.22	ATB_Up
chr20	19847899	19850199	1.0900e-03	6.0623e-03	1.67	ATB_Down
chr15	90551900	90554866	3.9432e-04	2.8132e-03	1.33	ATB_Down
chr13	51550863	51554563	9.5787e-10	2.7970e-07	1.25	ATB_Down
chr7	65444594	65447502	1.0737e-02	3.2545e-02	1.22	ATB_Down
chr6	35582434	35585612	2.1794e-03	1.0132e-02	1.24	ATB_Up
chr5	171846599	171848299	1.2282e-03	6.6008e-03	1.54	ATB_Up
chr14	70159714	70164452	6.8052e-05	7.4384e-04	1.26	ATB_Up
chr21	42790897	42793492	2.4956e-05	3.4543e-04	1.95	ATB_Up
chr7	158610499	158612400	7.4407e-03	2.4810e-02	1.20	ATB_Up
chr9	66454871	66458471	1.0900e-03	6.0623e-03	1.28	ATB_Up
chr2	171806129	171808442	1.3684e-10	1.3985e-07	1.50	ATB_Up
chr4	38786199	38788536	3.7248e-03	1.5012e-02	1.20	ATB_Up
chr6	159519029	159521260	2.1812e-07	1.0615e-05	1.66	ATB_Up
chr4	14995099	14997099	3.0191e-03	1.2852e-02	1.25	ATB_Down
chr2	113544559	113546469	1.2282e-03	6.6008e-03	1.24	ATB_Down
chr17	684594	686504	6.6482e-04	4.1833e-03	1.22	ATB_Down
chr3	128957195	128959295	1.2648e-04	1.1905e-03	1.28	ATB_Up
chr19	11200823	11205065	2.6134e-04	2.0691e-03	1.56	ATB_Up
chr5	1493978	1497382	9.3203e-05	9.4388e-04	1.25	ATB_Down
chr11	62108288	62113057	7.9732e-05	8.3719e-04	1.37	ATB_Down
chr19	54822812	54824965	1.7015e-04	1.4958e-03	1.30	ATB_Up
chr8	17193156	17195060	5.7940e-05	6.5916e-04	1.24	ATB_Down
chr19	35925950	35928681	1.9672e-04	1.6696e-03	1.28	ATB_Up
chr17	41849708	41852308	6.1577e-09	8.7812e-07	1.99	ATB_Up
chr1	227176002	227178699	9.8147e-03	3.0450e-02	1.42	ATB_Down
chr1	40511599	40512899	3.7248e-03	1.5012e-02	1.25	ATB_Up
chr6	13427297	13429597	3.4445e-04	2.5341e-03	1.39	ATB_Down
chr3	186702726	186704854	1.5521e-03	7.8822e-03	1.25	ATB_Down
chr2	231275342	231277201	1.2429e-06	3.5866e-05	1.29	ATB_Up
chr16	2689035	2690942	7.4407e-03	2.4810e-02	1.48	ATB_Down
chr4	39354099	39356610	5.4735e-10	2.0977e-07	1.32	ATB_Up
chr20	5045399	5047899	3.0033e-04	2.2863e-03	1.43	ATB_Up
chr21	45779219	45782293	7.9732e-05	8.3719e-04	1.32	ATB_Up
chr1	16498900	16501099	1.0737e-02	3.2545e-02	1.54	ATB_Down
chr15	41184300	41188000	1.3818e-03	7.2022e-03	1.26	ATB_Down
chr9	82197009	82200671	2.6684e-08	2.3375e-06	1.25	ATB_Down
chr12	122225704	122229034	2.4251e-06	5.8776e-05	1.23	ATB_Down
chr11	44612035	44615048	1.2282e-03	6.6008e-03	1.28	ATB_Up
chr17	76168704	76171704	2.6134e-04	2.0691e-03	1.23	ATB_Up
chr8	131328923	131332085	1.7015e-04	1.4958e-03	1.22	ATB_Up
chr8	134910260	134913123	2.7123e-03	1.1944e-02	1.43	ATB_Down
chr11	59050648	59052735	6.8052e-05	7.4384e-04	1.23	ATB_Down
chr1	36560498	36562598	1.2521e-07	7.1754e-06	1.66	ATB_Down
chr9	139893259	139895972	4.5536e-06	9.4333e-05	1.25	ATB_Up
chr10	80842971	80845481	7.9732e-05	8.3719e-04	1.35	ATB_Down
chr3	98479215	98483270	4.9213e-05	5.7977e-04	1.20	ATB_Down
chr2	173359666	173362242	2.0915e-05	3.0283e-04	1.40	ATB_Up
chr7	77176599	77179194	1.4686e-04	1.3391e-03	1.21	ATB_Down
chr11	65735344	65738344	6.1577e-09	8.7812e-07	1.67	ATB_Up
chr5	150395183	150397599	1.0018e-05	1.7304e-04	1.41	ATB_Down
chr16	85791735	85795942	1.9672e-04	1.6696e-03	1.29	ATB_Down
chr15	90639828	90642028	6.8013e-06	1.2872e-04	1.28	ATB_Up
chr17	78125391	78127408	8.2689e-06	1.4913e-04	1.49	ATB_Up
chr4	78046999	78049715	4.7606e-07	1.8188e-05	1.30	ATB_Down
chr16	6866035	6868735	3.0191e-03	1.2852e-02	1.69	ATB_Down
chr1	36625798	36628900	1.3818e-03	7.2022e-03	1.28	ATB_Down
chr9	134850759	134853571	5.8500e-04	3.7980e-03	1.41	ATB_Up
chr6	11518612	11521150	4.1692e-05	5.1439e-04	1.32	ATB_Up
chr22	47168907	47171507	3.4445e-04	2.5341e-03	1.35	ATB_Down
chr8	42004519	42006753	3.0191e-03	1.2852e-02	1.32	ATB_Down
chr1	149752800	149755002	6.1577e-09	8.7812e-07	2.61	ATB_Up
chr1	28188802	28191699	1.0870e-04	1.0699e-03	1.23	ATB_Down
chr3	172228659	172232070	4.5698e-03	1.7405e-02	1.21	ATB_Up
chr9	99407209	99409809	7.4407e-03	2.4810e-02	1.32	ATB_Down
chr3	9403433	9406159	2.8462e-07	1.2976e-05	1.34	ATB_Down
chr1	234976398	234979802	9.6566e-04	5.5418e-03	1.22	ATB_Down
chr6	28907892	28909960	1.2282e-03	6.6008e-03	1.24	ATB_Up
chr1	158977899	158981302	1.6571e-07	8.5390e-06	2.57	ATB_Up
chr6	167163078	167166112	1.3818e-03	7.2022e-03	1.26	ATB_Down
chr14	23397752	23400417	2.1812e-07	1.0615e-05	1.27	ATB_Up
chr19	11958858	11961058	4.1286e-03	1.6197e-02	1.26	ATB_Down
chr2	231522724	231526829	6.6482e-04	4.1833e-03	1.20	ATB_Down
chr17	530904	532704	2.9691e-05	3.9665e-04	1.44	ATB_Up
chr4	100782601	100783810	5.1386e-04	3.4456e-03	1.25	ATB_Up
chr8	28204356	28207103	3.4445e-04	2.5341e-03	1.26	ATB_Up
chr6	159475664	159478295	5.1041e-08	3.7260e-06	1.42	ATB_Up
chr6	28046864	28049334	3.7248e-03	1.5012e-02	1.26	ATB_Down
chr11	5644576	5647276	1.2282e-03	6.6008e-03	1.34	ATB_Up
chr3	129634600	129637302	1.9491e-06	5.0537e-05	1.49	ATB_Down
chr19	41090833	41093258	1.4564e-05	2.2695e-04	1.63	ATB_Up
chr14	103869398	103872217	9.3598e-08	5.8866e-06	1.31	ATB_Up
chr16	74400735	74403467	1.5192e-02	4.1990e-02	1.29	ATB_Down
chr19	45256179	45259172	1.2429e-06	3.5866e-05	1.21	ATB_Up
chr7	141687194	141691700	5.8500e-04	3.7980e-03	1.31	ATB_Up
chr6	89754178	89755864	1.6519e-02	4.4574e-02	1.34	ATB_Down
chr6	25961612	25964491	1.7480e-05	2.6239e-04	1.21	ATB_Up
chr9	91965759	91968259	9.3203e-05	9.4388e-04	1.21	ATB_Up
chr11	67803223	67808887	1.9672e-04	1.6696e-03	1.21	ATB_Down
chr7	151357294	151359194	6.6482e-04	4.1833e-03	1.22	ATB_Down
chr3	53174626	53178415	1.1731e-02	3.4727e-02	1.33	ATB_Down
chr18	43829202	43832325	4.1052e-09	6.7128e-07	1.83	ATB_Up
chr1	232755299	232757299	3.0191e-03	1.2852e-02	1.39	ATB_Up
chr9	71589459	71591472	4.5055e-04	3.1218e-03	1.26	ATB_Down
chr19	42984112	42986637	9.5787e-10	2.7970e-07	1.46	ATB_Up
chr9	97108271	97110871	1.7407e-03	8.5944e-03	1.26	ATB_Up
chr12	92463206	92466231	5.5758e-06	1.1119e-04	1.21	ATB_Down
chr6	34149712	34152012	1.7407e-03	8.5944e-03	1.31	ATB_Up
chr19	52253387	52258494	1.0018e-05	1.7304e-04	1.29	ATB_Up
chr22	39681807	39684178	5.1386e-04	3.4456e-03	1.39	ATB_Down
chr9	117318010	117320859	3.0033e-06	6.8847e-05	1.47	ATB_Up
chr21	15991497	15993239	1.5192e-02	4.1990e-02	1.36	ATB_Up
chr12	57494706	57497331	5.4735e-10	2.0977e-07	1.64	ATB_Down
chr14	92712252	92715617	5.0513e-03	1.8738e-02	1.20	ATB_Up
chr5	169300889	169303605	1.9021e-08	1.8812e-06	1.21	ATB_Up
chr9	134880774	134883774	9.3203e-05	9.4388e-04	2.62	ATB_Up
chr6	35277534	35280791	3.4445e-04	2.5341e-03	1.23	ATB_Down
chr10	6423163	6425394	1.4564e-05	2.2695e-04	1.29	ATB_Up
chr15	99073319	99075119	1.3954e-02	3.9395e-02	1.32	ATB_Up
chr19	45267853	45270561	4.7606e-07	1.8188e-05	1.52	ATB_Up
chr10	101926371	101928871	3.7220e-08	2.9641e-06	1.41	ATB_Up
chr12	105035631	105039150	3.0033e-04	2.2863e-03	1.27	ATB_Down
chr2	112132042	112134642	1.5604e-06	4.2715e-05	1.61	ATB_Up
chr4	39032510	39035099	1.3818e-03	7.2022e-03	1.25	ATB_Down
chr15	73577966	73581200	2.0915e-05	3.0283e-04	1.22	ATB_Up
chr14	91986717	91988717	1.2521e-07	7.1754e-06	1.41	ATB_Down
chr8	103298903	103300803	3.4445e-04	2.5341e-03	1.32	ATB_Up
chr1	153706101	153708902	5.5758e-06	1.1119e-04	1.29	ATB_Up
chr1	183332002	183334602	2.4956e-05	3.4543e-04	1.45	ATB_Up
chr9	130623759	130626072	6.8013e-06	1.2872e-04	1.62	ATB_Down
chr5	139585799	139588089	2.9691e-05	3.9665e-04	1.30	ATB_Up
chr9	33024072	33026949	9.3203e-05	9.4388e-04	1.27	ATB_Up
chr3	197280526	197282830	1.0870e-04	1.0699e-03	1.22	ATB_Down
chr2	64509429	64512029	2.4331e-03	1.1003e-02	1.21	ATB_Up
chr15	45026900	45029328	1.2099e-05	1.9731e-04	1.27	ATB_Up
chr1	95067099	95069099	7.4407e-03	2.4810e-02	1.21	ATB_Up
chr6	43612010	43613810	2.9691e-05	3.9665e-04	1.51	ATB_Up
chr9	5492597	5495159	3.7059e-06	8.0726e-05	1.98	ATB_Up
chr4	169400199	169403415	2.8462e-07	1.2976e-05	1.29	ATB_Up
chr6	65191702	65193978	3.7059e-06	8.0726e-05	1.30	ATB_Down
chr20	58582799	58584406	5.8500e-04	3.7980e-03	1.26	ATB_Down
chr4	185732699	185736759	1.0018e-05	1.7304e-04	1.41	ATB_Up
chr1	200557199	200560102	1.5604e-06	4.2715e-05	1.39	ATB_Up
chr1	87252898	87255902	7.5419e-04	4.6040e-03	1.31	ATB_Up
chr1	175157599	175159001	1.2648e-04	1.1905e-03	1.25	ATB_Up
chr9	93924659	93927759	4.5698e-03	1.7405e-02	1.65	ATB_Down
chr5	43017383	43021195	5.5758e-06	1.1119e-04	1.33	ATB_Up
chr9	125131859	125134415	8.1705e-03	2.6523e-02	1.22	ATB_Down
chr17	74486901	74490734	9.3598e-08	5.8866e-06	1.31	ATB_Up
chr15	70784019	70786328	1.7407e-03	8.5944e-03	1.34	ATB_Up
chr16	22307837	22310336	8.5413e-04	5.0482e-03	1.36	ATB_Down
chr9	130788059	130790872	2.4251e-06	5.8776e-05	1.57	ATB_Down
chr5	177665182	177669194	3.5231e-05	4.5291e-04	1.43	ATB_Up
chr12	57021804	57024531	4.5536e-06	9.4333e-05	1.23	ATB_Up
chr8	61850503	61853003	6.1577e-09	8.7812e-07	1.35	ATB_Up
chr3	138593126	138596254	2.4251e-06	5.8776e-05	1.29	ATB_Up
chr3	52303102	52306054	1.2099e-05	1.9731e-04	1.33	ATB_Down
chr21	35504393	35506597	1.7480e-05	2.6239e-04	1.30	ATB_Down
chr1	151511602	151513798	5.5759e-03	2.0184e-02	1.25	ATB_Up
chr10	126328092	126331182	3.7059e-06	8.0726e-05	1.26	ATB_Down
chr4	113232611	113236199	6.6482e-04	4.1833e-03	1.22	ATB_Up
chr10	102085263	102088192	9.6566e-04	5.5418e-03	1.23	ATB_Down
chr3	121490233	121492654	2.1812e-07	1.0615e-05	1.48	ATB_Up
chr13	31200913	31203216	6.8013e-06	1.2872e-04	1.25	ATB_Up
chr19	52510865	52512665	5.5759e-03	2.0184e-02	1.23	ATB_Down
chr3	186250337	186253237	6.7673e-03	2.3202e-02	1.54	ATB_Down
chr3	30619226	30621185	4.7606e-07	1.8188e-05	1.27	ATB_Down
chr5	98276105	98278883	6.6482e-04	4.1833e-03	1.20	ATB_Up
chr22	35703694	35705650	1.2802e-02	3.7021e-02	1.22	ATB_Up
chr21	47334797	47337774	1.2282e-03	6.6008e-03	1.63	ATB_Down
chr2	30934542	30937229	8.5413e-04	5.0482e-03	1.22	ATB_Up
chr19	12775004	12777861	2.2697e-04	1.8607e-03	1.29	ATB_Down
chr12	8141117	8144131	2.2697e-04	1.8607e-03	1.22	ATB_Down
chr1	24234400	24236800	6.8052e-05	7.4384e-04	1.58	ATB_Down
chr5	42991495	42995401	4.7606e-07	1.8188e-05	1.61	ATB_Up
chr18	61497376	61499276	6.6482e-04	4.1833e-03	1.23	ATB_Down
chr12	8644317	8647006	2.0915e-05	3.0283e-04	1.22	ATB_Up
chr4	159856299	159858911	3.7248e-03	1.5012e-02	1.24	ATB_Down
chr5	1477578	1482563	1.2099e-05	1.9731e-04	1.37	ATB_Down
chr1	202128198	202131897	8.5413e-04	5.0482e-03	1.23	ATB_Down
chr8	71071803	71074103	9.3598e-08	5.8866e-06	1.49	ATB_Up
chr1	35810298	35812902	2.6684e-08	2.3375e-06	1.42	ATB_Up
chr17	40312801	40315104	9.8147e-03	3.0450e-02	1.23	ATB_Down
chr6	144356312	144359250	6.8052e-05	7.4384e-04	1.29	ATB_Up
chr8	126517103	126519695	4.5698e-03	1.7405e-02	1.24	ATB_Down
chr2	31254442	31256729	1.2282e-03	6.6008e-03	1.41	ATB_Up
chr3	10333126	10336230	1.9672e-04	1.6696e-03	1.33	ATB_Down
chr3	112575337	112578233	1.7015e-04	1.4958e-03	1.22	ATB_Down
chr12	31811331	31813631	8.2689e-06	1.4913e-04	1.23	ATB_Up
chr3	171853315	171854420	8.2689e-06	1.4913e-04	1.73	ATB_Up
chr6	32496931	32498931	2.6134e-04	2.0691e-03	2.37	ATB_Down
chr7	77056602	77059102	7.5419e-04	4.6040e-03	1.22	ATB_Up
chr1	8486902	8489202	2.6684e-08	2.3375e-06	1.55	ATB_Up
chr7	139527794	139531402	1.0870e-04	1.0699e-03	1.28	ATB_Down
chr17	43652701	43655730	8.1705e-03	2.6523e-02	1.23	ATB_Down
chr1	167197100	167200401	2.5999e-09	4.9821e-07	1.28	ATB_Down
chr10	71718581	71721381	1.7480e-05	2.6239e-04	1.46	ATB_Down
chr17	8709004	8711804	5.8500e-04	3.7980e-03	1.23	ATB_Down
chr1	24580699	24583202	1.9492e-03	9.3272e-03	1.20	ATB_Up
chr2	238876101	238879542	1.7480e-05	2.6239e-04	1.42	ATB_Up
chr10	75986536	75989092	7.7738e-07	2.5089e-05	1.40	ATB_Down
chr13	111805263	111807713	4.9213e-05	5.7977e-04	1.23	ATB_Down
chr8	134930208	134932890	2.1794e-03	1.0132e-02	1.42	ATB_Down
chr19	4866058	4868737	5.7940e-05	6.5916e-04	1.24	ATB_Up
chr11	354530	357044	4.5536e-06	9.4333e-05	2.50	ATB_Up
chr17	32568206	32570808	8.5413e-04	5.0482e-03	1.21	ATB_Down
chr5	137000983	137003895	6.7673e-03	2.3202e-02	1.35	ATB_Down
chr14	93075152	93077552	1.0737e-02	3.2545e-02	2.16	ATB_Up
chr15	89180766	89184719	3.7059e-06	8.0726e-05	1.48	ATB_Up
chr12	50218292	50219892	3.0033e-04	2.2863e-03	1.22	ATB_Down
chr14	98036752	98039652	7.9732e-05	8.3719e-04	1.72	ATB_Down
chr16	30644298	30646835	6.1468e-03	2.1712e-02	1.21	ATB_Down
chr3	119041033	119042895	8.2689e-06	1.4913e-04	1.37	ATB_Up
chr15	39618020	39620943	1.7942e-02	4.7443e-02	1.25	ATB_Down
chr1	87204499	87207102	4.1692e-05	5.1439e-04	1.31	ATB_Up
chr19	2031465	2033458	5.8500e-04	3.7980e-03	1.21	ATB_Up
chr2	243039559	243041859	1.7015e-04	1.4958e-03	1.21	ATB_Down
chr13	80609963	80612363	1.0900e-03	6.0623e-03	1.43	ATB_Down
chr5	142387782	142390010	3.4445e-04	2.5341e-03	1.39	ATB_Up
chr12	121475869	121478369	1.9672e-04	1.6696e-03	1.59	ATB_Up
chr2	103033145	103036594	4.9213e-05	5.7977e-04	1.57	ATB_Up
chr1	231747602	231750902	1.9491e-06	5.0537e-05	1.60	ATB_Up
chr8	90740390	90743123	2.4956e-05	3.4543e-04	1.52	ATB_Up
chr12	12162431	12164431	5.5759e-03	2.0184e-02	1.24	ATB_Up
chr8	131054003	131055703	7.9732e-05	8.3719e-04	1.31	ATB_Up
chr1	159849002	159851402	2.6684e-08	2.3375e-06	1.43	ATB_Up
chr12	116497404	116500104	1.6571e-07	8.5390e-06	1.70	ATB_Up
chr16	50698236	50701998	6.1030e-07	2.1324e-05	1.49	ATB_Up
chr6	14710197	14712802	1.0900e-03	6.0623e-03	1.33	ATB_Down
chr16	28553298	28555698	6.7673e-03	2.3202e-02	1.25	ATB_Down
chr19	4081433	4084912	2.6134e-04	2.0691e-03	1.21	ATB_Up
chr9	136727310	136729071	7.5419e-04	4.6040e-03	1.47	ATB_Up
chr10	74019753	74022182	6.7673e-03	2.3202e-02	1.40	ATB_Down
chr6	43141495	43144412	1.2521e-07	7.1754e-06	1.40	ATB_Up
chr2	70294766	70298470	2.4251e-06	5.8776e-05	1.47	ATB_Up
chr2	70255816	70258416	3.0191e-03	1.2852e-02	1.29	ATB_Up
chr3	87317633	87321433	1.9021e-08	1.8812e-06	1.41	ATB_Up
chr19	2081824	2082841	2.1794e-03	1.0132e-02	1.22	ATB_Down
chr22	38542407	38545107	6.1577e-09	8.7812e-07	1.42	ATB_Down
chr10	65150692	65153181	1.2099e-05	1.9731e-04	1.28	ATB_Up
chr1	161358402	161360800	2.4956e-05	3.4543e-04	1.30	ATB_Up
chr14	77383417	77385931	1.2429e-06	3.5866e-05	1.36	ATB_Down
chr14	70148017	70151639	1.0018e-05	1.7304e-04	1.24	ATB_Up
chr1	27327300	27330102	2.6684e-08	2.3375e-06	1.48	ATB_Down
chr19	58608758	58611065	8.1705e-03	2.6523e-02	1.49	ATB_Down
chr8	41785860	41788603	1.2282e-03	6.6008e-03	1.30	ATB_Up
chr16	28120435	28122967	9.6566e-04	5.5418e-03	1.28	ATB_Up
chr10	81006853	81010181	6.1030e-07	2.1324e-05	1.48	ATB_Down
chr12	89628431	89630406	2.4251e-06	5.8776e-05	1.26	ATB_Down
chr12	96740131	96741631	4.1692e-05	5.1439e-04	1.29	ATB_Up
chr9	95086659	95089172	2.6134e-04	2.0691e-03	1.24	ATB_Down
chr6	11364978	11368234	2.4956e-05	3.4543e-04	1.45	ATB_Up
chr1	148598098	148599598	1.1731e-02	3.4727e-02	1.24	ATB_Down
chr6	89837364	89839178	3.5231e-05	4.5291e-04	1.35	ATB_Down
chr10	50745892	50748853	2.7123e-03	1.1944e-02	1.30	ATB_Down
chr1	15275399	15277702	1.5192e-02	4.1990e-02	1.29	ATB_Up
chr19	2968758	2971841	1.7942e-02	4.7443e-02	1.45	ATB_Down
chr13	114893616	114897213	2.4251e-06	5.8776e-05	1.61	ATB_Down
chr15	43396966	43399928	2.4251e-06	5.8776e-05	1.27	ATB_Up
chr20	45317199	45319299	3.0191e-03	1.2852e-02	1.68	ATB_Down
chr3	172239633	172242533	1.2099e-05	1.9731e-04	1.34	ATB_Up
chr1	226830197	226832998	1.0900e-03	6.0623e-03	1.23	ATB_Down
chr13	48794263	48797716	3.0033e-04	2.2863e-03	1.21	ATB_Up
chr19	18282753	18285961	6.8052e-05	7.4384e-04	1.37	ATB_Up
chr7	64458400	64461402	6.7673e-03	2.3202e-02	1.20	ATB_Down
chr2	113868729	113871059	1.5192e-02	4.1990e-02	1.21	ATB_Down
chr12	64987604	64991031	2.1794e-03	1.0132e-02	1.21	ATB_Down
chr19	48016737	48019861	2.6134e-04	2.0691e-03	1.23	ATB_Up
chr1	110363498	110366597	3.7248e-03	1.5012e-02	1.33	ATB_Down
chr15	78323728	78328226	5.1041e-08	3.7260e-06	1.26	ATB_Up
chr12	113374831	113378069	3.0033e-06	6.8847e-05	2.00	ATB_Up
chr12	4772431	4774431	3.3559e-03	1.3899e-02	1.42	ATB_Down
chr15	34445989	34448623	1.2282e-03	6.6008e-03	1.21	ATB_Down
chr5	39176183	39179383	4.9213e-05	5.7977e-04	1.29	ATB_Down
chr20	30698699	30701858	7.5419e-04	4.6040e-03	1.40	ATB_Down
chr16	50717436	50720842	1.4686e-04	1.3391e-03	1.37	ATB_Up
chr17	78227304	78230208	9.5787e-10	2.7970e-07	5.04	ATB_Up
chr1	17229897	17232602	2.4251e-06	5.8776e-05	1.31	ATB_Down
chr19	55908558	55911258	2.5999e-09	4.9821e-07	1.88	ATB_Up
chr12	106176862	106179762	6.8052e-05	7.4384e-04	1.81	ATB_Down
chr3	64059026	64060926	1.2521e-07	7.1754e-06	1.92	ATB_Down
chr16	57728098	57730435	1.5604e-06	4.2715e-05	1.29	ATB_Down
chr6	109222878	109225078	5.4735e-10	2.0977e-07	1.40	ATB_Down
chr10	31888371	31889993	2.5999e-09	4.9821e-07	1.42	ATB_Down
chr10	98432186	98435492	9.1682e-09	1.1357e-06	1.64	ATB_Up
chr22	18251702	18255787	8.2689e-06	1.4913e-04	1.42	ATB_Down
chr8	142254303	142257522	5.1386e-04	3.4456e-03	1.58	ATB_Up
chr10	81697353	81700181	1.9672e-04	1.6696e-03	1.48	ATB_Down
chr7	141588602	141590502	9.6566e-04	5.5418e-03	1.22	ATB_Up
chr14	53575017	53577031	5.1386e-04	3.4456e-03	1.37	ATB_Up
chr8	8084403	8087203	1.3954e-02	3.9395e-02	2.04	ATB_Up
chr19	15551079	15553465	4.1692e-05	5.1439e-04	1.28	ATB_Down
chr4	26198299	26200410	1.3273e-08	1.5503e-06	1.88	ATB_Up
chr4	100766510	100769599	1.4686e-04	1.3391e-03	1.37	ATB_Up
chr17	76379702	76385730	2.4331e-03	1.1003e-02	1.25	ATB_Up
chr2	47536124	47539159	3.7059e-06	8.0726e-05	1.63	ATB_Down
chr1	36102299	36103902	4.5055e-04	3.1218e-03	1.23	ATB_Up
chr12	65092418	65095731	7.9732e-05	8.3719e-04	1.21	ATB_Up
chr11	118761857	118764057	4.9213e-05	5.7977e-04	1.24	ATB_Down
chr5	102446395	102448795	2.1794e-03	1.0132e-02	1.25	ATB_Down
chr1	947399	950102	4.5536e-06	9.4333e-05	1.72	ATB_Up
chr5	93767780	93770799	1.7480e-05	2.6239e-04	1.49	ATB_Up
chr1	15341698	15344302	7.5419e-04	4.6040e-03	1.45	ATB_Up
chr1	150576300	150578100	2.1794e-03	1.0132e-02	1.35	ATB_Up
chr16	68038435	68041367	4.7606e-07	1.8188e-05	1.40	ATB_Down
chr2	64870529	64873342	1.4564e-05	2.2695e-04	1.21	ATB_Down
chr5	126096908	126099595	1.6421e-09	4.1099e-07	2.88	ATB_Up
chr3	36958856	36960954	1.2429e-06	3.5866e-05	1.46	ATB_Up
chr15	90600900	90603990	3.5231e-05	4.5291e-04	1.29	ATB_Down
chr1	2231297	2233802	1.9672e-04	1.6696e-03	1.63	ATB_Down
chr2	198102886	198106129	2.7123e-03	1.1944e-02	1.35	ATB_Up
chr4	57332599	57334810	1.0870e-04	1.0699e-03	1.22	ATB_Down
chr6	74456176	74458234	2.1794e-03	1.0132e-02	1.48	ATB_Up
chr12	104856392	104859906	1.2521e-07	7.1754e-06	1.24	ATB_Down
chr7	50423294	50426400	1.2282e-03	6.6008e-03	1.25	ATB_Down
chr8	62493685	62496160	2.0915e-05	3.0283e-04	1.25	ATB_Down
chr17	73482494	73485008	1.7480e-05	2.6239e-04	1.68	ATB_Down
chr17	19205904	19209432	6.1030e-07	2.1324e-05	1.50	ATB_Down
chr7	72624800	72630903	4.5698e-03	1.7405e-02	1.31	ATB_Down
chr12	129327331	129329831	8.5413e-04	5.0482e-03	1.26	ATB_Up
chr6	17585212	17586795	5.5758e-06	1.1119e-04	1.29	ATB_Up
chr1	78147198	78149602	8.2689e-06	1.4913e-04	1.23	ATB_Down
chr5	119474289	119477327	4.9213e-05	5.7977e-04	1.28	ATB_Up
chr8	20043990	20048060	3.7059e-06	8.0726e-05	1.23	ATB_Down
chr8	126709823	126711895	3.3559e-03	1.3899e-02	1.20	ATB_Down
chr11	104970115	104973144	1.2521e-07	7.1754e-06	1.58	ATB_Up
chr17	28677484	28680701	1.2648e-04	1.1905e-03	1.31	ATB_Up
chr5	33439895	33442399	9.6566e-04	5.5418e-03	1.25	ATB_Up
chr15	90562066	90564766	2.6134e-04	2.0691e-03	1.37	ATB_Down
chr8	8858856	8861260	9.3203e-05	9.4388e-04	1.26	ATB_Up
chr12	9910617	9912418	8.9606e-03	2.8448e-02	1.33	ATB_Up
chr17	74262401	74265604	6.8052e-05	7.4384e-04	1.31	ATB_Up
chr9	117159071	117161610	1.9491e-06	5.0537e-05	1.27	ATB_Up
chr17	21180701	21183301	9.3203e-05	9.4388e-04	1.30	ATB_Up
chr3	12234895	12236970	3.0033e-06	6.8847e-05	1.53	ATB_Up
chr4	154581299	154584010	2.7123e-03	1.1944e-02	1.31	ATB_Up
chr2	70140059	70143742	3.0033e-04	2.2863e-03	1.38	ATB_Up
chr3	121964315	121967626	1.4686e-04	1.3391e-03	1.21	ATB_Up
chr8	8938203	8940708	7.9732e-05	8.3719e-04	1.29	ATB_Up
chr2	74263224	74266059	9.3203e-05	9.4388e-04	1.23	ATB_Down
chr15	102061119	102063843	2.7123e-03	1.1944e-02	1.35	ATB_Down
chr4	6926499	6929510	6.9514e-08	4.7362e-06	1.72	ATB_Up
chr10	60109392	60112571	6.9514e-08	4.7362e-06	1.60	ATB_Up
chr2	38874766	38876786	7.7738e-07	2.5089e-05	2.36	ATB_Up
chr3	141581833	141583895	1.3954e-02	3.9395e-02	1.21	ATB_Up
chr21	44464279	44466892	1.7015e-04	1.4958e-03	1.83	ATB_Up
chr4	4315910	4318722	7.4407e-03	2.4810e-02	1.54	ATB_Down
chr1	234984098	234986802	1.5604e-06	4.2715e-05	1.44	ATB_Down
chr8	48264856	48267903	8.9606e-03	2.8448e-02	1.25	ATB_Up
chr4	78057710	78059735	2.8462e-07	1.2976e-05	1.33	ATB_Down
chr20	39676258	39680799	1.6421e-09	4.1099e-07	1.43	ATB_Up
chr14	35399017	35401245	2.7368e-10	1.9743e-07	1.66	ATB_Up
chr15	91372100	91375219	1.9492e-03	9.3272e-03	1.41	ATB_Up
chr19	32911437	32914765	1.0870e-04	1.0699e-03	1.25	ATB_Down
chr6	170150612	170152634	6.6482e-04	4.1833e-03	1.23	ATB_Down
chr15	91106528	91110566	2.2697e-04	1.8607e-03	1.40	ATB_Down
chr14	88595517	88597217	6.6482e-04	4.1833e-03	1.42	ATB_Down
chr2	234138929	234143045	5.8500e-04	3.7980e-03	1.36	ATB_Up
chr11	71696257	71698144	4.9213e-05	5.7977e-04	1.24	ATB_Down
chr5	119467183	119469295	4.5536e-06	9.4333e-05	1.36	ATB_Up
chr12	4005706	4008293	5.5759e-03	2.0184e-02	1.24	ATB_Down
chr19	43031858	43033937	1.9021e-08	1.8812e-06	1.27	ATB_Up
chr1	9728799	9731099	9.3203e-05	9.4388e-04	1.24	ATB_Down
chr2	29222159	29224559	7.9732e-05	8.3719e-04	1.41	ATB_Down
chr21	15939039	15942497	3.7248e-03	1.5012e-02	1.24	ATB_Up
chr1	229642998	229645502	2.6134e-04	2.0691e-03	1.22	ATB_Down
chr16	21766835	21769067	3.5231e-05	4.5291e-04	1.35	ATB_Down
chr10	89849641	89853192	5.0513e-03	1.8738e-02	1.27	ATB_Up
chr7	112089200	112092002	1.9492e-03	9.3272e-03	1.22	ATB_Up
chr12	109021804	109023610	6.9514e-08	4.7362e-06	1.92	ATB_Up
chr6	134592112	134593997	3.0191e-03	1.2852e-02	2.22	ATB_Down
chr17	70715144	70717004	2.1794e-03	1.0132e-02	1.34	ATB_Up
chr17	57862401	57865808	4.1052e-09	6.7128e-07	1.69	ATB_Up
chr11	94225957	94228357	6.8052e-05	7.4384e-04	1.22	ATB_Down
chr10	118995481	118998094	5.0513e-03	1.8738e-02	1.22	ATB_Down
chr3	187566133	187569670	1.2429e-06	3.5866e-05	1.35	ATB_Up
chr19	51963865	51967058	1.7015e-04	1.4958e-03	1.38	ATB_Down
chr6	108143412	108147160	5.5759e-03	2.0184e-02	1.25	ATB_Up
chr17	57836904	57839204	1.2429e-06	3.5866e-05	1.24	ATB_Up
chr9	111884459	111886259	3.0033e-06	6.8847e-05	1.78	ATB_Up
chr4	120257336	120259610	2.9691e-05	3.9665e-04	1.29	ATB_Up
chr9	5509510	5511659	9.3598e-08	5.8866e-06	2.04	ATB_Up
chr5	77843595	77845995	6.1577e-09	8.7812e-07	1.53	ATB_Up
chr1	184835302	184837799	3.4445e-04	2.5341e-03	1.21	ATB_Up
chr9	137134615	137137272	1.2099e-05	1.9731e-04	1.69	ATB_Down
chr9	27598249	27602072	1.2282e-03	6.6008e-03	1.22	ATB_Up
chr8	126463303	126465653	4.9213e-05	5.7977e-04	1.25	ATB_Up
chr9	135856404	135859209	3.0033e-04	2.2863e-03	1.81	ATB_Down
chr17	80407104	80410304	4.7606e-07	1.8188e-05	1.42	ATB_Up
chr19	50431258	50434065	7.9732e-05	8.3719e-04	1.24	ATB_Up
chr1	205253598	205258600	1.2099e-05	1.9731e-04	1.21	ATB_Down
chr1	159053299	159056299	3.7220e-08	2.9641e-06	1.71	ATB_Up
chr16	30735198	30737735	6.1030e-07	2.1324e-05	1.60	ATB_Down
chr6	138040395	138045012	1.9021e-08	1.8812e-06	1.53	ATB_Up
chr4	185588505	185591535	2.8462e-07	1.2976e-05	1.47	ATB_Down
chr2	240200962	240202762	9.5787e-10	2.7970e-07	2.43	ATB_Up
chr17	29906306	29910104	2.0915e-05	3.0283e-04	1.54	ATB_Up
chr3	131079026	131081754	1.6519e-02	4.4574e-02	1.27	ATB_Up
chr9	102668159	102670559	9.3598e-08	5.8866e-06	1.52	ATB_Up
chr9	136709559	136711572	3.0191e-03	1.2852e-02	1.59	ATB_Up
chr3	188849702	188851502	1.0870e-04	1.0699e-03	1.73	ATB_Down
chr15	44974366	44976728	1.0900e-03	6.0623e-03	1.21	ATB_Down
chr6	134733434	134736797	1.9021e-08	1.8812e-06	1.28	ATB_Down
chr5	130693095	130694595	1.1731e-02	3.4727e-02	1.24	ATB_Up
chr9	92761159	92763559	6.1577e-09	8.7812e-07	2.42	ATB_Up
chr2	152213259	152214894	1.9672e-04	1.6696e-03	1.34	ATB_Up
chr15	100153800	100156228	1.4686e-04	1.3391e-03	1.28	ATB_Up
chr1	89663300	89665700	2.8462e-07	1.2976e-05	2.91	ATB_Up
chr14	77541315	77544117	8.2689e-06	1.4913e-04	1.52	ATB_Down
chr19	2095037	2097193	9.6566e-04	5.5418e-03	1.20	ATB_Up
chr11	64538776	64541078	3.5231e-05	4.5291e-04	1.36	ATB_Up
chr1	145588502	145590602	4.1286e-03	1.6197e-02	1.22	ATB_Down
chr13	50803613	50805712	1.2648e-04	1.1905e-03	1.37	ATB_Up
chr19	2615920	2622681	4.5698e-03	1.7405e-02	1.27	ATB_Up
chr2	103095816	103098045	3.4445e-04	2.5341e-03	1.43	ATB_Up
chr21	39660179	39663197	1.2282e-03	6.6008e-03	1.33	ATB_Up
chr19	16278537	16280965	3.9432e-04	2.8132e-03	1.26	ATB_Down
chr19	47811965	47814958	6.6482e-04	4.1833e-03	1.29	ATB_Up
chr3	184521854	184524733	5.5758e-06	1.1119e-04	1.29	ATB_Down
chr17	47294704	47297434	5.0513e-03	1.8738e-02	1.31	ATB_Down
chr6	159462512	159466995	7.7738e-07	2.5089e-05	1.55	ATB_Up
chr3	195972526	195975370	3.9432e-04	2.8132e-03	1.41	ATB_Up
chr10	30871971	30873771	1.7480e-05	2.6239e-04	1.28	ATB_Up
chr19	9967858	9970058	2.4331e-03	1.1003e-02	1.27	ATB_Down
chr2	173377824	173380166	1.5521e-03	7.8822e-03	1.85	ATB_Down
chr16	67563235	67566298	2.0915e-05	3.0283e-04	1.26	ATB_Down
chr9	135247071	135249574	9.3203e-05	9.4388e-04	1.30	ATB_Down
chr9	130477210	130479310	7.4407e-03	2.4810e-02	1.23	ATB_Up
chr6	35984764	35988350	2.1812e-07	1.0615e-05	1.73	ATB_Up
chr9	82224571	82228215	3.5231e-05	4.5291e-04	1.30	ATB_Down
chr14	100839517	100843344	1.0900e-03	6.0623e-03	1.53	ATB_Up
chr5	169783799	169786483	1.6571e-07	8.5390e-06	1.22	ATB_Down
chr1	201457797	201460097	7.4407e-03	2.4810e-02	1.28	ATB_Down
chr6	159539710	159541612	5.1386e-04	3.4456e-03	1.36	ATB_Up
chr2	175530229	175533124	1.5604e-06	4.2715e-05	1.22	ATB_Down
chr3	36953070	36955459	2.4251e-06	5.8776e-05	1.30	ATB_Up
chr17	19171904	19174632	2.1812e-07	1.0615e-05	1.50	ATB_Down
chr12	13144604	13147031	2.1812e-07	1.0615e-05	1.52	ATB_Up
chr15	70058902	70061466	1.2282e-03	6.6008e-03	1.27	ATB_Up
chr1	28608799	28610799	3.4445e-04	2.5341e-03	1.34	ATB_Up
chr10	13607541	13610094	1.2648e-04	1.1905e-03	1.27	ATB_Up
chr1	27997302	28000000	1.2099e-05	1.9731e-04	1.50	ATB_Up
chr19	52122837	52125812	1.0018e-05	1.7304e-04	1.36	ATB_Up
chr19	4108058	4110758	7.5419e-04	4.6040e-03	1.50	ATB_Down
chr5	68389083	68391483	9.8147e-03	3.0450e-02	1.20	ATB_Down
chr11	63303344	63305544	6.8013e-06	1.2872e-04	1.28	ATB_Up
chr4	159129999	159132510	1.6519e-02	4.4574e-02	1.20	ATB_Up
chr17	38485508	38488330	1.1731e-02	3.4727e-02	1.20	ATB_Up
chr13	43628813	43630913	2.9691e-05	3.9665e-04	2.03	ATB_Up
chr8	97668295	97670956	1.6571e-07	8.5390e-06	1.36	ATB_Down
chr2	3080542	3084342	8.9606e-03	2.8448e-02	1.23	ATB_Up
chr15	83760128	83762428	1.7407e-03	8.5944e-03	1.55	ATB_Down
chr14	50437282	50439682	1.9492e-03	9.3272e-03	1.55	ATB_Down
chr12	9945731	9948231	9.6566e-04	5.5418e-03	1.35	ATB_Up
chr22	40671697	40673550	4.7606e-07	1.8188e-05	1.84	ATB_Up
chr21	43607092	43609797	5.5758e-06	1.1119e-04	1.25	ATB_Up
chr17	62096704	62099108	7.9732e-05	8.3719e-04	1.37	ATB_Down
chr19	52154112	52155812	1.2429e-06	3.5866e-05	1.34	ATB_Up
chr18	2635425	2638731	1.4564e-05	2.2695e-04	1.35	ATB_Up
chr13	33606553	33609713	2.4251e-06	5.8776e-05	1.31	ATB_Up
chr9	134572452	134575336	1.7942e-02	4.7443e-02	1.42	ATB_Down
chr1	149373899	149376099	3.0033e-06	6.8847e-05	1.74	ATB_Up
chr15	43621266	43623928	5.8500e-04	3.7980e-03	1.31	ATB_Down
chr8	23358603	23361103	1.6571e-07	8.5390e-06	1.73	ATB_Up
chr19	6480537	6483165	1.7480e-05	2.6239e-04	1.29	ATB_Down
chr2	198005445	198007759	6.1030e-07	2.1324e-05	1.28	ATB_Down
chr22	19873107	19875807	1.7015e-04	1.4958e-03	1.43	ATB_Down
chr7	99213594	99215702	4.5698e-03	1.7405e-02	1.30	ATB_Down
chr10	101951286	101954092	5.4735e-10	2.0977e-07	1.36	ATB_Up
chr6	2951378	2953278	1.2802e-02	3.7021e-02	1.27	ATB_Down
chr2	136970686	136974624	4.1286e-03	1.6197e-02	1.36	ATB_Down
chr6	36086297	36090404	1.7015e-04	1.4958e-03	1.20	ATB_Down
chr17	61516208	61518608	6.1030e-07	2.1324e-05	1.98	ATB_Up
chr1	46072202	46075002	5.4735e-10	2.0977e-07	1.42	ATB_Up
chr2	58265542	58267742	7.9732e-05	8.3719e-04	1.45	ATB_Up
chr2	71297959	71300759	3.0033e-04	2.2863e-03	1.30	ATB_Down
chr8	95999160	96001203	1.2648e-04	1.1905e-03	1.21	ATB_Down
chr2	169927701	169931224	1.2648e-04	1.1905e-03	1.29	ATB_Up
chr11	46581276	46583576	1.9491e-06	5.0537e-05	1.26	ATB_Up
chr4	101901799	101903999	1.1731e-02	3.4727e-02	1.28	ATB_Down
chr10	75584580	75586871	3.4445e-04	2.5341e-03	1.27	ATB_Up
chr15	38334289	38336320	7.9732e-05	8.3719e-04	1.75	ATB_Down
chr8	123930303	123932303	3.0033e-06	6.8847e-05	1.31	ATB_Up
chr12	111135606	111137606	7.7738e-07	2.5089e-05	1.28	ATB_Down
chr1	19922698	19924901	1.7015e-04	1.4958e-03	1.22	ATB_Down
chr12	123200362	123202706	8.9606e-03	2.8448e-02	1.22	ATB_Up
chr10	79788494	79790692	4.1692e-05	5.1439e-04	1.35	ATB_Up
chr16	85557637	85559559	1.2648e-04	1.1905e-03	1.54	ATB_Down
chr8	66545403	66547560	8.1705e-03	2.6523e-02	1.38	ATB_Down
chr18	13725776	13728203	1.4686e-04	1.3391e-03	1.28	ATB_Down
chr15	94404720	94407566	1.3954e-02	3.9395e-02	1.23	ATB_Down
chr19	1271841	1277065	1.9491e-06	5.0537e-05	1.22	ATB_Down
chr19	40458065	40460581	3.7059e-06	8.0726e-05	1.93	ATB_Down
chr8	59066703	59069303	9.1682e-09	1.1357e-06	1.38	ATB_Up
chr12	118501865	118503732	1.2521e-07	7.1754e-06	1.56	ATB_Up
chr6	17590478	17593560	7.5419e-04	4.6040e-03	1.22	ATB_Up
chr15	77267900	77270066	3.9432e-04	2.8132e-03	1.21	ATB_Down
chr19	1258558	1262480	4.5055e-04	3.1218e-03	1.24	ATB_Up
chr12	50092006	50093806	2.4956e-05	3.4543e-04	1.33	ATB_Down
chr7	76234694	76237194	4.1286e-03	1.6197e-02	1.32	ATB_Down
chr10	12305071	12308682	6.7673e-03	2.3202e-02	1.24	ATB_Down
chr19	16508958	16511665	3.0033e-04	2.2863e-03	1.24	ATB_Down
chr19	17200058	17203435	6.1468e-03	2.1712e-02	1.26	ATB_Down
chr1	89751100	89754002	1.3684e-10	1.3985e-07	5.05	ATB_Up
chr12	8129350	8131962	5.8500e-04	3.7980e-03	1.30	ATB_Down
chr5	180586789	180588532	3.7248e-03	1.5012e-02	1.22	ATB_Up
chr8	86446776	86448876	4.5698e-03	1.7405e-02	1.46	ATB_Down
chr14	90238717	90241352	2.4251e-06	5.8776e-05	1.35	ATB_Down
chr19	36134058	36136412	5.5758e-06	1.1119e-04	1.23	ATB_Up
chr1	89743400	89744700	3.7220e-08	2.9641e-06	3.94	ATB_Up
chr3	63918533	63921770	1.6571e-07	8.5390e-06	1.55	ATB_Up
chr17	80290401	80294034	1.9491e-06	5.0537e-05	1.91	ATB_Up
chr17	62168930	62171308	6.9514e-08	4.7362e-06	1.48	ATB_Up
chr7	32701300	32704799	6.6482e-04	4.1833e-03	1.32	ATB_Down
chr3	10230130	10232933	5.5759e-03	2.0184e-02	1.28	ATB_Up
chr9	34185059	34187271	7.5419e-04	4.6040e-03	1.26	ATB_Up
chr12	111114604	111116731	1.7015e-04	1.4958e-03	1.22	ATB_Down
chr7	106061299	106062099	7.5419e-04	4.6040e-03	1.29	ATB_Up
chr11	10660535	10664203	1.6571e-07	8.5390e-06	1.40	ATB_Down
chr1	120837102	120839701	2.7123e-03	1.1944e-02	1.53	ATB_Up
chr15	64931266	64933466	2.5999e-09	4.9821e-07	1.37	ATB_Down
chr7	30386594	30389102	5.7940e-05	6.5916e-04	1.35	ATB_Down
chr2	25516759	25518859	2.2697e-04	1.8607e-03	1.27	ATB_Down
chr2	38606124	38608959	4.7606e-07	1.8188e-05	1.40	ATB_Down
chr15	74211419	74214519	4.5536e-06	9.4333e-05	1.58	ATB_Up
chr14	92972552	92974652	8.9606e-03	2.8448e-02	1.20	ATB_Up
chr19	4561080	4564281	1.4686e-04	1.3391e-03	1.21	ATB_Down
chr17	7358404	7360430	4.5536e-06	9.4333e-05	1.28	ATB_Up
chr5	88588383	88590690	9.6566e-04	5.5418e-03	1.27	ATB_Down
chr5	131722499	131724710	2.6134e-04	2.0691e-03	1.24	ATB_Up
chr15	65173719	65177038	1.0900e-03	6.0623e-03	1.43	ATB_Down
chr10	92957471	92960271	1.6571e-07	8.5390e-06	1.84	ATB_Up
chr11	45066157	45068935	1.2648e-04	1.1905e-03	1.29	ATB_Down
chr20	35222958	35225558	1.2429e-06	3.5866e-05	1.61	ATB_Up
chr21	43481598	43484636	1.3818e-03	7.2022e-03	1.52	ATB_Down
chr10	112262471	112265178	1.2282e-03	6.6008e-03	1.45	ATB_Up
chr7	140101210	140104302	1.7015e-04	1.4958e-03	1.24	ATB_Up
chr15	101707017	101709917	2.6134e-04	2.0691e-03	1.26	ATB_Up
chr17	74478806	74480508	2.0915e-05	3.0283e-04	1.30	ATB_Up
chr17	43372394	43374408	8.2689e-06	1.4913e-04	1.22	ATB_Down
chr21	36418792	36422905	3.9432e-04	2.8132e-03	1.32	ATB_Up
chr21	43112597	43114497	1.0870e-04	1.0699e-03	1.52	ATB_Down
chr6	14727102	14730097	3.0191e-03	1.2852e-02	1.29	ATB_Down
chr20	50382699	50384506	9.6566e-04	5.5418e-03	1.39	ATB_Up
chr7	106088602	106091302	4.9213e-05	5.7977e-04	1.26	ATB_Up
chr15	101480328	101482466	4.1692e-05	5.1439e-04	1.21	ATB_Down
chr6	119066234	119068712	3.5231e-05	4.5291e-04	1.23	ATB_Down
chr2	42978145	42981529	3.0191e-03	1.2852e-02	1.21	ATB_Down
chr4	185260199	185261536	4.7606e-07	1.8188e-05	1.67	ATB_Up
chr9	5436471	5438971	6.8013e-06	1.2872e-04	1.32	ATB_Up
chr2	71677559	71681686	1.7480e-05	2.6239e-04	1.27	ATB_Up
chr9	6680259	6682972	5.5759e-03	2.0184e-02	1.23	ATB_Down
chr4	89376906	89379759	2.4251e-06	5.8776e-05	1.48	ATB_Up
chr7	133372794	133375394	4.5536e-06	9.4333e-05	1.25	ATB_Down
chr5	88597690	88600090	7.5419e-04	4.6040e-03	1.22	ATB_Down
chr13	48716513	48719946	2.0915e-05	3.0283e-04	1.23	ATB_Down
chr16	87986673	87990736	3.5231e-05	4.5291e-04	1.52	ATB_Down
chr17	9920494	9924781	5.1386e-04	3.4456e-03	1.22	ATB_Up
chr11	3443144	3444987	1.7407e-03	8.5944e-03	1.26	ATB_Up
chr1	186480398	186482098	6.1030e-07	2.1324e-05	1.31	ATB_Down
chr16	81665698	81667635	5.1386e-04	3.4456e-03	1.38	ATB_Down
chr11	58989176	58992860	5.7940e-05	6.5916e-04	1.28	ATB_Down
chr16	27336798	27339673	1.2099e-05	1.9731e-04	1.38	ATB_Up
chr10	129677292	129680581	1.7015e-04	1.4958e-03	1.24	ATB_Down
chr9	27589859	27592459	1.4686e-04	1.3391e-03	1.30	ATB_Up
chr19	40948337	40951153	9.6566e-04	5.5418e-03	1.26	ATB_Up
chr7	95236302	95239502	6.1030e-07	2.1324e-05	1.83	ATB_Down
chr21	43618298	43620498	1.7015e-04	1.4958e-03	1.36	ATB_Up
chr5	172202435	172205608	7.4407e-03	2.4810e-02	1.21	ATB_Up
chr2	145458297	145462866	3.9432e-04	2.8132e-03	1.25	ATB_Down
chr19	45549558	45552337	6.8013e-06	1.2872e-04	1.24	ATB_Up
chr4	26294899	26296899	1.6519e-02	4.4574e-02	1.28	ATB_Down
chr6	134536197	134539178	2.5999e-09	4.9821e-07	1.36	ATB_Down
chr6	6385512	6388112	2.9691e-05	3.9665e-04	1.57	ATB_Up
chr12	7060131	7064304	4.1286e-03	1.6197e-02	1.31	ATB_Up
chr7	73547202	73550000	9.5787e-10	2.7970e-07	6.12	ATB_Up
chr2	232138659	232140959	1.1731e-02	3.4727e-02	1.28	ATB_Down
chr3	5052226	5055437	4.7606e-07	1.8188e-05	1.47	ATB_Down
chr18	21038203	21040503	1.4564e-05	2.2695e-04	1.31	ATB_Up
chr11	72537361	72540376	3.6946e-07	1.5679e-05	1.49	ATB_Up
chr11	306976	309597	3.6946e-07	1.5679e-05	1.65	ATB_Up
chr14	94420782	94423117	7.4407e-03	2.4810e-02	1.52	ATB_Down
chr8	21762260	21764460	4.7606e-07	1.8188e-05	1.27	ATB_Down
chr21	34378897	34381498	7.4407e-03	2.4810e-02	1.31	ATB_Down
chr12	124941118	124942528	3.3559e-03	1.3899e-02	1.31	ATB_Down
chr1	40372298	40374498	1.9672e-04	1.6696e-03	1.71	ATB_Down
chr1	38387097	38390197	5.1386e-04	3.4456e-03	1.25	ATB_Down
chr1	25173602	25176002	7.9732e-05	8.3719e-04	1.36	ATB_Down
chr2	219703042	219704959	1.5192e-02	4.1990e-02	1.32	ATB_Up
chr10	5338671	5340371	6.6482e-04	4.1833e-03	1.21	ATB_Up
chr3	134252854	134255859	3.4445e-04	2.5341e-03	1.29	ATB_Down
chr2	68996724	68998670	4.5055e-04	3.1218e-03	1.21	ATB_Down
chr2	190363842	190366242	5.1041e-08	3.7260e-06	1.42	ATB_Up
chr11	123305044	123306676	4.5536e-06	9.4333e-05	1.24	ATB_Up
chr6	144460112	144462934	3.6946e-07	1.5679e-05	1.26	ATB_Up
chr2	191884545	191887329	1.2521e-07	7.1754e-06	1.42	ATB_Up
chr19	49139553	49142658	7.5419e-04	4.6040e-03	1.23	ATB_Down
chr2	197126942	197128570	1.7015e-04	1.4958e-03	1.21	ATB_Down
chr1	95185098	95188201	5.1386e-04	3.4456e-03	1.36	ATB_Up
chr4	84236810	84239210	1.2802e-02	3.7021e-02	1.25	ATB_Up
chr10	35774292	35777694	1.3818e-03	7.2022e-03	1.23	ATB_Down
chr17	73566308	73568508	1.2802e-02	3.7021e-02	1.47	ATB_Down
chr8	8117460	8119660	2.2697e-04	1.8607e-03	1.32	ATB_Down
chr5	130586978	130590005	3.7059e-06	8.0726e-05	1.24	ATB_Down
chr19	52139037	52141337	2.7123e-03	1.1944e-02	12.32	ATB_Up
chr1	38946798	38949399	5.7940e-05	6.5916e-04	1.29	ATB_Down
chr9	123235659	123238669	9.1682e-09	1.1357e-06	2.63	ATB_Up
chr1	172714802	172716702	9.6566e-04	5.5418e-03	1.59	ATB_Up
chr2	101656001	101658642	2.5999e-09	4.9821e-07	1.44	ATB_Up
chr17	25800004	25802008	3.9432e-04	2.8132e-03	1.22	ATB_Down
chr8	25076553	25078956	9.3203e-05	9.4388e-04	1.20	ATB_Up
chr2	46842845	46845559	1.4564e-05	2.2695e-04	1.21	ATB_Down
chr18	72165693	72168025	2.6134e-04	2.0691e-03	1.29	ATB_Up
chr7	4763899	4766810	9.8579e-07	3.0376e-05	1.23	ATB_Up
chr10	104433394	104437171	3.0191e-03	1.2852e-02	1.25	ATB_Down
chr2	16837342	16840086	1.2648e-04	1.1905e-03	1.44	ATB_Down
[truncated: 66 more rows]

## Sheet: SupTable4
Sample ID	Disease State	Ethnicity	Age	Sex	Batch	Num Reads	Median Insert	Num Peaks	PCT Unique	Diabeties melittus	Smoking	Alcohol	Date of Collection
CHP048	Control	CHI	25	F	2	56572412	139	10186	89.19	No	No	No	2014-06-24
CHP051	TB	CHI	63	F	2	53908423	133	9593	90.57	NA	NA	NA	2014-06-03
CHP054	TB	CHI	21	M	2	50732190	137	10739	87.02	No	No	No	2014-02-11
CHP090	TB	CHI	65	M	2	64349809	130	10117	90.46	Yes	Yes	Yes	2014-04-29
CHP096	Control	CHI	25	F	2	56120587	131	10373	90.7	No	No	No	2014-06-20
CHP118	Control	IND	41	M	3	37330365	128	10724	66.13	No	No	No	2014-03-12
CHP119	TB	IND	36	M	3	30763965	130	11399	80.76	No	Yes	Yes	2012-11-01
T10G2	Control	CHI	24	M	1	48668604	276	15106	78.76	No	No	No	2013-02-18
T10G5	Control	CHI	22	M	1	62312896	235	11245	89.86	No	No	No	2012-11-12
T10G6	Control	MAL	24	M	1	63930144	212	11522	92.77	No	No	No	2012-11-12
T11G5	TB	IND	28	M	1	39147109	313	10785	79.11	NA	NA	NA	2013-04-19
T11G6	Control	CHI	18	M	1	97656082	194	11281	93.93	No	No	No	2012-11-06
T12G1	TB	CHI	61	F	1	44225647	274	10702	66.69	Yes	No	No	2013-04-16
T13G2	TB	CHI	63	M	1	46266356	262	16907	58.52	No	Yes	No	2013-02-26
T13G4	TB	IND	36	M	1	29256231	236	22072	44.58	No	No	No	2013-04-18
T14G3	Control	CHI	80	F	1	27812337	278	11918	92.68	No	No	No	2014-04-11
T1G1	TB	CHI	66	M	1	54927369	220	10642	75.14	Yes	No	No	2014-01-10
T1G6	Control	CHI	73	M	1	50640174	210	13342	65.74	No	No	No	2013-12-06
T2G6	TB	MAL	56	F	1	63472435	229	9760	86.06	Yes	No	No	2014-01-24
T3G1	Control	IND	37	M	1	57716297	214	11075	83.21	No	No	No	2013-12-13
T3G4	TB	CHI	65	M	1	49453258	217	11102	71.36	No	Yes	No	2014-01-17
T4G3	TB	MAL	47	F	1	31321744	231	9386	93.47	No	No	No	2014-01-14
T4G4	TB	IND	33	F	1	33564864	202	11353	92.53	Yes	Yes	Yes	2013-12-24
T4G6	Control	MAL	35	F	1	177064444	193	10923	76.76	No	No	No	2013-12-17
T9G2	Control	MAL	22	F	1	73664753	181	11120	95.23	No	No	No	2012-11-08
T9G3	Control	IND	30	M	1	98433636	198	11499	91.92	No	No	No	2012-11-08
T9G4	Control	CHI	21	M	1	95762209	207	11666	88	No	No	No	2012-11-09
T9G5	TB	MAL	57	M	1	67498399	232	10893	91.76	No	No	No	2013-05-16

## Sheet: SupTable5
chromosome	Peak_start_0based	Peak_end_1based	P_value	FDRQ_value	Fold_change	Direction
chr13	95855963	95857663	1.2511e-03	8.0970e-03	1.26	ATB_Down
chr14	68427917	68430417	1.2019e-05	3.4198e-04	1.40	ATB_Up
chr16	8736898	8739838	2.6930e-03	1.4078e-02	1.30	ATB_Down
chr7	64102700	64105100	5.3833e-03	2.3096e-02	1.53	ATB_Up
chr5	37776683	37778783	1.0080e-02	3.6370e-02	1.66	ATB_Down
chr7	75197594	75200500	5.2290e-05	8.6895e-04	1.38	ATB_Down
chr11	108069435	108072335	8.6673e-03	3.2767e-02	1.35	ATB_Down
chr9	93969259	93971759	1.0044e-05	2.9201e-04	2.09	ATB_Up
chr6	28322812	28325012	2.6930e-03	1.4078e-02	1.20	ATB_Up
chr1	44439699	44442299	4.2495e-04	3.7656e-03	1.27	ATB_Down
chr2	38055159	38057842	2.6930e-03	1.4078e-02	1.24	ATB_Down
chr15	78310300	78312500	3.8407e-03	1.8158e-02	1.23	ATB_Up
chr3	185047533	185051254	1.2827e-02	4.4054e-02	1.29	ATB_Up
chr7	127639402	127641902	5.3356e-04	4.3917e-03	1.55	ATB_Up
chr12	53601531	53604204	5.3356e-04	4.3917e-03	1.27	ATB_Up
chr15	64336000	64338229	2.2401e-03	1.2308e-02	1.32	ATB_Down
chr20	21079858	21082299	3.8518e-05	6.9777e-04	1.76	ATB_Up
chr19	13043081	13045381	1.0200e-03	7.0120e-03	1.25	ATB_Down
chr17	14640801	14643630	4.6191e-04	4.0091e-03	1.59	ATB_Down
chr19	12791237	12793958	6.6641e-04	5.1176e-03	1.22	ATB_Down
chr3	45104670	45107854	2.0031e-04	2.1722e-03	1.48	ATB_Up
chr19	39152765	39156837	1.5272e-03	9.4497e-03	1.21	ATB_Down
chr11	34169257	34171376	1.2208e-04	1.5403e-03	1.22	ATB_Down
chr17	32561384	32563830	5.3356e-04	4.3917e-03	1.63	ATB_Down
chr19	16252265	16256125	1.5522e-02	4.9457e-02	1.27	ATB_Up
chr5	40627583	40629683	3.5334e-04	3.2829e-03	1.21	ATB_Down
chr1	183535998	183539702	2.6393e-04	2.6359e-03	1.27	ATB_Down
chr10	3810972	3813171	6.0798e-05	9.9152e-04	1.27	ATB_Up
chr9	97113249	97115569	1.0200e-03	7.0120e-03	2.31	ATB_Up
chr1	245219498	245221102	3.8518e-05	6.9777e-04	1.62	ATB_Up
chr7	97754500	97756500	3.1063e-06	1.3704e-04	1.36	ATB_Up
chr19	50014665	50017158	1.3488e-02	4.4805e-02	1.23	ATB_Down
chr21	40182293	40184398	2.2401e-03	1.2308e-02	1.24	ATB_Up
chr12	26623004	26626992	4.3747e-05	7.7756e-04	2.02	ATB_Up
chr5	154061605	154063405	1.4393e-05	3.6927e-04	2.55	ATB_Up
chr3	43429764	43432915	2.0564e-04	2.1722e-03	1.31	ATB_Down
chr19	37063341	37065258	8.8953e-04	6.4285e-03	1.28	ATB_Down
chr9	98636759	98639415	1.8538e-03	1.0775e-02	1.24	ATB_Down
chr19	18681437	18684081	8.2659e-04	6.0055e-03	1.22	ATB_Down
chr16	1990835	1993873	6.6641e-04	5.1176e-03	1.37	ATB_Up
chr6	13635912	13639812	3.3590e-04	3.1688e-03	1.24	ATB_Up
chr8	37736856	37740485	6.3348e-03	2.6053e-02	1.22	ATB_Up
chr5	148342605	148344399	6.9996e-05	1.0520e-03	1.95	ATB_Up
chr11	116856485	116858644	1.0044e-05	2.9201e-04	1.45	ATB_Up
chr22	42809971	42812459	1.2208e-04	1.5403e-03	2.14	ATB_Down
chr10	126368293	126370160	9.2983e-05	1.2642e-03	1.37	ATB_Down
chr9	115623359	115627015	2.6930e-03	1.4078e-02	1.25	ATB_Down
chr2	112220624	112224401	2.6930e-03	1.4078e-02	1.23	ATB_Up
chr7	31929099	31931199	1.2208e-04	1.5403e-03	1.75	ATB_Up
chr1	222827202	222829702	1.0354e-07	3.3418e-05	1.67	ATB_Up
chr12	113343669	113346169	4.2495e-04	3.7656e-03	5.20	ATB_Up
chr1	198581002	198583398	1.8028e-05	4.4575e-04	1.48	ATB_Up
chr2	3521729	3524159	2.8164e-05	5.7663e-04	1.26	ATB_Down
chr19	51639561	51643737	3.8518e-05	6.9777e-04	1.23	ATB_Down
chr4	10225610	10227622	6.3348e-03	2.6053e-02	4.21	ATB_Up
chr7	102211994	102213899	4.6595e-06	1.8084e-04	1.68	ATB_Down
chr17	40780608	40782608	1.5272e-03	9.4497e-03	1.33	ATB_Up
chr7	48135102	48138602	1.5925e-04	1.8460e-03	1.36	ATB_Up
chr2	102788124	102790342	4.3747e-05	7.7756e-04	1.34	ATB_Up
chr19	16425758	16428458	5.2290e-05	8.6895e-04	1.25	ATB_Down
chr5	74734283	74736899	1.2019e-05	3.4198e-04	1.20	ATB_Up
chr20	5636599	5639199	1.5925e-04	1.8460e-03	1.29	ATB_Down
chr7	38894002	38896600	1.0200e-03	7.0120e-03	1.25	ATB_Down
chr2	44222542	44224259	2.0709e-07	3.6202e-05	1.26	ATB_Down
chr9	123164259	123166859	9.2983e-05	1.2642e-03	2.32	ATB_Up
chr10	74311892	74313971	4.2626e-06	1.8084e-04	1.37	ATB_Up
chr20	36342499	36344558	4.6595e-06	1.8084e-04	1.46	ATB_Up
chr10	3761471	3764492	3.1184e-05	6.2798e-04	1.35	ATB_Up
chr7	80769094	80771700	5.2290e-05	8.6895e-04	1.48	ATB_Down
chr18	21439776	21443431	2.0564e-04	2.1722e-03	1.34	ATB_Up
chr1	245216799	245218499	6.3348e-03	2.6053e-02	1.22	ATB_Up
chr14	82231252	82234052	2.2401e-03	1.2308e-02	1.51	ATB_Up
chr11	124939714	124941876	1.2208e-04	1.5403e-03	1.58	ATB_Down
chr17	42759801	42762204	9.8232e-04	7.0120e-03	1.22	ATB_Down
chr6	152952234	152954034	3.5334e-04	3.2829e-03	1.22	ATB_Up
chr6	140160095	140162112	6.0798e-05	9.9152e-04	1.36	ATB_Up
chr11	34321544	34323744	6.9375e-06	2.3503e-04	1.54	ATB_Up
chr19	2774737	2777058	1.8538e-03	1.0775e-02	1.21	ATB_Up
chr22	29512502	29515597	5.2290e-05	8.6895e-04	1.70	ATB_Up
chr17	63061304	63063304	2.6930e-03	1.4078e-02	1.22	ATB_Down
chr5	150142395	150144995	6.6641e-04	5.1176e-03	1.26	ATB_Up
chr9	95804512	95808272	7.4235e-03	2.9171e-02	1.22	ATB_Down
chr19	38538065	38541058	1.4393e-05	3.6927e-04	1.60	ATB_Up
chr2	48371742	48374742	1.5272e-03	9.4497e-03	1.26	ATB_Up
chr16	11399798	11402737	4.1418e-07	4.4169e-05	1.68	ATB_Up
chr7	37022794	37025310	1.2208e-04	1.5403e-03	1.26	ATB_Down
chr7	138792899	138797400	1.0354e-07	3.3418e-05	1.64	ATB_Up
chr1	120751200	120754202	4.6191e-04	4.0091e-03	1.39	ATB_Up
chr5	33712095	33714878	7.4235e-03	2.9171e-02	2.24	ATB_Up
chr22	22126107	22128697	2.6930e-03	1.4078e-02	1.27	ATB_Down
chr2	51230129	51232159	1.0200e-03	7.0120e-03	1.46	ATB_Down
chr19	10922712	10927037	4.1418e-07	4.4169e-05	1.29	ATB_Down
chr13	52409800	52412816	3.3590e-04	3.1688e-03	1.55	ATB_Up
chr6	26215778	26218512	4.5571e-03	2.0487e-02	1.24	ATB_Up
chr6	5979012	5981712	1.5059e-02	4.9457e-02	2.25	ATB_Up
chr7	72737294	72739410	3.3590e-04	3.1688e-03	1.42	ATB_Down
chr9	36139169	36141271	4.5571e-03	2.0487e-02	1.32	ATB_Up
chr19	2263365	2265581	5.3356e-04	4.3917e-03	1.29	ATB_Down
chr15	64982900	64986000	2.8164e-05	5.7663e-04	1.30	ATB_Down
chr16	68032138	68034967	1.8538e-03	1.0775e-02	1.42	ATB_Down
chr8	67053053	67055903	1.8538e-03	1.0775e-02	1.38	ATB_Up
chr17	76376732	76378808	3.8518e-05	6.9777e-04	1.40	ATB_Up
chr6	30482434	30485504	1.5272e-03	9.4497e-03	2.44	ATB_Up
chr19	39970337	39972437	1.0044e-05	2.9201e-04	1.26	ATB_Down
chr20	23635599	23637706	1.2208e-04	1.5403e-03	1.36	ATB_Down
chr5	171278483	171280705	1.5522e-02	4.9457e-02	1.21	ATB_Down
chr12	116761106	116764231	2.9714e-03	1.5441e-02	1.26	ATB_Up
chr8	31157103	31159353	1.4393e-05	3.6927e-04	2.12	ATB_Up
chr3	45095459	45098033	1.6025e-06	1.0454e-04	1.59	ATB_Up
chr4	186346110	186348110	8.6673e-03	3.2767e-02	1.29	ATB_Up
chr17	21035534	21036806	1.2511e-03	8.0970e-03	1.22	ATB_Up
chr13	52398916	52402802	1.1682e-02	4.0494e-02	1.24	ATB_Up
chr19	23868865	23870581	1.2313e-02	4.2477e-02	1.41	ATB_Down
chr8	123921385	123924603	1.8538e-03	1.0775e-02	1.41	ATB_Up
chr1	143998002	144001401	3.1083e-03	1.6012e-02	1.43	ATB_Up
chr18	2958603	2961825	2.2435e-07	3.6202e-05	1.87	ATB_Up
chr7	102232110	102233894	1.0080e-02	3.6370e-02	1.43	ATB_Down
chr9	35844115	35846304	6.9375e-06	2.3503e-04	1.30	ATB_Down
chr20	46043158	46045899	2.6393e-04	2.6359e-03	1.27	ATB_Up
chr2	70152542	70155486	2.6721e-04	2.6407e-03	1.30	ATB_Up
chr10	91172845	91175945	9.2983e-05	1.2642e-03	2.07	ATB_Up
chr3	129243733	129246426	4.1418e-07	4.4169e-05	1.37	ATB_Down
chr11	73172176	73174544	3.1063e-06	1.3704e-04	1.49	ATB_Up
chr9	39815872	39818310	8.6673e-03	3.2767e-02	2.24	ATB_Down
chr22	36042884	36045894	1.0354e-07	3.3418e-05	3.91	ATB_Up
chr20	35922099	35924299	1.2511e-03	8.0970e-03	1.30	ATB_Up
chr7	99594100	99596594	6.9996e-05	1.0520e-03	1.23	ATB_Down
chr9	33263672	33266574	4.6595e-06	1.8084e-04	1.24	ATB_Up
chr7	3636200	3637800	1.5522e-02	4.9457e-02	1.65	ATB_Down
chr3	176919333	176920533	1.7075e-03	1.0398e-02	1.23	ATB_Up
chr19	41328037	41330712	1.5272e-03	9.4497e-03	1.21	ATB_Down
chr13	32999713	33001813	9.2983e-05	1.2642e-03	1.28	ATB_Up
chr14	52332484	52334300	1.5272e-03	9.4497e-03	1.44	ATB_Up
chr3	156543126	156545226	2.0191e-05	4.6199e-04	1.26	ATB_Down
chr12	72232392	72235131	1.3488e-02	4.4805e-02	1.25	ATB_Down
chr12	65106824	65109831	2.0709e-07	3.6202e-05	1.50	ATB_Up
chr12	46377304	46379031	9.2983e-05	1.2642e-03	1.21	ATB_Up
chr3	113548526	113551264	1.5522e-02	4.9457e-02	1.24	ATB_Down
chr5	75475995	75478095	1.9673e-06	1.0536e-04	1.43	ATB_Up
chr17	39834204	39836604	6.9375e-06	2.3503e-04	2.70	ATB_Up
chr5	171576099	171581478	1.8538e-03	1.0775e-02	1.22	ATB_Down
chr5	169306183	169309305	1.0044e-05	2.9201e-04	1.32	ATB_Up
chr14	69509052	69511717	1.2208e-04	1.5403e-03	1.23	ATB_Down
chr8	126244123	126246160	1.0857e-04	1.4552e-03	1.33	ATB_Up
chr15	85173400	85177166	4.2495e-04	3.7656e-03	1.29	ATB_Down
chr6	34623734	34626434	7.8120e-05	1.1557e-03	1.28	ATB_Up
chr10	134373270	134375071	4.5571e-03	2.0487e-02	1.21	ATB_Down
chr2	103038866	103042070	3.8407e-03	1.8158e-02	1.75	ATB_Up
chr2	74424859	74427342	3.1063e-06	1.3704e-04	1.58	ATB_Up
chr5	43039099	43043583	9.8232e-04	7.0120e-03	1.26	ATB_Up
chr21	46326492	46328828	3.2236e-03	1.6012e-02	1.45	ATB_Down
chr19	49402012	49404680	2.2435e-07	3.6202e-05	1.99	ATB_Up
chr7	42970502	42972510	3.1063e-06	1.3704e-04	1.24	ATB_Up
chr11	33727444	33729419	1.0044e-05	2.9201e-04	1.49	ATB_Up
chr1	160230798	160233501	2.5596e-03	1.3877e-02	1.23	ATB_Down
chr2	231082659	231085570	5.3356e-04	4.3917e-03	1.29	ATB_Up
chr17	54990301	54994001	1.2425e-06	8.5131e-05	1.49	ATB_Up
chr7	73667900	73670302	4.3747e-05	7.7756e-04	1.30	ATB_Up
chr4	159826205	159828415	1.2313e-02	4.2477e-02	1.35	ATB_Down
chr7	138802299	138805102	3.2236e-03	1.6012e-02	1.21	ATB_Up
chr11	121287303	121290735	1.4823e-04	1.8381e-03	1.51	ATB_Up
chr12	66634124	66637031	2.4137e-03	1.3156e-02	1.21	ATB_Up
chr9	135225369	135227359	4.0062e-07	4.4169e-05	1.52	ATB_Up
chr18	43561303	43565331	4.6595e-06	1.8084e-04	1.83	ATB_Up
chr17	73662204	73664804	1.4823e-04	1.8381e-03	1.47	ATB_Down
chr17	74506508	74509308	4.8074e-06	1.8482e-04	2.97	ATB_Up
chr2	26633942	26636259	1.2425e-06	8.5131e-05	1.37	ATB_Up
chr9	4814059	4816671	3.3831e-04	3.1697e-03	1.32	ATB_Up
chr2	127415142	127420259	1.0857e-04	1.4552e-03	1.61	ATB_Up
chr1	150532898	150536199	1.9673e-06	1.0536e-04	1.81	ATB_Up
chr6	149530812	149533312	8.6673e-03	3.2767e-02	1.30	ATB_Down
chr4	38610699	38612799	1.8538e-03	1.0775e-02	1.30	ATB_Down
chr11	66275844	66278657	3.3590e-04	3.1688e-03	1.78	ATB_Up
chr22	29478584	29481384	2.0191e-05	4.6199e-04	2.20	ATB_Up
chr20	43807123	43810599	6.9996e-05	1.0520e-03	1.50	ATB_Down
chr17	57913701	57917108	1.9673e-06	1.0536e-04	2.58	ATB_Up
chr19	35932061	35933561	1.4393e-05	3.6927e-04	1.45	ATB_Up
chr7	30216502	30219700	3.8860e-05	6.9777e-04	1.21	ATB_Up
chr1	234533999	234537202	2.6841e-05	5.7663e-04	1.48	ATB_Up
chr21	39599179	39603492	1.8028e-05	4.4575e-04	1.55	ATB_Up
chr22	19246250	19248350	6.6641e-04	5.1176e-03	1.34	ATB_Up
chr3	48512775	48515626	1.9673e-06	1.0536e-04	1.49	ATB_Up
chr16	31105067	31107398	2.6393e-04	2.6359e-03	1.21	ATB_Down
chr19	52205529	52208981	8.2659e-04	6.0055e-03	1.30	ATB_Up
chr11	104575544	104577944	2.0709e-07	3.6202e-05	1.35	ATB_Up
chr2	71700070	71704966	3.8518e-05	6.9777e-04	1.77	ATB_Up
chr2	215672959	215675542	4.6595e-06	1.8084e-04	1.21	ATB_Up
chr1	117147498	117150001	3.2236e-03	1.6012e-02	1.22	ATB_Down
chr17	55937404	55939804	1.5925e-04	1.8460e-03	1.27	ATB_Down
chr6	134615512	134618478	9.2983e-05	1.2642e-03	1.27	ATB_Down
chr1	89486899	89489502	4.0062e-07	4.4169e-05	1.73	ATB_Up
chr1	153512598	153515099	8.6673e-03	3.2767e-02	1.30	ATB_Down
chr6	126239494	126241250	1.2511e-03	8.0970e-03	1.35	ATB_Up
chr8	142230366	142232266	1.4393e-05	3.6927e-04	1.53	ATB_Down
chr7	42916602	42919100	2.6393e-04	2.6359e-03	1.21	ATB_Down
chr11	5704744	5707257	7.2481e-07	6.2161e-05	1.33	ATB_Up
chr9	75834252	75836259	3.3590e-04	3.1688e-03	1.98	ATB_Down
chr12	95155631	95158031	1.1123e-03	7.5912e-03	1.26	ATB_Up
chr10	101941380	101946254	2.6922e-06	1.3704e-04	1.32	ATB_Up
chr7	7296802	7300202	1.4823e-04	1.8381e-03	1.25	ATB_Up
chr19	41308337	41310337	5.3356e-04	4.3917e-03	1.35	ATB_Down
chr19	55299533	55300865	1.3488e-02	4.4805e-02	1.36	ATB_Up
chr6	131520378	131522278	8.9680e-03	3.3686e-02	1.25	ATB_Down
chr1	204959899	204963102	1.5925e-04	1.8460e-03	1.26	ATB_Down
chr3	187506233	187509033	3.3590e-04	3.1688e-03	1.23	ATB_Up
chr3	57656354	57659326	3.3590e-04	3.1688e-03	1.29	ATB_Up
chr3	183852026	183854333	6.9996e-05	1.0520e-03	1.30	ATB_Down
chr17	28704830	28708304	2.2401e-03	1.2308e-02	1.22	ATB_Up
chr7	28723300	28726800	2.0970e-03	1.2051e-02	1.28	ATB_Up
chr14	101586117	101588852	5.3356e-04	4.3917e-03	1.33	ATB_Down
chr19	58329965	58332180	6.9375e-06	2.3503e-04	1.22	ATB_Down
chr2	43405876	43406986	2.0564e-04	2.1722e-03	1.27	ATB_Down
chr19	56914337	56916337	5.3833e-03	2.3096e-02	1.31	ATB_Up
chr12	62643831	62646331	6.4194e-03	2.6185e-02	1.20	ATB_Up
chr1	17955399	17957902	5.2290e-05	8.6895e-04	2.58	ATB_Up
chr15	90426666	90429128	1.2511e-03	8.0970e-03	1.47	ATB_Down
chr10	6437571	6443230	1.4337e-02	4.7445e-02	1.31	ATB_Up
chr7	87983094	87986200	2.6024e-04	2.6359e-03	1.39	ATB_Up
chr20	5633623	5635299	3.8407e-03	1.8158e-02	1.31	ATB_Down
chr6	27831912	27834812	1.8538e-03	1.0775e-02	1.27	ATB_Up
chr4	3509198	3511498	7.4235e-03	2.9171e-02	1.58	ATB_Up
chr6	106544391	106547212	7.2481e-07	6.2161e-05	1.31	ATB_Up
chr2	100386959	100390142	1.0080e-02	3.6370e-02	1.28	ATB_Down
chr20	55002299	55006106	3.8518e-05	6.9777e-04	1.31	ATB_Down
chr20	48997599	48999899	5.3356e-04	4.3917e-03	1.29	ATB_Up
chr8	134531503	134534303	4.2495e-04	3.7656e-03	1.49	ATB_Up
chr6	31321950	31326289	1.3488e-02	4.4805e-02	1.87	ATB_Up
chr16	11717467	11719875	8.2659e-04	6.0055e-03	1.28	ATB_Up
chr10	91054471	91056694	2.2435e-07	3.6202e-05	1.63	ATB_Up
chr2	145152842	145154742	8.3008e-05	1.2105e-03	1.23	ATB_Up
chr5	138719799	138722399	2.0191e-05	4.6199e-04	1.21	ATB_Up
chr6	26204234	26207012	8.6673e-03	3.2767e-02	1.23	ATB_Up
chr1	28156198	28158398	1.4393e-05	3.6927e-04	1.23	ATB_Down
chr16	2608835	2611435	1.0200e-03	7.0120e-03	1.51	ATB_Down
chr9	92269881	92273259	1.2208e-04	1.5403e-03	1.40	ATB_Up
chr21	42795513	42799323	1.5925e-04	1.8460e-03	2.68	ATB_Up
chr17	45568706	45571204	6.3348e-03	2.6053e-02	1.30	ATB_Down
chr12	6569004	6572592	2.0191e-05	4.6199e-04	1.25	ATB_Down
chr3	64068126	64070226	2.0191e-05	4.6199e-04	1.44	ATB_Down
chr22	42792150	42795202	1.2208e-04	1.5403e-03	1.71	ATB_Down
chr7	75114294	75116310	1.5272e-03	9.4497e-03	1.25	ATB_Down
chr2	86940759	86942686	1.9474e-03	1.1260e-02	1.32	ATB_Down
chr1	247522099	247524902	2.0191e-05	4.6199e-04	2.54	ATB_Up
chr17	18379004	18381504	7.4235e-03	2.9171e-02	1.40	ATB_Down
chr22	37705697	37708750	3.8407e-03	1.8158e-02	1.23	ATB_Down
chr11	47269457	47271657	3.8518e-05	6.9777e-04	1.21	ATB_Down
chr1	52154999	52157802	1.4823e-04	1.8381e-03	1.62	ATB_Up
chr22	46988097	46990597	1.2511e-03	8.0970e-03	1.29	ATB_Down
chr1	182161898	182164402	1.2427e-03	8.0970e-03	1.23	ATB_Up
chr20	52550299	52552599	1.2425e-06	8.5131e-05	1.22	ATB_Down
chr3	14417933	14420770	6.6641e-04	5.1176e-03	1.27	ATB_Up
chr17	70709504	70711908	1.9673e-06	1.0536e-04	1.66	ATB_Up
chr6	136686178	136687878	3.8518e-05	6.9777e-04	1.29	ATB_Down
chr7	89974794	89977502	8.8953e-04	6.4285e-03	1.21	ATB_Down
chr13	51287463	51290616	8.6673e-03	3.2767e-02	1.27	ATB_Down
chr3	32524037	32527670	4.4240e-03	2.0487e-02	1.27	ATB_Down
chr16	29755335	29758998	1.5522e-02	4.9457e-02	1.50	ATB_Up
chr19	40561037	40563080	2.8164e-05	5.7663e-04	1.25	ATB_Down
chr11	59580644	59583044	1.0354e-07	3.3418e-05	2.39	ATB_Up
chr13	100083853	100086100	6.6641e-04	5.1176e-03	1.83	ATB_Down
chr19	10860780	10863365	2.0564e-04	2.1722e-03	1.28	ATB_Down
chr11	78138176	78140015	2.8164e-05	5.7663e-04	1.23	ATB_Up
chr11	78645376	78647776	1.2511e-03	8.0970e-03	1.33	ATB_Up
chr1	160633798	160637102	1.0200e-03	7.0120e-03	1.36	ATB_Up
chr13	45491113	45493413	1.7075e-03	1.0398e-02	1.25	ATB_Down
chr1	149361399	149362902	1.4393e-05	3.6927e-04	2.34	ATB_Up
chr9	139266372	139268815	1.2208e-04	1.5403e-03	1.35	ATB_Down
chr17	536704	538130	8.6673e-03	3.2767e-02	1.23	ATB_Down
chr21	16056597	16059698	3.8407e-03	1.8158e-02	1.26	ATB_Up
chr3	197461033	197464430	1.9673e-06	1.0536e-04	1.34	ATB_Up
chr17	1457801	1460606	1.2511e-03	8.0970e-03	1.28	ATB_Down
chr1	232725099	232727302	2.0564e-04	2.1722e-03	1.27	ATB_Up
chr10	43132671	43135071	1.4393e-05	3.6927e-04	1.27	ATB_Down
chr6	25991412	25993978	1.0080e-02	3.6370e-02	1.24	ATB_Down
chr4	89880799	89883110	8.3008e-05	1.2105e-03	1.27	ATB_Up
chr19	18746512	18748765	3.8407e-03	1.8158e-02	1.22	ATB_Up
chr15	31658928	31661500	1.0044e-05	2.9201e-04	1.32	ATB_Up
chr15	50539100	50541628	4.1418e-07	4.4169e-05	1.75	ATB_Up
chr6	36213378	36217164	3.8407e-03	1.8158e-02	1.23	ATB_Down
chr18	267176	269303	6.3348e-03	2.6053e-02	1.21	ATB_Down
chr3	148862633	148865033	5.5683e-04	4.5466e-03	1.50	ATB_Up
chr4	4944599	4947005	4.5571e-03	2.0487e-02	1.24	ATB_Down
chr10	116285386	116287386	2.2401e-03	1.2308e-02	1.40	ATB_Up
chr1	62105697	62108399	4.5571e-03	2.0487e-02	1.29	ATB_Down
chr5	142329395	142331999	2.0564e-04	2.1722e-03	1.48	ATB_Up
chr16	90022198	90024998	3.8407e-03	1.8158e-02	1.27	ATB_Down
chr7	96745100	96748610	6.3348e-03	2.6053e-02	1.30	ATB_Up
chr15	69916900	69919566	1.2511e-03	8.0970e-03	1.21	ATB_Down
chr11	44087057	44089803	1.5522e-02	4.9457e-02	1.26	ATB_Up
chr12	117506331	117509606	6.9375e-06	2.3503e-04	1.30	ATB_Down
chr6	35697791	35700836	4.2495e-04	3.7656e-03	1.30	ATB_Up
chr2	88120870	88122470	1.0080e-02	3.6370e-02	1.42	ATB_Down
chr4	113005599	113008110	1.2427e-03	8.0970e-03	1.33	ATB_Up
chr1	149739499	149742302	1.4823e-04	1.8381e-03	1.46	ATB_Up
chr19	14528665	14531465	5.3833e-03	2.3096e-02	1.27	ATB_Down
chr20	1304858	1307599	6.3348e-03	2.6053e-02	1.23	ATB_Up
chr2	31540942	31543542	1.2511e-03	8.0970e-03	1.37	ATB_Up
chr15	86249800	86251302	2.2401e-03	1.2308e-02	1.31	ATB_Up
chr1	29105801	29107799	5.3356e-04	4.3917e-03	1.23	ATB_Down
chr11	64755257	64759187	6.3348e-03	2.6053e-02	1.21	ATB_Down
chr9	107752171	107755172	3.2236e-03	1.6012e-02	1.76	ATB_Up
chr1	161320099	161322902	1.5031e-05	3.7853e-04	2.88	ATB_Up
chr9	86021159	86023340	2.0709e-07	3.6202e-05	1.49	ATB_Up
chr17	27087604	27089308	1.0044e-05	2.9201e-04	1.21	ATB_Down
chr2	87817459	87820059	1.0080e-02	3.6370e-02	1.20	ATB_Down
chr9	4941549	4943049	6.6641e-04	5.1176e-03	1.27	ATB_Up
chr1	120934599	120937000	1.0044e-05	2.9201e-04	2.41	ATB_Up
chr2	43354701	43361745	2.6930e-03	1.4078e-02	1.20	ATB_Down
chr20	47716658	47719099	3.8407e-03	1.8158e-02	1.22	ATB_Up
chr6	26303795	26306212	5.2290e-05	8.6895e-04	1.38	ATB_Up
chr5	175114899	175117683	2.2401e-03	1.2308e-02	1.26	ATB_Down
chr10	51772686	51775092	6.3348e-03	2.6053e-02	1.33	ATB_Up
chr18	60902876	60905276	2.6841e-05	5.7663e-04	1.44	ATB_Down
chr19	15697465	15700237	1.2511e-03	8.0970e-03	1.24	ATB_Down
chr2	178103342	178106429	1.9474e-03	1.1260e-02	1.25	ATB_Up
chr13	25496113	25498616	5.3356e-04	4.3917e-03	1.25	ATB_Up
chr17	47268804	47271304	3.1083e-03	1.6012e-02	1.24	ATB_Up
chr3	177331830	177333956	2.6393e-04	2.6359e-03	1.47	ATB_Up
chr17	58246604	58249404	5.3833e-03	2.3096e-02	1.27	ATB_Up
chr14	55248545	55251145	5.2290e-05	8.6895e-04	2.47	ATB_Up
chr15	41138366	41140666	6.3348e-03	2.6053e-02	1.23	ATB_Down
chr19	13277037	13280058	1.0200e-03	7.0120e-03	1.20	ATB_Up
chr22	39471907	39474650	4.6595e-06	1.8084e-04	1.47	ATB_Up
chr7	138727902	138731199	4.5571e-03	2.0487e-02	1.79	ATB_Up
chr17	44103130	44105004	8.2659e-04	6.0055e-03	1.24	ATB_Down
chr6	31238289	31241104	1.5925e-04	1.8460e-03	2.84	ATB_Up
chr16	30176467	30179435	2.6393e-04	2.6359e-03	1.27	ATB_Down
chr9	37907774	37912108	4.6191e-04	4.0091e-03	1.24	ATB_Down
chr22	40356178	40359002	3.8407e-03	1.8158e-02	1.50	ATB_Up
chr19	1131153	1134437	2.0191e-05	4.6199e-04	1.63	ATB_Up
chr15	78729466	78732028	2.8164e-05	5.7663e-04	1.20	ATB_Down
chr3	28388614	28391637	1.5272e-03	9.4497e-03	1.28	ATB_Up
chr12	32058304	32061304	2.0191e-05	4.6199e-04	1.25	ATB_Down
chr9	137334671	137337010	3.3590e-04	3.1688e-03	1.27	ATB_Down
chr11	3914178	3917178	1.5925e-04	1.8460e-03	1.26	ATB_Down
chr22	30647836	30649850	2.2401e-03	1.2308e-02	1.32	ATB_Up
chr10	75716241	75720371	3.3590e-04	3.1688e-03	1.21	ATB_Down
chr17	6658201	6661028	2.8043e-06	1.3704e-04	2.58	ATB_Up
chr21	34904498	34906305	5.2290e-05	8.6895e-04	1.24	ATB_Up
chr15	75422100	75424938	4.1418e-07	4.4169e-05	1.37	ATB_Up
chr17	40569004	40570930	2.6393e-04	2.6359e-03	1.27	ATB_Up
chr8	146102633	146105833	1.2511e-03	8.0970e-03	1.58	ATB_Up
chr12	112567031	112570132	4.0062e-07	4.4169e-05	1.67	ATB_Up
chr11	125460848	125463476	1.0200e-03	7.0120e-03	1.24	ATB_Down
chr16	48465198	48469437	1.9673e-06	1.0536e-04	1.37	ATB_Down
chr9	113925159	113927604	9.2983e-05	1.2642e-03	1.20	ATB_Down
chr1	93049001	93051101	2.6841e-05	5.7663e-04	1.30	ATB_Up
chr10	81025080	81028192	8.6673e-03	3.2767e-02	1.32	ATB_Down
chr21	39653719	39656133	1.0200e-03	7.0120e-03	1.37	ATB_Up
chr2	7016270	7019070	4.8074e-06	1.8482e-04	3.86	ATB_Up
chr16	85050167	85051767	7.4235e-03	2.9171e-02	1.27	ATB_Up
chr12	6476631	6478431	4.6595e-06	1.8084e-04	1.33	ATB_Up
chr8	57470603	57473608	1.5616e-03	9.5758e-03	1.35	ATB_Up
chr3	146271033	146272575	1.9673e-06	1.0536e-04	1.35	ATB_Up
chr19	55347858	55350361	3.2236e-03	1.6012e-02	2.00	ATB_Down
chr11	318987	321780	4.1418e-07	4.4169e-05	2.06	ATB_Up
chr2	12727359	12729342	1.5925e-04	1.8460e-03	1.24	ATB_Up
chr19	40475765	40478265	5.3833e-03	2.3096e-02	1.34	ATB_Down
chr22	35771278	35774450	1.5925e-04	1.8460e-03	1.23	ATB_Down
chr4	87828310	87830410	6.9375e-06	2.3503e-04	1.29	ATB_Up
chr2	61661029	61664042	6.9996e-05	1.0520e-03	1.30	ATB_Up
chr20	2965858	2968293	4.1418e-07	4.4169e-05	2.40	ATB_Up
chr22	51059197	51061907	1.5272e-03	9.4497e-03	1.28	ATB_Down
chr9	86085672	86089459	4.1418e-07	4.4169e-05	1.63	ATB_Up
chr3	97628626	97630626	2.2401e-03	1.2308e-02	1.50	ATB_Down
chr2	25095042	25098170	3.8518e-05	6.9777e-04	3.49	ATB_Up
chr22	37969307	37972050	2.2401e-03	1.2308e-02	2.43	ATB_Up
chr8	56850785	56853960	2.8164e-05	5.7663e-04	1.21	ATB_Up
chr8	130969123	130972485	7.2481e-07	6.2161e-05	1.41	ATB_Up
chr6	154622234	154624612	2.2435e-07	3.6202e-05	1.35	ATB_Down
chr17	48737401	48740008	2.6930e-03	1.4078e-02	1.27	ATB_Down
chr17	27307901	27310908	1.0200e-03	7.0120e-03	1.32	ATB_Up
chr17	79994230	79996504	5.9932e-04	4.8612e-03	1.31	ATB_Down
chr10	22290871	22292894	7.2481e-07	6.2161e-05	1.38	ATB_Up
chr1	150539202	150542099	1.0354e-07	3.3418e-05	2.46	ATB_Up
chr2	152492901	152495729	2.6721e-04	2.6407e-03	1.57	ATB_Up
chr5	169695683	169699205	3.8518e-05	6.9777e-04	1.23	ATB_Up
chr14	104396717	104400852	2.6930e-03	1.4078e-02	1.26	ATB_Up
chr8	28635356	28638103	1.2313e-02	4.2477e-02	1.21	ATB_Up
chr8	39805785	39810503	1.0080e-02	3.6370e-02	1.28	ATB_Up
chr18	32439331	32441625	7.6999e-04	5.8471e-03	1.35	ATB_Up
chr16	84026735	84029842	1.5522e-02	4.9457e-02	1.42	ATB_Down
chr8	117706323	117708303	4.3546e-04	3.8173e-03	1.21	ATB_Up
chr4	37879799	37882436	1.5616e-03	9.5758e-03	1.23	ATB_Down
chr20	43782799	43786506	6.9996e-05	1.0520e-03	1.45	ATB_Down
chr22	37331207	37334236	6.3348e-03	2.6053e-02	1.29	ATB_Down
chr6	39785812	39788136	4.5571e-03	2.0487e-02	1.72	ATB_Down
chr2	176340729	176342929	5.3356e-04	4.3917e-03	1.28	ATB_Down
chr5	169704178	169707699	3.2236e-03	1.6012e-02	1.20	ATB_Down
chr1	41003902	41006302	3.1184e-05	6.2798e-04	3.26	ATB_Up
chr19	55083137	55086181	3.2236e-03	1.6012e-02	1.28	ATB_Down
chr11	71772057	71774444	1.0080e-02	3.6370e-02	1.23	ATB_Up
chr4	10181499	10184935	5.2290e-05	8.6895e-04	1.24	ATB_Down
chr6	160318834	160320795	1.2511e-03	8.0970e-03	1.37	ATB_Down
chr9	115488159	115490572	3.2236e-03	1.6012e-02	1.45	ATB_Down
chr8	109681103	109684460	2.6922e-06	1.3704e-04	1.22	ATB_Up
chr2	10470594	10473845	4.5571e-03	2.0487e-02	1.31	ATB_Down
chr2	46795242	46797870	1.5272e-03	9.4497e-03	1.27	ATB_Down
chr8	143406156	143408819	1.3488e-02	4.4805e-02	1.57	ATB_Up
chr8	56783256	56785356	1.0044e-05	2.9201e-04	1.28	ATB_Up
chr1	44950298	44953002	7.6117e-06	2.4960e-04	1.25	ATB_Down
chr14	99501131	99505036	1.3488e-02	4.4805e-02	1.43	ATB_Down
chr1	26614798	26618699	5.3356e-04	4.3917e-03	1.38	ATB_Down
chr19	17515312	17518350	1.0354e-07	3.3418e-05	1.76	ATB_Up
chr14	52349798	52352817	8.3008e-05	1.2105e-03	1.21	ATB_Up
chr12	121135504	121138006	3.2236e-03	1.6012e-02	1.20	ATB_Down
chr17	41158001	41160308	2.0191e-05	4.6199e-04	1.71	ATB_Up
chr13	31180710	31183116	1.4393e-05	3.6927e-04	1.26	ATB_Up
chr17	34841504	34843404	2.6930e-03	1.4078e-02	1.22	ATB_Down
chr10	105676371	105678894	4.1418e-07	4.4169e-05	1.32	ATB_Up
chr4	140338515	140341910	6.9375e-06	2.3503e-04	1.79	ATB_Up
chr11	5710173	5713957	4.0062e-07	4.4169e-05	2.20	ATB_Up
chr15	41193966	41196719	1.0200e-03	7.0120e-03	1.23	ATB_Down
chr1	10126099	10127799	3.8518e-05	6.9777e-04	1.21	ATB_Down
chr20	48401558	48404799	4.5571e-03	2.0487e-02	1.23	ATB_Up
chr8	9004556	9008803	5.3356e-04	4.3917e-03	1.37	ATB_Up
chr7	138814499	138818494	3.8407e-03	1.8158e-02	1.35	ATB_Up
chr14	103883417	103886517	3.8860e-05	6.9777e-04	1.48	ATB_Up
chr18	2969876	2973025	4.6595e-06	1.8084e-04	1.48	ATB_Up
chr1	149367702	149369902	3.1063e-06	1.3704e-04	2.62	ATB_Up
chr22	37372450	37374997	1.0529e-02	3.7858e-02	1.27	ATB_Up
chr22	22303207	22306402	5.9932e-04	4.8612e-03	1.21	ATB_Down
chr6	37399712	37402510	1.2425e-06	8.5131e-05	1.61	ATB_Up
chr2	113556577	113558059	3.7535e-03	1.8158e-02	1.48	ATB_Down
chr6	126152112	126154512	5.2290e-05	8.6895e-04	1.32	ATB_Up
chr20	62543699	62545499	1.2208e-04	1.5403e-03	1.24	ATB_Down
chr13	43564772	43567813	2.0709e-07	3.6202e-05	5.10	ATB_Up
chr2	232044316	232047770	5.2290e-05	8.6895e-04	1.25	ATB_Down
chr5	131761182	131764883	1.1682e-02	4.0494e-02	1.30	ATB_Up
chr3	122397854	122401075	1.0354e-07	3.3418e-05	2.38	ATB_Up
chr10	91091840	91093992	1.0354e-07	3.3418e-05	2.20	ATB_Up
chr7	99062494	99064794	3.8518e-05	6.9777e-04	1.20	ATB_Down
chr11	95989287	95992544	1.9673e-06	1.0536e-04	1.64	ATB_Up
chr22	22120207	22122579	1.4393e-05	3.6927e-04	2.16	ATB_Down
chr1	158799399	158802999	5.9932e-04	4.8612e-03	1.42	ATB_Up
chr4	103679799	103683010	8.6673e-03	3.2767e-02	1.21	ATB_Down
chr6	168144034	168146678	1.9474e-03	1.1260e-02	2.29	ATB_Down
chr1	230326199	230327998	2.6393e-04	2.6359e-03	1.22	ATB_Down
chr12	117477162	117479006	1.2208e-04	1.5403e-03	1.32	ATB_Down
chr17	33317208	33319904	1.0200e-03	7.0120e-03	1.29	ATB_Up
chr19	47577437	47579904	7.4235e-03	2.9171e-02	1.25	ATB_Down
chr17	79258394	79262104	5.2290e-05	8.6895e-04	1.39	ATB_Down
chr4	120290599	120293599	1.2427e-03	8.0970e-03	1.27	ATB_Up
chr7	65564099	65566202	2.8164e-05	5.7663e-04	1.30	ATB_Down
chr1	2176698	2179399	1.1682e-02	4.0494e-02	1.25	ATB_Down
chr19	40336412	40338258	6.6641e-04	5.1176e-03	1.22	ATB_Down
chr3	27211779	27213479	3.8518e-05	6.9777e-04	2.18	ATB_Down
chr8	68880156	68882203	3.2236e-03	1.6012e-02	1.28	ATB_Up
chr3	187460270	187464595	1.0044e-05	2.9201e-04	1.26	ATB_Up
chr6	14856878	14859078	2.2401e-03	1.2308e-02	1.31	ATB_Down
chr10	75171986	75174692	1.8538e-03	1.0775e-02	1.22	ATB_Down
chr16	56641750	56644967	2.2435e-07	3.6202e-05	1.56	ATB_Up
chr20	1470134	1473799	1.3488e-02	4.4805e-02	1.21	ATB_Down
chr3	38177726	38180970	2.0709e-07	3.6202e-05	1.25	ATB_Up
chr8	142173556	142175760	3.8518e-05	6.9777e-04	1.23	ATB_Down
chr22	31616702	31619450	2.0191e-05	4.6199e-04	1.63	ATB_Up
chr1	149746202	149747802	3.8518e-05	6.9777e-04	2.24	ATB_Up
chr1	42215999	42218902	6.3348e-03	2.6053e-02	1.31	ATB_Up
chr8	27246223	27248860	9.2983e-05	1.2642e-03	1.31	ATB_Down
chr19	52530565	52532781	4.5571e-03	2.0487e-02	1.29	ATB_Down
chr1	36824097	36827101	3.8518e-05	6.9777e-04	1.21	ATB_Down
chr7	28707900	28710702	4.3546e-04	3.8173e-03	1.48	ATB_Up
chr1	158787399	158790302	2.2401e-03	1.2308e-02	1.22	ATB_Down
chr12	50063806	50066717	7.4235e-03	2.9171e-02	1.34	ATB_Down
chr10	51514971	51519594	8.9680e-03	3.3686e-02	1.39	ATB_Down
chr14	86399917	86402217	1.0044e-05	2.9201e-04	1.25	ATB_Up
chr8	29440403	29442603	4.2495e-04	3.7656e-03	1.24	ATB_Up
chr5	169259095	169262395	1.9673e-06	1.0536e-04	1.51	ATB_Up
chr12	14706806	14709004	1.0200e-03	7.0120e-03	1.26	ATB_Down
chr9	110373871	110376010	2.8164e-05	5.7663e-04	1.23	ATB_Up
chr8	131338956	131342653	9.2983e-05	1.2642e-03	1.21	ATB_Up
chr15	45075728	45077900	1.8028e-05	4.4575e-04	1.27	ATB_Up
chr22	37662450	37665002	2.8164e-05	5.7663e-04	1.46	ATB_Up
chr17	2413904	2416008	8.6673e-03	3.2767e-02	1.24	ATB_Down
chr4	40308910	40311510	1.0080e-02	3.6370e-02	1.21	ATB_Up
chr4	70696299	70699135	1.5522e-02	4.9457e-02	1.24	ATB_Down
chr10	64396192	64399080	1.2511e-03	8.0970e-03	1.26	ATB_Up
chr1	1439898	1441998	8.6673e-03	3.2767e-02	1.32	ATB_Down
chr15	50398919	50401928	8.9680e-03	3.3686e-02	1.24	ATB_Up
chr15	92637902	92639566	8.2659e-04	6.0055e-03	1.27	ATB_Up
chr3	15027433	15029254	8.8953e-04	6.4285e-03	1.23	ATB_Up
chr9	37753072	37754672	4.5571e-03	2.0487e-02	1.33	ATB_Down
chr22	26827897	26829850	4.1418e-07	4.4169e-05	1.65	ATB_Up
chr3	12881926	12884133	9.2983e-05	1.2642e-03	1.22	ATB_Down
chr17	7872008	7874008	7.2481e-07	6.2161e-05	1.34	ATB_Up
chr17	78805808	78807808	1.1682e-02	4.0494e-02	1.31	ATB_Up
chr15	38363889	38365912	3.3590e-04	3.1688e-03	1.64	ATB_Down
chr19	4949880	4952137	6.9375e-06	2.3503e-04	1.54	ATB_Down
chr20	23141399	23143799	1.5925e-04	1.8460e-03	1.52	ATB_Down
chr12	50909424	50913224	5.2290e-05	8.6895e-04	1.33	ATB_Up
chr17	41392232	41395004	7.4235e-03	2.9171e-02	1.24	ATB_Down
chr5	108062983	108064995	5.3356e-04	4.3917e-03	1.30	ATB_Up
chr2	219180070	219182559	2.0564e-04	2.1722e-03	1.42	ATB_Down
chr15	40625028	40627866	9.2983e-05	1.2642e-03	1.27	ATB_Down
chr1	161622398	161624898	1.5925e-04	1.8460e-03	1.41	ATB_Down
chr11	124491757	124494044	3.3590e-04	3.1688e-03	1.22	ATB_Down
chr9	295712	299259	1.1240e-04	1.4951e-03	1.25	ATB_Down
chr6	110212278	110216412	1.0080e-02	3.6370e-02	1.33	ATB_Down
chr10	77531071	77533171	6.9375e-06	2.3503e-04	1.25	ATB_Up
chr1	153744899	153748797	6.9996e-05	1.0520e-03	1.29	ATB_Up
chr1	8283998	8286502	4.6595e-06	1.8084e-04	1.63	ATB_Up
chr20	57737623	57740306	1.1123e-03	7.5912e-03	1.21	ATB_Down
chr8	41426353	41428594	6.4194e-03	2.6185e-02	1.77	ATB_Up
chr11	65169944	65172344	4.4869e-07	4.5856e-05	1.31	ATB_Down
chr16	9170538	9173442	3.2236e-03	1.6012e-02	1.35	ATB_Up
chr5	65646995	65649195	1.0857e-04	1.4552e-03	1.76	ATB_Up
chr10	31869992	31872671	1.2511e-03	8.0970e-03	1.40	ATB_Down
chr5	126083095	126084995	8.2659e-04	6.0055e-03	1.41	ATB_Up
chr12	105156462	105159431	7.4235e-03	2.9171e-02	1.23	ATB_Down
chr7	100727799	100730400	8.2659e-04	6.0055e-03	1.25	ATB_Up
chr2	11604759	11606959	4.1418e-07	4.4169e-05	1.24	ATB_Down
chr1	36871302	36873002	3.8407e-03	1.8158e-02	1.25	ATB_Down
chr17	14507530	14509330	1.0200e-03	7.0120e-03	1.77	ATB_Down
chr17	54995901	54997904	1.8538e-03	1.0775e-02	1.23	ATB_Up
chr7	92346600	92348902	1.5009e-04	1.8460e-03	1.24	ATB_Up
chr6	126100691	126103612	1.4823e-04	1.8381e-03	1.28	ATB_Up
chr1	212807500	212811102	4.1418e-07	4.4169e-05	3.57	ATB_Up
chr8	71157803	71159903	2.9714e-03	1.5441e-02	1.28	ATB_Up
chr1	227125899	227128702	1.0044e-05	2.9201e-04	1.34	ATB_Down
chr2	113937680	113939892	1.4393e-05	3.6927e-04	1.38	ATB_Down
chr12	6275889	6278306	6.3348e-03	2.6053e-02	1.51	ATB_Down
chr2	9035101	9038529	1.0044e-05	2.9201e-04	1.67	ATB_Up
chr1	89816299	89820999	1.5009e-04	1.8460e-03	2.60	ATB_Up
chr14	21571017	21573431	1.0200e-03	7.0120e-03	1.23	ATB_Down
chr7	140011800	140016602	6.6641e-04	5.1176e-03	1.22	ATB_Up
chr17	73827508	73829904	1.8538e-03	1.0775e-02	1.32	ATB_Down
chr3	53180854	53182154	1.2208e-04	1.5403e-03	1.38	ATB_Down
chr21	44817092	44820299	5.3833e-03	2.3096e-02	1.36	ATB_Down
chr6	170101278	170103578	1.9877e-04	2.1722e-03	1.39	ATB_Down
chr13	80741300	80744263	1.0200e-03	7.0120e-03	1.29	ATB_Down
chr20	33870699	33873299	1.5925e-04	1.8460e-03	1.43	ATB_Down
chr16	1822242	1825036	2.2401e-03	1.2308e-02	1.28	ATB_Down
chr9	88951612	88954671	8.0124e-07	6.5509e-05	1.56	ATB_Up
chr4	85673399	85676299	7.6999e-04	5.8471e-03	1.85	ATB_Up
chr20	33274799	33278199	2.0191e-05	4.6199e-04	1.22	ATB_Down
chr14	21784817	21786517	1.0354e-07	3.3418e-05	1.32	ATB_Down
chr1	182236802	182238998	1.2208e-04	1.5403e-03	1.22	ATB_Down
chr2	160218442	160221229	1.1682e-02	4.0494e-02	1.35	ATB_Down
chr12	8665104	8667534	1.5009e-04	1.8460e-03	1.41	ATB_Up
chr13	99909813	99912313	2.4137e-03	1.3156e-02	1.24	ATB_Up
chr10	120890171	120892692	1.9673e-06	1.0536e-04	1.35	ATB_Up
chr3	149164426	149167533	1.8538e-03	1.0775e-02	1.21	ATB_Down
chr1	221218702	221221302	3.1063e-06	1.3704e-04	1.57	ATB_Up
chr14	71607952	71611252	2.6930e-03	1.4078e-02	1.30	ATB_Up
chr6	33544634	33548512	2.2401e-03	1.2308e-02	1.30	ATB_Up
chr17	43368201	43369704	1.4393e-05	3.6927e-04	1.31	ATB_Down
chr17	4889004	4892006	5.3833e-03	2.3096e-02	1.25	ATB_Down
chr11	6765857	6769044	2.0191e-05	4.6199e-04	1.41	ATB_Up
chr2	54220624	54223370	1.9474e-03	1.1260e-02	1.51	ATB_Down
chr20	639699	642499	8.6673e-03	3.2767e-02	1.23	ATB_Down
chr18	77550500	77553725	3.2236e-03	1.6012e-02	2.35	ATB_Up
chr1	207517199	207519502	1.2427e-03	8.0970e-03	1.63	ATB_Up
chr15	77294400	77297700	5.3356e-04	4.3917e-03	1.21	ATB_Down
chr9	6428259	6430359	2.5596e-03	1.3877e-02	1.20	ATB_Up
chr22	39101007	39104597	1.0080e-02	3.6370e-02	1.22	ATB_Up
chr16	68055867	68058935	4.2495e-04	3.7656e-03	1.23	ATB_Down
chr14	23754052	23756817	1.5925e-04	1.8460e-03	1.24	ATB_Down
chr19	53605337	53607865	7.4235e-03	2.9171e-02	1.21	ATB_Down
chr17	26383708	26386330	9.2983e-05	1.2642e-03	1.31	ATB_Up
chr10	81044581	81047871	6.9996e-05	1.0520e-03	1.28	ATB_Down
chr12	46955431	46957618	4.4869e-07	4.5856e-05	1.95	ATB_Up
chr16	85647767	85651235	2.6930e-03	1.4078e-02	1.22	ATB_Down
chr4	108613010	108615610	3.2236e-03	1.6012e-02	1.37	ATB_Up
chr12	132150892	132152706	5.3356e-04	4.3917e-03	1.81	ATB_Down
chr15	74286200	74289500	4.1418e-07	4.4169e-05	1.64	ATB_Up
chr13	44847813	44850113	3.8407e-03	1.8158e-02	1.36	ATB_Up
chr19	14237537	14241058	2.6393e-04	2.6359e-03	1.30	ATB_Down
chr11	312530	315178	1.9673e-06	1.0536e-04	2.29	ATB_Up
chr6	2988395	2991412	2.0709e-07	3.6202e-05	1.42	ATB_Up
chr17	68339608	68341908	1.4393e-05	3.6927e-04	1.98	ATB_Up
chr18	55332703	55335176	1.7075e-03	1.0398e-02	1.23	ATB_Down
chr10	126342994	126344663	3.8518e-05	6.9777e-04	1.27	ATB_Down
chr17	27293308	27295608	1.0200e-03	7.0120e-03	1.37	ATB_Up
chr7	64125500	64127710	7.7083e-03	3.0049e-02	1.97	ATB_Up
chr4	106404399	106406005	2.0970e-03	1.2051e-02	1.41	ATB_Up
chr12	31805604	31807131	4.2495e-04	3.7656e-03	1.46	ATB_Up
chr21	16134498	16136498	2.8164e-05	5.7663e-04	1.84	ATB_Up
chr19	15703780	15705812	2.6930e-03	1.4078e-02	1.23	ATB_Down
chr5	98361395	98364308	4.0062e-07	4.4169e-05	1.47	ATB_Up
chr10	91151045	91153945	2.0191e-05	4.6199e-04	2.25	ATB_Up
chr2	223653342	223655742	1.0354e-07	3.3418e-05	3.72	ATB_Up
chr2	208344559	208346559	1.2208e-04	1.5403e-03	1.39	ATB_Down
chr1	89590699	89595602	3.1063e-06	1.3704e-04	2.17	ATB_Up
chr18	9529525	9532076	1.5616e-03	9.5758e-03	1.38	ATB_Up
chr14	91607539	91610617	1.5272e-03	9.4497e-03	1.31	ATB_Down
chr6	26473012	26475691	2.0564e-04	2.1722e-03	1.23	ATB_Up
chr12	57092824	57095762	1.9673e-06	1.0536e-04	1.26	ATB_Up
chr10	4171992	4174671	1.5704e-06	1.0454e-04	1.65	ATB_Up
chr3	177062326	177064402	3.2236e-03	1.6012e-02	1.28	ATB_Down
chr11	104913957	104916944	3.1063e-06	1.3704e-04	1.35	ATB_Up
chr15	45339520	45342628	8.3008e-05	1.2105e-03	1.26	ATB_Down
chr11	119582644	119585657	1.2208e-04	1.5403e-03	1.34	ATB_Down
chr9	110436397	110439659	7.2481e-07	6.2161e-05	3.53	ATB_Up
chr7	151632200	151634702	7.6117e-06	2.4960e-04	1.78	ATB_Up
chr20	54992599	54995758	1.2425e-06	8.5131e-05	1.42	ATB_Down
chr17	4617701	4618901	2.6393e-04	2.6359e-03	1.34	ATB_Up
chr16	55786098	55788498	2.0564e-04	2.1722e-03	1.52	ATB_Down
chr1	169635499	169638599	4.5571e-03	2.0487e-02	1.21	ATB_Up
chr19	19095165	19098180	1.0044e-05	2.9201e-04	1.27	ATB_Down
chr11	15820544	15823076	4.5571e-03	2.0487e-02	2.16	ATB_Up
chr21	40137998	40140298	1.0354e-07	3.3418e-05	1.37	ATB_Up
chr16	27315535	27317835	4.5571e-03	2.0487e-02	1.25	ATB_Down
chr4	36256499	36258505	7.8120e-05	1.1557e-03	1.21	ATB_Up
chr2	9308001	9310842	7.2481e-07	6.2161e-05	1.98	ATB_Up
chr2	240883745	240885545	1.8538e-03	1.0775e-02	1.42	ATB_Down
chr16	74639535	74641898	2.0191e-05	4.6199e-04	1.22	ATB_Down
chr1	10300899	10304199	7.0602e-04	5.3880e-03	1.42	ATB_Up
chr17	46917604	46920308	6.9996e-05	1.0520e-03	1.37	ATB_Up
chr17	39722904	39724430	1.3488e-02	4.4805e-02	1.22	ATB_Down
chr2	145170642	145173042	4.3546e-04	3.8173e-03	1.32	ATB_Up
chr10	126358780	126361081	1.5925e-04	1.8460e-03	1.25	ATB_Down
chr17	57922802	57927408	6.9996e-05	1.0520e-03	1.27	ATB_Up
chr15	40526466	40528700	1.9673e-06	1.0536e-04	1.22	ATB_Down
chr11	77347857	77349476	2.6922e-06	1.3704e-04	1.20	ATB_Down
chr3	149565254	149567626	3.3831e-04	3.1697e-03	1.21	ATB_Up
chr11	614130	617576	3.1063e-06	1.3704e-04	1.43	ATB_Up
chr3	101706633	101709333	1.6025e-06	1.0454e-04	1.41	ATB_Up
chr17	57448904	57451104	8.2659e-04	6.0055e-03	1.22	ATB_Down
chr10	81052592	81056180	4.5571e-03	2.0487e-02	1.24	ATB_Down
chr3	72503426	72506166	1.2511e-03	8.0970e-03	1.52	ATB_Down
chr1	46767599	46770498	1.9673e-06	1.0536e-04	1.21	ATB_Down
chr4	113217499	113220211	7.6117e-06	2.4960e-04	1.80	ATB_Up
chr6	119633812	119636612	1.2511e-03	8.0970e-03	1.32	ATB_Up
chr3	177075370	177079679	3.8518e-05	6.9777e-04	1.25	ATB_Down
chr1	40996002	40998302	4.5571e-03	2.0487e-02	1.25	ATB_Up
chr6	143022560	143025178	6.9996e-05	1.0520e-03	1.51	ATB_Up
chr17	694284	696830	7.4235e-03	2.9171e-02	1.34	ATB_Up
chr16	12909598	12912542	7.4235e-03	2.9171e-02	1.29	ATB_Down
chr1	28516502	28518201	2.2435e-07	3.6202e-05	1.32	ATB_Down
chr17	68309402	68312006	6.9996e-05	1.0520e-03	1.24	ATB_Up
chr5	359282	362199	1.2208e-04	1.5403e-03	1.61	ATB_Down
chr3	45150630	45153030	1.2208e-04	1.5403e-03	1.28	ATB_Up
chr4	80956699	80959310	7.6999e-04	5.8471e-03	1.22	ATB_Up
chr9	95984715	95986272	1.0080e-02	3.6370e-02	1.43	ATB_Down
chr11	65694348	65696944	2.0709e-07	3.6202e-05	1.58	ATB_Up
chr3	149529830	149535854	1.4823e-04	1.8381e-03	1.21	ATB_Up
chr15	100159400	100161402	6.4395e-03	2.6185e-02	1.24	ATB_Up
chr18	10524976	10527303	4.6595e-06	1.8084e-04	1.42	ATB_Down
chr3	46013359	46015033	2.6024e-04	2.6359e-03	1.35	ATB_Up
chr10	126388553	126391582	1.0044e-05	2.9201e-04	1.23	ATB_Down
chr2	231279586	231282394	1.4823e-04	1.8381e-03	1.23	ATB_Up
chr3	146259226	146263233	7.8120e-05	1.1557e-03	1.77	ATB_Up
chr6	134597134	134599612	2.0564e-04	2.1722e-03	1.22	ATB_Down
chr14	91487617	91490052	1.2425e-06	8.5131e-05	1.75	ATB_Up
chr7	65719202	65722102	6.4395e-03	2.6185e-02	1.47	ATB_Up
chr11	2286148	2287944	4.1418e-07	4.4169e-05	2.72	ATB_Up
chr2	46116442	46118742	6.9996e-05	1.0520e-03	1.35	ATB_Up
chr19	18413861	18416937	9.2983e-05	1.2642e-03	1.53	ATB_Up
chr2	149302342	149304642	3.8518e-05	6.9777e-04	1.41	ATB_Up
chr20	47661099	47663906	2.6930e-03	1.4078e-02	1.22	ATB_Down
chr5	154087382	154089582	2.0709e-07	3.6202e-05	6.03	ATB_Up
chr3	121409133	121411233	4.6595e-06	1.8084e-04	1.63	ATB_Up
chr11	129963157	129965957	4.1418e-07	4.4169e-05	1.30	ATB_Down
chr4	1129199	1132610	4.4869e-07	4.5856e-05	1.57	ATB_Up
chr20	24959799	24963658	1.5272e-03	9.4497e-03	1.25	ATB_Down
chr1	198607297	198610502	3.5334e-04	3.2829e-03	1.31	ATB_Up
chr3	197573933	197576454	2.8043e-06	1.3704e-04	1.30	ATB_Up
chr3	47675633	47678333	1.5925e-04	1.8460e-03	1.47	ATB_Up
chr16	84724898	84727235	6.3348e-03	2.6053e-02	1.22	ATB_Down
chr1	180396902	180399502	1.0857e-04	1.4552e-03	1.21	ATB_Up
chr7	101439094	101441600	6.6641e-04	5.1176e-03	1.60	ATB_Down
chr16	277935	280023	6.3348e-03	2.6053e-02	1.23	ATB_Down
chr17	4868894	4872306	1.8538e-03	1.0775e-02	1.30	ATB_Down
chr14	90737852	90740146	2.6930e-03	1.4078e-02	1.23	ATB_Down
chr12	49421414	49423431	3.2236e-03	1.6012e-02	1.24	ATB_Up
chr10	3870192	3872192	1.2425e-06	8.5131e-05	1.29	ATB_Up
chr22	24548897	24551050	9.2983e-05	1.2642e-03	1.21	ATB_Down
chr18	43576625	43579876	4.5571e-03	2.0487e-02	1.26	ATB_Up
chr3	142164433	142167730	7.2481e-07	6.2161e-05	1.27	ATB_Up
chr16	21800735	21803035	1.2511e-03	8.0970e-03	1.49	ATB_Down
chr5	134093905	134095199	1.0354e-07	3.3418e-05	1.23	ATB_Down
chr1	21619299	21622901	5.3356e-04	4.3917e-03	1.23	ATB_Up
chr9	35833071	35834572	1.0080e-02	3.6370e-02	1.20	ATB_Down
chr16	57094638	57097742	1.0354e-07	3.3418e-05	1.77	ATB_Up
chr22	21354750	21357597	2.6930e-03	1.4078e-02	1.21	ATB_Down
chr6	159499678	159502712	3.8518e-05	6.9777e-04	1.27	ATB_Up
chr9	32524959	32527674	3.1063e-06	1.3704e-04	1.36	ATB_Up
chr3	38142695	38144926	1.5059e-02	4.9457e-02	1.26	ATB_Down
chr13	73646800	73649516	2.2435e-07	3.6202e-05	1.34	ATB_Up
chr8	42212003	42214403	7.2481e-07	6.2161e-05	1.23	ATB_Up
chr4	169423799	169428110	1.2511e-03	8.0970e-03	1.25	ATB_Up
chr14	53207917	53210317	5.5686e-05	9.1546e-04	1.37	ATB_Up
chr15	99495000	99497300	1.0044e-05	2.9201e-04	1.85	ATB_Down
chr12	123130331	123133131	5.5686e-05	9.1546e-04	1.51	ATB_Up
chr10	106005871	106008071	1.4393e-05	3.6927e-04	1.51	ATB_Up
chr2	99069145	99073042	1.5522e-02	4.9457e-02	1.21	ATB_Up
chr8	81033203	81035603	4.2495e-04	3.7656e-03	1.30	ATB_Up
chr7	130756202	130758300	1.0857e-04	1.4552e-03	1.61	ATB_Up
chr22	40810650	40812850	6.9996e-05	1.0520e-03	1.28	ATB_Down
chr5	66501183	66503990	2.0564e-04	2.1722e-03	1.67	ATB_Up
chr5	106699378	106702109	2.2401e-03	1.2308e-02	1.31	ATB_Down
chr19	51933258	51935280	2.8164e-05	5.7663e-04	1.24	ATB_Up
chr9	99667359	99669949	1.5925e-04	1.8460e-03	1.90	ATB_Up
chr18	43587800	43591202	1.2208e-04	1.5403e-03	1.84	ATB_Up
chr19	565531	568381	7.4235e-03	2.9171e-02	2.91	ATB_Down
chr5	172313078	172315918	1.5522e-02	4.9457e-02	1.37	ATB_Down
chr14	105252736	105255717	4.6595e-06	1.8084e-04	1.26	ATB_Down
chr1	36358698	36361198	8.2659e-04	6.0055e-03	1.27	ATB_Down
chr18	77585528	77586828	2.2401e-03	1.2308e-02	4.58	ATB_Up
chr13	29232013	29234816	4.5571e-03	2.0487e-02	1.22	ATB_Up
chr19	4430465	4432865	2.0191e-05	4.6199e-04	1.39	ATB_Down
chr7	127875494	127878402	3.2236e-03	1.6012e-02	1.25	ATB_Down
chr5	173260999	173264095	4.5571e-03	2.0487e-02	1.32	ATB_Up
chr14	23279400	23281200	6.3348e-03	2.6053e-02	1.41	ATB_Up
chr7	21973900	21975602	6.3348e-03	2.6053e-02	1.27	ATB_Up
chr6	163878512	163882412	8.9738e-07	7.1464e-05	1.57	ATB_Up
chr11	33950744	33953776	3.1063e-06	1.3704e-04	1.29	ATB_Down
chr16	12551798	12554598	1.3488e-02	4.4805e-02	1.22	ATB_Down
chr17	45735984	45738708	4.0062e-07	4.4169e-05	1.82	ATB_Up
chr10	43901741	43905993	3.2236e-03	1.6012e-02	1.25	ATB_Up
chr5	142174480	142175680	7.2481e-07	6.2161e-05	1.57	ATB_Up
chr18	74113425	74116003	1.5272e-03	9.4497e-03	1.31	ATB_Up
chr5	59378283	59380499	4.2495e-04	3.7656e-03	1.48	ATB_Down
chr17	76871504	76872830	3.8407e-03	1.8158e-02	1.21	ATB_Down
chr16	57022098	57025098	1.9673e-06	1.0536e-04	2.23	ATB_Up
chr3	171269733	171272354	1.8538e-03	1.0775e-02	1.23	ATB_Up
chr6	37016612	37019634	1.2425e-06	8.5131e-05	1.66	ATB_Up
chr6	43350512	43352595	3.3590e-04	3.1688e-03	1.52	ATB_Up
chr3	51294526	51296226	2.0564e-04	2.1722e-03	1.31	ATB_Down
chr5	172191483	172193508	7.2481e-07	6.2161e-05	1.21	ATB_Up
chr2	16812059	16813159	1.2208e-04	1.5403e-03	1.32	ATB_Down
chr15	65243466	65247600	1.0200e-03	7.0120e-03	1.26	ATB_Down
chr7	130614400	130616900	7.6038e-03	2.9746e-02	1.37	ATB_Up
chr4	40199399	40203722	6.6641e-04	5.1176e-03	1.49	ATB_Up
chr14	21248282	21251082	4.5571e-03	2.0487e-02	1.35	ATB_Down
chr12	109489904	109492431	5.3356e-04	4.3917e-03	1.22	ATB_Up
chr9	5449071	5452949	4.4869e-07	4.5856e-05	2.03	ATB_Up
chr7	144538599	144541002	5.3935e-03	2.3096e-02	1.41	ATB_Down
chr1	89736899	89741500	7.2481e-07	6.2161e-05	3.66	ATB_Up
chr11	5720944	5723044	2.0709e-07	3.6202e-05	1.51	ATB_Up
chr18	57577893	57580203	1.3488e-02	4.4805e-02	1.26	ATB_Down
chr2	175247186	175250029	3.3831e-04	3.1697e-03	1.28	ATB_Up
chr2	174876342	174879129	2.8164e-05	5.7663e-04	1.30	ATB_Down
chr5	79782695	79785183	2.1762e-05	4.9241e-04	1.21	ATB_Down
chr12	121497004	121499331	6.9375e-06	2.3503e-04	1.63	ATB_Up
chr19	1838965	1841365	5.2290e-05	8.6895e-04	1.91	ATB_Down
chr17	40992801	40995306	2.0564e-04	2.1722e-03	1.28	ATB_Down
chr1	38958198	38960401	1.0080e-02	3.6370e-02	1.21	ATB_Down
chr14	61956278	61960317	4.5571e-03	2.0487e-02	1.20	ATB_Down
chr7	105087194	105090502	2.6930e-03	1.4078e-02	1.21	ATB_Down
chr20	47653599	47656223	1.4393e-05	3.6927e-04	1.38	ATB_Down
chr13	49079146	49081363	2.0564e-04	2.1722e-03	1.23	ATB_Down
chr17	42154204	42156104	1.5272e-03	9.4497e-03	1.25	ATB_Down
chr4	144256399	144258999	2.6930e-03	1.4078e-02	1.23	ATB_Down
chr1	26631799	26635499	3.3590e-04	3.1688e-03	1.22	ATB_Down
chr19	8747312	8751553	2.0191e-05	4.6199e-04	1.40	ATB_Down
chr17	45907904	45910404	6.9375e-06	2.3503e-04	1.25	ATB_Down
chr8	55064503	55066903	2.6393e-04	2.6359e-03	1.35	ATB_Up
chr3	184529230	184533013	5.3527e-03	2.3096e-02	1.25	ATB_Up
chr5	73935583	73939895	4.2495e-04	3.7656e-03	1.25	ATB_Up
chr7	86847694	86849700	1.5925e-04	1.8460e-03	1.20	ATB_Down
chr6	37149612	37152597	1.5616e-03	9.5758e-03	1.51	ATB_Up
chr11	67572044	67574557	4.5571e-03	2.0487e-02	1.22	ATB_Up
chr2	8215729	8218042	3.3590e-04	3.1688e-03	1.25	ATB_Up
chr1	26604598	26607702	2.5596e-03	1.3877e-02	1.20	ATB_Down
chr22	39435597	39438097	1.2425e-06	8.5131e-05	1.67	ATB_Up
chr7	114000	116403	6.6641e-04	5.1176e-03	1.31	ATB_Down
chr1	153777002	153779302	5.3935e-03	2.3096e-02	1.29	ATB_Up
chr5	447299	449778	1.8538e-03	1.0775e-02	1.21	ATB_Down
chr2	51239659	51241559	1.2208e-04	1.5403e-03	1.44	ATB_Down
chr6	7086012	7088212	6.9996e-05	1.0520e-03	1.27	ATB_Up
chr11	4413344	4415978	8.0124e-07	6.5509e-05	1.52	ATB_Up
chr2	123511101	123514101	1.5009e-04	1.8460e-03	1.42	ATB_Up
chr3	49452015	49455026	1.8538e-03	1.0775e-02	1.23	ATB_Down
chr19	35920437	35923137	6.9996e-05	1.0520e-03	1.47	ATB_Up
chr22	31612449	31614607	4.2626e-06	1.8084e-04	1.59	ATB_Up
chr17	76407994	76414330	3.8518e-05	6.9777e-04	1.54	ATB_Up
chr17	4881194	4884204	7.2481e-07	6.2161e-05	1.35	ATB_Down
chr18	74276725	74281601	4.2495e-04	3.7656e-03	1.21	ATB_Down
chr17	62023001	62024906	1.1682e-02	4.0494e-02	1.27	ATB_Down
chr9	26891659	26893772	9.2983e-05	1.2642e-03	1.40	ATB_Down
chr21	42767797	42769897	1.0080e-02	3.6370e-02	1.22	ATB_Down
chr6	26026276	26028434	2.0564e-04	2.1722e-03	1.26	ATB_Up
chr5	178203883	178205783	3.3590e-04	3.1688e-03	1.26	ATB_Down
chr17	30453284	30455728	4.8074e-06	1.8482e-04	2.08	ATB_Up
chr11	64763548	64765576	7.2481e-07	6.2161e-05	1.94	ATB_Up
chr10	70938971	70941181	2.6930e-03	1.4078e-02	1.22	ATB_Down
chr1	39669802	39672302	3.1083e-03	1.6012e-02	1.30	ATB_Up
chr4	185604910	185607399	7.6999e-04	5.8471e-03	1.30	ATB_Down
chr3	39218414	39220433	1.0044e-05	2.9201e-04	1.33	ATB_Up
chr3	50648133	50649937	6.6641e-04	5.1176e-03	1.24	ATB_Up
chr7	37728400	37730700	5.9932e-04	4.8612e-03	1.36	ATB_Up
chr16	59071967	59074098	5.5683e-04	4.5466e-03	1.33	ATB_Up
chr17	73992304	73994808	1.0354e-07	3.3418e-05	1.56	ATB_Down
chr19	54703481	54706033	1.2425e-06	8.5131e-05	1.31	ATB_Up
chr5	172461795	172463895	1.4393e-05	3.6927e-04	1.66	ATB_Up
chr15	81276000	81278500	2.0564e-04	2.1722e-03	1.42	ATB_Up
chr16	283798	286537	1.1682e-02	4.0494e-02	1.30	ATB_Down
chr2	220468059	220469929	3.1063e-06	1.3704e-04	1.22	ATB_Down
chr1	159045299	159048799	5.2290e-05	8.6895e-04	1.40	ATB_Up
chr10	64002171	64004671	2.6841e-05	5.7663e-04	1.38	ATB_Up
chr7	157404794	157406800	1.5522e-02	4.9457e-02	1.67	ATB_Down
chr4	185337410	185339910	4.6191e-04	4.0091e-03	1.35	ATB_Up
chr17	3626130	3627530	2.6393e-04	2.6359e-03	1.24	ATB_Down
chr4	120133099	120135036	1.5616e-03	9.5758e-03	1.38	ATB_Up
chr3	73024859	73027842	1.0857e-04	1.4552e-03	1.39	ATB_Up
chr16	19129698	19131275	5.2290e-05	8.6895e-04	1.54	ATB_Up
chr3	5057979	5059437	1.4337e-02	4.7445e-02	1.24	ATB_Down
chr7	128578699	128581602	3.8407e-03	1.8158e-02	1.42	ATB_Up
chr19	5946237	5949158	4.5571e-03	2.0487e-02	1.24	ATB_Down
chr4	88342810	88344610	1.5522e-02	4.9457e-02	1.21	ATB_Down
chr10	6191892	6194781	3.3590e-04	3.1688e-03	1.22	ATB_Down
chr1	192126498	192129702	1.2427e-03	8.0970e-03	1.26	ATB_Up
chr12	7124531	7127131	1.1682e-02	4.0494e-02	1.41	ATB_Up
chr19	55268761	55271261	1.3488e-02	4.4805e-02	1.60	ATB_Up
chr19	17957323	17962481	7.4235e-03	2.9171e-02	1.34	ATB_Up
chr8	621203	623403	2.6721e-04	2.6407e-03	1.56	ATB_Up
chr13	100026500	100029463	1.0080e-02	3.6370e-02	1.66	ATB_Down
chr17	75455804	75457532	1.2425e-06	8.5131e-05	1.24	ATB_Down
chr11	1884348	1886557	2.0564e-04	2.1722e-03	1.38	ATB_Down
chr15	80239128	80241843	7.7083e-03	3.0049e-02	1.28	ATB_Down
chr16	84626598	84628938	3.8518e-05	6.9777e-04	1.64	ATB_Up
chr14	51433517	51436552	1.4823e-04	1.8381e-03	1.26	ATB_Up
chr10	44472581	44474281	6.6641e-04	5.1176e-03	1.31	ATB_Down
chr12	132645604	132648334	1.4393e-05	3.6927e-04	1.50	ATB_Up
chr3	50289970	50293402	3.1063e-06	1.3704e-04	1.48	ATB_Down
chr20	30204299	30206599	1.0354e-07	3.3418e-05	1.55	ATB_Up
chr5	176888284	176891183	2.6930e-03	1.4078e-02	1.43	ATB_Down
chr15	74273300	74275928	2.6721e-04	2.6407e-03	2.21	ATB_Up
chr15	49998666	50002328	2.0970e-03	1.2051e-02	1.30	ATB_Up
chr1	249109998	249113802	3.8518e-05	6.9777e-04	1.22	ATB_Down
chr4	106225205	106227436	1.9474e-03	1.1260e-02	1.33	ATB_Up
chr13	80849563	80851763	2.8164e-05	5.7663e-04	1.37	ATB_Down
chr3	50637826	50639933	3.3590e-04	3.1688e-03	1.23	ATB_Up
chr11	75050403	75053576	7.4235e-03	2.9171e-02	1.23	ATB_Down
chr1	180370299	180373099	8.2659e-04	6.0055e-03	1.33	ATB_Up
chr12	1920592	1923606	1.3488e-02	4.4805e-02	1.21	ATB_Down
chr18	2610176	2612125	7.8120e-05	1.1557e-03	1.22	ATB_Up
chr1	24103398	24105802	8.9680e-03	3.3686e-02	1.26	ATB_Down
chr16	84843698	84846167	6.3348e-03	2.6053e-02	1.51	ATB_Up
chr10	74143781	74147294	5.3356e-04	4.3917e-03	1.21	ATB_Down
chr14	71864517	71867845	3.8860e-05	6.9777e-04	1.25	ATB_Up
chr5	142156383	142158305	1.5031e-05	3.7853e-04	1.28	ATB_Up
chr12	65549204	65551731	9.2983e-05	1.2642e-03	1.32	ATB_Up
chr3	196377233	196379433	5.3356e-04	4.3917e-03	1.25	ATB_Down
chr6	27839112	27841712	2.2401e-03	1.2308e-02	1.28	ATB_Up
chr10	80515770	80517981	1.0200e-03	7.0120e-03	1.38	ATB_Down
chr11	36411676	36414657	9.2983e-05	1.2642e-03	1.44	ATB_Up
chr12	3981062	3983706	1.0044e-05	2.9201e-04	1.23	ATB_Up
chr1	162198799	162200702	1.7075e-03	1.0398e-02	1.30	ATB_Up
chr21	19155174	19158336	2.6393e-04	2.6359e-03	1.31	ATB_Up
chr12	63306906	63309506	2.8164e-05	5.7663e-04	1.35	ATB_Down
chr3	46149926	46153914	1.0857e-04	1.4552e-03	1.24	ATB_Up
chr3	43296554	43300226	2.0564e-04	2.1722e-03	1.30	ATB_Down
chr2	42437829	42440042	2.0031e-04	2.1722e-03	1.25	ATB_Up
chr7	92774894	92778502	2.6922e-06	1.3704e-04	1.31	ATB_Up
chr3	195945333	195948826	1.1682e-02	4.0494e-02	1.22	ATB_Up
chr7	111729294	111730702	2.0970e-03	1.2051e-02	1.33	ATB_Up
chr17	47465208	47469404	3.8407e-03	1.8158e-02	1.34	ATB_Down
chr19	4076880	4078781	1.9673e-06	1.0536e-04	1.28	ATB_Up
chr14	102289917	102293052	1.0096e-05	2.9201e-04	1.34	ATB_Up
chr7	72280400	72282302	1.2208e-04	1.5403e-03	1.31	ATB_Up
chr6	24748412	24750876	1.0080e-02	3.6370e-02	2.43	ATB_Up
chr9	124247072	124249472	6.9375e-06	2.3503e-04	1.70	ATB_Down
chr20	35897799	35900399	2.0564e-04	2.1722e-03	1.25	ATB_Down
chr16	30187235	30189442	1.2425e-06	8.5131e-05	1.24	ATB_Down
chr10	12311741	12314281	5.3833e-03	2.3096e-02	1.28	ATB_Down
chr6	2542094	2544494	1.1682e-02	4.0494e-02	1.27	ATB_Up
chr2	128062429	128065029	9.1786e-03	3.4319e-02	1.22	ATB_Up
chr7	102984294	102985594	9.2983e-05	1.2642e-03	1.21	ATB_Down
chr19	14723765	14728133	1.8538e-03	1.0775e-02	1.37	ATB_Down
chr12	123465050	123467106	1.4393e-05	3.6927e-04	1.21	ATB_Down
chr19	41882158	41886865	4.2495e-04	3.7656e-03	1.24	ATB_Down
chr6	159482191	159485391	1.9673e-06	1.0536e-04	1.28	ATB_Up
chr5	126093278	126095908	6.7304e-06	2.3503e-04	1.95	ATB_Up
chr1	150060799	150063402	5.5683e-04	4.5466e-03	1.24	ATB_Up
chr2	118571329	118573870	1.7075e-03	1.0398e-02	1.24	ATB_Down
chr22	44350497	44352978	3.2236e-03	1.6012e-02	1.20	ATB_Down
chr1	161498999	161502102	3.1184e-05	6.2798e-04	1.40	ATB_Up
chr8	82064960	82068085	2.2435e-07	3.6202e-05	1.34	ATB_Up
chr2	37850759	37852542	1.1682e-02	4.0494e-02	1.25	ATB_Down
chr5	131799989	131804395	2.2401e-03	1.2308e-02	1.43	ATB_Up
chr19	47234080	47238265	9.2983e-05	1.2642e-03	1.33	ATB_Down
chr9	5458549	5461071	9.2983e-05	1.2642e-03	1.86	ATB_Up
chr1	182203598	182205999	6.9375e-06	2.3503e-04	1.35	ATB_Down
chr6	36353712	36356412	1.9673e-06	1.0536e-04	3.87	ATB_Up
chr19	43855637	43859437	1.0080e-02	3.6370e-02	1.36	ATB_Up
chr1	226841198	226844099	4.1418e-07	4.4169e-05	1.48	ATB_Down
chr5	37196795	37198999	1.2019e-05	3.4198e-04	1.33	ATB_Up
chr6	5996412	5999160	7.8120e-05	1.1557e-03	3.50	ATB_Up
chr14	21267431	21269482	1.8538e-03	1.0775e-02	1.28	ATB_Down
chr6	13353878	13356812	1.0200e-03	7.0120e-03	1.26	ATB_Down
chr3	196667926	196670454	2.0564e-04	2.1722e-03	1.36	ATB_Down
chr11	62438244	62440557	5.2290e-05	8.6895e-04	1.24	ATB_Down
chr11	65541576	65545457	2.8164e-05	5.7663e-04	1.36	ATB_Up
chr12	113414924	113417869	2.0191e-05	4.6199e-04	10.05	ATB_Up
chr1	8165599	8168202	4.0062e-07	4.4169e-05	1.89	ATB_Up
chr4	76762010	76764022	6.9996e-05	1.0520e-03	1.28	ATB_Down
chr22	37617250	37620597	3.8518e-05	6.9777e-04	1.30	ATB_Up
chr2	112381842	112383894	1.4393e-05	3.6927e-04	1.36	ATB_Up
chr4	26075699	26079115	3.2236e-03	1.6012e-02	1.34	ATB_Up
chr13	95132253	95134316	3.8407e-03	1.8158e-02	1.23	ATB_Down
chr2	65243942	65246670	1.0080e-02	3.6370e-02	1.26	ATB_Down
chr11	65254057	65255723	3.2236e-03	1.6012e-02	1.22	ATB_Down
chr6	152268850	152270778	5.3935e-03	2.3096e-02	1.24	ATB_Down
chr6	106610691	106613612	1.4393e-05	3.6927e-04	1.78	ATB_Up
chr15	70766528	70768303	1.9673e-06	1.0536e-04	1.60	ATB_Up
chr10	74322071	74324586	4.6191e-04	4.0091e-03	1.33	ATB_Up
chr18	2978703	2981725	4.5571e-03	2.0487e-02	1.30	ATB_Up
chr1	39312898	39315002	2.6393e-04	2.6359e-03	1.23	ATB_Down
chr17	47328304	47331008	6.6641e-04	5.1176e-03	1.21	ATB_Down
chr11	123335676	123337944	1.0044e-05	2.9201e-04	1.86	ATB_Up
chr19	44509137	44511133	8.3008e-05	1.2105e-03	1.35	ATB_Up
chr21	30542498	30544798	8.0124e-07	6.5509e-05	1.42	ATB_Up
chr8	131212856	131214456	1.4393e-05	3.6927e-04	1.25	ATB_Up
chr4	184542099	184544299	1.0200e-03	7.0120e-03	1.28	ATB_Down
chr3	50626933	50629870	1.4393e-05	3.6927e-04	1.30	ATB_Up
chr15	99557623	99562828	4.3546e-04	3.8173e-03	1.37	ATB_Down
chr10	47655420	47659181	7.6038e-03	2.9746e-02	1.23	ATB_Up
chr11	85872876	85875757	4.2495e-04	3.7656e-03	1.22	ATB_Down
chr22	43389307	43392850	1.5925e-04	1.8460e-03	1.25	ATB_Down
chr22	30615697	30618550	1.2208e-04	1.5403e-03	1.85	ATB_Up
chr22	36648197	36650750	1.0354e-07	3.3418e-05	1.88	ATB_Up
chr10	91086271	91089245	1.2425e-06	8.5131e-05	1.50	ATB_Up
chr19	14783058	14787337	6.6641e-04	5.1176e-03	1.28	ATB_Down
chr6	143295712	143297878	9.1786e-03	3.4319e-02	1.26	ATB_Up
chr15	89610700	89615566	8.6673e-03	3.2767e-02	1.34	ATB_Down
chr2	178115329	178118494	3.3590e-04	3.1688e-03	1.32	ATB_Up
chr9	77476059	77480810	5.5683e-04	4.5466e-03	1.24	ATB_Down
chr22	32266607	32268907	6.6641e-04	5.1176e-03	1.20	ATB_Down
chr7	6472700	6477202	4.1418e-07	4.4169e-05	1.25	ATB_Down
chr15	91954300	91956600	1.2208e-04	1.5403e-03	1.41	ATB_Up
chr6	25137012	25139834	1.1240e-04	1.4951e-03	1.21	ATB_Up
chr14	75083117	75086731	5.2290e-05	8.6895e-04	1.34	ATB_Down
chr9	99659415	99663772	4.2495e-04	3.7656e-03	1.37	ATB_Up
chr19	12535058	12537658	1.0200e-03	7.0120e-03	1.55	ATB_Up
chr1	151236298	151238502	8.2659e-04	6.0055e-03	1.31	ATB_Down
chr4	169238306	169241010	7.2481e-07	6.2161e-05	3.99	ATB_Up
chr1	219632898	219635899	1.5522e-02	4.9457e-02	1.45	ATB_Down
chr1	224300798	224303499	2.8164e-05	5.7663e-04	1.23	ATB_Down
chr2	74432042	74434866	1.0354e-07	3.3418e-05	3.51	ATB_Up
chr4	37755399	37757499	6.3348e-03	2.6053e-02	1.22	ATB_Down
chr8	108643295	108645953	6.3348e-03	2.6053e-02	1.37	ATB_Down
chr20	48291999	48296399	2.2401e-03	1.2308e-02	1.26	ATB_Up
chr22	20377836	20379921	2.6930e-03	1.4078e-02	5.04	ATB_Down
chr2	86830024	86833342	1.0877e-02	3.8971e-02	1.23	ATB_Down
chr12	123216004	123218931	1.0080e-02	3.6370e-02	1.23	ATB_Up
chr3	188148695	188152554	7.6038e-03	2.9746e-02	1.25	ATB_Up
chr10	14600911	14603886	3.7535e-03	1.8158e-02	1.36	ATB_Down
chr22	51000894	51002624	1.0044e-05	2.9201e-04	1.55	ATB_Up
chr22	44576449	44579778	1.1682e-02	4.0494e-02	1.24	ATB_Down
chr14	52326417	52329217	6.4194e-03	2.6185e-02	1.23	ATB_Up
chr16	28198098	28201242	1.0354e-07	3.3418e-05	1.50	ATB_Up
chr14	23376717	23379052	2.8043e-06	1.3704e-04	2.23	ATB_Up
chr10	63751141	63754341	5.3833e-03	2.3096e-02	1.48	ATB_Up
chr14	24629017	24631817	2.0709e-07	3.6202e-05	1.71	ATB_Up
chr4	40552499	40557499	8.3008e-05	1.2105e-03	1.21	ATB_Up
chr8	95702756	95704303	7.8120e-05	1.1557e-03	1.37	ATB_Up
chr11	118746657	118750003	1.5522e-02	4.9457e-02	1.23	ATB_Down
chr1	25059099	25061099	1.1682e-02	4.0494e-02	1.32	ATB_Up
chr22	32533297	32535397	8.9738e-07	7.1464e-05	1.77	ATB_Up
chr4	17577206	17580512	1.5925e-04	1.8460e-03	1.92	ATB_Up
chr2	143840442	143842642	1.0857e-04	1.4552e-03	1.38	ATB_Up
chr2	120988442	120991442	1.0354e-07	3.3418e-05	3.82	ATB_Up
chr2	152265659	152267986	4.2495e-04	3.7656e-03	1.33	ATB_Down
chr1	148759598	148761198	1.8538e-03	1.0775e-02	1.50	ATB_Down
chr2	38869942	38872242	1.0044e-05	2.9201e-04	1.77	ATB_Up
chr7	2300294	2302810	1.0354e-07	3.3418e-05	1.29	ATB_Down
chr9	6068159	6070259	5.3356e-04	4.3917e-03	1.42	ATB_Up
chr1	8434702	8436899	2.4137e-03	1.3156e-02	1.23	ATB_Down
chr5	98368295	98370778	1.0354e-07	3.3418e-05	1.47	ATB_Up
chr17	55944404	55946804	4.6595e-06	1.8084e-04	1.28	ATB_Down
chr2	38892842	38895101	1.4393e-05	3.6927e-04	1.37	ATB_Up
chr18	43801725	43804625	1.2425e-06	8.5131e-05	1.27	ATB_Up
chr22	30194507	30196407	3.8518e-05	6.9777e-04	1.25	ATB_Down
chr5	81266199	81268983	1.0096e-05	2.9201e-04	1.44	ATB_Up
chr2	153277201	153279101	8.6673e-03	3.2767e-02	1.21	ATB_Up
chr1	146696398	146698102	6.4194e-03	2.6185e-02	1.29	ATB_Down
chr19	8629030	8630430	1.4393e-05	3.6927e-04	1.43	ATB_Down
chr9	137028315	137031171	6.6641e-04	5.1176e-03	1.21	ATB_Down
chr9	92254110	92256674	6.3348e-03	2.6053e-02	1.26	ATB_Up
chr10	89856741	89858641	6.3348e-03	2.6053e-02	1.38	ATB_Up
chr3	37175633	37178370	8.0124e-07	6.5509e-05	1.59	ATB_Up
chr3	146275754	146278033	4.0062e-07	4.4169e-05	1.31	ATB_Up
chr3	69261033	69263233	1.5616e-03	9.5758e-03	1.50	ATB_Up
chr1	7840798	7843802	6.9996e-05	1.0520e-03	1.35	ATB_Up
chr2	191877459	191880766	4.1418e-07	4.4169e-05	1.93	ATB_Up
chr2	65290942	65293742	3.3590e-04	3.1688e-03	1.33	ATB_Up
chr10	79595081	79597592	1.2827e-02	4.4054e-02	1.59	ATB_Down
chr1	56981198	56983702	3.2236e-03	1.6012e-02	1.21	ATB_Down
chr16	28168167	28170436	4.6191e-04	4.0091e-03	1.52	ATB_Up
chr17	8296063	8298406	1.2511e-03	8.0970e-03	1.38	ATB_Down
chr11	44964235	44966035	1.5522e-02	4.9457e-02	1.22	ATB_Down
chr20	62433999	62436499	6.3348e-03	2.6053e-02	1.24	ATB_Down
chr1	152007702	152011997	1.0080e-02	3.6370e-02	1.21	ATB_Up
chr12	56752604	56755531	1.0354e-07	3.3418e-05	1.70	ATB_Up
chr17	25957204	25959804	1.1682e-02	4.0494e-02	1.32	ATB_Up
chr4	185781100	185783099	1.0200e-03	7.0120e-03	1.99	ATB_Up
chr17	3173206	3175704	3.8407e-03	1.8158e-02	1.40	ATB_Down
chr2	180097942	180101142	2.8043e-06	1.3704e-04	1.43	ATB_Up
chr1	25592998	25595600	1.5272e-03	9.4497e-03	1.48	ATB_Down
chr9	70849559	70852810	1.2313e-02	4.2477e-02	1.39	ATB_Up
chr1	207586899	207589202	5.5686e-05	9.1546e-04	1.45	ATB_Up
chr1	32419797	32423602	1.3488e-02	4.4805e-02	1.22	ATB_Down
chr17	3643004	3645504	2.0564e-04	2.1722e-03	1.45	ATB_Down
chr8	144104553	144109303	1.0044e-05	2.9201e-04	3.92	ATB_Up
chr10	50492371	50494792	9.2983e-05	1.2642e-03	1.76	ATB_Up
chr3	119879026	119882354	2.8164e-05	5.7663e-04	1.30	ATB_Down
chr8	67024653	67027608	9.2983e-05	1.2642e-03	1.46	ATB_Up
chr17	73853501	73856308	5.3356e-04	4.3917e-03	1.26	ATB_Down
chr17	28926404	28928908	3.1063e-06	1.3704e-04	1.40	ATB_Down
chr6	70522678	70524378	7.6117e-06	2.4960e-04	1.44	ATB_Down
chr18	43546025	43548503	4.0062e-07	4.4169e-05	1.52	ATB_Up
chr6	26284178	26287012	8.2659e-04	6.0055e-03	1.32	ATB_Up
chr11	104837544	104840496	6.9375e-06	2.3503e-04	1.33	ATB_Up
chr15	66119220	66121643	7.7083e-03	3.0049e-02	1.25	ATB_Down
chr1	111422100	111424199	5.2290e-05	8.6895e-04	1.61	ATB_Up
chr2	28645759	28647859	1.3488e-02	4.4805e-02	1.25	ATB_Down
chr1	8000801	8004099	3.2236e-03	1.6012e-02	1.31	ATB_Down
chr9	124118415	124122449	1.3488e-02	4.4805e-02	1.28	ATB_Up
chr22	39415836	39418497	1.4393e-05	3.6927e-04	1.24	ATB_Up
chr13	46505663	46508563	6.6641e-04	5.1176e-03	1.30	ATB_Down
chr11	71672557	71674757	2.0031e-04	2.1722e-03	1.38	ATB_Down
chr1	198648000	198653102	1.5616e-03	9.5758e-03	1.25	ATB_Up
chr19	4632765	4634465	8.2659e-04	6.0055e-03	1.28	ATB_Down
chr7	130596502	130599500	3.1063e-06	1.3704e-04	1.52	ATB_Up
chr19	39108665	39111065	8.2659e-04	6.0055e-03	1.29	ATB_Down
chr12	669962	673331	2.2401e-03	1.2308e-02	1.28	ATB_Down
chr5	18745095	18747595	3.2236e-03	1.6012e-02	1.31	ATB_Up
chr2	46613042	46616842	1.5925e-04	1.8460e-03	1.48	ATB_Up
chr1	245214199	245216402	3.1063e-06	1.3704e-04	1.93	ATB_Up
chr9	137250671	137252871	2.0564e-04	2.1722e-03	1.24	ATB_Down
chr2	9747142	9749342	2.6393e-04	2.6359e-03	1.30	ATB_Up
chr12	105030718	105032062	3.2236e-03	1.6012e-02	1.21	ATB_Down
chr3	187634533	187638333	7.8120e-05	1.1557e-03	1.58	ATB_Up
chr6	31182171	31186002	1.0200e-03	7.0120e-03	1.86	ATB_Up
chr1	112057198	112059602	1.5925e-04	1.8460e-03	1.26	ATB_Down
chr4	87926410	87930199	1.9673e-06	1.0536e-04	1.26	ATB_Up
chr2	43332829	43337016	4.5571e-03	2.0487e-02	1.33	ATB_Down
chr18	43468725	43471676	1.2427e-03	8.0970e-03	1.24	ATB_Up
chr15	69958000	69962100	5.2290e-05	8.6895e-04	1.26	ATB_Down
chr2	224820229	224823101	1.2425e-06	8.5131e-05	1.51	ATB_Up
chr3	196365533	196368733	9.8232e-04	7.0120e-03	1.36	ATB_Down
chr15	90546600	90548420	5.3833e-03	2.3096e-02	1.28	ATB_Down
chr20	48954258	48957358	1.2425e-06	8.5131e-05	2.43	ATB_Up
chr22	30216307	30218997	8.2659e-04	6.0055e-03	1.23	ATB_Down
chr17	10074230	10076934	1.2511e-03	8.0970e-03	1.30	ATB_Up
chr6	137475991	137478434	1.0200e-03	7.0120e-03	1.32	ATB_Up
chr8	8944785	8947753	3.3590e-04	3.1688e-03	1.33	ATB_Up
chr11	36401744	36403244	9.2983e-05	1.2642e-03	1.79	ATB_Up
chr7	73507294	73510102	5.3356e-04	4.3917e-03	1.43	ATB_Up
chr20	48391699	48393599	2.2401e-03	1.2308e-02	1.31	ATB_Up
chr5	10625295	10627994	1.2208e-04	1.5403e-03	1.52	ATB_Up
chr1	207580002	207582202	8.2659e-04	6.0055e-03	1.39	ATB_Up
chr1	16022902	16024802	6.9375e-06	2.3503e-04	1.26	ATB_Up
chr7	50418302	50420499	5.3527e-03	2.3096e-02	1.26	ATB_Up
chr11	65148557	65151448	3.3590e-04	3.1688e-03	1.28	ATB_Down
chr8	42999553	43002360	2.0709e-07	3.6202e-05	1.25	ATB_Down
chr4	692310	694410	1.0080e-02	3.6370e-02	1.27	ATB_Up
chr2	174738445	174740842	9.2983e-05	1.2642e-03	1.23	ATB_Down
chr3	141993833	141996554	1.8538e-03	1.0775e-02	1.21	ATB_Up
chr1	25052699	25055199	6.3348e-03	2.6053e-02	1.64	ATB_Up
chr10	74854663	74857681	5.3833e-03	2.3096e-02	1.21	ATB_Down
chr2	97150842	97153266	2.0709e-07	3.6202e-05	3.62	ATB_Up
chr17	37077404	37079304	5.3356e-04	4.3917e-03	1.24	ATB_Down
chr2	223775642	223778745	2.0709e-07	3.6202e-05	1.30	ATB_Up
chr11	62419676	62422057	2.0191e-05	4.6199e-04	1.22	ATB_Down
chr7	48127000	48129699	1.1682e-02	4.0494e-02	1.24	ATB_Up
chr5	154092899	154095495	1.0354e-07	3.3418e-05	3.82	ATB_Up
chr19	16259280	16261758	3.8407e-03	1.8158e-02	1.20	ATB_Down
chr3	15383333	15385554	3.1063e-06	1.3704e-04	1.21	ATB_Up
chr4	184579536	184582305	6.9996e-05	1.0520e-03	1.22	ATB_Down
chr8	67004153	67006733	1.8028e-05	4.4575e-04	1.67	ATB_Up
chr20	60604699	60607499	1.5272e-03	9.4497e-03	1.26	ATB_Down
chr16	57503398	57505835	1.0080e-02	3.6370e-02	1.22	ATB_Down
chr1	203169098	203172698	2.6393e-04	2.6359e-03	1.35	ATB_Down
chr12	66695162	66697831	2.2401e-03	1.2308e-02	1.45	ATB_Up
chr7	100483994	100486400	1.2511e-03	8.0970e-03	1.25	ATB_Down
chr1	145609698	145612002	7.6117e-06	2.4960e-04	1.22	ATB_Down
chr12	49581192	49584031	3.8518e-05	6.9777e-04	1.33	ATB_Up
chr17	1685308	1687832	1.1682e-02	4.0494e-02	1.28	ATB_Down
chr20	23063858	23068423	3.1063e-06	1.3704e-04	1.62	ATB_Down
chr17	17752204	17754104	1.5522e-02	4.9457e-02	1.25	ATB_Up
chr14	91589452	91593215	2.6393e-04	2.6359e-03	1.26	ATB_Down
chr12	89548792	89551362	1.5522e-02	4.9457e-02	1.24	ATB_Up
chr1	113210002	113212399	2.2435e-07	3.6202e-05	1.91	ATB_Up
chr13	50794313	50797613	1.0354e-07	3.3418e-05	1.63	ATB_Up
chr17	75314801	75317204	1.8538e-03	1.0775e-02	1.32	ATB_Down
chr7	72695094	72697094	1.3488e-02	4.4805e-02	1.45	ATB_Down
chr7	23144694	23146599	1.0080e-02	3.6370e-02	1.23	ATB_Down
chr11	6212244	6214444	9.8232e-04	7.0120e-03	1.23	ATB_Up
chr1	229117499	229119801	5.9932e-04	4.8612e-03	1.22	ATB_Up
chr1	180215102	180217599	6.9996e-05	1.0520e-03	1.22	ATB_Up
chr14	91095452	91097952	1.0044e-05	2.9201e-04	1.74	ATB_Up
chr21	15919998	15923293	4.5571e-03	2.0487e-02	1.41	ATB_Up
chr1	244978200	244980798	5.2290e-05	8.6895e-04	1.57	ATB_Down
chr12	121984306	121986306	3.8518e-05	6.9777e-04	1.42	ATB_Down
chr1	21509299	21512102	3.8518e-05	6.9777e-04	1.30	ATB_Up
chr12	320604	323231	1.0080e-02	3.6370e-02	1.30	ATB_Up
chr7	64097000	64100800	1.5272e-03	9.4497e-03	1.74	ATB_Up
chr20	49132299	49136099	5.5683e-04	4.5466e-03	1.27	ATB_Up
chr15	90606490	90609338	1.2511e-03	8.0970e-03	1.31	ATB_Down
chr13	77229213	77231513	1.9673e-06	1.0536e-04	1.45	ATB_Up
chr9	130815110	130817372	1.8538e-03	1.0775e-02	1.28	ATB_Down
chr20	57676499	57679399	4.5571e-03	2.0487e-02	1.25	ATB_Down
chr11	47519557	47522444	4.1418e-07	4.4169e-05	1.22	ATB_Down
chr6	88609478	88613212	4.2495e-04	3.7656e-03	1.22	ATB_Up
chr1	20986801	20989002	6.9375e-06	2.3503e-04	1.29	ATB_Down
chr22	29547584	29550136	2.8164e-05	5.7663e-04	2.53	ATB_Up
chr12	57462806	57464831	6.9375e-06	2.3503e-04	1.40	ATB_Down
chr21	47310898	47313599	6.3348e-03	2.6053e-02	1.24	ATB_Down
chr19	54710480	54714653	2.0191e-05	4.6199e-04	1.29	ATB_Up
chr10	104999881	105002980	7.4235e-03	2.9171e-02	1.35	ATB_Up
chr2	190538359	190540542	1.2425e-06	8.5131e-05	1.28	ATB_Down
chr19	14771165	14773665	8.2659e-04	6.0055e-03	1.37	ATB_Down
chr4	38791703	38794399	4.3546e-04	3.8173e-03	1.50	ATB_Up
chr9	46211510	46213772	1.0529e-02	3.7858e-02	1.46	ATB_Up
chr3	3213733	3216313	1.1240e-04	1.4951e-03	1.36	ATB_Up
chr20	35273499	35275858	1.1682e-02	4.0494e-02	1.31	ATB_Down
chr14	75093117	75094882	9.2983e-05	1.2642e-03	1.23	ATB_Down
chr6	41994256	41997591	2.2401e-03	1.2308e-02	1.21	ATB_Down
chr1	161599600	161601999	2.2401e-03	1.2308e-02	1.48	ATB_Up
chr8	8992503	8994803	3.3590e-04	3.1688e-03	1.29	ATB_Up
chr1	114324899	114328202	2.6841e-05	5.7663e-04	1.63	ATB_Up
chr6	32903314	32905614	7.4235e-03	2.9171e-02	1.35	ATB_Down
chr10	93841271	93843681	5.3833e-03	2.3096e-02	3.09	ATB_Down
chr6	166648836	166651950	1.3488e-02	4.4805e-02	1.70	ATB_Down
chr2	128990159	128991859	4.6595e-06	1.8084e-04	1.70	ATB_Down
chr11	74985257	74988157	1.0080e-02	3.6370e-02	1.21	ATB_Down
chr17	37606504	37608804	6.9996e-05	1.0520e-03	1.21	ATB_Down
chr17	396606	398806	1.8538e-03	1.0775e-02	1.23	ATB_Down
chr16	46994398	46996967	4.2495e-04	3.7656e-03	1.25	ATB_Down
chr1	180246798	180249800	1.0080e-02	3.6370e-02	1.25	ATB_Down
chr19	52771912	52774565	1.5616e-03	9.5758e-03	1.34	ATB_Down
chr3	171778533	171780833	2.6393e-04	2.6359e-03	1.24	ATB_Up
chr21	15913692	15915505	2.0031e-04	2.1722e-03	1.45	ATB_Up
chr22	22290678	22295302	1.4393e-05	3.6927e-04	1.28	ATB_Down
chr19	48098181	48100723	6.6641e-04	5.1176e-03	1.24	ATB_Up
chr18	72781525	72784238	4.6595e-06	1.8084e-04	1.46	ATB_Down
chr3	72606302	72609133	2.2401e-03	1.2308e-02	1.21	ATB_Down
chr4	40601836	40604810	2.9714e-03	1.5441e-02	1.27	ATB_Up
chr3	136476726	136478426	1.5925e-04	1.8460e-03	1.30	ATB_Down
chr22	44567407	44570207	1.4393e-05	3.6927e-04	1.33	ATB_Down
chr16	642335	644337	1.4393e-05	3.6927e-04	1.27	ATB_Down
chr2	240194594	240197842	4.2495e-04	3.7656e-03	1.30	ATB_Up
chr6	26439412	26441834	1.0877e-02	3.8971e-02	1.20	ATB_Up
chr1	84899602	84902302	1.0044e-05	2.9201e-04	1.47	ATB_Up
chr19	14477750	14484181	7.2481e-07	6.2161e-05	1.93	ATB_Up
chr2	240185745	240189824	6.6641e-04	5.1176e-03	1.21	ATB_Up
chr9	70494071	70497271	2.6721e-04	2.6407e-03	1.39	ATB_Up
chr5	76073983	76076199	9.8232e-04	7.0120e-03	1.21	ATB_Up
chr14	97414817	97417152	1.2019e-05	3.4198e-04	1.36	ATB_Down
chr11	74492778	74496176	4.5111e-03	2.0487e-02	1.26	ATB_Up
chr21	39200379	39203197	6.3348e-03	2.6053e-02	1.21	ATB_Down
chr6	42012212	42014912	3.8518e-05	6.9777e-04	1.23	ATB_Up
chr19	13273312	13274812	1.4393e-05	3.6927e-04	1.36	ATB_Up
chr9	104347171	104349159	2.6393e-04	2.6359e-03	1.45	ATB_Up
chr22	36751150	36756118	3.2236e-03	1.6012e-02	1.28	ATB_Down
chr7	150968202	150971902	3.1063e-06	1.3704e-04	1.54	ATB_Up
chr17	642304	644804	8.2659e-04	6.0055e-03	1.30	ATB_Down
chr8	119001253	119003053	6.4194e-03	2.6185e-02	1.30	ATB_Down
chr12	7994724	7997369	7.4235e-03	2.9171e-02	1.21	ATB_Up
chr12	53717006	53719293	2.8164e-05	5.7663e-04	1.22	ATB_Down
chr8	142274323	142277560	3.8518e-05	6.9777e-04	1.24	ATB_Up
chr13	22008400	22011053	2.6930e-03	1.4078e-02	1.23	ATB_Up
chr3	43054358	43056926	6.3348e-03	2.6053e-02	1.22	ATB_Down
chr17	40263201	40265904	2.0191e-05	4.6199e-04	2.01	ATB_Up
chr15	80201566	80203766	2.4137e-03	1.3156e-02	1.27	ATB_Up
chr19	17223241	17224541	1.5925e-04	1.8460e-03	1.29	ATB_Down
chr2	85726059	85729745	1.7075e-03	1.0398e-02	1.21	ATB_Up
chr12	101878804	101881104	5.3356e-04	4.3917e-03	1.29	ATB_Up
chr14	102676100	102678417	1.2208e-04	1.5403e-03	1.30	ATB_Down
chr7	40307210	40310202	6.4194e-03	2.6185e-02	1.23	ATB_Down
chr7	1551710	1554010	2.6393e-04	2.6359e-03	1.25	ATB_Down
chr20	1798069	1802299	2.0564e-04	2.1722e-03	1.21	ATB_Down
chr4	120220110	120222736	2.0709e-07	3.6202e-05	1.31	ATB_Up
chr12	104192069	104195206	3.8407e-03	1.8158e-02	1.24	ATB_Up
chr12	6492104	6493918	1.0080e-02	3.6370e-02	1.28	ATB_Up
chr15	35837366	35839266	1.8538e-03	1.0775e-02	1.28	ATB_Down
chr13	99194463	99196163	3.1063e-06	1.3704e-04	1.34	ATB_Down
chr6	152895412	152898612	2.0564e-04	2.1722e-03	1.28	ATB_Up
chr1	79114402	79116902	7.6117e-06	2.4960e-04	2.01	ATB_Up
chr7	151547494	151549702	5.3356e-04	4.3917e-03	1.31	ATB_Up
chr1	212768302	212770902	4.1418e-07	4.4169e-05	2.69	ATB_Up
chr3	73031526	73033270	5.3527e-03	2.3096e-02	1.24	ATB_Up
chr15	77275066	77277900	1.4393e-05	3.6927e-04	1.41	ATB_Down
chr6	135040312	135042750	1.0200e-03	7.0120e-03	1.22	ATB_Down
chr1	10447098	10451899	3.8518e-05	6.9777e-04	1.33	ATB_Down
chr18	47011700	47014644	7.4235e-03	2.9171e-02	1.22	ATB_Down
chr19	14886065	14888612	1.0200e-03	7.0120e-03	1.24	ATB_Up
chr14	21193682	21195400	6.3348e-03	2.6053e-02	1.35	ATB_Down
chr22	43368050	43370978	7.6999e-04	5.8471e-03	1.32	ATB_Down
chr1	186583300	186588500	7.7083e-03	3.0049e-02	1.21	ATB_Up
chr22	24541050	24544050	4.6595e-06	1.8084e-04	1.28	ATB_Down
chr17	6501204	6504008	3.8518e-05	6.9777e-04	1.30	ATB_Down
chr22	38685107	38687107	6.4395e-03	2.6185e-02	1.22	ATB_Down
chr10	80018781	80019992	1.5925e-04	1.8460e-03	1.24	ATB_Down
chr10	112172946	112175346	1.2511e-03	8.0970e-03	1.51	ATB_Down
chr16	29830998	29833673	5.2290e-05	8.6895e-04	1.45	ATB_Up
chr15	85140928	85142828	3.6368e-03	1.7963e-02	1.45	ATB_Down
chr10	22918371	22921282	5.5686e-05	9.1546e-04	1.41	ATB_Up
chr15	68142666	68144528	2.2401e-03	1.2308e-02	1.25	ATB_Down
chr5	1515483	1517983	6.6641e-04	5.1176e-03	1.41	ATB_Down
chr16	84784298	84786598	3.1083e-03	1.6012e-02	1.34	ATB_Up
chr12	782062	785031	4.3546e-04	3.8173e-03	1.22	ATB_Up
chr14	98103552	98106852	8.6673e-03	3.2767e-02	1.36	ATB_Down
chr7	31922299	31924900	3.3590e-04	3.1688e-03	1.87	ATB_Up
chr7	22626199	22628594	1.6025e-06	1.0454e-04	1.39	ATB_Up
chr3	48410926	48413064	9.2983e-05	1.2642e-03	1.55	ATB_Down
chr16	22582935	22585135	8.2659e-04	6.0055e-03	1.55	ATB_Down
chr15	91456600	91460428	1.8538e-03	1.0775e-02	1.30	ATB_Down
chr19	10970912	10972812	1.0044e-05	2.9201e-04	1.50	ATB_Up
chr11	9252044	9254376	2.8164e-05	5.7663e-04	1.47	ATB_Up
chr11	45100576	45102976	1.5272e-03	9.4497e-03	1.25	ATB_Down
chr11	27527157	27529335	6.6641e-04	5.1176e-03	1.21	ATB_Down
chr6	159511764	159515112	2.2435e-07	3.6202e-05	1.69	ATB_Up
chr16	89391867	89393542	5.2290e-05	8.6895e-04	1.29	ATB_Down
chr7	134831399	134834402	4.2626e-06	1.8084e-04	1.35	ATB_Up
chr2	169962129	169965794	6.6641e-04	5.1176e-03	1.33	ATB_Up
chr3	172263533	172266233	3.1184e-05	6.2798e-04	1.48	ATB_Up
chr17	1307601	1309204	2.2401e-03	1.2308e-02	1.26	ATB_Down
chr12	99000031	99002604	6.3348e-03	2.6053e-02	1.22	ATB_Down
chr1	237032602	237035302	3.1184e-05	6.2798e-04	1.69	ATB_Up
chr7	73239900	73242200	2.6393e-04	2.6359e-03	1.69	ATB_Down
chr7	38373894	38376400	3.3590e-04	3.1688e-03	1.40	ATB_Down
chr11	128351748	128354476	1.4393e-05	3.6927e-04	1.21	ATB_Up
chr7	127324999	127326894	1.5272e-03	9.4497e-03	1.26	ATB_Up
chr2	166649929	166652842	6.9996e-05	1.0520e-03	1.20	ATB_Up
chr4	119770910	119773010	7.6117e-06	2.4960e-04	1.70	ATB_Up
chr14	91789317	91791917	6.9996e-05	1.0520e-03	1.21	ATB_Down
chr3	5238633	5242059	4.1418e-07	4.4169e-05	1.52	ATB_Up
chr15	68966466	68968466	1.5522e-02	4.9457e-02	1.22	ATB_Down
chr15	50567700	50571202	1.9877e-04	2.1722e-03	1.28	ATB_Up
chr18	66388325	66390900	5.2290e-05	8.6895e-04	1.38	ATB_Up
chr6	71958186	71962434	1.2827e-02	4.4054e-02	1.29	ATB_Down
chr3	5018215	5021937	9.2983e-05	1.2642e-03	1.64	ATB_Down
chr17	74246704	74250108	1.8538e-03	1.0775e-02	1.24	ATB_Down
chr1	36614198	36617302	2.8164e-05	5.7663e-04	1.31	ATB_Down
chr5	138940099	138942695	1.2511e-03	8.0970e-03	1.22	ATB_Down
chr19	55103965	55106537	6.6641e-04	5.1176e-03	1.24	ATB_Down
chr3	18786115	18789233	5.3833e-03	2.3096e-02	1.46	ATB_Up
chr20	23127758	23130199	6.3348e-03	2.6053e-02	1.44	ATB_Down
chr8	96193160	96195653	6.6641e-04	5.1176e-03	1.26	ATB_Down
chr20	23121954	23124399	4.2495e-04	3.7656e-03	1.51	ATB_Down
chr1	40354898	40357498	7.8120e-05	1.1557e-03	1.39	ATB_Down
chr19	16393680	16396837	2.8164e-05	5.7663e-04	1.26	ATB_Down
chr16	20854967	20857035	4.6595e-06	1.8084e-04	1.34	ATB_Up
chr22	38022779	38024507	6.3348e-03	2.6053e-02	1.21	ATB_Down
chr13	34302002	34305913	2.6930e-03	1.4078e-02	1.47	ATB_Down
chr2	33700142	33702742	6.9375e-06	2.3503e-04	1.74	ATB_Up
chr16	66261198	66263998	6.9996e-05	1.0520e-03	1.36	ATB_Down
chr9	137231871	137236859	5.3356e-04	4.3917e-03	1.46	ATB_Down
chr5	90457183	90459995	1.2827e-02	4.4054e-02	1.52	ATB_Down
chr2	71310159	71312270	1.2511e-03	8.0970e-03	1.24	ATB_Down
chr1	6034998	6037098	5.3833e-03	2.3096e-02	1.21	ATB_Down
chr14	23023917	23026852	1.5522e-02	4.9457e-02	1.21	ATB_Down
chr3	172279633	172281933	1.0200e-03	7.0120e-03	1.26	ATB_Up
chr20	19847899	19850199	2.2401e-03	1.2308e-02	1.51	ATB_Down
chr6	35582434	35585612	2.4137e-03	1.3156e-02	1.25	ATB_Up
chr2	157188445	157192001	3.1083e-03	1.6012e-02	1.25	ATB_Down
chr14	70159714	70164452	3.3831e-04	3.1697e-03	1.26	ATB_Up
chr21	42790897	42793492	3.1063e-06	1.3704e-04	2.34	ATB_Up
chr6	121655012	121656912	6.6641e-04	5.1176e-03	1.29	ATB_Up
chr19	10919937	10921212	1.0044e-05	2.9201e-04	1.28	ATB_Down
chr2	171806129	171808442	5.5686e-05	9.1546e-04	1.51	ATB_Up
chr17	57077604	57080108	7.6038e-03	2.9746e-02	1.20	ATB_Up
chr6	159519029	159521260	7.2481e-07	6.2161e-05	1.63	ATB_Up
chr3	128957195	128959295	2.0564e-04	2.1722e-03	1.33	ATB_Up
chr5	68607483	68609583	2.0564e-04	2.1722e-03	1.28	ATB_Down
chr19	11200823	11205065	8.2659e-04	6.0055e-03	1.29	ATB_Up
chr5	1493978	1497382	8.2659e-04	6.0055e-03	1.31	ATB_Down
chr19	35925950	35928681	4.6595e-06	1.8084e-04	1.35	ATB_Up
chr17	41849708	41852308	2.0564e-04	2.1722e-03	1.62	ATB_Up
chr6	138052712	138054978	1.0200e-03	7.0120e-03	1.54	ATB_Up
chr2	231275342	231277201	4.1418e-07	4.4169e-05	1.33	ATB_Up
chr9	80717659	80720159	1.5272e-03	9.4497e-03	1.26	ATB_Up
chr4	39354099	39356610	1.0044e-05	2.9201e-04	1.30	ATB_Up
chr10	48480471	48482778	3.2236e-03	1.6012e-02	1.47	ATB_Up
chr20	5045399	5047899	1.3488e-02	4.4805e-02	1.21	ATB_Up
chr19	54579537	54582065	1.8538e-03	1.0775e-02	1.24	ATB_Down
chr15	41184300	41188000	8.6673e-03	3.2767e-02	1.28	ATB_Down
chr20	5148799	5150499	1.2425e-06	8.5131e-05	1.22	ATB_Down
chr8	131328923	131332085	8.2659e-04	6.0055e-03	1.21	ATB_Up
chr7	6387394	6390700	9.2983e-05	1.2642e-03	1.44	ATB_Down
chr1	25655398	25658399	6.3348e-03	2.6053e-02	1.68	ATB_Down
chr1	36560498	36562598	3.1063e-06	1.3704e-04	1.73	ATB_Down
chr3	14610370	14613459	8.6673e-03	3.2767e-02	1.54	ATB_Down
chr6	42895578	42899191	1.0044e-05	2.9201e-04	1.21	ATB_Down
chr3	98479215	98483270	5.5686e-05	9.1546e-04	1.29	ATB_Down
chr2	216921442	216923942	5.3356e-04	4.3917e-03	1.29	ATB_Up
chr2	173359666	173362242	4.2495e-04	3.7656e-03	1.51	ATB_Up
chr9	100869759	100872159	2.6393e-04	2.6359e-03	1.32	ATB_Up
chr7	32529100	32530500	6.7304e-06	2.3503e-04	1.41	ATB_Down
chr20	23005599	23009399	3.3590e-04	3.1688e-03	1.51	ATB_Down
chr9	100880259	100883659	8.9680e-03	3.3686e-02	1.30	ATB_Up
chr11	65735344	65738344	1.5925e-04	1.8460e-03	1.55	ATB_Up
chr15	90639828	90642028	8.0124e-07	6.5509e-05	1.28	ATB_Up
chr9	26945859	26948304	1.2511e-03	8.0970e-03	1.25	ATB_Down
chr17	78125391	78127408	3.8518e-05	6.9777e-04	1.34	ATB_Up
chr19	29482637	29484734	1.5272e-03	9.4497e-03	1.76	ATB_Down
chr1	36625798	36628900	3.1063e-06	1.3704e-04	1.89	ATB_Down
chr9	134850759	134853571	3.2236e-03	1.6012e-02	1.27	ATB_Up
chr22	38125907	38128850	4.2495e-04	3.7656e-03	1.29	ATB_Down
chr8	101230260	101232156	4.6191e-04	4.0091e-03	1.38	ATB_Down
chr15	100889500	100891838	9.1786e-03	3.4319e-02	1.23	ATB_Up
chr6	11518612	11521150	2.6841e-05	5.7663e-04	1.27	ATB_Up
chr1	149752800	149755002	3.1063e-06	1.3704e-04	2.27	ATB_Up
chr3	71827402	71830202	1.9877e-04	2.1722e-03	1.21	ATB_Down
chr18	2604725	2607325	4.0062e-07	4.4169e-05	1.62	ATB_Up
chr3	172228659	172232070	1.0200e-03	7.0120e-03	1.22	ATB_Up
chr5	148186290	148190408	4.2495e-04	3.7656e-03	1.29	ATB_Up
chr4	140158399	140161299	5.3356e-04	4.3917e-03	1.48	ATB_Down
chr16	25059235	25061367	6.9375e-06	2.3503e-04	1.32	ATB_Up
chr1	158977899	158981302	8.0124e-07	6.5509e-05	2.10	ATB_Up
chr14	23397752	23400417	1.8538e-03	1.0775e-02	1.25	ATB_Up
chr5	39218482	39220927	1.2019e-05	3.4198e-04	1.34	ATB_Up
chr1	90171499	90173802	6.9996e-05	1.0520e-03	1.26	ATB_Up
chr17	530904	532704	1.0044e-05	2.9201e-04	1.42	ATB_Up
chr7	81439102	81441002	3.8518e-05	6.9777e-04	1.22	ATB_Down
chr4	100782601	100783810	1.5009e-04	1.8460e-03	1.32	ATB_Up
chr12	55436131	55438606	4.3747e-05	7.7756e-04	1.20	ATB_Up
chr1	11778399	11780600	5.3833e-03	2.3096e-02	1.22	ATB_Down
chr8	28204356	28207103	2.0564e-04	2.1722e-03	1.34	ATB_Up
chr6	159475664	159478295	6.9375e-06	2.3503e-04	1.30	ATB_Up
chr11	5644576	5647276	3.1184e-05	6.2798e-04	1.37	ATB_Up
chr1	46214798	46217701	2.6721e-04	2.6407e-03	1.20	ATB_Down
chr3	129634600	129637302	3.3831e-04	3.1697e-03	1.45	ATB_Down
chr14	103869398	103872217	1.9673e-06	1.0536e-04	1.23	ATB_Up
chr4	144267899	144270099	2.0564e-04	2.1722e-03	1.21	ATB_Down
chr3	36948526	36951256	1.9673e-06	1.0536e-04	1.21	ATB_Up
chr5	43007086	43010995	4.3546e-04	3.8173e-03	1.29	ATB_Up
chr17	79245330	79248304	8.2659e-04	6.0055e-03	1.22	ATB_Down
chr11	67803223	67808887	1.2511e-03	8.0970e-03	1.25	ATB_Down
chr17	80063204	80065506	3.3590e-04	3.1688e-03	1.22	ATB_Down
chr18	43829202	43832325	1.0354e-07	3.3418e-05	1.88	ATB_Up
chr6	20201097	20203012	3.6368e-03	1.7963e-02	1.30	ATB_Up
chr3	127395226	127398664	6.9996e-05	1.0520e-03	1.23	ATB_Down
chr9	71589459	71591472	6.3348e-03	2.6053e-02	1.24	ATB_Down
chr10	30782180	30784169	7.4235e-03	2.9171e-02	1.25	ATB_Up
chr19	42984112	42986637	1.5704e-06	1.0454e-04	1.36	ATB_Up
chr3	63906826	63909433	1.0044e-05	2.9201e-04	1.23	ATB_Up
chr9	97108271	97110871	1.5925e-04	1.8460e-03	1.37	ATB_Up
chr3	49156726	49159454	1.2208e-04	1.5403e-03	1.21	ATB_Down
chr9	117318010	117320859	1.9673e-06	1.0536e-04	1.57	ATB_Up
chr21	15991497	15993239	5.3935e-03	2.3096e-02	1.54	ATB_Up
chr12	57494706	57497331	1.0354e-07	3.3418e-05	1.79	ATB_Down
chr14	21787117	21789417	6.9996e-05	1.0520e-03	1.31	ATB_Down
chr14	92712252	92715617	1.4823e-04	1.8381e-03	1.54	ATB_Up
chr15	101689366	101692200	2.2401e-03	1.2308e-02	1.31	ATB_Down
chr6	88248178	88250002	5.3356e-04	4.3917e-03	1.25	ATB_Down
chr21	44203092	44205598	6.6641e-04	5.1176e-03	1.29	ATB_Down
chr5	1512805	1515015	6.3348e-03	2.6053e-02	1.25	ATB_Down
chr9	134880774	134883774	9.2983e-05	1.2642e-03	2.64	ATB_Up
chr10	6423163	6425394	1.2208e-04	1.5403e-03	1.27	ATB_Up
chr19	45267853	45270561	2.0564e-04	2.1722e-03	1.28	ATB_Up
chr10	101926371	101928871	4.2495e-04	3.7656e-03	1.27	ATB_Up
chr12	105035631	105039150	7.6999e-04	5.8471e-03	1.21	ATB_Down
chr6	138295712	138297412	4.2495e-04	3.7656e-03	1.28	ATB_Up
chr2	112132042	112134642	1.2208e-04	1.5403e-03	1.30	ATB_Up
chr19	12081381	12082981	1.2511e-03	8.0970e-03	1.23	ATB_Up
chr14	91986717	91988717	3.1063e-06	1.3704e-04	1.49	ATB_Down
chr8	103298903	103300803	1.8028e-05	4.4575e-04	1.38	ATB_Up
chr1	153706101	153708902	1.9673e-06	1.0536e-04	1.29	ATB_Up
chr5	142216183	142218190	2.2401e-03	1.2308e-02	1.21	ATB_Down
chr1	183332002	183334602	1.2511e-03	8.0970e-03	1.38	ATB_Up
chr5	139585799	139588089	1.5272e-03	9.4497e-03	1.26	ATB_Up
chr3	197280526	197282830	6.9375e-06	2.3503e-04	1.27	ATB_Down
chr1	15966698	15969598	1.5272e-03	9.4497e-03	1.24	ATB_Down
chr5	173292082	173294978	3.8407e-03	1.8158e-02	1.22	ATB_Down
chr1	95067099	95069099	7.4235e-03	2.9171e-02	1.21	ATB_Up
chr6	43612010	43613810	2.0564e-04	2.1722e-03	1.47	ATB_Up
chr9	5492597	5495159	2.0191e-05	4.6199e-04	1.82	ATB_Up
chr4	169400199	169403415	2.0709e-07	3.6202e-05	1.30	ATB_Up
chr4	185732699	185736759	1.3488e-02	4.4805e-02	1.25	ATB_Up
chr1	200557199	200560102	1.2425e-06	8.5131e-05	1.34	ATB_Up
chr17	14650030	14652530	1.2511e-03	8.0970e-03	1.42	ATB_Down
chr1	87252898	87255902	4.6191e-04	4.0091e-03	1.40	ATB_Up
chr7	64115300	64117000	6.6641e-04	5.1176e-03	1.66	ATB_Up
chr1	175157599	175159001	1.4393e-05	3.6927e-04	1.48	ATB_Up
chr5	43017383	43021195	3.1184e-05	6.2798e-04	1.31	ATB_Up
chr17	74486901	74490734	4.2495e-04	3.7656e-03	1.47	ATB_Up
chr15	70784019	70786328	5.3356e-04	4.3917e-03	1.23	ATB_Up
chr9	130788059	130790872	1.0080e-02	3.6370e-02	1.36	ATB_Down
chr12	57021804	57024531	6.9375e-06	2.3503e-04	1.40	ATB_Up
chr2	97282042	97284342	1.0044e-05	2.9201e-04	1.35	ATB_Up
chr3	113828826	113831726	1.2511e-03	8.0970e-03	1.21	ATB_Down
chr8	61850503	61853003	9.2983e-05	1.2642e-03	1.27	ATB_Up
chr3	138593126	138596254	1.8028e-05	4.4575e-04	1.39	ATB_Up
chr2	73296345	73299729	6.6641e-04	5.1176e-03	1.23	ATB_Down
chr5	100225189	100227395	3.1184e-05	6.2798e-04	1.27	ATB_Up
chr6	37138612	37142797	6.9375e-06	2.3503e-04	1.47	ATB_Up
chr1	1926698	1928798	3.8518e-05	6.9777e-04	1.49	ATB_Down
chr3	52303102	52306054	2.0564e-04	2.1722e-03	1.21	ATB_Down
chr21	35504393	35506597	2.0709e-07	3.6202e-05	1.21	ATB_Down
chr10	35483480	35486081	1.7075e-03	1.0398e-02	1.35	ATB_Up
chr10	126328092	126331182	1.0354e-07	3.3418e-05	1.22	ATB_Down
chr3	100184256	100186156	1.1682e-02	4.0494e-02	1.39	ATB_Up
chr1	19577198	19578998	6.6641e-04	5.1176e-03	1.23	ATB_Down
chr17	4457804	4460304	2.6930e-03	1.4078e-02	1.22	ATB_Down
chr13	108994210	108996163	1.5925e-04	1.8460e-03	1.51	ATB_Up
chr20	23134599	23137199	1.3488e-02	4.4805e-02	1.21	ATB_Down
chr7	150382102	150384202	1.0044e-05	2.9201e-04	1.53	ATB_Up
chr3	121490233	121492654	1.2208e-04	1.5403e-03	1.46	ATB_Up
chr13	31200913	31203216	1.6025e-06	1.0454e-04	1.37	ATB_Up
chr22	26907307	26909307	3.8407e-03	1.8158e-02	1.24	ATB_Down
chr8	131224203	131225903	3.2236e-03	1.6012e-02	1.24	ATB_Up
chr5	42991495	42995401	7.6117e-06	2.4960e-04	1.26	ATB_Up
chr4	159856299	159858911	1.5925e-04	1.8460e-03	1.34	ATB_Down
chr5	1477578	1482563	8.2659e-04	6.0055e-03	1.32	ATB_Down
chr8	71071803	71074103	6.7304e-06	2.3503e-04	1.30	ATB_Up
chr20	21304858	21308099	1.2208e-04	1.5403e-03	1.21	ATB_Down
chr1	35810298	35812902	2.9714e-03	1.5441e-02	1.24	ATB_Up
chr11	62527957	62530576	1.2208e-04	1.5403e-03	1.22	ATB_Down
chr9	139259604	139261172	2.0564e-04	2.1722e-03	1.33	ATB_Down
chr14	55769717	55771717	8.3008e-05	1.2105e-03	1.30	ATB_Up
chr6	26043312	26046012	2.6930e-03	1.4078e-02	1.20	ATB_Up
chr6	144356312	144359250	7.8120e-05	1.1557e-03	1.38	ATB_Up
chr3	171853315	171854420	1.5272e-03	9.4497e-03	1.49	ATB_Up
chr7	77056602	77059102	2.6393e-04	2.6359e-03	1.43	ATB_Up
chr1	8486902	8489202	6.9996e-05	1.0520e-03	1.43	ATB_Up
chr17	43652701	43655730	4.4240e-03	2.0487e-02	1.33	ATB_Down
chr5	134180899	134183295	4.6595e-06	1.8084e-04	1.27	ATB_Down
chr7	43686794	43691700	8.2659e-04	6.0055e-03	1.35	ATB_Up
chr1	167197100	167200401	1.0200e-03	7.0120e-03	1.23	ATB_Down
chr2	238876101	238879542	1.0354e-07	3.3418e-05	1.59	ATB_Up
chr16	89427367	89429698	2.0709e-07	3.6202e-05	1.22	ATB_Down
chr22	38452207	38454507	3.8407e-03	1.8158e-02	1.21	ATB_Down
chr10	75986536	75989092	1.2427e-03	8.0970e-03	1.60	ATB_Down
chr2	178144916	178147259	2.6930e-03	1.4078e-02	1.27	ATB_Up
chr9	93017359	93019871	2.2401e-03	1.2308e-02	1.56	ATB_Down
chr11	354530	357044	8.8953e-04	6.4285e-03	1.98	ATB_Up
chr20	32445699	32448499	3.2236e-03	1.6012e-02	1.22	ATB_Down
chr19	17609665	17611580	1.2511e-03	8.0970e-03	1.23	ATB_Down
chr15	89180766	89184719	3.1063e-06	1.3704e-04	1.52	ATB_Up
chr14	98036752	98039652	1.1682e-02	4.0494e-02	1.37	ATB_Down
chr9	137366972	137369171	3.2236e-03	1.6012e-02	1.45	ATB_Down
chr17	75385104	75387004	2.2401e-03	1.2308e-02	1.30	ATB_Down
chr10	43655071	43657271	1.6025e-06	1.0454e-04	1.25	ATB_Up
chr1	87204499	87207102	2.6841e-05	5.7663e-04	1.26	ATB_Up
chr1	160253698	160255501	3.2236e-03	1.6012e-02	1.21	ATB_Down
chr13	28056113	28058516	1.3488e-02	4.4805e-02	1.22	ATB_Up
chr13	80609963	80612363	6.9375e-06	2.3503e-04	1.32	ATB_Down
chr6	27860212	27864002	2.6930e-03	1.4078e-02	1.26	ATB_Up
chr5	142387782	142390010	6.9375e-06	2.3503e-04	1.32	ATB_Up
chr15	75415828	75418520	1.2208e-04	1.5403e-03	1.25	ATB_Up
chr12	121475869	121478369	1.2425e-06	8.5131e-05	2.04	ATB_Up
chr11	10620744	10623396	1.3488e-02	4.4805e-02	1.22	ATB_Down
chr2	103033145	103036594	1.4823e-04	1.8381e-03	1.65	ATB_Up
chr22	32025397	32027807	2.2401e-03	1.2308e-02	1.23	ATB_Down
chr16	8943335	8945435	1.0080e-02	3.6370e-02	1.27	ATB_Down
chr1	231747602	231750902	4.1418e-07	4.4169e-05	1.48	ATB_Up
chr8	90740390	90743123	3.1063e-06	1.3704e-04	1.73	ATB_Up
chr12	12162431	12164431	4.5571e-03	2.0487e-02	1.26	ATB_Up
chr4	185213199	185215736	8.2659e-04	6.0055e-03	1.27	ATB_Up
chr8	131054003	131055703	7.6117e-06	2.4960e-04	1.55	ATB_Up
chr1	159849002	159851402	4.6595e-06	1.8084e-04	1.63	ATB_Up
chr17	33376904	33380206	1.3488e-02	4.4805e-02	1.22	ATB_Down
chr12	116497404	116500104	4.4869e-07	4.5856e-05	1.98	ATB_Up
chr16	50698236	50701998	1.4823e-04	1.8381e-03	1.33	ATB_Up
chr9	133768052	133769772	3.8407e-03	1.8158e-02	1.31	ATB_Down
chr19	4894312	4897880	7.4235e-03	2.9171e-02	1.22	ATB_Down
chr19	4081433	4084912	8.2659e-04	6.0055e-03	1.22	ATB_Up
chr16	68343335	68345835	2.6393e-04	2.6359e-03	1.26	ATB_Down
chr17	39442204	39444330	5.3527e-03	2.3096e-02	1.36	ATB_Up
chr6	43141495	43144412	7.2481e-07	6.2161e-05	1.54	ATB_Up
chr1	92949401	92952102	3.8407e-03	1.8158e-02	1.23	ATB_Up
chr2	70294766	70298470	1.9673e-06	1.0536e-04	1.47	ATB_Up
chr3	87317633	87321433	4.6191e-04	4.0091e-03	1.73	ATB_Up
chr22	38542407	38545107	7.6117e-06	2.4960e-04	1.30	ATB_Down
chr10	65150692	65153181	4.1418e-07	4.4169e-05	1.32	ATB_Up
chr1	161358402	161360800	3.1063e-06	1.3704e-04	1.33	ATB_Up
chr8	101570760	101572860	2.8164e-05	5.7663e-04	1.21	ATB_Down
chr12	56365906	56369031	1.2313e-02	4.2477e-02	1.22	ATB_Down
chr2	109334929	109337259	3.3590e-04	3.1688e-03	1.21	ATB_Down
chr14	77383417	77385931	1.0354e-07	3.3418e-05	1.38	ATB_Down
chr14	70148017	70151639	2.0191e-05	4.6199e-04	1.36	ATB_Up
chr1	27327300	27330102	1.5272e-03	9.4497e-03	1.35	ATB_Down
chr14	74958752	74961117	5.3833e-03	2.3096e-02	1.38	ATB_Up
chr22	38662107	38664107	3.8407e-03	1.8158e-02	1.21	ATB_Down
chr8	41785860	41788603	2.0031e-04	2.1722e-03	1.47	ATB_Up
chr10	81006853	81010181	1.0080e-02	3.6370e-02	1.24	ATB_Down
chr12	96740131	96741631	5.3356e-04	4.3917e-03	1.28	ATB_Up
chr6	11364978	11368234	3.1063e-06	1.3704e-04	1.71	ATB_Up
chr4	86657099	86658899	1.5925e-04	1.8460e-03	1.36	ATB_Up
chr6	89837364	89839178	1.5925e-04	1.8460e-03	1.32	ATB_Down
chr10	50745892	50748853	1.8538e-03	1.0775e-02	1.31	ATB_Down
chr13	114893616	114897213	3.8518e-05	6.9777e-04	1.48	ATB_Down
chr11	62542044	62543444	6.3348e-03	2.6053e-02	1.20	ATB_Down
chr6	11496102	11498378	1.8538e-03	1.0775e-02	1.26	ATB_Up
chr3	172239633	172242533	1.9673e-06	1.0536e-04	1.39	ATB_Up
chr1	226830197	226832998	8.2659e-04	6.0055e-03	1.30	ATB_Down
chr13	48794263	48797716	8.3008e-05	1.2105e-03	1.27	ATB_Up
chr19	18282753	18285961	2.6393e-04	2.6359e-03	1.36	ATB_Up
chr16	29936835	29938835	5.2290e-05	8.6895e-04	1.23	ATB_Down
chr15	78323728	78328226	4.6191e-04	4.0091e-03	1.21	ATB_Up
chr12	113374831	113378069	5.2290e-05	8.6895e-04	2.95	ATB_Up
chr1	31499699	31501601	1.5031e-05	3.7853e-04	1.25	ATB_Up
chr10	116257786	116260286	5.3833e-03	2.3096e-02	1.65	ATB_Up
chr16	50717436	50720842	5.3833e-03	2.3096e-02	1.32	ATB_Up
chr11	85731387	85733944	2.0031e-04	2.1722e-03	1.37	ATB_Up
chr17	78227304	78230208	1.0354e-07	3.3418e-05	3.56	ATB_Up
chr17	28556304	28558120	8.6673e-03	3.2767e-02	1.30	ATB_Down
chr19	8306165	8308065	3.3590e-04	3.1688e-03	1.22	ATB_Down
chr19	55908558	55911258	1.2425e-06	8.5131e-05	1.66	ATB_Up
chr12	106176862	106179762	1.2511e-03	8.0970e-03	1.56	ATB_Down
chr3	64059026	64060926	2.0564e-04	2.1722e-03	1.61	ATB_Down
chr17	7455204	7456732	3.8407e-03	1.8158e-02	1.30	ATB_Down
chr16	57728098	57730435	1.2208e-04	1.5403e-03	1.27	ATB_Down
chr10	31888371	31889993	1.4393e-05	3.6927e-04	1.47	ATB_Down
chr3	101393926	101396859	1.2425e-06	8.5131e-05	1.31	ATB_Down
chr19	50334965	50337265	5.3356e-04	4.3917e-03	1.43	ATB_Down
chr10	5275481	5277460	1.2208e-04	1.5403e-03	1.22	ATB_Down
chr10	98432186	98435492	3.1063e-06	1.3704e-04	1.60	ATB_Up
chr8	142254303	142257522	3.8518e-05	6.9777e-04	1.70	ATB_Up
chr10	81697353	81700181	5.3833e-03	2.3096e-02	1.27	ATB_Down
chr7	141588602	141590502	4.6191e-04	4.0091e-03	1.29	ATB_Up
chr14	53575017	53577031	2.0564e-04	2.1722e-03	1.67	ATB_Up
chr19	15551079	15553465	8.6673e-03	3.2767e-02	1.29	ATB_Down
chr4	26198299	26200410	1.9673e-06	1.0536e-04	2.07	ATB_Up
chr1	8186102	8188502	2.2435e-07	3.6202e-05	2.11	ATB_Up
chr4	100766510	100769599	1.5925e-04	1.8460e-03	1.35	ATB_Up
chr2	47536124	47539159	3.3590e-04	3.1688e-03	1.49	ATB_Down
chr22	23479097	23481407	2.6393e-04	2.6359e-03	1.23	ATB_Down
chr1	36102299	36103902	1.0096e-05	2.9201e-04	1.49	ATB_Up
chr12	65092418	65095731	3.8518e-05	6.9777e-04	1.28	ATB_Up
chr11	118761857	118764057	5.3833e-03	2.3096e-02	1.25	ATB_Down
chr1	70685897	70688802	2.1762e-05	4.9241e-04	1.21	ATB_Down
chr1	947399	950102	2.0709e-07	3.6202e-05	2.46	ATB_Up
chr5	126096908	126099595	8.9738e-07	7.1464e-05	2.06	ATB_Up
chr3	36958856	36960954	2.2435e-07	3.6202e-05	1.54	ATB_Up
chr15	90600900	90603990	1.8538e-03	1.0775e-02	1.26	ATB_Down
chr18	3698976	3700876	2.0564e-04	2.1722e-03	2.22	ATB_Down
chr1	21660098	21662102	5.3833e-03	2.3096e-02	1.30	ATB_Up
chr6	74456176	74458234	1.0044e-05	2.9201e-04	1.59	ATB_Up
chr2	62114459	62117059	3.8407e-03	1.8158e-02	1.20	ATB_Down
chr10	43615371	43617871	8.2659e-04	6.0055e-03	1.66	ATB_Down
chr9	136205949	136209572	8.6673e-03	3.2767e-02	1.37	ATB_Down
chr2	128567429	128569942	6.3348e-03	2.6053e-02	1.21	ATB_Down
chr12	104856392	104859906	5.3356e-04	4.3917e-03	1.25	ATB_Down
chr7	50423294	50426400	1.5272e-03	9.4497e-03	1.28	ATB_Down
chr17	73482494	73485008	1.9673e-06	1.0536e-04	1.45	ATB_Down
chr15	43424770	43426728	9.2983e-05	1.2642e-03	1.26	ATB_Up
chr17	26873694	26877504	1.0200e-03	7.0120e-03	1.22	ATB_Down
chr8	128180903	128183403	3.8518e-05	6.9777e-04	1.21	ATB_Up
chr14	62128717	62131552	1.5031e-05	3.7853e-04	1.20	ATB_Up
chr18	43607425	43609703	6.6641e-04	5.1176e-03	1.25	ATB_Up
chr6	17585212	17586795	5.2290e-05	8.6895e-04	1.46	ATB_Up
chr2	10829142	10831029	5.2290e-05	8.6895e-04	1.33	ATB_Up
chr2	157286542	157288542	1.5925e-04	1.8460e-03	1.26	ATB_Up
chr6	76317278	76320334	1.9474e-03	1.1260e-02	1.22	ATB_Down
chr11	104970115	104973144	6.9996e-05	1.0520e-03	1.47	ATB_Up
chr17	28677484	28680701	1.2019e-05	3.4198e-04	1.45	ATB_Up
chr6	168099234	168101634	1.0200e-03	7.0120e-03	2.16	ATB_Down
chr4	79566010	79568299	3.8407e-03	1.8158e-02	1.20	ATB_Down
chr15	90562066	90564766	7.4235e-03	2.9171e-02	1.29	ATB_Down
chr7	127110	130102	4.5571e-03	2.0487e-02	1.20	ATB_Down
chr8	8858856	8861260	3.8518e-05	6.9777e-04	1.37	ATB_Up
chr9	127026810	127028371	1.5522e-02	4.9457e-02	1.21	ATB_Up
chr12	9910617	9912418	5.2290e-05	8.6895e-04	1.60	ATB_Up
chr17	74262401	74265604	2.0564e-04	2.1722e-03	1.27	ATB_Up
chr9	117159071	117161610	3.8407e-03	1.8158e-02	1.38	ATB_Up
chr3	12234895	12236970	5.3356e-04	4.3917e-03	1.52	ATB_Up
chr2	70140059	70143742	1.5925e-04	1.8460e-03	1.22	ATB_Up
chr1	6639496	6643201	1.5925e-04	1.8460e-03	1.20	ATB_Down
chr8	8938203	8940708	6.9375e-06	2.3503e-04	1.45	ATB_Up
chr22	35804807	35807602	4.2495e-04	3.7656e-03	1.46	ATB_Down
chr8	11680803	11682960	2.4137e-03	1.3156e-02	1.22	ATB_Up
chr4	6926499	6929510	1.4393e-05	3.6927e-04	1.62	ATB_Up
chr10	60109392	60112571	1.4823e-04	1.8381e-03	1.70	ATB_Up
chr2	38874766	38876786	4.1418e-07	4.4169e-05	2.56	ATB_Up
chr21	44464279	44466892	6.9996e-05	1.0520e-03	1.61	ATB_Up
chr6	31366850	31369451	1.1682e-02	4.0494e-02	1.93	ATB_Up
chr7	144531394	144534194	2.2401e-03	1.2308e-02	1.31	ATB_Down
chr15	50425828	50428366	3.6368e-03	1.7963e-02	1.59	ATB_Up
chr1	234984098	234986802	3.8407e-03	1.8158e-02	1.24	ATB_Down
chr20	43802399	43804106	3.3590e-04	3.1688e-03	1.45	ATB_Down
chr8	48264856	48267903	5.9932e-04	4.8612e-03	1.27	ATB_Up
chr5	134209083	134211299	3.3590e-04	3.1688e-03	1.24	ATB_Down
chr20	39676258	39680799	1.0354e-07	3.3418e-05	1.70	ATB_Up
chr14	35399017	35401245	8.9738e-07	7.1464e-05	2.03	ATB_Up
chr17	37490604	37493108	2.8043e-06	1.3704e-04	1.21	ATB_Down
chr15	91372100	91375219	7.4235e-03	2.9171e-02	1.52	ATB_Up
chr1	226848498	226851601	1.0200e-03	7.0120e-03	1.45	ATB_Down
chr11	71696257	71698144	8.2659e-04	6.0055e-03	1.31	ATB_Down
chr17	28689630	28692304	3.8407e-03	1.8158e-02	1.26	ATB_Up
chr19	43031858	43033937	2.0564e-04	2.1722e-03	1.35	ATB_Up
chr1	9728799	9731099	1.0200e-03	7.0120e-03	1.30	ATB_Down
chr1	36813799	36817201	2.2401e-03	1.2308e-02	1.25	ATB_Down
chr2	29222159	29224559	1.2511e-03	8.0970e-03	1.44	ATB_Down
chr21	15939039	15942497	8.6673e-03	3.2767e-02	1.23	ATB_Up
chr3	71898726	71901259	1.3829e-03	8.9167e-03	1.25	ATB_Up
chr2	190626442	190628829	6.6641e-04	5.1176e-03	1.22	ATB_Down
chr1	165736998	165739402	1.4393e-05	3.6927e-04	1.26	ATB_Down
chr16	21766835	21769067	1.8538e-03	1.0775e-02	1.23	ATB_Down
chr1	120111398	120113801	2.0564e-04	2.1722e-03	1.30	ATB_Down
chr7	142623294	142626400	6.6641e-04	5.1176e-03	1.33	ATB_Down
chr12	109021804	109023610	4.6595e-06	1.8084e-04	2.12	ATB_Up
chr20	2643899	2646399	2.2401e-03	1.2308e-02	1.27	ATB_Down
chr6	134592112	134593997	1.1682e-02	4.0494e-02	1.61	ATB_Down
chr17	70715144	70717004	1.4393e-05	3.6927e-04	1.54	ATB_Up
chr19	9544865	9547337	1.1123e-03	7.5912e-03	1.35	ATB_Down
chr16	89023098	89025935	7.4235e-03	2.9171e-02	1.31	ATB_Down
chr17	57862401	57865808	3.1184e-05	6.2798e-04	1.85	ATB_Up
chr20	62197999	62200799	2.0564e-04	2.1722e-03	1.20	ATB_Down
chr22	43397179	43398507	1.4393e-05	3.6927e-04	1.22	ATB_Down
chr16	75138535	75140537	2.8164e-05	5.7663e-04	1.32	ATB_Down
chr3	187566133	187569670	1.4823e-04	1.8381e-03	1.45	ATB_Up
chr17	79527101	79529408	6.9996e-05	1.0520e-03	1.27	ATB_Down
chr17	7464301	7465809	3.2236e-03	1.6012e-02	1.20	ATB_Down
chr6	26249312	26252978	2.6721e-04	2.6407e-03	1.25	ATB_Up
chr19	39141765	39144181	6.6641e-04	5.1176e-03	1.20	ATB_Down
chr17	57836904	57839204	6.0798e-05	9.9152e-04	1.27	ATB_Up
chr9	111884459	111886259	8.2659e-04	6.0055e-03	1.91	ATB_Up
chr9	5509510	5511659	3.8407e-03	1.8158e-02	1.69	ATB_Up
chr5	77843595	77845995	6.9996e-05	1.0520e-03	1.68	ATB_Up
chr6	7260716	7264034	6.6641e-04	5.1176e-03	1.28	ATB_Down
chr17	44656604	44658304	1.5522e-02	4.9457e-02	1.50	ATB_Up
chr9	137134615	137137272	4.2495e-04	3.7656e-03	1.54	ATB_Down
chr9	27598249	27602072	2.4137e-03	1.3156e-02	1.31	ATB_Up
chr17	80407104	80410304	3.3590e-04	3.1688e-03	1.35	ATB_Up
chr3	194228033	194230533	1.3488e-02	4.4805e-02	1.20	ATB_Down
chr6	108530412	108533012	1.9877e-04	2.1722e-03	1.22	ATB_Up
chr20	23083299	23088499	1.1240e-04	1.4951e-03	1.25	ATB_Down
chr20	43606499	43609706	8.8953e-04	6.4285e-03	1.28	ATB_Down
chr20	23094199	23097399	1.9474e-03	1.1260e-02	1.35	ATB_Down
chr5	52217395	52219395	1.0044e-05	2.9201e-04	2.17	ATB_Up
chr1	205253598	205258600	5.3356e-04	4.3917e-03	1.30	ATB_Down
chr11	64214576	64217144	5.3356e-04	4.3917e-03	1.29	ATB_Up
chr1	159053299	159056299	6.9996e-05	1.0520e-03	1.51	ATB_Up
chr16	30735198	30737735	3.1063e-06	1.3704e-04	1.63	ATB_Down
chr6	138040395	138045012	6.9375e-06	2.3503e-04	1.67	ATB_Up
chr16	11325867	11328967	6.9996e-05	1.0520e-03	3.16	ATB_Up
chr4	185588505	185591535	7.6117e-06	2.4960e-04	1.37	ATB_Down
chr2	240200962	240202762	2.0191e-05	4.6199e-04	2.23	ATB_Up
chr9	117101971	117104210	1.9673e-06	1.0536e-04	1.22	ATB_Down
chr9	102668159	102670559	7.8120e-05	1.1557e-03	1.46	ATB_Up
chr6	30736504	30738304	6.3348e-03	2.6053e-02	1.21	ATB_Down
chr3	188849702	188851502	6.6641e-04	5.1176e-03	1.27	ATB_Down
chr6	26032078	26034612	1.0200e-03	7.0120e-03	1.24	ATB_Up
chr17	40669204	40672006	1.0044e-05	2.9201e-04	1.26	ATB_Down
chr1	147140799	147143401	1.5522e-02	4.9457e-02	1.23	ATB_Down
chr9	92761159	92763559	1.0354e-07	3.3418e-05	3.34	ATB_Up
chr8	134084760	134089260	3.7535e-03	1.8158e-02	1.24	ATB_Up
chr2	152213259	152214894	9.2983e-05	1.2642e-03	1.28	ATB_Up
chr6	113806620	113808912	1.1123e-03	7.5912e-03	1.33	ATB_Up
chr15	100153800	100156228	2.8164e-05	5.7663e-04	1.35	ATB_Up
chr1	89663300	89665700	2.0564e-04	2.1722e-03	2.48	ATB_Up
chr14	77541315	77544117	4.5571e-03	2.0487e-02	1.73	ATB_Down
chr12	111131106	111133392	1.8028e-05	4.4575e-04	1.21	ATB_Down
chr13	50803613	50805712	1.5031e-05	3.7853e-04	1.40	ATB_Up
chr19	2615920	2622681	2.8164e-05	5.7663e-04	1.32	ATB_Up
chr2	103095816	103098045	6.0798e-05	9.9152e-04	1.78	ATB_Up
chr19	16278537	16280965	5.2290e-05	8.6895e-04	1.30	ATB_Down
chr2	198130442	198132042	4.5571e-03	2.0487e-02	1.22	ATB_Up
chr20	36719699	36724699	2.0031e-04	2.1722e-03	1.37	ATB_Up
chr6	159462512	159466995	1.5704e-06	1.0454e-04	1.45	ATB_Up
chr17	74562804	74565194	1.9673e-06	1.0536e-04	1.25	ATB_Down
chr16	23651898	23654235	1.5522e-02	4.9457e-02	1.35	ATB_Down
chr16	67563235	67566298	1.5272e-03	9.4497e-03	1.33	ATB_Down
chr6	35984764	35988350	3.8860e-05	6.9777e-04	1.72	ATB_Up
chr9	82224571	82228215	1.7075e-03	1.0398e-02	1.24	ATB_Down
chr14	100839517	100843344	1.0044e-05	2.9201e-04	2.48	ATB_Up
chr5	169783799	169786483	3.8518e-05	6.9777e-04	1.24	ATB_Down
chr13	21750012	21751963	5.2290e-05	8.6895e-04	1.22	ATB_Down
chr11	121228048	121230757	1.0080e-02	3.6370e-02	1.22	ATB_Up
chr19	58237858	58240058	6.3348e-03	2.6053e-02	1.25	ATB_Down
chr6	159539710	159541612	1.0877e-02	3.8971e-02	1.75	ATB_Up
chr3	36953070	36955459	6.9996e-05	1.0520e-03	1.26	ATB_Up
chr17	19171904	19174632	6.9375e-06	2.3503e-04	1.37	ATB_Down
chr12	13144604	13147031	1.5925e-04	1.8460e-03	1.40	ATB_Up
chr10	13607541	13610094	8.8953e-04	6.4285e-03	1.29	ATB_Up
chr1	27997302	28000000	1.0044e-05	2.9201e-04	1.85	ATB_Up
chr19	52122837	52125812	4.2626e-06	1.8084e-04	1.32	ATB_Up
chr1	43822901	43825399	8.6673e-03	3.2767e-02	1.23	ATB_Down
chr10	28668771	28671171	4.2626e-06	1.8084e-04	1.31	ATB_Up
chr15	85551366	85552900	4.1418e-07	4.4169e-05	1.28	ATB_Down
chr3	47411854	47414533	1.1682e-02	4.0494e-02	1.22	ATB_Up
chr1	161529699	161533399	2.0191e-05	4.6199e-04	1.37	ATB_Up
chr11	63303344	63305544	9.2983e-05	1.2642e-03	1.37	ATB_Up
chr17	38485508	38488330	1.3488e-02	4.4805e-02	1.32	ATB_Up
chr13	43628813	43630913	3.8518e-05	6.9777e-04	2.05	ATB_Up
chr8	97668295	97670956	2.8164e-05	5.7663e-04	1.36	ATB_Down
chr2	3080542	3084342	4.5111e-03	2.0487e-02	1.31	ATB_Up
chr12	9945731	9948231	1.5031e-05	3.7853e-04	1.55	ATB_Up
chr22	40671697	40673550	5.5683e-04	4.5466e-03	1.79	ATB_Up
chr21	43607092	43609797	8.2659e-04	6.0055e-03	1.20	ATB_Up
chr8	142235956	142239166	1.8538e-03	1.0775e-02	1.39	ATB_Down
chr19	52154112	52155812	3.8518e-05	6.9777e-04	1.28	ATB_Up
chr18	2635425	2638731	6.9996e-05	1.0520e-03	1.27	ATB_Up
chr15	43621266	43623928	3.8518e-05	6.9777e-04	1.40	ATB_Down
chr8	23358603	23361103	6.9996e-05	1.0520e-03	1.44	ATB_Up
chr22	19873107	19875807	1.9673e-06	1.0536e-04	1.38	ATB_Down
chr17	66232908	66235208	1.8538e-03	1.0775e-02	1.34	ATB_Up
chr2	74196029	74199042	5.3356e-04	4.3917e-03	1.23	ATB_Up
chr10	101951286	101954092	1.0354e-07	3.3418e-05	1.41	ATB_Up
chr1	155714299	155716402	2.0564e-04	2.1722e-03	1.36	ATB_Down
chr1	154390699	154393598	1.8538e-03	1.0775e-02	1.24	ATB_Down
chr17	61516208	61518608	2.0191e-05	4.6199e-04	2.31	ATB_Up
chr1	46072202	46075002	7.2481e-07	6.2161e-05	1.40	ATB_Up
chr2	58265542	58267742	7.6117e-06	2.4960e-04	1.41	ATB_Up
chr15	81584866	81590328	3.8518e-05	6.9777e-04	1.25	ATB_Down
chr2	169927701	169931224	7.0602e-04	5.3880e-03	1.30	ATB_Up
chr11	46581276	46583576	2.0709e-07	3.6202e-05	1.38	ATB_Up
chr17	78991004	78993304	2.0564e-04	2.1722e-03	1.44	ATB_Down
chr7	1227594	1229600	6.9996e-05	1.0520e-03	1.36	ATB_Down
chr4	101901799	101903999	1.0044e-05	2.9201e-04	1.47	ATB_Down
chr15	38334289	38336320	9.2983e-05	1.2642e-03	1.79	ATB_Down
chr8	123930303	123932303	1.4393e-05	3.6927e-04	1.21	ATB_Up
chr12	111135606	111137606	1.5925e-04	1.8460e-03	1.40	ATB_Down
chr10	79788494	79790692	1.4823e-04	1.8381e-03	1.38	ATB_Up
chr11	122939344	122941944	7.2481e-07	6.2161e-05	1.52	ATB_Up
chr18	13725776	13728203	1.2208e-04	1.5403e-03	1.45	ATB_Down
chr15	94404720	94407566	2.0564e-04	2.1722e-03	1.64	ATB_Down
chr15	99487600	99490666	2.6393e-04	2.6359e-03	1.38	ATB_Down
chr5	96231389	96233395	6.9375e-06	2.3503e-04	1.83	ATB_Up
chr19	1271841	1277065	1.2208e-04	1.5403e-03	1.39	ATB_Down
chr2	55326442	55328142	3.6368e-03	1.7963e-02	1.24	ATB_Up
chr10	60094294	60096281	9.2983e-05	1.2642e-03	1.23	ATB_Up
chr1	22364598	22367902	1.0200e-03	7.0120e-03	1.38	ATB_Up
chr8	59066703	59069303	2.0564e-04	2.1722e-03	1.42	ATB_Up
chr12	118501865	118503732	4.6595e-06	1.8084e-04	1.69	ATB_Up
chr6	17590478	17593560	1.5272e-03	9.4497e-03	1.39	ATB_Up
chr19	1258558	1262480	2.6393e-04	2.6359e-03	1.25	ATB_Up
chr7	76234694	76237194	2.0564e-04	2.1722e-03	1.49	ATB_Down
chr10	12305071	12308682	5.9932e-04	4.8612e-03	1.59	ATB_Down
chr6	51167212	51169112	3.5334e-04	3.2829e-03	1.29	ATB_Up
chr1	89751100	89754002	1.0354e-07	3.3418e-05	6.52	ATB_Up
chr17	60046404	60048808	1.8538e-03	1.0775e-02	1.23	ATB_Down
chr1	89743400	89744700	1.0354e-07	3.3418e-05	4.75	ATB_Up
chr3	63918533	63921770	7.2481e-07	6.2161e-05	1.79	ATB_Up
chr6	21855395	21858112	1.1682e-02	4.0494e-02	1.71	ATB_Up
chr17	80290401	80294034	1.9673e-06	1.0536e-04	2.05	ATB_Up
chr4	75263010	75265110	4.2495e-04	3.7656e-03	1.27	ATB_Up
chr17	62168930	62171308	3.3590e-04	3.1688e-03	1.21	ATB_Up
chr19	14465658	14468258	5.3833e-03	2.3096e-02	1.76	ATB_Up
chr12	111114604	111116731	1.5925e-04	1.8460e-03	1.23	ATB_Down
chr3	196414070	196418654	3.3590e-04	3.1688e-03	1.29	ATB_Down
chr16	81875336	81878167	2.0564e-04	2.1722e-03	1.20	ATB_Up
chr13	30968313	30970413	9.2983e-05	1.2642e-03	1.25	ATB_Up
chr9	90130472	90132561	1.8538e-03	1.0775e-02	1.46	ATB_Down
chr10	28466171	28468392	4.6595e-06	1.8084e-04	1.34	ATB_Up
chr7	20258602	20261010	1.1682e-02	4.0494e-02	1.25	ATB_Up
chr15	74211419	74214519	2.6930e-03	1.4078e-02	1.39	ATB_Up
chr3	53734615	53737654	8.2659e-04	6.0055e-03	1.23	ATB_Down
chr9	123833159	123835659	2.0564e-04	2.1722e-03	1.21	ATB_Up
chr22	24198778	24201278	7.4235e-03	2.9171e-02	1.20	ATB_Down
chr18	18696976	18699176	2.2401e-03	1.2308e-02	1.27	ATB_Down
chr17	7358404	7360430	1.8538e-03	1.0775e-02	1.20	ATB_Up
chr3	194406233	194410026	7.4235e-03	2.9171e-02	1.30	ATB_Down
chr17	73760204	73762506	1.5272e-03	9.4497e-03	1.21	ATB_Down
chr5	131722499	131724710	2.8164e-05	5.7663e-04	1.32	ATB_Up
chr19	18958337	18961465	5.3833e-03	2.3096e-02	1.41	ATB_Down
chr10	92957471	92960271	2.2435e-07	3.6202e-05	1.75	ATB_Up
chr10	32237092	32239392	2.2401e-03	1.2308e-02	1.93	ATB_Up
chr20	35222958	35225558	3.8518e-05	6.9777e-04	1.74	ATB_Up
chr10	112262471	112265178	8.2659e-04	6.0055e-03	1.85	ATB_Up
chr7	140101210	140104302	2.2401e-03	1.2308e-02	1.23	ATB_Up
chr17	74478806	74480508	8.2659e-04	6.0055e-03	1.32	ATB_Up
chr6	14727102	14730097	6.3348e-03	2.6053e-02	1.21	ATB_Down
chr20	50382699	50384506	7.4235e-03	2.9171e-02	1.47	ATB_Up
chr1	84943998	84946202	1.0354e-07	3.3418e-05	1.23	ATB_Down
chr5	133800883	133803195	5.3356e-04	4.3917e-03	1.32	ATB_Down
chr4	185260199	185261536	1.0354e-07	3.3418e-05	2.11	ATB_Up
chr17	34616601	34619604	1.8538e-03	1.0775e-02	1.42	ATB_Down
chr2	71677559	71681686	6.6641e-04	5.1176e-03	1.25	ATB_Up
chr14	91552715	91555352	2.6393e-04	2.6359e-03	1.25	ATB_Down
chr3	33758326	33760626	1.0080e-02	3.6370e-02	1.25	ATB_Down
chr4	89376906	89379759	3.1184e-05	6.2798e-04	1.57	ATB_Up
chr7	6462199	6465510	1.4393e-05	3.6927e-04	1.46	ATB_Down
chr7	133372794	133375394	7.4235e-03	2.9171e-02	1.23	ATB_Down
chr16	87986673	87990736	1.5272e-03	9.4497e-03	1.36	ATB_Down
chr17	9920494	9924781	2.6930e-03	1.4078e-02	1.21	ATB_Up
chr1	19406098	19409102	8.6673e-03	3.2767e-02	1.26	ATB_Down
chr2	43394859	43397119	7.4235e-03	2.9171e-02	1.34	ATB_Down
chr11	3443144	3444987	1.5272e-03	9.4497e-03	1.22	ATB_Up
chr7	118410	120694	9.2983e-05	1.2642e-03	1.35	ATB_Down
chr1	186480398	186482098	6.9996e-05	1.0520e-03	1.42	ATB_Down
chr19	43844537	43849658	4.5571e-03	2.0487e-02	1.43	ATB_Up
chr2	144018329	144020945	6.9375e-06	2.3503e-04	1.25	ATB_Up
chr12	120547506	120549731	3.1063e-06	1.3704e-04	1.22	ATB_Down
chr10	43277071	43278781	1.4393e-05	3.6927e-04	1.21	ATB_Down
chr2	198069459	198072559	1.1240e-04	1.4951e-03	1.26	ATB_Down
chr11	58989176	58992860	1.0200e-03	7.0120e-03	1.31	ATB_Down
chr3	72091126	72093654	1.5272e-03	9.4497e-03	1.22	ATB_Up
chr1	183212098	183214202	2.0709e-07	3.6202e-05	1.28	ATB_Up
chr16	27336798	27339673	6.9996e-05	1.0520e-03	1.40	ATB_Up
chr10	129677292	129680581	3.1063e-06	1.3704e-04	1.25	ATB_Down
chr1	39508198	39510502	1.8538e-03	1.0775e-02	1.28	ATB_Down
chr9	27589859	27592459	9.2983e-05	1.2642e-03	1.50	ATB_Up
chr7	37455994	37458199	1.5522e-02	4.9457e-02	2.57	ATB_Up
chr5	172202435	172205608	2.6393e-04	2.6359e-03	1.20	ATB_Up
chr2	160417645	160419842	1.5616e-03	9.5758e-03	1.34	ATB_Up
chr9	101898271	101900771	5.3356e-04	4.3917e-03	1.23	ATB_Up
chr6	134536197	134539178	1.5704e-06	1.0454e-04	1.35	ATB_Down
chr17	18217301	18220204	1.5272e-03	9.4497e-03	1.23	ATB_Down
chr6	6385512	6388112	2.2401e-03	1.2308e-02	1.61	ATB_Up
chr12	7060131	7064304	5.3833e-03	2.3096e-02	1.23	ATB_Up
chr7	73547202	73550000	1.9673e-06	1.0536e-04	4.30	ATB_Up
chr3	16294654	16296154	2.6930e-03	1.4078e-02	1.21	ATB_Down
chr17	58474694	58476908	4.6595e-06	1.8084e-04	1.21	ATB_Up
chr6	36546434	36548734	9.2983e-05	1.2642e-03	1.28	ATB_Down
chr11	72537361	72540376	1.4393e-05	3.6927e-04	1.57	ATB_Up
chr11	306976	309597	2.0191e-05	4.6199e-04	1.44	ATB_Up
chr18	61636503	61638725	2.2401e-03	1.2308e-02	1.23	ATB_Down
chr5	171059678	171063199	5.3356e-04	4.3917e-03	1.21	ATB_Down
chr2	87867242	87869201	1.5522e-02	4.9457e-02	1.20	ATB_Down
chr11	119544057	119545757	2.6393e-04	2.6359e-03	1.33	ATB_Down
chr6	31170304	31173292	2.0191e-05	4.6199e-04	1.37	ATB_Up
chr16	75550335	75552135	2.0031e-04	2.1722e-03	1.24	ATB_Down
chr10	5338671	5340371	1.2511e-03	8.0970e-03	1.23	ATB_Up
chr2	25584442	25586742	3.8518e-05	6.9777e-04	1.31	ATB_Up
chr1	241723002	241724902	1.8538e-03	1.0775e-02	1.29	ATB_Up
chr3	134252854	134255859	1.3488e-02	4.4805e-02	1.20	ATB_Down
chr2	68996724	68998670	3.8407e-03	1.8158e-02	1.20	ATB_Down
chr2	190363842	190366242	2.0709e-07	3.6202e-05	1.41	ATB_Up
chr11	123305044	123306676	2.8164e-05	5.7663e-04	1.26	ATB_Up
chr12	827604	829818	3.3590e-04	3.1688e-03	1.22	ATB_Down
chr6	144460112	144462934	1.5616e-03	9.5758e-03	1.21	ATB_Up
chr2	191884545	191887329	5.2290e-05	8.6895e-04	1.34	ATB_Up
chr8	90848403	90850590	1.4337e-02	4.7445e-02	1.46	ATB_Down
chr5	132201183	132203499	4.2495e-04	3.7656e-03	1.27	ATB_Down
chr1	120588398	120590499	1.8538e-03	1.0775e-02	1.22	ATB_Down
chr4	84236810	84239210	2.5596e-03	1.3877e-02	1.30	ATB_Up
chr10	35774292	35777694	1.2208e-04	1.5403e-03	1.25	ATB_Down
chr5	130586978	130590005	1.5925e-04	1.8460e-03	1.21	ATB_Down
chr1	38946798	38949399	3.1083e-03	1.6012e-02	1.50	ATB_Down
chr9	123235659	123238669	6.9375e-06	2.3503e-04	2.61	ATB_Up
chr1	172714802	172716702	1.9673e-06	1.0536e-04	1.52	ATB_Up
chr2	101656001	101658642	2.6922e-06	1.3704e-04	1.28	ATB_Up
chr1	33826499	33828201	1.5522e-02	4.9457e-02	1.28	ATB_Down
chr6	163825178	163828112	6.9996e-05	1.0520e-03	1.45	ATB_Down
chr2	46842845	46845559	6.9996e-05	1.0520e-03	1.24	ATB_Down
chr18	72165693	72168025	3.8518e-05	6.9777e-04	1.29	ATB_Up
chr7	4763899	4766810	3.3831e-04	3.1697e-03	1.31	ATB_Up
chr17	33568604	33571384	8.2659e-04	6.0055e-03	1.72	ATB_Up
chr4	26288699	26291910	8.9680e-03	3.3686e-02	1.24	ATB_Down
chr17	46189401	46192030	4.5571e-03	2.0487e-02	1.29	ATB_Down
chr3	179321054	179323626	7.0602e-04	5.3880e-03	1.21	ATB_Down
chr6	143140160	143142112	1.2511e-03	8.0970e-03	1.53	ATB_Up
chr22	36633997	36636497	1.2425e-06	8.5131e-05	1.42	ATB_Up
chr9	123198659	123201671	2.1762e-05	4.9241e-04	2.62	ATB_Up
chr16	16299838	16303098	4.2495e-04	3.7656e-03	1.35	ATB_Down
chr22	36889007	36891007	1.0200e-03	7.0120e-03	1.23	ATB_Down
chr2	54759159	54761301	4.3546e-04	3.8173e-03	1.30	ATB_Down
chr19	41839637	41842380	1.5522e-02	4.9457e-02	1.28	ATB_Up
chr3	176937954	176940533	4.6595e-06	1.8084e-04	1.34	ATB_Down
chr18	2627225	2629125	7.0602e-04	5.3880e-03	1.44	ATB_Up
chr11	71707557	71710876	1.3488e-02	4.4805e-02	1.30	ATB_Down
chr3	177143933	177146256	2.0191e-05	4.6199e-04	1.59	ATB_Up
chr5	1501478	1504883	1.5272e-03	9.4497e-03	1.40	ATB_Down
chr21	36305192	36307398	6.9375e-06	2.3503e-04	1.26	ATB_Up
chr1	149354699	149357501	7.6999e-04	5.8471e-03	1.77	ATB_Up
chr22	41681578	41684250	3.8518e-05	6.9777e-04	1.24	ATB_Up
chr1	205288399	205291402	2.0191e-05	4.6199e-04	1.22	ATB_Up
chr9	117719497	117722071	7.0602e-04	5.3880e-03	1.29	ATB_Up
chr6	26271810	26274812	1.9673e-06	1.0536e-04	1.68	ATB_Up
chr18	43552900	43556310	2.2435e-07	3.6202e-05	2.30	ATB_Up
chr20	48907958	48910158	5.2290e-05	8.6895e-04	1.74	ATB_Up
chr20	19407758	19410399	3.8518e-05	6.9777e-04	1.27	ATB_Down
chr20	31092699	31095199	1.0044e-05	2.9201e-04	1.28	ATB_Up
chr17	63042804	63045808	2.9714e-03	1.5441e-02	1.26	ATB_Up
chr15	90577643	90583100	1.0200e-03	7.0120e-03	1.33	ATB_Down
chr7	99993100	99995302	6.9375e-06	2.3503e-04	1.44	ATB_Up
chr4	39482005	39483405	2.1762e-05	4.9241e-04	1.35	ATB_Down
chr8	116439103	116442203	1.4823e-04	1.8381e-03	1.29	ATB_Up
chr1	1078898	1080598	1.3488e-02	4.4805e-02	1.36	ATB_Down
chr14	95609417	95611952	2.0031e-04	2.1722e-03	1.23	ATB_Up
chr12	124990204	124992206	9.2983e-05	1.2642e-03	1.47	ATB_Down
chr6	137468734	137471212	2.0031e-04	2.1722e-03	1.45	ATB_Up
chr1	185536202	185538602	2.1762e-05	4.9241e-04	1.25	ATB_Up
chr10	126696181	126698394	1.5925e-04	1.8460e-03	1.29	ATB_Down
chr8	1869660	1873703	3.8518e-05	6.9777e-04	1.52	ATB_Down
chr14	69073817	69075952	6.9996e-05	1.0520e-03	1.23	ATB_Down
chr17	40399106	40402804	1.5009e-04	1.8460e-03	1.28	ATB_Up
chr20	52041799	52044099	6.3348e-03	2.6053e-02	1.39	ATB_Down
chr17	40020504	40022004	1.5272e-03	9.4497e-03	1.26	ATB_Down
chr19	16476065	16478861	1.0200e-03	7.0120e-03	1.21	ATB_Down
chr12	6752331	6754906	6.6641e-04	5.1176e-03	1.22	ATB_Down
chr14	75307317	75309917	8.8953e-04	6.4285e-03	1.35	ATB_Up
chr8	90993708	90997477	3.8407e-03	1.8158e-02	1.24	ATB_Up
chr3	150947433	150949833	5.3356e-04	4.3917e-03	1.41	ATB_Up
chr1	221198399	221200099	2.2401e-03	1.2308e-02	1.22	ATB_Up
chr10	90610441	90614692	1.2427e-03	8.0970e-03	1.35	ATB_Up
chr8	125207408	125211303	2.0564e-04	2.1722e-03	1.30	ATB_Down
chr11	123324144	123325857	2.2401e-03	1.2308e-02	1.33	ATB_Up
chr19	47866037	47867983	8.6673e-03	3.2767e-02	1.26	ATB_Up
chr2	136982442	136984942	1.2313e-02	4.2477e-02	1.30	ATB_Down
chr4	129878199	129880499	1.8538e-03	1.0775e-02	1.27	ATB_Down
chr16	85147967	85149735	5.3356e-04	4.3917e-03	1.51	ATB_Down
chr6	11413694	11416078	8.0124e-07	6.5509e-05	1.71	ATB_Up
chr2	223669829	223672142	2.2435e-07	3.6202e-05	1.37	ATB_Up
chr12	49397731	49400204	1.9673e-06	1.0536e-04	1.39	ATB_Up
chr19	53103665	53105665	3.3590e-04	3.1688e-03	1.27	ATB_Down
chr17	19288532	19290706	3.2236e-03	1.6012e-02	1.33	ATB_Down
chr6	110360112	110362312	6.6641e-04	5.1176e-03	1.20	ATB_Down
chr7	130625700	130629102	4.2495e-04	3.7656e-03	1.38	ATB_Up
chr14	24797782	24802636	2.0564e-04	2.1722e-03	1.30	ATB_Down
chr20	23105658	23108599	1.0044e-05	2.9201e-04	1.60	ATB_Down
chr2	175356742	175359042	6.7304e-06	2.3503e-04	1.43	ATB_Up
chr9	120544359	120547071	4.6595e-06	1.8084e-04	1.63	ATB_Up
chr12	65077224	65080004	6.9996e-05	1.0520e-03	1.20	ATB_Up
chr10	64251371	64253492	1.9877e-04	2.1722e-03	1.32	ATB_Up
chr3	159646254	159648854	2.0191e-05	4.6199e-04	1.83	ATB_Up

## Sheet: SupTable6
Sample ID	Disease State	Ethnicity	Age	Sex	Batch	Num Reads	Median Insert	Num Peaks	PCT Unique	Diabeties melittus	Smoking	Alcohol	Date of Collection
CHP060	Control	CHI	39	F	2	43182137	160	24495	70.57	No	No	No	2012-11-08
CHP064	Control	CHI	62	F	2	30102705	132	20964	76.16	No	No	No	2012-04-28
CHP067	Control	CHI	30	M	2	48349723	135	16411	85.46	No	No	No	2014-04-22
CHP068	TB	CHI	37	M	2	62169351	131	13352	87.87	No	Yes	No	2014-04-11
CHP069	TB	CHI	63	F	2	56183067	129	13414	83.84	NA	NA	NA	2014-06-03
CHP070	Control	CHI	56	M	2	47552845	142	18791	86.88	No	No	No	2014-06-24
CHP071	Control	CHI	47	M	2	42920957	132	22696	87.83	No	No	No	2014-06-24
CHP072	TB	CHI	65	M	2	43442086	128	14538	88.39	Yes	Yes	Yes	2014-04-29
CHP073	TB	CHI	41	M	2	53504138	125	15974	85.99	Yes	No	No	2014-05-06
CHP074	Control	CHI	45	F	2	46082070	140	23086	81.16	No	No	No	2014-03-28
CHP076	TB	CHI	58	M	2	45554540	137	17222	84.82	No	Yes	No	2014-03-11
CHP077	Control	CHI	50	M	2	43554112	127	20705	83.47	No	No	No	2014-04-29
CHP079	Control	CHI	37	M	2	75271674	134	13588	78.17	No	No	No	2014-06-20
CHP080	TB	CHI	56	M	2	41151493	132	20010	79.17	Yes	No	No	2014-02-07
CHP081	TB	CHI	30	M	2	57996475	134	13177	85.41	No	Yes	No	2014-05-02
CHP082	Control	CHI	51	M	2	44964842	133	18271	73.8	No	No	No	2014-04-01
CHP087	Control	CHI	53	M	2	37264385	129	21422	78.93	No	No	No	2014-04-25
CHP088	Control	CHI	33	F	2	59353050	141	19321	80.79	No	No	No	2014-02-25
CHP108	Control	CHI	48	M	2	40891910	136	17193	85.89	No	No	No	2013-12-17
T5M3	Control	CHI	51	F	1	56236654	210	14642	68.3	No	No	No	2013-12-13
T5M4	TB	CHI	54	M	1	59564508	214	13889	71.72	NA	NA	NA	2013-12-13
T5M5	Control	CHI	41	M	1	44081938	222	13827	61.28	No	No	No	2014-01-21
T6M1	TB	CHI	53	M	1	46058300	233	13815	83.59	No	Yes	Yes	2014-01-24
T6M2	Control	CHI	41	M	1	44408294	200	15903	71.51	No	No	No	2013-12-13
T6M4	TB	CHI	65	M	1	45307255	236	12710	60.86	No	Yes	No	2014-01-17
T7M2	TB	CHI	46	M	1	44836080	232	13885	71.14	No	No	No	2014-01-24
T7M5	TB	CHI	57	M	1	57422272	187	15056	80.15	No	Yes	Yes	2014-12-27
T8M1	TB	CHI	66	M	1	40024095	230	14250	57.78	Yes	No	No	2014-01-10
T8M2	TB	CHI	50	M	1	47901601	229	13873	66.33	NA	NA	NA	2014-01-10
T8M4	Control	CHI	46	M	1	31393938	212	21389	50.8	No	No	No	2014-01-10
T8M5	TB	CHI	39	F	1	49163114	202	15447	60.79	No	No	No	2014-01-21
T8M6	TB	CHI	47	M	1	57718118	188	15479	79.58	No	Yes	No	2013-12-31

## Sheet: SupTable7
chromosome	Peak_start_0based	Peak_end_1based	P_value	FDRQ_value	Fold_change	Direction
chr1	89663603	89665599	4.8535e-04	6.0618e-03	1.66	ATB_Up
chr2	97150794	97153294	4.6278e-03	2.5022e-02	1.39	ATB_Up
chr17	57449188	57452301	3.0987e-04	4.6609e-03	1.34	ATB_Up
chr8	11348801	11350927	1.4956e-05	7.5516e-04	1.31	ATB_Down
chr10	90342276	90343632	2.4513e-04	4.0274e-03	1.26	ATB_Down
chr19	48612864	48614979	1.3123e-02	4.9584e-02	1.52	ATB_Down
chr7	100484199	100485999	1.1425e-02	4.5298e-02	1.21	ATB_Down
chr6	13272011	13275245	7.4245e-04	7.8718e-03	1.29	ATB_Down
chr6	151874011	151876445	5.1389e-06	4.5029e-04	1.29	ATB_Down
chr1	241752299	241753898	3.0987e-04	4.6609e-03	1.20	ATB_Down
chr10	94043200	94044919	9.1058e-04	8.9178e-03	1.50	ATB_Up
chr21	44818073	44820805	7.4399e-06	5.3108e-04	1.24	ATB_Down
chr10	91151170	91153619	2.3484e-03	1.6212e-02	1.26	ATB_Up
chr3	53782083	53784674	7.4245e-04	7.8718e-03	1.26	ATB_Down
chr2	163116805	163119207	7.4245e-04	7.8718e-03	1.21	ATB_Up
chr9	110609572	110612654	1.5033e-04	3.0214e-03	1.21	ATB_Up
chr3	195918040	195920827	7.6699e-08	9.4090e-05	1.36	ATB_Down
chr17	76280001	76282666	2.0786e-05	9.1308e-04	1.24	ATB_Up
chr14	69416434	69418716	1.1114e-03	1.0091e-02	1.27	ATB_Up
chr4	40574498	40577045	1.3123e-02	4.9584e-02	1.23	ATB_Down
chr2	120989294	120990982	3.0987e-04	4.6609e-03	1.42	ATB_Up
chr6	24742668	24745945	4.8535e-04	6.0618e-03	1.33	ATB_Up
chr11	117706332	117707797	3.9294e-03	2.2635e-02	1.22	ATB_Down
chr19	6480927	6482460	1.9611e-03	1.4531e-02	1.24	ATB_Down
chr2	242558683	242560910	5.4286e-03	2.7714e-02	1.53	ATB_Up
chr6	6377011	6379718	3.8426e-05	1.3041e-03	1.34	ATB_Up
chr1	120934897	120936697	1.4956e-05	7.5516e-04	1.60	ATB_Up
chr15	92489764	92491664	6.0186e-04	6.9122e-03	1.25	ATB_Down
chr8	32553864	32555456	6.0186e-04	6.9122e-03	1.28	ATB_Up
chr10	4076832	4077937	1.5033e-04	3.0214e-03	1.39	ATB_Up
chr15	25655368	25657200	5.4286e-03	2.7714e-02	1.25	ATB_Down
chr3	55653836	55655272	1.1114e-03	1.0091e-02	1.20	ATB_Down
chr6	5979437	5981237	7.4245e-04	7.8718e-03	1.55	ATB_Up
chr21	42348092	42349803	5.1389e-06	4.5029e-04	1.46	ATB_Down
chr2	107161980	107163905	2.0786e-05	9.1308e-04	1.23	ATB_Down
chr5	180247177	180249713	1.6306e-03	1.2933e-02	1.24	ATB_Down
chr16	66734336	66735738	2.8379e-05	1.0981e-03	1.27	ATB_Up
chr19	14724131	14728344	4.8535e-04	6.0618e-03	1.33	ATB_Down
chr6	113962645	113964191	7.4245e-04	7.8718e-03	1.25	ATB_Down
chr16	71597709	71600109	9.2039e-07	2.1775e-04	1.86	ATB_Down
chr21	40152292	40153792	3.9294e-03	2.2635e-02	1.28	ATB_Up
chr14	102835616	102838200	1.4956e-05	7.5516e-04	1.26	ATB_Down
chr15	67467364	67469417	6.8186e-05	1.8979e-03	1.26	ATB_Down
chr16	11733083	11735736	9.1058e-04	8.9178e-03	1.21	ATB_Down
chr18	76916325	76917925	4.8535e-04	6.0618e-03	1.50	ATB_Up
chr14	55093689	55095711	1.1651e-04	2.6004e-03	1.46	ATB_Up
chr7	37290099	37291400	6.3450e-03	3.0671e-02	1.20	ATB_Up
chr9	79209728	79212211	4.8535e-04	6.0618e-03	1.25	ATB_Up
chr17	33389601	33392325	1.3492e-03	1.1500e-02	1.22	ATB_Down
chr16	46897998	46899398	6.0186e-04	6.9122e-03	1.21	ATB_Up
chr11	36412034	36413898	2.7995e-03	1.8117e-02	1.24	ATB_Up
chr14	96892948	96894337	1.1425e-02	4.5298e-02	1.30	ATB_Up
chr2	65291132	65293736	5.3690e-07	1.7434e-04	1.30	ATB_Up
chr10	70511643	70513267	1.3123e-02	4.9584e-02	1.22	ATB_Down
chr20	52491261	52493000	3.3237e-03	2.0281e-02	1.25	ATB_Down
chr8	81933459	81935110	3.3237e-03	2.0281e-02	1.23	ATB_Up
chr22	41361104	41363695	7.3882e-03	3.3988e-02	1.30	ATB_Up
chr7	99817299	99819701	1.3123e-02	4.9584e-02	1.36	ATB_Down
chr3	45606727	45609895	6.0186e-04	6.9122e-03	1.32	ATB_Down
chr14	34905266	34907317	6.8186e-05	1.8979e-03	1.24	ATB_Down
chr14	21267547	21269334	2.7995e-03	1.8117e-02	1.22	ATB_Up
chr1	46838798	46840701	3.3237e-03	2.0281e-02	1.24	ATB_Down
chr3	5180227	5182999	1.3492e-03	1.1500e-02	1.37	ATB_Down
chr6	147196961	147200636	1.9275e-04	3.5232e-03	1.28	ATB_Down
chr10	77809037	77810696	6.3450e-03	3.0671e-02	1.35	ATB_Up
chr6	130244211	130245780	6.0186e-04	6.9122e-03	1.23	ATB_Down
chr16	11902936	11905112	9.9133e-03	4.1260e-02	1.49	ATB_Up
chr13	101044304	101046504	1.3123e-02	4.9584e-02	1.29	ATB_Up
chr17	25543363	25545616	1.1651e-04	2.6004e-03	1.46	ATB_Down
chr10	120290258	120291658	1.1425e-02	4.5298e-02	1.38	ATB_Down
chr9	95874048	95877700	1.4956e-05	7.5516e-04	1.33	ATB_Down
chr22	24541262	24543592	9.9133e-03	4.1260e-02	1.29	ATB_Down
chr7	5613799	5615400	9.1058e-04	8.9178e-03	1.24	ATB_Down
chr17	9965916	9968413	1.1425e-02	4.5298e-02	1.25	ATB_Down
chr5	75859895	75861726	2.8379e-05	1.0981e-03	1.43	ATB_Up
chr3	53276283	53278595	2.4513e-04	4.0274e-03	1.42	ATB_Down
chr1	230706198	230709802	1.5340e-07	9.4090e-05	1.22	ATB_Down
chr2	113596780	113600205	7.3882e-03	3.3988e-02	1.37	ATB_Down
chr11	58919098	58920799	1.3123e-02	4.9584e-02	1.33	ATB_Up
chr10	134364137	134365937	4.6278e-03	2.5022e-02	1.24	ATB_Down
chr1	9703399	9706398	9.1058e-04	8.9178e-03	1.20	ATB_Up
chr15	45027064	45029299	1.9275e-04	3.5232e-03	1.27	ATB_Up
chr10	90843747	90846935	7.6699e-08	9.4090e-05	1.53	ATB_Up
chr10	31838212	31839619	9.1058e-04	8.9178e-03	1.32	ATB_Down
chr3	40565797	40567127	3.0987e-04	4.6609e-03	1.20	ATB_Down
chr5	90764510	90766410	9.2039e-07	2.1775e-04	1.62	ATB_Up
chr4	123667045	123668898	1.5340e-07	9.4090e-05	1.61	ATB_Up
chr3	36948627	36951003	1.6306e-03	1.2933e-02	1.32	ATB_Up
chr20	25218099	25219520	2.0786e-05	9.1308e-04	1.47	ATB_Up
chr10	4374470	4377037	1.9611e-03	1.4531e-02	1.22	ATB_Up
chr4	36314505	36316103	6.3450e-03	3.0671e-02	1.25	ATB_Down
chr19	41701564	41702864	2.4513e-04	4.0274e-03	1.27	ATB_Down
chr15	64403703	64406200	8.9432e-05	2.2612e-03	1.32	ATB_Up
chr1	81390001	81392203	7.3882e-03	3.3988e-02	2.56	ATB_Down
chr11	64901008	64903445	1.6306e-03	1.2933e-02	1.21	ATB_Down
chr16	67588936	67590392	2.3010e-06	2.9771e-04	1.22	ATB_Up
chr5	55198277	55200482	1.1114e-03	1.0091e-02	1.26	ATB_Down
chr5	35229786	35231087	3.9294e-03	2.2635e-02	1.23	ATB_Down
chr10	126211347	126212976	1.1425e-02	4.5298e-02	1.24	ATB_Up
chr14	100816286	100817986	1.3123e-02	4.9584e-02	1.27	ATB_Down
chr17	76376901	76378401	1.4956e-05	7.5516e-04	1.35	ATB_Up
chr15	70800068	70802700	5.4286e-03	2.7714e-02	1.22	ATB_Up
chr20	35222220	35225299	3.8887e-04	5.3267e-03	1.25	ATB_Up
chr1	160759103	160760803	6.0186e-04	6.9122e-03	1.37	ATB_Down
chr5	142983583	142986419	9.1058e-04	8.9178e-03	1.23	ATB_Up
chr16	16342911	16344445	1.1425e-02	4.5298e-02	2.01	ATB_Down
chr17	68339601	68341601	1.0661e-05	6.1094e-04	1.60	ATB_Up
chr9	98908300	98910355	5.1389e-06	4.5029e-04	1.23	ATB_Up
chr14	97415387	97416687	1.3123e-02	4.9584e-02	1.21	ATB_Down
chr18	32288798	32291229	9.2039e-07	2.1775e-04	1.57	ATB_Up
chr2	241453120	241454699	2.7995e-03	1.8117e-02	1.23	ATB_Down
chr12	104887907	104889333	2.7995e-03	1.8117e-02	1.29	ATB_Up
chr1	231938098	231940501	2.3484e-03	1.6212e-02	1.22	ATB_Down
chr1	221134703	221136401	1.1114e-03	1.0091e-02	1.36	ATB_Up
chr6	27112869	27115580	2.8379e-05	1.0981e-03	1.39	ATB_Up
chr15	90363527	90366143	6.3450e-03	3.0671e-02	1.27	ATB_Up
chr12	96513708	96516128	1.1114e-03	1.0091e-02	1.32	ATB_Up
chr15	44953970	44956500	3.3237e-03	2.0281e-02	1.22	ATB_Up
chr7	66048100	66049600	3.3237e-03	2.0281e-02	1.23	ATB_Up
chr4	166135398	166137402	6.8186e-05	1.8979e-03	1.46	ATB_Up
chr5	84085586	84088296	6.0186e-04	6.9122e-03	1.32	ATB_Down
chr19	5952701	5954501	9.2039e-07	2.1775e-04	1.38	ATB_Up
chr11	102790108	102792108	8.5734e-03	3.7364e-02	1.28	ATB_Up
chr9	138936728	138939539	8.5734e-03	3.7364e-02	1.62	ATB_Up
chr11	66079167	66080703	3.8887e-04	5.3267e-03	1.23	ATB_Up
chr2	230184805	230186732	2.3484e-03	1.6212e-02	1.32	ATB_Down
chr4	166053545	166055902	3.8426e-05	1.3041e-03	1.42	ATB_Up
chr2	218087180	218088732	1.0661e-05	6.1094e-04	1.30	ATB_Up
chr5	172242277	172243593	1.1651e-04	2.6004e-03	1.57	ATB_Down
chr8	22875301	22877136	2.3484e-03	1.6212e-02	1.26	ATB_Up
chr10	88209196	88210925	2.8379e-05	1.0981e-03	1.33	ATB_Down
chr2	150714432	150716792	3.0987e-04	4.6609e-03	2.76	ATB_Down
chr6	14841721	14843221	3.0987e-04	4.6609e-03	1.41	ATB_Up
chr4	76821998	76824103	2.3484e-03	1.6212e-02	1.23	ATB_Down
chr13	113840700	113842700	1.0661e-05	6.1094e-04	1.47	ATB_Up
chr5	32388189	32389593	9.9133e-03	4.1260e-02	1.36	ATB_Up
chr4	38816898	38819199	7.4245e-04	7.8718e-03	1.30	ATB_Down
chr22	45553689	45556283	9.9133e-03	4.1260e-02	1.54	ATB_Down
chr11	33914656	33916998	5.1389e-06	4.5029e-04	1.32	ATB_Up
chr7	27398199	27400407	4.6278e-03	2.5022e-02	1.44	ATB_Down
chr5	57786177	57788702	1.1114e-03	1.0091e-02	1.24	ATB_Down
chr16	17470797	17473612	7.3882e-03	3.3988e-02	1.22	ATB_Down
chr12	18963306	18965055	2.3484e-03	1.6212e-02	1.26	ATB_Down
chr20	30621066	30623799	1.1114e-03	1.0091e-02	1.38	ATB_Down
chr9	133768163	133769563	1.0661e-05	6.1094e-04	1.28	ATB_Down
chr1	40372398	40374501	6.8186e-05	1.8979e-03	1.45	ATB_Down
chr20	58582799	58584200	2.4513e-04	4.0274e-03	1.29	ATB_Down
chr20	41112599	41114799	6.3450e-03	3.0671e-02	1.22	ATB_Down
chr12	46377606	46378816	2.7995e-03	1.8117e-02	1.20	ATB_Up
chr17	38477701	38481101	6.0186e-04	6.9122e-03	1.22	ATB_Down
chr5	148186886	148190096	5.4286e-03	2.7714e-02	1.27	ATB_Up
chr6	74180183	74182291	6.3450e-03	3.0671e-02	1.23	ATB_Up
chr12	57021955	57024349	7.3882e-03	3.3988e-02	1.29	ATB_Up
chr16	10922291	10924092	3.0987e-04	4.6609e-03	1.56	ATB_Up
chr8	3003527	3006136	9.9133e-03	4.1260e-02	3.56	ATB_Down
chr1	151318299	151320708	3.3237e-03	2.0281e-02	1.23	ATB_Down
chr1	90183597	90186302	1.4956e-05	7.5516e-04	1.43	ATB_Up
chr15	91293000	91294264	1.0661e-05	6.1094e-04	1.26	ATB_Up
chr7	4783899	4786907	6.8186e-05	1.8979e-03	1.24	ATB_Up
chr12	92502099	92503808	1.1114e-03	1.0091e-02	1.30	ATB_Down
chr2	219487480	219488765	3.3237e-03	2.0281e-02	1.20	ATB_Down
chr6	5657068	5659568	1.4573e-06	2.4378e-04	1.26	ATB_Up
chr15	70059070	70061400	1.3123e-02	4.9584e-02	1.21	ATB_Up
chr6	20167883	20170841	2.3484e-03	1.6212e-02	1.27	ATB_Down
chr22	30036487	30038204	3.9294e-03	2.2635e-02	1.33	ATB_Up
chr4	56731702	56733359	1.6306e-03	1.2933e-02	1.20	ATB_Up
chr7	102575799	102577100	1.6306e-03	1.2933e-02	1.20	ATB_Down
chr11	109816645	109818145	6.3450e-03	3.0671e-02	1.27	ATB_Down
chr2	98703280	98705705	8.9432e-05	2.2612e-03	1.56	ATB_Up
chr9	130623739	130626353	5.1389e-05	1.5848e-03	1.41	ATB_Down
chr17	34362601	34364001	8.9432e-05	2.2612e-03	1.25	ATB_Up
chr2	28843305	28846005	2.3484e-03	1.6212e-02	1.22	ATB_Down
chr17	66575601	66577601	1.1425e-02	4.5298e-02	1.31	ATB_Up
chr3	47123227	47126127	3.8426e-05	1.3041e-03	1.34	ATB_Up
chr9	68725510	68727955	8.5734e-03	3.7364e-02	1.22	ATB_Up
chr10	30701258	30702432	9.1058e-04	8.9178e-03	1.63	ATB_Down
chr22	42825704	42828892	9.1058e-04	8.9178e-03	1.32	ATB_Down
chr15	64983400	64988403	7.4245e-04	7.8718e-03	1.33	ATB_Down
chr2	174876336	174879313	5.1389e-06	4.5029e-04	1.25	ATB_Down
chr12	122937301	122939127	3.0987e-04	4.6609e-03	1.43	ATB_Up
chr20	58628699	58631799	1.4573e-06	2.4378e-04	1.25	ATB_Down
chr15	41937300	41938500	9.1058e-04	8.9178e-03	1.27	ATB_Down
chr6	108901883	108903283	2.3484e-03	1.6212e-02	1.30	ATB_Up
chr2	10471180	10473905	1.3492e-03	1.1500e-02	1.21	ATB_Down
chr9	86910703	86912003	3.9294e-03	2.2635e-02	1.37	ATB_Down
chr16	74733586	74736709	1.1651e-04	2.6004e-03	1.30	ATB_Up
chr19	23956060	23958609	2.7995e-03	1.8117e-02	1.46	ATB_Down
chr6	131460383	131461983	6.3450e-03	3.0671e-02	1.42	ATB_Up
chr11	107826998	107829098	9.9133e-03	4.1260e-02	1.20	ATB_Up
chr9	79229211	79231154	1.5340e-07	9.4090e-05	1.33	ATB_Up
chr19	28283553	28285538	3.8426e-05	1.3041e-03	1.30	ATB_Down
chr13	109004647	109006199	1.1425e-02	4.5298e-02	1.21	ATB_Down
chr8	55180531	55182531	2.7995e-03	1.8117e-02	1.33	ATB_Up
chr6	35694818	35696218	1.3492e-03	1.1500e-02	1.35	ATB_Up
chr8	94947051	94948769	3.8887e-04	5.3267e-03	1.27	ATB_Up
chr11	76339798	76342345	1.6306e-03	1.2933e-02	1.51	ATB_Down
chr13	51085872	51087898	1.6306e-03	1.2933e-02	1.28	ATB_Down
chr15	51519603	51521503	4.8535e-04	6.0618e-03	1.70	ATB_Up
chr10	3509290	3512109	8.5734e-03	3.7364e-02	1.32	ATB_Up
chr15	49998643	50000400	1.1651e-04	2.6004e-03	1.27	ATB_Up
chr1	193090300	193092603	4.8535e-04	6.0618e-03	1.23	ATB_Up
chr13	33310800	33312200	2.4513e-04	4.0274e-03	1.48	ATB_Up
chr10	90749470	90752402	3.0987e-04	4.6609e-03	1.23	ATB_Up
chr17	57364366	57366074	1.1651e-04	2.6004e-03	1.81	ATB_Up
chr7	17047999	17050807	2.4513e-04	4.0274e-03	1.30	ATB_Down
chr10	19926732	19929237	7.4399e-06	5.3108e-04	1.23	ATB_Down
chr2	169928121	169931120	8.5734e-03	3.7364e-02	1.21	ATB_Up
chr2	145169699	145173380	2.3010e-06	2.9771e-04	1.30	ATB_Up
chr10	129676900	129680696	1.9275e-04	3.5232e-03	1.23	ATB_Down
chr2	228233809	228236894	8.9432e-05	2.2612e-03	1.27	ATB_Up
chr22	26924569	26926169	4.8535e-04	6.0618e-03	1.36	ATB_Up
chr7	75252599	75254907	2.4513e-04	4.0274e-03	1.29	ATB_Down
chr15	92463499	92466000	1.3492e-03	1.1500e-02	1.24	ATB_Down
chr1	27462301	27465099	5.3690e-07	1.7434e-04	1.31	ATB_Down
chr10	14082583	14083783	7.3882e-03	3.3988e-02	1.67	ATB_Down
chr22	27508404	27510381	7.4245e-04	7.8718e-03	1.38	ATB_Up
chr6	117996469	118000211	1.1114e-03	1.0091e-02	1.37	ATB_Up
chr17	71137601	71140363	5.1389e-05	1.5848e-03	1.22	ATB_Up
chr15	59267364	59269100	1.4956e-05	7.5516e-04	1.39	ATB_Down
chr3	187635885	187638503	2.0786e-05	9.1308e-04	1.33	ATB_Up
chr18	10592048	10595048	3.9294e-03	2.2635e-02	1.21	ATB_Down
chr12	8308231	8311121	6.0186e-04	6.9122e-03	1.34	ATB_Down
chr16	20420109	20422709	7.4399e-06	5.3108e-04	1.32	ATB_Down
chr16	72223292	72224892	8.5734e-03	3.7364e-02	1.28	ATB_Up
chr16	19304912	19306737	1.0661e-05	6.1094e-04	1.25	ATB_Down
chr3	114982403	114983672	8.9432e-05	2.2612e-03	1.88	ATB_Down
chr1	108478008	108480603	1.1114e-03	1.0091e-02	1.60	ATB_Up
chr6	26054211	26057012	3.8426e-05	1.3041e-03	1.35	ATB_Up
chr9	86085728	86089465	4.6278e-03	2.5022e-02	1.24	ATB_Up
chr3	37176403	37178167	1.1114e-03	1.0091e-02	1.26	ATB_Up
chr20	21295199	21296820	1.9275e-04	3.5232e-03	1.28	ATB_Up
chr2	71700320	71702980	2.0786e-05	9.1308e-04	1.81	ATB_Up
chr22	27519504	27520804	1.0661e-05	6.1094e-04	1.26	ATB_Up
chr9	138943800	138945074	6.3450e-03	3.0671e-02	1.52	ATB_Up
chr6	139854091	139855895	1.1425e-02	4.5298e-02	1.25	ATB_Up
chr11	72537908	72540172	1.1651e-04	2.6004e-03	1.31	ATB_Up
chr12	102891802	102893116	3.8426e-05	1.3041e-03	1.34	ATB_Down
chr4	185249498	185253835	1.1425e-02	4.5298e-02	1.99	ATB_Down
chr8	134402272	134404353	2.7995e-03	1.8117e-02	1.26	ATB_Down
chr15	72753864	72755303	5.4286e-03	2.7714e-02	1.35	ATB_Up
chr1	8053198	8054902	8.5734e-03	3.7364e-02	1.28	ATB_Up
chr2	113456582	113459880	9.9133e-03	4.1260e-02	1.22	ATB_Down
chr6	161789436	161791384	3.3237e-03	2.0281e-02	1.25	ATB_Down
chr15	94748970	94750603	1.5033e-04	3.0214e-03	1.26	ATB_Up
chr20	2197569	2200299	3.9294e-03	2.2635e-02	1.48	ATB_Down
chr12	62644008	62646499	3.0987e-04	4.6609e-03	1.26	ATB_Up
chr6	25137211	25139945	6.0186e-04	6.9122e-03	1.43	ATB_Up
chr16	29357512	29359629	6.8186e-05	1.8979e-03	1.29	ATB_Down
chr5	49937992	49939683	7.4245e-04	7.8718e-03	3.61	ATB_Down
chr11	72899408	72901308	9.1058e-04	8.9178e-03	1.25	ATB_Down
chr2	37861483	37864780	1.5033e-04	3.0214e-03	1.37	ATB_Down
chr3	55649197	55650827	1.4573e-06	2.4378e-04	1.47	ATB_Down
chr1	201504001	201505997	1.5033e-04	3.0214e-03	1.28	ATB_Up
chr6	11349611	11352368	3.8887e-04	5.3267e-03	1.25	ATB_Down
chr10	102819932	102821376	1.1114e-03	1.0091e-02	1.23	ATB_Up
chr1	167531598	167534301	6.3450e-03	3.0671e-02	1.20	ATB_Up
chr10	125973119	125974909	2.3484e-03	1.6212e-02	1.26	ATB_Up
chr2	56071080	56072780	4.8535e-04	6.0618e-03	1.39	ATB_Down
chr10	45553719	45555232	9.1058e-04	8.9178e-03	1.42	ATB_Up
chr4	26219098	26221535	4.8535e-04	6.0618e-03	1.23	ATB_Down
chr18	10122548	10124248	3.9294e-03	2.2635e-02	1.32	ATB_Up
chr22	36042960	36045704	7.4245e-04	7.8718e-03	1.29	ATB_Up
chr2	21477905	21480305	1.5033e-04	3.0214e-03	1.65	ATB_Down
chr17	2341201	2344301	1.9611e-03	1.4531e-02	1.23	ATB_Up
chr22	17955604	17957304	3.8426e-05	1.3041e-03	1.31	ATB_Down
chr10	64258937	64263247	3.9294e-03	2.2635e-02	1.23	ATB_Down
chr22	25002804	25004492	1.9611e-03	1.4531e-02	1.22	ATB_Down
chr14	95606338	95607784	2.3010e-06	2.9771e-04	1.26	ATB_Up
chr6	26198338	26200237	6.8186e-05	1.8979e-03	1.40	ATB_Up
chr7	135664099	135666699	1.4573e-06	2.4378e-04	1.33	ATB_Up
chr12	76548999	76550808	1.0661e-05	6.1094e-04	1.25	ATB_Down
chr10	89498932	89501137	2.4513e-04	4.0274e-03	1.27	ATB_Up
chr4	15782598	15784735	1.3492e-03	1.1500e-02	1.34	ATB_Up
chr8	133907210	133908415	6.0186e-04	6.9122e-03	1.33	ATB_Up
chr14	39342566	39344417	2.0786e-05	9.1308e-04	1.37	ATB_Down
chr14	60295787	60297417	2.8379e-05	1.0981e-03	1.32	ATB_Down
chr11	117711774	117714145	6.8186e-05	1.8979e-03	1.31	ATB_Down
chr1	32802200	32804499	3.9294e-03	2.2635e-02	1.23	ATB_Down
chr5	177738784	177740984	2.0786e-05	9.1308e-04	1.49	ATB_Down
chr20	49132298	49135799	2.3010e-06	2.9771e-04	1.27	ATB_Up
chr17	79023163	79025901	1.5033e-04	3.0214e-03	1.50	ATB_Down
chr19	14477998	14482033	3.0680e-07	1.3371e-04	1.46	ATB_Up
chr4	169768498	169770109	1.1425e-02	4.5298e-02	1.20	ATB_Up
chr6	140159737	140163183	7.4399e-06	5.3108e-04	1.27	ATB_Up
chr1	149368597	149369697	7.4245e-04	7.8718e-03	1.66	ATB_Up
chr11	85194031	85196139	3.9294e-03	2.2635e-02	1.30	ATB_Up
chr18	9116225	9119318	6.8186e-05	1.8979e-03	1.29	ATB_Up
chr11	2547597	2548897	3.9294e-03	2.2635e-02	1.23	ATB_Down
chr1	92177799	92180199	2.3484e-03	1.6212e-02	1.25	ATB_Down
chr3	10214372	10217595	1.1425e-02	4.5298e-02	1.29	ATB_Down
chr3	172303828	172305428	1.5033e-04	3.0214e-03	1.94	ATB_Up
chr18	59947625	59949500	6.8186e-05	1.8979e-03	1.34	ATB_Up
chr3	169761657	169763772	2.7995e-03	1.8117e-02	1.23	ATB_Down
chr15	42781996	42784264	3.9294e-03	2.2635e-02	1.23	ATB_Up
chr2	139232099	139233999	1.1651e-04	2.6004e-03	1.23	ATB_Down
chr20	57676599	57679172	1.1651e-04	2.6004e-03	1.37	ATB_Down
chr2	208099980	208102405	6.0186e-04	6.9122e-03	1.26	ATB_Up
chr1	101360398	101363003	3.8887e-04	5.3267e-03	1.25	ATB_Down
chr3	31253527	31255227	3.8887e-04	5.3267e-03	1.24	ATB_Down
chr19	11497280	11498480	7.3882e-03	3.3988e-02	1.36	ATB_Down
chr2	70742732	70744632	7.4245e-04	7.8718e-03	1.25	ATB_Up
chr12	52579899	52581606	8.5734e-03	3.7364e-02	1.48	ATB_Up
chr10	14700002	14702958	7.4245e-04	7.8718e-03	1.23	ATB_Up
chr11	63333408	63335908	1.1651e-04	2.6004e-03	1.42	ATB_Down
chr9	123692866	123695121	1.3492e-03	1.1500e-02	1.30	ATB_Down
chr4	36321002	36323003	3.3237e-03	2.0281e-02	1.33	ATB_Down
chr19	3547953	3550153	2.3010e-06	2.9771e-04	1.37	ATB_Down
chr20	46395899	46398300	1.9611e-03	1.4531e-02	1.20	ATB_Down
chr7	76781000	76782700	9.1058e-04	8.9178e-03	1.22	ATB_Down
chr6	162571175	162573215	2.3484e-03	1.6212e-02	1.40	ATB_Down
chr10	33293577	33295435	3.8887e-04	5.3267e-03	1.52	ATB_Up
chr18	9742325	9743931	1.6306e-03	1.2933e-02	1.28	ATB_Up
chr2	129199832	129201432	3.8887e-04	5.3267e-03	1.37	ATB_Down
chr5	35194082	35196010	2.0786e-05	9.1308e-04	1.21	ATB_Down
chr9	139573256	139574856	1.1114e-03	1.0091e-02	1.28	ATB_Up
chr7	151614399	151615500	1.4956e-05	7.5516e-04	1.68	ATB_Down
chr3	25736957	25738257	2.7995e-03	1.8117e-02	1.20	ATB_Up
chr6	126231337	126232937	1.9275e-04	3.5232e-03	1.20	ATB_Up
chr19	18447524	18449124	9.1058e-04	8.9178e-03	1.25	ATB_Up
chr5	75703486	75704892	1.5033e-04	3.0214e-03	1.32	ATB_Up
chr6	26272137	26275037	3.8426e-05	1.3041e-03	1.36	ATB_Up
chr4	71871198	71873199	5.4286e-03	2.7714e-02	1.30	ATB_Up
chr1	218641799	218643000	1.3492e-03	1.1500e-02	1.44	ATB_Down
chr16	57102886	57105636	6.8186e-05	1.8979e-03	1.22	ATB_Up
chr2	228249136	228251441	2.7995e-03	1.8117e-02	1.31	ATB_Up
chr19	1131243	1133963	1.9275e-04	3.5232e-03	1.29	ATB_Up
chr2	136764680	136767505	3.8426e-05	1.3041e-03	1.28	ATB_Down
chr10	103732641	103735043	2.3484e-03	1.6212e-02	1.42	ATB_Up
chr21	36900281	36903255	3.8887e-04	5.3267e-03	1.37	ATB_Up
chr1	171710498	171714402	1.3492e-03	1.1500e-02	1.36	ATB_Up
chr11	2501098	2503845	2.4513e-04	4.0274e-03	1.44	ATB_Up
chr10	13914632	13917037	2.4513e-04	4.0274e-03	1.31	ATB_Down
chr13	111327972	111329947	1.0661e-05	6.1094e-04	1.38	ATB_Down
chr11	118121831	118123967	3.8887e-04	5.3267e-03	1.27	ATB_Down
chr3	72128995	72133003	7.4399e-06	5.3108e-04	1.22	ATB_Down
chr8	131053969	131055851	1.1114e-03	1.0091e-02	1.37	ATB_Up
chr5	37721102	37723702	4.8535e-04	6.0618e-03	1.44	ATB_Up
chr1	151839498	151841401	1.4956e-05	7.5516e-04	1.59	ATB_Up
chr4	156560299	156562103	1.3492e-03	1.1500e-02	1.21	ATB_Up
chr4	157867335	157869002	8.5734e-03	3.7364e-02	1.26	ATB_Up
chr1	229130402	229131601	7.4399e-06	5.3108e-04	1.31	ATB_Up
chr1	120529303	120532199	1.9611e-03	1.4531e-02	1.27	ATB_Up
chr11	113058489	113061145	1.1651e-04	2.6004e-03	1.23	ATB_Down
chr12	107722119	107724355	1.9611e-03	1.4531e-02	1.58	ATB_Up
chr15	63503299	63506068	1.5033e-04	3.0214e-03	1.26	ATB_Down
chr14	53627700	53630116	9.1058e-04	8.9178e-03	1.47	ATB_Down
chr19	24215738	24217480	3.0987e-04	4.6609e-03	1.36	ATB_Down
chr2	219180205	219182412	4.8535e-04	6.0618e-03	1.30	ATB_Down
chr1	67197297	67200008	4.6278e-03	2.5022e-02	1.68	ATB_Up
chr19	14511953	14514153	3.3237e-03	2.0281e-02	1.21	ATB_Up
chr2	7912620	7914820	6.0186e-04	6.9122e-03	1.30	ATB_Down
chr13	41855699	41857304	1.5033e-04	3.0214e-03	1.22	ATB_Up
chr11	9252298	9254331	1.5033e-04	3.0214e-03	1.26	ATB_Up
chr21	34904505	34906514	5.4286e-03	2.7714e-02	1.20	ATB_Up
chr20	4706814	4708599	6.8186e-05	1.8979e-03	1.47	ATB_Up
chr2	43515180	43516348	7.6699e-08	9.4090e-05	1.30	ATB_Up
chr9	35537810	35539728	2.3484e-03	1.6212e-02	1.25	ATB_Down
chr16	2608909	2611009	2.3484e-03	1.6212e-02	1.36	ATB_Down
chr3	143543862	143546227	1.0661e-05	6.1094e-04	1.32	ATB_Up
chr3	41158327	41160297	1.9275e-04	3.5232e-03	1.24	ATB_Down
chr1	228644802	228647302	2.4513e-04	4.0274e-03	1.20	ATB_Up
chr22	29513064	29515304	1.4573e-06	2.4378e-04	1.67	ATB_Up
chr4	159737998	159740398	1.9611e-03	1.4531e-02	1.23	ATB_Down
chr13	99300800	99303200	9.1058e-04	8.9178e-03	1.43	ATB_Down
chr5	43017282	43020486	4.6278e-03	2.5022e-02	1.29	ATB_Up
chr10	23800932	23802542	6.3450e-03	3.0671e-02	1.44	ATB_Up
chr17	36187501	36189601	8.9432e-05	2.2612e-03	1.20	ATB_Down
chr1	21348099	21350108	2.3484e-03	1.6212e-02	1.21	ATB_Up
chr12	26623408	26626883	7.4399e-06	5.3108e-04	1.44	ATB_Up
chr14	62128435	62131500	4.6278e-03	2.5022e-02	1.21	ATB_Up
chr5	90457090	90460019	7.4245e-04	7.8718e-03	1.32	ATB_Down
chr22	19630986	19632704	7.4245e-04	7.8718e-03	1.38	ATB_Down
chr15	69901168	69904100	5.4286e-03	2.7714e-02	1.23	ATB_Up
chr16	73116236	73117569	4.6278e-03	2.5022e-02	1.29	ATB_Up
chr4	83188398	83190307	3.4515e-06	3.6177e-04	1.33	ATB_Down
chr9	92761441	92762955	5.4286e-03	2.7714e-02	1.28	ATB_Up
chr8	119293801	119294901	3.0987e-04	4.6609e-03	1.32	ATB_Up
chr20	3537399	3538699	1.5033e-04	3.0214e-03	1.23	ATB_Up
chr15	77370300	77372300	9.1058e-04	8.9178e-03	1.24	ATB_Down
chr6	162520111	162522037	1.3123e-02	4.9584e-02	1.33	ATB_Down
chr3	188065940	188067303	5.4286e-03	2.7714e-02	1.38	ATB_Down
chr11	108069708	108072008	9.1058e-04	8.9178e-03	1.27	ATB_Down
chr5	78914983	78917010	1.1651e-04	2.6004e-03	1.26	ATB_Up
chr3	195170640	195172595	7.6699e-08	9.4090e-05	1.52	ATB_Down
chr4	2787545	2790461	3.9294e-03	2.2635e-02	1.31	ATB_Down
chr20	36824199	36826399	1.9611e-03	1.4531e-02	1.23	ATB_Down
chr10	126028647	126031219	9.9133e-03	4.1260e-02	1.36	ATB_Up
chr4	25929798	25931303	4.8535e-04	6.0618e-03	1.20	ATB_Up
chr6	14889171	14891383	3.9294e-03	2.2635e-02	1.34	ATB_Up
chr2	71856383	71858432	1.1425e-02	4.5298e-02	1.38	ATB_Up
chr14	77298586	77300116	6.0186e-04	6.9122e-03	1.23	ATB_Down
chr8	24244036	24245772	2.3484e-03	1.6212e-02	1.48	ATB_Down
chr2	33700510	33702732	8.5734e-03	3.7364e-02	1.22	ATB_Up
chr9	115873463	115875628	8.5734e-03	3.7364e-02	1.37	ATB_Up
chr3	195886344	195887857	1.4573e-06	2.4378e-04	1.29	ATB_Down
chr16	29167098	29170209	3.8426e-05	1.3041e-03	1.27	ATB_Down
chr10	74144519	74147319	8.9432e-05	2.2612e-03	1.22	ATB_Down
chr6	134658791	134660097	9.2039e-07	2.1775e-04	1.47	ATB_Down
chr1	66285997	66288001	1.5033e-04	3.0214e-03	1.35	ATB_Up
chr1	32000599	32002608	2.4513e-04	4.0274e-03	1.25	ATB_Down
chr1	50731097	50732803	4.6278e-03	2.5022e-02	1.22	ATB_Up
chr20	52353099	52354699	3.8426e-05	1.3041e-03	1.32	ATB_Down
chr8	139203769	139205169	1.9611e-03	1.4531e-02	1.31	ATB_Up
chr17	57353554	57356601	3.3237e-03	2.0281e-02	1.32	ATB_Up
chr15	78326296	78327900	1.5033e-04	3.0214e-03	1.31	ATB_Up
chr10	112028647	112030222	3.3237e-03	2.0281e-02	1.26	ATB_Up
chr3	182927327	182930944	1.1114e-03	1.0091e-02	1.31	ATB_Down
chr18	45496642	45498518	1.0661e-05	6.1094e-04	1.34	ATB_Down
chr11	73333698	73335598	2.3484e-03	1.6212e-02	1.23	ATB_Up
chr6	36214483	36217075	3.3237e-03	2.0281e-02	1.22	ATB_Down
chr10	26041619	26044719	7.4245e-04	7.8718e-03	1.30	ATB_Down
chr18	21441526	21443526	9.1058e-04	8.9178e-03	1.24	ATB_Up
chr20	12989899	12991472	7.3882e-03	3.3988e-02	1.37	ATB_Up
chr10	121153909	121156537	3.0987e-04	4.6609e-03	1.29	ATB_Down
chr11	60213367	60215403	9.1058e-04	8.9178e-03	1.21	ATB_Up
chr6	11322811	11325445	1.9275e-04	3.5232e-03	1.24	ATB_Down
chr17	78186288	78188144	1.5033e-04	3.0214e-03	1.27	ATB_Down
chr1	89591101	89593201	5.1389e-06	4.5029e-04	1.51	ATB_Up
chr12	46942706	46945206	2.3010e-06	2.9771e-04	1.37	ATB_Up
chr1	52604901	52606701	1.4956e-05	7.5516e-04	1.87	ATB_Up
chr9	124120841	124122072	1.3123e-02	4.9584e-02	1.35	ATB_Up
chr10	93970419	93972119	7.3882e-03	3.3988e-02	1.21	ATB_Up
chr15	86374700	86376529	2.7995e-03	1.8117e-02	1.23	ATB_Down
chr5	75841702	75844502	1.0661e-05	6.1094e-04	1.78	ATB_Up
chr20	43149399	43151699	6.0186e-04	6.9122e-03	1.21	ATB_Down
chr1	231966901	231969203	6.3450e-03	3.0671e-02	1.32	ATB_Up
chr14	81483834	81485634	2.3484e-03	1.6212e-02	1.22	ATB_Up
chr1	148183399	148185203	6.8186e-05	1.8979e-03	1.47	ATB_Down
chr2	11015907	11017632	1.9611e-03	1.4531e-02	1.62	ATB_Down
chr1	111421797	111424308	2.8379e-05	1.0981e-03	1.40	ATB_Up
chr6	34149811	34151983	3.8426e-05	1.3041e-03	1.26	ATB_Up
chr4	17577245	17582506	2.7995e-03	1.8117e-02	1.43	ATB_Up
chr2	166945348	166948605	3.0987e-04	4.6609e-03	1.46	ATB_Up
chr1	159060197	159063204	7.4245e-04	7.8718e-03	1.30	ATB_Up
chr4	129878698	129880502	4.6278e-03	2.5022e-02	1.25	ATB_Up
chr7	4751798	4753800	1.1114e-03	1.0091e-02	1.25	ATB_Up
chr8	37258801	37260269	1.6306e-03	1.2933e-02	1.23	ATB_Down
chr6	13255911	13257837	1.9275e-04	3.5232e-03	1.28	ATB_Down
chr5	171579687	171581690	1.3492e-03	1.1500e-02	1.28	ATB_Down
chr11	57528397	57530445	1.1651e-04	2.6004e-03	1.25	ATB_Down
chr8	32431701	32433741	2.8379e-05	1.0981e-03	1.28	ATB_Up
chr1	93651999	93653802	5.4286e-03	2.7714e-02	1.20	ATB_Down
chr1	117147697	117150201	2.4513e-04	4.0274e-03	1.32	ATB_Down
chr18	19880618	19883218	2.3484e-03	1.6212e-02	2.65	ATB_Down
chr2	29537648	29538610	1.9275e-04	3.5232e-03	1.28	ATB_Up
chr11	121210308	121212239	6.3450e-03	3.0671e-02	1.22	ATB_Up
chr12	96740401	96741547	1.1425e-02	4.5298e-02	1.21	ATB_Up
chr9	137347228	137349163	8.5734e-03	3.7364e-02	1.21	ATB_Down
chr17	78388501	78389801	2.3484e-03	1.6212e-02	1.32	ATB_Down
chr21	39677705	39679331	2.7995e-03	1.8117e-02	1.31	ATB_Up
chr9	137262839	137265964	1.4573e-06	2.4378e-04	1.25	ATB_Down
chr17	9916101	9917901	6.0186e-04	6.9122e-03	1.40	ATB_Down
chr20	31956999	31958399	1.1651e-04	2.6004e-03	1.47	ATB_Up
chr5	134727579	134730095	1.3492e-03	1.1500e-02	1.21	ATB_Up
chr4	40201545	40202945	1.1651e-04	2.6004e-03	1.23	ATB_Up
chr18	43262125	43264244	8.5734e-03	3.7364e-02	1.29	ATB_Up
chr16	12127137	12129945	3.8426e-05	1.3041e-03	1.67	ATB_Down
chr15	63959996	63962149	1.3492e-03	1.1500e-02	1.47	ATB_Up
chr10	13873119	13874422	3.8887e-04	5.3267e-03	1.24	ATB_Down
chr14	35805023	35806325	2.7995e-03	1.8117e-02	1.33	ATB_Down
chr5	108991289	108993895	6.3450e-03	3.0671e-02	1.33	ATB_Down
chr12	50410355	50412816	2.4513e-04	4.0274e-03	1.45	ATB_Up
chr6	35012011	35013611	7.4245e-04	7.8718e-03	1.22	ATB_Up
chr21	35504405	35506592	1.1114e-03	1.0091e-02	1.21	ATB_Down
chr12	131449506	131451910	3.8887e-04	5.3267e-03	1.39	ATB_Down
chr15	75659800	75661764	1.1425e-02	4.5298e-02	1.21	ATB_Down
chr11	121814908	121816339	3.8426e-05	1.3041e-03	1.39	ATB_Down
chr4	84045102	84048035	1.0661e-05	6.1094e-04	1.21	ATB_Up
chr5	14330282	14332882	5.1389e-05	1.5848e-03	1.29	ATB_Down
chr3	58652242	58653427	5.1389e-06	4.5029e-04	1.27	ATB_Down
chr5	150157477	150159186	4.6278e-03	2.5022e-02	1.23	ATB_Down
chr13	30981800	30984100	3.9294e-03	2.2635e-02	1.37	ATB_Down
chr12	118744406	118746855	3.4515e-06	3.6177e-04	1.25	ATB_Up
chr5	131772195	131775490	1.9275e-04	3.5232e-03	1.35	ATB_Down
chr1	78941198	78942903	9.9133e-03	4.1260e-02	1.37	ATB_Up
chr8	18588401	18589401	1.3123e-02	4.9584e-02	1.23	ATB_Up
chr1	154410899	154413397	1.6306e-03	1.2933e-02	1.27	ATB_Up
chr8	8100960	8103160	5.4286e-03	2.7714e-02	1.20	ATB_Down
chr12	4675399	4677947	1.9275e-04	3.5232e-03	1.23	ATB_Up
chr16	20704198	20706009	1.9611e-03	1.4531e-02	1.23	ATB_Down
chr3	194307064	194308764	4.6278e-03	2.5022e-02	1.23	ATB_Up
chr14	77233717	77236138	2.7995e-03	1.8117e-02	1.31	ATB_Down
chr6	164529675	164530937	5.4286e-03	2.7714e-02	1.21	ATB_Up
chr8	87519787	87522001	1.6306e-03	1.2933e-02	1.39	ATB_Down
chr10	104153276	104156391	5.1389e-05	1.5848e-03	1.37	ATB_Down
chr8	56917264	56920236	1.6306e-03	1.2933e-02	1.26	ATB_Up
chr14	68676534	68678666	5.1389e-05	1.5848e-03	1.32	ATB_Up
chr12	132287908	132289408	4.6278e-03	2.5022e-02	1.32	ATB_Down
chr20	2294561	2296720	1.3123e-02	4.9584e-02	1.27	ATB_Up
chr17	8818501	8820666	8.5734e-03	3.7364e-02	1.26	ATB_Down
chr9	132518739	132520528	2.3010e-06	2.9771e-04	1.33	ATB_Down
chr19	6086743	6089424	2.0786e-05	9.1308e-04	1.76	ATB_Up
chr2	65593380	65595732	4.8535e-04	6.0618e-03	1.20	ATB_Up
chr6	143233545	143235737	8.9432e-05	2.2612e-03	1.31	ATB_Up
chr18	5438606	5441218	3.8887e-04	5.3267e-03	1.23	ATB_Down
chr5	100225095	100227702	1.5033e-04	3.0214e-03	1.31	ATB_Up
chr1	211770398	211771501	2.3484e-03	1.6212e-02	1.35	ATB_Up
chr2	219596350	219599980	3.8887e-04	5.3267e-03	1.53	ATB_Down
chr9	136709072	136711772	3.8887e-04	5.3267e-03	1.26	ATB_Down
chr2	161227980	161229610	1.4573e-06	2.4378e-04	1.66	ATB_Up
chr11	34674716	34677010	1.6306e-03	1.2933e-02	1.22	ATB_Up
chr1	31390599	31392601	9.2039e-07	2.1775e-04	1.49	ATB_Up
chr17	16318601	16321001	7.4245e-04	7.8718e-03	1.27	ATB_Down
chr14	55347600	55349716	1.9275e-04	3.5232e-03	1.47	ATB_Up
chr9	120544728	120546755	1.5033e-04	3.0214e-03	1.38	ATB_Up
chr2	175247480	175250010	1.1425e-02	4.5298e-02	1.27	ATB_Up
chr12	106620060	106622508	2.3010e-06	2.9771e-04	1.42	ATB_Down
chr19	45125631	45127760	5.4286e-03	2.7714e-02	1.27	ATB_Down
chr2	225822136	225824541	1.0661e-05	6.1094e-04	1.29	ATB_Up
chr16	28190973	28193486	3.9294e-03	2.2635e-02	1.21	ATB_Down
chr22	30588892	30590292	1.5033e-04	3.0214e-03	1.26	ATB_Down
chr6	10081336	10083623	9.9133e-03	4.1260e-02	1.20	ATB_Down
chr11	15820539	15823208	1.4956e-05	7.5516e-04	1.31	ATB_Up
chr3	134946527	134948742	1.1114e-03	1.0091e-02	1.44	ATB_Down
chr11	109956985	109959089	2.4513e-04	4.0274e-03	1.31	ATB_Down
chr18	43546313	43547848	3.8887e-04	5.3267e-03	1.29	ATB_Up
chr1	24234500	24236101	2.4513e-04	4.0274e-03	1.25	ATB_Down
chr8	125814469	125815969	9.1058e-04	8.9178e-03	1.39	ATB_Up
chr16	12509209	12511851	9.9133e-03	4.1260e-02	1.87	ATB_Up
chr3	113344127	113345827	1.4956e-05	7.5516e-04	1.43	ATB_Down
chr5	42620886	42622586	2.8379e-05	1.0981e-03	1.47	ATB_Down
chr11	130015108	130017708	1.3492e-03	1.1500e-02	1.22	ATB_Down
chr16	53467836	53470309	1.9611e-03	1.4531e-02	1.25	ATB_Up
chr6	27831911	27834437	1.1651e-04	2.6004e-03	1.31	ATB_Up
chr1	212574697	212576897	4.6278e-03	2.5022e-02	1.32	ATB_Up
chr7	2549699	2552306	1.9611e-03	1.4531e-02	1.26	ATB_Down
chr14	76617435	76619738	2.3484e-03	1.6212e-02	1.23	ATB_Down
chr11	72150597	72152531	4.8535e-04	6.0618e-03	1.29	ATB_Up
chr4	185213598	185215745	8.5734e-03	3.7364e-02	1.23	ATB_Down
chr2	114133180	114135913	2.4513e-04	4.0274e-03	1.21	ATB_Down
chr11	183008	184831	1.3492e-03	1.1500e-02	2.20	ATB_Up
chr17	74552301	74554666	1.3123e-02	4.9584e-02	1.20	ATB_Down
chr5	82766593	82770426	7.3882e-03	3.3988e-02	1.33	ATB_Up
chr7	157637899	157639607	2.0786e-05	9.1308e-04	1.60	ATB_Down
chr13	27704182	27706082	7.3882e-03	3.3988e-02	1.31	ATB_Up
chr1	159036998	159039801	9.1058e-04	8.9178e-03	1.25	ATB_Up
chr5	76145189	76147695	1.1114e-03	1.0091e-02	1.21	ATB_Down
chr1	149357697	149359002	1.1651e-04	2.6004e-03	1.38	ATB_Up
chr2	240875194	240877794	9.2039e-07	2.1775e-04	1.85	ATB_Up
chr5	94596495	94598920	1.1651e-04	2.6004e-03	1.62	ATB_Down
chr2	219575020	219577036	6.8186e-05	1.8979e-03	1.33	ATB_Down
chr9	7966239	7968539	1.6306e-03	1.2933e-02	1.49	ATB_Down
chr3	50663472	50665923	1.3123e-02	4.9584e-02	1.35	ATB_Up
chr2	10168405	10170836	3.3237e-03	2.0281e-02	1.38	ATB_Down
chr1	116922301	116924203	7.3882e-03	3.3988e-02	1.22	ATB_Down
chr3	115756827	115758598	7.3882e-03	3.3988e-02	1.27	ATB_Down
chr7	17191400	17194100	2.7995e-03	1.8117e-02	1.41	ATB_Down
chr18	43249719	43251441	6.0186e-04	6.9122e-03	1.41	ATB_Up
chr15	102164500	102167203	3.8887e-04	5.3267e-03	1.58	ATB_Up
chr8	18952727	18954362	7.6699e-08	9.4090e-05	1.26	ATB_Up
chr2	110392920	110396232	7.4399e-06	5.3108e-04	1.40	ATB_Down
chr5	139948183	139949986	4.8535e-04	6.0618e-03	1.22	ATB_Up
chr18	3699042	3701048	1.1651e-04	2.6004e-03	1.25	ATB_Down
chr12	122948355	122950133	1.5340e-07	9.4090e-05	1.41	ATB_Up
chr16	81665609	81667692	1.1425e-02	4.5298e-02	1.25	ATB_Up
chr2	8333280	8335007	9.2039e-07	2.1775e-04	1.32	ATB_Down
chr20	8053377	8054877	5.1389e-05	1.5848e-03	1.37	ATB_Up
chr8	145085450	145087672	3.0680e-07	1.3371e-04	1.42	ATB_Down
chr2	46413807	46414980	1.3492e-03	1.1500e-02	1.47	ATB_Up
chr17	29906474	29910301	4.6278e-03	2.5022e-02	1.21	ATB_Up
chr1	59832801	59834602	1.9611e-03	1.4531e-02	1.27	ATB_Down
chr4	1328263	1330903	1.3123e-02	4.9584e-02	1.29	ATB_Up
chr1	226841799	226844103	1.3492e-03	1.1500e-02	1.31	ATB_Down
chr9	88952354	88954455	3.8887e-04	5.3267e-03	1.33	ATB_Up
chr4	17596345	17598245	1.5340e-07	9.4090e-05	1.33	ATB_Up
chr9	135225748	135227555	2.4513e-04	4.0274e-03	1.29	ATB_Up
chr9	134101972	134104454	6.3450e-03	3.0671e-02	1.24	ATB_Down
chr1	66277199	66279203	1.3123e-02	4.9584e-02	1.20	ATB_Up
chr2	113881080	113883294	1.4956e-05	7.5516e-04	1.37	ATB_Up
chr12	40616828	40621408	1.3123e-02	4.9584e-02	1.22	ATB_Up
chr11	58543732	58545708	1.4573e-06	2.4378e-04	1.27	ATB_Down
chr16	82190192	82191845	5.1389e-06	4.5029e-04	1.61	ATB_Up
chr8	142155427	142157162	9.1058e-04	8.9178e-03	1.22	ATB_Down
chr8	29594802	29596401	8.5734e-03	3.7364e-02	1.20	ATB_Down
chr15	35350100	35352229	3.9294e-03	2.2635e-02	1.38	ATB_Down
chr11	10456889	10459197	5.1389e-05	1.5848e-03	1.29	ATB_Down
chr5	67664777	67666186	1.9275e-04	3.5232e-03	1.47	ATB_Up
chr10	75997132	75998832	3.8887e-04	5.3267e-03	1.23	ATB_Up
chr8	6725364	6727601	9.1058e-04	8.9178e-03	1.83	ATB_Up
chr9	98823000	98825156	2.7995e-03	1.8117e-02	1.39	ATB_Up
chr18	19861629	19863529	1.9611e-03	1.4531e-02	2.95	ATB_Down
chr1	204960308	204962699	3.3237e-03	2.0281e-02	1.21	ATB_Down
chr2	182561580	182563041	4.8535e-04	6.0618e-03	1.21	ATB_Up
chr7	139615400	139616800	3.8887e-04	5.3267e-03	1.23	ATB_Up
chr16	67537022	67539497	3.3237e-03	2.0281e-02	1.28	ATB_Down
chr17	30645401	30647001	9.1058e-04	8.9178e-03	1.31	ATB_Down
chr12	24966607	24968416	2.0786e-05	9.1308e-04	1.23	ATB_Up
chr12	2026406	2028308	1.1114e-03	1.0091e-02	1.26	ATB_Down
chr2	230272105	230274936	1.9611e-03	1.4531e-02	1.35	ATB_Down
chr1	59972099	59974201	1.1114e-03	1.0091e-02	1.32	ATB_Up
chr14	77586357	77588620	6.3450e-03	3.0671e-02	1.33	ATB_Down
chr2	39054432	39055607	3.0987e-04	4.6609e-03	1.22	ATB_Down
chr2	47260440	47263680	2.3484e-03	1.6212e-02	1.31	ATB_Down
chr17	40349866	40352401	2.4513e-04	4.0274e-03	1.29	ATB_Down
chr22	24535789	24537292	1.1114e-03	1.0091e-02	1.28	ATB_Down
chr1	182112797	182113901	8.5734e-03	3.7364e-02	1.23	ATB_Up
chr11	124491808	124494045	9.1058e-04	8.9178e-03	1.21	ATB_Down
chr10	95146119	95148119	2.7995e-03	1.8117e-02	1.28	ATB_Up
chr13	53087204	53089120	7.3882e-03	3.3988e-02	1.33	ATB_Up
chr1	212781298	212783503	8.5734e-03	3.7364e-02	1.23	ATB_Up
chr1	234866897	234868297	1.3123e-02	4.9584e-02	1.30	ATB_Up
chr12	9873357	9875499	2.4513e-04	4.0274e-03	1.41	ATB_Down
chr1	192904597	192907608	8.9432e-05	2.2612e-03	1.23	ATB_Down
chr1	172787198	172789103	2.4513e-04	4.0274e-03	1.32	ATB_Up
chr3	127017427	127019144	5.1389e-06	4.5029e-04	1.30	ATB_Down
chr20	32254000	32255000	2.7995e-03	1.8117e-02	1.23	ATB_Up
chr17	76587216	76589801	3.0987e-04	4.6609e-03	1.24	ATB_Down
chr9	123236148	123238203	1.9611e-03	1.4531e-02	1.41	ATB_Up
chr11	1870608	1874697	3.4515e-06	3.6177e-04	1.25	ATB_Down
chr4	166176002	166178398	1.1425e-02	4.5298e-02	1.33	ATB_Up
chr7	130587898	130589700	3.8426e-05	1.3041e-03	1.31	ATB_Up
chr2	61583207	61584410	9.9133e-03	4.1260e-02	1.44	ATB_Up
chr12	68772008	68774708	7.3882e-03	3.3988e-02	1.29	ATB_Down
chr3	36953272	36955212	7.4245e-04	7.8718e-03	1.52	ATB_Up
chr15	102180700	102183713	2.4513e-04	4.0274e-03	1.21	ATB_Down
chr12	47057807	47059507	1.0661e-05	6.1094e-04	1.41	ATB_Up
chr19	4561631	4564206	3.3237e-03	2.0281e-02	1.22	ATB_Down
chr12	95525116	95527416	1.1114e-03	1.0091e-02	1.32	ATB_Down
chr10	23700902	23703937	6.8186e-05	1.8979e-03	1.42	ATB_Up
chr12	8692266	8695368	1.9611e-03	1.4531e-02	1.43	ATB_Down
chr3	151930297	151932103	1.9611e-03	1.4531e-02	1.22	ATB_Down
chr1	116269399	116271703	5.4286e-03	2.7714e-02	1.29	ATB_Down
chr3	5312097	5313464	3.9294e-03	2.2635e-02	1.61	ATB_Down
chr15	50356200	50360031	4.6278e-03	2.5022e-02	1.31	ATB_Up
chr14	95788437	95790246	7.4245e-04	7.8718e-03	1.28	ATB_Down
chr3	184189974	184191574	1.9611e-03	1.4531e-02	1.37	ATB_Down
chr14	103234166	103235834	7.4399e-06	5.3108e-04	1.31	ATB_Down
chr19	9694231	9695931	3.0987e-04	4.6609e-03	1.23	ATB_Down
chr6	21987011	21988645	7.4399e-06	5.3108e-04	1.28	ATB_Down
chr1	203797798	203800502	1.1114e-03	1.0091e-02	1.46	ATB_Up
chr11	61123885	61125710	2.8379e-05	1.0981e-03	1.35	ATB_Down
chr2	31441305	31443605	1.4573e-06	2.4378e-04	1.46	ATB_Down
chr4	101260859	101263159	3.0987e-04	4.6609e-03	1.39	ATB_Down
chr5	75838385	75839685	3.8426e-05	1.3041e-03	1.21	ATB_Up
chr11	66956808	66958699	7.4399e-06	5.3108e-04	1.46	ATB_Up
chr5	6766377	6767693	2.4513e-04	4.0274e-03	1.22	ATB_Down
chr12	83263941	83265357	7.4245e-04	7.8718e-03	1.22	ATB_Down
chr15	50380900	50382914	3.9294e-03	2.2635e-02	1.20	ATB_Up
chr9	32255856	32257853	6.0186e-04	6.9122e-03	1.30	ATB_Down
chr2	7381880	7384080	2.7995e-03	1.8117e-02	1.23	ATB_Up
chr5	177665843	177668985	1.1425e-02	4.5298e-02	1.27	ATB_Up
chr6	35014975	35016921	7.3882e-03	3.3988e-02	1.30	ATB_Up
chr22	35791489	35794120	5.4286e-03	2.7714e-02	1.20	ATB_Down
chr3	122908451	122910251	2.8379e-05	1.0981e-03	1.53	ATB_Down
chr6	4407221	4409483	7.4245e-04	7.8718e-03	1.31	ATB_Up
chr17	26383501	26385801	7.4245e-04	7.8718e-03	1.21	ATB_Up
chr6	32496637	32499649	2.3484e-03	1.6212e-02	4.90	ATB_Down
chr3	119346595	119350874	3.3237e-03	2.0281e-02	1.28	ATB_Down
chr19	14782464	14787231	1.1651e-04	2.6004e-03	1.32	ATB_Down
chr1	186817400	186819698	1.4573e-06	2.4378e-04	1.40	ATB_Up
chr11	63384589	63385998	1.6306e-03	1.2933e-02	1.77	ATB_Down
chr5	72793582	72795489	9.1058e-04	8.9178e-03	1.25	ATB_Down
chr15	100455200	100457700	1.4956e-05	7.5516e-04	1.84	ATB_Down
chr7	76217599	76218899	2.0786e-05	9.1308e-04	1.22	ATB_Up
chr6	139290945	139293318	8.5734e-03	3.7364e-02	1.22	ATB_Up
chr12	124734566	124736347	6.3450e-03	3.0671e-02	1.34	ATB_Down
chr9	93912554	93914411	1.1651e-04	2.6004e-03	1.32	ATB_Up
chr16	74970486	74972009	1.3492e-03	1.1500e-02	1.41	ATB_Up
chr8	134415259	134416759	5.1389e-05	1.5848e-03	1.27	ATB_Down
chr1	156117297	156119301	4.8535e-04	6.0618e-03	1.21	ATB_Down
chr20	48954799	48956499	2.0786e-05	9.1308e-04	1.35	ATB_Up
chr20	48908299	48909899	7.4245e-04	7.8718e-03	1.34	ATB_Up
chr21	46548931	46551036	4.8535e-04	6.0618e-03	1.36	ATB_Up
chr3	42028497	42029697	2.3484e-03	1.6212e-02	1.24	ATB_Down
chr3	52703727	52705985	2.3010e-06	2.9771e-04	1.34	ATB_Up
chr10	49841819	49843337	3.0680e-07	1.3371e-04	1.34	ATB_Up
chr10	129860537	129864064	1.9611e-03	1.4531e-02	1.25	ATB_Down
chr4	96136699	96138699	6.8186e-05	1.8979e-03	1.30	ATB_Down
chr10	104211819	104214409	1.1651e-04	2.6004e-03	1.36	ATB_Up
chr2	225265736	225268013	3.9294e-03	2.2635e-02	1.25	ATB_Down
chr12	65106908	65109749	2.7995e-03	1.8117e-02	1.27	ATB_Up
chr17	2059863	2062116	6.3450e-03	3.0671e-02	1.30	ATB_Down
chr20	19965699	19967499	5.1389e-05	1.5848e-03	1.26	ATB_Down
chr1	193506598	193507699	2.7995e-03	1.8117e-02	1.20	ATB_Up
chr7	130614599	130616402	4.8535e-04	6.0618e-03	1.50	ATB_Up
chr6	14857197	14858983	1.1425e-02	4.5298e-02	1.21	ATB_Down
chr3	31306327	31308827	1.6306e-03	1.2933e-02	1.20	ATB_Down
chr10	129331419	129333737	1.3492e-03	1.1500e-02	1.25	ATB_Down
chr16	11443286	11444697	1.5033e-04	3.0214e-03	1.29	ATB_Up
chr1	63265398	63267703	4.6278e-03	2.5022e-02	1.21	ATB_Down
chr10	32428032	32429337	4.6278e-03	2.5022e-02	1.21	ATB_Up
chr10	95149796	95151047	2.0786e-05	9.1308e-04	1.32	ATB_Up
chr20	20252599	20254499	2.0786e-05	9.1308e-04	1.38	ATB_Down
chr20	39630499	39633299	1.4956e-05	7.5516e-04	1.30	ATB_Up
chr22	29547970	29549370	3.4515e-06	3.6177e-04	2.74	ATB_Up
chr7	17038799	17040100	1.5033e-04	3.0214e-03	1.27	ATB_Up
chr2	197945632	197947205	5.1389e-06	4.5029e-04	1.25	ATB_Down
chr1	155606598	155608198	2.4513e-04	4.0274e-03	1.27	ATB_Up
chr8	77457160	77459160	1.9611e-03	1.4531e-02	1.20	ATB_Down
chr9	5509411	5511528	2.4513e-04	4.0274e-03	1.39	ATB_Up
chr22	27013262	27014692	3.3237e-03	2.0281e-02	1.25	ATB_Down
chr12	90273608	90275808	1.6306e-03	1.2933e-02	1.25	ATB_Down
chr5	101654086	101656002	1.3123e-02	4.9584e-02	1.26	ATB_Down
chr16	87980936	87982436	6.0186e-04	6.9122e-03	1.30	ATB_Up
chr2	208526336	208528236	9.1058e-04	8.9178e-03	1.41	ATB_Down
chr5	77160143	77162410	2.7995e-03	1.8117e-02	1.34	ATB_Down
chr6	37138380	37140411	1.1114e-03	1.0091e-02	1.25	ATB_Up
chr20	33679399	33681920	3.0987e-04	4.6609e-03	1.22	ATB_Up
chr10	88772637	88774394	1.1114e-03	1.0091e-02	1.33	ATB_Up
chr9	79257954	79259454	1.9275e-04	3.5232e-03	1.27	ATB_Up
chr9	90327728	90329648	1.1425e-02	4.5298e-02	1.21	ATB_Up
chr4	57723539	57725245	3.3237e-03	2.0281e-02	2.35	ATB_Up
chr3	129207374	129210142	5.1389e-05	1.5848e-03	1.46	ATB_Down
chr5	98368698	98369883	3.3237e-03	2.0281e-02	1.22	ATB_Up
chr5	173168477	173170277	1.9611e-03	1.4531e-02	1.33	ATB_Up
chr1	143949999	143951801	7.3882e-03	3.3988e-02	1.21	ATB_Down
chr12	100593955	100595506	2.4513e-04	4.0274e-03	1.23	ATB_Up
chr17	40399501	40402401	3.3237e-03	2.0281e-02	1.35	ATB_Up
chr21	39599481	39602286	4.8535e-04	6.0618e-03	1.39	ATB_Up
chr8	134930236	134933002	2.7995e-03	1.8117e-02	1.24	ATB_Down
chr8	97937743	97940236	1.9611e-03	1.4531e-02	1.23	ATB_Up
chr12	46955455	46957628	1.4956e-05	7.5516e-04	1.51	ATB_Up
chr5	169695484	169699477	1.5340e-07	9.4090e-05	1.74	ATB_Up
chr3	177144272	177145904	1.3492e-03	1.1500e-02	1.33	ATB_Up
chr7	138248698	138251600	1.1114e-03	1.0091e-02	1.58	ATB_Up
chr17	28274801	28276903	1.9611e-03	1.4531e-02	1.23	ATB_Down
chr6	42741783	42744211	1.1114e-03	1.0091e-02	1.25	ATB_Up
chr1	21424901	21427903	9.2039e-07	2.1775e-04	1.48	ATB_Up
chr12	106177260	106179260	4.8535e-04	6.0618e-03	1.27	ATB_Down
chr22	37667033	37667986	5.1389e-05	1.5848e-03	1.22	ATB_Up
chr15	62949803	62951303	1.9611e-03	1.4531e-02	1.25	ATB_Up
chr7	148260598	148262599	2.3010e-06	2.9771e-04	1.61	ATB_Up
chr1	161358701	161360503	6.8186e-05	1.8979e-03	1.23	ATB_Up
chr19	50399444	50401979	3.3237e-03	2.0281e-02	1.30	ATB_Down
chr21	36207317	36209692	2.4513e-04	4.0274e-03	1.43	ATB_Up
chr8	8774251	8776269	5.3690e-07	1.7434e-04	1.73	ATB_Up
chr14	60617886	60622247	9.9133e-03	4.1260e-02	1.23	ATB_Down
chr17	33758895	33761263	2.4513e-04	4.0274e-03	1.20	ATB_Up
chr1	151283097	151285603	8.5734e-03	3.7364e-02	1.34	ATB_Up
chr14	76044034	76046135	4.6278e-03	2.5022e-02	1.23	ATB_Up
chr1	25435498	25437903	4.8535e-04	6.0618e-03	1.30	ATB_Down
chr16	17352036	17354109	3.0987e-04	4.6609e-03	1.22	ATB_Up
chr19	6272943	6275260	1.3123e-02	4.9584e-02	1.22	ATB_Up
chr6	138110480	138112698	6.0186e-04	6.9122e-03	1.30	ATB_Down
chr12	116485857	116487555	9.9133e-03	4.1260e-02	1.22	ATB_Up
chr19	23868760	23870638	3.0987e-04	4.6609e-03	1.54	ATB_Down
chr18	53176975	53178947	1.0661e-05	6.1094e-04	1.39	ATB_Up
chr10	122609947	122612347	5.4286e-03	2.7714e-02	1.26	ATB_Down
chr7	130694799	130696899	6.0186e-04	6.9122e-03	1.24	ATB_Up
chr6	42531169	42534180	2.3010e-06	2.9771e-04	1.25	ATB_Up
chr4	38073663	38075504	9.9133e-03	4.1260e-02	1.54	ATB_Up
chr17	33377301	33379901	8.9432e-05	2.2612e-03	1.33	ATB_Down
chr11	9180331	9184245	1.1114e-03	1.0091e-02	1.24	ATB_Up
chr2	71297899	71300480	5.4286e-03	2.7714e-02	1.22	ATB_Down
chr9	37908210	37910139	3.0680e-07	1.3371e-04	1.33	ATB_Down
chr16	16306086	16309116	8.5734e-03	3.7364e-02	1.23	ATB_Down
chr10	88198719	88201137	4.6278e-03	2.5022e-02	1.28	ATB_Down
chr3	27211795	27213227	2.3484e-03	1.6212e-02	1.91	ATB_Down
chr2	136774241	136777780	6.0186e-04	6.9122e-03	1.21	ATB_Down
chr12	48261906	48263141	1.5033e-04	3.0214e-03	1.22	ATB_Up
chr5	89985586	89987089	9.9133e-03	4.1260e-02	1.22	ATB_Down
chr6	26032518	26034437	6.0186e-04	6.9122e-03	1.23	ATB_Up
chr6	26233612	26235618	1.5033e-04	3.0214e-03	1.21	ATB_Up
chr3	51294927	51296427	5.1389e-06	4.5029e-04	1.25	ATB_Down
chr3	88198244	88200723	8.9432e-05	2.2612e-03	1.24	ATB_Up
chr17	57514288	57516501	3.8426e-05	1.3041e-03	1.36	ATB_Up
chr20	3960366	3962699	1.1114e-03	1.0091e-02	1.21	ATB_Up
chr15	93501103	93503443	1.1114e-03	1.0091e-02	1.27	ATB_Up
chr22	32533304	32534846	1.4956e-05	7.5516e-04	1.45	ATB_Up
chr9	75539242	75541739	7.4245e-04	7.8718e-03	1.37	ATB_Down
chr6	134566983	134569345	1.1114e-03	1.0091e-02	1.32	ATB_Down
chr6	16711968	16714711	1.6306e-03	1.2933e-02	1.30	ATB_Up
chr21	43500042	43502492	5.4286e-03	2.7714e-02	1.69	ATB_Down
chr1	149856797	149860502	2.8379e-05	1.0981e-03	1.30	ATB_Up
chr1	244978202	244980802	1.6306e-03	1.2933e-02	1.24	ATB_Down
chr20	217499	219499	1.5033e-04	3.0214e-03	1.41	ATB_Up
chr2	138737105	138739332	3.4515e-06	3.6177e-04	1.44	ATB_Down
chr2	208362705	208368436	1.9275e-04	3.5232e-03	1.46	ATB_Down
chr1	224684597	224687303	6.8186e-05	1.8979e-03	1.22	ATB_Up
chr6	37016237	37019037	2.0786e-05	9.1308e-04	1.40	ATB_Up
chr3	186059374	186061544	2.4513e-04	4.0274e-03	1.30	ATB_Down
chr10	88963019	88965037	6.8186e-05	1.8979e-03	1.28	ATB_Up
chr1	179002798	179004998	3.9294e-03	2.2635e-02	1.30	ATB_Up
chr10	63725041	63726841	1.6306e-03	1.2933e-02	1.60	ATB_Up
chr6	36257934	36260345	3.0987e-04	4.6609e-03	1.28	ATB_Down
chr1	239799	244499	3.3237e-03	2.0281e-02	1.53	ATB_Down
chr16	29085286	29087509	4.8535e-04	6.0618e-03	1.21	ATB_Down
chr20	35961606	35962999	1.3123e-02	4.9584e-02	1.23	ATB_Down
chr9	93969196	93971774	9.1058e-04	8.9178e-03	1.40	ATB_Up
chr6	138043183	138044983	4.6278e-03	2.5022e-02	1.22	ATB_Up
chr6	35693334	35694534	3.9294e-03	2.2635e-02	1.43	ATB_Up
chr9	137814100	137815663	5.4286e-03	2.7714e-02	1.23	ATB_Up
chr12	83249599	83251399	3.8887e-04	5.3267e-03	1.22	ATB_Down
chr5	75600286	75602477	5.3690e-07	1.7434e-04	1.23	ATB_Down
chr19	3140982	3143880	1.3492e-03	1.1500e-02	1.26	ATB_Up
chr1	146696301	146698198	3.8426e-05	1.3041e-03	1.30	ATB_Down
chr5	75587695	75590582	5.1389e-05	1.5848e-03	1.26	ATB_Down
chr6	32458686	32460724	1.3123e-02	4.9584e-02	3.94	ATB_Down
chr16	29119142	29121209	8.9432e-05	2.2612e-03	1.50	ATB_Down
chr5	39223477	39225610	2.3484e-03	1.6212e-02	1.22	ATB_Up
chr9	137820139	137821654	1.6306e-03	1.2933e-02	1.24	ATB_Down
chr7	77028507	77031199	8.9432e-05	2.2612e-03	1.20	ATB_Down
chr18	56201618	56203831	5.4286e-03	2.7714e-02	1.20	ATB_Down
chr5	59947102	59949395	3.8887e-04	5.3267e-03	1.42	ATB_Up
chr1	54696108	54697508	3.3237e-03	2.0281e-02	1.22	ATB_Up
chr11	60837497	60839539	1.9611e-03	1.4531e-02	1.34	ATB_Down
chr20	3775900	3777200	7.4245e-04	7.8718e-03	1.24	ATB_Up
chr17	61538001	61539601	8.9432e-05	2.2612e-03	1.37	ATB_Up
chr7	101534400	101536799	1.6306e-03	1.2933e-02	1.37	ATB_Up
chr2	42331732	42334105	7.3882e-03	3.3988e-02	1.21	ATB_Down
chr10	90790296	90792919	4.6278e-03	2.5022e-02	1.30	ATB_Down
chr3	75290397	75291703	6.0186e-04	6.9122e-03	1.44	ATB_Down
chr6	133118969	133120269	2.0786e-05	9.1308e-04	1.38	ATB_Down
chr12	40315547	40317608	2.4513e-04	4.0274e-03	1.22	ATB_Down
chr12	105062567	105066655	2.3484e-03	1.6212e-02	1.23	ATB_Down
chr4	124260859	124262598	1.9611e-03	1.4531e-02	1.25	ATB_Up
chr15	94404800	94407333	1.9611e-03	1.4531e-02	1.29	ATB_Down
chr6	36997011	36998169	1.6306e-03	1.2933e-02	1.24	ATB_Up
chr15	33199800	33201964	2.7995e-03	1.8117e-02	1.24	ATB_Up
chr14	55196434	55197934	3.0987e-04	4.6609e-03	1.35	ATB_Up
chr4	185337499	185339799	2.7995e-03	1.8117e-02	1.25	ATB_Up
chr5	146782718	146784910	1.1425e-02	4.5298e-02	1.38	ATB_Up
chr17	27293601	27295501	6.8186e-05	1.8979e-03	1.27	ATB_Down
chr19	16694879	16698460	2.4513e-04	4.0274e-03	1.24	ATB_Down
chr16	57013181	57014752	3.8426e-05	1.3041e-03	1.49	ATB_Up
chr6	26249469	26253037	5.1389e-06	4.5029e-04	1.32	ATB_Up
chr3	119277574	119279003	1.9611e-03	1.4531e-02	1.30	ATB_Down
chr12	53758506	53760841	3.0987e-04	4.6609e-03	1.38	ATB_Up
chr1	212768997	212770498	1.0661e-05	6.1094e-04	1.64	ATB_Up
chr10	33644096	33645296	4.8535e-04	6.0618e-03	1.50	ATB_Up
chr1	151248899	151250901	1.9611e-03	1.4531e-02	1.24	ATB_Down
chr8	103674201	103675936	4.6278e-03	2.5022e-02	1.24	ATB_Up
chr21	39660354	39663233	4.6278e-03	2.5022e-02	1.23	ATB_Up
chr2	231657905	231660410	5.1389e-05	1.5848e-03	1.42	ATB_Up
chr7	2776799	2778807	5.3690e-07	1.7434e-04	1.29	ATB_Down
chr6	134561275	134562880	1.1114e-03	1.0091e-02	1.26	ATB_Down
chr21	30528505	30530813	7.3882e-03	3.3988e-02	1.34	ATB_Down
chr3	185902227	185904227	1.3492e-03	1.1500e-02	1.25	ATB_Down
chr7	155385699	155387199	9.9133e-03	4.1260e-02	1.23	ATB_Down
chr1	224431799	224434101	2.0786e-05	9.1308e-04	1.41	ATB_Down
chr3	182951327	182952527	2.7995e-03	1.8117e-02	1.42	ATB_Down
chr8	87129927	87132327	1.1114e-03	1.0091e-02	1.31	ATB_Down
chr1	228962198	228964198	2.8379e-05	1.0981e-03	1.37	ATB_Up
chr12	56714111	56715706	5.3690e-07	1.7434e-04	1.43	ATB_Up
chr5	172461786	172464395	2.3010e-06	2.9771e-04	1.26	ATB_Up
chr19	4430231	4432679	2.8379e-05	1.0981e-03	1.51	ATB_Down
chr10	63751205	63754402	2.8379e-05	1.0981e-03	1.28	ATB_Up
chr16	86017086	86019797	2.7995e-03	1.8117e-02	1.31	ATB_Down
chr1	159849398	159851098	6.0186e-04	6.9122e-03	1.24	ATB_Up
chr16	28516986	28519386	1.3123e-02	4.9584e-02	1.21	ATB_Up
chr8	134531760	134533843	8.5734e-03	3.7364e-02	1.32	ATB_Up
chr10	129852037	129853358	1.6306e-03	1.2933e-02	1.21	ATB_Down
chr9	107597328	107598663	4.6278e-03	2.5022e-02	1.25	ATB_Up
chr7	2680500	2681703	8.9432e-05	2.2612e-03	1.40	ATB_Down
chr14	25572016	25573837	7.4399e-06	5.3108e-04	1.40	ATB_Down
chr22	40356628	40358181	7.4245e-04	7.8718e-03	1.32	ATB_Up
chr22	17582195	17583759	6.3450e-03	3.0671e-02	1.27	ATB_Up
chr6	111254691	111256336	2.3484e-03	1.6212e-02	1.36	ATB_Up
chr6	20173666	20175511	1.6306e-03	1.2933e-02	1.39	ATB_Down
chr8	71452401	71453955	1.6306e-03	1.2933e-02	1.34	ATB_Up
chr7	25682700	25684299	1.6306e-03	1.2933e-02	1.36	ATB_Down
chr10	92957719	92959947	4.6278e-03	2.5022e-02	1.37	ATB_Up
chr1	160044499	160047101	4.8535e-04	6.0618e-03	1.46	ATB_Down
chr10	76950837	76953258	1.9611e-03	1.4531e-02	1.25	ATB_Up
chr20	46066499	46068920	9.9133e-03	4.1260e-02	1.41	ATB_Down
chr20	48384099	48385899	4.6278e-03	2.5022e-02	1.32	ATB_Up
chr1	25635401	25636801	3.0987e-04	4.6609e-03	1.70	ATB_Up
chr2	240386041	240388436	1.0661e-05	6.1094e-04	1.37	ATB_Down
chr20	11432200	11434099	3.8887e-04	5.3267e-03	1.43	ATB_Down
chr8	144627200	144630656	1.9275e-04	3.5232e-03	1.35	ATB_Up
chr8	145995427	145996960	9.1058e-04	8.9178e-03	1.24	ATB_Down
chr2	109871541	109873280	5.1389e-05	1.5848e-03	1.40	ATB_Down
chr21	36847012	36848831	1.0661e-05	6.1094e-04	1.27	ATB_Up
chr14	31752081	31754235	5.4286e-03	2.7714e-02	1.23	ATB_Up
chr3	169683827	169686074	1.6306e-03	1.2933e-02	1.30	ATB_Down
chr9	5493021	5495228	3.9294e-03	2.2635e-02	1.47	ATB_Up
chr2	24704620	24706805	1.5340e-07	9.4090e-05	1.24	ATB_Down
chr15	70766400	70768400	6.0186e-04	6.9122e-03	1.31	ATB_Up
chr13	28667782	28669490	1.9275e-04	3.5232e-03	1.26	ATB_Up
chr2	241899305	241900807	1.0661e-05	6.1094e-04	1.57	ATB_Down
chr2	64430180	64432620	2.4513e-04	4.0274e-03	1.33	ATB_Down
chr1	18486102	18487702	2.8379e-05	1.0981e-03	1.40	ATB_Down
chr12	76413507	76415755	1.3123e-02	4.9584e-02	1.44	ATB_Up
chr3	16522474	16525195	4.6278e-03	2.5022e-02	1.20	ATB_Down
chr19	40595680	40597680	2.0786e-05	9.1308e-04	1.31	ATB_Down
chr6	114016184	114019775	9.1058e-04	8.9178e-03	1.34	ATB_Down
chr10	18073419	18075296	1.9611e-03	1.4531e-02	4.58	ATB_Down
chr6	26188137	26190075	9.1058e-04	8.9178e-03	1.39	ATB_Up
chr14	102965916	102967742	8.9432e-05	2.2612e-03	1.28	ATB_Up
chr22	37269087	37271104	5.4286e-03	2.7714e-02	1.21	ATB_Up
chr6	7697145	7699911	3.3237e-03	2.0281e-02	1.36	ATB_Up
chr1	36358699	36360998	9.1058e-04	8.9178e-03	1.27	ATB_Down
chr8	8944943	8947372	3.0987e-04	4.6609e-03	1.43	ATB_Up
chr19	42900160	42901579	9.1058e-04	8.9178e-03	1.20	ATB_Down
chr17	61516301	61518163	6.0186e-04	6.9122e-03	1.27	ATB_Up
chr2	152903064	152904199	4.6278e-03	2.5022e-02	1.26	ATB_Up
chr10	60094331	60096083	1.9275e-04	3.5232e-03	1.22	ATB_Up
chr5	126096877	126099683	1.1114e-03	1.0091e-02	1.35	ATB_Up
chr4	1156035	1158335	1.6306e-03	1.2933e-02	1.46	ATB_Up
chr8	41401836	41404069	6.3450e-03	3.0671e-02	1.22	ATB_Down
chr12	76337207	76339441	8.5734e-03	3.7364e-02	1.32	ATB_Up
chr6	37000221	37002491	1.5033e-04	3.0214e-03	1.36	ATB_Up
chr13	51552490	51554206	1.5033e-04	3.0214e-03	1.21	ATB_Down
chr1	8156097	8158502	5.4286e-03	2.7714e-02	1.24	ATB_Up
chr12	92905255	92908211	2.8379e-05	1.0981e-03	1.39	ATB_Up
chr1	161509301	161510802	8.9432e-05	2.2612e-03	1.30	ATB_Up
chr2	68665080	68666480	2.8379e-05	1.0981e-03	1.25	ATB_Down
chr11	82827385	82829185	2.3484e-03	1.6212e-02	1.22	ATB_Up
chr3	141993903	141996562	4.6278e-03	2.5022e-02	1.24	ATB_Up
chr5	34585793	34588802	2.3484e-03	1.6212e-02	1.50	ATB_Down
chr20	44626399	44628299	9.1058e-04	8.9178e-03	1.40	ATB_Down
chr17	78227788	78229888	1.6306e-03	1.2933e-02	1.52	ATB_Up
chr14	68714281	68715617	3.3237e-03	2.0281e-02	1.20	ATB_Up
chr6	320937	322437	7.3882e-03	3.3988e-02	1.25	ATB_Up
chr9	20972839	20975511	6.3450e-03	3.0671e-02	1.26	ATB_Up
chr7	68720696	68722599	2.8379e-05	1.0981e-03	2.10	ATB_Down
chr9	94181039	94183048	5.1389e-05	1.5848e-03	1.41	ATB_Up
chr19	10307980	10310463	7.4245e-04	7.8718e-03	1.27	ATB_Up
chr7	127639999	127641407	7.3882e-03	3.3988e-02	1.31	ATB_Up
chr11	117829672	117831945	1.3492e-03	1.1500e-02	1.22	ATB_Up
chr1	12044599	12047308	1.3123e-02	4.9584e-02	1.86	ATB_Down
chr15	86244703	86246821	1.0661e-05	6.1094e-04	1.33	ATB_Up
chr6	6406784	6408518	2.3484e-03	1.6212e-02	1.39	ATB_Up
chr20	47439077	47442299	3.3237e-03	2.0281e-02	1.24	ATB_Up
chr10	19962937	19964943	1.0661e-05	6.1094e-04	1.35	ATB_Down
chr7	77038007	77041206	3.0987e-04	4.6609e-03	1.31	ATB_Down
chr2	70153394	70154980	1.5033e-04	3.0214e-03	1.24	ATB_Up
chr11	9293975	9296589	1.6306e-03	1.2933e-02	1.25	ATB_Down
chr19	10977927	10979463	1.9611e-03	1.4531e-02	1.46	ATB_Up
chr17	48995601	48998001	3.3237e-03	2.0281e-02	1.38	ATB_Down
chr3	45680872	45682127	6.8186e-05	1.8979e-03	1.21	ATB_Up
chr11	109939085	109941085	6.8186e-05	1.8979e-03	1.53	ATB_Down
chr6	47170605	47171880	3.9294e-03	2.2635e-02	1.41	ATB_Up
chr8	56985762	56987721	6.8186e-05	1.8979e-03	1.23	ATB_Up
chr10	91054719	91057019	7.4245e-04	7.8718e-03	1.36	ATB_Up
chr14	45718166	45720716	4.6278e-03	2.5022e-02	1.22	ATB_Up
chr2	235333880	235336680	1.5033e-04	3.0214e-03	1.49	ATB_Down
chr2	219607265	219610913	2.4513e-04	4.0274e-03	1.62	ATB_Down
chr3	129573527	129575840	2.8379e-05	1.0981e-03	1.29	ATB_Down
chr9	90226530	90229972	4.8535e-04	6.0618e-03	1.20	ATB_Down
chr16	14050536	14052436	3.4515e-06	3.6177e-04	1.64	ATB_Up
chr19	35701453	35705743	5.4286e-03	2.7714e-02	1.25	ATB_Up
chr10	5332632	5335267	2.8379e-05	1.0981e-03	1.29	ATB_Down
chr1	41164001	41166003	7.4245e-04	7.8718e-03	1.25	ATB_Up
chr4	15810099	15811709	1.0661e-05	6.1094e-04	1.44	ATB_Up
chr3	21548985	21552140	4.6278e-03	2.5022e-02	1.47	ATB_Up
chr7	28708099	28710300	1.4956e-05	7.5516e-04	1.62	ATB_Up
chr10	126489719	126492037	3.4515e-06	3.6177e-04	1.30	ATB_Up
chr21	47970536	47973305	6.8186e-05	1.8979e-03	1.29	ATB_Down
chr3	111697309	111699272	5.1389e-06	4.5029e-04	1.21	ATB_Up
chr2	55635310	55637365	3.9294e-03	2.2635e-02	1.26	ATB_Down
chr19	34760253	34762360	8.9432e-05	2.2612e-03	1.27	ATB_Down
chr19	19296838	19298538	3.8426e-05	1.3041e-03	1.61	ATB_Up
chr3	46012903	46015344	8.5734e-03	3.7364e-02	1.21	ATB_Up
chr5	172220679	172221785	2.3484e-03	1.6212e-02	1.29	ATB_Up
chr18	11881842	11885948	3.8426e-05	1.3041e-03	1.20	ATB_Down
chr1	160131500	160133203	8.5734e-03	3.7364e-02	1.20	ATB_Down
chr5	95632486	95635095	2.4513e-04	4.0274e-03	1.21	ATB_Down
chr10	91647122	91650037	7.4399e-06	5.3108e-04	1.35	ATB_Down
chr9	95788839	95791810	1.9275e-04	3.5232e-03	1.29	ATB_Down
chr10	7225669	7229502	1.9611e-03	1.4531e-02	1.20	ATB_Down
chr18	42338425	42340548	2.7995e-03	1.8117e-02	1.22	ATB_Up
chr4	140811498	140813503	8.5734e-03	3.7364e-02	1.24	ATB_Up
chr6	26216111	26218537	6.8186e-05	1.8979e-03	1.26	ATB_Up
chr1	184755301	184756708	1.1425e-02	4.5298e-02	1.29	ATB_Up
chr2	161218494	161220580	7.4245e-04	7.8718e-03	1.25	ATB_Up
chr6	12264975	12267211	4.8535e-04	6.0618e-03	1.21	ATB_Up
chr21	39648292	39651181	4.8535e-04	6.0618e-03	1.43	ATB_Up
chr2	201480610	201482080	3.0987e-04	4.6609e-03	1.28	ATB_Up
chr11	35050708	35053356	1.3123e-02	4.9584e-02	1.48	ATB_Up
chr6	148886880	148888580	1.1114e-03	1.0091e-02	1.28	ATB_Up
chr2	240421580	240424205	1.6306e-03	1.2933e-02	1.25	ATB_Down
chr2	102133010	102134907	3.3237e-03	2.0281e-02	1.28	ATB_Up
chr7	28191198	28192502	1.3492e-03	1.1500e-02	1.21	ATB_Up
chr1	168503899	168505902	5.4286e-03	2.7714e-02	1.22	ATB_Down
chr1	2507801	2510801	3.4515e-06	3.6177e-04	1.39	ATB_Down
chr13	51161047	51162399	1.9275e-04	3.5232e-03	1.30	ATB_Down
chr14	105490200	105493642	1.1425e-02	4.5298e-02	1.33	ATB_Up
chr1	206640898	206642503	5.4286e-03	2.7714e-02	1.23	ATB_Down
chr12	68761016	68762716	1.3492e-03	1.1500e-02	1.32	ATB_Down
chr2	127823712	127825412	2.3484e-03	1.6212e-02	1.24	ATB_Up
chr18	19864925	19866425	1.3492e-03	1.1500e-02	3.01	ATB_Down
chr11	129991397	129995397	1.5033e-04	3.0214e-03	1.22	ATB_Down
chr1	247521998	247525003	6.3450e-03	3.0671e-02	1.29	ATB_Up
chr9	110309511	110312056	7.4245e-04	7.8718e-03	1.23	ATB_Up
chr1	89775397	89777697	1.4956e-05	7.5516e-04	1.75	ATB_Up
chr2	64262810	64264232	2.0786e-05	9.1308e-04	1.34	ATB_Up
chr21	16594204	16596514	2.3484e-03	1.6212e-02	1.42	ATB_Up
chr18	51786218	51789455	9.9133e-03	4.1260e-02	1.25	ATB_Up
chr3	50484544	50485809	9.1058e-04	8.9178e-03	1.29	ATB_Down
chr3	39281997	39284503	3.0987e-04	4.6609e-03	1.36	ATB_Down
chr20	21340799	21342401	3.0987e-04	4.6609e-03	1.26	ATB_Up
chr6	161528891	161531191	1.5033e-04	3.0214e-03	1.43	ATB_Down
chr6	97794475	97795697	3.8426e-05	1.3041e-03	1.46	ATB_Down
chr4	76828598	76830610	3.4515e-06	3.6177e-04	1.21	ATB_Down
chr12	116988999	116991416	2.8379e-05	1.0981e-03	1.24	ATB_Down
chr13	77565387	77567287	3.8887e-04	5.3267e-03	1.20	ATB_Down
chr13	73804300	73805872	1.1114e-03	1.0091e-02	1.34	ATB_Down
chr3	59411827	59413772	1.0661e-05	6.1094e-04	1.57	ATB_Up
chr3	31267527	31269595	1.1114e-03	1.0091e-02	1.42	ATB_Down
chr4	6775404	6777010	7.3882e-03	3.3988e-02	1.31	ATB_Up
chr5	359586	361824	9.1058e-04	8.9178e-03	1.85	ATB_Down
chr17	79299566	79301801	1.9611e-03	1.4531e-02	1.22	ATB_Up
chr10	64932619	64934870	9.1058e-04	8.9178e-03	1.32	ATB_Up
chr22	23270187	23272704	1.4573e-06	2.4378e-04	1.33	ATB_Down
chr10	4095455	4096909	1.9611e-03	1.4531e-02	1.24	ATB_Up
chr1	12202202	12205097	1.9611e-03	1.4531e-02	1.22	ATB_Up
chr11	102186998	102189445	7.4245e-04	7.8718e-03	1.26	ATB_Down
chr6	162602595	162603895	9.1058e-04	8.9178e-03	1.30	ATB_Down
chr11	9022600	9024231	9.1058e-04	8.9178e-03	1.23	ATB_Up
chr11	124605467	124607267	9.9133e-03	4.1260e-02	1.26	ATB_Down
chr1	234976599	234979603	1.3492e-03	1.1500e-02	1.27	ATB_Down
chr1	25359800	25361803	1.3492e-03	1.1500e-02	1.29	ATB_Down
chr5	66584377	66585626	6.8186e-05	1.8979e-03	1.60	ATB_Up
chr3	73025342	73027609	3.4515e-06	3.6177e-04	1.35	ATB_Up
chr16	28813609	28815936	7.3882e-03	3.3988e-02	1.43	ATB_Up
chr11	9652131	9653998	1.9275e-04	3.5232e-03	1.31	ATB_Up
chr13	33104590	33106421	5.4286e-03	2.7714e-02	1.25	ATB_Up
chr4	2799798	2804010	9.9133e-03	4.1260e-02	1.47	ATB_Down
chr14	74958600	74960847	1.3492e-03	1.1500e-02	1.31	ATB_Up
chr19	10970853	10972744	1.5340e-07	9.4090e-05	1.26	ATB_Up
chr1	10543699	10545498	5.1389e-06	4.5029e-04	1.36	ATB_Up
chr17	642701	644401	9.1058e-04	8.9178e-03	1.25	ATB_Up
chr3	112512827	112514327	5.1389e-06	4.5029e-04	1.45	ATB_Down
chr7	68725499	68727602	3.0987e-04	4.6609e-03	2.10	ATB_Down
chr1	111161701	111163201	3.8426e-05	1.3041e-03	1.31	ATB_Down
chr12	6960106	6961706	3.0987e-04	4.6609e-03	1.25	ATB_Up
chr1	25088202	25089702	3.8887e-04	5.3267e-03	1.27	ATB_Up
chr9	71610028	71612439	2.0786e-05	9.1308e-04	1.30	ATB_Down
chr19	8780627	8781827	7.4399e-06	5.3108e-04	1.32	ATB_Down
chr9	115886748	115888948	1.3492e-03	1.1500e-02	1.67	ATB_Up
chr15	67412399	67414903	3.4515e-06	3.6177e-04	1.36	ATB_Down
chr9	128393700	128396311	9.9133e-03	4.1260e-02	1.25	ATB_Up
chr16	52760609	52763109	1.0661e-05	6.1094e-04	1.38	ATB_Down
chr21	34688892	34690514	1.1425e-02	4.5298e-02	1.23	ATB_Down
chr12	6291519	6293299	3.9294e-03	2.2635e-02	1.21	ATB_Up
chr10	31990258	31991158	1.1114e-03	1.0091e-02	1.27	ATB_Down
chr5	154093386	154095302	3.8887e-04	5.3267e-03	1.45	ATB_Up
chr19	55908644	55911238	7.4245e-04	7.8718e-03	1.32	ATB_Up
chr16	11404538	11406152	9.1058e-04	8.9178e-03	1.31	ATB_Up
chr12	125153061	125154761	7.4399e-06	5.3108e-04	1.20	ATB_Up
chr1	42180398	42182003	2.3484e-03	1.6212e-02	1.21	ATB_Down
chr9	94177311	94178811	1.4956e-05	7.5516e-04	1.51	ATB_Up
chr20	58802099	58805999	5.1389e-05	1.5848e-03	1.32	ATB_Down
chr8	62671616	62674251	9.9133e-03	4.1260e-02	1.37	ATB_Up
chr1	66881098	66883003	6.0186e-04	6.9122e-03	1.26	ATB_Up
chr1	59083701	59085104	5.4286e-03	2.7714e-02	1.23	ATB_Down
chr8	125773036	125775543	2.7995e-03	1.8117e-02	1.36	ATB_Up
chr7	28193999	28196400	1.1651e-04	2.6004e-03	1.27	ATB_Up
chr9	16289110	16290839	4.6278e-03	2.5022e-02	1.30	ATB_Down
chr10	13798337	13800376	1.9275e-04	3.5232e-03	1.35	ATB_Down
chr15	38360500	38362927	1.3123e-02	4.9584e-02	1.22	ATB_Down
chr9	123164828	123166548	7.4245e-04	7.8718e-03	1.32	ATB_Up
chr1	159053299	159055599	6.3450e-03	3.0671e-02	1.24	ATB_Up
chr15	81585717	81587417	1.3492e-03	1.1500e-02	1.29	ATB_Down
chr11	64645416	64648139	9.1058e-04	8.9178e-03	1.21	ATB_Down
chr18	3659048	3662231	2.3484e-03	1.6212e-02	1.22	ATB_Down
chr12	54010855	54013901	4.8535e-04	6.0618e-03	1.26	ATB_Up
chr6	27775068	27778883	1.0661e-05	6.1094e-04	1.44	ATB_Up
chr14	24635816	24637535	3.3237e-03	2.0281e-02	1.26	ATB_Up
chr10	13950837	13953437	6.8186e-05	1.8979e-03	1.62	ATB_Down
chr17	40530563	40532101	4.8535e-04	6.0618e-03	1.29	ATB_Up
chr22	23561992	23563481	1.3492e-03	1.1500e-02	1.21	ATB_Up
chr19	19701303	19703260	2.3484e-03	1.6212e-02	1.25	ATB_Down
chr17	81011363	81013103	1.1651e-04	2.6004e-03	1.26	ATB_Down
chr4	170131203	170133245	4.6278e-03	2.5022e-02	1.28	ATB_Down
chr2	231275636	231277410	6.8186e-05	1.8979e-03	1.27	ATB_Up
chr20	41120199	41122599	2.8379e-05	1.0981e-03	1.51	ATB_Down
chr1	15550408	15551908	5.4286e-03	2.7714e-02	1.25	ATB_Up
chr5	102728486	102729986	2.3484e-03	1.6212e-02	1.23	ATB_Down
chr20	36329820	36331099	6.0186e-04	6.9122e-03	1.20	ATB_Up
chr19	52319464	52320831	7.3882e-03	3.3988e-02	1.28	ATB_Down
chr16	11821186	11823636	3.3237e-03	2.0281e-02	1.20	ATB_Up
chr6	106992976	106996266	5.4286e-03	2.7714e-02	1.29	ATB_Up
chr16	58459136	58460809	4.8535e-04	6.0618e-03	1.41	ATB_Down
chr4	142557099	142558899	3.3237e-03	2.0281e-02	1.37	ATB_Up
chr3	53174527	53178140	1.9611e-03	1.4531e-02	1.22	ATB_Down
chr1	27070008	27072197	1.3492e-03	1.1500e-02	1.27	ATB_Up
chr16	25059286	25061474	4.6278e-03	2.5022e-02	1.23	ATB_Up
chr6	12057984	12059084	3.9294e-03	2.2635e-02	1.33	ATB_Down
chr1	234666999	234669403	7.4245e-04	7.8718e-03	1.27	ATB_Down
chr21	39681505	39683805	1.1425e-02	4.5298e-02	1.26	ATB_Up
chr15	75369500	75371200	3.3237e-03	2.0281e-02	1.56	ATB_Down
chr1	120659303	120661003	3.4515e-06	3.6177e-04	1.40	ATB_Down
chr12	12608611	12610806	3.8426e-05	1.3041e-03	1.36	ATB_Up
chr8	116457351	116459562	2.3484e-03	1.6212e-02	1.47	ATB_Up
chr7	17108996	17111003	7.4245e-04	7.8718e-03	1.31	ATB_Down
chr10	6295490	6297732	3.0987e-04	4.6609e-03	1.26	ATB_Down
chr14	51706576	51707918	1.9611e-03	1.4531e-02	1.33	ATB_Up
chr1	17391601	17394801	2.8379e-05	1.0981e-03	1.32	ATB_Down
chr15	94772764	94775700	2.8379e-05	1.0981e-03	1.73	ATB_Up
chr17	74510795	74512701	7.4399e-06	5.3108e-04	1.22	ATB_Up
chr21	42791214	42793433	6.3450e-03	3.0671e-02	1.24	ATB_Up
chr17	68309488	68311801	1.9275e-04	3.5232e-03	1.40	ATB_Up
chr21	43481192	43484565	3.0987e-04	4.6609e-03	1.28	ATB_Down
chr3	138594010	138595572	1.4956e-05	7.5516e-04	1.28	ATB_Up
chr2	240916894	240919394	1.4573e-06	2.4378e-04	2.70	ATB_Up
chr16	71517309	71519337	2.4513e-04	4.0274e-03	1.26	ATB_Down
chr1	145158698	145160503	8.9432e-05	2.2612e-03	1.24	ATB_Down
chr10	131513696	131515537	1.3492e-03	1.1500e-02	1.52	ATB_Down
chr1	63261099	63262799	7.4245e-04	7.8718e-03	1.24	ATB_Down
chr6	119081983	119083995	7.4245e-04	7.8718e-03	1.26	ATB_Down
chr1	112274999	112277603	5.1389e-05	1.5848e-03	1.25	ATB_Down
chr1	26248900	26250502	2.7995e-03	1.8117e-02	1.45	ATB_Down
chr9	79265348	79268128	2.0786e-05	9.1308e-04	1.31	ATB_Up
chr4	147031863	147033203	7.4245e-04	7.8718e-03	1.21	ATB_Down
chr1	24220798	24224602	9.1058e-04	8.9178e-03	1.45	ATB_Down
chr11	8227374	8229398	6.8186e-05	1.8979e-03	1.36	ATB_Down
chr4	77118899	77121398	3.9294e-03	2.2635e-02	1.32	ATB_Up
chr13	24862172	24864372	3.8426e-05	1.3041e-03	1.24	ATB_Down
chr10	102129619	102131970	8.5734e-03	3.7364e-02	1.29	ATB_Up
chr2	61060920	61062380	6.0186e-04	6.9122e-03	1.31	ATB_Down
chr11	34425932	34427908	3.8887e-04	5.3267e-03	1.27	ATB_Up
chr16	84759786	84760986	1.3492e-03	1.1500e-02	1.26	ATB_Up
chr16	65767909	65770036	1.9275e-04	3.5232e-03	2.97	ATB_Down
chr22	42175989	42178292	5.1389e-05	1.5848e-03	1.43	ATB_Down
chr3	48806727	48808727	1.1651e-04	2.6004e-03	1.43	ATB_Down
chr3	150101803	150104095	6.3450e-03	3.0671e-02	1.26	ATB_Down
chr5	154061610	154063210	5.4286e-03	2.7714e-02	1.22	ATB_Up
chr5	169878510	169880410	3.3237e-03	2.0281e-02	1.32	ATB_Up
chr2	113464636	113467582	3.0987e-04	4.6609e-03	1.43	ATB_Down
chr20	43524272	43526875	2.7995e-03	1.8117e-02	1.24	ATB_Down
chr6	119467645	119469718	3.4515e-06	3.6177e-04	1.46	ATB_Up
chr8	138945853	138948672	1.5033e-04	3.0214e-03	1.57	ATB_Down
chr15	86069900	86072349	7.4245e-04	7.8718e-03	1.25	ATB_Down
chr10	11761302	11762902	9.2039e-07	2.1775e-04	1.64	ATB_Up
chr6	111674411	111677011	1.3123e-02	4.9584e-02	1.21	ATB_Down
chr11	60047816	60050737	2.3484e-03	1.6212e-02	1.66	ATB_Up
chr9	19141754	19143554	6.0186e-04	6.9122e-03	1.35	ATB_Down
chr5	169756682	169759818	1.3492e-03	1.1500e-02	1.24	ATB_Down
chr12	117029755	117033267	3.8426e-05	1.3041e-03	1.29	ATB_Down
chr4	75549798	75551409	3.4515e-06	3.6177e-04	1.24	ATB_Up
chr14	65165016	65166834	5.1389e-06	4.5029e-04	1.25	ATB_Down
chr11	61114832	61116845	7.4399e-06	5.3108e-04	1.35	ATB_Down
chr12	50146561	50149108	5.4286e-03	2.7714e-02	1.21	ATB_Up
chr17	6996963	7000101	3.8887e-04	5.3267e-03	1.50	ATB_Down
chr1	8486898	8488999	7.4245e-04	7.8718e-03	1.28	ATB_Up
chr17	53769601	53772001	4.6278e-03	2.5022e-02	1.33	ATB_Up
chr16	21800836	21803183	2.3484e-03	1.6212e-02	1.48	ATB_Down
chr13	99972357	99975751	3.3237e-03	2.0281e-02	1.22	ATB_Up
chr15	94912670	94915103	3.9294e-03	2.2635e-02	1.30	ATB_Up
chr20	39098800	39100500	5.1389e-05	1.5848e-03	1.31	ATB_Up
chr2	64750380	64753413	6.8186e-05	1.8979e-03	1.21	ATB_Up
chr17	15152801	15154601	4.6278e-03	2.5022e-02	1.37	ATB_Down
chr17	15786501	15788101	5.3690e-07	1.7434e-04	1.37	ATB_Up
chr3	151045759	151049963	7.3882e-03	3.3988e-02	1.25	ATB_Down
chr6	167362976	167365292	1.9275e-04	3.5232e-03	1.34	ATB_Up
chr5	159932795	159935295	1.5033e-04	3.0214e-03	1.55	ATB_Down
chr2	37939580	37941180	1.6306e-03	1.2933e-02	1.27	ATB_Up
chr14	70168987	70171016	2.3010e-06	2.9771e-04	1.22	ATB_Down
chr5	49942784	49945410	7.4399e-06	5.3108e-04	1.47	ATB_Down
chr15	69046717	69048117	1.9611e-03	1.4531e-02	1.21	ATB_Down
chr4	190531299	190532499	1.1425e-02	4.5298e-02	1.25	ATB_Down
chr12	42719161	42721157	8.9432e-05	2.2612e-03	1.28	ATB_Down
chr12	66275047	66276447	8.5734e-03	3.7364e-02	1.22	ATB_Up
chr5	111543686	111545993	2.8379e-05	1.0981e-03	1.26	ATB_Down
chr2	27805032	27807180	1.5340e-07	9.4090e-05	1.20	ATB_Down
chr10	104544925	104546847	1.3123e-02	4.9584e-02	1.37	ATB_Down
chr5	154113126	154115477	1.5033e-04	3.0214e-03	1.68	ATB_Up
chr12	7260406	7262133	4.6278e-03	2.5022e-02	1.36	ATB_Up
chr14	71353876	71355825	9.1058e-04	8.9178e-03	1.41	ATB_Up
chr8	70601355	70603569	1.1425e-02	4.5298e-02	1.25	ATB_Up
chr3	18781864	18783364	4.6278e-03	2.5022e-02	1.50	ATB_Up
chr17	45649301	45650966	8.9432e-05	2.2612e-03	1.45	ATB_Up
chr14	21289135	21290742	5.1389e-05	1.5848e-03	1.29	ATB_Up
chr9	94881251	94883563	3.9294e-03	2.2635e-02	1.27	ATB_Up
chr6	26156171	26159983	2.4513e-04	4.0274e-03	1.34	ATB_Up
chr3	45104985	45107623	1.1114e-03	1.0091e-02	1.31	ATB_Up
chr1	66903597	66906002	3.8887e-04	5.3267e-03	1.25	ATB_Up
chr13	43622800	43624998	3.3237e-03	2.0281e-02	1.21	ATB_Up
chr2	174024005	174026048	3.0987e-04	4.6609e-03	1.36	ATB_Up
chr10	50517302	50520132	7.3882e-03	3.3988e-02	1.25	ATB_Up
chr19	9819200	9820596	4.6278e-03	2.5022e-02	1.48	ATB_Down
chr5	180300098	180301618	2.3484e-03	1.6212e-02	1.37	ATB_Up
chr4	7639998	7641798	1.5033e-04	3.0214e-03	1.42	ATB_Down
chr15	90427164	90428864	1.1425e-02	4.5298e-02	1.21	ATB_Up
chr8	11719627	11721560	6.3450e-03	3.0671e-02	1.48	ATB_Down
chr11	65707600	65710156	6.3450e-03	3.0671e-02	1.23	ATB_Up
chr1	156123498	156125103	3.4515e-06	3.6177e-04	1.29	ATB_Down
chr7	111752100	111754000	6.0186e-04	6.9122e-03	1.20	ATB_Up
chr4	74687209	74689702	1.1425e-02	4.5298e-02	1.42	ATB_Up
chr15	53071803	53073814	1.9275e-04	3.5232e-03	1.47	ATB_Up
chr11	129694398	129696933	4.6278e-03	2.5022e-02	1.32	ATB_Down
chr3	72148583	72152263	7.6699e-08	9.4090e-05	1.32	ATB_Down
chr6	27791075	27793337	1.3492e-03	1.1500e-02	1.25	ATB_Up
chr6	93379991	93382345	1.9275e-04	3.5232e-03	1.25	ATB_Down
chr9	128408156	128409541	3.3237e-03	2.0281e-02	1.30	ATB_Up
chr22	45621262	45624646	2.3484e-03	1.6212e-02	1.25	ATB_Up
chr1	222755698	222757503	3.8887e-04	5.3267e-03	1.32	ATB_Up
chr17	56645101	56647201	2.4513e-04	4.0274e-03	1.25	ATB_Down
chr3	10333599	10336299	2.8379e-05	1.0981e-03	1.24	ATB_Down
chr17	28018288	28020501	1.1114e-03	1.0091e-02	1.36	ATB_Up
chr5	75816686	75818186	3.8887e-04	5.3267e-03	1.31	ATB_Up
chr6	14108291	14110091	3.8426e-05	1.3041e-03	1.35	ATB_Down
chr7	32540000	32542002	5.1389e-05	1.5848e-03	1.27	ATB_Up
chr11	107994608	107995531	7.3882e-03	3.3988e-02	1.21	ATB_Up
chr5	149317418	149320395	3.0987e-04	4.6609e-03	1.37	ATB_Up
chr2	91953580	91957136	1.1651e-04	2.6004e-03	1.54	ATB_Down
chr3	45973303	45974703	1.0661e-05	6.1094e-04	1.20	ATB_Up
chr2	182675313	182676832	7.3882e-03	3.3988e-02	1.22	ATB_Up
chr21	46954805	46956505	1.0661e-05	6.1094e-04	1.22	ATB_Down
chr6	89717236	89718711	7.3882e-03	3.3988e-02	1.24	ATB_Up
chr18	9739218	9741018	1.1114e-03	1.0091e-02	1.29	ATB_Up
chr6	20201180	20203311	1.6306e-03	1.2933e-02	1.25	ATB_Down
chr3	34402674	34404474	7.4245e-04	7.8718e-03	1.26	ATB_Down
chr1	198857699	198858603	1.6306e-03	1.2933e-02	1.32	ATB_Up
chr19	48165873	48168469	1.9275e-04	3.5232e-03	1.46	ATB_Up
chr9	129285428	129287739	1.1651e-04	2.6004e-03	1.32	ATB_Down
chr14	24629334	24631642	6.0186e-04	6.9122e-03	1.24	ATB_Up
chr2	118571505	118573705	1.9275e-04	3.5232e-03	1.23	ATB_Down
chr15	51515170	51516703	7.4399e-06	5.3108e-04	1.55	ATB_Up
chr11	131962608	131965429	1.3123e-02	4.9584e-02	1.20	ATB_Down
chr15	75912500	75914103	2.0786e-05	9.1308e-04	1.29	ATB_Up
chr8	125826364	125828764	4.6278e-03	2.5022e-02	1.51	ATB_Up
chr6	16824645	16826191	1.5033e-04	3.0214e-03	1.23	ATB_Down
chr19	13257724	13259680	1.5340e-07	9.4090e-05	1.40	ATB_Up
chr1	110809498	110811603	5.1389e-05	1.5848e-03	1.33	ATB_Down
chr11	59538798	59541475	1.3123e-02	4.9584e-02	1.21	ATB_Down
chr10	134400777	134403437	1.6306e-03	1.2933e-02	1.25	ATB_Down
chr10	80842822	80845337	3.9294e-03	2.2635e-02	1.21	ATB_Down
chr12	111014707	111017211	5.1389e-05	1.5848e-03	1.47	ATB_Up
chr1	32419898	32423608	2.4513e-04	4.0274e-03	1.23	ATB_Down
chr3	33787657	33791803	1.9275e-04	3.5232e-03	1.25	ATB_Down
chr8	67693272	67695101	3.9294e-03	2.2635e-02	1.21	ATB_Down
chr1	33514799	33517003	8.5734e-03	3.7364e-02	1.26	ATB_Up
chr2	176865580	176867510	9.9133e-03	4.1260e-02	1.25	ATB_Up
chr1	90189400	90191598	7.3882e-03	3.3988e-02	1.21	ATB_Up
chr1	42229701	42231601	1.5033e-04	3.0214e-03	1.36	ATB_Down
chr8	26465660	26468572	4.6278e-03	2.5022e-02	1.27	ATB_Down
chr6	35698511	35700818	2.4513e-04	4.0274e-03	1.34	ATB_Up
chr21	27842031	27843431	2.3010e-06	2.9771e-04	1.22	ATB_Up
chr15	75335099	75337113	1.6306e-03	1.2933e-02	1.28	ATB_Down
chr21	34379092	34381314	9.1058e-04	8.9178e-03	1.38	ATB_Down
chr4	119958602	119960599	3.3237e-03	2.0281e-02	1.29	ATB_Up
chr1	36764901	36767097	5.4286e-03	2.7714e-02	1.23	ATB_Up
chr17	39834163	39836466	1.1651e-04	2.6004e-03	1.42	ATB_Up
chr9	94172628	94174754	6.0186e-04	6.9122e-03	1.30	ATB_Down
chr17	54990863	54994188	5.1389e-06	4.5029e-04	1.27	ATB_Up
chr1	3806599	3808801	2.3484e-03	1.6212e-02	1.25	ATB_Up
chr9	90588339	90590639	1.1651e-04	2.6004e-03	1.27	ATB_Down
chr12	90317267	90319516	7.4245e-04	7.8718e-03	1.27	ATB_Down
chr5	126030110	126031610	1.4956e-05	7.5516e-04	1.37	ATB_Up
chr6	136327714	136330011	3.8887e-04	5.3267e-03	1.21	ATB_Down
chr8	55064260	55067043	1.1651e-04	2.6004e-03	1.52	ATB_Up
chr2	173557805	173559307	1.3492e-03	1.1500e-02	1.25	ATB_Down
chr9	71589321	71591639	3.3237e-03	2.0281e-02	1.21	ATB_Down
chr20	5573399	5575100	6.0186e-04	6.9122e-03	1.84	ATB_Up
chr2	138785120	138787332	5.4286e-03	2.7714e-02	1.23	ATB_Down
chr13	48716247	48719972	1.4956e-05	7.5516e-04	1.24	ATB_Down
chr6	54062311	54064011	1.1114e-03	1.0091e-02	1.26	ATB_Down
chr4	99849210	99852410	9.9133e-03	4.1260e-02	1.31	ATB_Up
chr12	32038928	32041208	2.3484e-03	1.6212e-02	1.23	ATB_Up
chr3	193206792	193208703	2.3484e-03	1.6212e-02	1.54	ATB_Down
chr1	206943401	206946303	8.9432e-05	2.2612e-03	1.51	ATB_Up
chr8	143406043	143408844	1.9611e-03	1.4531e-02	1.43	ATB_Up
chr11	104668798	104670598	7.4245e-04	7.8718e-03	1.21	ATB_Up
chr12	109247383	109249111	7.3882e-03	3.3988e-02	1.26	ATB_Up
chr2	8682699	8685780	2.4513e-04	4.0274e-03	1.37	ATB_Up
chr15	32905200	32908233	1.1651e-04	2.6004e-03	1.39	ATB_Up
chr1	221897998	221900400	4.8535e-04	6.0618e-03	1.22	ATB_Up
chr11	35355910	35359702	1.9611e-03	1.4531e-02	1.30	ATB_Up
chr14	68282434	68285742	3.8426e-05	1.3041e-03	1.24	ATB_Up
chr7	152363800	152366200	3.3237e-03	2.0281e-02	1.26	ATB_Up
chr10	81006937	81010496	7.4245e-04	7.8718e-03	1.24	ATB_Down
chr6	74164037	74166311	5.1389e-06	4.5029e-04	1.24	ATB_Up
chr11	121637431	121639239	1.1651e-04	2.6004e-03	1.24	ATB_Down
chr5	40627382	40629695	6.0186e-04	6.9122e-03	1.34	ATB_Down
chr17	79258601	79261301	2.8379e-05	1.0981e-03	1.23	ATB_Down
chr8	125641562	125642801	1.9611e-03	1.4531e-02	1.21	ATB_Up
chr2	71677920	71681310	1.1114e-03	1.0091e-02	1.24	ATB_Up
chr9	5976511	5977956	3.8887e-04	5.3267e-03	1.34	ATB_Up
chr13	22026500	22028720	2.4513e-04	4.0274e-03	1.48	ATB_Up
chr6	29943675	29945575	1.9611e-03	1.4531e-02	1.46	ATB_Up
chr19	56914531	56916138	3.9294e-03	2.2635e-02	1.20	ATB_Up
chr7	95224996	95227099	3.8887e-04	5.3267e-03	1.25	ATB_Down
chr8	119072001	119074101	7.3882e-03	3.3988e-02	1.39	ATB_Up
chr3	112737159	112739303	8.5734e-03	3.7364e-02	1.32	ATB_Down
chr2	21454180	21456265	2.0786e-05	9.1308e-04	1.39	ATB_Down
chr4	57823898	57825845	4.8535e-04	6.0618e-03	1.24	ATB_Up
chr5	176842095	176844695	2.4513e-04	4.0274e-03	1.26	ATB_Down
chr12	96422347	96424602	1.6306e-03	1.2933e-02	1.31	ATB_Down
chr3	141405104	141406204	7.3882e-03	3.3988e-02	1.31	ATB_Up
chr11	59580672	59582672	2.7995e-03	1.8117e-02	1.40	ATB_Up
chr18	43553300	43555741	5.1389e-06	4.5029e-04	2.76	ATB_Up
chr2	136970736	136972983	1.4956e-05	7.5516e-04	1.26	ATB_Down
chr12	730355	732908	7.4245e-04	7.8718e-03	1.30	ATB_Down
chr8	134910336	134913060	6.3450e-03	3.0671e-02	1.27	ATB_Down
chr1	212966998	212968603	9.1058e-04	8.9178e-03	1.20	ATB_Up
chr19	44098624	44101453	2.7995e-03	1.8117e-02	1.26	ATB_Down
chr2	68763532	68765710	6.8186e-05	1.8979e-03	1.47	ATB_Up
chr19	7984627	7987053	7.3882e-03	3.3988e-02	1.23	ATB_Up
chr1	158978598	158981502	3.8887e-04	5.3267e-03	1.28	ATB_Up
chr11	72696632	72697989	6.8186e-05	1.8979e-03	1.26	ATB_Down
chr7	139364996	139367200	7.3882e-03	3.3988e-02	1.25	ATB_Up
chr13	77517990	77519990	3.4515e-06	3.6177e-04	1.27	ATB_Up
chr22	30661450	30664160	1.0661e-05	6.1094e-04	1.34	ATB_Down
chr17	33477201	33479301	1.1425e-02	4.5298e-02	1.28	ATB_Up
chr1	947598	949703	1.3123e-02	4.9584e-02	1.28	ATB_Up
chr10	91014809	91016947	3.3237e-03	2.0281e-02	1.31	ATB_Up
chr17	9876901	9879401	1.6306e-03	1.2933e-02	1.52	ATB_Down
chr12	125352861	125354816	9.9133e-03	4.1260e-02	1.22	ATB_Down
chr16	29664412	29665642	1.9611e-03	1.4531e-02	1.30	ATB_Down
chr3	188106903	188109595	2.7995e-03	1.8117e-02	1.30	ATB_Down
chr8	120612467	120615069	1.6306e-03	1.2933e-02	1.30	ATB_Up
chr20	32849666	32851799	3.3237e-03	2.0281e-02	1.30	ATB_Up
chr12	6441155	6443355	8.9432e-05	2.2612e-03	1.55	ATB_Up
chr6	24748883	24750711	1.3123e-02	4.9584e-02	1.22	ATB_Up
chr11	110349537	110351185	7.4245e-04	7.8718e-03	1.22	ATB_Up
chr2	27344805	27347265	4.8535e-04	6.0618e-03	1.21	ATB_Down
chr14	92625817	92628218	6.3450e-03	3.0671e-02	1.29	ATB_Down
chr1	174932897	174936203	1.0661e-05	6.1094e-04	1.22	ATB_Down
chr14	97371486	97373366	7.3882e-03	3.3988e-02	1.21	ATB_Down
chr2	39367336	39369199	9.9133e-03	4.1260e-02	1.20	ATB_Up
chr22	17974986	17977004	6.0186e-04	6.9122e-03	1.23	ATB_Down
chr4	122103198	122104103	4.6278e-03	2.5022e-02	1.35	ATB_Up
chr7	150481399	150485499	5.4286e-03	2.7714e-02	1.34	ATB_Down
chr8	101773669	101775469	3.8426e-05	1.3041e-03	1.41	ATB_Up
chr1	67029099	67031101	5.4286e-03	2.7714e-02	1.27	ATB_Up
chr6	31075184	31078149	3.8887e-04	5.3267e-03	1.42	ATB_Down
chr2	238876148	238878680	3.3237e-03	2.0281e-02	1.40	ATB_Up
chr12	125124107	125125507	5.1389e-05	1.5848e-03	1.28	ATB_Up
chr4	113134003	113136498	3.8887e-04	5.3267e-03	1.21	ATB_Up
chr5	141337182	141338986	1.4573e-06	2.4378e-04	1.33	ATB_Down
chr21	36366531	36368531	3.9294e-03	2.2635e-02	1.27	ATB_Up
chr10	71718837	71721190	6.0186e-04	6.9122e-03	1.45	ATB_Down
chr2	74432365	74434710	2.3010e-06	2.9771e-04	1.57	ATB_Up
chr22	41345886	41348569	1.1425e-02	4.5298e-02	1.22	ATB_Down
chr20	46059999	46062299	5.4286e-03	2.7714e-02	1.50	ATB_Up
chr14	35325342	35327616	1.4956e-05	7.5516e-04	1.50	ATB_Up
chr9	79302480	79304528	1.1114e-03	1.0091e-02	1.42	ATB_Up
chr5	140969082	140971295	2.3010e-06	2.9771e-04	1.25	ATB_Down
chr2	98564905	98566380	9.9133e-03	4.1260e-02	1.24	ATB_Up
chr17	58515301	58516801	1.1114e-03	1.0091e-02	1.35	ATB_Up
chr7	77109199	77111999	3.3237e-03	2.0281e-02	1.33	ATB_Down
chr20	40321300	40322675	2.7995e-03	1.8117e-02	1.25	ATB_Down
chr9	132538972	132540603	2.3010e-06	2.9771e-04	1.26	ATB_Down
chr20	58559199	58560700	3.4515e-06	3.6177e-04	1.27	ATB_Down
chr8	67438243	67440569	8.9432e-05	2.2612e-03	1.25	ATB_Up
chr7	2902100	2904699	4.6278e-03	2.5022e-02	1.24	ATB_Down
chr6	3355237	3357346	3.9294e-03	2.2635e-02	1.35	ATB_Down
chr8	28965460	28967960	1.6306e-03	1.2933e-02	1.23	ATB_Down
chr4	153563798	153566845	1.1651e-04	2.6004e-03	1.28	ATB_Down
chr15	81602900	81605803	2.7995e-03	1.8117e-02	1.37	ATB_Up
chr7	155382099	155384406	6.3450e-03	3.0671e-02	1.30	ATB_Down
chr3	121467127	121469627	9.9133e-03	4.1260e-02	1.22	ATB_Down
chr16	15765698	15768509	3.0987e-04	4.6609e-03	1.30	ATB_Down
chr6	26473036	26475537	1.3492e-03	1.1500e-02	1.24	ATB_Up
chr12	12161693	12164633	3.8426e-05	1.3041e-03	1.36	ATB_Up
chr19	18428353	18430873	3.0987e-04	4.6609e-03	1.22	ATB_Down
chr19	13971679	13973883	3.3237e-03	2.0281e-02	1.54	ATB_Down
chr21	29507365	29509705	5.4286e-03	2.7714e-02	1.22	ATB_Down
chr5	159926595	159928590	1.9275e-04	3.5232e-03	1.25	ATB_Down
chr15	45016220	45017873	2.4513e-04	4.0274e-03	1.37	ATB_Up
chr7	139470700	139472899	1.0661e-05	6.1094e-04	1.33	ATB_Up
chr10	75925596	75930137	9.9133e-03	4.1260e-02	1.35	ATB_Up
chr6	157040345	157042197	1.1114e-03	1.0091e-02	1.24	ATB_Down
chr15	39618033	39621017	1.1114e-03	1.0091e-02	1.49	ATB_Down
chr22	29478969	29480746	9.2039e-07	2.1775e-04	1.82	ATB_Up
chr14	100806316	100809316	4.6278e-03	2.5022e-02	1.23	ATB_Down
chr9	113829721	113832121	5.4286e-03	2.7714e-02	1.32	ATB_Down
chr6	18260276	18261876	7.4399e-06	5.3108e-04	1.40	ATB_Up
chr21	36179271	36181417	1.6306e-03	1.2933e-02	1.31	ATB_Up
chr5	151053577	151056190	6.8186e-05	1.8979e-03	1.31	ATB_Down
chr18	77164918	77167142	2.4513e-04	4.0274e-03	1.28	ATB_Down
chr8	48453962	48455262	5.1389e-05	1.5848e-03	1.21	ATB_Up
chr3	101555031	101557103	2.4513e-04	4.0274e-03	1.22	ATB_Down
chr6	26239811	26242271	1.1651e-04	2.6004e-03	1.28	ATB_Up
chr3	36959074	36960503	1.9611e-03	1.4531e-02	1.30	ATB_Up
chr6	138131745	138134041	1.6306e-03	1.2933e-02	1.25	ATB_Down
chr5	7877895	7879986	4.8535e-04	6.0618e-03	1.22	ATB_Up
chr1	98371300	98374003	2.4513e-04	4.0274e-03	1.23	ATB_Up
chr17	13323001	13324901	4.6278e-03	2.5022e-02	1.41	ATB_Up
chr9	138957939	138960955	1.9611e-03	1.4531e-02	1.45	ATB_Up
chr8	62678415	62680769	1.1425e-02	4.5298e-02	1.46	ATB_Up
chr3	188138383	188141027	3.9294e-03	2.2635e-02	1.26	ATB_Down
chr3	172344042	172346272	2.7995e-03	1.8117e-02	1.25	ATB_Up
chr7	130596500	130599502	3.0680e-07	1.3371e-04	1.47	ATB_Up
chr2	235952032	235953680	1.1114e-03	1.0091e-02	1.24	ATB_Down
chr6	16591211	16593283	1.1114e-03	1.0091e-02	1.21	ATB_Down
chr16	67397898	67400037	1.1651e-04	2.6004e-03	1.37	ATB_Down
chr11	46121031	46122408	3.3237e-03	2.0281e-02	1.25	ATB_Up
chr15	69983000	69985264	8.5734e-03	3.7364e-02	1.21	ATB_Down
chr1	206164998	206167198	1.6306e-03	1.2933e-02	1.21	ATB_Up
chr16	57022486	57024305	3.8887e-04	5.3267e-03	1.32	ATB_Up
chr4	38655598	38657007	1.5033e-04	3.0214e-03	1.27	ATB_Down
chr6	26026469	26028383	1.6306e-03	1.2933e-02	1.28	ATB_Up
chr15	57178264	57180703	6.0186e-04	6.9122e-03	1.21	ATB_Down
chr6	111250297	111252236	6.3450e-03	3.0671e-02	1.25	ATB_Up
chr19	12075006	12077252	3.8887e-04	5.3267e-03	1.23	ATB_Down
chr7	144538796	144540900	6.8186e-05	1.8979e-03	1.34	ATB_Down
chr12	12007306	12010641	4.6278e-03	2.5022e-02	1.24	ATB_Up
chr1	151960401	151962702	1.9611e-03	1.4531e-02	1.29	ATB_Up
chr19	40587153	40588444	2.7995e-03	1.8117e-02	1.48	ATB_Down
chr16	69206505	69208569	2.4513e-04	4.0274e-03	2.10	ATB_Up
chr4	140135198	140136598	1.1114e-03	1.0091e-02	1.27	ATB_Down
chr9	21480754	21482439	9.1058e-04	8.9178e-03	1.27	ATB_Up
chr5	34498193	34501386	1.9275e-04	3.5232e-03	1.52	ATB_Down
chr17	19448001	19449801	1.4573e-06	2.4378e-04	1.21	ATB_Down
chr10	45874037	45876895	3.0680e-07	1.3371e-04	1.43	ATB_Down
chr19	4246040	4248324	1.9611e-03	1.4531e-02	1.23	ATB_Down
chr3	12687912	12690827	1.1651e-04	2.6004e-03	1.28	ATB_Down
chr19	18606059	18608073	2.3484e-03	1.6212e-02	1.24	ATB_Down
chr1	221049802	221051202	1.0661e-05	6.1094e-04	1.29	ATB_Up
chr15	68142800	68144700	1.1651e-04	2.6004e-03	1.31	ATB_Up
chr2	41724620	41726448	3.8887e-04	5.3267e-03	1.22	ATB_Down
chr4	40654602	40657210	3.0987e-04	4.6609e-03	1.41	ATB_Down
chr6	127422583	127424691	2.7995e-03	1.8117e-02	1.28	ATB_Up
chr6	34337683	34338883	7.4245e-04	7.8718e-03	1.21	ATB_Up
chr18	29664329	29667441	8.9432e-05	2.2612e-03	1.40	ATB_Up
chr8	39806515	39810572	1.3123e-02	4.9584e-02	1.32	ATB_Down
chr19	38907760	38909953	5.1389e-06	4.5029e-04	1.29	ATB_Down
chr1	197115298	197116703	1.1651e-04	2.6004e-03	1.24	ATB_Up
chr15	90391243	90395627	3.3237e-03	2.0281e-02	1.28	ATB_Up
chr22	36551989	36554289	6.0186e-04	6.9122e-03	1.29	ATB_Down
chr9	107903548	107906154	1.5033e-04	3.0214e-03	1.31	ATB_Up
chr3	189948695	189950603	9.1058e-04	8.9178e-03	1.27	ATB_Down
chr2	144018580	144021248	3.8887e-04	5.3267e-03	1.21	ATB_Up
chr1	111169501	111171901	2.7995e-03	1.8117e-02	1.35	ATB_Down
chr3	52121227	52123495	6.0186e-04	6.9122e-03	1.23	ATB_Down
chr14	51402831	51405635	4.8535e-04	6.0618e-03	1.24	ATB_Down
chr10	104227341	104230119	1.9611e-03	1.4531e-02	1.23	ATB_Up
chr21	48040992	48043536	1.1114e-03	1.0091e-02	1.31	ATB_Down
chr12	123916315	123919208	5.4286e-03	2.7714e-02	1.30	ATB_Down
chr5	82615796	82618595	1.9611e-03	1.4531e-02	1.25	ATB_Up
chr3	14450774	14453636	6.3450e-03	3.0671e-02	1.25	ATB_Down
chr3	188497772	188499874	9.9133e-03	4.1260e-02	1.23	ATB_Up
chr7	31708099	31709400	1.1425e-02	4.5298e-02	1.31	ATB_Down
chr12	83286906	83288606	1.6306e-03	1.2933e-02	1.23	ATB_Down
chr3	195945704	195948572	7.4399e-06	5.3108e-04	1.23	ATB_Up
chr10	122548319	122550222	2.8379e-05	1.0981e-03	1.33	ATB_Down
chr1	159045497	159048400	1.1114e-03	1.0091e-02	1.55	ATB_Up
chr2	109854280	109856380	4.8535e-04	6.0618e-03	1.23	ATB_Down
chr3	185405585	185407372	3.9294e-03	2.2635e-02	1.37	ATB_Up
chr11	44612116	44614716	2.4513e-04	4.0274e-03	1.33	ATB_Up
chr20	20247920	20249220	7.4245e-04	7.8718e-03	1.26	ATB_Down
chr16	89430736	89432351	4.8535e-04	6.0618e-03	1.23	ATB_Up
chr16	84632237	84637936	7.4245e-04	7.8718e-03	1.22	ATB_Up
chr7	127290807	127292707	1.9611e-03	1.4531e-02	1.24	ATB_Down
chr8	67445659	67448964	2.7995e-03	1.8117e-02	1.26	ATB_Up
chr8	2992267	2994267	3.0987e-04	4.6609e-03	3.08	ATB_Down
chr15	63321903	63323264	9.1058e-04	8.9178e-03	1.25	ATB_Down
chr14	60315246	60317935	1.3492e-03	1.1500e-02	1.22	ATB_Down
chr15	30915800	30918764	4.8535e-04	6.0618e-03	1.28	ATB_Up
chr1	59485398	59486898	4.8535e-04	6.0618e-03	1.33	ATB_Up
chr2	128387265	128388880	7.4245e-04	7.8718e-03	1.35	ATB_Down
chr7	83866001	83868100	4.6278e-03	2.5022e-02	1.23	ATB_Up
chr16	21374098	21376736	6.3450e-03	3.0671e-02	1.43	ATB_Up
chr16	19221073	19223642	6.0186e-04	6.9122e-03	1.26	ATB_Down
chr21	17053686	17056205	3.0987e-04	4.6609e-03	1.22	ATB_Up
chr5	82662719	82666186	1.1651e-04	2.6004e-03	1.25	ATB_Up
chr21	36850114	36851614	7.4245e-04	7.8718e-03	1.33	ATB_Up
chr10	126479576	126481519	4.6278e-03	2.5022e-02	1.20	ATB_Up
chr10	32237437	32239019	3.3237e-03	2.0281e-02	1.27	ATB_Up
chr10	20063319	20065576	1.9275e-04	3.5232e-03	1.38	ATB_Down
chr11	61737408	61741010	7.4245e-04	7.8718e-03	1.31	ATB_Down
chr2	97329780	97332280	1.5033e-04	3.0214e-03	1.24	ATB_Down
chr12	68758008	68760611	2.7995e-03	1.8117e-02	1.24	ATB_Down
chr10	33273731	33275937	1.1114e-03	1.0091e-02	1.24	ATB_Up
chr3	72056972	72059764	3.9294e-03	2.2635e-02	1.30	ATB_Up
chr4	139225602	139228903	6.3450e-03	3.0671e-02	1.26	ATB_Down
chr15	75361317	75362968	2.0786e-05	9.1308e-04	1.46	ATB_Down
chr13	77510982	77512504	7.4245e-04	7.8718e-03	1.23	ATB_Up
chr1	241790700	241791901	1.3492e-03	1.1500e-02	1.28	ATB_Down
chr2	217276780	217277880	6.0186e-04	6.9122e-03	1.24	ATB_Up
chr22	40671495	40673795	3.8887e-04	5.3267e-03	1.52	ATB_Up
chr4	77115198	77116498	1.9275e-04	3.5232e-03	1.26	ATB_Up
chr7	2676299	2678099	1.4573e-06	2.4378e-04	1.57	ATB_Down
chr3	38020140	38022799	6.3450e-03	3.0671e-02	1.32	ATB_Down
chr5	43040602	43043695	9.1058e-04	8.9178e-03	1.23	ATB_Up
chr7	38433400	38435799	4.6278e-03	2.5022e-02	1.54	ATB_Down
chr7	99969296	99971707	2.4513e-04	4.0274e-03	1.23	ATB_Down
chr4	69359599	69361710	4.6278e-03	2.5022e-02	1.52	ATB_Down
chr3	59371223	59373503	2.8379e-05	1.0981e-03	1.30	ATB_Up
chr1	153706297	153708701	1.0661e-05	6.1094e-04	1.34	ATB_Up
chr1	26933298	26934901	3.9294e-03	2.2635e-02	1.22	ATB_Down
chr1	198601898	198603702	3.3237e-03	2.0281e-02	1.31	ATB_Down
chr1	89816397	89819099	8.5734e-03	3.7364e-02	1.24	ATB_Up
chr17	1514401	1516125	7.3882e-03	3.3988e-02	1.33	ATB_Down
chr5	32390195	32392510	2.7995e-03	1.8117e-02	1.51	ATB_Up
chr15	75338500	75340400	6.0186e-04	6.9122e-03	1.51	ATB_Down
chr12	121497306	121499216	1.3123e-02	4.9584e-02	1.26	ATB_Up
chr1	212955701	212957099	7.6699e-08	9.4090e-05	1.32	ATB_Up
chr2	166949032	166950299	3.3237e-03	2.0281e-02	1.33	ATB_Up
chr12	123919708	123922057	7.3882e-03	3.3988e-02	1.26	ATB_Down
chr10	70715019	70717737	1.1425e-02	4.5298e-02	1.30	ATB_Down
chr13	111316072	111319647	6.3450e-03	3.0671e-02	1.29	ATB_Down
chr2	240195305	240197894	7.4399e-06	5.3108e-04	1.21	ATB_Up
chr8	26161359	26163660	1.6306e-03	1.2933e-02	1.21	ATB_Up
chr10	91060502	91062941	1.3492e-03	1.1500e-02	1.35	ATB_Up
chr12	133020999	133023541	2.4513e-04	4.0274e-03	1.75	ATB_Down
chr1	150292998	150295701	2.3484e-03	1.6212e-02	1.26	ATB_Up
chr20	50246999	50249199	1.1114e-03	1.0091e-02	1.37	ATB_Down
chr6	22024798	22027245	6.8186e-05	1.8979e-03	1.28	ATB_Down
chr20	36926199	36928399	1.9611e-03	1.4531e-02	1.20	ATB_Down
chr17	40627501	40629101	7.4399e-06	5.3108e-04	1.74	ATB_Up
chr20	816099	818699	3.8887e-04	5.3267e-03	1.27	ATB_Up
chr12	52596806	52598099	8.5734e-03	3.7364e-02	1.21	ATB_Down
chr3	72135344	72136444	7.4245e-04	7.8718e-03	1.27	ATB_Down
chr12	92610999	92613655	1.5033e-04	3.0214e-03	1.28	ATB_Up
chr6	161776261	161778811	4.8535e-04	6.0618e-03	1.21	ATB_Down
chr11	62476298	62478498	1.5033e-04	3.0214e-03	1.36	ATB_Up
chr20	36771966	36773620	3.8887e-04	5.3267e-03	1.25	ATB_Up
chr14	105530034	105532916	1.9275e-04	3.5232e-03	1.26	ATB_Down
chr5	142640886	142642610	5.1389e-06	4.5029e-04	1.75	ATB_Up
chr9	27460030	27461711	4.8535e-04	6.0618e-03	1.31	ATB_Up
chr17	74507201	74508601	1.1651e-04	2.6004e-03	1.41	ATB_Up
chr16	79203392	79205636	1.3123e-02	4.9584e-02	1.21	ATB_Up
chr12	6444707	6446231	3.0987e-04	4.6609e-03	1.45	ATB_Up
chr6	11356837	11358037	1.3492e-03	1.1500e-02	1.21	ATB_Down
chr6	33420836	33423021	1.3123e-02	4.9584e-02	1.52	ATB_Down
chr14	62068135	62071500	2.4513e-04	4.0274e-03	1.25	ATB_Down
chr19	17266553	17268853	1.1651e-04	2.6004e-03	1.24	ATB_Down
chr17	33667874	33669601	1.4573e-06	2.4378e-04	1.25	ATB_Up
chr6	153303937	153306375	1.1651e-04	2.6004e-03	1.26	ATB_Up
chr2	43030605	43032805	3.9294e-03	2.2635e-02	1.33	ATB_Down
chr4	108613899	108615545	5.4286e-03	2.7714e-02	1.33	ATB_Down
chr7	149902800	149904600	3.9294e-03	2.2635e-02	1.37	ATB_Down
chr4	75239498	75241759	9.1058e-04	8.9178e-03	1.40	ATB_Up
chr15	100049029	100051600	6.0186e-04	6.9122e-03	1.29	ATB_Down
chr7	56066699	56069099	1.1425e-02	4.5298e-02	1.21	ATB_Down
chr2	106946141	106947741	3.8887e-04	5.3267e-03	1.60	ATB_Down
chr2	102329705	102332280	4.6278e-03	2.5022e-02	1.21	ATB_Down
chr10	22893147	22895970	1.3492e-03	1.1500e-02	1.22	ATB_Up
chr21	44829755	44831092	1.9611e-03	1.4531e-02	1.22	ATB_Down
chr16	87986712	87990536	4.8535e-04	6.0618e-03	1.25	ATB_Down
chr4	1177335	1179410	1.5033e-04	3.0214e-03	1.47	ATB_Up
chr8	145992307	145994215	1.1425e-02	4.5298e-02	1.32	ATB_Up
chr2	225746880	225751748	9.1058e-04	8.9178e-03	1.36	ATB_Up
chr1	226216101	226217301	9.1058e-04	8.9178e-03	1.26	ATB_Down
chr7	42927400	42929407	1.1651e-04	2.6004e-03	1.26	ATB_Down
chr3	197182772	197184172	8.5734e-03	3.7364e-02	1.24	ATB_Down
chr9	137825939	137829901	2.7995e-03	1.8117e-02	1.21	ATB_Down
chr11	128421702	128423810	1.5033e-04	3.0214e-03	1.24	ATB_Up
chr2	202097636	202099136	1.1651e-04	2.6004e-03	1.21	ATB_Up
chr6	131948583	131949775	7.3882e-03	3.3988e-02	1.26	ATB_Up
chr10	111896596	111897941	7.3882e-03	3.3988e-02	1.26	ATB_Up
chr6	42334045	42336575	2.7995e-03	1.8117e-02	1.24	ATB_Down
chr10	115141247	115142843	4.6278e-03	2.5022e-02	1.31	ATB_Up
chr12	132344447	132346799	1.3492e-03	1.1500e-02	1.23	ATB_Down
chr1	2186097	2188499	2.7995e-03	1.8117e-02	1.27	ATB_Up
chr5	43007390	43011096	6.3450e-03	3.0671e-02	1.33	ATB_Up
chr12	112210447	112215706	3.3237e-03	2.0281e-02	1.22	ATB_Down
chr6	8434583	8436437	1.3492e-03	1.1500e-02	1.26	ATB_Down
chr10	14226258	14227764	1.9275e-04	3.5232e-03	2.00	ATB_Down
chr19	52313833	52315833	5.4286e-03	2.7714e-02	1.53	ATB_Down
chr4	26075698	26078809	6.3450e-03	3.0671e-02	1.23	ATB_Up
chr2	9747036	9749321	6.0186e-04	6.9122e-03	1.30	ATB_Up
chr1	52042099	52045098	1.1651e-04	2.6004e-03	2.53	ATB_Down
chr18	53445398	53447076	1.5033e-04	3.0214e-03	1.62	ATB_Up
chr7	2732699	2734500	1.3492e-03	1.1500e-02	1.49	ATB_Down
chr3	45164123	45166023	4.8535e-04	6.0618e-03	1.66	ATB_Up
chr6	2988545	2991312	3.0987e-04	4.6609e-03	1.22	ATB_Up
chr5	173261986	173263695	5.4286e-03	2.7714e-02	1.29	ATB_Up
chr3	38034740	38036440	5.4286e-03	2.7714e-02	1.23	ATB_Down
chr19	8257873	8260473	9.1058e-04	8.9178e-03	1.33	ATB_Down
chr6	168099475	168101511	8.9432e-05	2.2612e-03	1.33	ATB_Down
chr20	5926899	5929599	9.9133e-03	4.1260e-02	1.21	ATB_Up
chr3	195819472	195821459	4.8535e-04	6.0618e-03	1.27	ATB_Up
chr14	75610887	75613116	6.0186e-04	6.9122e-03	1.42	ATB_Down
chr1	84283399	84286099	7.4399e-06	5.3108e-04	2.44	ATB_Down
chr17	72708201	72710301	8.9432e-05	2.2612e-03	1.20	ATB_Down
chr12	510406	511606	9.1058e-04	8.9178e-03	1.21	ATB_Up
chr12	69890806	69892008	1.3123e-02	4.9584e-02	1.32	ATB_Up
chr6	129775211	129777211	3.8426e-05	1.3041e-03	1.34	ATB_Down
chr16	27394469	27396336	2.0786e-05	9.1308e-04	1.47	ATB_Up
chr20	51291299	51293999	9.2039e-07	2.1775e-04	1.69	ATB_Down
chr21	36305233	36307233	6.3450e-03	3.0671e-02	1.36	ATB_Up
chr19	10922806	10926227	4.8535e-04	6.0618e-03	1.24	ATB_Down
chr19	14141759	14143980	9.1058e-04	8.9178e-03	1.34	ATB_Down
chr10	18592422	18594500	4.6278e-03	2.5022e-02	1.22	ATB_Down
chr1	230643501	230646801	1.1651e-04	2.6004e-03	1.56	ATB_Down
chr16	15962809	15964809	3.8887e-04	5.3267e-03	6.06	ATB_Up
chr9	21982510	21984628	9.9133e-03	4.1260e-02	1.40	ATB_Up
chr9	138966439	138969656	3.9294e-03	2.2635e-02	1.42	ATB_Up
chr9	6428639	6429954	3.0987e-04	4.6609e-03	1.26	ATB_Up
chr5	55883586	55885795	5.1389e-05	1.5848e-03	1.28	ATB_Down
chr10	105310822	105312991	3.8426e-05	1.3041e-03	1.34	ATB_Down
chr22	17201962	17205020	3.0987e-04	4.6609e-03	1.22	ATB_Down
chr4	40801698	40802803	8.9432e-05	2.2612e-03	1.40	ATB_Down
chr8	59039927	59042560	1.1651e-04	2.6004e-03	1.28	ATB_Down
chr2	119702980	119704832	3.3237e-03	2.0281e-02	1.28	ATB_Up
chr16	12137109	12138809	1.4956e-05	7.5516e-04	1.51	ATB_Down
chr21	40011036	40012481	8.9432e-05	2.2612e-03	1.36	ATB_Up
chr22	18263787	18265420	1.9611e-03	1.4531e-02	1.67	ATB_Down
chr5	119723086	119724787	6.0186e-04	6.9122e-03	1.21	ATB_Up
chr20	56573999	56575975	3.0680e-07	1.3371e-04	1.64	ATB_Down
chr18	60450525	60452575	3.0680e-07	1.3371e-04	1.39	ATB_Up
chr1	52154899	52157603	9.1058e-04	8.9178e-03	1.32	ATB_Up
chr20	45771199	45773799	5.4286e-03	2.7714e-02	1.38	ATB_Down
chr21	35898304	35899804	6.0186e-04	6.9122e-03	1.27	ATB_Up
chr10	11593402	11595019	1.5340e-07	9.4090e-05	1.23	ATB_Up
chr12	22195007	22197007	3.8426e-05	1.3041e-03	1.42	ATB_Up
chr8	17939560	17943005	6.0186e-04	6.9122e-03	1.22	ATB_Down
chr7	74024099	74025700	2.3010e-06	2.9771e-04	1.38	ATB_Up
chr17	25866723	25868723	1.3123e-02	4.9584e-02	1.26	ATB_Down
chr5	110847082	110849683	1.1114e-03	1.0091e-02	1.30	ATB_Up
chr4	130453599	130454709	2.0786e-05	9.1308e-04	1.50	ATB_Up
chr2	71203580	71205180	3.0987e-04	4.6609e-03	1.34	ATB_Up
chr1	202951201	202952803	6.0186e-04	6.9122e-03	1.40	ATB_Up
chr3	107842574	107844978	1.1651e-04	2.6004e-03	1.26	ATB_Down
chr2	58333932	58336380	1.4956e-05	7.5516e-04	1.23	ATB_Up
chr6	130511846	130513197	4.6278e-03	2.5022e-02	1.20	ATB_Down
chr18	72165639	72168825	1.6306e-03	1.2933e-02	1.32	ATB_Up
chr14	77329487	77331587	8.9432e-05	2.2612e-03	1.20	ATB_Down
chr22	39101046	39103459	6.8186e-05	1.8979e-03	1.27	ATB_Up
chr6	37793545	37794975	4.6278e-03	2.5022e-02	1.21	ATB_Up
chr7	2831700	2833700	2.8379e-05	1.0981e-03	1.66	ATB_Down
chr8	126285107	126286460	1.4573e-06	2.4378e-04	1.38	ATB_Up
chr9	75038039	75040572	6.0186e-04	6.9122e-03	1.33	ATB_Down
chr18	56231118	56233518	5.1389e-06	4.5029e-04	1.62	ATB_Down
chr1	234657697	234660199	3.3237e-03	2.0281e-02	1.24	ATB_Down
chr18	13381018	13383525	1.9611e-03	1.4531e-02	1.29	ATB_Down
chr3	99224040	99225457	1.1425e-02	4.5298e-02	1.26	ATB_Down
chr2	102162680	102163932	6.3450e-03	3.0671e-02	1.30	ATB_Up
chr2	10490436	10492080	2.7995e-03	1.8117e-02	1.31	ATB_Up
chr8	103806551	103808901	9.1058e-04	8.9178e-03	1.41	ATB_Up
chr1	53168103	53170199	1.1114e-03	1.0091e-02	1.21	ATB_Down
chr7	148277700	148281599	1.3492e-03	1.1500e-02	1.83	ATB_Up
chr2	75100299	75103613	6.0186e-04	6.9122e-03	1.30	ATB_Down
chr9	139512821	139515239	7.3882e-03	3.3988e-02	1.22	ATB_Up
chr14	23377034	23379237	4.6278e-03	2.5022e-02	1.24	ATB_Up
chr17	47294901	47297723	8.5734e-03	3.7364e-02	1.34	ATB_Down
chr10	95186335	95188783	3.9294e-03	2.2635e-02	1.32	ATB_Up
chr3	142568559	142570659	1.1651e-04	2.6004e-03	1.54	ATB_Up
chr9	79176111	79178539	7.6699e-08	9.4090e-05	1.61	ATB_Up
chr19	28270239	28272653	3.8887e-04	5.3267e-03	1.34	ATB_Down
chr3	188117403	188119531	3.3237e-03	2.0281e-02	1.42	ATB_Down
chr1	210546399	210548699	3.8887e-04	5.3267e-03	1.67	ATB_Down
chr10	127729622	127731522	2.7995e-03	1.8117e-02	1.25	ATB_Down
chr14	94421016	94423016	1.1651e-04	2.6004e-03	1.32	ATB_Down
chr2	121954172	121956605	1.3123e-02	4.9584e-02	1.34	ATB_Up
chr15	78831899	78834500	5.1389e-05	1.5848e-03	1.41	ATB_Up
chr12	102295583	102297506	6.0186e-04	6.9122e-03	1.22	ATB_Up
chr7	37728499	37730707	2.7995e-03	1.8117e-02	1.21	ATB_Up
chr1	65885697	65888399	2.0786e-05	9.1308e-04	1.23	ATB_Up
chr6	32594868	32596827	3.3237e-03	2.0281e-02	2.30	ATB_Down
chr8	116461669	116465264	1.1114e-03	1.0091e-02	1.35	ATB_Up
chr8	29106459	29108169	8.9432e-05	2.2612e-03	1.21	ATB_Up
chr10	73604937	73607022	8.5734e-03	3.7364e-02	1.27	ATB_Down
chr9	92847856	92848956	1.1114e-03	1.0091e-02	1.23	ATB_Down
chr12	56060411	56062111	3.0987e-04	4.6609e-03	1.43	ATB_Up
chr6	14121309	14125098	3.9294e-03	2.2635e-02	1.21	ATB_Down
chr7	104591498	104592800	9.9133e-03	4.1260e-02	1.30	ATB_Up
chr5	114795610	114797610	2.3484e-03	1.6212e-02	1.44	ATB_Up
chr18	33057118	33059925	1.1425e-02	4.5298e-02	1.39	ATB_Up
chr12	27241599	27243499	4.8535e-04	6.0618e-03	1.51	ATB_Down
chr1	786201	788501	1.6306e-03	1.2933e-02	2.15	ATB_Up
chr7	63773799	63775500	9.9133e-03	4.1260e-02	1.21	ATB_Down
chr8	37486969	37489960	3.4515e-06	3.6177e-04	1.34	ATB_Down
chr19	55384827	55389233	1.9275e-04	3.5232e-03	1.31	ATB_Down
chr2	55377732	55381941	6.3450e-03	3.0671e-02	1.20	ATB_Down
chr20	351899	354999	1.1425e-02	4.5298e-02	1.41	ATB_Up
chr21	39722662	39725081	3.8426e-05	1.3041e-03	1.84	ATB_Up
chr17	44425401	44427301	5.4286e-03	2.7714e-02	1.43	ATB_Down
chr8	8117762	8119562	2.4513e-04	4.0274e-03	1.28	ATB_Down
chr6	159513137	159515283	1.9275e-04	3.5232e-03	1.27	ATB_Up
chr13	43661672	43663090	8.5734e-03	3.7364e-02	1.24	ATB_Up
chr14	94807681	94809381	6.0186e-04	6.9122e-03	1.27	ATB_Up
chr9	124247372	124249839	7.4245e-04	7.8718e-03	1.31	ATB_Down
chr14	21316235	21317637	1.9275e-04	3.5232e-03	1.21	ATB_Up
chr7	37767900	37769500	6.8186e-05	1.8979e-03	1.30	ATB_Down
chr21	36198631	36200392	8.9432e-05	2.2612e-03	1.45	ATB_Up
chr6	33081375	33083721	2.0786e-05	9.1308e-04	1.26	ATB_Up
chr10	11759619	11761041	2.0786e-05	9.1308e-04	2.00	ATB_Up
chr4	141015199	141018203	1.1425e-02	4.5298e-02	1.38	ATB_Up
chr2	243026980	243029705	1.9611e-03	1.4531e-02	1.29	ATB_Down
chr22	36648604	36650146	9.9133e-03	4.1260e-02	1.24	ATB_Up
chr6	144952291	144954436	8.9432e-05	2.2612e-03	1.21	ATB_Down
chr6	53129575	53130911	7.4245e-04	7.8718e-03	1.24	ATB_Down
chr8	67024964	67027801	2.7995e-03	1.8117e-02	1.26	ATB_Up
chr21	44298505	44300531	1.1651e-04	2.6004e-03	1.27	ATB_Down
chr15	38309100	38311803	1.1425e-02	4.5298e-02	1.29	ATB_Down
chr4	169430599	169431899	1.9611e-03	1.4531e-02	1.40	ATB_Down
chr12	123227708	123229541	2.8379e-05	1.0981e-03	1.28	ATB_Down
chr8	90985853	90988660	2.0786e-05	9.1308e-04	1.25	ATB_Down
chr3	55019572	55020803	1.9275e-04	3.5232e-03	1.30	ATB_Down
chr2	173912880	173915332	2.4513e-04	4.0274e-03	1.34	ATB_Up
chr6	27099037	27102037	5.1389e-05	1.5848e-03	1.31	ATB_Up
chr12	29358955	29361508	4.8535e-04	6.0618e-03	1.26	ATB_Down
chr20	1542499	1545099	1.9611e-03	1.4531e-02	1.23	ATB_Up
chr9	119706253	119708954	1.5033e-04	3.0214e-03	1.83	ATB_Down
chr2	201832480	201833880	2.4513e-04	4.0274e-03	1.20	ATB_Up
chr7	2811201	2814007	3.8426e-05	1.3041e-03	1.60	ATB_Down
chr1	184424598	184426103	6.0186e-04	6.9122e-03	1.28	ATB_Up
chr8	67696060	67698956	6.3450e-03	3.0671e-02	1.29	ATB_Down
chr1	70507003	70508603	7.3882e-03	3.3988e-02	1.64	ATB_Down
chr17	68094701	68096901	1.1651e-04	2.6004e-03	1.33	ATB_Down
chr15	50343200	50344514	1.3492e-03	1.1500e-02	1.35	ATB_Up
chr4	14856999	14859402	6.3450e-03	3.0671e-02	1.33	ATB_Down
chr17	20552101	20553413	1.6306e-03	1.2933e-02	1.53	ATB_Down
chr5	142329677	142331482	4.6278e-03	2.5022e-02	1.20	ATB_Up
chr19	40047963	40049563	1.9275e-04	3.5232e-03	1.52	ATB_Up
chr2	12569880	12572205	1.9275e-04	3.5232e-03	1.25	ATB_Up
chr3	112297627	112299531	8.9432e-05	2.2612e-03	1.26	ATB_Down
chr18	19432618	19434025	2.7995e-03	1.8117e-02	1.50	ATB_Up
chr4	1129735	1132698	9.1058e-04	8.9178e-03	1.35	ATB_Up
chr21	39591462	39594581	1.5340e-07	9.4090e-05	2.45	ATB_Up
chr6	166649011	166651611	6.0186e-04	6.9122e-03	1.51	ATB_Down
chr1	169635898	169638002	5.4286e-03	2.7714e-02	1.24	ATB_Up
chr7	5718899	5721599	7.4399e-06	5.3108e-04	1.27	ATB_Down
chr6	162604411	162606711	1.5033e-04	3.0214e-03	1.81	ATB_Down
chr3	172279227	172281774	6.8186e-05	1.8979e-03	1.39	ATB_Up
chr5	169729494	169730820	1.1425e-02	4.5298e-02	1.33	ATB_Down
chr8	97916601	97918160	1.1651e-04	2.6004e-03	1.26	ATB_Up
chr2	172100683	172102632	2.3484e-03	1.6212e-02	1.27	ATB_Up
chr6	151802311	151804911	6.0186e-04	6.9122e-03	1.29	ATB_Down
chr14	92957400	92962199	9.9133e-03	4.1260e-02	1.32	ATB_Down
chr12	117841208	117843660	3.3237e-03	2.0281e-02	1.49	ATB_Down
chr1	183429599	183431999	2.4513e-04	4.0274e-03	1.24	ATB_Down
chr6	163878575	163882437	4.8535e-04	6.0618e-03	1.30	ATB_Up
chr16	15735909	15738473	1.4956e-05	7.5516e-04	1.21	ATB_Down
chr6	27839175	27841737	2.3010e-06	2.9771e-04	1.54	ATB_Up
chr20	48316372	48318461	5.3690e-07	1.7434e-04	1.25	ATB_Up
chr10	101735343	101737332	1.9611e-03	1.4531e-02	1.22	ATB_Down
chr2	43665689	43667021	3.9294e-03	2.2635e-02	1.55	ATB_Up
chr16	85762986	85764286	1.9611e-03	1.4531e-02	1.38	ATB_Down
chr14	21552416	21556737	7.3882e-03	3.3988e-02	1.26	ATB_Down
chr7	2979800	2981403	1.1651e-04	2.6004e-03	1.23	ATB_Down
chr7	36214996	36216607	2.8379e-05	1.0981e-03	1.22	ATB_Down
chr12	63126161	63127755	3.8887e-04	5.3267e-03	1.28	ATB_Up
chr7	65760499	65763302	3.3237e-03	2.0281e-02	1.21	ATB_Up
chr15	50539464	50541364	2.0786e-05	9.1308e-04	1.33	ATB_Up
chr12	122226408	122228908	7.6699e-08	9.4090e-05	1.48	ATB_Down
chr16	10970237	10973636	8.5734e-03	3.7364e-02	1.22	ATB_Up
chr16	1533136	1534298	5.1389e-05	1.5848e-03	1.23	ATB_Up
chr2	128919005	128921380	5.4286e-03	2.7714e-02	1.21	ATB_Down
chr1	42191798	42194308	7.3882e-03	3.3988e-02	1.29	ATB_Down
chr5	42991282	42995095	1.1651e-04	2.6004e-03	1.25	ATB_Up
chr9	98636900	98639221	3.8426e-05	1.3041e-03	1.20	ATB_Down
chr14	75734816	75736318	4.8535e-04	6.0618e-03	1.30	ATB_Down
chr1	33406401	33408203	1.3492e-03	1.1500e-02	1.21	ATB_Up
chr3	105716023	105718223	5.1389e-05	1.5848e-03	1.32	ATB_Up
chr11	63398597	63400167	1.1114e-03	1.0091e-02	1.29	ATB_Down
chr5	169763785	169764986	1.3123e-02	4.9584e-02	1.22	ATB_Up
chr11	67380767	67382685	2.3484e-03	1.6212e-02	1.24	ATB_Down
chr7	4764099	4766500	3.8426e-05	1.3041e-03	1.34	ATB_Up
chr15	67383199	67386317	2.7995e-03	1.8117e-02	1.29	ATB_Down
chr12	112272099	112274308	1.5340e-07	9.4090e-05	1.45	ATB_Down
chr15	35315045	35317000	3.0680e-07	1.3371e-04	1.32	ATB_Down
chr8	126619443	126621269	4.6278e-03	2.5022e-02	1.26	ATB_Down
chr17	57913801	57917901	5.3690e-07	1.7434e-04	1.32	ATB_Up
chr8	18984569	18987457	1.5033e-04	3.0214e-03	1.45	ATB_Up
chr9	129566800	129569239	2.8379e-05	1.0981e-03	1.42	ATB_Up
chr15	45683512	45685500	7.4245e-04	7.8718e-03	1.30	ATB_Down
chr9	82224552	82227739	7.4245e-04	7.8718e-03	1.23	ATB_Down
chr1	25348100	25350597	1.3492e-03	1.1500e-02	1.40	ATB_Down
chr6	32545680	32547598	4.6278e-03	2.5022e-02	1.96	ATB_Up
chr6	114139083	114141183	1.6306e-03	1.2933e-02	1.28	ATB_Down
chr7	72625499	72627511	4.6278e-03	2.5022e-02	1.38	ATB_Down
chr9	5449254	5451255	1.3492e-03	1.1500e-02	1.35	ATB_Up
chr5	133889790	133892310	3.3237e-03	2.0281e-02	1.29	ATB_Down
chr10	101765302	101767102	3.9294e-03	2.2635e-02	1.30	ATB_Up
chr9	137805939	137810101	1.6306e-03	1.2933e-02	1.31	ATB_Down
chr6	44348975	44350345	1.1651e-04	2.6004e-03	1.35	ATB_Down
chr4	157887299	157888905	1.1651e-04	2.6004e-03	1.27	ATB_Down
chr13	47241500	47243200	6.8186e-05	1.8979e-03	1.55	ATB_Up
chr5	58422586	58423986	1.9611e-03	1.4531e-02	1.28	ATB_Up
chr6	134550409	134552497	2.7995e-03	1.8117e-02	1.35	ATB_Down
chr17	7034101	7037901	9.1058e-04	8.9178e-03	1.47	ATB_Down
chr9	112827415	112828854	9.2039e-07	2.1775e-04	1.30	ATB_Up
chr12	104997241	105000111	1.9275e-04	3.5232e-03	1.22	ATB_Up
chr2	225905380	225907180	8.5734e-03	3.7364e-02	1.48	ATB_Up
chr11	66687831	66689967	5.4286e-03	2.7714e-02	1.26	ATB_Down
chr1	172467003	172469002	3.4515e-06	3.6177e-04	1.24	ATB_Down
chr1	52561001	52562600	7.4245e-04	7.8718e-03	1.26	ATB_Up
chr6	6823336	6824491	3.9294e-03	2.2635e-02	1.29	ATB_Down
chr10	63775690	63777947	1.0661e-05	6.1094e-04	1.38	ATB_Up
chr12	29407261	29409461	1.1425e-02	4.5298e-02	1.46	ATB_Down
chr1	212739400	212741403	1.1651e-04	2.6004e-03	1.22	ATB_Up
chr1	221339199	221341701	6.3450e-03	3.0671e-02	1.21	ATB_Up
chr16	71322336	71324136	7.4399e-06	5.3108e-04	1.24	ATB_Down
chr1	89737597	89741303	1.5033e-04	3.0214e-03	1.60	ATB_Up
chr10	61650919	61653247	1.1114e-03	1.0091e-02	1.28	ATB_Up
chr4	3203159	3205159	1.6306e-03	1.2933e-02	1.29	ATB_Up
chr8	8938715	8940569	1.9611e-03	1.4531e-02	1.24	ATB_Up
chr14	77505916	77510448	7.6699e-08	9.4090e-05	1.36	ATB_Up
chr15	59815464	59817700	1.5033e-04	3.0214e-03	1.43	ATB_Down
chr9	27340956	27342163	2.7995e-03	1.8117e-02	1.32	ATB_Down
chr15	101663600	101665764	3.4515e-06	3.6177e-04	1.23	ATB_Up
chr2	216767999	216769648	2.7995e-03	1.8117e-02	1.35	ATB_Up
chr11	94316085	94318610	2.4513e-04	4.0274e-03	1.55	ATB_Down
chr1	112039599	112041503	3.0987e-04	4.6609e-03	1.34	ATB_Down
chr5	32275789	32278224	4.6278e-03	2.5022e-02	1.27	ATB_Down
chr8	8882755	8884501	1.9611e-03	1.4531e-02	1.27	ATB_Up
chr7	75299598	75301602	1.3123e-02	4.9584e-02	1.23	ATB_Up
chr21	45594405	45596305	9.1058e-04	8.9178e-03	1.31	ATB_Down
chr7	141803699	141806103	3.9294e-03	2.2635e-02	1.21	ATB_Up
chr15	86249496	86251617	2.4513e-04	4.0274e-03	1.46	ATB_Up
chr18	11856622	11858548	3.9294e-03	2.2635e-02	1.32	ATB_Down
chr5	88597477	88600110	1.1425e-02	4.5298e-02	1.24	ATB_Up
chr6	146678076	146680521	9.9133e-03	4.1260e-02	1.33	ATB_Up
chr10	126745319	126746958	5.1389e-05	1.5848e-03	1.24	ATB_Down
chr19	14619880	14622644	2.7995e-03	1.8117e-02	1.23	ATB_Up
chr14	53574900	53576916	5.4286e-03	2.7714e-02	1.30	ATB_Up
chr10	38320966	38322766	5.1389e-05	1.5848e-03	1.67	ATB_Up
chr9	110436441	110439410	4.8535e-04	6.0618e-03	1.33	ATB_Up
chr6	82706176	82708176	9.1058e-04	8.9178e-03	1.61	ATB_Up
chr2	9308380	9310382	1.9275e-04	3.5232e-03	1.72	ATB_Up
chr6	6395111	6397318	6.0186e-04	6.9122e-03	1.25	ATB_Up
chr17	19090501	19092363	1.1425e-02	4.5298e-02	1.23	ATB_Up
chr4	173923610	173925209	7.4245e-04	7.8718e-03	1.24	ATB_Up
chr7	75637800	75639403	3.8887e-04	5.3267e-03	1.32	ATB_Up
chr11	75473131	75474908	1.1114e-03	1.0091e-02	1.27	ATB_Down
chr6	26043237	26045683	3.8426e-05	1.3041e-03	1.40	ATB_Up
chr18	47813806	47815148	1.1114e-03	1.0091e-02	1.34	ATB_Up
chr11	61145408	61147137	5.1389e-05	1.5848e-03	1.21	ATB_Down
chr13	103256500	103258990	1.4573e-06	2.4378e-04	1.21	ATB_Up
chr5	55759883	55762643	7.3882e-03	3.3988e-02	1.33	ATB_Up
chr3	12294542	12296342	5.4286e-03	2.7714e-02	1.30	ATB_Up
chr1	17371501	17372802	3.9294e-03	2.2635e-02	1.26	ATB_Up
chr11	129799108	129801398	1.0661e-05	6.1094e-04	1.25	ATB_Down
chr6	110736083	110737483	4.8535e-04	6.0618e-03	1.27	ATB_Up
chr4	177902035	177903499	3.8426e-05	1.3041e-03	1.89	ATB_Up
chr1	117098001	117100197	1.4956e-05	7.5516e-04	1.28	ATB_Up
chr14	89630881	89633017	2.0786e-05	9.1308e-04	1.39	ATB_Up
chr7	130609202	130611602	1.1425e-02	4.5298e-02	1.27	ATB_Up
chr4	40953598	40955899	1.6306e-03	1.2933e-02	1.37	ATB_Down
chr20	51298199	51299699	3.8426e-05	1.3041e-03	1.27	ATB_Down
chr2	112789683	112792294	6.3450e-03	3.0671e-02	1.61	ATB_Up
chr4	1194798	1197213	1.0661e-05	6.1094e-04	1.34	ATB_Up
chr4	87926345	87929335	3.4515e-06	3.6177e-04	1.55	ATB_Up
chr21	40465440	40467792	7.3882e-03	3.3988e-02	1.21	ATB_Down
chr18	55980800	55982600	3.8887e-04	5.3267e-03	1.31	ATB_Up
chr1	117074601	117076401	5.1389e-06	4.5029e-04	1.44	ATB_Up
chr1	218671798	218673501	1.6306e-03	1.2933e-02	1.25	ATB_Down
chr22	44420920	44424092	3.4515e-06	3.6177e-04	1.38	ATB_Down
chr22	39704181	39705596	1.0661e-05	6.1094e-04	1.30	ATB_Up
chr5	176540883	176542677	3.9294e-03	2.2635e-02	1.35	ATB_Up
chr2	12085080	12086180	1.6306e-03	1.2933e-02	1.32	ATB_Up
chr5	32521882	32523695	8.5734e-03	3.7364e-02	1.22	ATB_Down
chr18	74919900	74921925	1.1425e-02	4.5298e-02	1.20	ATB_Up
chr8	41426469	41428402	9.9133e-03	4.1260e-02	1.25	ATB_Up
chr11	10900097	10901037	1.9611e-03	1.4531e-02	1.28	ATB_Down
chr16	20921109	20923609	4.6278e-03	2.5022e-02	1.22	ATB_Down
chr2	68653299	68655280	2.3010e-06	2.9771e-04	1.37	ATB_Down
chr7	68837700	68839100	3.8887e-04	5.3267e-03	1.42	ATB_Down
chr22	42792165	42795092	1.4573e-06	2.4378e-04	1.28	ATB_Down
chr19	53140424	53142344	7.3882e-03	3.3988e-02	1.44	ATB_Down
chr17	75320501	75322301	2.7995e-03	1.8117e-02	1.24	ATB_Up
chr7	139599899	139602511	7.3882e-03	3.3988e-02	1.22	ATB_Down
chr9	123687778	123689303	9.1058e-04	8.9178e-03	1.30	ATB_Down
chr17	77969801	77972425	2.4513e-04	4.0274e-03	1.46	ATB_Down
chr1	160681201	160683399	4.6278e-03	2.5022e-02	1.32	ATB_Down
chr16	66618737	66620909	9.2039e-07	2.1775e-04	1.39	ATB_Down
chr9	107825700	107828539	6.0186e-04	6.9122e-03	1.25	ATB_Up
chr22	46391420	46394465	1.1114e-03	1.0091e-02	1.25	ATB_Down
chr22	36634204	36636004	7.4245e-04	7.8718e-03	1.31	ATB_Up
chr6	6283575	6285846	7.6699e-08	9.4090e-05	1.83	ATB_Up
chr11	2286372	2288000	2.8379e-05	1.0981e-03	1.40	ATB_Up
chr18	71901225	71902925	4.6278e-03	2.5022e-02	1.30	ATB_Up
chr5	119798482	119799710	4.8535e-04	6.0618e-03	1.20	ATB_Up
chr20	51026199	51028020	1.1425e-02	4.5298e-02	1.66	ATB_Down
chr2	58134536	58137136	7.4245e-04	7.8718e-03	1.39	ATB_Up
chr13	33026691	33028413	1.5033e-04	3.0214e-03	1.28	ATB_Up
chr3	101706172	101708427	2.0786e-05	9.1308e-04	1.42	ATB_Up
chr15	85263000	85265200	7.4245e-04	7.8718e-03	1.23	ATB_Down
chr15	50404940	50407613	6.3450e-03	3.0671e-02	1.20	ATB_Up
chr7	158502498	158505400	3.8887e-04	5.3267e-03	1.41	ATB_Up
chr1	179143599	179146003	4.6278e-03	2.5022e-02	1.29	ATB_Up
chr16	29159486	29161709	1.4573e-06	2.4378e-04	1.28	ATB_Down
chr3	148716427	148718872	3.0987e-04	4.6609e-03	1.24	ATB_Up
chr10	91144019	91145832	1.4956e-05	7.5516e-04	1.24	ATB_Up
chr8	23416160	23419716	3.8887e-04	5.3267e-03	1.37	ATB_Up
chr4	153345245	153347399	6.3450e-03	3.0671e-02	1.21	ATB_Down
chr2	205119780	205122580	5.1389e-05	1.5848e-03	1.50	ATB_Down
chr22	44463287	44465628	1.4573e-06	2.4378e-04	1.58	ATB_Down
chr21	45615592	45617292	3.0987e-04	4.6609e-03	1.35	ATB_Down
chr18	2958276	2961725	1.3492e-03	1.1500e-02	1.40	ATB_Up
chr11	40107539	40109232	5.3690e-07	1.7434e-04	1.75	ATB_Down
chr6	159107130	159109336	8.5734e-03	3.7364e-02	1.25	ATB_Down
chr19	41328353	41330431	2.7995e-03	1.8117e-02	1.24	ATB_Down
chr6	34311338	34313846	3.8887e-04	5.3267e-03	1.70	ATB_Up
chr19	6867359	6869353	3.8887e-04	5.3267e-03	1.29	ATB_Down
chr20	19847399	19850199	1.3123e-02	4.9584e-02	1.37	ATB_Down
chr2	235353480	235356480	1.9275e-04	3.5232e-03	1.33	ATB_Down
chr4	190486598	190489403	7.3882e-03	3.3988e-02	1.33	ATB_Down
chr4	185816198	185819403	6.3450e-03	3.0671e-02	1.41	ATB_Down
chr7	36300702	36306007	9.1058e-04	8.9178e-03	1.30	ATB_Down
chr9	30300439	30302839	1.9275e-04	3.5232e-03	1.30	ATB_Down
chr13	44832145	44834420	1.3492e-03	1.1500e-02	1.27	ATB_Up
chr22	50359892	50362004	7.3882e-03	3.3988e-02	1.21	ATB_Up
chr10	81227119	81228419	3.8426e-05	1.3041e-03	1.30	ATB_Down
chr5	49930089	49931743	2.3484e-03	1.6212e-02	1.22	ATB_Down
chr18	59954825	59957100	5.1389e-05	1.5848e-03	1.33	ATB_Up
chr12	11974607	11976107	1.9611e-03	1.4531e-02	1.33	ATB_Up
chr7	68647599	68650606	1.4956e-05	7.5516e-04	2.21	ATB_Down
chr9	100907430	100909556	8.5734e-03	3.7364e-02	1.26	ATB_Down
chr8	37661501	37662801	3.4515e-06	3.6177e-04	1.34	ATB_Down
chr2	218910180	218913510	7.3882e-03	3.3988e-02	1.21	ATB_Up
chr4	40317098	40319909	1.9275e-04	3.5232e-03	1.47	ATB_Up
chr12	94566011	94569255	6.3450e-03	3.0671e-02	1.31	ATB_Down
chr13	51208272	51211345	1.9611e-03	1.4531e-02	1.31	ATB_Down
chr5	130544677	130548890	1.4956e-05	7.5516e-04	1.26	ATB_Down
chr7	135346800	135348400	5.4286e-03	2.7714e-02	1.21	ATB_Up
chr2	223519836	223521736	2.3484e-03	1.6212e-02	1.21	ATB_Down
chr8	42999760	43001560	2.7995e-03	1.8117e-02	1.21	ATB_Down
chr20	40220899	40222900	2.8379e-05	1.0981e-03	1.32	ATB_Down
chr17	78805966	78807788	1.9611e-03	1.4531e-02	1.26	ATB_Up
chr12	26451141	26452906	3.8426e-05	1.3041e-03	1.28	ATB_Up
chr7	47980398	47981901	4.8535e-04	6.0618e-03	1.47	ATB_Up
chr3	55658495	55660936	5.1389e-05	1.5848e-03	1.21	ATB_Down
chr7	73547799	73549599	5.3690e-07	1.7434e-04	2.21	ATB_Up
chr1	21476101	21477803	8.9432e-05	2.2612e-03	1.32	ATB_Up
chr1	186113603	186116803	1.1425e-02	4.5298e-02	1.40	ATB_Up
chr1	243889798	243892508	1.3123e-02	4.9584e-02	1.31	ATB_Down
chr8	26305750	26308027	3.3237e-03	2.0281e-02	1.39	ATB_Down
chr3	156200859	156202903	6.0186e-04	6.9122e-03	1.28	ATB_Up
chr2	37880080	37882380	2.4513e-04	4.0274e-03	1.20	ATB_Down
chr12	113579241	113581857	4.6278e-03	2.5022e-02	1.31	ATB_Down
chr6	6385280	6388303	7.3882e-03	3.3988e-02	1.36	ATB_Up
chr2	44394480	44397680	2.4513e-04	4.0274e-03	1.25	ATB_Up
chr5	167570110	167571287	7.4245e-04	7.8718e-03	1.24	ATB_Down
chr4	93022198	93024798	3.8887e-04	5.3267e-03	1.68	ATB_Down
chr12	110516800	110518516	1.9611e-03	1.4531e-02	1.50	ATB_Up
chr13	20693204	20696104	1.1114e-03	1.0091e-02	1.92	ATB_Up
chr9	5557333	5559752	9.1058e-04	8.9178e-03	1.39	ATB_Down
chr7	149449399	149451500	1.9275e-04	3.5232e-03	1.64	ATB_Down
chr6	88534011	88536491	4.6278e-03	2.5022e-02	1.27	ATB_Down
chr20	45902599	45904399	6.3450e-03	3.0671e-02	1.29	ATB_Up
chr3	185446072	185448527	3.8887e-04	5.3267e-03	1.23	ATB_Up
chr22	18252259	18255262	8.9432e-05	2.2612e-03	1.58	ATB_Down
chr16	29234709	29236809	5.3690e-07	1.7434e-04	1.42	ATB_Down
chr4	108774098	108775410	9.9133e-03	4.1260e-02	1.27	ATB_Down
chr12	56726502	56728921	1.9611e-03	1.4531e-02	1.26	ATB_Down
chr19	23577038	23578979	4.8535e-04	6.0618e-03	1.30	ATB_Down
chr8	97349415	97351321	3.9294e-03	2.2635e-02	1.47	ATB_Up
chr15	41700173	41703400	2.8379e-05	1.0981e-03	1.30	ATB_Down
chr17	26874363	26877601	1.1114e-03	1.0091e-02	1.28	ATB_Down
chr1	161320397	161322302	3.4515e-06	3.6177e-04	1.48	ATB_Up
chr7	106357294	106360202	3.0987e-04	4.6609e-03	1.70	ATB_Up
chr12	68751811	68754702	3.8887e-04	5.3267e-03	1.32	ATB_Down
chr7	12622896	12625999	3.3237e-03	2.0281e-02	1.26	ATB_Up
chr7	17272994	17275702	9.1058e-04	8.9178e-03	1.26	ATB_Down
chr1	54354902	54356399	1.6306e-03	1.2933e-02	1.34	ATB_Up
chr2	47310579	47313705	5.1389e-06	4.5029e-04	1.88	ATB_Down
chr17	79527001	79529701	7.4399e-06	5.3108e-04	1.24	ATB_Up
chr16	14376352	14377452	5.1389e-06	4.5029e-04	1.74	ATB_Up
chr3	188114474	188115974	1.1651e-04	2.6004e-03	1.33	ATB_Down
chr1	153329399	153332808	9.1058e-04	8.9178e-03	1.34	ATB_Up
chr4	184909302	184911802	4.6278e-03	2.5022e-02	1.58	ATB_Down
chr14	82231648	82233535	3.8426e-05	1.3041e-03	1.29	ATB_Up
chr12	96430206	96432308	2.0786e-05	9.1308e-04	1.30	ATB_Up
chr2	55338332	55341105	1.4573e-06	2.4378e-04	1.32	ATB_Down
chr14	56844094	56846037	7.4399e-06	5.3108e-04	1.27	ATB_Up
chr15	101610170	101611970	6.0186e-04	6.9122e-03	1.22	ATB_Up
chr8	124049001	124051060	2.7995e-03	1.8117e-02	1.26	ATB_Up
chr4	6926745	6929235	5.1389e-06	4.5029e-04	1.60	ATB_Up
chr7	5257399	5259707	2.4513e-04	4.0274e-03	1.20	ATB_Down
chr4	185775403	185778699	6.3450e-03	3.0671e-02	1.21	ATB_Down
chr11	13228831	13230372	1.4956e-05	7.5516e-04	1.37	ATB_Up
chr9	95734210	95735654	2.4513e-04	4.0274e-03	1.22	ATB_Up
chr20	48292799	48296977	1.5033e-04	3.0214e-03	1.45	ATB_Up
chr10	97456147	97458837	2.3010e-06	2.9771e-04	1.29	ATB_Down
chr17	68400901	68402801	3.8426e-05	1.3041e-03	1.26	ATB_Up
chr17	76627516	76628916	1.3123e-02	4.9584e-02	1.60	ATB_Down
chr18	56553306	56555618	5.4286e-03	2.7714e-02	1.29	ATB_Down
chr14	51278487	51281734	1.4573e-06	2.4378e-04	1.29	ATB_Down
chr13	49457790	49459604	9.9133e-03	4.1260e-02	1.30	ATB_Up
chr22	23277087	23278587	2.4513e-04	4.0274e-03	1.33	ATB_Down
chr13	29232145	29234645	9.1058e-04	8.9178e-03	1.23	ATB_Up
chr2	216742594	216744280	4.6278e-03	2.5022e-02	1.23	ATB_Up
chr2	188450332	188452132	5.4286e-03	2.7714e-02	1.33	ATB_Up
chr12	104871406	104872955	3.0987e-04	4.6609e-03	1.20	ATB_Up
chr19	50413464	50415882	3.9294e-03	2.2635e-02	1.35	ATB_Down
chr9	111231028	111232628	7.6699e-08	9.4090e-05	1.46	ATB_Up
chr12	6338355	6340355	2.8379e-05	1.0981e-03	1.40	ATB_Up
chr9	115488103	115490739	1.3492e-03	1.1500e-02	1.31	ATB_Down
chr11	68845808	68848645	1.0661e-05	6.1094e-04	1.41	ATB_Down
chr13	43294272	43295972	3.9294e-03	2.2635e-02	1.34	ATB_Up
chr17	60972501	60973901	1.1114e-03	1.0091e-02	1.28	ATB_Down
chr2	220118012	220120432	3.3237e-03	2.0281e-02	1.28	ATB_Up
chr14	35810729	35811647	1.4956e-05	7.5516e-04	1.28	ATB_Down
chr4	77129502	77132359	4.6278e-03	2.5022e-02	1.22	ATB_Up
chr13	32482172	32485390	6.8186e-05	1.8979e-03	1.29	ATB_Down
chr5	1494382	1496718	1.4573e-06	2.4378e-04	1.62	ATB_Down
chr19	14771453	14773753	6.8186e-05	1.8979e-03	1.42	ATB_Down
chr5	75764083	75766386	1.5033e-04	3.0214e-03	1.22	ATB_Up
chr19	42470760	42471860	2.7995e-03	1.8117e-02	1.25	ATB_Down
chr9	5458903	5460911	8.9432e-05	2.2612e-03	1.26	ATB_Up
chr8	1702836	1705301	2.4513e-04	4.0274e-03	1.31	ATB_Down
chr6	27106437	27108237	2.3484e-03	1.6212e-02	1.21	ATB_Up
chr14	91580100	91583287	6.3450e-03	3.0671e-02	1.26	ATB_Up
chr1	156120202	156121999	2.3010e-06	2.9771e-04	1.56	ATB_Down
chr17	21189325	21192801	6.3450e-03	3.0671e-02	1.28	ATB_Down
chr2	228271010	228273405	5.1389e-05	1.5848e-03	1.22	ATB_Up
chr7	150264199	150267499	9.1058e-04	8.9178e-03	1.27	ATB_Up
chr5	74955482	74957486	9.1058e-04	8.9178e-03	1.36	ATB_Up
chr8	97717807	97720172	2.4513e-04	4.0274e-03	1.30	ATB_Up
chr1	150853499	150854702	1.6306e-03	1.2933e-02	1.26	ATB_Up
chr1	192895199	192897099	5.1389e-06	4.5029e-04	1.39	ATB_Down
chr19	17860853	17863553	1.1651e-04	2.6004e-03	1.27	ATB_Down
chr3	20084774	20085679	1.6306e-03	1.2933e-02	1.29	ATB_Up
chr10	6213490	6215035	7.4399e-06	5.3108e-04	1.57	ATB_Up
chr3	112692927	112695997	1.4573e-06	2.4378e-04	1.35	ATB_Down
chr19	863060	864360	3.4515e-06	3.6177e-04	1.41	ATB_Up
chr20	4792577	4796599	1.9275e-04	3.5232e-03	1.26	ATB_Down
chr9	113855854	113857772	2.7995e-03	1.8117e-02	1.24	ATB_Down
chr15	57590600	57593000	1.3123e-02	4.9584e-02	1.24	ATB_Down
chr13	114474100	114476100	1.3492e-03	1.1500e-02	1.99	ATB_Up
chr3	124872942	124875562	1.9611e-03	1.4531e-02	1.40	ATB_Up
chr2	228647236	228649432	3.9294e-03	2.2635e-02	1.22	ATB_Up
chr2	208344880	208346405	9.2039e-07	2.1775e-04	1.40	ATB_Down
chr1	120623403	120625103	1.9611e-03	1.4531e-02	1.30	ATB_Down
chr10	64467925	64470819	1.0661e-05	6.1094e-04	1.24	ATB_Up
chr4	82661598	82662498	1.9275e-04	3.5232e-03	1.22	ATB_Up
chr16	29183509	29186309	1.0661e-05	6.1094e-04	1.44	ATB_Down
chr6	26103275	26105397	6.0186e-04	6.9122e-03	1.27	ATB_Up
chr21	44203392	44205192	4.8535e-04	6.0618e-03	1.29	ATB_Down
chr12	95520155	95521310	1.1651e-04	2.6004e-03	1.27	ATB_Down
[truncated: 145 more rows]

## Sheet: SupTable8
Sample ID	Disease State	Ethnicity	Age	Sex	Batch	Num Reads	Median Insert	Num Peaks	PCT Unique	Diabeties melittus	Smoking	Alcohol	Date of Collection
CHP061	Control	CHI	24	M	2	38635118	131	21159	81.38	No	No	No	2013-12-06
CHP065	TB	IND	36	M	2	59390274	137	16972	89.37	No	Yes	Yes	2012-10-01
CHP066	TB	CHI	21	M	2	71891203	134	13326	70.77	No	No	No	2014-02-11
CHP075	Control	CHI	28	M	2	48439792	129	23579	80.75	No	No	No	2014-01-01
CHP078	Control	CHI	25	F	2	45601356	135	13418	85.84	No	No	No	2014-06-27
CHP084	Control	CHI	25	F	2	61810402	128	15084	76.56	No	No	No	2014-06-20
CHP089	Control	CHI	30	F	2	64253859	137	14733	81.3	No	No	No	2014-06-20
CHP102	Control	MAL	32	M	2	111635241	127	14557	73.78	No	No	No	2012-11-12
CHP103	Control	MAL	22	F	2	48109138	150	22738	79.29	No	No	No	2012-11-08
CHP106	Control	CHI	28	M	2	34999294	127	17407	84.08	No	No	No	2012-12-20
CHP107	Control	MAL	24	M	2	41165668	142	14454	85.66	No	No	No	2012-11-12
CHP110	Control	IND	30	M	2	34144624	126	22708	81.45	No	No	No	2012-11-08
CHP111	Control	CHI	22	F	2	45338444	138	20686	88.28	No	No	No	2012-09-27
CHP112	TB	MAL	55	F	2	30172869	138	18125	82.95	Yes	No	No	2012-11-01
CHP113	TB	MAL	62	F	2	52253432	133	23399	88.29	Yes	No	No	2012-11-06
CHP126	Control	CHI	26	M	3	56657204	138	14873	60.36	No	No	No	2013-12-24
CHP127	Control	CHI	57	M	3	47263359	132	15960	69.02	No	No	No	2012-11-27
CHP129	Control	CHI	18	M	3	54079137	134	15658	68.59	No	No	No	2012-11-06
CHP130	TB	MAL	49	F	3	31663958	139	19718	46.93	Yes	No	No	2014-02-14
CHP132	Control	CHI	34	F	3	63190391	146	15326	73.17	No	No	No	2014-03-04
T5M2	Control	CHI	27	M	1	54474541	216	14130	66.88	No	No	No	2013-12-13
T5M6	Control	MAL	35	F	1	22829580	210	14985	75.35	No	No	No	2013-12-17
T6M3	TB	MAL	47	F	1	58946364	218	14903	73.98	No	No	No	2014-01-14
T6M5	Control	CHI	27	M	1	51206548	206	13692	73.97	No	No	No	2013-12-17
T6M6	Control	CHI	73	M	1	39577722	244	14159	79.5	No	No	No	2013-12-06
T7M1	Control	IND	37	M	1	43706165	211	15713	62.47	No	No	No	2013-12-13
T7M4	TB	IND	33	F	1	54586948	177	14881	70.99	Yes	Yes	Yes	2013-12-24
T7M6	TB	MAL	56	F	1	49030756	223	13254	59.53	No	No	No	2014-01-24
T8M3	Control	CHI	29	M	1	41415695	213	14791	65.98	No	No	No	2013-12-10

## Sheet: SupTable9
chromosome )hg19)	Peak_start_0based	Peak_end_1based	P_value	FDRQ_value	Fold_change	Direction
chr2	97150794	97153294	2.3881e-04	6.7490e-03	1.72	ATB_Up
chr6	12232645	12235045	4.1478e-03	3.1994e-02	1.32	ATB_Up
chr8	16461201	16462636	7.5976e-04	1.2216e-02	1.37	ATB_Up
chr12	49581206	49583908	2.3298e-07	4.2872e-04	1.29	ATB_Down
chr15	91134900	91136670	7.8157e-03	4.6343e-02	1.26	ATB_Down
chr2	145427980	145430799	9.3729e-04	1.3859e-02	1.25	ATB_Up
chr2	152741913	152744252	1.7022e-03	1.9099e-02	1.34	ATB_Down
chr12	122066708	122068316	1.5610e-05	2.0517e-03	1.25	ATB_Down
chr9	41953954	41955454	4.8903e-03	3.5351e-02	1.23	ATB_Down
chr2	175568305	175570280	4.8903e-03	3.5351e-02	1.24	ATB_Down
chr11	18298174	18300508	1.0484e-05	1.8086e-03	1.21	ATB_Down
chr19	41828924	41831106	7.8157e-03	4.6343e-02	1.23	ATB_Up
chr2	38047280	38051105	2.3881e-04	6.7490e-03	1.23	ATB_Down
chr18	71917947	71920100	4.8903e-04	9.7694e-03	1.21	ATB_Up
chr19	36404201	36407060	4.8903e-03	3.5351e-02	1.28	ATB_Up
chr22	39805731	39807004	1.8522e-04	5.9217e-03	1.21	ATB_Down
chr2	120989294	120990982	8.0845e-05	3.9379e-03	1.34	ATB_Up
chr17	9920454	9925101	2.0535e-03	2.1215e-02	1.37	ATB_Down
chr2	242558683	242560910	1.5610e-05	2.0517e-03	1.53	ATB_Up
chr13	20748604	20750104	7.5976e-04	1.2216e-02	1.63	ATB_Up
chr15	92489764	92491664	1.8522e-04	5.9217e-03	1.41	ATB_Down
chr1	205279598	205284000	6.9895e-06	1.4291e-03	1.23	ATB_Down
chr16	71597709	71600109	4.8903e-04	9.7694e-03	1.37	ATB_Down
chr21	40152292	40153792	3.8792e-04	8.8611e-03	1.33	ATB_Up
chr14	102835616	102838200	4.8903e-03	3.5351e-02	1.26	ATB_Down
chr8	19057769	19059401	6.1135e-04	1.0817e-02	1.24	ATB_Up
chr18	76916325	76917925	4.3801e-05	3.0478e-03	1.46	ATB_Up
chr14	55093689	55095711	1.4189e-04	5.2218e-03	1.46	ATB_Up
chr9	79209728	79212211	2.2366e-05	2.3151e-03	1.32	ATB_Up
chr4	77961198	77963198	6.9895e-06	1.4291e-03	1.22	ATB_Down
chr14	96892948	96894337	4.1478e-03	3.1994e-02	1.27	ATB_Down
chr14	58747016	58749766	1.0787e-04	4.6043e-03	1.21	ATB_Down
chr14	34905266	34907317	1.0787e-04	4.6043e-03	1.20	ATB_Down
chr1	16291601	16293803	1.7022e-03	1.9099e-02	1.38	ATB_Up
chr6	147196961	147200636	2.4661e-03	2.3649e-02	1.41	ATB_Down
chr10	120290258	120291658	2.9458e-03	2.6286e-02	1.23	ATB_Down
chr22	24541262	24543592	1.4189e-04	5.2218e-03	1.51	ATB_Down
chr5	75859895	75861726	4.8903e-04	9.7694e-03	1.33	ATB_Up
chr18	74285198	74286722	4.1478e-03	3.1994e-02	1.24	ATB_Up
chr2	233183207	233184607	3.1686e-05	2.6910e-03	1.83	ATB_Down
chr3	53276283	53278595	7.8157e-03	4.6343e-02	1.32	ATB_Down
chr1	185408101	185410101	1.8522e-04	5.9217e-03	1.63	ATB_Up
chr11	58919098	58920799	5.7400e-03	3.8848e-02	1.21	ATB_Up
chr10	90843747	90846935	2.3881e-04	6.7490e-03	1.21	ATB_Up
chr5	90764510	90766410	2.0535e-03	2.1215e-02	1.23	ATB_Up
chr4	123667045	123668898	4.8903e-04	9.7694e-03	1.28	ATB_Up
chr3	195905844	195908003	3.8792e-04	8.8611e-03	1.55	ATB_Up
chr9	135098328	135100242	1.7022e-03	1.9099e-02	1.30	ATB_Down
chr15	101099303	101101629	6.0110e-05	3.5301e-03	1.21	ATB_Down
chr18	32826418	32828818	1.4028e-03	1.7070e-02	1.29	ATB_Down
chr15	70800068	70802700	6.7118e-03	4.2264e-02	1.22	ATB_Up
chr2	152760365	152762113	3.1686e-05	2.6910e-03	1.25	ATB_Down
chr18	20518418	20520618	1.7022e-03	1.9099e-02	1.27	ATB_Down
chr16	16342911	16344445	4.8903e-03	3.5351e-02	3.60	ATB_Down
chr7	75448299	75449699	3.5041e-03	2.8987e-02	1.35	ATB_Down
chr17	68339601	68341601	6.1135e-04	1.0817e-02	1.45	ATB_Up
chr3	194295972	194297244	2.4661e-03	2.3649e-02	1.28	ATB_Up
chr1	231938098	231940501	4.1478e-03	3.1994e-02	1.22	ATB_Down
chr4	122610835	122612159	1.7022e-03	1.9099e-02	1.21	ATB_Up
chr10	114853070	114855070	1.4028e-03	1.7070e-02	1.27	ATB_Up
chr12	96513708	96516128	1.4189e-04	5.2218e-03	1.36	ATB_Up
chr5	84085586	84088296	2.9458e-03	2.6286e-02	1.25	ATB_Down
chr1	68350902	68352602	2.4661e-03	2.3649e-02	2.00	ATB_Down
chr20	5651466	5652799	4.1478e-03	3.1994e-02	1.34	ATB_Down
chr17	80254601	80257401	1.0484e-05	1.8086e-03	1.23	ATB_Up
chr13	43564600	43567590	4.8903e-03	3.5351e-02	1.56	ATB_Up
chr11	63972689	63976331	1.7022e-03	1.9099e-02	1.24	ATB_Up
chr12	29541653	29544241	1.1505e-03	1.5390e-02	2.40	ATB_Up
chr3	182976827	182979331	4.1478e-03	3.1994e-02	1.20	ATB_Down
chr2	150714432	150716792	6.0110e-05	3.5301e-03	4.02	ATB_Down
chr6	14841721	14843221	2.2366e-05	2.3151e-03	1.38	ATB_Up
chr10	6229647	6231458	3.0591e-04	7.8181e-03	1.35	ATB_Up
chr6	112262711	112265983	7.8157e-03	4.6343e-02	1.22	ATB_Down
chr5	74861490	74864002	3.8792e-04	8.8611e-03	1.26	ATB_Up
chr3	113828927	113831544	1.7022e-03	1.9099e-02	1.26	ATB_Down
chr8	600960	603201	1.4189e-04	5.2218e-03	1.30	ATB_Down
chr12	57021955	57024349	6.1135e-04	1.0817e-02	1.22	ATB_Up
chr16	10922291	10924092	6.1135e-04	1.0817e-02	1.28	ATB_Up
chr18	45750618	45754725	4.8903e-03	3.5351e-02	1.22	ATB_Down
chr11	44086997	44089345	1.1505e-03	1.5390e-02	1.61	ATB_Up
chr9	44069574	44071856	7.5976e-04	1.2216e-02	1.77	ATB_Up
chr22	30036487	30038204	3.5041e-03	2.8987e-02	1.28	ATB_Up
chr1	120132801	120134104	2.3298e-07	4.2872e-04	1.50	ATB_Down
chr5	176420777	176424193	4.8903e-04	9.7694e-03	1.25	ATB_Down
chr1	203370798	203372903	3.5041e-03	2.8987e-02	1.26	ATB_Down
chr2	98703280	98705705	2.4661e-03	2.3649e-02	1.26	ATB_Up
chr2	196932707	196934207	4.3801e-05	3.0478e-03	1.68	ATB_Down
chr2	28843305	28846005	6.7118e-03	4.2264e-02	1.27	ATB_Down
chr16	30480486	30481686	2.4661e-03	2.3649e-02	1.21	ATB_Down
chr17	17928301	17930766	6.1135e-04	1.0817e-02	1.26	ATB_Up
chr2	174876336	174879313	3.1686e-05	2.6910e-03	1.21	ATB_Down
chr12	122937301	122939127	2.4661e-03	2.3649e-02	1.20	ATB_Up
chr20	58628699	58631799	7.5976e-04	1.2216e-02	1.37	ATB_Down
chr12	39297608	39300255	1.8522e-04	5.9217e-03	1.22	ATB_Down
chr1	22364801	22368002	4.8903e-04	9.7694e-03	1.24	ATB_Down
chr17	74487163	74490801	7.5976e-04	1.2216e-02	1.27	ATB_Up
chr8	125851969	125853469	1.4189e-04	5.2218e-03	1.31	ATB_Up
chr14	71608134	71611099	1.1505e-03	1.5390e-02	1.42	ATB_Up
chr20	33731699	33733300	1.0787e-04	4.6043e-03	1.25	ATB_Down
chr4	75071199	75073603	2.4661e-03	2.3649e-02	1.37	ATB_Up
chr6	35694818	35696218	2.3881e-04	6.7490e-03	1.22	ATB_Up
chr8	94947051	94948769	6.0110e-05	3.5301e-03	1.26	ATB_Up
chr1	212807399	212810803	2.4661e-03	2.3649e-02	1.30	ATB_Up
chr17	56743401	56745301	7.8157e-03	4.6343e-02	1.23	ATB_Down
chr1	35912698	35914598	2.4661e-03	2.3649e-02	1.22	ATB_Up
chr1	174906699	174909102	4.1478e-03	3.1994e-02	1.33	ATB_Down
chr13	33310800	33312200	4.4267e-06	1.2018e-03	1.42	ATB_Up
chr7	17047999	17050807	9.3729e-04	1.3859e-02	1.26	ATB_Down
chr2	169928121	169931120	1.4028e-03	1.7070e-02	1.20	ATB_Up
chr15	92463499	92466000	1.4028e-03	1.7070e-02	1.30	ATB_Down
chr14	68167034	68168435	9.3729e-04	1.3859e-02	1.24	ATB_Up
chr5	73747895	73750195	9.3729e-04	1.3859e-02	1.52	ATB_Up
chr3	187635885	187638503	3.1686e-05	2.6910e-03	1.31	ATB_Up
chr12	132646401	132647908	7.8157e-03	4.6343e-02	1.24	ATB_Up
chr16	20420109	20422709	9.3729e-04	1.3859e-02	1.39	ATB_Down
chr16	72223292	72224892	1.7022e-03	1.9099e-02	1.41	ATB_Up
chr14	91882320	91883776	1.0485e-03	1.5390e-02	1.24	ATB_Up
chr2	71700320	71702980	1.4189e-04	5.2218e-03	1.33	ATB_Up
chr1	111176701	111177601	7.5976e-04	1.2216e-02	1.55	ATB_Up
chr6	25404311	25406411	1.4028e-03	1.7070e-02	1.23	ATB_Up
chr9	138943800	138945074	4.8903e-03	3.5351e-02	1.84	ATB_Up
chr2	233956805	233958899	3.8792e-04	8.8611e-03	1.28	ATB_Up
chr6	32144145	32146945	4.8903e-04	9.7694e-03	1.42	ATB_Down
chr7	104853099	104855200	2.3881e-04	6.7490e-03	1.32	ATB_Down
chr15	92485068	92487529	1.4189e-04	5.2218e-03	1.41	ATB_Down
chr13	47527090	47528600	7.8157e-03	4.6343e-02	1.26	ATB_Down
chr18	56015118	56017300	3.5041e-03	2.8987e-02	1.41	ATB_Down
chr6	136171875	136174211	7.5976e-04	1.2216e-02	1.32	ATB_Down
chr14	72020617	72023635	7.8157e-03	4.6343e-02	1.22	ATB_Up
chr16	23652236	23653736	1.4028e-03	1.7070e-02	1.39	ATB_Down
chr11	118097129	118100937	3.1686e-05	2.6910e-03	1.45	ATB_Down
chr10	102819932	102821376	1.1164e-04	4.7287e-03	1.31	ATB_Up
chr2	162061180	162064105	5.7400e-03	3.8848e-02	1.22	ATB_Down
chr4	26219098	26221535	8.0845e-05	3.9379e-03	1.31	ATB_Down
chr18	10122548	10124248	7.8157e-03	4.6343e-02	1.20	ATB_Up
chr22	36042960	36045704	6.1135e-04	1.0817e-02	1.26	ATB_Up
chr22	24796236	24799620	6.7118e-03	4.2264e-02	1.30	ATB_Up
chr2	21477905	21480305	6.9895e-06	1.4291e-03	1.39	ATB_Down
chr10	64258937	64263247	8.0845e-05	3.9379e-03	1.31	ATB_Down
chr12	13348541	13351211	7.8157e-03	4.6343e-02	1.22	ATB_Up
chr17	33317401	33319201	4.8903e-03	3.5351e-02	1.41	ATB_Up
chr10	73118158	73120419	3.1686e-05	2.6910e-03	1.73	ATB_Down
chr15	90418599	90421500	1.7022e-03	1.9099e-02	1.24	ATB_Down
chr19	14477998	14482033	2.3881e-04	6.7490e-03	1.36	ATB_Up
chr2	230174592	230176521	7.8157e-03	4.6343e-02	1.21	ATB_Up
chr6	140159737	140163183	1.7022e-03	1.9099e-02	1.21	ATB_Up
chr1	149368597	149369697	1.5610e-05	2.0517e-03	1.76	ATB_Up
chr11	85851700	85856167	7.8157e-03	4.6343e-02	1.23	ATB_Down
chr18	9116225	9119318	2.0535e-03	2.1215e-02	1.21	ATB_Up
chr2	69404005	69406236	6.7118e-03	4.2264e-02	1.21	ATB_Down
chr9	129481039	129483756	6.1135e-04	1.0817e-02	1.51	ATB_Down
chr1	150265099	150267301	3.8792e-04	8.8611e-03	1.31	ATB_Down
chr4	54600359	54602499	9.3729e-04	1.3859e-02	1.21	ATB_Up
chr3	172303828	172305428	4.8903e-04	9.7694e-03	1.54	ATB_Up
chr18	59947625	59949500	1.4028e-03	1.7070e-02	1.25	ATB_Up
chr5	6736483	6738185	2.3881e-04	6.7490e-03	1.61	ATB_Up
chr8	39796634	39798259	4.1478e-03	3.1994e-02	1.22	ATB_Up
chr16	29136598	29138809	2.4661e-03	2.3649e-02	1.22	ATB_Down
chr11	119420408	119422031	3.5041e-03	2.8987e-02	1.20	ATB_Down
chr14	51433716	51435937	2.0535e-03	2.1215e-02	1.26	ATB_Down
chr20	5654399	5657299	1.1505e-03	1.5390e-02	1.35	ATB_Down
chr1	70453500	70454899	3.8792e-04	8.8611e-03	1.40	ATB_Down
chr7	7161798	7163500	3.5041e-03	2.8987e-02	1.23	ATB_Down
chr1	46597700	46599399	2.0535e-03	2.1215e-02	1.28	ATB_Down
chr14	59803035	59804816	9.3729e-04	1.3859e-02	1.23	ATB_Down
chr22	17635381	17637392	2.0535e-03	2.1215e-02	1.23	ATB_Down
chr11	10818231	10821125	9.3729e-04	1.3859e-02	1.32	ATB_Down
chr2	47522005	47524607	4.3801e-05	3.0478e-03	1.29	ATB_Down
chr6	24757380	24758683	3.0591e-04	7.8181e-03	1.23	ATB_Up
chr10	33293577	33295435	6.7118e-03	4.2264e-02	1.27	ATB_Up
chr12	1104260	1106133	3.5041e-03	2.8987e-02	1.26	ATB_Down
chr1	8186297	8188703	3.8792e-04	8.8611e-03	1.41	ATB_Up
chr14	23057400	23059716	2.9458e-03	2.6286e-02	1.29	ATB_Down
chr15	98046727	98048513	4.8903e-04	9.7694e-03	1.44	ATB_Up
chr22	39336620	39340004	2.0535e-03	2.1215e-02	1.25	ATB_Up
chr1	165853299	165854503	6.1135e-04	1.0817e-02	1.24	ATB_Up
chr16	376383	379036	3.5041e-03	2.8987e-02	1.21	ATB_Down
chr19	3434301	3435844	3.5041e-03	2.8987e-02	1.31	ATB_Up
chr16	87996436	87998136	6.1135e-04	1.0817e-02	1.30	ATB_Up
chr3	40493657	40495209	1.8522e-04	5.9217e-03	1.25	ATB_Down
chr11	2501098	2503845	2.7958e-06	1.0066e-03	1.41	ATB_Up
chr3	24543972	24545842	6.0110e-05	3.5301e-03	1.23	ATB_Up
chr8	131053969	131055851	4.1478e-03	3.1994e-02	1.21	ATB_Up
chr2	152768280	152769965	9.3729e-04	1.3859e-02	1.26	ATB_Down
chr10	4162570	4165170	7.8157e-03	4.6343e-02	1.32	ATB_Up
chr5	37721102	37723702	1.8522e-04	5.9217e-03	1.54	ATB_Up
chr5	55824886	55827087	4.8903e-04	9.7694e-03	1.24	ATB_Down
chr8	125836464	125838769	6.0110e-05	3.5301e-03	1.78	ATB_Up
chr16	28544686	28547169	2.3881e-04	6.7490e-03	1.30	ATB_Down
chr9	134565239	134566439	1.7022e-03	1.9099e-02	1.27	ATB_Up
chr17	462801	464901	9.3729e-04	1.3859e-02	1.37	ATB_Up
chr18	10015818	10018018	6.0110e-05	3.5301e-03	1.41	ATB_Down
chr7	104991199	104994100	4.6597e-07	4.2872e-04	1.34	ATB_Down
chr13	27840372	27842672	7.5976e-04	1.2216e-02	1.27	ATB_Down
chr15	51614200	51616003	3.8792e-04	8.8611e-03	1.22	ATB_Up
chr7	102311401	102312807	2.2366e-05	2.3151e-03	5.09	ATB_Up
chr14	53627700	53630116	1.1505e-03	1.5390e-02	1.31	ATB_Down
chr14	71838049	71840616	1.1505e-03	1.5390e-02	1.31	ATB_Up
chr11	9252298	9254331	1.4028e-03	1.7070e-02	1.23	ATB_Up
chr20	4706814	4708599	1.4028e-03	1.7070e-02	1.23	ATB_Up
chr2	43515180	43516348	6.9895e-06	1.4291e-03	1.31	ATB_Up
chr5	172296718	172298102	4.8903e-04	9.7694e-03	1.22	ATB_Up
chr9	35537810	35539728	6.0110e-05	3.5301e-03	1.42	ATB_Down
chr10	99159164	99161794	1.4189e-04	5.2218e-03	1.63	ATB_Down
chr3	71563927	71566327	6.1135e-04	1.0817e-02	1.31	ATB_Down
chr3	143543862	143546227	8.0845e-05	3.9379e-03	1.35	ATB_Up
chr4	74573498	74576298	7.8157e-03	4.6343e-02	1.20	ATB_Up
chr2	87824210	87825925	4.8903e-03	3.5351e-02	2.19	ATB_Up
chr13	99300800	99303200	2.4661e-03	2.3649e-02	1.21	ATB_Down
chr10	23800932	23802542	2.3881e-04	6.7490e-03	1.48	ATB_Up
chr20	35963788	35966299	4.8903e-03	3.5351e-02	1.25	ATB_Up
chr17	80919816	80921801	4.1478e-03	3.1994e-02	1.28	ATB_Up
chr12	26623408	26626883	3.5041e-03	2.8987e-02	1.20	ATB_Up
chr5	138608902	138610418	6.0110e-05	3.5301e-03	1.26	ATB_Up
chr14	62128435	62131500	9.3729e-04	1.3859e-02	1.29	ATB_Up
chr1	206099599	206101902	1.7022e-03	1.9099e-02	1.28	ATB_Down
chr11	117880708	117884067	1.4028e-03	1.7070e-02	1.26	ATB_Up
chr3	10239795	10241836	7.8157e-03	4.6343e-02	1.27	ATB_Up
chr7	27135199	27137207	5.7400e-03	3.8848e-02	1.28	ATB_Up
chr2	29237180	29239332	1.1505e-03	1.5390e-02	1.24	ATB_Up
chr4	2787545	2790461	2.9458e-03	2.6286e-02	1.21	ATB_Down
chr11	68316931	68318708	2.2366e-05	2.3151e-03	1.21	ATB_Up
chr2	33700510	33702732	9.3193e-07	7.3494e-04	1.29	ATB_Up
chr9	115873463	115875628	4.8087e-03	3.5351e-02	1.72	ATB_Up
chr16	29167098	29170209	6.1135e-04	1.0817e-02	1.24	ATB_Down
chr12	113035955	113038866	1.0787e-04	4.6043e-03	1.23	ATB_Up
chr1	66285997	66288001	6.1135e-04	1.0817e-02	1.34	ATB_Up
chr1	32000599	32002608	3.5041e-03	2.8987e-02	1.23	ATB_Down
chr12	110325106	110328060	6.7118e-03	4.2264e-02	1.24	ATB_Down
chr13	52217659	52220672	1.4028e-03	1.7070e-02	1.50	ATB_Down
chr1	50731097	50732803	1.8522e-04	5.9217e-03	1.44	ATB_Up
chr3	148862127	148865351	3.5041e-03	2.8987e-02	1.40	ATB_Up
chr1	195876499	195878600	3.0591e-04	7.8181e-03	1.22	ATB_Down
chr11	44589675	44592175	6.1135e-04	1.0817e-02	1.23	ATB_Up
chr18	21441526	21443526	3.5041e-03	2.8987e-02	1.23	ATB_Up
chr9	79188954	79192352	4.8903e-03	3.5351e-02	1.21	ATB_Up
chr20	12989899	12991472	8.0845e-05	3.9379e-03	1.49	ATB_Up
chr1	89591101	89593201	8.0845e-05	3.9379e-03	1.33	ATB_Up
chr9	110406539	110408653	1.4189e-04	5.2218e-03	1.24	ATB_Down
chr16	81109797	81111898	1.8522e-04	5.9217e-03	1.27	ATB_Down
chr1	52604901	52606701	1.1505e-03	1.5390e-02	1.37	ATB_Up
chr5	131790884	131794295	2.4661e-03	2.3649e-02	1.34	ATB_Down
chr5	180255682	180259202	3.1686e-05	2.6910e-03	1.25	ATB_Up
chr4	174336009	174338859	2.9458e-03	2.6286e-02	1.26	ATB_Down
chr5	75841702	75844502	3.1686e-05	2.6910e-03	1.70	ATB_Up
chr1	231966901	231969203	1.1505e-03	1.5390e-02	1.38	ATB_Down
chr2	55236380	55239499	6.1135e-04	1.0817e-02	1.21	ATB_Down
chr6	34149811	34151983	4.3801e-05	3.0478e-03	1.21	ATB_Up
chr8	19073615	19075815	5.7400e-03	3.8848e-02	1.48	ATB_Up
chr16	68503109	68505609	3.0591e-04	7.8181e-03	1.22	ATB_Up
chr22	39672192	39674104	7.8157e-03	4.6343e-02	1.24	ATB_Down
chr1	117147697	117150201	3.5041e-03	2.8987e-02	1.24	ATB_Down
chr14	31329734	31331917	4.3801e-05	3.0478e-03	1.22	ATB_Down
chr18	10378222	10380625	4.8903e-03	3.5351e-02	1.23	ATB_Down
chr4	142215135	142216799	2.4661e-03	2.3649e-02	1.28	ATB_Down
chr8	103800372	103802401	5.7400e-03	3.8848e-02	1.25	ATB_Up
chr1	13919102	13921402	9.3729e-04	1.3859e-02	1.20	ATB_Down
chr4	40201545	40202945	8.0845e-05	3.9379e-03	1.33	ATB_Up
chr10	13873119	13874422	9.3729e-04	1.3859e-02	1.34	ATB_Down
chr14	35805023	35806325	4.8903e-04	9.7694e-03	1.55	ATB_Up
chr18	23124100	23125648	2.2366e-05	2.3151e-03	1.72	ATB_Up
chr5	14330282	14332882	4.3801e-05	3.0478e-03	1.25	ATB_Down
chr11	130486108	130487637	4.8903e-04	9.7694e-03	1.43	ATB_Down
chr8	18588401	18589401	9.3729e-04	1.3859e-02	1.26	ATB_Up
chr3	141581603	141584203	1.1505e-03	1.5390e-02	1.30	ATB_Up
chr1	154410899	154413397	5.7400e-03	3.8848e-02	1.41	ATB_Up
chr1	61331801	61334001	4.8903e-03	3.5351e-02	1.44	ATB_Down
chr6	112125676	112127976	6.1135e-04	1.0817e-02	1.27	ATB_Up
chr9	115994126	115996739	7.8157e-03	4.6343e-02	1.21	ATB_Down
chr19	6086743	6089424	5.7400e-03	3.8848e-02	1.32	ATB_Up
chr11	108106233	108108808	3.0591e-04	7.8181e-03	1.59	ATB_Down
chr10	72475376	72476619	7.8157e-03	4.6343e-02	1.25	ATB_Up
chr12	11991455	11993455	4.1478e-03	3.1994e-02	1.24	ATB_Up
chr5	100225095	100227702	3.0591e-04	7.8181e-03	1.23	ATB_Up
chr2	112375080	112377505	4.8903e-03	3.5351e-02	1.21	ATB_Down
chr6	38742480	38743837	2.4661e-03	2.3649e-02	1.22	ATB_Down
chr1	44245899	44248399	4.8903e-04	9.7694e-03	1.41	ATB_Down
chr9	120544728	120546755	1.4028e-03	1.7070e-02	1.24	ATB_Up
chr12	106620060	106622508	4.1478e-03	3.1994e-02	1.20	ATB_Down
chr19	45125631	45127760	7.5976e-04	1.2216e-02	1.29	ATB_Down
chr15	91092913	91095364	3.8792e-04	8.8611e-03	1.36	ATB_Down
chr15	45018417	45022670	1.0787e-04	4.6043e-03	1.30	ATB_Up
chr11	74659285	74661131	4.4267e-06	1.2018e-03	1.27	ATB_Up
chr3	134946527	134948742	3.0591e-04	7.8181e-03	1.26	ATB_Down
chr1	223744200	223745899	3.5041e-03	2.8987e-02	1.46	ATB_Down
chr19	7720006	7723760	3.0591e-04	7.8181e-03	1.26	ATB_Up
chr18	43546313	43547848	1.4189e-04	5.2218e-03	1.29	ATB_Up
chr5	135346582	135349786	4.8903e-03	3.5351e-02	1.26	ATB_Up
chr3	113344127	113345827	4.8903e-04	9.7694e-03	1.22	ATB_Down
chr5	42620886	42622586	1.5610e-05	2.0517e-03	1.34	ATB_Down
chr19	35952944	35954801	3.1686e-05	2.6910e-03	1.31	ATB_Up
chr7	76031699	76033999	4.1478e-03	3.1994e-02	1.34	ATB_Down
chr21	15870905	15873205	4.8903e-03	3.5351e-02	1.22	ATB_Down
chr14	75038035	75039735	6.7118e-03	4.2264e-02	1.26	ATB_Up
chr6	22073221	22075246	4.1478e-03	3.1994e-02	1.48	ATB_Down
chr10	115439009	115441235	1.7022e-03	1.9099e-02	1.31	ATB_Up
chr4	185213598	185215745	2.0535e-03	2.1215e-02	1.38	ATB_Down
chr10	103607537	103609537	3.8792e-04	8.8611e-03	1.31	ATB_Down
chr7	148294705	148296099	4.3801e-05	3.0478e-03	1.33	ATB_Up
chr10	28655237	28658476	1.0787e-04	4.6043e-03	1.21	ATB_Down
chr1	149357697	149359002	6.1135e-04	1.0817e-02	1.30	ATB_Up
chr2	240875194	240877794	1.0787e-04	4.6043e-03	1.31	ATB_Up
chr5	94596495	94598920	8.0845e-05	3.9379e-03	1.24	ATB_Down
chr13	46977300	46980200	6.0110e-05	3.5301e-03	1.22	ATB_Down
chr5	106698895	106702393	4.8903e-04	9.7694e-03	1.26	ATB_Down
chr1	28268808	28271799	1.4189e-04	5.2218e-03	1.22	ATB_Down
chr11	110243137	110245908	2.3881e-04	6.7490e-03	1.67	ATB_Up
chr15	102164500	102167203	3.8792e-04	8.8611e-03	1.49	ATB_Up
chr12	123204199	123205799	4.1478e-03	3.1994e-02	1.26	ATB_Down
chr19	2549538	2550838	3.8792e-04	8.8611e-03	1.28	ATB_Up
chr9	124048054	124049628	1.0787e-04	4.6043e-03	1.43	ATB_Up
chr10	120496737	120499422	1.4028e-03	1.7070e-02	1.21	ATB_Down
chr2	47536405	47538705	1.4189e-04	5.2218e-03	1.26	ATB_Down
chr19	42712027	42712979	4.8903e-03	3.5351e-02	1.22	ATB_Up
chr19	4974853	4977340	4.8903e-04	9.7694e-03	1.26	ATB_Down
chr10	125977970	125980977	7.8157e-03	4.6343e-02	1.31	ATB_Up
chr19	3811706	3813806	1.4189e-04	5.2218e-03	1.46	ATB_Up
chr1	150061101	150063002	9.3729e-04	1.3859e-02	1.25	ATB_Up
chr11	122578816	122580500	2.4661e-03	2.3649e-02	1.28	ATB_Up
chr5	157810710	157813010	2.9458e-03	2.6286e-02	1.31	ATB_Up
chr17	55969501	55971901	1.5610e-05	2.0517e-03	1.20	ATB_Down
chr9	90336903	90338611	2.9458e-03	2.6286e-02	1.54	ATB_Up
chr13	71952590	71954390	2.0535e-03	2.1215e-02	1.33	ATB_Up
chr20	35469599	35472601	3.5041e-03	2.8987e-02	1.22	ATB_Down
chr15	88445400	88447203	7.8157e-03	4.6343e-02	1.25	ATB_Up
chr17	29906474	29910301	1.4189e-04	5.2218e-03	1.26	ATB_Up
chr19	52286825	52290944	6.7118e-03	4.2264e-02	1.23	ATB_Up
chr18	3678448	3680118	1.4028e-03	1.7070e-02	1.26	ATB_Down
chr9	135225748	135227555	2.9458e-03	2.6286e-02	1.32	ATB_Up
chr6	112291530	112295945	3.0591e-04	7.8181e-03	1.20	ATB_Down
chr11	47246372	47248439	7.8157e-03	4.6343e-02	1.33	ATB_Up
chr5	135364543	135365843	1.2931e-03	1.7070e-02	1.23	ATB_Up
chr7	17181599	17184102	6.7118e-03	4.2264e-02	1.31	ATB_Up
chr6	13433021	13434811	1.4028e-03	1.7070e-02	1.23	ATB_Up
chr5	149460819	149463686	4.1478e-03	3.1994e-02	1.25	ATB_Up
chr1	66277199	66279203	1.1505e-03	1.5390e-02	1.22	ATB_Up
chr2	113881080	113883294	4.4267e-06	1.2018e-03	1.35	ATB_Up
chr5	170814402	170815598	9.3729e-04	1.3859e-02	1.24	ATB_Up
chr16	82190192	82191845	2.0535e-03	2.1215e-02	1.22	ATB_Up
chr7	127875801	127878299	4.8903e-03	3.5351e-02	1.23	ATB_Down
chr8	129195069	129196260	4.1478e-03	3.1994e-02	1.24	ATB_Down
chr17	68118301	68120101	3.0591e-04	7.8181e-03	1.20	ATB_Down
chr5	67664777	67666186	1.4189e-04	5.2218e-03	1.26	ATB_Up
chr1	229056798	229058101	4.8903e-03	3.5351e-02	1.34	ATB_Down
chr16	67537022	67539497	4.8903e-04	9.7694e-03	1.22	ATB_Down
chr19	52301738	52303424	4.8903e-04	9.7694e-03	1.38	ATB_Up
chr11	64538998	64541110	3.1686e-05	2.6910e-03	1.22	ATB_Down
chr2	238511405	238513805	3.5041e-03	2.8987e-02	1.62	ATB_Down
chr2	8617236	8619136	2.3298e-07	4.2872e-04	1.25	ATB_Up
chr1	172787198	172789103	4.3801e-05	3.0478e-03	1.29	ATB_Up
chr7	90241800	90243600	1.4189e-04	5.2218e-03	1.26	ATB_Up
chr9	123236148	123238203	6.1135e-04	1.0817e-02	1.25	ATB_Up
chr5	65029790	65031586	7.5976e-04	1.2216e-02	1.27	ATB_Up
chr12	117506466	117509108	1.0484e-05	1.8086e-03	1.26	ATB_Down
chr7	130587898	130589700	1.4028e-03	1.7070e-02	1.25	ATB_Up
chr12	68772008	68774708	7.8157e-03	4.6343e-02	1.24	ATB_Down
chr3	36953272	36955212	7.5976e-04	1.2216e-02	1.35	ATB_Up
chr3	187566642	187569657	8.0845e-05	3.9379e-03	1.21	ATB_Up
chr12	47057807	47059507	1.8522e-04	5.9217e-03	1.24	ATB_Up
chr6	43279336	43281597	3.5041e-03	2.8987e-02	1.45	ATB_Down
chr1	116269399	116271703	1.7022e-03	1.9099e-02	1.26	ATB_Down
chr8	128452302	128454702	9.3729e-04	1.3859e-02	1.31	ATB_Down
chr17	33913366	33915666	3.0591e-04	7.8181e-03	1.22	ATB_Down
chr14	95788437	95790246	5.7400e-03	3.8848e-02	1.21	ATB_Down
chr2	131147641	131149812	3.5041e-03	2.8987e-02	1.30	ATB_Down
chr19	50430953	50433579	3.8792e-04	8.8611e-03	1.38	ATB_Up
chr2	204761136	204763780	4.8903e-03	3.5351e-02	1.23	ATB_Up
chr12	104322377	104325516	8.0845e-05	3.9379e-03	1.33	ATB_Down
chr12	83263941	83265357	9.3729e-04	1.3859e-02	1.20	ATB_Down
chr7	128578000	128581399	1.0485e-03	1.5390e-02	1.24	ATB_Up
chr6	4407221	4409483	1.0787e-04	4.6043e-03	1.20	ATB_Up
chr10	43622031	43623232	3.5041e-03	2.8987e-02	1.88	ATB_Up
chr7	26374499	26376999	3.5041e-03	2.8987e-02	1.26	ATB_Up
chr7	76217599	76218899	9.3729e-04	1.3859e-02	1.26	ATB_Down
chr10	64519419	64521019	3.8792e-04	8.8611e-03	1.25	ATB_Up
chr1	229151998	229153503	2.7958e-06	1.0066e-03	1.21	ATB_Up
chr2	39062105	39064405	3.0591e-04	7.8181e-03	1.25	ATB_Down
chr2	225265736	225268013	6.9895e-06	1.4291e-03	1.44	ATB_Down
chr12	65106908	65109749	2.4661e-03	2.3649e-02	1.21	ATB_Up
chr16	29195209	29197186	4.3801e-05	3.0478e-03	1.29	ATB_Down
chr10	30919202	30920802	1.4189e-04	5.2218e-03	1.30	ATB_Up
chr16	11443286	11444697	1.4189e-04	5.2218e-03	1.23	ATB_Up
chr3	93698127	93700174	2.2366e-05	2.3151e-03	1.32	ATB_Down
chr14	21358716	21360443	8.0845e-05	3.9379e-03	1.34	ATB_Down
chr22	29547970	29549370	9.3729e-04	1.3859e-02	1.57	ATB_Up
chr1	155606598	155608198	1.8522e-04	5.9217e-03	1.24	ATB_Up
chr2	111789480	111791332	1.5610e-05	2.0517e-03	1.43	ATB_Down
chr9	5509411	5511528	2.0535e-03	2.1215e-02	1.22	ATB_Up
chr13	96161404	96162604	4.1478e-03	3.1994e-02	1.39	ATB_Up
chr2	20628836	20631136	2.3881e-04	6.7490e-03	1.41	ATB_Down
chr6	29608818	29611145	1.5610e-05	2.0517e-03	1.22	ATB_Down
chr2	208526336	208528236	2.0535e-03	2.1215e-02	1.32	ATB_Down
chr5	77160143	77162410	3.0591e-04	7.8181e-03	1.40	ATB_Down
chr2	158969410	158972032	1.1505e-03	1.5390e-02	1.28	ATB_Down
chr7	120658699	120662111	2.9458e-03	2.6286e-02	1.33	ATB_Down
chr3	44378909	44381227	1.0484e-05	1.8086e-03	1.22	ATB_Down
chr2	133011532	133013332	3.5041e-03	2.8987e-02	1.39	ATB_Up
chr6	153295212	153298461	1.5610e-05	2.0517e-03	1.24	ATB_Up
chr3	177144272	177145904	1.7022e-03	1.9099e-02	1.22	ATB_Up
chr9	124011256	124013264	1.0787e-04	4.6043e-03	1.80	ATB_Down
chr7	148260598	148262599	2.4661e-03	2.3649e-02	1.45	ATB_Up
chr8	28564643	28567460	2.0535e-03	2.1215e-02	1.23	ATB_Down
chr12	14467206	14468706	6.9895e-06	1.4291e-03	1.25	ATB_Down
chr5	130402686	130405024	9.3729e-04	1.3859e-02	1.20	ATB_Down
chr6	119029521	119031221	4.1478e-03	3.1994e-02	1.22	ATB_Up
chr15	63806200	63808500	1.1505e-03	1.5390e-02	1.23	ATB_Down
chr12	56040011	56041266	1.7022e-03	1.9099e-02	1.30	ATB_Up
chr17	43247601	43250416	3.8792e-04	8.8611e-03	1.43	ATB_Down
chr12	116485857	116487555	2.3881e-04	6.7490e-03	1.25	ATB_Down
chr18	53176975	53178947	2.2366e-05	2.3151e-03	1.22	ATB_Up
chr3	195633103	195635274	1.1505e-03	1.5390e-02	1.24	ATB_Up
chr6	11712445	11713983	3.0591e-04	7.8181e-03	1.28	ATB_Up
chr11	9180331	9184245	1.0787e-04	4.6043e-03	1.28	ATB_Up
chr10	63817677	63820277	1.5610e-05	2.0517e-03	1.39	ATB_Up
chr3	132261036	132262672	3.5041e-03	2.8987e-02	1.25	ATB_Up
chr6	138144511	138146212	6.1135e-04	1.0817e-02	1.29	ATB_Up
chr1	209830200	209834401	3.8792e-04	8.8611e-03	1.33	ATB_Up
chr5	90485202	90486587	3.5041e-03	2.8987e-02	1.21	ATB_Up
chr12	92527547	92529111	1.4028e-03	1.7070e-02	1.24	ATB_Up
chr15	58622327	58625864	3.1686e-05	2.6910e-03	1.23	ATB_Down
chr1	32070798	32072503	2.2366e-05	2.3151e-03	1.24	ATB_Up
chr2	208118612	208120732	9.3729e-04	1.3859e-02	1.25	ATB_Up
chr3	4392644	4393803	1.1505e-03	1.5390e-02	1.26	ATB_Down
chr17	3069963	3071763	1.7022e-03	1.9099e-02	1.24	ATB_Up
chr1	21650199	21652808	1.4028e-03	1.7070e-02	1.33	ATB_Up
chr17	57514288	57516501	2.2366e-05	2.3151e-03	1.30	ATB_Up
chr12	14411808	14414408	3.8792e-04	8.8611e-03	1.34	ATB_Down
chr21	43500042	43502492	2.4661e-03	2.3649e-02	1.66	ATB_Up
chr20	217499	219499	1.1505e-03	1.5390e-02	1.20	ATB_Up
chr2	208362705	208368436	5.7400e-03	3.8848e-02	1.28	ATB_Down
chr2	47228705	47231005	5.7400e-03	3.8848e-02	1.37	ATB_Down
chr3	186059374	186061544	6.1135e-04	1.0817e-02	1.24	ATB_Down
chr2	98750580	98751832	6.7118e-03	4.2264e-02	1.27	ATB_Up
chr6	35693334	35694534	3.0591e-04	7.8181e-03	1.43	ATB_Up
chr11	1802356	1805272	2.9458e-03	2.6286e-02	1.25	ATB_Up
chr4	107596598	107598998	1.0484e-05	1.8086e-03	1.68	ATB_Down
chr6	32458686	32460724	1.5610e-05	2.0517e-03	8.92	ATB_Up
chr18	55754800	55757144	7.5976e-04	1.2216e-02	1.22	ATB_Down
chr20	58711299	58713500	6.7118e-03	4.2264e-02	1.20	ATB_Down
chr12	94655906	94658408	1.7022e-03	1.9099e-02	1.21	ATB_Up
chr9	137820139	137821654	6.1135e-04	1.0817e-02	1.24	ATB_Up
chr1	54696108	54697508	7.8157e-03	4.6343e-02	1.26	ATB_Up
chr2	172811080	172814213	2.0535e-03	2.1215e-02	1.24	ATB_Down
chr12	40315547	40317608	7.5976e-04	1.2216e-02	1.30	ATB_Down
chr11	115576645	115581016	5.7400e-03	3.8848e-02	1.66	ATB_Up
chr14	65672837	65674442	3.5041e-03	2.8987e-02	1.26	ATB_Up
chr17	29819580	29822801	5.7400e-03	3.8848e-02	1.23	ATB_Up
chr5	96432924	96434387	4.8903e-03	3.5351e-02	1.25	ATB_Up
chr13	77297100	77298900	3.8792e-04	8.8611e-03	1.26	ATB_Down
chr16	57013181	57014752	1.4189e-04	5.2218e-03	1.26	ATB_Up
chr13	22687700	22690345	2.3881e-04	6.7490e-03	1.27	ATB_Down
chr1	212768997	212770498	1.4189e-04	5.2218e-03	1.36	ATB_Up
chr4	78046998	78049645	1.4028e-03	1.7070e-02	1.25	ATB_Down
chr8	103674201	103675936	9.3729e-04	1.3859e-02	1.21	ATB_Up
chr5	100175395	100177689	1.8522e-04	5.9217e-03	1.27	ATB_Up
chr7	155385699	155387199	2.2366e-05	2.3151e-03	1.33	ATB_Down
chr3	182951327	182952527	3.5041e-03	2.8987e-02	1.34	ATB_Down
chr8	87129927	87132327	6.0110e-05	3.5301e-03	1.47	ATB_Down
chr3	156397727	156399927	2.4661e-03	2.3649e-02	1.25	ATB_Down
chr17	79282101	79284001	1.7022e-03	1.9099e-02	1.21	ATB_Down
chr1	228962198	228964198	4.8903e-04	9.7694e-03	1.29	ATB_Up
chr17	78829401	78831501	2.4661e-03	2.3649e-02	1.34	ATB_Up
chr6	106241383	106242745	3.1686e-05	2.6910e-03	1.27	ATB_Up
chr11	64391997	64393332	2.2366e-05	2.3151e-03	1.22	ATB_Down
chr1	74663102	74665203	1.4028e-03	1.7070e-02	1.21	ATB_Down
chr1	143953002	143954102	2.9458e-03	2.6286e-02	1.22	ATB_Down
chr8	22839256	22841559	6.7118e-03	4.2264e-02	1.38	ATB_Down
chr17	47752501	47755863	9.3729e-04	1.3859e-02	1.33	ATB_Down
chr14	25572016	25573837	1.4189e-04	5.2218e-03	1.25	ATB_Down
chr22	40356628	40358181	1.7022e-03	1.9099e-02	1.24	ATB_Up
chr22	17582195	17583759	1.4189e-04	5.2218e-03	1.27	ATB_Up
chr6	20173666	20175511	2.0535e-03	2.1215e-02	1.31	ATB_Down
chr8	71452401	71453955	2.4661e-03	2.3649e-02	1.24	ATB_Up
chr10	50492541	50494609	2.0535e-03	2.1215e-02	1.20	ATB_Up
chr19	59083679	59087893	3.5041e-03	2.8987e-02	1.26	ATB_Down
chr20	46066499	46068920	3.5041e-03	2.8987e-02	1.70	ATB_Down
chr21	45564392	45566092	5.7400e-03	3.8848e-02	1.39	ATB_Up
chr20	48384099	48385899	1.0787e-04	4.6043e-03	1.27	ATB_Up
chr6	138055283	138056791	4.8903e-04	9.7694e-03	1.32	ATB_Up
chr17	55979501	55981801	6.9895e-06	1.4291e-03	1.21	ATB_Down
chr3	136334472	136336297	3.5041e-03	2.8987e-02	1.21	ATB_Down
chr15	70766400	70768400	1.8522e-04	5.9217e-03	1.32	ATB_Up
chr12	14409906	14411206	4.1478e-03	3.1994e-02	1.32	ATB_Down
chr9	21334228	21336139	1.1505e-03	1.5390e-02	1.24	ATB_Down
chr12	76413507	76415755	4.8903e-03	3.5351e-02	1.38	ATB_Up
chr1	41401799	41403402	4.1478e-03	3.1994e-02	1.21	ATB_Down
chr7	151522296	151524099	2.2366e-05	2.3151e-03	1.20	ATB_Down
chr19	36398724	36401431	7.5976e-04	1.2216e-02	1.32	ATB_Up
chr4	1156035	1158335	8.0845e-05	3.9379e-03	1.42	ATB_Up
chr15	59293533	59296129	2.0535e-03	2.1215e-02	1.30	ATB_Down
chr10	91466732	91468137	6.7118e-03	4.2264e-02	1.23	ATB_Down
chr12	76337207	76339441	1.1505e-03	1.5390e-02	1.37	ATB_Up
chr1	17423899	17426801	4.1478e-03	3.1994e-02	1.34	ATB_Up
chr1	8156097	8158502	2.9458e-03	2.6286e-02	1.30	ATB_Up
chr3	186648203	186650303	7.8157e-03	4.6343e-02	1.22	ATB_Up
chr7	104985203	104987999	2.9458e-03	2.6286e-02	1.23	ATB_Down
chr1	94876299	94877999	6.7118e-03	4.2264e-02	1.60	ATB_Down
chr2	68665080	68666480	1.4028e-03	1.7070e-02	1.33	ATB_Up
chr12	132091107	132092928	6.7118e-03	4.2264e-02	1.23	ATB_Up
chr10	64299147	64302337	1.8522e-04	5.9217e-03	1.29	ATB_Down
chr10	50570158	50571732	2.2366e-05	2.3151e-03	1.31	ATB_Up
chr15	80273449	80275268	3.5041e-03	2.8987e-02	1.23	ATB_Down
chr6	320937	322437	2.9458e-03	2.6286e-02	1.20	ATB_Up
chr19	10307980	10310463	3.5041e-03	2.8987e-02	1.21	ATB_Up
chr7	127639999	127641407	1.7022e-03	1.9099e-02	1.24	ATB_Up
chr6	28884091	28886558	7.8157e-03	4.6343e-02	1.23	ATB_Down
chr15	93721200	93722829	1.1505e-03	1.5390e-02	1.20	ATB_Down
chr18	36520025	36521848	6.1135e-04	1.0817e-02	1.37	ATB_Up
chr15	86244703	86246821	2.0535e-03	2.1215e-02	1.25	ATB_Up
chr11	3176702	3178767	7.8157e-03	4.6343e-02	1.31	ATB_Down
chr22	29884860	29886492	9.3729e-04	1.3859e-02	1.28	ATB_Up
chr19	52530653	52532853	1.7022e-03	1.9099e-02	1.21	ATB_Down
chr22	30590833	30593692	7.8157e-03	4.6343e-02	1.33	ATB_Up
chr3	117439627	117442657	5.7400e-03	3.8848e-02	1.27	ATB_Down
chr20	47439077	47442299	2.0535e-03	2.1215e-02	1.23	ATB_Up
chr1	28098499	28101303	1.5610e-05	2.0517e-03	1.26	ATB_Down
chr18	47833298	47835948	5.7400e-03	3.8848e-02	1.24	ATB_Down
chr10	111878322	111879632	4.8903e-04	9.7694e-03	1.30	ATB_Down
chr5	100212395	100213918	1.1505e-03	1.5390e-02	1.22	ATB_Up
chr10	76601431	76603747	1.8522e-04	5.9217e-03	1.38	ATB_Down
chr2	42948805	42950805	7.8157e-03	4.6343e-02	1.26	ATB_Down
chr12	4262147	4263566	1.7022e-03	1.9099e-02	1.29	ATB_Up
chr6	47170605	47171880	9.3729e-04	1.3859e-02	1.42	ATB_Up
chr8	91478769	91480869	8.0845e-05	3.9379e-03	3.58	ATB_Up
chr11	131702831	131704608	2.0535e-03	2.1215e-02	1.38	ATB_Up
chr3	37185678	37189642	1.1505e-03	1.5390e-02	1.25	ATB_Down
chr16	14050536	14052436	6.1135e-04	1.0817e-02	1.33	ATB_Up
chr10	5332632	5335267	9.3729e-04	1.3859e-02	1.24	ATB_Down
chr18	11916018	11918448	1.4028e-03	1.7070e-02	1.20	ATB_Down
chr6	159274468	159276583	2.9458e-03	2.6286e-02	1.33	ATB_Down
chr8	142254736	142256960	1.4028e-03	1.7070e-02	1.23	ATB_Up
chr7	28708099	28710300	2.4661e-03	2.3649e-02	1.26	ATB_Down
chr17	4064401	4067101	6.1135e-04	1.0817e-02	1.39	ATB_Down
chr2	198069736	198072980	3.5041e-03	2.8987e-02	1.29	ATB_Down
chr22	29780892	29784665	1.8522e-04	5.9217e-03	1.20	ATB_Up
chr15	77479199	77481706	6.1135e-04	1.0817e-02	1.29	ATB_Up
chr6	25446375	25448423	2.7958e-06	1.0066e-03	1.30	ATB_Up
chr19	19296838	19298538	3.5041e-03	2.8987e-02	1.42	ATB_Up
chr2	223571710	223574812	7.8157e-03	4.6343e-02	1.29	ATB_Up
chr6	14664995	14667183	2.4661e-03	2.3649e-02	1.20	ATB_Up
chr9	95788839	95791810	5.7400e-03	3.8848e-02	1.27	ATB_Down
chr2	152144780	152147613	6.0110e-05	3.5301e-03	1.20	ATB_Up
chr7	128653199	128655999	1.1505e-03	1.5390e-02	1.25	ATB_Down
chr18	42338425	42340548	3.0591e-04	7.8181e-03	1.24	ATB_Up
chr10	30828935	30832437	1.5610e-05	2.0517e-03	1.33	ATB_Up
chr11	72521159	72522259	7.8157e-03	4.6343e-02	1.31	ATB_Down
chr2	201480610	201482080	6.9895e-06	1.4291e-03	1.34	ATB_Up
chr2	173378309	173379809	5.7400e-03	3.8848e-02	2.04	ATB_Up
chr2	102133010	102134907	2.3881e-04	6.7490e-03	1.37	ATB_Up
chr3	97670627	97672751	9.3729e-04	1.3859e-02	1.35	ATB_Down
chr12	108726499	108730106	4.8903e-03	3.5351e-02	1.30	ATB_Up
chr2	127823712	127825412	8.0845e-05	3.9379e-03	1.35	ATB_Up
chr6	10693541	10696037	1.7022e-03	1.9099e-02	1.25	ATB_Down
chr1	89775397	89777697	1.8522e-04	5.9217e-03	1.46	ATB_Up
chr6	158507145	158509212	1.7022e-03	1.9099e-02	1.31	ATB_Down
chr2	232476210	232477848	3.5041e-03	2.8987e-02	1.26	ATB_Up
chr18	51786218	51789455	3.1686e-05	2.6910e-03	1.33	ATB_Up
chr7	139332999	139334600	1.7022e-03	1.9099e-02	1.23	ATB_Up
chr5	77835096	77837782	3.0591e-04	7.8181e-03	1.45	ATB_Up
chr7	108055396	108057800	2.3881e-04	6.7490e-03	1.32	ATB_Down
chr22	24898533	24901320	3.1686e-05	2.6910e-03	1.30	ATB_Up
chr14	52371666	52373866	1.1505e-03	1.5390e-02	1.27	ATB_Up
chr21	30395571	30398136	3.1686e-05	2.6910e-03	1.42	ATB_Down
chr8	8653857	8656360	1.1505e-03	1.5390e-02	1.24	ATB_Down
chr10	74261719	74264164	4.1478e-03	3.1994e-02	1.21	ATB_Down
chr1	16713202	16714402	1.4189e-04	5.2218e-03	1.31	ATB_Up
chr14	102996315	102998516	6.1135e-04	1.0817e-02	1.44	ATB_Down
chr6	106356583	106357875	3.0591e-04	7.8181e-03	1.24	ATB_Up
chr6	159289636	159292175	4.1478e-03	3.1994e-02	1.21	ATB_Down
chr14	74958600	74960847	1.5865e-03	1.9099e-02	1.42	ATB_Up
chr3	71827751	71830274	1.0787e-04	4.6043e-03	1.52	ATB_Down
chr11	60130503	60132931	7.8157e-03	4.6343e-02	1.44	ATB_Down
chr4	86681903	86684202	5.7400e-03	3.8848e-02	1.40	ATB_Down
chr1	66837803	66841303	2.3881e-04	6.7490e-03	1.23	ATB_Up
chr12	92987233	92988755	4.3801e-05	3.0478e-03	1.38	ATB_Up
chr2	233179332	233182092	3.1686e-05	2.6910e-03	1.46	ATB_Down
chr10	120866137	120868070	8.0845e-05	3.9379e-03	1.20	ATB_Down
[truncated: 620 more rows]

## Sheet: SupTable10
Peak coordinates (hg19, start is 0-based)	T14G4_INF	CHP057_INF	CHP053_INF	CHP092_INF	T2G5_INF	CHP055_INF	T13G6_INF	T13G3_INF	T1G2_INF	T3G6_INF	T9G1_INF	T11G2_INF	T4G2_INF	T10G3_INF	T2G1_INF	T3G2_INF	T13G5_INF	T10G4_INF	CHP098_INF	T3G5_INF	T12G6_INF	CHP052_INF	T12G4_INF	CHP097_CON	CHP100_CON	T11G4_CON	CHP099_CON	T1G3_CON	CHP094_CON	CHP095_CON	T14G1_CON	CHP101_CON	T2G4_CON	CHP056_CON	T2G2_CON	T4G5_CON	T11G1_CON	CHP091_CON	T10G1_CON	CHP058_CON	CHP050_CON	CHP049_CON	CHP059_CON	T1G4_CON	T1G5_CON	T11G3_CON
[truncated: 14,738 more rows]

[truncated: 38 more sheets: SupTable11, SupTable12, SupTable13, SupTable15, SupTable16, SupTable17, SupTable19, SupTable20, SupTable21, SupTable22, SupTable23, SupTable24, SupTable25, SupTable26, SupTable27, SupTable28, SupTable29, SupTable30, SupTable31, SupTable33 …]
