# Supplementary material for: Histone acetylome-wide associations in immune cells from individuals with active Mycobacterium tuberculosis infection
Source: Nat Microbiol. 2022 Jan 31;7(2):312–26. doi: 10.1038/s41564-021-01049-w (PMC9439955; doi:10.1038/s41564-021-01049-w)
Supplement: Source Data Fig. 1 — Statistical source data. [file 41564_2021_1049_MOESM6_ESM.xlsx]

## Sheet: Fig1b_discgran
PeakCoords	rawPval	FDRQval	dir	FoldChange	log2FoldChange	Neglog10Pval
chr2_197847842_197851042	0.0944427	0.160023	InfUp	1.0266	0.0378802	1.02483
chr16_59099898_59102598	0.0891445	0.153484	InfUp	1.12556	0.170649	1.04991
chr4_99063499_99065710	0.11789	0.187669	InfDown	0.97808	-0.0319759	0.928523
chr7_129498000_129500602	0.220086	0.293002	InfUp	1.07621	0.10596	0.657408
chr9_92077910_92080872	0.249207	0.31916	InfDown	0.948457	-0.0763451	0.603439
chr3_126247126_126250254	0.249207	0.31916	InfUp	1.07921	0.10998	0.603439
chr13_95855963_95857663	0.0228311	0.0569106	InfDown	0.892094	-0.164733	1.64147
chr12_30831418_30833406	0.493732	0.528739	InfDown	0.980543	-0.0283476	0.306509
chr14_68427917_68430417	4.76062e-07	1.81882e-05	InfUp	1.21654	0.282781	6.32234
chr1_173990002_173992899	0.00271231	0.0119439	InfDown	0.963973	-0.0529349	2.56666
chr16_8736898_8739838	0.0194648	0.0504258	InfDown	0.8519	-0.231245	1.71075
chr1_220218998_220221198	0.0210928	0.0536462	InfDown	0.890593	-0.167162	1.67587
chr14_92865852_92868600	0.000196715	0.00166956	InfUp	1.52689	0.610597	3.70616
chr1_232713198_232716302	4.76062e-07	1.81882e-05	InfUp	1.43418	0.520221	6.32234
chr9_132538615_132540797	0.0700986	0.128947	InfDown	0.854974	-0.226047	1.15429
chr6_151814597_151816004	0.111684	0.180818	InfDown	0.868652	-0.203149	0.952009
chr2_28653101_28655145	0.0999632	0.166818	InfUp	1.12265	0.166907	1.00016
chr2_24704486_24707359	5.79403e-05	0.000659165	InfDown	0.779467	-0.35944	4.23702
chr3_154687933_154690770	9.85786e-07	3.03761e-05	InfUp	1.35473	0.438001	6.00622
chr5_64970983_64972995	0.137917	0.210087	InfUp	1.01996	0.0285188	0.860384
chr7_64102700_64105100	0.568622	0.591633	InfDown	0.890964	-0.16656	0.245176
chr19_42299237_42301472	0.0358785	0.0797416	InfUp	1.06246	0.0874059	1.44517
chr5_37776683_37778783	0.0507874	0.102477	InfDown	0.727285	-0.459407	1.29424
chr17_56580404_56585328	0.0309943	0.0717738	InfUp	1.06269	0.0877176	1.50872
chr6_35817078_35820212	0.239284	0.310374	InfDown	0.989759	-0.0148508	0.621086
chr2_27303542_27305501	0.0266598	0.0640338	InfDown	0.874747	-0.193063	1.57414
chr14_76617315_76619952	0.160083	0.234	InfDown	0.92529	-0.112022	0.795655
chr9_94881159_94883774	0.00744066	0.0248103	InfUp	1.17139	0.228227	2.12839
chr5_112042483_112044705	0.054276	0.107258	InfDown	0.947288	-0.0781247	1.26539
chr7_75197594_75200500	5.10408e-08	3.72598e-06	InfDown	0.689329	-0.536735	7.29208
chr11_108069435_108072335	0.000344452	0.00253411	InfDown	0.77575	-0.366337	3.46287
chr9_129231671_129235215	2.84625e-07	1.29763e-05	InfUp	1.17614	0.234061	6.54573
chr19_17827812_17830037	0.00744066	0.0248103	InfDown	0.887161	-0.172732	2.12839
chr10_120512653_120515381	0.370651	0.425943	InfDown	0.989466	-0.0152784	0.431035
chr7_5859799_5863402	0.406812	0.45684	InfUp	1.02007	0.0286631	0.390606
chr20_47902899_47905358	0.00676725	0.023202	InfUp	1.10775	0.147627	2.16959
chr9_93969259_93971759	8.26889e-06	0.000149132	InfUp	1.5064	0.591101	5.08255
chr6_111925912_111928412	0.00372484	0.015012	InfUp	1.13728	0.185585	2.42889
chr5_36150883_36152995	0.335571	0.396173	InfUp	1.00362	0.00521572	0.474215
chr2_26223594_26226980	0.301835	0.366869	InfDown	0.965008	-0.0513865	0.52023
chr7_37751794_37755302	0.21082	0.284058	InfUp	1.01829	0.026142	0.676089
chr1_168472197_168474401	0.0658526	0.123526	InfDown	0.713844	-0.486319	1.18143
chr1_28906902_28909601	0.259339	0.328704	InfUp	1.01553	0.022234	0.586131
chr7_5708694_5711910	0.192971	0.26705	InfDown	0.969515	-0.0446656	0.714508
chr12_109214204_109217331	0.770424	0.774085	InfDown	0.984042	-0.0232077	0.11327
chr9_96056974_96059349	0.00981473	0.0304497	InfDown	0.811775	-0.300848	2.00812
chr5_139935478_139938018	0.0579464	0.112499	InfDown	0.856842	-0.222898	1.23697
chr6_28322812_28325012	0.00301914	0.012852	InfUp	1.09818	0.135108	2.52012
chr6_144987212_144989634	0.160083	0.234	InfDown	0.954193	-0.0676469	0.795655
chr2_47283829_47286559	0.000300327	0.00228628	InfDown	0.77583	-0.366187	3.52241
chr19_54347633_54349063	0.0999632	0.166818	InfUp	1.09089	0.125506	1.00016
chr1_44439699_44442299	0.000394317	0.00281321	InfDown	0.846339	-0.240693	3.40415
chr19_45970165_45973365	0.0385408	0.0839396	InfDown	0.873828	-0.194579	1.41408
chr5_130543727_130546390	0.0228311	0.0569106	InfDown	0.874047	-0.194218	1.64147
chr1_21875999_21880699	0.000170148	0.00149584	InfUp	1.4204	0.5063	3.76917
chr2_38055159_38057842	0.00271231	0.0119439	InfDown	0.807725	-0.308064	2.56666
chr7_97880094_97882600	0.12433	0.194835	InfDown	0.980175	-0.0288881	0.905426
chr15_78310300_78312500	7.97322e-05	0.000837189	InfUp	1.2296	0.298184	4.09837
chr10_123613253_123615753	0.047475	0.0975265	InfDown	0.844732	-0.243434	1.32354
chr16_88729135_88731298	0.152455	0.225947	InfUp	1.09842	0.135426	0.816858
chr17_74593602_74597104	0.468688	0.507504	InfDown	0.969235	-0.0450809	0.329116
chr2_74298259_74300586	0.024685	0.0604748	InfUp	1.03142	0.0446375	1.60757
chr6_53325012_53327512	0.12433	0.194835	InfUp	1.05091	0.0716425	0.905426
chr8_124779856_124782403	0.105709	0.173759	InfDown	0.946612	-0.0791543	0.975887
chr9_128411381_128413471	0.481201	0.518307	InfUp	1.00821	0.0117924	0.317674
chr1_153328799_153332300	0.0165192	0.0445745	InfUp	1.2206	0.287589	1.78201
chr3_185047533_185051254	1.94913e-06	5.05373e-05	InfUp	1.57812	0.658202	5.71016
chr12_96800704_96803662	0.443765	0.486444	InfDown	0.997494	-0.00362017	0.352847
chr7_127639402_127641902	0.00271231	0.0119439	InfUp	1.15939	0.213371	2.56666
chr12_53601531_53604204	9.32032e-05	0.000943884	InfUp	1.20032	0.263424	4.03057
chr8_23081353_23084185	0.0792003	0.140749	InfUp	1.07513	0.104516	1.10127
chr4_80978710_80981410	0.493732	0.528739	InfDown	0.951921	-0.071086	0.306509
chr7_130914600_130917502	0.00174075	0.00859442	InfDown	0.904946	-0.144097	2.75926
chr13_50569653_50572563	0.0358785	0.0797416	InfDown	0.915074	-0.12804	1.44517
chr10_45912970_45916771	0.0658526	0.123526	InfUp	1.05687	0.0798037	1.18143
chr15_64336000_64338229	0.00817053	0.0265229	InfDown	0.908508	-0.138429	2.08775
chr3_134229330_134231626	0.184395	0.258182	InfDown	0.955063	-0.0663323	0.734251
chr15_86232028_86236328	0.00217941	0.010132	InfDown	0.792537	-0.335449	2.66166
chr20_21079858_21082299	0.00412861	0.0161975	InfUp	1.34615	0.428842	2.3842
chr10_31283470_31284979	0.00335587	0.0138995	InfUp	1.14028	0.189388	2.47419
chr19_13043081_13045381	0.00138183	0.00720217	InfDown	0.79971	-0.322451	2.85955
chr17_14640801_14643630	0.084065	0.147345	InfDown	0.765406	-0.385703	1.07538
chr19_38915437_38917937	0.167949	0.242179	InfUp	1.00856	0.0123005	0.774822
chr19_12791237_12793958	0.084065	0.147345	InfDown	0.941176	-0.0874639	1.07538
chr3_142882230_142884933	0.0107369	0.0325452	InfUp	1.12377	0.168352	1.96912
chr8_133778653_133781960	0.229576	0.301641	InfDown	0.919965	-0.120349	0.639074
chr6_36747712_36749978	0.0165192	0.0445745	InfUp	1.11553	0.157725	1.78201
chr3_45104670_45107854	0.000126484	0.00119048	InfUp	1.35421	0.43745	3.89796
chr8_19481008_19483508	0.131005	0.202144	InfUp	1.2043	0.268195	0.882713
chr14_75806717_75809931	0.0792003	0.140749	InfDown	0.950759	-0.0728486	1.10127
chr19_39152765_39156837	0.00505125	0.0187382	InfDown	0.849651	-0.235057	2.2966
chr14_75919631_75921217	0.531312	0.559122	InfDown	0.998225	-0.00256267	0.274651
chr17_30829608_30832904	0.269675	0.337686	InfUp	1.04546	0.0641373	0.56916
chr2_135874342_135876159	0.687084	0.696742	InfDown	0.991393	-0.0124708	0.16299
chr7_21983399_21985702	0.0944427	0.160023	InfDown	0.896305	-0.157938	1.02483
chr19_53140037_53142537	0.0128022	0.0370211	InfDown	0.699521	-0.515561	1.89271
chr6_106966791_106971378	0.0891445	0.153484	InfDown	0.947083	-0.0784375	1.04991
chr12_118794418_118798131	0.229576	0.301641	InfUp	1.03809	0.0539362	0.639074
chr3_185016295_185018795	0.000854131	0.00504822	InfUp	1.35372	0.436932	3.06848
chr16_85027335_85031342	0.000965665	0.00554184	InfDown	0.815889	-0.293555	3.01517
chr2_201577259_201579070	0.00372484	0.015012	InfDown	0.841713	-0.2486	2.42889
chr4_103310599_103313310	0.419057	0.466913	InfUp	1.00433	0.00622639	0.377727
chr17_30342104_30344608	0.017942	0.0474429	InfUp	1.08208	0.113808	1.74613
chr15_101834066_101836328	0.00335587	0.0138995	InfDown	0.921025	-0.118688	2.47419
chr19_51727812_51729712	0.220086	0.293002	InfDown	0.98915	-0.0157389	0.657408
chr12_27241531_27243862	0.00155215	0.0078822	InfDown	0.924186	-0.113745	2.80907
chr6_5698378_5700734	0.382599	0.436037	InfDown	0.968445	-0.0462578	0.417257
chr17_33672201_33675208	0.335571	0.396173	InfDown	0.958456	-0.0612158	0.474215
chr11_34169257_34171376	0.0045698	0.017405	InfDown	0.909902	-0.136218	2.3401
chr16_67752542_67755098	0.00557587	0.0201837	InfUp	1.07662	0.10651	2.25369
chr19_16228358_16231458	0.0194648	0.0504258	InfUp	1.11992	0.163401	1.71075
chr2_20248842_20252501	0.00817053	0.0265229	InfDown	0.914027	-0.129691	2.08775
chr20_16709999_16711599	0.00412861	0.0161975	InfDown	0.849961	-0.234531	2.3842
chr20_45752299_45755006	0.176054	0.249985	InfDown	0.880356	-0.18384	0.754355
chr17_32561384_32563830	0.105709	0.173759	InfDown	0.799095	-0.323562	0.975887
chr19_16252265_16256125	0.00744066	0.0248103	InfUp	1.23816	0.308197	2.12839
chr8_37748353_37750903	0.0139541	0.0393952	InfUp	1.0661	0.0923363	1.8553
chr1_28217097_28219701	0.0210928	0.0536462	InfUp	1.08966	0.123879	1.67587
chr10_134825341_134828463	0.111684	0.180818	InfDown	0.954865	-0.0666316	0.952009
chr15_75467002_75469400	0.00138183	0.00720217	InfUp	1.26497	0.339101	2.85955
chr11_2953644_2955557	0.176054	0.249985	InfDown	0.975326	-0.0360438	0.754355
chr19_46046058_46048365	0.0128022	0.0370211	InfUp	1.05201	0.0731497	1.89271
chr5_65438899_65441683	0.0891445	0.153484	InfDown	0.937537	-0.0930527	1.04991
chr5_40627583_40629683	4.55358e-06	9.4333e-05	InfDown	0.744141	-0.426353	5.34165
chr6_13215812_13218378	0.358824	0.416213	InfDown	0.978477	-0.0313909	0.445118
chr6_30796004_30799714	0.0413572	0.0881329	InfUp	1.27125	0.346253	1.38345
chr5_173333395_173336283	0.160083	0.234	InfUp	1.05458	0.0766663	0.795655
chr11_121275544_121277644	0.131005	0.202144	InfDown	0.95764	-0.0624444	0.882713
chr8_64180156_64182460	0.00981473	0.0304497	InfUp	1.1057	0.144962	2.00812
chr13_41836513_41838563	0.00194924	0.00932717	InfDown	0.896922	-0.156945	2.71013
chr11_121246257_121247857	0.481201	0.518307	InfDown	0.985121	-0.0216269	0.317674
chr14_91881817_91883936	0.335571	0.396173	InfDown	0.999282	-0.00103579	0.474215
chr16_87980767_87982567	0.0944427	0.160023	InfDown	0.931537	-0.102315	1.02483
chr17_74720991_74724008	0.00412861	0.0161975	InfUp	1.08241	0.11425	2.3842
chr17_65712704_65715108	0.00614681	0.0217121	InfDown	0.908221	-0.138884	2.21135
chr14_97426852_97430117	0.0287611	0.0677669	InfDown	0.895923	-0.158554	1.54119
chr1_183535998_183539702	0.000854131	0.00504822	InfDown	0.850188	-0.234147	3.06848
chr11_73489857_73491776	0.0165192	0.0445745	InfUp	1.13937	0.188235	1.78201
chr14_50358552_50361552	0.220086	0.293002	InfUp	1.03848	0.0544799	0.657408
chr10_3810972_3813171	2.09147e-05	0.000302831	InfUp	1.17134	0.228163	4.67955
chr12_54708524_54710906	0.145067	0.217866	InfDown	0.93886	-0.0910185	0.838433
chr13_49474863_49477413	0.184395	0.258182	InfDown	0.924662	-0.113003	0.734251
chr6_53186012_53188212	0.145067	0.217866	InfUp	1.03325	0.0471893	0.838433
chr5_179396783_179399583	0.0618035	0.117823	InfDown	0.851047	-0.232689	1.20899
chr7_75573894_75576102	0.335571	0.396173	InfUp	1.04493	0.0634006	0.474215
chr9_97113249_97115569	1.24291e-06	3.58659e-05	InfUp	2.70042	1.43318	5.90556
chr9_117567372_117569559	0.054276	0.107258	InfUp	1.11338	0.154948	1.26539
chr11_124980444_124982676	0.0151915	0.0419898	InfDown	0.944675	-0.0821095	1.8184
chr22_36766350_36770787	0.431378	0.476658	InfDown	0.991401	-0.0124592	0.365142
chr5_88121078_88124295	0.160083	0.234	InfDown	0.871163	-0.198985	0.795655
chr17_28715530_28718304	0.000126484	0.00119048	InfUp	1.17484	0.232459	3.89796
chr1_245219498_245221102	6.15774e-09	8.78123e-07	InfUp	1.523	0.606916	8.21058
chr7_97754500_97756500	0.000754194	0.004604	InfUp	1.20623	0.270507	3.12252
chr11_118054444_118057344	0.176054	0.249985	InfUp	1.01201	0.017224	0.754355
chr19_15946381_15949180	0.00614681	0.0217121	InfDown	0.881368	-0.182183	2.21135
chr6_29616408_29618804	0.239284	0.310374	InfUp	1.01917	0.027396	0.621086
chr11_85762757_85765076	0.152455	0.225947	InfUp	1.02253	0.0321465	0.816858
chr16_70379635_70381998	7.97322e-05	0.000837189	InfDown	0.742969	-0.428627	4.09837
chr19_50014665_50017158	0.105709	0.173759	InfDown	0.908423	-0.138564	0.975887
chr7_99716094_99718302	0.0443334	0.0925771	InfDown	0.993317	-0.00967404	1.35327
chr3_128437126_128438726	0.11789	0.187669	InfDown	0.987494	-0.0181568	0.928523
chr19_8007437_8009737	0.0443334	0.0925771	InfDown	0.914571	-0.128833	1.35327
chr1_211987898_211990202	0.0266598	0.0640338	InfDown	0.947377	-0.0779888	1.57414
chr20_2279799_2283399	0.20178	0.275173	InfDown	0.945967	-0.0801383	0.695121
chr6_36492934_36494934	0.382599	0.436037	InfDown	0.986304	-0.0198964	0.417257
chr19_19554137_19557633	0.0507874	0.102477	InfDown	0.946951	-0.0786387	1.29424
chr22_18154907_18157578	0.00981473	0.0304497	InfDown	0.8787	-0.186557	2.00812
chr3_40269837_40272233	0.0128022	0.0370211	InfDown	0.8513	-0.23226	1.89271
chr2_64454859_64456659	0.0891445	0.153484	InfUp	1.07648	0.106321	1.04991
chr1_149898598_149901102	0.229576	0.301641	InfDown	0.966437	-0.0492522	0.639074
chr20_61390499_61392042	0.0999632	0.166818	InfUp	1.23879	0.308927	1.00016
chr19_55335080_55338037	0.160083	0.234	InfDown	0.762399	-0.391383	0.795655
chr9_33828659_33830410	0.00744066	0.0248103	InfUp	1.08874	0.122656	2.12839
chr17_3904704_3907404	3.70587e-06	8.0726e-05	InfDown	0.72071	-0.472509	5.43111
chr2_242040942_242042659	0.000146856	0.00133906	InfDown	0.817355	-0.290965	3.83311
chr14_45429517_45432252	0.00676725	0.023202	InfDown	0.874888	-0.19283	2.16959
chr12_121836831_121839231	0.229576	0.301641	InfUp	1.02712	0.0386039	0.639074
chr21_27935398_27938198	0.184395	0.258182	InfUp	1.06547	0.0914901	0.734251
chr3_11313615_11317354	0.047475	0.0975265	InfDown	0.876083	-0.190861	1.32354
chr10_75685486_75687093	0.382599	0.436037	InfDown	0.973448	-0.0388242	0.417257
chr15_74694328_74696802	0.493732	0.528739	InfDown	0.999845	-0.00022364	0.306509
chr6_160394394_160396378	0.312916	0.377383	InfUp	1.09196	0.126918	0.504572
chr1_27695098_27697502	0.00817053	0.0265229	InfDown	0.778805	-0.360665	2.08775
chr8_19561660_19563660	0.249207	0.31916	InfDown	0.874166	-0.19402	0.603439
chr10_73356970_73359471	0.00744066	0.0248103	InfDown	0.893662	-0.162198	2.12839
chr19_58308753_58311858	0.167949	0.242179	InfDown	0.976658	-0.0340739	0.774822
chr21_40182293_40184398	0.00335587	0.0138995	InfUp	1.30692	0.386166	2.47419
chr7_99908402_99910702	0.184395	0.258182	InfUp	1.26009	0.333529	0.734251
chr12_26623004_26626992	3.70587e-06	8.0726e-05	InfUp	1.58773	0.666962	5.43111
chr5_154061605_154063405	2.73677e-10	1.97434e-07	InfUp	3.01812	1.59365	9.56276
chr10_82418792_82421881	0.0117313	0.0347267	InfUp	1.15237	0.204609	1.93065
chr15_80280966_80283966	0.176054	0.249985	InfDown	0.970591	-0.0430652	0.754355
chr22_36628007_36630307	0.00108996	0.00606226	InfDown	0.87035	-0.200332	2.96259
chr19_14190758_14193180	0.160083	0.234	InfUp	1.04997	0.0703522	0.795655
chr3_177159133_177161133	0.0443334	0.0925771	InfUp	1.08614	0.119204	1.35327
chr3_119181433_119183802	0.000226969	0.00186066	InfDown	0.82598	-0.275822	3.64403
chr10_22869453_22871963	0.176054	0.249985	InfDown	0.96503	-0.0513536	0.754355
chr18_19179100_19182701	0.00817053	0.0265229	InfDown	0.922201	-0.116847	2.08775
chr1_151028602_151032402	0.0507874	0.102477	InfDown	0.899893	-0.152175	1.29424
chr3_43429764_43432915	2.09147e-05	0.000302831	InfDown	0.812888	-0.298871	4.67955
chr10_97888641_97891392	0.176054	0.249985	InfDown	0.957743	-0.0622895	0.754355
chr17_70722304_70724208	0.00155215	0.0078822	InfUp	1.18792	0.248439	2.80907
chr6_31938598_31941389	0.20178	0.275173	InfDown	0.98722	-0.0185569	0.695121
chr21_36879898_36882598	0.229576	0.301641	InfDown	0.993747	-0.00904972	0.639074
chr10_75949381_75951492	0.280207	0.347187	InfUp	1.03119	0.0443061	0.552521
chr12_76477131_76479306	0.000513858	0.00344558	InfDown	0.77579	-0.366262	3.28916
chr10_72324781_72326881	0.000965665	0.00554184	InfDown	0.801175	-0.31981	3.01517
chr7_135193194_135195702	0.137917	0.210087	InfDown	0.948924	-0.075635	0.860384
chr3_172247426_172249633	2.42506e-06	5.87765e-05	InfUp	1.1629	0.217721	5.61528
chr17_78388504_78390106	0.20178	0.275173	InfDown	0.953107	-0.0692902	0.695121
chr14_77374382_77376417	1.25207e-07	7.17544e-06	InfDown	0.698198	-0.518292	6.90237
chr1_193090098_193092801	0.312916	0.377383	InfUp	1.03592	0.0509184	0.504572
chr1_38939301_38941702	0.0333649	0.0759442	InfDown	0.893825	-0.161935	1.47671
chr16_84930298_84932737	0.0358785	0.0797416	InfUp	1.20924	0.274102	1.44517
chr11_3923857_3927644	0.176054	0.249985	InfUp	1.04263	0.0602234	0.754355
chr2_197112542_197114959	0.358824	0.416213	InfUp	1.01194	0.0171296	0.445118
chr6_16727564_16730312	0.269675	0.337686	InfDown	0.970253	-0.0435673	0.56916
chr5_148723783_148726195	0.0128022	0.0370211	InfDown	0.930326	-0.104191	1.89271
chr4_129767499_129769915	0.0128022	0.0370211	InfDown	0.937496	-0.0931152	1.89271
chr19_37063341_37065258	6.8052e-05	0.000743841	InfDown	0.750692	-0.413707	4.16716
chr9_98636759_98639415	0.0165192	0.0445745	InfDown	0.889889	-0.168303	1.78201
chr2_9184742_9187029	0.000513858	0.00344558	InfUp	1.13486	0.182515	3.28916
chr12_1413731_1417162	0.280207	0.347187	InfDown	0.969308	-0.0449733	0.552521
chr4_6807499_6810999	5.57577e-06	0.000111189	InfDown	0.860176	-0.217296	5.2537
chr2_28847701_28848601	0.0944427	0.160023	InfDown	0.917024	-0.124969	1.02483
chr4_104062110_104064399	0.20178	0.275173	InfDown	0.975481	-0.0358144	0.695121
chr14_35098017_35099917	0.0287611	0.0677669	InfUp	1.17768	0.235948	1.54119
chr19_54750437_54753183	0.468688	0.507504	InfUp	1.04779	0.067348	0.329116
chr19_18681437_18684081	0.000226969	0.00186066	InfDown	0.819993	-0.286316	3.64403
chr16_1990835_1993873	3.69465e-07	1.56786e-05	InfUp	1.3966	0.481917	6.43243
chr14_20928315_20931117	0.12433	0.194835	InfDown	0.980565	-0.028315	0.905426
chr6_32810989_32813793	0.00372484	0.015012	InfUp	1.04958	0.0698113	2.42889
chr9_117655172_117657799	0.605344	0.62428	InfUp	1.0116	0.0166371	0.217998
chr8_97771651_97775156	6.8052e-05	0.000743841	InfDown	0.855677	-0.224862	4.16716
chr1_185662198_185664601	0.00614681	0.0217121	InfDown	0.848019	-0.237831	2.21135
chr6_33175389_33177075	0.20178	0.275173	InfDown	0.99887	-0.00163119	0.695121
chr15_51920800_51922728	0.00243309	0.0110028	InfUp	1.28377	0.360391	2.61384
chr9_88554659_88557372	0.145067	0.217866	InfDown	0.987343	-0.0183765	0.838433
chr8_141551960_141555256	1.74795e-05	0.000262385	InfDown	0.83376	-0.262297	4.75747
chr6_31694398_31697827	0.419057	0.466913	InfUp	1.00451	0.00648884	0.377727
chr6_13635912_13639812	0.0228311	0.0569106	InfUp	1.08573	0.118662	1.64147
chr17_80397404_80400004	0.335571	0.396173	InfUp	1.0356	0.0504725	0.474215
chr2_69403942_69406242	0.0579464	0.112499	InfUp	1.10698	0.146632	1.23697
chr8_37736856_37740485	0.443765	0.486444	InfUp	1.01013	0.0145355	0.352847
chr17_68290502_68293004	0.0999632	0.166818	InfUp	1.06964	0.0971306	1.00016
chr5_148342605_148344399	0.00744066	0.0248103	InfUp	1.52416	0.608012	2.12839
chr7_98975900_98979210	0.0413572	0.0881329	InfDown	0.899499	-0.152807	1.38345
chr1_162759498_162761501	0.301835	0.366869	InfDown	0.944666	-0.0821233	0.52023
chr20_48460899_48463658	0.00817053	0.0265229	InfUp	1.12099	0.164772	2.08775
chr11_116856485_116858644	4.55358e-06	9.4333e-05	InfUp	1.35779	0.441262	5.34165
chr22_42809971_42812459	0.00412861	0.0161975	InfDown	0.58896	-0.763759	2.3842
chr1_211994502_211997498	0.0385408	0.0839396	InfDown	0.943364	-0.0841142	1.41408
chr19_3572212_3574012	0.358824	0.416213	InfDown	0.985633	-0.0208772	0.445118
chr3_42844726_42846730	0.0117313	0.0347267	InfUp	1.08644	0.119603	1.93065
chr13_32379563_32382313	0.229576	0.301641	InfUp	1.012	0.0172116	0.639074
chr2_85631845_85634186	0.054276	0.107258	InfDown	0.919535	-0.121024	1.26539
chr1_159615498_159617698	0.111684	0.180818	InfDown	0.968343	-0.0464097	0.952009
chr19_48751758_48754047	0.105709	0.173759	InfDown	0.972394	-0.0403876	0.975887
chr10_126368293_126370160	6.8013e-06	0.000128721	InfDown	0.722993	-0.467947	5.16741
chr6_36408312_36411904	7.77381e-07	2.50889e-05	InfDown	0.79044	-0.339272	6.10937
chr12_104199704_104201931	0.229576	0.301641	InfUp	1.03744	0.0530332	0.639074
chr9_115623359_115627015	0.00174075	0.00859442	InfDown	0.779868	-0.358699	2.75926
chr13_29291563_29293963	0.0333649	0.0759442	InfDown	0.914378	-0.129138	1.47671
chr8_121815060_121816566	0.0151915	0.0419898	InfDown	0.905182	-0.143721	1.8184
chr5_114596995_114599383	0.220086	0.293002	InfUp	1.06977	0.097301	0.657408
chr3_150994156_150998537	0.00614681	0.0217121	InfUp	1.25055	0.322566	2.21135
chr2_70210846_70214066	0.0507874	0.102477	InfUp	1.16563	0.221111	1.29424
chr19_7720135_7723758	0.000584998	0.003798	InfUp	1.21287	0.278425	3.23285
chr11_126333657_126335876	0.431378	0.476658	InfDown	0.98471	-0.0222297	0.365142
chr3_15468126_15470454	0.220086	0.293002	InfDown	0.977951	-0.0321659	0.657408
chr7_127290994_127292802	0.687084	0.696742	InfDown	0.985546	-0.0210046	0.16299
chr7_158496799_158499300	0.145067	0.217866	InfUp	1.03382	0.0479821	0.838433
chr1_14038098_14041102	0.167949	0.242179	InfUp	1.05833	0.0817859	0.774822
chr10_30744371_30746671	0.580943	0.602715	InfDown	0.986385	-0.0197767	0.235866
chr19_39934680_39937365	0.518799	0.549111	InfDown	0.966934	-0.0485106	0.285001
chr2_112220624_112224401	7.77381e-07	2.50889e-05	InfUp	1.3471	0.429862	6.10937
chr17_42705194_42706794	0.664429	0.676846	InfUp	1.07228	0.100681	0.177552
chr10_20114194_20118481	0.0618035	0.117823	InfUp	1.10844	0.148525	1.20899
chr21_45145193_45149939	0.0507874	0.102477	InfDown	0.878308	-0.1872	1.29424
chr16_6876535_6879357	0.000394317	0.00281321	InfDown	0.550218	-0.861925	3.40415
chr7_31929099_31931199	0.0700986	0.128947	InfUp	1.17047	0.227089	1.15429
chr14_70104217_70105736	0.431378	0.476658	InfUp	1.01856	0.0265319	0.365142
chr1_222827202_222829702	0.000146856	0.00133906	InfUp	1.44237	0.528445	3.83311
chr11_12145444_12148876	0.024685	0.0604748	InfDown	0.910014	-0.136039	1.60757
chr7_6421400_6424610	0.0579464	0.112499	InfDown	0.894138	-0.161431	1.23697
chr2_161933029_161935866	0.760716	0.764832	InfUp	1.01333	0.0191065	0.118778
chr6_154657812_154660034	0.0151915	0.0419898	InfDown	0.914399	-0.129104	1.8184
chr1_224179098_224181802	0.301835	0.366869	InfDown	0.973515	-0.0387254	0.52023
chr2_228647229_228649186	0.456206	0.497104	InfUp	1.00336	0.0048347	0.340839
chr3_46994902_46996554	0.0792003	0.140749	InfDown	0.951675	-0.0714587	1.10127
chr2_144002029_144004529	0.20178	0.275173	InfUp	1.01609	0.0230349	0.695121
chr12_104997406_104999492	0.024685	0.0604748	InfDown	0.852817	-0.229692	1.60757
chr15_72977466_72979628	0.00896062	0.0284476	InfDown	0.919264	-0.121448	2.04766
chr8_146077403_146079803	0.176054	0.249985	InfDown	0.943148	-0.0844436	0.754355
chr15_90435700_90438566	0.0944427	0.160023	InfDown	0.969526	-0.0446478	1.02483
chr9_41275809_41279121	0.593188	0.613446	InfDown	0.949075	-0.0754065	0.226808
chr18_55287976_55290725	0.0139541	0.0393952	InfDown	0.903538	-0.146343	1.8553
chr12_106619962_106622734	0.131005	0.202144	InfUp	1.02535	0.036113	0.882713
chr19_20958737_20960065	0.000146856	0.00133906	InfDown	0.749371	-0.416249	3.83311
chr8_41385753_41387660	0.0385408	0.0839396	InfUp	1.11412	0.155909	1.41408
chr2_60982742_60984642	0.456206	0.497104	InfDown	0.990011	-0.0144834	0.340839
chr2_241517859_241520459	0.0443334	0.0925771	InfDown	0.928101	-0.107647	1.35327
chr6_130003902_130009026	0.0700986	0.128947	InfDown	0.910788	-0.134812	1.15429
chr3_171824133_171827195	0.000196715	0.00166956	InfUp	1.16529	0.220694	3.70616
chr16_30620635_30622335	0.493732	0.528739	InfUp	1.00441	0.00634626	0.306509
chr19_3154058_3156558	0.0579464	0.112499	InfDown	0.771109	-0.374993	1.23697
chr9_77501172_77503474	0.0579464	0.112499	InfUp	1.06625	0.0925515	1.23697
chr19_55252280_55254261	0.556235	0.580419	InfDown	0.929805	-0.104999	0.254742
chr5_43120380_43123099	0.229576	0.301641	InfDown	0.936381	-0.0948332	0.639074
chr14_21904317_21906852	0.0443334	0.0925771	InfDown	0.92071	-0.119181	1.35327
chr15_52059500_52061428	0.176054	0.249985	InfUp	1.06084	0.0852058	0.754355
chr12_113343669_113346169	0.000226969	0.00186066	InfUp	3.0711	1.61875	3.64403
chr8_144362660_144364653	0.0266598	0.0640338	InfDown	0.854886	-0.226196	1.57414
chr15_90379166_90381866	0.0507874	0.102477	InfDown	0.906685	-0.141326	1.29424
chr14_20944317_20946617	0.0107369	0.0325452	InfDown	0.913848	-0.129973	1.96912
chr1_211778998_211781899	0.0944427	0.160023	InfUp	1.105	0.144049	1.02483
chr19_36118537_36120965	0.301835	0.366869	InfDown	0.95895	-0.0604728	0.52023
chr4_6999936_7002136	0.0107369	0.0325452	InfUp	1.28329	0.359844	1.96912
chr2_70223642_70225542	0.370651	0.425943	InfUp	1.08407	0.116462	0.431035
chr17_75421801_75426304	0.0117313	0.0347267	InfDown	0.802707	-0.317055	1.93065
chr13_100135900_100138116	0.29093	0.357332	InfUp	1.00593	0.00853151	0.536212
chr19_5902765_5905558	0.29093	0.357332	InfDown	0.961428	-0.056749	0.536212
chr7_87897194_87899902	0.0228311	0.0569106	InfUp	1.05569	0.0781883	1.64147
chr1_198581002_198583398	0.00155215	0.0078822	InfUp	1.23086	0.299664	2.80907
chr13_24827113_24829920	0.054276	0.107258	InfUp	1.09469	0.130521	1.26539
chr20_20660999_20662999	0.0333649	0.0759442	InfDown	0.904368	-0.145018	1.47671
chr3_112684533_112687754	0.0165192	0.0445745	InfDown	0.907791	-0.139569	1.78201
chr2_3521729_3524159	0.00335587	0.0138995	InfDown	0.839516	-0.252371	2.47419
chr2_85813994_85815942	0.00372484	0.015012	InfUp	1.12635	0.171654	2.42889
chr5_78907082_78909899	0.0891445	0.153484	InfDown	0.973253	-0.0391134	1.04991
chr19_51639561_51643737	0.11789	0.187669	InfDown	0.969432	-0.0447886	0.928523
chr4_10225610_10227622	7.97322e-05	0.000837189	InfDown	0.290578	-1.783	4.09837
chr17_38307630_38310704	0.419057	0.466913	InfDown	0.975806	-0.0353336	0.377727
chr7_102211994_102213899	0.0194648	0.0504258	InfDown	0.654924	-0.610601	1.71075
chr16_19524035_19526167	0.145067	0.217866	InfDown	0.962472	-0.0551834	0.838433
chr17_40780608_40782608	0.000450546	0.00312175	InfUp	1.34528	0.427907	3.34626
chr1_235113997_235117802	0.269675	0.337686	InfDown	0.992791	-0.0104386	0.56916
chr19_10945512_10948181	0.131005	0.202144	InfUp	1.04096	0.0579125	0.882713
chr8_37961956_37964603	0.0358785	0.0797416	InfDown	0.93848	-0.0916026	1.44517
chr6_136914250_136916378	0.0507874	0.102477	InfDown	0.829944	-0.268914	1.29424
chr10_98404492_98407986	2.49556e-05	0.000345434	InfUp	1.18471	0.244536	4.60283
chr7_48135102_48138602	3.52313e-05	0.000452911	InfUp	1.22157	0.28874	4.45307
chr4_100775699_100779209	0.29093	0.357332	InfUp	1.03851	0.0545139	0.536212
chr1_243429598_243432301	0.00896062	0.0284476	InfDown	0.905831	-0.142685	2.04766
chr2_102788124_102790342	4.92125e-05	0.000579772	InfUp	1.27616	0.351809	4.30792
chr17_10022604_10024308	0.21082	0.284058	InfUp	1.01991	0.0284446	0.676089
chr12_47749326_47750726	0.017942	0.0474429	InfUp	1.22016	0.287069	1.74613
chr12_7898904_7900904	0.21082	0.284058	InfDown	0.610163	-0.712734	0.676089
chr16_19084698_19085836	0.000513858	0.00344558	InfUp	1.38232	0.467097	3.28916
chr19_16425758_16428458	0.111684	0.180818	InfDown	0.953123	-0.0692664	0.952009
chr15_92322528_92325443	0.0658526	0.123526	InfUp	1.19254	0.254039	1.18143
chr22_40904950_40906850	0.0700986	0.128947	InfDown	0.943622	-0.0837196	1.15429
chr22_47157094_47159750	0.280207	0.347187	InfDown	0.915523	-0.127332	0.552521
chr5_74734283_74736899	0.335571	0.396173	InfDown	0.977524	-0.0327963	0.474215
chr20_5636599_5639199	0.00896062	0.0284476	InfDown	0.910363	-0.135486	2.04766
chr10_51622292_51624494	0.167949	0.242179	InfDown	0.969989	-0.0439596	0.774822
chr12_6796904_6799831	0.370651	0.425943	InfUp	1.00622	0.00894819	0.431035
chr17_43332804_43334726	0.0266598	0.0640338	InfDown	0.735428	-0.443343	1.57414
chr7_55432702_55435094	3.00334e-06	6.88466e-05	InfDown	0.855971	-0.224365	5.5224
chr6_7254534_7256612	0.0745463	0.134843	InfDown	0.934022	-0.0984721	1.12757
chr20_5099399_5101599	0.358824	0.416213	InfDown	0.976692	-0.0340239	0.445118
chr16_89539435_89541167	0.0385408	0.0839396	InfDown	0.934156	-0.098264	1.41408
chr7_38894002_38896600	0.0287611	0.0677669	InfDown	0.91422	-0.129387	1.54119
chr9_86135059_86137110	0.00676725	0.023202	InfUp	1.16449	0.219695	2.16959
chr13_46733416_46735816	0.239284	0.310374	InfUp	1.00102	0.00146674	0.621086
chr2_44222542_44224259	0.0128022	0.0370211	InfDown	0.90549	-0.14323	1.89271
chr18_21067000_21069576	0.556235	0.580419	InfDown	0.999755	-0.000353867	0.254742
chr4_774499_776836	0.0151915	0.0419898	InfDown	0.913078	-0.13119	1.8184
chr3_52270526_52273074	0.111684	0.180818	InfDown	0.950307	-0.0735345	0.952009
chr9_123164259_123166859	6.10301e-07	2.1324e-05	InfUp	3.07543	1.62079	6.21446
chr3_122476733_122479454	5.79403e-05	0.000659165	InfUp	1.22785	0.29614	4.23702
chr22_19348597_19350297	0.145067	0.217866	InfUp	1.08719	0.120607	0.838433
chr6_31514350_31516389	0.20178	0.275173	InfDown	0.956633	-0.0639625	0.695121
chr9_137806398_137810871	0.443765	0.486444	InfUp	1.06654	0.0929409	0.352847
chr16_12893535_12898067	0.370651	0.425943	InfUp	1.02346	0.0334485	0.431035
chr1_8688399_8690902	0.137917	0.210087	InfUp	1.0453	0.0639202	0.860384
chr10_51826381_51828881	0.160083	0.234	InfDown	0.928094	-0.107657	0.795655
chr22_22209378_22211550	0.184395	0.258182	InfUp	1.04386	0.0619303	0.734251
chr17_4598694_4601032	0.0658526	0.123526	InfDown	0.900955	-0.150472	1.18143
chr19_58287222_58289422	0.11789	0.187669	InfDown	0.922942	-0.115688	0.928523
chr7_148394_151000	0.29093	0.357332	InfDown	0.981825	-0.0264618	0.536212
chr1_6085797_6089802	0.00817053	0.0265229	InfDown	0.862162	-0.213969	2.08775
chr5_131689499_131691799	0.084065	0.147345	InfDown	0.904809	-0.144315	1.07538
chr20_56024899_56028299	0.11789	0.187669	InfDown	0.888577	-0.170431	0.928523
chr19_5621337_5624358	0.382599	0.436037	InfUp	1.02	0.0285675	0.417257
chr10_26778881_26781871	0.00412861	0.0161975	InfUp	1.16332	0.218243	2.3842
chr17_62256604_62258908	0.167949	0.242179	InfUp	1.05546	0.0778726	0.774822
chr12_11323131_11325031	0.0358785	0.0797416	InfDown	0.865224	-0.208854	1.44517
chr16_3173367_3175398	0.493732	0.528739	InfUp	1.05667	0.0795238	0.306509
chr19_1179281_1182037	0.192971	0.26705	InfDown	0.898182	-0.154921	0.714508
chr2_242279045_242281142	0.543794	0.570057	InfDown	0.999361	-0.000921462	0.264565
chr10_74311892_74313971	2.84625e-07	1.29763e-05	InfUp	1.3634	0.447205	6.54573
chr3_128422530_128424526	0.00505125	0.0187382	InfDown	0.910696	-0.134958	2.2966
chr16_11875998_11878598	0.456206	0.497104	InfDown	0.990984	-0.0130664	0.340839
chr14_73645452_73648252	0.0999632	0.166818	InfUp	1.10486	0.143861	1.00016
chr8_67576008_67580666	6.8052e-05	0.000743841	InfUp	1.14091	0.190189	4.16716
chr22_22169997_22174479	0.00676725	0.023202	InfDown	0.912987	-0.131334	2.16959
chr1_90407602_90409802	0.301835	0.366869	InfDown	0.939041	-0.0907407	0.52023
chr2_60710429_60713442	0.0792003	0.140749	InfDown	0.945704	-0.0805389	1.10127
chr4_70623899_70627299	0.0210928	0.0536462	InfUp	1.08391	0.116243	1.67587
chr11_118798444_118801457	0.556235	0.580419	InfUp	1.01288	0.0184619	0.254742
chr8_56684460_56687103	0.0165192	0.0445745	InfDown	0.926354	-0.110365	1.78201
chr5_68627283_68629499	0.0385408	0.0839396	InfDown	0.918576	-0.122529	1.41408
chr1_36351698_36353999	0.000261339	0.00206912	InfDown	0.821791	-0.283156	3.5828
chr20_36342499_36344558	0.000754194	0.004604	InfUp	1.19344	0.25512	3.12252
chr4_185374199_185375936	0.0944427	0.160023	InfDown	0.989833	-0.0147431	1.02483
chr19_41868661_41871765	0.269675	0.337686	InfUp	1.02773	0.0394566	0.56916
chr6_74294334_74297112	0.192971	0.26705	InfUp	1.01732	0.0247692	0.714508
chr6_74160734_74163012	0.370651	0.425943	InfDown	0.983568	-0.023903	0.431035
chr22_32072097_32073750	0.70907	0.716431	InfUp	1.00268	0.00385946	0.149311
chr1_27069498_27072302	0.324164	0.386389	InfDown	0.997951	-0.00295842	0.489235
chr2_202021345_202024186	9.32032e-05	0.000943884	InfDown	0.775206	-0.367348	4.03057
chr10_3761471_3764492	1.74795e-05	0.000262385	InfUp	1.23889	0.309054	4.75747
chr15_93457028_93459266	0.543794	0.570057	InfDown	0.99713	-0.00414663	0.264565
chr8_146125403_146128403	0.00138183	0.00720217	InfUp	1.16939	0.22576	2.85955
chr16_30769398_30772236	1.94913e-06	5.05373e-05	InfDown	0.788342	-0.343106	5.71016
chr5_96432783_96434705	0.21082	0.284058	InfDown	0.970442	-0.0432867	0.676089
chr22_46408636_46410850	0.239284	0.310374	InfUp	1.15079	0.202627	0.621086
chr16_3291698_3294538	0.0999632	0.166818	InfUp	1.07475	0.104002	1.00016
chr5_150956283_150958595	0.00271231	0.0119439	InfDown	0.877004	-0.189344	2.56666
chr2_109236442_109239059	0.167949	0.242179	InfDown	0.985028	-0.0217637	0.774822
chr9_3507071_3509310	0.239284	0.310374	InfDown	0.974906	-0.0366646	0.621086
chr16_27213935_27216598	0.00372484	0.015012	InfDown	0.901713	-0.149259	2.42889
chr10_30706271_30709263	1.94913e-06	5.05373e-05	InfUp	1.18263	0.241995	5.71016
chr14_102816817_102820817	0.21082	0.284058	InfUp	1.03405	0.0483098	0.676089
chr1_65328998_65331402	3.69465e-07	1.56786e-05	InfDown	0.866133	-0.207339	6.43243
chr7_80769094_80771700	1.45636e-05	0.000226948	InfDown	0.648447	-0.624938	4.83673
chr1_150592199_150595002	0.00217941	0.010132	InfUp	1.19773	0.260297	2.66166
chr9_90588504_90590672	0.0287611	0.0677669	InfDown	0.838187	-0.254656	1.54119
chr3_11329259_11333137	0.0266598	0.0640338	InfDown	0.802333	-0.317727	1.57414
chr18_21439776_21443431	5.47355e-10	2.09774e-07	InfUp	1.32209	0.402823	9.26173
chr17_21028901_21031808	0.00217941	0.010132	InfUp	1.07665	0.106553	2.66166
chr7_91569102_91571594	0.78918	0.792087	InfUp	1.02024	0.0289091	0.102824
chr14_95960915_95963452	0.0999632	0.166818	InfDown	0.915491	-0.127383	1.00016
chr1_245216799_245218499	2.18121e-07	1.06152e-05	InfUp	1.34363	0.426132	6.6613
chr8_126502303_126504803	0.00744066	0.0248103	InfUp	1.10863	0.148783	2.12839
chr7_74157502_74159500	0.054276	0.107258	InfUp	1.10097	0.138769	1.26539
chr10_75667580_75670463	0.443765	0.486444	InfUp	1.01961	0.028012	0.352847
chr6_33421031_33422895	0.0745463	0.134843	InfDown	0.905422	-0.143338	1.12757
chr1_154972997_154979800	0.047475	0.0975265	InfDown	0.918556	-0.12256	1.32354
chr14_82231252_82234052	0.000108695	0.00106986	InfUp	1.27721	0.352994	3.96379
chr3_57740933_57743126	0.00301914	0.012852	InfUp	1.09182	0.126732	2.52012
chr1_31255202_31257502	0.084065	0.147345	InfDown	0.870714	-0.19973	1.07538
chr12_56040082_56040982	0.249207	0.31916	InfDown	0.975811	-0.0353261	0.603439
chr2_20099694_20102770	0.21082	0.284058	InfUp	1.00059	0.000856632	0.676089
chr10_6339372_6340881	0.229576	0.301641	InfUp	1.04272	0.0603512	0.639074
chr3_48480526_48483054	0.419057	0.466913	InfUp	1.02373	0.0338388	0.377727
chr11_124939714_124941876	0.000126484	0.00119048	InfDown	0.605187	-0.724546	3.89796
chr3_187680833_187684679	0.431378	0.476658	InfDown	0.989061	-0.0158688	0.365142
chr17_42759801_42762204	0.00817053	0.0265229	InfDown	0.844486	-0.243855	2.08775
chr4_186316099_186318536	0.176054	0.249985	InfUp	1.13669	0.184841	0.754355
chr6_152952234_152954034	0.605344	0.62428	InfDown	0.968943	-0.045517	0.217998
chr9_36126471_36129715	0.0618035	0.117823	InfDown	0.95855	-0.0610751	1.20899
chr8_29491103_29493603	0.00271231	0.0119439	InfUp	1.18867	0.249348	2.56666
chr20_47367058_47370199	0.20178	0.275173	InfDown	0.851442	-0.23202	0.695121
chr14_89344717_89346417	0.312916	0.377383	InfDown	0.987783	-0.0177341	0.504572
chr9_113064259_113066759	0.229576	0.301641	InfUp	1.02683	0.0381955	0.639074
chr20_48963185_48966799	0.568622	0.591633	InfUp	1.00546	0.00785198	0.245176
chr8_37408160_37410253	0.0443334	0.0925771	InfDown	0.944209	-0.0828225	1.35327
chr5_153417095_153419599	0.131005	0.202144	InfUp	1.01603	0.0229478	0.882713
chr5_131755478_131757483	0.176054	0.249985	InfUp	1.05645	0.079223	0.754355
chr6_106958878_106962034	0.443765	0.486444	InfDown	0.969417	-0.0448109	0.352847
chr1_158769201_158772502	0.131005	0.202144	InfUp	1.04664	0.0657625	0.882713
chr3_48594065_48597026	0.249207	0.31916	InfDown	0.99443	-0.00805766	0.603439
chr12_6449017_6451589	0.152455	0.225947	InfUp	1.05984	0.0838433	0.816858
chr6_140160095_140162112	6.8013e-06	0.000128721	InfUp	1.32978	0.411184	5.16741
chr15_58812866_58814802	0.456206	0.497104	InfDown	0.969959	-0.0440047	0.340839
chr3_52924726_52926954	0.543794	0.570057	InfUp	1.02737	0.0389562	0.264565
chr19_4368012_4370137	0.0107369	0.0325452	InfUp	1.13798	0.186476	1.96912
chr3_3167426_3169854	0.00744066	0.0248103	InfDown	0.890023	-0.168086	2.12839
chr5_59542795_59545683	0.617401	0.635059	InfDown	0.99854	-0.00210764	0.209432
chr1_37182598_37184698	0.750793	0.755474	InfUp	1.04135	0.0584504	0.12448
chr11_34321544_34323744	2.49556e-05	0.000345434	InfUp	1.42225	0.50818	4.60283
chr2_24113842_24115942	0.00301914	0.012852	InfUp	1.15202	0.204163	2.52012
chr19_2774737_2777058	0.0045698	0.017405	InfUp	1.13976	0.188735	2.3401
chr10_82244681_82248571	0.506268	0.539152	InfUp	1.01346	0.0192838	0.295619
chr10_90342071_90343881	0.358824	0.416213	InfUp	1.00569	0.00818144	0.445118
chr22_29512502_29515597	1.25207e-07	7.17544e-06	InfUp	2.08996	1.06348	6.90237
chr8_48334373_48336523	0.370651	0.425943	InfUp	1.03077	0.0437193	0.431035
chr1_45804798_45806999	0.0287611	0.0677669	InfDown	0.936267	-0.095008	1.54119
chr17_63061304_63063304	0.00817053	0.0265229	InfDown	0.896733	-0.15725	2.08775
chr1_211762498_211764698	0.0618035	0.117823	InfDown	0.967874	-0.0471081	1.20899
chr17_18527801_18529381	0.0579464	0.112499	InfDown	0.74413	-0.426373	1.23697
chr10_94519419_94521280	0.000450546	0.00312175	InfUp	1.21607	0.282224	3.34626
chr20_18267799_18269799	0.105709	0.173759	InfDown	0.958924	-0.0605113	0.975887
chr5_150142395_150144995	0.167949	0.242179	InfDown	0.949542	-0.0746964	0.774822
chr9_95804512_95808272	1.20986e-05	0.00019731	InfDown	0.848177	-0.237562	4.91726
chr17_56083194_56085904	0.443765	0.486444	InfUp	1.03135	0.0445356	0.352847
chr19_38538065_38541058	5.47355e-10	2.09774e-07	InfUp	1.60915	0.686299	9.26173
chr12_89554718_89558562	0.105709	0.173759	InfDown	0.960541	-0.0580813	0.975887
chr14_51402617_51405652	0.000450546	0.00312175	InfDown	0.853561	-0.228434	3.34626
chr17_27251504_27254901	0.000344452	0.00253411	InfDown	0.911048	-0.134402	3.46287
chr4_89779210_89781410	0.00981473	0.0304497	InfUp	1.0864	0.11955	2.00812
chr4_80999405_81001599	0.29093	0.357332	InfDown	0.911774	-0.133253	0.536212
chr21_34695879_34698897	0.054276	0.107258	InfDown	0.919644	-0.120853	1.26539
chr6_149802812_149805312	0.184395	0.258182	InfDown	0.999572	-0.000617193	0.734251
chr19_4974165_4977547	0.0194648	0.0504258	InfDown	0.95788	-0.0620839	1.71075
chr9_93562410_93566515	0.456206	0.497104	InfDown	0.98768	-0.0178838	0.340839
chr10_69961371_69963792	0.00744066	0.0248103	InfUp	1.10304	0.141486	2.12839
chr19_19296437_19298786	0.324164	0.386389	InfUp	1.04307	0.0608424	0.489235
chr7_37348694_37351802	0.456206	0.497104	InfUp	1.00012	0.000177851	0.340839
chr17_75881902_75885104	0.00372484	0.015012	InfDown	0.822992	-0.28105	2.42889
chr14_55493017_55495052	0.0139541	0.0393952	InfDown	0.926912	-0.109496	1.8553
chr2_48371742_48374742	0.111684	0.180818	InfUp	1.10168	0.139703	0.952009
chr2_120959816_120962529	0.0309943	0.0717738	InfUp	1.09821	0.135148	1.50872
chr17_79122463_79127506	0.229576	0.301641	InfDown	0.968031	-0.0468746	0.639074
chr17_42975404_42978004	0.0107369	0.0325452	InfDown	0.908185	-0.138942	1.96912
chr15_42499466_42503528	0.137917	0.210087	InfDown	0.939176	-0.0905321	0.860384
chr2_100171159_100173659	0.0045698	0.017405	InfDown	0.879635	-0.185023	2.3401
chr16_11399798_11402737	2.59994e-09	4.98213e-07	InfUp	1.71425	0.777578	8.58504
chr11_64645078_64648415	0.12433	0.194835	InfDown	0.89587	-0.158639	0.905426
chr7_37022794_37025310	0.00676725	0.023202	InfDown	0.841809	-0.248435	2.16959
chr2_8820642_8824545	0.00122823	0.0066008	InfUp	1.13649	0.184587	2.91072
chr10_64994981_64998192	0.0139541	0.0393952	InfDown	0.851987	-0.231096	1.8553
chr10_17685181_17690553	0.0228311	0.0569106	InfDown	0.956673	-0.0639028	1.64147
chr17_78792094_78795230	0.00372484	0.015012	InfUp	1.34764	0.430439	2.42889
chr17_57231304_57234004	0.184395	0.258182	InfDown	0.954421	-0.0673029	0.734251
chr2_74765459_74767216	0.00557587	0.0201837	InfUp	1.17983	0.238579	2.25369
chr2_55244642_55247459	0.0618035	0.117823	InfDown	0.941447	-0.0870481	1.20899
chr5_131772395_131774883	0.0745463	0.134843	InfUp	1.09484	0.130716	1.12757
chr3_183593654_183596830	0.11789	0.187669	InfUp	1.12019	0.163748	0.928523
chr19_42287258_42290480	0.239284	0.310374	InfDown	0.999762	-0.000343454	0.621086
chr7_138792899_138797400	1.90206e-08	1.8812e-06	InfUp	1.61828	0.694464	7.72078
chr1_109755799_109758102	0.239284	0.310374	InfUp	1.0381	0.0539434	0.621086
chr6_39192434_39194994	0.0194648	0.0504258	InfUp	1.14204	0.191611	1.71075
chr13_49233516_49235863	1.25207e-07	7.17544e-06	InfDown	0.82879	-0.270921	6.90237
chr12_51565604_51568517	0.249207	0.31916	InfDown	0.892407	-0.164227	0.603439
chr2_113298542_113300759	0.259339	0.328704	InfUp	1.04234	0.0598324	0.586131
chr11_126222044_126224587	0.00243309	0.0110028	InfUp	1.1445	0.194714	2.61384
chr1_120751200_120754202	2.96907e-05	0.000396653	InfUp	1.42975	0.51576	4.52738
chr12_49615418_49617904	0.000394317	0.00281321	InfUp	1.12683	0.172268	3.40415
chr2_160470542_160473645	0.0287611	0.0677669	InfDown	0.916579	-0.125669	1.54119
chr13_46950602_46953753	0.0287611	0.0677669	InfDown	0.949193	-0.0752264	1.54119
chr6_10837912_10840178	0.00744066	0.0248103	InfDown	0.808091	-0.307411	2.12839
chr11_62571596_62575376	0.394656	0.446253	InfUp	1.03013	0.0428284	0.403782
chr2_102689959_102691959	0.0413572	0.0881329	InfDown	0.925609	-0.111525	1.38345
chr13_49831513_49833313	0.00335587	0.0138995	InfUp	1.1631	0.21797	2.47419
chr9_132705971_132709472	0.0891445	0.153484	InfUp	1.04988	0.0702251	1.04991
chr5_33712095_33714878	0.249207	0.31916	InfDown	0.899797	-0.152328	0.603439
chr3_128309415_128312002	0.0117313	0.0347267	InfDown	0.709055	-0.496031	1.93065
chr7_2444999_2447702	0.556235	0.580419	InfUp	1.06666	0.0930944	0.254742
chr2_47526570_47528842	0.00301914	0.012852	InfDown	0.853615	-0.228342	2.52012
chr22_22126107_22128697	0.00614681	0.0217121	InfDown	0.8486	-0.236844	2.21135
chr1_153929198_153931602	0.730325	0.736148	InfDown	0.989631	-0.0150372	0.136484
chr16_28873735_28876298	0.167949	0.242179	InfDown	0.963534	-0.053592	0.774822
chr1_24967799_24970602	0.370651	0.425943	InfUp	1.05615	0.0788211	0.431035
chr2_113430842_113433559	0.0228311	0.0569106	InfUp	1.07338	0.102167	1.64147
chr1_12093799_12096398	0.531312	0.559122	InfUp	1.02231	0.031832	0.274651
chr4_185251204_185255536	0.0443334	0.0925771	InfDown	0.702404	-0.509627	1.35327
chr16_11793335_11795867	0.131005	0.202144	InfDown	0.973894	-0.0381628	0.882713
chr15_101059500_101061866	0.00896062	0.0284476	InfDown	0.939862	-0.089479	2.04766
chr1_110331600_110334601	0.0413572	0.0881329	InfDown	0.941406	-0.0871113	1.38345
chr15_63789128_63791638	0.0266598	0.0640338	InfUp	1.07494	0.104252	1.57414
chr16_66557598_66561437	0.0579464	0.112499	InfDown	0.989106	-0.0158026	1.23697
chr8_37730353_37732685	0.301835	0.366869	InfUp	1.02367	0.0337577	0.52023
chr6_11349576_11352802	0.192971	0.26705	InfDown	0.964107	-0.0527349	0.714508
chr7_30024300_30026702	0.419057	0.466913	InfUp	1.01524	0.0218247	0.377727
chr11_71829244_71831744	0.456206	0.497104	InfDown	0.994858	-0.007437	0.340839
chr20_1350158_1351599	0.249207	0.31916	InfDown	0.923141	-0.115377	0.603439
chr16_90147942_90150042	0.347128	0.406684	InfUp	1.07108	0.0990679	0.459511
chr11_82610544_82613488	0.0658526	0.123526	InfUp	1.04035	0.0570652	1.18143
chr1_10114898_10117702	0.0194648	0.0504258	InfDown	0.912336	-0.132362	1.71075
chr14_64226617_64229731	0.00138183	0.00720217	InfDown	0.844369	-0.244055	2.85955
chr20_1098199_1100499	0.0618035	0.117823	InfDown	0.89435	-0.161088	1.20899
chr1_248902498_248906401	0.12433	0.194835	InfDown	0.924199	-0.113725	0.905426
chr4_48270610_48273110	0.79822	0.800897	InfDown	0.990935	-0.0131378	0.0978775
chr21_36900098_36903498	0.0287611	0.0677669	InfUp	1.04153	0.0587061	1.54119
chr20_8455358_8457999	0.468688	0.507504	InfDown	0.998423	-0.00227714	0.329116
chr19_52597858_52599765	0.12433	0.194835	InfUp	1.09943	0.136754	0.905426
chr12_109239306_109241106	0.0128022	0.0370211	InfUp	1.09947	0.136811	1.89271
chr17_4627691_4630706	0.000394317	0.00281321	InfDown	0.877397	-0.188698	3.40415
chr9_86321415_86324315	0.00301914	0.012852	InfDown	0.898637	-0.154189	2.52012
chr14_71806252_71809515	9.32032e-05	0.000943884	InfUp	1.20887	0.273662	4.03057
chr1_219346502_219348498	0.00217941	0.010132	InfDown	0.859048	-0.219189	2.66166
chr7_1003900_1006210	0.370651	0.425943	InfDown	0.985017	-0.0217788	0.431035
chr6_13284734_13287495	0.054276	0.107258	InfDown	0.88175	-0.181559	1.26539
chr2_51230129_51232159	2.49556e-05	0.000345434	InfDown	0.784457	-0.350234	4.60283
chr9_117690215_117693386	0.0151915	0.0419898	InfDown	0.937125	-0.0936865	1.8184
chr19_11454781_11458365	0.00744066	0.0248103	InfDown	0.898632	-0.154198	2.12839
chr7_6065194_6067802	0.280207	0.347187	InfUp	1.01255	0.0179923	0.552521
chr15_45349028_45352400	0.192971	0.26705	InfUp	1.03943	0.0557956	0.714508
chr22_18120102_18123050	0.131005	0.202144	InfDown	0.953769	-0.0682882	0.882713
chr2_237896186_237898945	0.220086	0.293002	InfDown	0.985083	-0.0216831	0.657408
chr6_45444978_45449034	0.00896062	0.0284476	InfDown	0.897139	-0.156597	2.04766
chr15_99408728_99410828	0.176054	0.249985	InfUp	1.04932	0.0694612	0.754355
chr1_154908198_154910802	0.0658526	0.123526	InfDown	0.952872	-0.0696456	1.18143
chr22_43326050_43329018	0.024685	0.0604748	InfDown	0.906974	-0.140867	1.60757
chr5_53885299_53888083	0.370651	0.425943	InfDown	0.9613	-0.056942	0.431035
chr1_193027197_193029999	0.0309943	0.0717738	InfUp	1.05026	0.0707522	1.50872
chr19_10922712_10927037	0.000450546	0.00312175	InfDown	0.896043	-0.158361	3.34626
chr12_27395904_27398762	0.0194648	0.0504258	InfUp	1.04396	0.0620675	1.71075
chr17_59939704_59941804	0.0210928	0.0536462	InfDown	0.930448	-0.104003	1.67587
chr19_12074658_12077381	0.000754194	0.004604	InfDown	0.840574	-0.250553	3.12252
chr16_89473135_89475998	0.0891445	0.153484	InfDown	0.900087	-0.151864	1.04991
chr5_68901183_68903599	0.105709	0.173759	InfUp	1.08964	0.123848	0.975887
chr17_2059901_2062206	0.0165192	0.0445745	InfDown	0.79879	-0.324112	1.78201
chr22_36818889_36822850	2.42506e-06	5.87765e-05	InfDown	0.815309	-0.294581	5.61528
chr1_33445598_33448501	3.52313e-05	0.000452911	InfDown	0.853878	-0.227898	4.45307
chr12_16034031_16036631	0.0443334	0.0925771	InfDown	0.918735	-0.12228	1.35327
chr7_75625300_75628099	7.77381e-07	2.50889e-05	InfDown	0.803351	-0.315898	6.10937
chr14_93130731_93133282	0.160083	0.234	InfDown	0.879274	-0.185615	0.795655
chr1_27146802_27148402	0.312916	0.377383	InfDown	0.961751	-0.0562654	0.504572
chr13_52409800_52412816	6.8052e-05	0.000743841	InfUp	1.60999	0.687052	4.16716
chr2_122493342_122495829	0.406812	0.45684	InfDown	0.95276	-0.0698147	0.390606
chr12_109056904_109059862	0.0413572	0.0881329	InfDown	0.971032	-0.0424095	1.38345
chr18_12701576_12704076	0.000584998	0.003798	InfDown	0.908166	-0.138972	3.23285
chr6_26215778_26218512	0.0333649	0.0759442	InfUp	1.16944	0.225813	1.47671
chr11_82866878_82869876	0.047475	0.0975265	InfUp	1.04274	0.0603742	1.32354
chr1_2164901_2167699	0.0385408	0.0839396	InfDown	0.823793	-0.279646	1.41408
chr9_101983071_101985610	0.0107369	0.0325452	InfDown	0.905859	-0.142642	1.96912
chr10_99177936_99180481	0.0228311	0.0569106	InfDown	0.938035	-0.0922862	1.64147
chr6_50929094_50931802	0.105709	0.173759	InfUp	1.2048	0.268796	0.975887
chr22_45621389_45627061	9.35977e-08	5.88658e-06	InfUp	1.47036	0.556167	7.02873
chr4_123653010_123654999	0.0228311	0.0569106	InfDown	0.952053	-0.0708865	1.64147
chr13_99160413_99163113	0.017942	0.0474429	InfDown	0.819384	-0.287389	1.74613
chr17_62839001_62840808	0.00155215	0.0078822	InfUp	1.06607	0.0922965	2.80907
chr10_64892092_64894941	0.358824	0.416213	InfUp	1.01998	0.0285341	0.445118
chr1_209845198_209849500	0.543794	0.570057	InfUp	1.01092	0.0156687	0.264565
chr3_171856326_171859595	0.00243309	0.0110028	InfUp	1.30125	0.379903	2.61384
chr2_219133659_219135801	0.176054	0.249985	InfUp	1.02391	0.0340843	0.754355
chr1_239978799_239981398	0.0891445	0.153484	InfDown	0.933112	-0.0998777	1.04991
chr4_140087999_140090599	0.382599	0.436037	InfUp	1.01759	0.025157	0.417257
chr14_102859917_102862552	0.20178	0.275173	InfUp	1.01501	0.021489	0.695121
chr17_38136030_38138906	0.0792003	0.140749	InfDown	0.947859	-0.0772551	1.10127
chr15_42794600_42796900	0.0944427	0.160023	InfDown	0.923195	-0.115293	1.02483
chr12_67661931_67664606	0.312916	0.377383	InfDown	0.969485	-0.04471	0.504572
chr11_65192438_65194530	0.192971	0.26705	InfUp	1.06912	0.0964172	0.714508
chr8_121760303_121763203	0.0507874	0.102477	InfUp	1.03486	0.0494363	1.29424
chr2_219246070_219248342	0.0139541	0.0393952	InfUp	1.24482	0.315935	1.8553
chr10_12489653_12492153	0.0045698	0.017405	InfDown	0.795081	-0.330826	2.3401
chr6_147090850_147093312	0.0745463	0.134843	InfUp	1.06441	0.0900594	1.12757
chr1_109911298_109914902	6.8052e-05	0.000743841	InfUp	1.08591	0.118899	4.16716
chr6_15090002_15092678	0.0210928	0.0536462	InfDown	0.980086	-0.02902	1.67587
chr20_8379858_8381858	0.443765	0.486444	InfDown	0.894561	-0.160748	0.352847
chr17_33349004_33350604	0.730325	0.736148	InfUp	1.01139	0.0163346	0.136484
chr1_199825798_199829702	0.0358785	0.0797416	InfDown	0.905287	-0.143553	1.44517
chr6_10747212_10749178	0.131005	0.202144	InfDown	0.943318	-0.0841832	0.882713
chr14_76007617_76010517	0.593188	0.613446	InfUp	1.0331	0.0469747	0.226808
chr6_5979012_5981712	0.0507874	0.102477	InfUp	1.50145	0.586353	1.29424
chr7_72737294_72739410	0.00557587	0.0201837	InfDown	0.892172	-0.164607	2.25369
chr12_96447304_96450231	0.394656	0.446253	InfDown	0.935358	-0.0964091	0.403782
chr8_95940060_95942360	0.000196715	0.00166956	InfDown	0.75541	-0.404668	3.70616
chr18_33076325_33078831	0.00122823	0.0066008	InfDown	0.837626	-0.255622	2.91072
chr2_217276401_217278401	7.77381e-07	2.50889e-05	InfUp	1.28237	0.358814	6.10937
chr9_36139169_36141271	4.92125e-05	0.000579772	InfUp	1.2294	0.297957	4.30792
chr19_44195865_44198837	0.652872	0.666514	InfUp	1.01002	0.0143869	0.185172
chr3_5163326_5165954	0.176054	0.249985	InfUp	1.05158	0.0725532	0.754355
chr9_36142171_36145793	0.000146856	0.00133906	InfUp	1.13714	0.185409	3.83311
chr14_72317752_72320252	0.220086	0.293002	InfUp	1.22133	0.288454	0.657408
chr12_32739631_32743734	0.00122823	0.0066008	InfUp	1.10917	0.149476	2.91072
chr6_10642664_10645012	4.16916e-05	0.000514392	InfDown	0.739751	-0.434889	4.37995
chr4_17614810_17617499	0.137917	0.210087	InfDown	0.971997	-0.0409765	0.860384
chr20_44833599_44836099	0.176054	0.249985	InfDown	0.881439	-0.182067	0.754355
chr17_8818301_8821008	0.000196715	0.00166956	InfDown	0.717797	-0.478353	3.70616
chr9_132523797_132526597	0.406812	0.45684	InfUp	1.07243	0.100888	0.390606
chr19_18238033_18240012	0.220086	0.293002	InfDown	0.944242	-0.0827713	0.657408
chr17_77969601_77972508	0.249207	0.31916	InfUp	1.06219	0.0870351	0.603439
chr9_37784072_37786110	0.269675	0.337686	InfUp	1.03762	0.0532847	0.56916
chr1_40722298_40724902	0.580943	0.602715	InfUp	1.00128	0.00184713	0.235866
chr1_159879097_159882399	0.192971	0.26705	InfDown	0.937698	-0.0928048	0.714508
chr2_120123542_120125559	0.839917	0.840946	InfDown	0.992948	-0.0102097	0.0757636
chr19_42304625_42309361	0.000226969	0.00186066	InfDown	0.832723	-0.264091	3.64403
chr15_94715466_94718820	2.49556e-05	0.000345434	InfDown	0.785586	-0.348159	4.60283
chr12_58238106_58241106	0.0792003	0.140749	InfDown	0.928662	-0.106775	1.10127
chr1_235908599_235910502	0.0287611	0.0677669	InfUp	1.08022	0.111323	1.54119
chr20_4988699_4990399	0.229576	0.301641	InfDown	0.999001	-0.00144239	0.639074
chr2_178482759_178484201	0.137917	0.210087	InfUp	1.09222	0.127267	0.860384
chr9_88962610_88963910	0.556235	0.580419	InfDown	0.944303	-0.0826778	0.254742
chr19_2263365_2265581	0.000226969	0.00186066	InfDown	0.83201	-0.265328	3.64403
chr11_3900176_3902748	0.0944427	0.160023	InfUp	1.05945	0.0833105	1.02483
chr18_59853225_59855876	0.167949	0.242179	InfDown	0.942153	-0.0859672	0.774822
chr9_100394471_100397272	0.239284	0.310374	InfUp	1.0375	0.0531068	0.621086
chr16_70833835_70835698	0.00744066	0.0248103	InfDown	0.861828	-0.214529	2.12839
chr1_168503998_168506002	0.0999632	0.166818	InfDown	0.918288	-0.122982	1.00016
chr2_8682742_8685542	0.131005	0.202144	InfUp	1.04688	0.0660982	0.882713
chr8_61797103_61799460	0.617401	0.635059	InfDown	0.983907	-0.0234066	0.209432
chr22_39336684_39340507	0.084065	0.147345	InfUp	1.0514	0.072307	1.07538
chr7_16684202_16686502	0.0309943	0.0717738	InfDown	0.938022	-0.0923063	1.50872
chr2_233469959_233471559	0.00335587	0.0138995	InfDown	0.928714	-0.106693	2.47419
chr15_64982900_64986000	1.20986e-05	0.00019731	InfDown	0.781938	-0.354874	4.91726
chr2_238897259_238899642	0.220086	0.293002	InfUp	1.02644	0.0376488	0.657408
chr16_68032138_68034967	0.00138183	0.00720217	InfDown	0.742997	-0.428572	2.85955
chr4_140586299_140588810	0.0266598	0.0640338	InfDown	0.904458	-0.144875	1.57414
chr6_154675064_154678583	0.0045698	0.017405	InfDown	0.803235	-0.316105	2.3401
chr3_101554759_101557459	0.00676725	0.023202	InfDown	0.794015	-0.332762	2.16959
chr8_67053053_67055903	1.56037e-06	4.27152e-05	InfUp	1.51838	0.602531	5.80677
chr17_76376732_76378808	0.00372484	0.015012	InfUp	1.19643	0.258733	2.42889
chr17_79668804_79671404	6.8052e-05	0.000743841	InfDown	0.857832	-0.221233	4.16716
chr1_12039198_12041399	0.12433	0.194835	InfDown	0.937991	-0.0923541	0.905426
chr6_30033604_30036289	0.394656	0.446253	InfUp	1.00101	0.0014608	0.403782
chr4_77068499_77070510	0.152455	0.225947	InfDown	0.947448	-0.0778816	0.816858
chr19_3547465_3550181	0.00557587	0.0201837	InfDown	0.900723	-0.150845	2.25369
chr11_59426944_59429157	0.0210928	0.0536462	InfDown	0.922772	-0.115954	1.67587
chr1_93810298_93813199	0.105709	0.173759	InfDown	0.944326	-0.0826435	0.975887
chr2_172811129_172815659	0.468688	0.507504	InfDown	0.974729	-0.0369263	0.329116
chr6_5891312_5893212	0.000513858	0.00344558	InfDown	0.698574	-0.517514	3.28916
chr2_65079042_65081886	0.00817053	0.0265229	InfDown	0.892829	-0.163544	2.08775
chr2_98450059_98452242	0.0210928	0.0536462	InfUp	1.06617	0.0924332	1.67587
chr1_89165697_89168802	0.0413572	0.0881329	InfUp	1.0477	0.0672262	1.38345
chr6_30482434_30485504	0.00744066	0.0248103	InfUp	1.24633	0.317681	2.12839
chr7_137562302_137565302	1.20986e-05	0.00019731	InfDown	0.85715	-0.22238	4.91726
chr19_8385037_8387065	0.0385408	0.0839396	InfDown	0.909344	-0.137102	1.41408
chr16_15187235_15188867	0.0358785	0.0797416	InfDown	0.912106	-0.132726	1.44517
chr3_30671026_30674454	0.000450546	0.00312175	InfDown	0.912853	-0.131546	3.34626
chr19_39970337_39972437	0.0579464	0.112499	InfDown	0.94356	-0.0838131	1.23697
chr3_169719359_169721602	0.20178	0.275173	InfDown	0.976428	-0.034415	0.695121
chr22_42195278_42197907	0.131005	0.202144	InfDown	0.863564	-0.211626	0.882713
chr22_24057707_24060250	0.0891445	0.153484	InfDown	0.944492	-0.0823891	1.04991
chr20_23635599_23637706	0.0658526	0.123526	InfDown	0.926654	-0.109897	1.18143
chr7_48017994_48020002	0.111684	0.180818	InfUp	1.08749	0.121004	0.952009
chr12_15133706_15137231	0.664429	0.676846	InfDown	0.989182	-0.0156917	0.177552
chr19_43026981_43029580	0.370651	0.425943	InfDown	0.985991	-0.0203535	0.431035
chr2_69087942_69089942	0.543794	0.570057	InfDown	0.960309	-0.0584287	0.264565
chr7_150928900_150931402	0.78918	0.792087	InfUp	1.00161	0.00231744	0.102824
chr19_11707265_11709165	0.000146856	0.00133906	InfDown	0.800763	-0.320553	3.83311
chr12_66562104_66564934	0.605344	0.62428	InfUp	1.00709	0.0101973	0.217998
chr13_37749413_37751516	0.605344	0.62428	InfDown	0.987345	-0.018374	0.217998
chr2_176326129_176329745	0.0194648	0.0504258	InfDown	0.916421	-0.125918	1.71075
chr12_11917834_11920731	0.184395	0.258182	InfUp	1.07576	0.105361	0.734251
chr14_62216617_62218917	0.11789	0.187669	InfUp	1.07352	0.102353	0.928523
chr1_109703799_109707201	0.176054	0.249985	InfUp	1.04446	0.0627632	0.754355
chr6_89672278_89674295	0.12433	0.194835	InfDown	0.956406	-0.0643051	0.905426
chr3_107850857_107852726	5.79403e-05	0.000659165	InfDown	0.846985	-0.239591	4.23702
chr16_53543273_53544773	0.312916	0.377383	InfUp	1.12799	0.173753	0.504572
chr5_14558595_14561183	0.00896062	0.0284476	InfUp	1.10696	0.146599	2.04766
chr17_71965104_71967306	0.807029	0.809206	InfUp	1.01973	0.0281805	0.0931109
chr2_8737729_8739442	0.192971	0.26705	InfUp	1.06294	0.0880574	0.714508
chr16_56768467_56770735	0.00817053	0.0265229	InfDown	0.910096	-0.13591	2.08775
chr5_171278483_171280705	0.11789	0.187669	InfDown	0.942345	-0.0856725	0.928523
chr11_121317915_121321998	0.000754194	0.004604	InfDown	0.818593	-0.288781	3.12252
chr12_116761106_116764231	1.94913e-06	5.05373e-05	InfUp	1.23565	0.305275	5.71016
chr3_20166333_20168733	0.000754194	0.004604	InfUp	1.09359	0.129071	3.12252
chr1_235245001_235247998	0.0792003	0.140749	InfUp	1.09172	0.126606	1.10127
chr11_33912357_33916687	0.220086	0.293002	InfUp	1.02466	0.0351458	0.657408
chr6_13337412_13339278	0.00557587	0.0201837	InfDown	0.850358	-0.233858	2.25369
chr2_220024159_220026401	0.0266598	0.0640338	InfUp	1.07385	0.102797	1.57414
chr2_200819042_200821459	0.580943	0.602715	InfDown	0.992137	-0.0113883	0.235866
chr8_31157103_31159353	0.0792003	0.140749	InfDown	0.886957	-0.173064	1.10127
chr17_29639932_29642394	0.21082	0.284058	InfDown	0.957733	-0.0623046	0.676089
chr14_98171752_98174752	0.000261339	0.00206912	InfDown	0.664134	-0.590455	3.5828
chr3_45095459_45098033	1.74795e-05	0.000262385	InfUp	1.38179	0.466539	4.75747
chr5_40833983_40836605	0.054276	0.107258	InfDown	0.965593	-0.0505126	1.26539
chr19_16481858_16483780	0.605344	0.62428	InfUp	1.00605	0.00870865	0.217998
chr18_29597525_29600076	0.0194648	0.0504258	InfDown	0.906642	-0.141396	1.71075
chr20_44484899_44487299	0.301835	0.366869	InfDown	0.994449	-0.00803093	0.52023
chr3_138580333_138582930	0.760716	0.764832	InfUp	1.00339	0.00487558	0.118778
chr4_16238499_16241099	0.000344452	0.00253411	InfDown	0.831431	-0.266332	3.46287
chr7_112429302_112431410	0.176054	0.249985	InfDown	0.9676	-0.0475171	0.754355
chr2_113011459_113014545	0.0045698	0.017405	InfDown	0.922841	-0.115846	2.3401
chr1_156697098_156700001	0.0891445	0.153484	InfDown	0.974763	-0.0368766	1.04991
chr12_104962262_104965806	0.0228311	0.0569106	InfDown	0.873088	-0.195801	1.64147
chr10_129860441_129864239	0.00817053	0.0265229	InfDown	0.922901	-0.115752	2.08775
chr5_139942782_139945105	0.0117313	0.0347267	InfUp	1.09873	0.135843	1.93065
chr19_10957865_10960465	0.0745463	0.134843	InfUp	1.05525	0.0775833	1.12757
chr4_186346110_186348110	0.220086	0.293002	InfDown	0.933028	-0.100007	0.657408
chr13_24850553_24851836	0.00243309	0.0110028	InfUp	1.28141	0.357731	2.61384
chr13_102358063_102360463	0.0579464	0.112499	InfDown	0.932855	-0.100275	1.23697
chr14_103128417_103130917	0.556235	0.580419	InfUp	1.00307	0.00442857	0.254742
chr22_29992250_29993994	0.543794	0.570057	InfDown	0.973276	-0.0390797	0.264565
chr11_128641435_128643676	0.0944427	0.160023	InfDown	0.975961	-0.0351045	1.02483
chr11_34469544_34474076	0.00557587	0.0201837	InfDown	0.902475	-0.148041	2.25369
chr10_989971_993881	0.629349	0.645616	InfDown	0.979031	-0.030574	0.201109
chr8_117986960_117989060	0.382599	0.436037	InfDown	0.96784	-0.0471593	0.417257
chr6_88298578_88300878	0.0792003	0.140749	InfDown	0.934132	-0.0983017	1.10127
chr12_123387762_123390706	0.312916	0.377383	InfUp	1.01697	0.0242767	0.504572
chr2_48491024_48494142	0.00676725	0.023202	InfDown	0.630097	-0.666353	2.16959
chr17_21035534_21036806	0.000226969	0.00186066	InfUp	1.25122	0.323339	3.64403
chr2_3605142_3607159	0.220086	0.293002	InfDown	0.940199	-0.0889623	0.657408
chr2_68637959_68640042	0.394656	0.446253	InfDown	0.963624	-0.0534576	0.403782
chr1_236116899_236119902	0.00335587	0.0138995	InfDown	0.852807	-0.229708	2.47419
chr3_17619833_17622433	0.176054	0.249985	InfDown	0.924483	-0.113281	0.754355
chr10_28655671_28658481	0.00614681	0.0217121	InfUp	1.12729	0.172864	2.21135
chr1_63987899_63990502	0.00335587	0.0138995	InfUp	1.05915	0.082905	2.47419
chr14_70118082_70121515	0.0413572	0.0881329	InfDown	0.962631	-0.0549458	1.38345
chr8_25094956_25097056	0.024685	0.0604748	InfDown	0.911507	-0.133674	1.60757
chr2_231585542_231587642	0.0745463	0.134843	InfUp	1.04998	0.0703572	1.12757
chr9_123496472_123500210	0.176054	0.249985	InfUp	1.03381	0.0479731	0.754355
chr9_129294172_129297059	0.105709	0.173759	InfDown	0.916084	-0.126449	0.975887
chr17_19090404_19092504	0.740661	0.74583	InfDown	0.996145	-0.00557249	0.130381
chr19_50527381_50530065	0.0128022	0.0370211	InfUp	1.13322	0.180431	1.89271
chr12_93528092_93533406	0.0658526	0.123526	InfDown	0.951092	-0.0723425	1.18143
chr8_126539203_126542395	0.184395	0.258182	InfDown	0.941415	-0.0870976	0.734251
chr8_29908256_29909903	0.0443334	0.0925771	InfUp	1.06322	0.0884434	1.35327
chr13_52398916_52402802	1.45636e-05	0.000226948	InfUp	1.39279	0.477977	4.83673
chr22_40684478_40687250	0.568622	0.591633	InfUp	1.0346	0.049076	0.245176
chr14_75799617_75802452	0.70907	0.716431	InfDown	0.981948	-0.0262811	0.149311
chr7_130425400_130426802	0.000584998	0.003798	InfUp	1.31924	0.399709	3.23285
chr12_111864631_111869317	0.0107369	0.0325452	InfDown	0.892151	-0.164641	1.96912
chr19_23868865_23870581	0.00122823	0.0066008	InfDown	0.719713	-0.474506	2.91072
chr19_41913081_41916933	0.11789	0.187669	InfDown	0.961509	-0.0566277	0.928523
chr11_126180357_126182976	4.92125e-05	0.000579772	InfUp	1.14135	0.190747	4.30792
chr10_89831563_89832681	0.00174075	0.00859442	InfUp	1.30288	0.381699	2.75926
chr17_29634804_29638201	0.184395	0.258182	InfDown	0.920969	-0.118776	0.734251
chr1_45768198_45770602	0.21082	0.284058	InfDown	0.963095	-0.0542502	0.676089
chr12_14922262_14925031	0.664429	0.676846	InfUp	1.0422	0.0596291	0.177552
chr5_53915095_53917083	0.664429	0.676846	InfUp	1.01115	0.0159914	0.177552
chr4_74679899_74681799	0.358824	0.416213	InfDown	0.988904	-0.0160971	0.445118
chr4_2788099_2790235	0.00896062	0.0284476	InfDown	0.740838	-0.432771	2.04766
chr18_43676476_43678925	0.0210928	0.0536462	InfDown	0.893929	-0.161768	1.67587
chr8_123921385_123924603	7.77381e-07	2.50889e-05	InfUp	1.55491	0.636833	6.10937
chr11_72461935_72464776	0.00676725	0.023202	InfUp	1.11992	0.163397	2.16959
chr5_16464783_16466905	0.431378	0.476658	InfDown	0.996416	-0.00517969	0.365142
chr6_36329978_36331695	0.249207	0.31916	InfDown	0.970299	-0.0434989	0.603439
chr5_133982627_133985678	0.431378	0.476658	InfDown	0.977685	-0.0325582	0.365142
chr1_143998002_144001401	0.000344452	0.00253411	InfUp	1.32677	0.407918	3.46287
chr20_30293258_30295899	0.78918	0.792087	InfDown	0.993912	-0.00881006	0.102824
chr5_77589183_77591599	0.406812	0.45684	InfDown	0.98228	-0.0257943	0.390606
chr11_18654576_18657344	0.0210928	0.0536462	InfDown	0.917202	-0.124689	1.67587
chr17_4619904_4622101	0.0210928	0.0536462	InfUp	1.06674	0.0932066	1.67587
chr13_45990013_45992863	0.347128	0.406684	InfDown	0.949409	-0.0748987	0.459511
chr1_224349299_224351302	0.11789	0.187669	InfUp	1.0341	0.0483716	0.928523
chr18_2958603_2961825	3.72201e-08	2.96408e-06	InfUp	1.82314	0.866428	7.42922
chr2_209223501_209225301	0.456206	0.497104	InfDown	0.975921	-0.0351638	0.340839
chr7_102232110_102233894	0.280207	0.347187	InfDown	0.823418	-0.280304	0.552521
chr12_132194531_132196606	0.0700986	0.128947	InfDown	0.974933	-0.0366244	1.15429
chr9_95881599_95884512	0.084065	0.147345	InfDown	0.900542	-0.151135	1.07538
chr9_126982771_126986499	0.229576	0.301641	InfDown	0.928226	-0.107451	0.639074
chr5_171599783_171602695	0.0151915	0.0419898	InfDown	0.935623	-0.0960007	1.8184
chr2_85842601_85844229	0.431378	0.476658	InfDown	0.972577	-0.040116	0.365142
chr3_32556815_32559554	0.000108695	0.00106986	InfDown	0.831881	-0.265551	3.96379
chr17_33399108_33401804	0.184395	0.258182	InfUp	1.02206	0.0314816	0.734251
chr8_90898890_90901803	0.249207	0.31916	InfUp	1.07162	0.0997952	0.603439
chr3_134316200_134318633	0.0358785	0.0797416	InfUp	1.1686	0.224783	1.44517
chr17_58447704_58451220	0.00243309	0.0110028	InfDown	0.885516	-0.175409	2.61384
chr17_80935708_80938508	3.00334e-06	6.88466e-05	InfUp	1.25681	0.329761	5.5224
chr3_122101654_122103954	0.00817053	0.0265229	InfDown	0.920649	-0.119277	2.08775
chr12_10272918_10275206	0.167949	0.242179	InfDown	0.882277	-0.180697	0.774822
chr5_132386189_132389182	0.531312	0.559122	InfUp	1.00192	0.00277429	0.274651
chr19_16372541_16375065	0.0151915	0.0419898	InfDown	0.709158	-0.495821	1.8184
chr9_35844115_35846304	4.16916e-05	0.000514392	InfDown	0.722747	-0.468437	4.37995
chr10_5332830_5335281	0.29093	0.357332	InfUp	1.03151	0.0447564	0.536212
chr1_169453902_169456099	0.000584998	0.003798	InfDown	0.874269	-0.193851	3.23285
chr20_46043158_46045899	0.000394317	0.00281321	InfUp	1.19099	0.252159	3.40415
chr3_56715526_56718154	0.0658526	0.123526	InfDown	0.950405	-0.0733851	1.18143
chr17_12920104_12922304	0.0358785	0.0797416	InfDown	0.967717	-0.0473431	1.44517
chr10_131907692_131910394	0.568622	0.591633	InfDown	0.994652	-0.00773579	0.245176
chr1_64105498_64107602	0.0287611	0.0677669	InfDown	0.958096	-0.0617573	1.54119
chr16_4996767_4999242	0.568622	0.591633	InfUp	1.04357	0.0615225	0.245176
chr1_161170599_161173002	0.0151915	0.0419898	InfUp	1.09055	0.125059	1.8184
chr1_212991797_212994501	0.0944427	0.160023	InfDown	0.921709	-0.117616	1.02483
chr6_610012_611812	0.0944427	0.160023	InfDown	0.934561	-0.0976386	1.02483
chr7_92860200_92862310	0.145067	0.217866	InfDown	0.936628	-0.0944512	0.838433
chr16_30568635_30570767	0.301835	0.366869	InfUp	1.01837	0.0262565	0.52023
chr1_169663098_169667902	0.167949	0.242179	InfDown	0.953234	-0.069098	0.774822
chr2_70152542_70155486	0.00243309	0.0110028	InfUp	1.3757	0.460169	2.61384
chr1_200982102_200983901	0.0358785	0.0797416	InfDown	0.941983	-0.0862276	1.44517
chr13_99128013_99129913	0.0228311	0.0569106	InfDown	0.890225	-0.167758	1.64147
chr7_105316802_105320094	0.0107369	0.0325452	InfDown	0.914624	-0.128749	1.96912
chr11_85374235_85377076	0.21082	0.284058	InfDown	0.952368	-0.0704086	0.676089
chr1_53101398_53104402	0.468688	0.507504	InfDown	0.990254	-0.014129	0.329116
chr8_104425953_104428460	0.00676725	0.023202	InfDown	0.934125	-0.0983129	2.16959
chr7_37447794_37451194	0.0745463	0.134843	InfDown	0.921971	-0.117207	1.12757
chr3_186078126_186080430	0.00372484	0.015012	InfDown	0.880883	-0.182977	2.42889
chr2_231073629_231075742	0.347128	0.406684	InfDown	0.995631	-0.0063166	0.459511
chr8_27218653_27221595	0.131005	0.202144	InfDown	0.894865	-0.160257	0.882713
chr6_38122156_38124212	0.0385408	0.0839396	InfDown	0.926369	-0.11034	1.41408
chr3_63961554_63963854	0.312916	0.377383	InfDown	0.994496	-0.00796289	0.504572
chr7_72616900_72619594	0.00194924	0.00932717	InfDown	0.805958	-0.311223	2.71013
chr5_90650183_90651799	0.239284	0.310374	InfDown	0.957845	-0.0621361	0.621086
chr1_1689299_1691001	0.419057	0.466913	InfDown	0.93622	-0.0950806	0.377727
chr11_60614988_60618644	0.00676725	0.023202	InfDown	0.67524	-0.566528	2.16959
chr2_74733529_74735829	0.0745463	0.134843	InfUp	1.08217	0.113931	1.12757
chr17_76253208_76255004	3.52313e-05	0.000452911	InfUp	1.73784	0.797298	4.45307
chr10_91172845_91175945	1.45636e-05	0.000226948	InfUp	1.62484	0.700294	4.83673
chr3_171877254_171878859	0.000394317	0.00281321	InfUp	1.19179	0.253131	3.40415
chr3_129243733_129246426	1.64206e-09	4.10985e-07	InfDown	0.696671	-0.52145	8.78461
chr19_45541337_45544581	0.00271231	0.0119439	InfUp	1.12631	0.171602	2.56666
chr19_6272637_6275180	0.160083	0.234	InfDown	0.962658	-0.0549049	0.795655
chr1_27988698_27989999	0.0309943	0.0717738	InfDown	0.910542	-0.135203	1.50872
chr7_138248800_138251899	0.29093	0.357332	InfUp	1.11456	0.156475	0.536212
chr6_110091578_110095050	0.00271231	0.0119439	InfDown	0.828814	-0.27088	2.56666
chr11_73172176_73174544	6.10301e-07	2.1324e-05	InfUp	1.45191	0.537952	6.21446
chr15_57050200_57053066	0.259339	0.328704	InfDown	0.990506	-0.0137627	0.586131
chr1_21610899_21612001	0.675836	0.68704	InfDown	0.953319	-0.068969	0.170159
chr20_5069599_5072406	0.167949	0.242179	InfDown	0.945408	-0.0809908	0.774822
chr6_109062412_109064312	0.301835	0.366869	InfDown	0.986002	-0.0203373	0.52023
chr6_34239678_34242334	1.94913e-06	5.05373e-05	InfDown	0.883578	-0.17857	5.71016
chr9_39815872_39818310	0.0999632	0.166818	InfDown	0.808329	-0.306986	1.00016
chr14_35325115_35327917	0.054276	0.107258	InfUp	1.03864	0.0547011	1.26539
chr16_30758498_30760542	0.0165192	0.0445745	InfDown	0.935539	-0.09613	1.78201
chr14_52455317_52457317	0.20178	0.275173	InfDown	0.9774	-0.0329791	0.695121
chr16_48610098_48611942	0.0944427	0.160023	InfDown	0.939405	-0.0901802	1.02483
chr1_29100499_29102598	0.249207	0.31916	InfDown	0.953648	-0.0684705	0.603439
chr17_76885194_76888504	0.518799	0.549111	InfDown	0.986526	-0.0195712	0.285001
chr11_68670657_68672457	0.0045698	0.017405	InfDown	0.884059	-0.177786	2.3401
chr9_134112271_134114472	0.324164	0.386389	InfDown	0.981884	-0.0263761	0.489235
chr8_28972656_28974956	0.000126484	0.00119048	InfUp	1.12331	0.167752	3.89796
chr22_36042884_36045894	1.36839e-10	1.39849e-07	InfUp	3.71928	1.89503	9.86379
chr10_73582941_73584471	0.0658526	0.123526	InfUp	1.10262	0.14093	1.18143
chr22_43316718_43320097	0.0700986	0.128947	InfDown	0.925087	-0.112339	1.15429
chr22_22214802_22217697	0.259339	0.328704	InfUp	1.05659	0.0794182	0.586131
chr16_10940042_10942635	0.00301914	0.012852	InfDown	0.806614	-0.31005	2.52012
chr3_152938833_152941233	0.00981473	0.0304497	InfDown	0.912631	-0.131896	2.00812
chr6_159073612_159077034	0.160083	0.234	InfUp	1.12757	0.173217	0.795655
chr6_26456978_26459734	0.0266598	0.0640338	InfUp	1.13538	0.183173	1.57414
chr11_64900457_64903444	0.00194924	0.00932717	InfDown	0.90241	-0.148145	2.71013
chr7_127886994_127889002	0.269675	0.337686	InfUp	1.02365	0.033722	0.56916
chr3_108307033_108309633	0.0358785	0.0797416	InfDown	0.886045	-0.174548	1.44517
chr1_32385399_32387998	0.220086	0.293002	InfDown	0.983276	-0.0243323	0.657408
chr22_39834202_39836297	0.00505125	0.0187382	InfDown	0.621591	-0.685962	2.2966
chr2_239180942_239183601	4.92125e-05	0.000579772	InfUp	1.23581	0.305461	4.30792
chr20_44990858_44993906	0.730325	0.736148	InfUp	1.01304	0.0186896	0.136484
chr20_3747799_3749999	0.20178	0.275173	InfUp	1.02795	0.0397719	0.695121
chr20_35922099_35924299	6.10301e-07	2.1324e-05	InfUp	1.30821	0.38759	6.21446
chr11_45938048_45940787	0.324164	0.386389	InfUp	1.03432	0.0486844	0.489235
chr3_171545433_171548333	0.29093	0.357332	InfDown	0.97688	-0.0337466	0.536212
chr16_3903198_3908637	0.00174075	0.00859442	InfUp	1.12376	0.168333	2.75926
chr17_34523001_34527194	0.0999632	0.166818	InfDown	0.757108	-0.401429	1.00016
chr20_1818999_1822199	0.00557587	0.0201837	InfDown	0.68705	-0.541512	2.25369
chr4_25160610_25163410	0.00174075	0.00859442	InfDown	0.889271	-0.169305	2.75926
chr1_154598799_154601202	0.580943	0.602715	InfDown	0.979733	-0.0295395	0.235866
chr7_99594100_99596594	0.0999632	0.166818	InfDown	0.926263	-0.110506	1.00016
chr22_27067250_27070702	0.192971	0.26705	InfUp	1.00047	0.000682541	0.714508
chr1_24116698_24119002	0.456206	0.497104	InfUp	1.03554	0.0503831	0.340839
chr3_81791826_81794026	0.00817053	0.0265229	InfDown	0.899044	-0.153537	2.08775
chr9_33263672_33266574	1.00176e-05	0.000173036	InfUp	1.3629	0.446684	4.99924
chr7_102118299_102121010	0.431378	0.476658	InfUp	1.00389	0.00560293	0.365142
chr1_185306601_185309802	0.00271231	0.0119439	InfUp	1.15892	0.212778	2.56666
chr5_82372083_82374599	0.0165192	0.0445745	InfDown	0.865958	-0.207631	1.78201
chr15_75917066_75919866	0.443765	0.486444	InfDown	0.97434	-0.0375028	0.352847
chr12_94070204_94072804	0.468688	0.507504	InfDown	0.985045	-0.0217377	0.329116
chr12_112553804_112556231	0.531312	0.559122	InfDown	0.997492	-0.00362332	0.274651
chr22_47017521_47019850	0.152455	0.225947	InfDown	0.952984	-0.0694768	0.816858
chr19_43966737_43968665	0.0045698	0.017405	InfUp	1.16731	0.223191	2.3401
chr1_194027098_194030198	0.0266598	0.0640338	InfDown	0.900425	-0.151321	1.57414
chr5_179451999_179454999	0.0385408	0.0839396	InfUp	1.0808	0.112098	1.41408
chr1_29252398_29255901	0.00744066	0.0248103	InfDown	0.919344	-0.121324	2.12839
chr6_137104212_137107578	0.0266598	0.0640338	InfDown	0.905921	-0.142543	1.57414
chr11_73498057_73499957	0.00372484	0.015012	InfDown	0.854879	-0.226208	2.42889
chr8_41346353_41349153	0.481201	0.518307	InfUp	1.00197	0.00283822	0.317674
chr18_9474476_9477403	0.0618035	0.117823	InfUp	1.03502	0.0496616	1.20899
chr3_9004102_9005754	0.0944427	0.160023	InfDown	0.886745	-0.173409	1.02483
chr1_21663297_21666099	0.280207	0.347187	InfUp	1.01448	0.0207334	0.552521
chr7_3636200_3637800	0.000584998	0.003798	InfDown	0.428033	-1.22421	3.23285
chr6_3022491_3026102	0.0745463	0.134843	InfUp	1.06863	0.0957674	1.12757
chr6_28884345_28885989	0.419057	0.466913	InfDown	0.994709	-0.00765301	0.377727
chr3_32542326_32545370	0.406812	0.45684	InfDown	0.98758	-0.0180308	0.390606
chr3_186090333_186093526	0.0210928	0.0536462	InfDown	0.957209	-0.0630938	1.67587
chr2_102606594_102609886	6.8052e-05	0.000743841	InfDown	0.904759	-0.144394	4.16716
chr4_84242899_84244336	0.269675	0.337686	InfUp	1.03642	0.0516026	0.56916
chr12_89744604_89749128	0.664429	0.676846	InfUp	1.0017	0.00244449	0.177552
chr2_136287259_136289942	0.192971	0.26705	InfDown	0.934251	-0.0981184	0.714508
chr19_19430558_19433412	0.641176	0.656102	InfUp	1.01793	0.0256405	0.193023
chr3_176919333_176920533	0.00138183	0.00720217	InfUp	1.17979	0.238529	2.85955
chr6_14734196_14736364	0.000196715	0.00166956	InfDown	0.773655	-0.370237	3.70616
chr20_61370599_61373199	0.0443334	0.0925771	InfUp	1.22136	0.288483	1.35327
chr17_73340304_73343304	0.131005	0.202144	InfDown	0.952372	-0.070403	0.882713
chr11_128586048_128590588	0.024685	0.0604748	InfDown	0.872751	-0.196358	1.60757
chr21_30555192_30557997	0.518799	0.549111	InfDown	0.961465	-0.0566935	0.285001
chr14_72020298_72023817	0.220086	0.293002	InfUp	1.01883	0.026919	0.657408
chr11_58909544_58913557	0.160083	0.234	InfDown	0.960668	-0.0578908	0.795655
chr9_131532759_131535372	0.000754194	0.004604	InfDown	0.84276	-0.246806	3.12252
chr2_143906929_143910994	0.00108996	0.00606226	InfDown	0.879604	-0.185073	2.96259
chr7_44620594_44623500	0.21082	0.284058	InfDown	0.98328	-0.0243257	0.676089
chr12_105005617_105007992	0.21082	0.284058	InfDown	0.966348	-0.0493847	0.676089
chr20_47338198_47341606	0.0443334	0.0925771	InfDown	0.963767	-0.0532437	1.35327
chr6_152874502_152877712	0.12433	0.194835	InfUp	1.08435	0.116829	0.905426
chr16_75627398_75629635	0.629349	0.645616	InfDown	0.986913	-0.0190053	0.201109
chr21_46385411_46390174	0.0165192	0.0445745	InfDown	0.885067	-0.176142	1.78201
chr17_65348504_65351606	0.443765	0.486444	InfDown	0.987839	-0.0176523	0.352847
chr9_74918904_74922259	0.0139541	0.0393952	InfDown	0.884437	-0.177168	1.8553
chr12_31984634_31987634	0.370651	0.425943	InfDown	0.909889	-0.136238	0.431035
chr19_41328037_41330712	0.000450546	0.00312175	InfDown	0.865259	-0.208796	3.34626
chr20_1830358_1832823	0.184395	0.258182	InfUp	1.03562	0.050497	0.734251
chr11_65847676_65850857	0.456206	0.497104	InfUp	1.04812	0.0678096	0.340839
chr2_234098301_234100759	0.167949	0.242179	InfDown	0.934755	-0.0973397	0.774822
chr13_32999713_33001813	0.394656	0.446253	InfUp	1.0062	0.00891598	0.403782
chr14_52332484_52334300	0.0944427	0.160023	InfUp	1.11078	0.15157	1.02483
chr17_80173301_80176906	0.054276	0.107258	InfDown	0.930684	-0.103637	1.26539
chr3_156543126_156545226	0.00194924	0.00932717	InfDown	0.830259	-0.268366	2.71013
chr7_137642694_137644894	0.0045698	0.017405	InfDown	0.864572	-0.209942	2.3401
chr17_8191204_8192908	0.335571	0.396173	InfDown	0.995031	-0.0071862	0.474215
chr7_66233694_66235394	0.0999632	0.166818	InfUp	1.0446	0.0629562	1.00016
chr2_113340829_113343529	0.229576	0.301641	InfDown	0.91463	-0.12874	0.639074
chr5_74805783_74808495	0.382599	0.436037	InfDown	0.947687	-0.0775182	0.417257
chr12_72232392_72235131	0.00744066	0.0248103	InfDown	0.813894	-0.297087	2.12839
chr13_33111200_33113916	0.00138183	0.00720217	InfUp	1.09805	0.134944	2.85955
chr7_31850100_31853102	0.0266598	0.0640338	InfUp	1.19434	0.25621	1.57414
chr12_65106824_65109831	0.000394317	0.00281321	InfUp	1.4402	0.526268	3.40415
chr12_46377304_46379031	0.0194648	0.0504258	InfUp	1.1259	0.171076	1.71075
chr19_51624255_51629098	0.12433	0.194835	InfUp	1.17616	0.234086	0.905426
chr14_92651252_92653052	0.239284	0.310374	InfUp	1.10968	0.150146	0.621086
chr7_72796494_72798894	0.0700986	0.128947	InfDown	0.941726	-0.0866202	1.15429
chr19_16554861_16562041	7.77381e-07	2.50889e-05	InfDown	0.815614	-0.294042	6.10937
chr3_113548526_113551264	3.00334e-06	6.88466e-05	InfDown	0.815404	-0.294414	5.5224
chr5_139932895_139934299	0.456206	0.497104	InfDown	0.969217	-0.0451088	0.340839
chr7_135660702_135662802	0.00896062	0.0284476	InfUp	1.07811	0.108498	2.04766
chr3_10156326_10158654	7.77381e-07	2.50889e-05	InfDown	0.817801	-0.290178	6.10937
chr12_48550006_48552406	0.29093	0.357332	InfDown	0.972323	-0.0404924	0.536212
chr18_22044400_22047293	0.00194924	0.00932717	InfDown	0.886919	-0.173126	2.71013
chr1_207927499_207929502	0.0117313	0.0347267	InfUp	1.04976	0.0700599	1.93065
chr1_158533402_158535202	0.00676725	0.023202	InfUp	1.20409	0.267941	2.16959
chr12_110436714_110438762	0.239284	0.310374	InfDown	0.973088	-0.0393585	0.621086
chr22_50359636_50361738	1.00176e-05	0.000173036	InfUp	1.45519	0.541208	4.99924
chr5_75475995_75478095	0.054276	0.107258	InfUp	1.10427	0.14309	1.26539
chr11_68038344_68040857	0.000664815	0.00418332	InfDown	0.902345	-0.14825	3.1773
chr1_68025098_68027702	0.0413572	0.0881329	InfDown	0.898928	-0.153722	1.38345
chr6_33265398_33268371	0.176054	0.249985	InfDown	0.995656	-0.00628055	0.754355
chr1_205742998_205745302	0.017942	0.0474429	InfDown	0.784254	-0.350608	1.74613
chr12_81330140_81334834	0.111684	0.180818	InfDown	0.934114	-0.0983293	0.952009
chr19_19598565_19601658	0.259339	0.328704	InfDown	0.974267	-0.0376107	0.586131
chr22_41337297_41339150	0.192971	0.26705	InfDown	0.84324	-0.245985	0.714508
chr17_7759001_7762108	0.556235	0.580419	InfDown	0.952245	-0.0705954	0.254742
chr17_18476501_18479008	0.593188	0.613446	InfDown	0.959574	-0.0595345	0.226808
chr15_64292466_64295328	0.531312	0.559122	InfDown	0.964633	-0.0519478	0.274651
chr12_31880504_31883706	9.32032e-05	0.000943884	InfUp	1.23482	0.304296	4.03057
chr2_227000445_227002870	0.111684	0.180818	InfDown	0.933877	-0.0986962	0.952009
chr17_39834204_39836604	1.25207e-07	7.17544e-06	InfUp	2.00722	1.0052	6.90237
chr14_53627917_53629817	0.11789	0.187669	InfUp	1.07282	0.10141	0.928523
chr1_222762398_222764398	0.0287611	0.0677669	InfDown	0.914546	-0.128872	1.54119
chr1_31228499_31231601	0.12433	0.194835	InfDown	0.951376	-0.0719123	0.905426
chr3_41158226_41160233	0.468688	0.507504	InfDown	0.978864	-0.0308203	0.329116
chr19_8631965_8636558	0.111684	0.180818	InfDown	0.975398	-0.0359371	0.952009
chr10_134233171_134236681	0.394656	0.446253	InfUp	1.03904	0.0552524	0.403782
chr1_169571598_169575302	0.0579464	0.112499	InfUp	1.03607	0.0511153	1.23697
chr17_46184030_46186104	0.00981473	0.0304497	InfUp	1.09421	0.129883	2.00812
chr14_101176952_101178952	0.184395	0.258182	InfUp	1.05626	0.078959	0.734251
chr5_171576099_171581478	1.20986e-05	0.00019731	InfDown	0.807907	-0.30774	4.91726
chr9_120457559_120460471	0.280207	0.347187	InfUp	1.03484	0.049409	0.552521
chr19_17235041_17238165	2.42506e-06	5.87765e-05	InfDown	0.802027	-0.318278	5.61528
chr6_30771026_30773104	0.312916	0.377383	InfDown	0.995614	-0.0063422	0.504572
chr5_169306183_169309305	0.0151915	0.0419898	InfUp	1.08787	0.121504	1.8184
chr3_188861430_188863330	0.00614681	0.0217121	InfUp	1.14758	0.19859	2.21135
chr14_59950017_59952782	0.160083	0.234	InfDown	0.957604	-0.0624983	0.795655
chr14_69509052_69511717	0.000664815	0.00418332	InfDown	0.836898	-0.256876	3.1773
chr9_130855559_130857972	0.000450546	0.00312175	InfDown	0.839049	-0.253174	3.34626
chr6_170861095_170864091	0.0117313	0.0347267	InfDown	0.924411	-0.113394	1.93065
chr1_183620999_183623202	0.0413572	0.0881329	InfUp	1.0712	0.099224	1.38345
chr1_155210399_155215002	0.269675	0.337686	InfDown	0.992335	-0.0111013	0.56916
chr7_107547502_107549802	0.152455	0.225947	InfDown	0.972119	-0.0407946	0.816858
chr8_91017819_91019760	0.000754194	0.004604	InfDown	0.942956	-0.0847369	3.12252
chr11_34125744_34128044	0.347128	0.406684	InfDown	0.945855	-0.0803092	0.459511
chr11_122584148_122589488	0.11789	0.187669	InfDown	0.91534	-0.12762	0.928523
chr8_126244123_126246160	2.42506e-06	5.87765e-05	InfUp	1.18211	0.241368	5.61528
chr15_85173400_85177166	0.145067	0.217866	InfDown	0.901461	-0.149663	0.838433
chr20_42838199_42841299	0.000965665	0.00554184	InfDown	0.884232	-0.177502	3.01517
chr6_53128734_53131234	0.0107369	0.0325452	InfDown	0.907776	-0.139592	1.96912
chr14_23563298_23566098	0.406812	0.45684	InfDown	0.978164	-0.0318525	0.390606
chr1_46008498_46010399	0.0194648	0.0504258	InfDown	0.766239	-0.384134	1.71075
chr8_29855803_29858303	0.00505125	0.0187382	InfDown	0.794871	-0.331207	2.2966
chr6_34623734_34626434	4.55358e-06	9.4333e-05	InfUp	1.24473	0.315835	5.34165
chr6_42857678_42859334	0.00817053	0.0265229	InfDown	0.894213	-0.161309	2.08775
chr10_75577819_75579780	0.0891445	0.153484	InfUp	1.03676	0.0520822	1.04991
chr22_40857794_40860907	0.0358785	0.0797416	InfDown	0.884123	-0.177682	1.44517
chr10_134373270_134375071	0.00981473	0.0304497	InfDown	0.906778	-0.141179	2.00812
chr3_128596459_128599302	0.0309943	0.0717738	InfDown	0.944692	-0.0820834	1.50872
chr1_36713198_36715901	0.249207	0.31916	InfDown	0.971359	-0.0419229	0.603439
chr6_91295578_91298012	0.11789	0.187669	InfDown	0.985832	-0.0205868	0.928523
chr14_35007417_35010117	0.335571	0.396173	InfDown	0.977507	-0.0328213	0.474215
chr2_103038866_103042070	0.00372484	0.015012	InfUp	1.35444	0.437692	2.42889
chr12_2026092_2028606	0.000170148	0.00149584	InfDown	0.708572	-0.497015	3.76917
chr15_57998028_58000266	4.92125e-05	0.000579772	InfDown	0.799017	-0.323702	4.30792
chr2_74424859_74427342	4.55358e-06	9.4333e-05	InfUp	1.5628	0.644131	5.34165
chr13_105791013_105793163	0.0944427	0.160023	InfDown	0.952113	-0.0707949	1.02483
chr2_70244001_70247829	0.000450546	0.00312175	InfUp	1.31084	0.390486	3.34626
chr8_9936756_9939960	0.0287611	0.0677669	InfDown	0.965523	-0.0506167	1.54119
chr1_172500597_172503901	0.531312	0.559122	InfDown	0.979252	-0.0302476	0.274651
chr5_43039099_43043583	0.000126484	0.00119048	InfUp	1.31306	0.392937	3.89796
chr12_3860731_3863706	0.0891445	0.153484	InfDown	0.919322	-0.121357	1.04991
chr21_46326492_46328828	0.0228311	0.0569106	InfDown	0.899107	-0.153435	1.64147
chr14_91707417_91710942	0.629349	0.645616	InfUp	1.01584	0.0226698	0.201109
chr17_1961701_1963608	0.192971	0.26705	InfDown	0.988062	-0.0173259	0.714508
chr6_28302612_28304912	0.00372484	0.015012	InfDown	0.878246	-0.187304	2.42889
chr20_30664799_30667758	0.00505125	0.0187382	InfDown	0.872368	-0.196992	2.2966
chr11_65655257_65658517	5.79403e-05	0.000659165	InfUp	1.19745	0.259962	4.23702
chr15_40855800_40858202	0.017942	0.0474429	InfUp	1.17702	0.23514	1.74613
chr1_211555198_211557602	0.347128	0.406684	InfDown	0.969103	-0.0452778	0.459511
chr5_118603305_118606695	0.370651	0.425943	InfUp	1.03551	0.0503426	0.431035
chr19_49402012_49404680	2.73677e-10	1.97434e-07	InfUp	2.20192	1.13876	9.56276
chr4_4248998_4251410	0.00557587	0.0201837	InfDown	0.89066	-0.167053	2.25369
chr1_111414497_111418199	0.00557587	0.0201837	InfDown	0.939478	-0.090069	2.25369
chr14_23937615_23940052	0.0128022	0.0370211	InfDown	0.891152	-0.166257	1.89271
chr6_41673395_41676634	0.0443334	0.0925771	InfDown	0.95198	-0.0709967	1.35327
chr20_60804099_60806299	0.0999632	0.166818	InfDown	0.906114	-0.142236	1.00016
chr12_10319204_10322106	0.675836	0.68704	InfUp	1.00883	0.0126861	0.170159
chr14_65452917_65454617	0.0579464	0.112499	InfUp	1.058	0.0813403	1.23697
chr6_110320334_110322534	0.131005	0.202144	InfUp	1.13503	0.182731	0.882713
chr12_4646504_4648631	0.000754194	0.004604	InfUp	1.13058	0.177063	3.12252
chr9_42250459_42252371	0.301835	0.366869	InfUp	1.62303	0.698687	0.52023
chr9_71144659_71147972	0.269675	0.337686	InfUp	1.06129	0.0858239	0.56916
chr13_32604612_32608046	0.00301914	0.012852	InfDown	0.924616	-0.113074	2.52012
chr1_171453498_171456202	0.382599	0.436037	InfDown	0.951126	-0.0722914	0.417257
chr7_42970502_42972510	0.0579464	0.112499	InfUp	1.16648	0.222164	1.23697
chr1_40263898_40266202	0.269675	0.337686	InfUp	1.03101	0.0440542	0.56916
chr19_12403937_12406612	0.0658526	0.123526	InfDown	0.935044	-0.0968945	1.18143
chr12_51631504_51634224	0.518799	0.549111	InfUp	1.05315	0.0747118	0.285001
chr11_108106274_108108744	0.152455	0.225947	InfUp	1.08903	0.123046	0.816858
chr1_110879998_110883099	0.0266598	0.0640338	InfDown	0.943621	-0.08372	1.57414
chr6_159070036_159071676	0.641176	0.656102	InfDown	0.995108	-0.0070744	0.193023
chr8_126587060_126589956	0.054276	0.107258	InfDown	0.930606	-0.103757	1.26539
chr17_74710601_74713908	0.556235	0.580419	InfDown	0.930278	-0.104267	0.254742
chr11_33727444_33729419	5.10408e-08	3.72598e-06	InfUp	1.54714	0.629601	7.29208
chr15_40397200_40399866	0.105709	0.173759	InfDown	0.87582	-0.191293	0.975887
chr1_156932298_156934702	0.131005	0.202144	InfUp	1.05753	0.0806932	0.882713
chr1_160230798_160233501	0.0228311	0.0569106	InfDown	0.935937	-0.0955164	1.64147
chr2_231082659_231085570	0.0618035	0.117823	InfUp	1.16675	0.222491	1.20899
chr12_53691404_53694328	0.0228311	0.0569106	InfDown	0.928817	-0.106534	1.64147
chr5_177641299_177644605	0.0266598	0.0640338	InfUp	1.05502	0.0772653	1.57414
chr19_36138965_36140265	0.167949	0.242179	InfDown	0.984929	-0.0219086	0.774822
chr3_11323259_11325299	0.0944427	0.160023	InfDown	0.891231	-0.166129	1.02483
chr15_59293428_59296400	1.74795e-05	0.000262385	InfDown	0.856775	-0.223012	4.75747
chr17_54990301_54994001	1.94913e-06	5.05373e-05	InfUp	1.48528	0.570735	5.71016
chr19_44185739_44189265	0.137917	0.210087	InfDown	0.972608	-0.0400701	0.860384
chr7_73667900_73670302	6.95141e-08	4.73623e-06	InfUp	1.37452	0.458928	7.15793
chr7_139430399_139432702	0.017942	0.0474429	InfDown	0.882827	-0.179798	1.74613
chr5_137513083_137515405	0.000226969	0.00186066	InfUp	1.14643	0.19715	3.64403
chr4_159826205_159828415	2.96907e-05	0.000396653	InfDown	0.726848	-0.460274	4.52738
chr17_7770504_7772804	0.00676725	0.023202	InfUp	1.11379	0.155473	2.16959
chr5_80587283_80589283	0.0579464	0.112499	InfUp	1.1339	0.181294	1.23697
chr1_28695298_28697401	0.167949	0.242179	InfUp	1.00293	0.00422124	0.774822
chr18_33646103_33648476	0.0266598	0.0640338	InfDown	0.93425	-0.0981194	1.57414
chr6_106993412_106996478	0.370651	0.425943	InfUp	1.01716	0.0245411	0.431035
chr3_128313654_128315854	0.0333649	0.0759442	InfDown	0.877927	-0.187826	1.47671
chr12_104091231_104093606	0.084065	0.147345	InfUp	1.03898	0.0551747	1.07538
chr15_67467100_67469700	0.0658526	0.123526	InfUp	1.21202	0.277418	1.18143
chr12_50504904_50507606	0.406812	0.45684	InfUp	1.04042	0.0571653	0.390606
chr5_67520395_67522899	0.556235	0.580419	InfUp	1.03365	0.0477483	0.254742
chr7_140089200_140092000	0.00301914	0.012852	InfUp	1.27139	0.346402	2.52012
chr17_79004801_79008004	0.160083	0.234	InfUp	1.13375	0.181099	0.795655
chr3_107817133_107822030	0.00108996	0.00606226	InfDown	0.90923	-0.137283	2.96259
chr12_104358504_104360931	0.00138183	0.00720217	InfDown	0.871677	-0.198135	2.85955
chr7_138802299_138805102	3.70587e-06	8.0726e-05	InfUp	1.57879	0.658819	5.43111
chr3_171526533_171529002	0.184395	0.258182	InfDown	0.945568	-0.0807471	0.734251
chr2_61094042_61096501	0.0579464	0.112499	InfUp	1.02932	0.0416913	1.23697
chr12_29283731_29286131	0.047475	0.0975265	InfUp	1.06766	0.0944511	1.32354
chr11_121287303_121290735	0.0358785	0.0797416	InfUp	1.13864	0.187312	1.44517
chr17_73366408_73369004	0.00155215	0.0078822	InfDown	0.951309	-0.0720135	2.80907
chr19_41282437_41285337	0.0658526	0.123526	InfUp	1.0451	0.0636402	1.18143
chr19_42925165_42928480	0.394656	0.446253	InfUp	1.0163	0.0233296	0.403782
chr3_10285726_10287830	0.000854131	0.00504822	InfDown	0.886396	-0.173977	3.06848
chr2_153467429_153470229	0.0117313	0.0347267	InfUp	1.13831	0.186893	1.93065
chr5_17254595_17258427	0.29093	0.357332	InfDown	0.922251	-0.116769	0.536212
chr12_66634124_66637031	0.00614681	0.0217121	InfUp	1.09132	0.126069	2.21135
chr9_116340415_116344359	0.00557587	0.0201837	InfDown	0.909923	-0.136184	2.25369
chr1_145261798_145264198	0.249207	0.31916	InfDown	0.981028	-0.0276345	0.603439
chr11_125756887_125758557	0.000196715	0.00166956	InfUp	1.2067	0.271062	3.70616
chr9_135225369_135227359	6.15774e-09	8.78123e-07	InfUp	1.64776	0.720504	8.21058
chr1_207232101_207234102	5.79403e-05	0.000659165	InfUp	1.16708	0.222906	4.23702
chr1_32109298_32111802	0.629349	0.645616	InfUp	1.0114	0.0163535	0.201109
chr12_77058104_77061806	0.652872	0.666514	InfDown	0.995436	-0.0065991	0.185172
chr12_122311506_122315152	0.047475	0.0975265	InfDown	0.923104	-0.115434	1.32354
chr9_74656004_74658759	0.506268	0.539152	InfDown	0.929187	-0.105959	0.295619
chr18_43561303_43565331	5.47355e-10	2.09774e-07	InfUp	1.89763	0.924196	9.26173
chr1_156245398_156247801	0.29093	0.357332	InfDown	0.974248	-0.0376396	0.536212
chr3_156876554_156879770	0.556235	0.580419	InfDown	0.982822	-0.0249972	0.254742
chr17_73662204_73664804	0.184395	0.258182	InfDown	0.971954	-0.0410398	0.734251
chr1_150185198_150187402	0.11789	0.187669	InfDown	0.955712	-0.0653517	0.928523
chr12_116989117_116991006	0.406812	0.45684	InfDown	0.959528	-0.0596028	0.390606
chr12_129300832_129304162	2.09147e-05	0.000302831	InfDown	0.877644	-0.188293	4.67955
chr14_90032317_90034317	0.00243309	0.0110028	InfDown	0.913182	-0.131026	2.61384
chr2_64641459_64643659	0.0266598	0.0640338	InfUp	1.08213	0.113875	1.57414
chr17_17139204_17141808	0.024685	0.0604748	InfDown	0.917552	-0.124137	1.60757
chr15_91113910_91115366	0.0309943	0.0717738	InfDown	0.829248	-0.270125	1.50872
chr19_13001265_13002712	0.70907	0.716431	InfDown	0.979583	-0.0297597	0.149311
chr17_982801_985301	0.024685	0.0604748	InfUp	1.09287	0.128116	1.60757
chr17_74506508_74509308	2.59994e-09	4.98213e-07	InfUp	3.47214	1.79582	8.58504
chr16_27356898_27359767	0.00744066	0.0248103	InfDown	0.87201	-0.197583	2.12839
chr4_140749599_140751299	0.531312	0.559122	InfDown	0.959972	-0.0589356	0.274651
chr6_35800078_35803212	0.000664815	0.00418332	InfDown	0.859322	-0.218729	3.1773
chr2_26633942_26636259	4.10516e-09	6.71276e-07	InfUp	1.39422	0.479458	8.38667
chr2_208562329_208564359	0.0700986	0.128947	InfUp	1.07013	0.0977828	1.15429
chr4_39638999_39641905	0.131005	0.202144	InfUp	1.05954	0.0834405	0.882713
chr7_101707194_101708902	0.00155215	0.0078822	InfDown	0.829589	-0.269531	2.80907
chr3_81809115_81812054	0.0151915	0.0419898	InfDown	0.928258	-0.107403	1.8184
chr22_37227007_37229636	0.518799	0.549111	InfDown	0.947563	-0.0777055	0.285001
chr3_49465826_49468233	0.12433	0.194835	InfUp	1.03581	0.0507619	0.905426
chr12_121723706_121726918	0.382599	0.436037	InfDown	0.949884	-0.0741775	0.417257
chr11_118936744_118939657	0.00412861	0.0161975	InfDown	0.899506	-0.152795	2.3842
chr6_53198778_53202034	0.00372484	0.015012	InfUp	1.13115	0.177792	2.42889
chr17_43303019_43307501	0.518799	0.549111	InfDown	0.986138	-0.0201382	0.285001
chr9_132631010_132632471	0.0128022	0.0370211	InfUp	1.179	0.23756	1.89271
chr9_4814059_4816671	3.72201e-08	2.96408e-06	InfUp	1.34893	0.431815	7.42922
chr6_32919873_32922098	0.152455	0.225947	InfUp	1.05783	0.0811072	0.816858
chr5_68595995_68598495	0.481201	0.518307	InfUp	1.068	0.0949075	0.317674
chr2_208006642_208009670	0.0891445	0.153484	InfDown	0.898884	-0.153794	1.04991
chr21_46969579_46973422	0.111684	0.180818	InfDown	0.947473	-0.0778431	0.952009
chr16_48221235_48223767	0.259339	0.328704	InfUp	1.04413	0.0623063	0.586131
chr16_67905235_67907735	0.0194648	0.0504258	InfDown	0.892262	-0.164461	1.71075
chr22_32317950_32320236	0.00335587	0.0138995	InfUp	1.24492	0.316049	2.47419
chr2_127415142_127420259	0.00557587	0.0201837	InfUp	1.19111	0.252307	2.25369
chr2_201935086_201937759	0.0700986	0.128947	InfDown	0.954549	-0.0671088	1.15429
chr18_74186303_74189700	0.0210928	0.0536462	InfDown	0.90524	-0.143627	1.67587
chr1_150532898_150536199	2.59994e-09	4.98213e-07	InfUp	1.72997	0.790749	8.58504
chr17_30041401_30045004	0.176054	0.249985	InfUp	1.03955	0.0559643	0.754355
chr9_39854359_39856759	0.160083	0.234	InfDown	0.870265	-0.200473	0.795655
chr14_93115525_93119253	0.0358785	0.0797416	InfDown	0.947275	-0.0781445	1.44517
chr1_220950598_220953002	0.419057	0.466913	InfDown	0.978129	-0.0319032	0.377727
chr2_3621901_3623842	0.0165192	0.0445745	InfUp	1.0491	0.0691502	1.78201
chr3_11264826_11268354	0.347128	0.406684	InfDown	0.927408	-0.108724	0.459511
chr6_149530812_149533312	0.00372484	0.015012	InfDown	0.893884	-0.16184	2.42889
chr12_120096892_120098992	0.0117313	0.0347267	InfDown	0.63403	-0.657377	1.93065
chr14_68318682_68322052	0.000126484	0.00119048	InfDown	0.872855	-0.196186	3.89796
chr20_54948358_54952158	0.047475	0.0975265	InfUp	1.03226	0.045806	1.32354
chr1_228276199_228278699	0.000664815	0.00418332	InfDown	0.908394	-0.13861	3.1773
chr15_75228928_75231400	0.0287611	0.0677669	InfDown	0.948743	-0.07591	1.54119
chr22_37267979_37271784	0.00155215	0.0078822	InfUp	1.20445	0.268378	2.80907
chr2_192434842_192437459	0.00108996	0.00606226	InfUp	1.15057	0.202346	2.96259
chr4_38610699_38612799	3.00334e-06	6.88466e-05	InfDown	0.746777	-0.42125	5.5224
chr18_42521003_42524603	0.00301914	0.012852	InfUp	1.08871	0.122616	2.52012
chr7_140003302_140006100	0.0333649	0.0759442	InfUp	1.06209	0.086907	1.47671
chr11_66275844_66278657	4.92125e-05	0.000579772	InfUp	1.87933	0.910215	4.30792
chr6_75952112_75954612	0.239284	0.310374	InfDown	0.945569	-0.0807448	0.621086
chr9_128451559_128454309	0.00372484	0.015012	InfDown	0.837214	-0.256332	2.42889
chr1_151161598_151163502	0.111684	0.180818	InfDown	0.966845	-0.0486431	0.952009
chr1_39024002_39026598	0.0194648	0.0504258	InfDown	0.781166	-0.356299	1.71075
chr1_185124399_185127302	0.0413572	0.0881329	InfUp	1.11443	0.156303	1.38345
chr16_56484435_56486535	0.0151915	0.0419898	InfDown	0.899842	-0.152256	1.8184
chr22_29478584_29481384	4.76062e-07	1.81882e-05	InfUp	2.8825	1.52732	6.32234
chr10_15001081_15003192	0.21082	0.284058	InfUp	1.01141	0.0163632	0.676089
chr18_55296976_55298476	0.312916	0.377383	InfDown	0.996909	-0.00446629	0.504572
chr7_127761600_127763800	0.0891445	0.153484	InfUp	1.06504	0.0909142	1.04991
chr5_93879278_93882883	0.00243309	0.0110028	InfUp	1.17696	0.235063	2.61384
chr2_234087624_234089759	0.054276	0.107258	InfDown	0.890438	-0.167414	1.26539
chr19_58357979_58359665	0.0045698	0.017405	InfDown	0.695544	-0.523786	2.3401
chr12_122109414_122111431	0.00335587	0.0138995	InfDown	0.866568	-0.206616	2.47419
chr20_43807123_43810599	0.00122823	0.0066008	InfDown	0.757952	-0.399821	2.91072
chr19_13023365_13025780	0.12433	0.194835	InfDown	0.940155	-0.0890302	0.905426
chr15_49446566_49449066	0.518799	0.549111	InfDown	0.98865	-0.0164679	0.285001
chr19_11497512_11498612	0.20178	0.275173	InfDown	0.953951	-0.0680129	0.695121
chr11_10522835_10526878	0.160083	0.234	InfDown	0.967117	-0.0482379	0.795655
chr17_57913701_57917108	5.47355e-10	2.09774e-07	InfUp	2.8637	1.51788	9.26173
chr3_151103126_151106454	0.419057	0.466913	InfUp	1.01708	0.0244287	0.377727
chr4_128800799_128802815	0.406812	0.45684	InfDown	0.961627	-0.05645	0.390606
chr3_132174926_132179033	0.11789	0.187669	InfUp	1.03622	0.0513345	0.928523
chr7_86780794_86783602	0.0151915	0.0419898	InfDown	0.925127	-0.112276	1.8184
chr20_33825299_33827699	0.00372484	0.015012	InfUp	1.12219	0.166317	2.42889
chr6_75993178_75996034	0.443765	0.486444	InfDown	0.960704	-0.057836	0.352847
chr14_70091417_70093117	0.0287611	0.0677669	InfDown	0.932194	-0.101298	1.54119
chr14_68146139_68148517	0.00372484	0.015012	InfDown	0.70208	-0.510293	2.42889
chr3_128929954_128931854	0.054276	0.107258	InfUp	1.12455	0.169345	1.26539
chr5_172384995_172387295	0.0999632	0.166818	InfUp	1.04708	0.0663669	1.00016
chr22_18241936_18244507	0.740661	0.74583	InfUp	1.00802	0.0115179	0.130381
chr6_34341012_34343378	5.57577e-06	0.000111189	InfDown	0.769193	-0.378583	5.2537
chr11_47963144_47964688	0.152455	0.225947	InfDown	0.956964	-0.0634637	0.816858
chr17_45400908_45402808	0.0413572	0.0881329	InfDown	0.70813	-0.497914	1.38345
chr15_65162200_65166400	0.698165	0.706518	InfDown	0.970787	-0.0427735	0.156042
chr19_35932061_35933561	0.00817053	0.0265229	InfUp	1.13431	0.18182	2.08775
chr19_59065279_59067381	0.431378	0.476658	InfUp	1.0089	0.0127793	0.365142
chr7_30216502_30219700	0.000344452	0.00253411	InfUp	1.24313	0.313971	3.46287
chr11_62340057_62342557	0.506268	0.539152	InfUp	1.00692	0.00994368	0.295619
chr11_72925587_72930144	0.0745463	0.134843	InfDown	0.926091	-0.110774	1.12757
chr8_25055056_25059160	0.20178	0.275173	InfDown	0.96186	-0.0561016	0.695121
chr1_36499298_36502202	0.00557587	0.0201837	InfDown	0.906207	-0.142088	2.25369
chr2_84676642_84678929	0.0579464	0.112499	InfUp	1.04159	0.0587914	1.23697
chr8_126238253_126239960	0.543794	0.570057	InfUp	1.00352	0.0050683	0.264565
chr2_240161459_240164229	0.0045698	0.017405	InfDown	0.915252	-0.127759	2.3401
chr1_234533999_234537202	0.000754194	0.004604	InfUp	1.46419	0.5501	3.12252
chr9_140585572_140587372	0.905557	0.905631	InfUp	1.00119	0.00170952	0.0430841
chr10_72865381_72868692	0.269675	0.337686	InfDown	0.980029	-0.0291031	0.56916
chr1_156251199_156253602	0.0999632	0.166818	InfUp	1.07886	0.109507	1.00016
chr4_83810899_83813799	0.324164	0.386389	InfUp	1.01224	0.0175573	0.489235
chr5_131064299_131065999	0.239284	0.310374	InfUp	1.01154	0.0165492	0.621086
chr22_39408897_39411297	0.617401	0.635059	InfUp	1.06944	0.096854	0.209432
chr4_16271199_16273199	0.00271231	0.0119439	InfDown	0.89513	-0.15983	2.56666
chr21_39599179_39603492	0.00217941	0.010132	InfUp	1.31075	0.390389	2.66166
chr11_73333835_73335944	0.335571	0.396173	InfDown	0.982419	-0.02559	0.474215
chr22_19246250_19248350	9.35977e-08	5.88658e-06	InfUp	1.24094	0.311436	7.02873
chr7_148724794_148726602	0.0358785	0.0797416	InfDown	0.900751	-0.150799	1.44517
chr16_87540935_87543498	0.145067	0.217866	InfUp	1.04154	0.0587241	0.838433
chr7_99737800_99740402	0.0999632	0.166818	InfUp	1.166	0.221565	1.00016
chr2_105952801_105955359	0.0128022	0.0370211	InfDown	0.908748	-0.138048	1.89271
chr6_7165578_7168412	0.137917	0.210087	InfDown	0.947621	-0.0776181	0.860384
chr3_48512775_48515626	0.000108695	0.00106986	InfUp	1.37925	0.463886	3.96379
chr16_31105067_31107398	0.0745463	0.134843	InfUp	1.02896	0.041192	1.12757
chr16_21600437_21603467	0.229576	0.301641	InfUp	1.00277	0.00398678	0.639074
chr2_68960942_68963194	0.370651	0.425943	InfDown	0.988189	-0.0171407	0.431035
chr19_52205529_52208981	1.20986e-05	0.00019731	InfUp	1.30598	0.385132	4.91726
chr17_60959294_60961508	0.00505125	0.0187382	InfUp	1.11997	0.16346	2.2966
chr1_153361299_153364999	2.49556e-05	0.000345434	InfUp	1.2931	0.370837	4.60283
chr11_104575544_104577944	2.66836e-08	2.33748e-06	InfUp	1.40824	0.493894	7.57376
chr20_52293706_52295958	0.0228311	0.0569106	InfDown	0.905472	-0.143258	1.64147
chr12_122883504_122886124	0.0210928	0.0536462	InfUp	1.06367	0.0890481	1.67587
chr9_39403815_39405593	0.229576	0.301641	InfDown	0.975863	-0.0352493	0.639074
chr8_104067003_104068803	0.518799	0.549111	InfDown	0.911642	-0.13346	0.285001
chr4_113222598_113224799	0.00372484	0.015012	InfUp	1.17333	0.230613	2.42889
chr9_91932410_91935174	0.0266598	0.0640338	InfDown	0.933855	-0.0987296	1.57414
chr8_67836360_67838603	0.0944427	0.160023	InfUp	1.0402	0.0568548	1.02483
chr12_109014104_109016934	0.239284	0.310374	InfUp	1.02545	0.0362633	0.621086
chr4_38761899_38764805	0.184395	0.258182	InfDown	0.962438	-0.0552347	0.734251
chr3_56816526_56819130	0.0228311	0.0569106	InfDown	0.892602	-0.16391	1.64147
chr2_9191859_9194742	0.00557587	0.0201837	InfUp	1.07869	0.109275	2.25369
chr2_71700070_71704966	7.77381e-07	2.50889e-05	InfUp	1.7472	0.805047	6.10937
chr17_43153704_43156308	0.0443334	0.0925771	InfDown	0.967914	-0.0470487	1.35327
chr15_83418600_83421666	0.0333649	0.0759442	InfUp	1.11165	0.152702	1.47671
chr16_29743167_29744536	0.0128022	0.0370211	InfUp	1.23684	0.306663	1.89271
chr2_215672959_215675542	0.084065	0.147345	InfUp	1.03116	0.0442686	1.07538
chr16_27297435_27301737	0.0358785	0.0797416	InfDown	0.966498	-0.0491619	1.44517
chr20_39122154_39123999	0.0507874	0.102477	InfDown	0.959316	-0.0599221	1.29424
chr5_178093895_178096295	0.239284	0.310374	InfDown	0.821811	-0.283122	0.621086
chr1_117147498_117150001	1.24291e-06	3.58659e-05	InfDown	0.742005	-0.4305	5.90556
chr11_114030044_114031844	0.192971	0.26705	InfUp	1.05093	0.0716722	0.714508
chr17_55937404_55939804	0.00505125	0.0187382	InfDown	0.898422	-0.154534	2.2966
chr3_47403015_47405626	0.00174075	0.00859442	InfDown	0.878171	-0.187427	2.75926
chr6_134615512_134618478	2.84625e-07	1.29763e-05	InfDown	0.76367	-0.388978	6.54573
chr1_89486899_89489502	4.10516e-09	6.71276e-07	InfUp	1.82921	0.87122	8.38667
chr2_176865242_176868024	0.324164	0.386389	InfUp	1.06586	0.0920141	0.489235
chr21_36474098_36476405	0.00271231	0.0119439	InfDown	0.879285	-0.185597	2.56666
chr9_101017110_101019572	0.347128	0.406684	InfUp	1.03642	0.051614	0.459511
chr19_47287912_47290681	0.152455	0.225947	InfUp	1.04723	0.0665831	0.816858
chr19_44078565_44080737	0.456206	0.497104	InfDown	0.95886	-0.0606073	0.340839
chr1_242010201_242012302	0.00138183	0.00720217	InfUp	1.13812	0.186658	2.85955
chr6_167503212_167506978	0.370651	0.425943	InfDown	0.91066	-0.135015	0.431035
chr6_138203194_138205712	0.024685	0.0604748	InfUp	1.03839	0.0543436	1.60757
chr9_132534797_132537097	0.00817053	0.0265229	InfDown	0.76141	-0.393254	2.08775
chr1_10437098_10440199	0.000664815	0.00418332	InfDown	0.831194	-0.266742	3.1773
chr12_98896206_98898931	0.269675	0.337686	InfDown	0.975872	-0.0352356	0.56916
chr9_79312469_79314372	0.0333649	0.0759442	InfUp	1.15283	0.205175	1.47671
chr5_14586795_14589383	0.506268	0.539152	InfUp	1.01416	0.020285	0.295619
chr20_5549658_5552899	0.00174075	0.00859442	InfDown	0.900617	-0.151014	2.75926
chr9_101819286_101822974	0.000126484	0.00119048	InfDown	0.768525	-0.379837	3.89796
chr9_82315759_82318359	0.000344452	0.00253411	InfDown	0.876641	-0.189942	3.46287
chr9_92092274_92094671	0.0443334	0.0925771	InfDown	0.948317	-0.076558	1.35327
chr10_74269281_74272992	0.00243309	0.0110028	InfUp	1.20803	0.272662	2.61384
chr15_52121402_52123000	0.406812	0.45684	InfUp	1.03671	0.0520174	0.390606
chr20_5010699_5012899	0.0413572	0.0881329	InfUp	1.14745	0.198433	1.38345
chr6_24950534_24954091	0.394656	0.446253	InfUp	1.03395	0.0481696	0.403782
chr2_102329701_102333859	0.382599	0.436037	InfUp	1.00885	0.0127167	0.417257
chr2_27993742_27995859	0.0333649	0.0759442	InfDown	0.938817	-0.0910845	1.47671
chr8_96098203_96102603	0.0194648	0.0504258	InfUp	1.09898	0.136171	1.71075
chr19_11491058_11493504	0.137917	0.210087	InfDown	0.936131	-0.0952175	0.860384
chr3_100118826_100121233	0.220086	0.293002	InfUp	1.02465	0.03513	0.657408
chr1_153512598_153515099	0.0618035	0.117823	InfDown	0.908679	-0.138157	1.20899
chr6_126239494_126241250	3.70587e-06	8.0726e-05	InfUp	1.53056	0.614061	5.43111
chr8_41401360_41404208	0.0579464	0.112499	InfUp	1.19546	0.257563	1.23697
chr1_226048098_226050202	0.249207	0.31916	InfUp	1.00063	0.000905948	0.603439
chr3_105104026_105106026	6.8052e-05	0.000743841	InfDown	0.744442	-0.425769	4.16716
chr1_53034298_53036298	0.00122823	0.0066008	InfDown	0.908722	-0.138089	2.91072
chr9_107768271_107770559	0.00676725	0.023202	InfUp	1.20546	0.269587	2.16959
chr3_13454433_13457754	0.259339	0.328704	InfDown	0.991611	-0.0121532	0.586131
chr16_88855735_88858698	0.0891445	0.153484	InfDown	0.943881	-0.0833231	1.04991
chr11_75524819_75527757	0.0139541	0.0393952	InfUp	1.09315	0.128491	1.8553
chr7_41770700_41773002	0.312916	0.377383	InfUp	1.12111	0.164932	0.504572
chr15_92403366_92405938	0.00372484	0.015012	InfDown	0.884552	-0.176982	2.42889
chr1_179262402_179264499	0.176054	0.249985	InfUp	1.02304	0.03286	0.754355
chr17_60004104_60005908	0.468688	0.507504	InfDown	0.978374	-0.0315425	0.329116
chr15_32905400_32908628	0.312916	0.377383	InfUp	1.00728	0.0104684	0.504572
chr6_11231878_11234334	0.017942	0.0474429	InfUp	1.06753	0.0942766	1.74613
chr14_65171032_65176598	0.220086	0.293002	InfDown	0.948683	-0.0760021	0.657408
chr10_50006881_50010092	0.0700986	0.128947	InfUp	1.0406	0.0574191	1.15429
chr10_119213370_119215081	0.0139541	0.0393952	InfDown	0.907042	-0.140759	1.8553
chr20_36915358_36917358	0.084065	0.147345	InfDown	0.893214	-0.162922	1.07538
chr8_142230366_142232266	6.10301e-07	2.1324e-05	InfDown	0.635683	-0.653621	6.21446
chr15_44100666_44102766	1.20986e-05	0.00019731	InfDown	0.788952	-0.34199	4.91726
chr1_234910398_234912399	0.229576	0.301641	InfDown	0.935542	-0.0961255	0.639074
chr7_42916602_42919100	0.0107369	0.0325452	InfDown	0.844377	-0.244041	1.96912
chr5_150587378_150589527	0.0139541	0.0393952	InfUp	1.16035	0.214559	1.8553
chr5_76360683_76363495	0.518799	0.549111	InfUp	1.00929	0.0133413	0.285001
chr1_40504302_40507502	0.137917	0.210087	InfUp	1.05143	0.0723537	0.860384
chr11_5704744_5707257	0.0045698	0.017405	InfUp	1.18805	0.248594	2.3401
chr2_26677645_26681129	0.419057	0.466913	InfUp	1.04033	0.0570389	0.377727
chr9_110974272_110976604	0.468688	0.507504	InfUp	1.01636	0.0234085	0.329116
chr20_8405999_8410058	0.0891445	0.153484	InfDown	0.847655	-0.238451	1.04991
chr9_134390071_134392772	0.29093	0.357332	InfUp	1.02522	0.0359361	0.536212
chr12_124873762_124877204	0.00301914	0.012852	InfDown	0.866486	-0.206752	2.52012
chr5_75697078_75700095	0.184395	0.258182	InfDown	0.944298	-0.0826864	0.734251
chr8_93976156_93979153	0.00122823	0.0066008	InfUp	1.13533	0.183117	2.91072
chr10_75935092_75937792	0.00108996	0.00606226	InfDown	0.910809	-0.134779	2.96259
chr17_73900104_73902404	0.0413572	0.0881329	InfDown	0.974456	-0.0373312	1.38345
chr20_1575199_1578099	0.652872	0.666514	InfUp	1.0103	0.0147901	0.185172
chr5_180686895_180689899	0.605344	0.62428	InfUp	1.02694	0.0383509	0.217998
chr10_73609994_73612781	0.249207	0.31916	InfDown	0.960601	-0.0579911	0.603439
chr6_34802178_34804478	0.00335587	0.0138995	InfDown	0.852347	-0.230487	2.47419
chr11_74159744_74161557	0.084065	0.147345	InfDown	0.968649	-0.0459536	1.07538
chr15_91381800_91384028	0.431378	0.476658	InfUp	1.12613	0.171372	0.365142
chr10_116502663_116504681	0.00981473	0.0304497	InfUp	1.16098	0.215342	2.00812
chr11_77704776_77707044	0.11789	0.187669	InfUp	1.02556	0.0364084	0.928523
chr11_2922720_2924620	0.239284	0.310374	InfUp	1.18447	0.244236	0.621086
chr19_7984412_7987158	0.105709	0.173759	InfUp	1.06729	0.0939557	0.975887
chr9_75834252_75836259	0.00174075	0.00859442	InfDown	0.668423	-0.581166	2.75926
chr3_11534454_11536454	0.000513858	0.00344558	InfUp	1.16277	0.217561	3.28916
chr12_95155631_95158031	6.8013e-06	0.000128721	InfUp	1.48296	0.568482	5.16741
chr16_58662298_58665238	0.21082	0.284058	InfDown	0.948444	-0.0763655	0.676089
chr1_27761098_27764099	0.269675	0.337686	InfUp	1.08196	0.113641	0.56916
chr4_37758215_37761110	0.00896062	0.0284476	InfDown	0.845173	-0.242682	2.04766
chr10_101941380_101946254	5.47355e-10	2.09774e-07	InfUp	1.32835	0.409633	9.26173
chr2_122512359_122514559	0.0413572	0.0881329	InfDown	0.922554	-0.116295	1.38345
chr7_157294702_157296994	0.131005	0.202144	InfDown	0.789193	-0.341549	0.882713
chr7_7296802_7300202	1.56037e-06	4.27152e-05	InfUp	1.28682	0.363805	5.80677
chr2_109647242_109650242	0.192971	0.26705	InfDown	0.983299	-0.0242977	0.714508
chr12_8110731_8114328	0.249207	0.31916	InfUp	1.02762	0.0393014	0.603439
chr7_73623494_73626594	0.00174075	0.00859442	InfUp	1.229	0.297487	2.75926
chr18_9774276_9776876	0.239284	0.310374	InfUp	1.01092	0.0156675	0.621086
chr7_75504902_75508694	0.00271231	0.0119439	InfUp	1.25215	0.324412	2.56666
chr15_50356066_50359938	0.0333649	0.0759442	InfUp	1.10081	0.138569	1.47671
chr3_13039733_13042270	0.000226969	0.00186066	InfUp	1.22923	0.297759	3.64403
chr19_41308337_41310337	0.00412861	0.0161975	InfDown	0.873819	-0.194593	2.3842
chr16_53467738_53470673	0.617401	0.635059	InfUp	1.03568	0.0505773	0.209432
chr15_55512238_55516220	0.0944427	0.160023	InfUp	1.17109	0.227849	1.02483
chr12_48201431_48203231	0.0700986	0.128947	InfDown	0.892152	-0.164639	1.15429
chr19_50309641_50312865	0.00614681	0.0217121	InfDown	0.86296	-0.212634	2.21135
chr17_4064204_4066604	0.000300327	0.00228628	InfDown	0.831278	-0.266596	3.52241
chr10_102015481_102018192	0.000584998	0.003798	InfDown	0.822638	-0.28167	3.23285
chr3_53924402_53927254	0.047475	0.0975265	InfDown	0.911741	-0.133304	1.32354
chr11_64636748_64639376	0.176054	0.249985	InfDown	0.976837	-0.0338108	0.754355
chr1_249119102_249121902	0.468688	0.507504	InfDown	0.955911	-0.0650523	0.329116
chr19_59083153_59087635	0.00981473	0.0304497	InfUp	1.10192	0.140016	2.00812
chr16_81641398_81643335	0.000126484	0.00119048	InfDown	0.781969	-0.354816	3.89796
chr2_60665629_60667942	7.97322e-05	0.000837189	InfDown	0.897769	-0.155584	4.09837
chr15_64678866_64681028	0.0107369	0.0325452	InfDown	0.915891	-0.126752	1.96912
chr14_69043415_69046631	0.249207	0.31916	InfDown	0.991155	-0.012817	0.603439
chr7_55600199_55603410	0.00676725	0.023202	InfDown	0.835487	-0.259311	2.16959
chr19_4181237_4183565	0.29093	0.357332	InfDown	0.963249	-0.0540197	0.536212
chr10_75743363_75744863	0.0944427	0.160023	InfUp	1.06246	0.0874076	1.02483
chr1_16839498_16842099	0.0107369	0.0325452	InfDown	0.866176	-0.207269	1.96912
chr3_152015433_152017733	0.0999632	0.166818	InfDown	0.97125	-0.042085	1.00016
chr19_55299533_55300865	0.382599	0.436037	InfDown	0.992505	-0.010854	0.417257
chr20_33195999_33198706	0.543794	0.570057	InfDown	0.966891	-0.0485748	0.264565
chr12_49503004_49505431	0.00676725	0.023202	InfUp	1.05608	0.0787253	2.16959
chr17_75447604_75451008	0.0194648	0.0504258	InfDown	0.888056	-0.171277	1.71075
chr12_29316893_29318992	0.0117313	0.0347267	InfDown	0.897288	-0.156357	1.93065
chr6_131520378_131522278	0.00505125	0.0187382	InfDown	0.825091	-0.277375	2.2966
chr1_204959899_204963102	0.00372484	0.015012	InfDown	0.891761	-0.165271	2.42889
chr3_187506233_187509033	4.55358e-06	9.4333e-05	InfUp	1.31503	0.39509	5.34165
chr9_4678059_4680910	0.00335587	0.0138995	InfDown	0.887945	-0.171457	2.47419
chr3_57656354_57659326	0.617401	0.635059	InfUp	1.00029	0.000424893	0.209432
chr1_38855798_38859600	0.11789	0.187669	InfUp	1.10996	0.150512	0.928523
chr2_121954142_121956770	0.29093	0.357332	InfUp	1.03083	0.0438047	0.536212
chr11_128451544_128454044	0.382599	0.436037	InfUp	1.0104	0.0149332	0.417257
chr11_130015244_130018057	0.0443334	0.0925771	InfDown	0.908262	-0.138819	1.35327
chr21_34407897_34409998	0.184395	0.258182	InfDown	0.969999	-0.0439453	0.734251
chr14_92883517_92885236	0.00505125	0.0187382	InfUp	1.19526	0.257326	2.2966
chr1_41173898_41175998	0.000261339	0.00206912	InfDown	0.856236	-0.22392	3.5828
chr3_187491032_187492759	0.358824	0.416213	InfUp	1.01259	0.0180527	0.445118
chr6_6803231_6805202	0.105709	0.173759	InfDown	0.915382	-0.127554	0.975887
chr3_183852026_183854333	9.35977e-08	5.88658e-06	InfDown	0.822039	-0.282722	7.02873
chr11_48040915_48044996	0.382599	0.436037	InfUp	1.01586	0.0227063	0.417257
chr2_8197801_8199942	0.024685	0.0604748	InfUp	1.0827	0.11463	1.60757
chr5_96414298_96416389	0.493732	0.528739	InfDown	0.917323	-0.124498	0.306509
chr6_26401078_26403834	0.0210928	0.0536462	InfUp	1.03658	0.0518383	1.67587
chr17_28704830_28708304	0.00981473	0.0304497	InfUp	1.13635	0.184412	2.00812
chr19_3164133_3167265	0.0210928	0.0536462	InfDown	0.912786	-0.131651	1.67587
chr10_101538063_101539994	0.145067	0.217866	InfUp	1.07325	0.101986	0.838433
chr19_11924165_11926065	0.00155215	0.0078822	InfDown	0.882144	-0.180913	2.80907
chr7_102937294_102939102	0.192971	0.26705	InfDown	0.979786	-0.0294619	0.714508
chr11_129694686_129699144	0.137917	0.210087	InfDown	0.949725	-0.0744182	0.860384
chr7_28723300_28726800	0.000513858	0.00344558	InfUp	1.35561	0.438947	3.28916
chr19_13213025_13216712	0.00981473	0.0304497	InfDown	0.905512	-0.143194	2.00812
chr14_101586117_101588852	0.00301914	0.012852	InfDown	0.769308	-0.378366	2.52012
chr22_24036852_24040302	0.382599	0.436037	InfUp	1.00922	0.013239	0.417257
chr9_71120172_71122372	0.280207	0.347187	InfDown	0.937242	-0.0935068	0.552521
chr6_1708502_1711078	0.543794	0.570057	InfDown	0.99953	-0.000678534	0.264565
chr6_136609212_136612334	0.419057	0.466913	InfDown	0.97952	-0.0298528	0.377727
chr12_110337062_110339031	0.0745463	0.134843	InfDown	0.958183	-0.0616274	1.12757
chr19_58329965_58332180	0.0117313	0.0347267	InfDown	0.868718	-0.20304	1.93065
chr1_229202099_229206198	0.358824	0.416213	InfDown	0.949964	-0.0740559	0.445118
chr19_2072881_2075865	1.74795e-05	0.000262385	InfDown	0.863476	-0.211773	4.75747
chr14_24780532_24784917	0.687084	0.696742	InfUp	1.0122	0.0174907	0.16299
chr18_21165100_21167903	0.0443334	0.0925771	InfDown	0.902541	-0.147935	1.35327
chr3_129812230_129815254	0.229576	0.301641	InfDown	0.993945	-0.00876184	0.639074
chr6_32936389_32940789	0.493732	0.528739	InfDown	0.910487	-0.135289	0.306509
chr2_43405876_43406986	0.00138183	0.00720217	InfDown	0.848444	-0.237109	2.85955
chr10_120496382_120499181	0.0507874	0.102477	InfDown	0.915824	-0.126857	1.29424
chr12_6454128_6456731	0.443765	0.486444	InfDown	0.974931	-0.0366282	0.352847
chr19_56914337_56916337	0.00557587	0.0201837	InfUp	1.15946	0.213447	2.25369
chr19_19028665_19031450	0.054276	0.107258	InfDown	0.964669	-0.0518937	1.26539
chr7_130609100_130611800	0.0266598	0.0640338	InfUp	1.17176	0.22868	1.57414
chr11_66199535_66201244	0.675836	0.68704	InfDown	0.989622	-0.0150501	0.170159
chr1_2185798_2188701	0.105709	0.173759	InfDown	0.839995	-0.251548	0.975887
chr19_38907337_38910380	0.00194924	0.00932717	InfUp	1.21925	0.28599	2.71013
chr12_62643831_62646331	1.94913e-06	5.05373e-05	InfUp	1.21078	0.27594	5.71016
chr8_12050803_12053103	0.0507874	0.102477	InfUp	1.11748	0.160253	1.29424
chr15_45001966_45005500	0.0745463	0.134843	InfDown	0.96845	-0.0462502	1.12757
chr17_58602004_58604604	0.0151915	0.0419898	InfDown	0.949224	-0.0751797	1.8184
chr3_172011226_172013654	0.0700986	0.128947	InfDown	0.870424	-0.200209	1.15429
chr1_247372698_247375102	0.675836	0.68704	InfUp	1.01414	0.0202567	0.170159
chr9_135281072_135282971	0.370651	0.425943	InfDown	0.98879	-0.0162637	0.431035
chr7_27736702_27738800	3.70587e-06	8.0726e-05	InfDown	0.740176	-0.434059	5.43111
chr7_99102299_99104002	0.152455	0.225947	InfUp	1.02764	0.0393373	0.816858
chr1_17955399_17957902	2.09147e-05	0.000302831	InfUp	2.64243	1.40186	4.67955
chr6_30293385_30297889	0.176054	0.249985	InfDown	0.979883	-0.0293185	0.754355
chr18_3036376_3038893	4.76062e-07	1.81882e-05	InfDown	0.792065	-0.33631	6.32234
chr5_10248782_10251599	0.0891445	0.153484	InfDown	0.948396	-0.0764392	1.04991
chr15_90426666_90429128	0.419057	0.466913	InfDown	0.943714	-0.083579	0.377727
chr5_156709583_156711599	0.131005	0.202144	InfDown	0.950474	-0.0732808	0.882713
chr2_70320929_70323859	0.00155215	0.0078822	InfDown	0.942751	-0.0850521	2.80907
chr2_69000770_69003559	0.047475	0.0975265	InfDown	0.894758	-0.160431	1.32354
chr4_144150999_144153110	0.382599	0.436037	InfDown	0.995808	-0.00606061	0.417257
chr15_60770428_60772528	0.000754194	0.004604	InfDown	0.814124	-0.296679	3.12252
chr12_118744431_118746331	0.00896062	0.0284476	InfUp	1.09538	0.131427	2.04766
chr10_6437571_6443230	0.0128022	0.0370211	InfUp	1.16452	0.21973	1.89271
chr7_87983094_87986200	0.000584998	0.003798	InfUp	1.24237	0.313099	3.23285
chr16_17387735_17389937	0.000146856	0.00133906	InfDown	0.831982	-0.265376	3.83311
chr6_36659012_36661497	0.000584998	0.003798	InfDown	0.760637	-0.39472	3.23285
chr17_82201_85106	0.220086	0.293002	InfUp	1.10139	0.139322	0.657408
chr20_5633623_5635299	0.0117313	0.0347267	InfDown	0.815299	-0.2946	1.93065
chr3_49043702_49046454	0.358824	0.416213	InfUp	1.00371	0.00534378	0.445118
chr7_507194_509300	6.8052e-05	0.000743841	InfDown	0.709269	-0.495596	4.16716
chr18_44675776_44677831	0.176054	0.249985	InfUp	1.1011	0.138952	0.754355
chr12_8122473_8125831	0.324164	0.386389	InfUp	1.00337	0.0048578	0.489235
chr15_59591400_59593800	0.568622	0.591633	InfDown	0.965135	-0.0511969	0.245176
chr12_116773817_116775617	0.456206	0.497104	InfDown	0.978928	-0.0307258	0.340839
chr1_9152599_9154799	0.301835	0.366869	InfDown	0.951078	-0.072364	0.52023
chr6_27831912_27834812	0.0128022	0.0370211	InfUp	1.1135	0.155095	1.89271
chr4_185816399_185819815	0.111684	0.180818	InfUp	1.11407	0.155841	0.952009
chr19_45244358_45246347	0.11789	0.187669	InfUp	1.06718	0.0938038	0.928523
chr5_102454495_102457299	0.00301914	0.012852	InfDown	0.886116	-0.174432	2.52012
chr8_77911095_77913803	0.0287611	0.0677669	InfDown	0.892076	-0.164762	1.54119
chr15_101596428_101599920	0.12433	0.194835	InfUp	1.16991	0.226398	0.905426
chr20_43149199_43151999	0.641176	0.656102	InfUp	1.01029	0.0147762	0.193023
chr12_6658006_6661204	0.20178	0.275173	InfUp	1.11615	0.158525	0.695121
chr4_122721035_122723510	0.176054	0.249985	InfDown	0.916941	-0.125099	0.754355
chr1_167585198_167588202	0.00505125	0.0187382	InfDown	0.921388	-0.118119	2.2966
chr8_144626966_144630995	1.20986e-05	0.00019731	InfUp	1.6502	0.722644	4.91726
chr3_188665759_188667633	0.21082	0.284058	InfUp	1.0187	0.0267306	0.676089
chr4_3509198_3511498	0.176054	0.249985	InfUp	1.15281	0.205149	0.754355
chr20_2293999_2296558	0.443765	0.486444	InfDown	0.969176	-0.0451702	0.352847
chr19_8558165_8560437	0.468688	0.507504	InfUp	1.03263	0.0463223	0.329116
chr11_102961876_102963944	0.456206	0.497104	InfDown	0.995661	-0.00627298	0.340839
chr6_24657634_24660578	0.0107369	0.0325452	InfDown	0.846866	-0.239795	1.96912
chr5_102728083_102730378	0.506268	0.539152	InfDown	0.977807	-0.0323778	0.295619
chr19_6371737_6374337	0.12433	0.194835	InfUp	1.09312	0.128455	0.905426
chr16_28503638_28507336	0.00614681	0.0217121	InfDown	0.867813	-0.204545	2.21135
chr6_114290778_114293412	0.176054	0.249985	InfDown	0.979554	-0.0298038	0.754355
chr7_100302502_100304502	0.105709	0.173759	InfUp	1.08433	0.116805	0.975887
chr19_19482837_19485080	0.664429	0.676846	InfDown	0.992918	-0.0102533	0.177552
chr16_11835436_11838598	0.12433	0.194835	InfDown	0.967151	-0.0481876	0.905426
chr3_59271626_59273926	0.00744066	0.0248103	InfDown	0.721166	-0.471596	2.12839
chr6_106544391_106547212	7.77381e-07	2.50889e-05	InfUp	1.37643	0.460934	6.10937
chr12_58134406_58139331	0.000450546	0.00312175	InfUp	1.17213	0.229137	3.34626
chr6_164087652_164089952	0.0891445	0.153484	InfDown	0.885728	-0.175065	1.04991
chr21_34913592_34916692	0.556235	0.580419	InfUp	1.00793	0.0113924	0.254742
chr7_73643294_73645902	0.0358785	0.0797416	InfUp	1.10452	0.143423	1.44517
chr1_183602902_183606001	0.176054	0.249985	InfUp	1.03113	0.0442277	0.754355
chr12_96388906_96392704	0.137917	0.210087	InfDown	0.917249	-0.124614	0.860384
chr2_100386959_100390142	1.94913e-06	5.05373e-05	InfDown	0.607323	-0.719463	5.71016
chr11_73037915_73040015	0.047475	0.0975265	InfUp	1.15035	0.202073	1.32354
chr17_58381004_58383904	0.0507874	0.102477	InfDown	0.907994	-0.139245	1.29424
chr20_55002299_55006106	0.00614681	0.0217121	InfDown	0.823051	-0.280946	2.21135
chr1_21163099_21165602	0.518799	0.549111	InfDown	0.989918	-0.0146187	0.285001
chr14_65540552_65542417	0.312916	0.377383	InfUp	1.00754	0.0108391	0.504572
chr5_4041699_4043719	0.335571	0.396173	InfDown	0.95113	-0.072285	0.474215
chr1_160315799_160318199	0.20178	0.275173	InfUp	1.16375	0.218786	0.695121
chr20_48997599_48999899	1.45636e-05	0.000226948	InfUp	1.2649	0.339025	4.83673
chr8_134531503_134534303	4.16916e-05	0.000514392	InfUp	1.39869	0.484076	4.37995
chr12_89820531_89822731	0.0700986	0.128947	InfDown	0.877661	-0.188264	1.15429
chr1_38323599_38326202	0.358824	0.416213	InfDown	0.992403	-0.0110017	0.445118
chr13_99136053_99138316	0.431378	0.476658	InfUp	1.01334	0.0191228	0.365142
chr3_44378726_44381354	0.0287611	0.0677669	InfDown	0.927876	-0.107996	1.54119
chr1_16211599_16214298	0.00122823	0.0066008	InfDown	0.837624	-0.255626	2.91072
chr3_48934026_48937230	0.0128022	0.0370211	InfDown	0.895689	-0.158931	1.89271
chr12_49462804_49464706	0.0891445	0.153484	InfDown	0.943994	-0.0831502	1.04991
chr19_48823812_48826758	0.493732	0.528739	InfUp	1.01863	0.0266371	0.306509
chr1_222884899_222887802	0.12433	0.194835	InfDown	0.966957	-0.0484758	0.905426
chr11_3805644_3810096	0.00817053	0.0265229	InfDown	0.929108	-0.106082	2.08775
chr6_31321950_31326289	0.0358785	0.0797416	InfUp	1.30162	0.380307	1.44517
chr10_100205181_100207492	0.0139541	0.0393952	InfDown	0.903827	-0.145882	1.8553
chr6_11388121_11389402	0.000513858	0.00344558	InfDown	0.753693	-0.40795	3.28916
chr15_91405819_91407566	0.0385408	0.0839396	InfUp	1.11804	0.16097	1.41408
chr12_117841517_117843704	0.111684	0.180818	InfDown	0.800117	-0.321716	0.952009
chr7_76177894_76179902	0.000108695	0.00106986	InfDown	0.875645	-0.191582	3.96379
chr1_27480598_27483301	0.084065	0.147345	InfDown	0.950172	-0.0737397	1.07538
chr16_4244035_4245835	0.0045698	0.017405	InfDown	0.873699	-0.194792	2.3401
chr17_78864606_78866706	0.324164	0.386389	InfDown	0.876126	-0.190789	0.489235
chr1_32531398_32533002	0.301835	0.366869	InfUp	1.0386	0.0546384	0.52023
chr19_9901833_9904537	0.580943	0.602715	InfDown	0.986847	-0.0191016	0.235866
chr9_95501071_95504372	0.152455	0.225947	InfDown	0.897909	-0.155359	0.816858
chr8_145128033_145130033	0.0139541	0.0393952	InfUp	1.22468	0.292403	1.8553
chr20_18773999_18775906	0.0045698	0.017405	InfDown	0.886078	-0.174494	2.3401
chr3_128335830_128339526	0.0443334	0.0925771	InfDown	0.804261	-0.314265	1.35327
chr2_198080301_198082242	0.000854131	0.00504822	InfUp	1.15597	0.209099	3.06848
chr15_45945300_45947566	0.0891445	0.153484	InfUp	1.06389	0.0893526	1.04991
chr7_107203394_107205400	0.0944427	0.160023	InfDown	0.955125	-0.0662391	1.02483
chr9_140461752_140463581	0.192971	0.26705	InfDown	0.917728	-0.123861	0.714508
chr16_11717467_11719875	0.000300327	0.00228628	InfUp	1.27355	0.348857	3.52241
chr22_41251402_41254150	0.152455	0.225947	InfDown	0.940601	-0.0883459	0.816858
chr6_31794092_31796026	0.00744066	0.0248103	InfUp	1.03453	0.0489788	2.12839
chr2_38839229_38841342	0.556235	0.580419	InfUp	1.01505	0.0215524	0.254742
chr10_91054471_91056694	2.84625e-07	1.29763e-05	InfUp	1.75846	0.814314	6.54573
chr3_194905354_194907654	0.0194648	0.0504258	InfUp	1.04595	0.0648175	1.71075
chr3_196875495_196877933	0.0358785	0.0797416	InfDown	0.903437	-0.146505	1.44517
chr6_28901345_28903604	0.259339	0.328704	InfDown	0.991439	-0.0124039	0.586131
chr13_41534363_41536816	0.00981473	0.0304497	InfDown	0.911734	-0.133315	2.00812
chr2_145152842_145154742	0.20178	0.275173	InfUp	1.08114	0.112557	0.695121
chr7_64837810_64840000	0.0045698	0.017405	InfDown	0.883366	-0.178917	2.3401
chr12_110431806_110434774	0.12433	0.194835	InfDown	0.90013	-0.151794	0.905426
chr19_7716758_7717681	0.0194648	0.0504258	InfUp	1.13805	0.18656	1.71075
chr5_138719799_138722399	0.0128022	0.0370211	InfUp	1.15105	0.202956	1.89271
chr13_114829272_114832863	0.481201	0.518307	InfUp	1.01253	0.017964	0.317674
chr6_26204234_26207012	0.054276	0.107258	InfUp	1.09676	0.13325	1.26539
chr16_11773398_11776736	0.0944427	0.160023	InfDown	0.921958	-0.117226	1.02483
chr8_680103_681703	0.0700986	0.128947	InfUp	1.0619	0.0866522	1.15429
chr1_28156198_28158398	0.0194648	0.0504258	InfDown	0.885704	-0.175104	1.71075
chr9_77762849_77766372	0.054276	0.107258	InfDown	0.926702	-0.109822	1.26539
chr10_70846282_70850592	0.406812	0.45684	InfDown	0.980465	-0.0284626	0.390606
chr12_132165506_132167517	0.0045698	0.017405	InfDown	0.801681	-0.3189	2.3401
chr10_90790181_90793081	0.0045698	0.017405	InfDown	0.810403	-0.303288	2.3401
chr2_123830429_123832069	0.145067	0.217866	InfDown	0.871098	-0.199093	0.838433
chr16_2608835_2611435	0.0443334	0.0925771	InfDown	0.88141	-0.182115	1.35327
chr2_207629442_207631359	0.047475	0.0975265	InfDown	0.929296	-0.105789	1.32354
chr1_185296398_185299502	0.00896062	0.0284476	InfUp	1.21861	0.28524	2.04766
chr16_81494735_81496298	0.419057	0.466913	InfDown	0.981392	-0.0270985	0.377727
chr9_92269881_92273259	6.8013e-06	0.000128721	InfUp	1.28252	0.358986	5.16741
chr8_18066756_18068760	0.11789	0.187669	InfDown	0.952284	-0.0705369	0.928523
chr17_62159301_62161006	0.370651	0.425943	InfDown	0.969141	-0.0452216	0.431035
chr5_108744082_108747408	0.556235	0.580419	InfDown	0.972153	-0.0407452	0.254742
chr21_42795513_42799323	2.49556e-05	0.000345434	InfUp	2.43323	1.28287	4.60283
chr8_141473453_141476103	0.249207	0.31916	InfUp	1.03606	0.0511126	0.603439
chr20_2309699_2312258	0.259339	0.328704	InfDown	0.986743	-0.019253	0.586131
chr17_3571004_3572930	0.160083	0.234	InfDown	0.933765	-0.0988687	0.795655
chr2_84685042_84687429	0.382599	0.436037	InfUp	1.02439	0.0347636	0.417257
chr2_175387201_175390759	0.0228311	0.0569106	InfDown	0.894135	-0.161436	1.64147
chr17_45568706_45571204	0.0151915	0.0419898	InfDown	0.834548	-0.260933	1.8184
chr7_77313494_77316999	0.456206	0.497104	InfUp	1.00509	0.00733158	0.340839
chr17_29988901_29990930	0.047475	0.0975265	InfUp	1.11196	0.153106	1.32354
chr11_64152035_64154235	0.0618035	0.117823	InfDown	0.619428	-0.690992	1.20899
chr19_41261981_41263780	0.259339	0.328704	InfUp	1.83611	0.876654	0.586131
chr11_66111257_66113535	0.220086	0.293002	InfDown	0.974546	-0.037198	0.657408
chr20_1924999_1928358	0.0792003	0.140749	InfUp	1.08572	0.118653	1.10127
chr19_36704565_36707037	0.0413572	0.0881329	InfUp	1.17177	0.228693	1.38345
chr1_52087402_52089402	0.394656	0.446253	InfUp	1.02127	0.0303693	0.403782
chr11_74302957_74304876	0.0891445	0.153484	InfUp	1.04477	0.0631847	1.04991
chr13_49433153_49434763	0.00744066	0.0248103	InfDown	0.93785	-0.0925708	2.12839
chr2_100130429_100132659	0.301835	0.366869	InfDown	0.917311	-0.124517	0.52023
chr12_6569004_6572592	1.20986e-05	0.00019731	InfDown	0.815764	-0.293777	4.91726
chr10_28620792_28624441	0.00817053	0.0265229	InfUp	1.27296	0.348183	2.08775
chr1_160981999_160984902	1.56037e-06	4.27152e-05	InfDown	0.895838	-0.15869	5.80677
chr10_4374492_4377071	0.0309943	0.0717738	InfUp	1.1255	0.170565	1.50872
chr3_64068126_64070226	0.000344452	0.00253411	InfDown	0.71242	-0.4892	3.46287
chr22_50627578_50631297	0.184395	0.258182	InfUp	1.0495	0.0697036	0.734251
chr3_197685754_197688326	0.0358785	0.0797416	InfUp	1.07203	0.100344	1.44517
chr14_93510417_93512617	0.00194924	0.00932717	InfDown	0.856829	-0.22292	2.71013
chr17_33389294_33392306	0.047475	0.0975265	InfDown	0.85326	-0.228943	1.32354
chr6_18387060_18390250	0.0443334	0.0925771	InfUp	1.07377	0.102681	1.35327
chr22_42792150_42795202	7.77381e-07	2.50889e-05	InfDown	0.708776	-0.496598	6.10937
chr7_75114294_75116310	0.0999632	0.166818	InfDown	0.967146	-0.0481947	1.00016
chr11_76046176_76048585	0.823946	0.825494	InfUp	1.00203	0.0029274	0.0841011
chr16_66553373_66554639	4.16916e-05	0.000514392	InfDown	0.888937	-0.169847	4.37995
chr2_111779242_111782059	0.0413572	0.0881329	InfDown	0.928559	-0.106934	1.38345
chr1_161590797_161594502	0.280207	0.347187	InfDown	0.918464	-0.122705	0.552521
chr13_48766416_48769663	0.21082	0.284058	InfDown	0.959849	-0.0591213	0.676089
chr15_64340100_64342900	0.269675	0.337686	InfUp	1.05554	0.0779813	0.56916
chr8_71580095_71582360	0.0139541	0.0393952	InfDown	0.850618	-0.233417	1.8553
chr7_128502194_128504200	0.00217941	0.010132	InfDown	0.842472	-0.2473	2.66166
chr7_45231094_45233894	0.0266598	0.0640338	InfDown	0.934819	-0.0972409	1.57414
chr17_55926704_55930094	0.000196715	0.00166956	InfDown	0.854854	-0.22625	3.70616
chr8_133771003_133774653	0.105709	0.173759	InfDown	0.902994	-0.147212	0.975887
chr2_86940759_86942686	1.65712e-07	8.53903e-06	InfDown	0.696296	-0.522228	6.78065
chr1_185446499_185448302	0.0618035	0.117823	InfDown	0.930236	-0.104332	1.20899
chr19_14491541_14496181	0.047475	0.0975265	InfUp	1.11319	0.154696	1.32354
chr2_243095059_243099670	0.312916	0.377383	InfUp	1.23154	0.300468	0.504572
chr11_10435344_10437576	0.443765	0.486444	InfDown	0.984972	-0.0218455	0.352847
chr2_160759329_160762301	0.137917	0.210087	InfUp	1.08159	0.11316	0.860384
chr19_44668565_44670165	0.0999632	0.166818	InfDown	0.89672	-0.157271	1.00016
chr12_133345662_133348917	0.000664815	0.00418332	InfDown	0.835672	-0.258992	3.1773
chr1_156735499_156738698	0.280207	0.347187	InfDown	0.948476	-0.0763165	0.552521
chr19_48757865_48760080	0.160083	0.234	InfDown	0.97017	-0.0436905	0.795655
chr13_49065413_49067963	0.0579464	0.112499	InfUp	1.02547	0.036285	1.23697
chr1_247522099_247524902	6.8013e-06	0.000128721	InfUp	2.62981	1.39496	5.16741
chr19_45138758_45140465	0.00372484	0.015012	InfDown	0.72395	-0.466038	2.42889
chr17_18379004_18381504	0.000513858	0.00344558	InfDown	0.75074	-0.413615	3.28916
chr7_23337902_23339802	0.0658526	0.123526	InfUp	1.03428	0.0486249	1.18143
chr19_9433658_9435981	0.687084	0.696742	InfUp	1.00494	0.00711031	0.16299
chr2_228279429_228282345	2.09147e-05	0.000302831	InfUp	1.16584	0.221368	4.67955
chr6_166671196_166674178	0.00301914	0.012852	InfDown	0.769825	-0.377397	2.52012
chr6_31631993_31634631	0.324164	0.386389	InfDown	0.998169	-0.00264392	0.489235
chr17_57695301_57698401	0.0507874	0.102477	InfDown	0.957614	-0.0624834	1.29424
chr10_89785892_89788871	0.047475	0.0975265	InfUp	1.10597	0.145311	1.32354
chr8_48435003_48437623	0.0579464	0.112499	InfDown	0.950868	-0.0726823	1.23697
chr22_37705697_37708750	0.000344452	0.00253411	InfDown	0.859626	-0.218218	3.46287
chr5_93929999_93932583	0.0507874	0.102477	InfUp	1.05759	0.080775	1.29424
chr14_77443584_77445517	0.0413572	0.0881329	InfDown	0.867577	-0.204936	1.38345
chr9_80323459_80325859	0.239284	0.310374	InfDown	0.968008	-0.0469087	0.621086
chr13_20355413_20358013	0.431378	0.476658	InfUp	1.02413	0.0344035	0.365142
chr21_44524123_44525736	0.0700986	0.128947	InfUp	1.09176	0.126654	1.15429
chr11_47269457_47271657	0.00817053	0.0265229	InfDown	0.931248	-0.102763	2.08775
chr11_116776444_116777976	0.00412861	0.0161975	InfDown	0.868885	-0.202763	2.3842
chr12_7013406_7015006	0.0443334	0.0925771	InfUp	1.0962	0.132515	1.35327
chr12_110031762_110034618	0.0999632	0.166818	InfUp	1.11676	0.159318	1.00016
chr18_54317503_54320893	0.00335587	0.0138995	InfUp	1.06946	0.096881	2.47419
chr4_190486799_190489699	0.000226969	0.00186066	InfDown	0.783921	-0.35122	3.64403
chr16_88715598_88719036	0.239284	0.310374	InfDown	0.922713	-0.116047	0.621086
chr11_33933435_33935957	0.78918	0.792087	InfDown	0.978871	-0.0308089	0.102824
chr1_52154999_52157802	1.00176e-05	0.000173036	InfUp	1.33601	0.417934	4.99924
chr9_131266171_131268472	0.0891445	0.153484	InfDown	0.918867	-0.122073	1.04991
chr9_38045859_38048671	0.145067	0.217866	InfDown	0.917812	-0.123729	0.838433
chr1_21289998_21293102	0.0700986	0.128947	InfUp	1.06266	0.0876791	1.15429
chr2_128168294_128170629	0.456206	0.497104	InfDown	0.950573	-0.0731309	0.340839
chr3_39208026_39209433	0.0385408	0.0839396	InfUp	1.2057	0.269869	1.41408
chr22_46988097_46990597	0.000226969	0.00186066	InfDown	0.820243	-0.285876	3.64403
chr1_182161898_182164402	0.000261339	0.00206912	InfUp	1.27389	0.349241	3.5828
chr2_219596659_219599986	0.0117313	0.0347267	InfDown	0.872564	-0.196668	1.93065
chr2_32816129_32818542	0.000584998	0.003798	InfUp	1.13882	0.187542	3.23285
chr20_52550299_52552599	0.0165192	0.0445745	InfDown	0.922704	-0.11606	1.78201
chr2_101729001_101732129	0.00676725	0.023202	InfUp	1.17866	0.237147	2.16959
chr2_113943829_113946229	0.00174075	0.00859442	InfDown	0.912179	-0.132612	2.75926
chr19_6062235_6063137	0.0117313	0.0347267	InfDown	0.884759	-0.176643	1.93065
chr20_58672158_58673758	0.229576	0.301641	InfUp	1.07331	0.102073	0.639074
chr3_14417933_14420770	9.32032e-05	0.000943884	InfUp	1.17974	0.238474	4.03057
chr17_70709504_70711908	9.35977e-08	5.88658e-06	InfUp	1.59705	0.675407	7.02873
chr1_11071498_11073999	0.0333649	0.0759442	InfDown	0.901097	-0.150246	1.47671
chr20_55067399_55069099	0.0658526	0.123526	InfDown	0.909856	-0.13629	1.18143
chr9_100682915_100686904	2.49556e-05	0.000345434	InfDown	0.854316	-0.227158	4.60283
chr12_50190104_50192606	0.269675	0.337686	InfDown	0.946484	-0.0793507	0.56916
chr5_171536799_171539095	0.0151915	0.0419898	InfDown	0.937954	-0.0924109	1.8184
chr6_11322678_11325734	0.024685	0.0604748	InfDown	0.920867	-0.118935	1.60757
chr6_6856736_6859778	0.00243309	0.0110028	InfDown	0.706468	-0.501304	2.61384
chr11_72738157_72741435	0.00217941	0.010132	InfDown	0.883943	-0.177975	2.66166
chr9_99683615_99685871	3.00334e-06	6.88466e-05	InfUp	1.45705	0.543049	5.5224
chr17_8058694_8061508	0.358824	0.416213	InfDown	0.994401	-0.008101	0.445118
chr4_86577599_86580135	1.74795e-05	0.000262385	InfUp	1.13857	0.187219	4.75747
chr5_142813883_142815699	0.0999632	0.166818	InfUp	1.07816	0.10857	1.00016
chr6_136686178_136687878	9.85786e-07	3.03761e-05	InfDown	0.663013	-0.592892	6.00622
chr15_69082800_69085700	0.20178	0.275173	InfDown	0.938324	-0.0918424	0.695121
chr4_84473410_84475110	0.0944427	0.160023	InfUp	1.04542	0.0640803	1.02483
chr14_90722217_90724331	0.176054	0.249985	InfDown	0.967472	-0.0477087	0.754355
chr16_1592698_1595037	0.239284	0.310374	InfUp	1.07236	0.100786	0.621086
chr7_89974794_89977502	0.111684	0.180818	InfDown	0.944254	-0.0827536	0.952009
chr19_36485365_36487337	0.00676725	0.023202	InfDown	0.932668	-0.100565	2.16959
chr1_111504999_111507902	0.335571	0.396173	InfDown	0.97757	-0.0327287	0.474215
chr10_126416481_126418792	0.000450546	0.00312175	InfDown	0.854799	-0.226343	3.34626
chr6_30593544_30595889	0.176054	0.249985	InfDown	0.978381	-0.0315317	0.754355
chr16_31123798_31125698	0.443765	0.486444	InfUp	1.03868	0.0547458	0.352847
chr1_109675402_109677802	0.259339	0.328704	InfDown	0.916786	-0.125343	0.586131
chr10_47669392_47671881	0.00108996	0.00606226	InfDown	0.84412	-0.24448	2.96259
chr17_26367404_26370004	0.00108996	0.00606226	InfUp	1.13168	0.178467	2.96259
chr11_2420103_2423096	0.160083	0.234	InfDown	0.939946	-0.0893499	0.795655
chr13_51287463_51290616	0.00271231	0.0119439	InfDown	0.832438	-0.264585	2.56666
chr3_46248359_46251333	0.0618035	0.117823	InfUp	1.18084	0.239819	1.20899
chr11_9293615_9296678	2.96907e-05	0.000396653	InfDown	0.747461	-0.419929	4.52738
chr2_99120929_99126186	0.431378	0.476658	InfUp	1.0173	0.02474	0.365142
chr1_110035898_110037898	0.543794	0.570057	InfDown	0.997459	-0.00367073	0.264565
chr17_21088804_21090904	0.152455	0.225947	InfDown	0.936515	-0.0946263	0.816858
chr1_158985001_158986798	0.00122823	0.0066008	InfDown	0.849173	-0.23587	2.91072
chr8_48588403_48591203	0.431378	0.476658	InfUp	1.00389	0.00559728	0.365142
chr11_119061876_119064335	0.0618035	0.117823	InfDown	0.960779	-0.0577231	1.20899
chr3_32524037_32527670	0.000146856	0.00133906	InfDown	0.793752	-0.33324	3.83311
chr20_37432623_37435069	0.00108996	0.00606226	InfDown	0.547692	-0.868562	2.96259
chr3_169741926_169745059	0.105709	0.173759	InfUp	1.05124	0.0720867	0.975887
chr1_249078999_249081699	0.556235	0.580419	InfUp	1.00563	0.0080936	0.254742
chr16_29755335_29758998	0.269675	0.337686	InfUp	1.05329	0.074905	0.56916
chr2_26099629_26102370	0.259339	0.328704	InfDown	0.980413	-0.0285392	0.586131
chr4_15701059_15706210	0.21082	0.284058	InfUp	1.03246	0.0460834	0.676089
chr6_2792802_2798095	0.0117313	0.0347267	InfUp	1.15573	0.208809	1.93065
chr6_107779812_107782502	0.0385408	0.0839396	InfDown	0.918635	-0.122436	1.41408
chr1_9702998_9706402	0.0266598	0.0640338	InfUp	1.1063	0.145744	1.57414
chr3_71750402_71753054	0.419057	0.466913	InfDown	0.97213	-0.0407785	0.377727
chr1_112157698_112159799	0.00174075	0.00859442	InfDown	0.81989	-0.286497	2.75926
chr1_3758901_3760501	0.220086	0.293002	InfUp	1.69934	0.764978	0.657408
chr19_40561037_40563080	0.0117313	0.0347267	InfDown	0.867427	-0.205185	1.93065
chr12_57939231_57941531	0.0117313	0.0347267	InfUp	1.06224	0.0871031	1.93065
chr11_59580644_59583044	3.69465e-07	1.56786e-05	InfUp	2.06243	1.04435	6.43243
chr2_216978829_216981229	0.000965665	0.00554184	InfDown	0.848192	-0.237537	3.01517
chr5_148227083_148229405	0.0210928	0.0536462	InfDown	0.922916	-0.115729	1.67587
chr20_10837399_10839499	0.531312	0.559122	InfUp	1.01448	0.0207405	0.274651
chr5_38416183_38418183	0.111684	0.180818	InfDown	0.879583	-0.185108	0.952009
chr17_56421001_56423306	0.347128	0.406684	InfDown	0.929304	-0.105777	0.459511
chr17_27442804_27444808	0.249207	0.31916	InfUp	1.04932	0.0694536	0.603439
chr8_143403785_143405485	0.00744066	0.0248103	InfUp	2.28411	1.19163	2.12839
chr10_14867071_14869381	0.12433	0.194835	InfDown	0.975654	-0.0355578	0.905426
chr17_73290602_73294132	0.000108695	0.00106986	InfUp	1.21678	0.283067	3.96379
chr13_53225663_53227913	0.145067	0.217866	InfDown	0.984968	-0.0218509	0.838433
chr6_26122510_26126250	0.00557587	0.0201837	InfUp	1.12265	0.166902	2.25369
chr18_57584225_57586476	0.220086	0.293002	InfDown	0.969138	-0.0452261	0.657408
chr11_65486935_65488757	0.0944427	0.160023	InfDown	0.971153	-0.0422297	1.02483
chr1_36922698_36925102	0.00981473	0.0304497	InfUp	1.12807	0.173853	2.00812
chr14_51221772_51224952	0.0194648	0.0504258	InfDown	0.831388	-0.266406	1.71075
chr15_42802166_42804766	2.96907e-05	0.000396653	InfDown	0.852652	-0.229971	4.52738
chr3_177661259_177663359	0.105709	0.173759	InfUp	1.04707	0.0663621	0.975887
chr11_66078687_66081044	0.00372484	0.015012	InfUp	1.25698	0.329957	2.42889
chr11_78060176_78063257	0.0507874	0.102477	InfDown	0.910515	-0.135246	1.29424
chr1_27972898_27974499	0.0194648	0.0504258	InfUp	1.12517	0.170149	1.71075
chr1_212924899_212928402	0.000300327	0.00228628	InfUp	1.17216	0.229173	3.52241
chr1_20833602_20835202	0.394656	0.446253	InfDown	0.953986	-0.0679597	0.403782
chr1_12013999_12016501	0.0507874	0.102477	InfDown	0.803478	-0.315669	1.29424
chr13_100083853_100086100	3.69465e-07	1.56786e-05	InfDown	0.524064	-0.932185	6.43243
chr19_18302237_18305065	0.0700986	0.128947	InfUp	1.1833	0.242816	1.15429
chr19_10860780_10863365	2.96907e-05	0.000396653	InfDown	0.741953	-0.430601	4.52738
chr20_1548799_1551806	0.312916	0.377383	InfDown	0.952502	-0.0702066	0.504572
chr20_36795599_36798606	0.00676725	0.023202	InfDown	0.892831	-0.163541	2.16959
chr11_78138176_78140015	1.56037e-06	4.27152e-05	InfUp	1.30042	0.378978	5.80677
chr17_79299501_79301904	0.675836	0.68704	InfUp	1.03773	0.0534269	0.170159
chr6_31829495_31831819	0.740661	0.74583	InfUp	1.00142	0.00204233	0.130381
chr16_66183536_66185936	0.131005	0.202144	InfDown	0.880772	-0.18316	0.882713
chr1_65885602_65888602	0.324164	0.386389	InfUp	1.02913	0.0414318	0.489235
chr3_133379754_133381854	0.137917	0.210087	InfDown	0.975565	-0.0356894	0.860384
chr11_6149144_6152276	0.0194648	0.0504258	InfUp	1.0724	0.100847	1.71075
chr11_78645376_78647776	0.152455	0.225947	InfUp	1.07082	0.0987106	0.816858
chr19_40926112_40927637	0.0045698	0.017405	InfUp	1.19539	0.257476	2.3401
chr3_53200682_53206015	0.358824	0.416213	InfDown	0.970578	-0.0430841	0.445118
chr20_8414758_8417199	0.568622	0.591633	InfUp	1.00605	0.00869855	0.245176
chr16_29159273_29161935	0.20178	0.275173	InfDown	0.971411	-0.0418467	0.695121
chr12_8717532_8720517	0.229576	0.301641	InfDown	0.928287	-0.107358	0.639074
chr1_160633798_160637102	5.10408e-08	3.72598e-06	InfUp	1.4841	0.569583	7.29208
chr11_89955444_89957244	0.0413572	0.0881329	InfDown	0.886764	-0.173377	1.38345
chr13_45491113_45493413	0.000965665	0.00554184	InfDown	0.811918	-0.300594	3.01517
chr6_151772212_151774878	0.184395	0.258182	InfDown	0.99242	-0.010977	0.734251
chr1_149361399_149362902	6.95141e-08	4.73623e-06	InfUp	3.0722	1.61927	7.15793
chr9_139266372_139268815	0.00817053	0.0265229	InfDown	0.808296	-0.307045	2.08775
chr8_142248139_142250795	0.00505125	0.0187382	InfUp	1.12822	0.174046	2.2966
chr5_142190482_142194099	0.0413572	0.0881329	InfDown	0.907556	-0.139941	1.38345
chr17_7958504_7960604	0.312916	0.377383	InfDown	0.986734	-0.0192667	0.504572
chr17_61741604_61744608	0.184395	0.258182	InfDown	0.960082	-0.0587711	0.734251
chr1_153357599_153360499	0.0944427	0.160023	InfUp	1.06092	0.0853192	1.02483
chr17_536704_538130	0.0210928	0.0536462	InfDown	0.847656	-0.238449	1.67587
chr19_39925680_39927880	0.176054	0.249985	InfUp	1.05982	0.0838226	0.754355
chr8_131113303_131115660	0.00676725	0.023202	InfDown	0.886642	-0.173577	2.16959
chr20_48505099_48507299	0.301835	0.366869	InfUp	1.10689	0.146515	0.52023
chr12_6464689_6466531	0.0658526	0.123526	InfDown	0.907758	-0.139621	1.18143
chr21_16056597_16059698	0.00505125	0.0187382	InfUp	1.10506	0.144119	2.2966
chr9_34328310_34330872	0.249207	0.31916	InfDown	0.954483	-0.0672092	0.603439
chr1_200305699_200307901	0.00557587	0.0201837	InfUp	1.10317	0.14166	2.25369
chr14_23622517_23624117	0.20178	0.275173	InfDown	0.936653	-0.094413	0.695121
chr6_43278078_43281478	0.00614681	0.0217121	InfUp	1.20363	0.267396	2.21135
chr9_114698749_114701459	0.456206	0.497104	InfUp	1.07721	0.107301	0.340839
chr3_197461033_197464430	1.20986e-05	0.00019731	InfUp	1.25347	0.325925	4.91726
chr7_77426494_77429202	0.0745463	0.134843	InfDown	0.960895	-0.0575497	1.12757
chr1_200987900_200991202	0.358824	0.416213	InfUp	1.05157	0.0725412	0.445118
chr6_30463660_30465304	0.0128022	0.0370211	InfUp	1.03087	0.0438615	1.89271
chr22_39921750_39924350	0.0165192	0.0445745	InfDown	0.846476	-0.240459	1.78201
chr13_114821953_114824563	3.70587e-06	8.0726e-05	InfDown	0.747587	-0.419687	5.43111
chr17_1457801_1460606	0.00335587	0.0138995	InfDown	0.827868	-0.272527	2.47419
chr2_240126529_240128442	0.152455	0.225947	InfDown	0.974834	-0.0367721	0.816858
chr3_155571126_155573833	0.00896062	0.0284476	InfDown	0.896818	-0.157113	2.04766
chr1_40399598_40403701	0.017942	0.0474429	InfDown	0.877562	-0.188426	1.74613
chr12_112846104_112847904	0.0107369	0.0325452	InfDown	0.912416	-0.132236	1.96912
chr6_13294112_13296378	0.131005	0.202144	InfDown	0.934812	-0.0972519	0.882713
chr6_108614734_108617512	0.0309943	0.0717738	InfUp	1.11173	0.152813	1.50872
chr12_65142204_65144862	0.00217941	0.010132	InfUp	1.15419	0.206878	2.66166
chr3_38064859_38067554	0.0194648	0.0504258	InfUp	1.05701	0.0799842	1.71075
chr15_40073466_40076128	0.00981473	0.0304497	InfDown	0.919444	-0.121166	2.00812
chr7_157368694_157370300	0.184395	0.258182	InfDown	0.754904	-0.405636	0.734251
chr19_3811337_3814381	0.024685	0.0604748	InfDown	0.894864	-0.16026	1.60757
chr14_77185982_77188217	0.481201	0.518307	InfDown	0.833875	-0.262097	0.317674
chr5_179945199_179947383	0.0151915	0.0419898	InfDown	0.920936	-0.118827	1.8184
chr19_39892941_39897493	0.00981473	0.0304497	InfUp	1.05332	0.0749487	2.00812
chr14_22916617_22918931	0.249207	0.31916	InfDown	0.959161	-0.0601546	0.603439
chr11_59039078_59042603	2.18121e-07	1.06152e-05	InfDown	0.791085	-0.338096	6.6613
chr2_203102059_203104142	0.00194924	0.00932717	InfDown	0.848788	-0.236524	2.71013
chr7_112060894_112064102	0.431378	0.476658	InfUp	1.00455	0.00654496	0.365142
chr4_13958999_13961105	0.00817053	0.0265229	InfDown	0.852092	-0.230919	2.08775
chr5_10731390_10734292	0.431378	0.476658	InfUp	1.05003	0.0704272	0.365142
chr1_232725099_232727302	5.57577e-06	0.000111189	InfUp	1.2622	0.335938	5.2537
chr5_171300183_171302895	0.0151915	0.0419898	InfUp	1.14609	0.196719	1.8184
chr10_43132671_43135071	0.0333649	0.0759442	InfDown	0.889016	-0.169719	1.47671
chr6_25991412_25993978	0.00138183	0.00720217	InfDown	0.838408	-0.254275	2.85955
chr5_56495089_56496805	0.000965665	0.00554184	InfUp	1.1257	0.170817	3.01517
chr5_96077383_96079989	0.580943	0.602715	InfUp	1.03192	0.0453297	0.235866
chr1_12403998_12406402	3.52313e-05	0.000452911	InfUp	1.3089	0.388352	4.45307
chr2_88295129_88296842	0.145067	0.217866	InfUp	1.07484	0.104126	0.838433
chr6_90006936_90008450	0.176054	0.249985	InfUp	1.36091	0.44457	0.754355
chr6_34298934_34301878	0.000196715	0.00166956	InfDown	0.881725	-0.181599	3.70616
chr19_38825537_38828353	0.00744066	0.0248103	InfUp	1.20955	0.27447	2.12839
chr22_41105149_41108649	0.0107369	0.0325452	InfDown	0.600744	-0.735178	1.96912
chr15_43561600_43564466	0.518799	0.549111	InfUp	1.03201	0.0454536	0.285001
chr14_75163717_75166715	1.65712e-07	8.53903e-06	InfDown	0.817205	-0.29123	6.78065
chr4_8288717_8290810	0.641176	0.656102	InfUp	1.04972	0.0700009	0.193023
chr4_89880799_89883110	2.42506e-06	5.87765e-05	InfUp	1.24379	0.314748	5.61528
chr1_169428701_169431098	0.556235	0.580419	InfDown	0.953966	-0.0679904	0.254742
chr19_18746512_18748765	6.8052e-05	0.000743841	InfUp	1.3597	0.443289	4.16716
chr4_6942299_6946015	0.0385408	0.0839396	InfDown	0.909994	-0.13607	1.41408
chr15_31658928_31661500	2.49556e-05	0.000345434	InfUp	1.23972	0.310014	4.60283
chr12_50235704_50237718	0.0700986	0.128947	InfDown	0.956481	-0.0641917	1.15429
chr12_31475992_31479618	0.047475	0.0975265	InfUp	1.04634	0.0653578	1.32354
chr12_56320004_56322331	0.167949	0.242179	InfDown	0.950674	-0.0729773	0.774822
chr17_14254420_14256708	0.11789	0.187669	InfUp	1.3954	0.480683	0.928523
chr15_50539100_50541628	1.24291e-06	3.58659e-05	InfUp	1.62109	0.696962	5.90556
chr9_138883310_138885736	0.00412861	0.0161975	InfUp	1.57846	0.658513	2.3842
chr3_194884226_194886726	0.00301914	0.012852	InfDown	0.881492	-0.181981	2.52012
chr20_46375499_46379058	0.0266598	0.0640338	InfDown	0.914522	-0.128911	1.57414
chr6_36213378_36217164	0.00412861	0.0161975	InfDown	0.83539	-0.259479	2.3842
chr2_99769945_99772729	0.0658526	0.123526	InfDown	0.926842	-0.109605	1.18143
chr10_129851553_129853894	0.084065	0.147345	InfUp	1.10359	0.142211	1.07538
chr7_74585594_74587802	0.0165192	0.0445745	InfUp	1.22654	0.29459	1.78201
chr12_31867292_31869492	0.312916	0.377383	InfDown	0.990028	-0.0144581	0.504572
chr2_201826859_201829359	0.000126484	0.00119048	InfDown	0.865338	-0.208665	3.89796
chr16_67730098_67733035	0.347128	0.406684	InfDown	0.985048	-0.0217338	0.459511
chr11_28128703_28132735	0.468688	0.507504	InfUp	1.0014	0.00202085	0.329116
chr18_267176_269303	0.0228311	0.0569106	InfDown	0.88435	-0.17731	1.64147
chr10_30011992_30015481	0.269675	0.337686	InfUp	1.01087	0.0155912	0.56916
chr1_150736599_150739200	0.229576	0.301641	InfUp	1.03905	0.0552597	0.639074
chr2_38024659_38026545	0.000664815	0.00418332	InfDown	0.688249	-0.538998	3.1773
chr3_148862633_148865033	0.0891445	0.153484	InfUp	1.1235	0.167998	1.04991
chr15_65275800_65278400	0.167949	0.242179	InfDown	0.958122	-0.0617192	0.774822
chr4_7060499_7063210	0.084065	0.147345	InfDown	0.949502	-0.0747565	1.07538
chr5_171604982_171607727	0.137917	0.210087	InfDown	0.973769	-0.0383483	0.860384
chr7_99953494_99957594	0.358824	0.416213	InfDown	0.991436	-0.0124083	0.445118
chr1_12774201_12775902	0.137917	0.210087	InfUp	1.3373	0.419328	0.860384
chr2_220362142_220364342	1.65712e-07	8.53903e-06	InfUp	1.32527	0.406289	6.78065
chr1_228296002_228297899	0.259339	0.328704	InfUp	1.05041	0.0709526	0.586131
chr12_120111124_120113204	0.0658526	0.123526	InfUp	1.04106	0.0580474	1.18143
chr19_5789865_5792181	0.176054	0.249985	InfDown	0.981526	-0.026902	0.754355
chr19_35167158_35169658	0.176054	0.249985	InfDown	0.891484	-0.165719	0.754355
chr2_135808829_135811466	0.00505125	0.0187382	InfUp	1.07403	0.103031	2.2966
chr16_50722398_50724211	9.32032e-05	0.000943884	InfUp	1.68294	0.750982	4.03057
chr3_99791126_99793826	0.0210928	0.0536462	InfDown	0.936446	-0.0947318	1.67587
chr17_81005101_81007734	0.259339	0.328704	InfDown	0.981796	-0.0265045	0.586131
chr7_6486294_6489210	0.0792003	0.140749	InfDown	0.934704	-0.097419	1.10127
chr17_72007501_72010106	0.382599	0.436037	InfUp	1.21926	0.286009	0.417257
chr4_4944599_4947005	0.0194648	0.0504258	InfDown	0.826751	-0.274476	1.71075
chr5_140698983_140701595	0.324164	0.386389	InfDown	0.987456	-0.018211	0.489235
chr5_40404727_40408418	0.0507874	0.102477	InfUp	1.19736	0.259857	1.29424
chr3_47553826_47556126	0.9208	0.9208	InfDown	0.993502	-0.00940541	0.0358348
chr16_81799367_81801398	0.176054	0.249985	InfDown	0.944825	-0.0818811	0.754355
chr5_137088378_137091383	0.0151915	0.0419898	InfDown	0.937416	-0.093239	1.8184
chr20_52531523_52533999	0.301835	0.366869	InfUp	1.03977	0.0562618	0.52023
chr1_234465002_234467202	0.220086	0.293002	InfUp	1.0681	0.0950415	0.657408
chr11_72692244_72693944	0.481201	0.518307	InfUp	1.0115	0.016492	0.317674
chr19_37340265_37342437	0.0999632	0.166818	InfDown	0.934166	-0.0982499	1.00016
chr10_65015071_65016971	0.220086	0.293002	InfDown	0.965206	-0.0510907	0.657408
chr10_85915192_85917881	0.29093	0.357332	InfDown	0.936719	-0.0943114	0.536212
chr1_36264998_36267502	0.176054	0.249985	InfUp	1.04964	0.0698913	0.754355
chr6_133062178_133064636	0.0117313	0.0347267	InfDown	0.823093	-0.280872	1.93065
chr7_6542599_6545102	4.76062e-07	1.81882e-05	InfUp	1.35392	0.437146	6.32234
chr7_95949494_95952104	0.00217941	0.010132	InfDown	0.849897	-0.23464	2.66166
chr18_9733600_9736701	0.0228311	0.0569106	InfUp	1.08155	0.113097	1.64147
chr14_72048817_72051617	0.335571	0.396173	InfDown	0.944162	-0.0828934	0.474215
chr10_116285386_116287386	0.0443334	0.0925771	InfDown	0.805738	-0.311617	1.35327
chr3_39424033_39426333	0.000754194	0.004604	InfDown	0.753311	-0.408682	3.12252
chr2_109853442_109856829	0.00557587	0.0201837	InfUp	1.08793	0.121584	2.25369
chr18_33195376_33198093	0.000261339	0.00206912	InfDown	0.793716	-0.333305	3.5828
chr21_40465592_40467597	0.105709	0.173759	InfDown	0.838426	-0.254245	0.975887
chr7_131011694_131014002	0.394656	0.446253	InfDown	0.991198	-0.0127553	0.403782
chr1_143912698_143915002	0.000300327	0.00228628	InfUp	1.2717	0.346754	3.52241
chr14_91124352_91126452	0.11789	0.187669	InfDown	0.934787	-0.0972898	0.928523
chr17_61838004_61840108	0.664429	0.676846	InfDown	0.977538	-0.0327752	0.177552
chr12_7052493_7056418	0.29093	0.357332	InfDown	0.946972	-0.0786058	0.536212
chr14_52371431_52373917	0.176054	0.249985	InfUp	1.02355	0.033577	0.754355
chr5_79702178_79705082	0.652872	0.666514	InfDown	0.981549	-0.0268683	0.185172
chr15_55685366_55688928	0.419057	0.466913	InfUp	1.00408	0.00587945	0.377727
chr6_13202278_13204778	0.000226969	0.00186066	InfDown	0.845723	-0.241743	3.64403
chr1_62105697_62108399	5.79403e-05	0.000659165	InfDown	0.680763	-0.554775	4.23702
chr9_127153859_127157172	0.00155215	0.0078822	InfDown	0.929056	-0.106163	2.80907
chr5_142329395_142331999	0.000126484	0.00119048	InfUp	1.38537	0.470272	3.89796
chr16_90022198_90024998	0.017942	0.0474429	InfDown	0.853343	-0.228802	1.74613
chr19_38864058_38866780	0.047475	0.0975265	InfDown	0.895094	-0.159889	1.32354
chr9_132095215_132098271	0.239284	0.310374	InfUp	1.11786	0.16074	0.621086
chr12_104871304_104873431	0.419057	0.466913	InfUp	1.0522	0.0734136	0.377727
chr1_185284799_185288102	0.20178	0.275173	InfUp	1.05438	0.0763916	0.695121
chr8_29990495_29992460	0.0358785	0.0797416	InfDown	0.921934	-0.117265	1.44517
chr10_20904871_20907371	3.52313e-05	0.000452911	InfDown	0.745349	-0.424012	4.45307
chr17_73974101_73977004	0.160083	0.234	InfUp	1.015	0.0214825	0.795655
chr20_4039999_4042358	0.394656	0.446253	InfUp	1.04257	0.06014	0.403782
chr2_8614145_8618842	0.000344452	0.00253411	InfUp	1.13644	0.184518	3.46287
chr2_88326529_88328642	0.167949	0.242179	InfUp	1.05751	0.0806714	0.774822
chr7_96745100_96748610	0.0385408	0.0839396	InfUp	1.14755	0.198552	1.41408
chr19_56831261_56834541	0.152455	0.225947	InfDown	0.958181	-0.0616299	0.816858
chr4_107236099_107238710	0.0287611	0.0677669	InfDown	0.920997	-0.118732	1.54119
chr1_32395799_32398699	0.493732	0.528739	InfUp	1.01724	0.0246599	0.306509
chr6_119088302_119091412	0.0266598	0.0640338	InfDown	0.920322	-0.11979	1.57414
chr6_35337334_35340016	0.0117313	0.0347267	InfDown	0.80294	-0.316635	1.93065
chr5_180299883_180302299	0.605344	0.62428	InfDown	0.978683	-0.0310863	0.217998
chr7_106057602_106060210	0.00122823	0.0066008	InfUp	1.17193	0.228881	2.91072
chr17_79794306_79796708	0.370651	0.425943	InfUp	1.02621	0.0373313	0.431035
chr9_104294859_104297372	0.0228311	0.0569106	InfDown	0.881536	-0.181909	1.64147
chr12_6831962_6834704	0.0999632	0.166818	InfDown	0.958717	-0.0608228	1.00016
chr3_112096533_112099254	0.0045698	0.017405	InfDown	0.889798	-0.16845	2.3401
chr7_99969294_99971910	0.00271231	0.0119439	InfDown	0.887708	-0.171843	2.56666
chr6_64514991_64518378	0.0309943	0.0717738	InfUp	1.0839	0.116232	1.50872
chr19_2186981_2189180	0.301835	0.366869	InfDown	0.961816	-0.0561671	0.52023
chr7_106004994_106008894	0.301835	0.366869	InfUp	1.02605	0.0371045	0.52023
chr17_9965406_9968304	0.00335587	0.0138995	InfUp	1.20229	0.265783	2.47419
chr16_85814498_85817298	0.431378	0.476658	InfDown	0.944788	-0.0819379	0.365142
chr11_15646515_15648715	0.0413572	0.0881329	InfUp	1.28284	0.359343	1.38345
chr10_3611471_3613881	0.00676725	0.023202	InfDown	0.838859	-0.2535	2.16959
chr6_139946312_139949134	0.641176	0.656102	InfDown	0.993261	-0.00975527	0.193023
chr15_73074166_73077238	0.084065	0.147345	InfDown	0.975485	-0.0358089	1.07538
chr15_69916900_69919566	0.0385408	0.0839396	InfDown	0.945997	-0.0800927	1.41408
chr15_72409700_72412100	0.000584998	0.003798	InfUp	1.23827	0.308329	3.23285
chr21_43180593_43182797	0.024685	0.0604748	InfDown	0.825103	-0.277355	1.60757
chr3_152093602_152096126	0.382599	0.436037	InfDown	0.977477	-0.0328648	0.417257
chr18_9184303_9186625	3.69465e-07	1.56786e-05	InfUp	1.19033	0.251364	6.43243
chr10_22893271_22896371	0.00614681	0.0217121	InfDown	0.872443	-0.196867	2.21135
chr12_10094806_10097906	0.0999632	0.166818	InfDown	0.778323	-0.361559	1.00016
chr1_25572299_25575099	0.000170148	0.00149584	InfUp	1.16875	0.224972	3.76917
chr19_21785858_21788680	0.335571	0.396173	InfDown	0.96724	-0.0480549	0.474215
chr17_39822108_39823930	0.0443334	0.0925771	InfUp	1.11352	0.15513	1.35327
chr11_44087057_44089803	0.0658526	0.123526	InfDown	0.756913	-0.4018	1.18143
chr16_56390167_56392698	0.0944427	0.160023	InfDown	0.915838	-0.126836	1.02483
chr7_102060099_102061999	0.0944427	0.160023	InfDown	0.948385	-0.076455	1.02483
chr2_32784229_32787059	0.543794	0.570057	InfDown	0.991748	-0.0119538	0.264565
chr1_92763498_92765502	0.832051	0.833342	InfUp	1.01899	0.0271383	0.0798502
chr9_27226115_27228715	0.152455	0.225947	InfDown	0.652436	-0.616091	0.816858
chr6_32095198_32098771	0.431378	0.476658	InfDown	0.995226	-0.00690449	0.365142
chr6_31542585_31543944	0.229576	0.301641	InfDown	0.979054	-0.0305394	0.639074
chr14_91862317_91866852	0.506268	0.539152	InfDown	0.956575	-0.0640503	0.295619
chr7_3954000_3956900	0.000226969	0.00186066	InfDown	0.581318	-0.7826	3.64403
chr12_117506331_117509606	0.152455	0.225947	InfDown	0.917713	-0.123885	0.816858
chr6_35697791_35700836	1.24291e-06	3.58659e-05	InfUp	1.52168	0.605662	5.90556
chr4_185457399_185460199	0.131005	0.202144	InfDown	0.948414	-0.0764113	0.882713
chr11_94987435_94990887	0.0117313	0.0347267	InfDown	0.866749	-0.206314	1.93065
chr4_104056899_104058699	0.382599	0.436037	InfDown	0.968658	-0.0459412	0.417257
chr12_48296762_48299331	0.0658526	0.123526	InfUp	1.08738	0.120851	1.18143
chr2_88120870_88122470	0.0165192	0.0445745	InfDown	0.728062	-0.457867	1.78201
chr17_9623404_9626004	0.0117313	0.0347267	InfUp	1.1509	0.202761	1.93065
chr4_113005599_113008110	8.26889e-06	0.000149132	InfUp	1.34495	0.427557	5.08255
chr6_33255944_33258175	0.229576	0.301641	InfDown	0.988774	-0.0162878	0.639074
chr21_46951839_46956611	0.0266598	0.0640338	InfDown	0.85789	-0.221135	1.57414
chr10_30844692_30847681	0.70907	0.716431	InfUp	1.03111	0.044192	0.149311
chr8_107669160_107671660	8.26889e-06	0.000149132	InfDown	0.873831	-0.194573	5.08255
chr8_91012653_91015456	0.0107369	0.0325452	InfUp	1.04034	0.0570526	1.96912
chr1_149739499_149742302	4.92125e-05	0.000579772	InfUp	1.46062	0.546578	4.30792
chr5_175321683_175324195	0.00271231	0.0119439	InfDown	0.858191	-0.220629	2.56666
chr6_31525504_31528989	0.160083	0.234	InfDown	0.97823	-0.0317546	0.795655
chr12_46620806_46622704	0.347128	0.406684	InfDown	0.977329	-0.0330833	0.459511
chr3_48281254_48283630	0.00505125	0.0187382	InfDown	0.846084	-0.241127	2.2966
chr16_23891767_23894342	0.0333649	0.0759442	InfUp	1.10788	0.147805	1.47671
chr18_11849876_11852803	3.52313e-05	0.000452911	InfDown	0.856337	-0.223749	4.45307
chr17_28086408_28089411	0.641176	0.656102	InfDown	0.995583	-0.00638667	0.193023
chr6_7312195_7314734	1.00176e-05	0.000173036	InfUp	1.13729	0.185599	4.99924
[truncated: 10,265 more rows]

## Sheet: Fig1b_valgran
PeakCoords	rawPval	FDRQval	dir	FoldChange	log2FoldChange	Neglog10Pval
chr2_197847842_197851042	0.017799	0.0546341	InfUp	1.06781	0.0946502	1.74961
chr6_53122864_53124264	0.429808	0.483133	InfDown	0.943252	-0.0842853	0.366725
chr16_59099898_59102598	0.0336329	0.0852082	InfUp	1.15967	0.213715	1.47324
chr4_99063499_99065710	0.0424635	0.0997126	InfDown	0.893132	-0.163054	1.37198
chr2_133032239_133034539	0.570192	0.597319	InfUp	1.00238	0.00343325	0.243979
chr7_129498000_129500602	0.215946	0.302794	InfUp	1.06224	0.0871039	0.665655
chr8_131079866_131082266	0.449738	0.498581	InfDown	0.975123	-0.0363439	0.347041
chr12_26943692_26945206	0.111226	0.195309	InfUp	1.17234	0.22939	0.953793
chr9_92077910_92080872	0.589955	0.613754	InfUp	1.04781	0.0673731	0.229181
chr19_52551137_52553565	0.0125268	0.0436744	InfDown	0.810876	-0.302447	1.90216
chr2_152784242_152785959	0.115577	0.197485	InfUp	1.08824	0.122001	0.937127
chr3_126247126_126250254	0.0965757	0.174586	InfUp	1.10193	0.140039	1.01513
chr22_22521897_22523597	0.545245	0.579815	InfDown	0.923045	-0.115527	0.263409
chr13_95855963_95857663	0.00125113	0.00842693	InfDown	0.795327	-0.330381	2.9027
chr12_30831418_30833406	0.00269298	0.014512	InfDown	0.909122	-0.137454	2.56977
chr14_68427917_68430417	1.80278e-05	0.000469422	InfUp	1.40916	0.494835	4.74406
chr1_173990002_173992899	0.125977	0.209372	InfDown	0.950677	-0.0729724	0.89971
chr16_8736898_8739838	0.00224008	0.0127762	InfDown	0.775403	-0.366982	2.64974
chr1_89195398_89197001	0.628777	0.647001	InfUp	1.00086	0.00123788	0.201503
chr1_220218998_220221198	0.0203447	0.0600689	InfDown	0.92734	-0.10883	1.69155
chr14_92865852_92868600	0.115577	0.197485	InfUp	1.15029	0.201996	0.937127
chr1_185261198_185262798	0.40445	0.467102	InfDown	0.991483	-0.0123407	0.393136
chr1_232713198_232716302	0.000122079	0.00162617	InfUp	1.1816	0.24074	3.91336
chr9_132538615_132540797	0.173723	0.261176	InfDown	0.802873	-0.316756	0.760143
chr6_151814597_151816004	0.0424635	0.0997126	InfDown	0.937139	-0.0936646	1.37198
chr2_28653101_28655145	0.489922	0.530968	InfDown	0.970448	-0.0432779	0.309873
chr6_37785634_37788678	0.315393	0.389839	InfDown	0.973356	-0.0389603	0.501149
chr5_1536195_1537999	0.173723	0.261176	InfUp	1.04657	0.0656646	0.760143
chr2_24704486_24707359	0.0466536	0.108103	InfDown	0.940278	-0.0888414	1.33112
chr20_632799_635299	0.410045	0.467102	InfUp	1.02336	0.0333092	0.387168
chr7_130643700_130647100	0.000577518	0.0049513	InfUp	1.36391	0.447748	3.23843
chr3_154687933_154690770	0.053	0.11632	InfUp	1.1629	0.217722	1.27572
chr5_64970983_64972995	0.429808	0.483133	InfUp	1.02512	0.0357921	0.366725
chr7_64102700_64105100	0.00538327	0.0235845	InfUp	1.52641	0.610142	2.26895
chr19_42299237_42301472	0.0336329	0.0852082	InfUp	1.07266	0.101192	1.47324
chr5_37776683_37778783	0.00633484	0.0267851	InfDown	0.632271	-0.661386	2.19826
chr17_56580404_56585328	0.0798979	0.15373	InfUp	1.04916	0.0692291	1.09746
chr6_35817078_35820212	0.0297978	0.0785799	InfUp	1.04665	0.0657837	1.52582
chr2_27303542_27305501	0.000335898	0.00332555	InfDown	0.870781	-0.199618	3.47379
chr9_123975972_123979471	0.440992	0.494532	InfUp	1.05825	0.0816836	0.355569
chr14_76617315_76619952	0.315393	0.389839	InfDown	0.952461	-0.0702687	0.501149
chr9_94881159_94883774	0.719775	0.726946	InfDown	0.974971	-0.036569	0.142803
chr5_112042483_112044705	0.00102002	0.00731995	InfDown	0.901312	-0.149902	2.99139
chr1_46822298_46823898	0.00455709	0.0210945	InfDown	0.925845	-0.111158	2.34131
chr7_75197594_75200500	3.85185e-05	0.000764582	InfDown	0.720689	-0.472552	4.41433
chr11_108069435_108072335	0.01008	0.0370007	InfDown	0.741081	-0.432297	1.99654
chr16_20915098_20915998	1.03544e-07	3.27241e-05	InfUp	1.85851	0.894143	6.98487
chr7_152032300_152033900	0.00102002	0.00731995	InfUp	1.20745	0.271969	2.99139
chr9_129231671_129235215	0.0475058	0.108103	InfUp	1.10472	0.14368	1.32325
chr19_17827812_17830037	0.000666411	0.00540031	InfDown	0.841476	-0.249006	3.17626
chr6_109166895_109168195	0.798727	0.800963	InfDown	0.961739	-0.0562821	0.0976018
chr10_120512653_120515381	0.297578	0.374569	InfDown	0.969763	-0.0442965	0.5264
chr10_7087681_7088781	0.0263217	0.0722133	InfUp	1.14577	0.196316	1.57969
chr16_81533998_81535298	0.017799	0.0546341	InfDown	0.93828	-0.0919098	1.74961
chr7_5859799_5863402	0.449738	0.498581	InfDown	0.983524	-0.0239674	0.347041
chr20_47902899_47905358	0.530205	0.564567	InfUp	1.01911	0.0273155	0.275556
chr7_104652010_104655900	0.00538327	0.0235845	InfDown	0.93037	-0.104124	2.26895
chr9_93969259_93971759	1.24253e-06	9.02123e-05	InfUp	2.32481	1.21711	5.90569
chr6_111925912_111928412	0.263355	0.345496	InfUp	1.07924	0.110022	0.579458
chr13_100116213_100117813	0.000263934	0.00279691	InfUp	1.4438	0.529872	3.5785
chr1_67197497_67199498	0.053	0.11632	InfUp	1.06019	0.0843294	1.27572
chr5_36150883_36152995	0.201273	0.288074	InfDown	0.983271	-0.0243397	0.696214
chr2_26223594_26226980	0.247007	0.330682	InfDown	0.992553	-0.0107841	0.607291
chr6_155053712_155056478	0.0019474	0.0117691	InfDown	0.883162	-0.179251	2.71054
chr7_37751794_37755302	0.0669417	0.136647	InfUp	1.05112	0.0719264	1.1743
chr3_53155959_53158833	0.275816	0.359407	InfDown	0.955806	-0.0652104	0.559381
chr1_168472197_168474401	0.247007	0.330682	InfDown	0.925116	-0.112293	0.607291
chr1_28906902_28909601	0.0263217	0.0722133	InfDown	0.921285	-0.11828	1.57969
chr7_5708694_5711910	0.0378453	0.0922133	InfDown	0.946265	-0.0796843	1.42199
chr12_109214204_109217331	0.297578	0.374569	InfUp	1.03253	0.0461802	0.5264
chr12_93321731_93324331	0.0203447	0.0600689	InfDown	0.89777	-0.155582	1.69155
chr9_96056974_96059349	0.0336329	0.0852082	InfDown	0.765068	-0.38634	1.47324
chr4_10033710_10035105	0.0424635	0.0997126	InfUp	1.21273	0.278255	1.37198
chr5_139935478_139938018	0.628777	0.647001	InfDown	0.950913	-0.072615	0.201503
chr6_28322812_28325012	0.00269298	0.014512	InfUp	1.20347	0.267199	2.56977
chr6_144987212_144989634	0.510078	0.548743	InfDown	0.948783	-0.0758499	0.292363
chr2_47283829_47286559	0.0654222	0.134225	InfDown	0.927689	-0.108287	1.18427
chr19_54347633_54349063	0.0879517	0.16398	InfUp	1.05281	0.0742419	1.05576
chr1_44439699_44442299	0.000424946	0.00394771	InfDown	0.787096	-0.345388	3.37167
chr19_45970165_45973365	0.570192	0.597319	InfDown	0.976552	-0.0342309	0.243979
chr5_130543727_130546390	0.0423307	0.0997126	InfDown	0.879913	-0.184567	1.37334
chr1_21875999_21880699	0.0798979	0.15373	InfUp	1.12435	0.169085	1.09746
chr2_38055159_38057842	0.00269298	0.014512	InfDown	0.806545	-0.310172	2.56977
chr7_97880094_97882600	0.173723	0.261176	InfDown	0.918258	-0.123029	0.760143
chr22_40639150_40640697	0.5	0.541054	InfDown	0.958011	-0.0618851	0.30103
chr15_78310300_78312500	0.00538327	0.0235845	InfUp	1.23048	0.299218	2.26895
chr10_123613253_123615753	0.530205	0.564567	InfUp	1.00935	0.0134212	0.275556
chr16_88729135_88731298	0.333627	0.40462	InfUp	1.04082	0.05772	0.476739
chr9_107765210_107766710	0.00451115	0.0210945	InfUp	1.34948	0.432404	2.34571
chr17_74593602_74597104	0.0203447	0.0600689	InfDown	0.859628	-0.218215	1.69155
chr2_74298259_74300586	0.000338314	0.00332902	InfUp	1.13066	0.177162	3.47068
chr2_113402259_113404842	0.263355	0.345496	InfDown	0.965645	-0.0504358	0.579458
chr6_53325012_53327512	0.101088	0.18207	InfUp	1.13974	0.188709	0.995299
chr8_124779856_124782403	0.719775	0.726946	InfUp	1.02079	0.029691	0.142803
chr9_128411381_128413471	0.0965757	0.174586	InfUp	1.13451	0.182071	1.01513
chr1_153328799_153332300	0.201273	0.288074	InfUp	1.07202	0.100338	0.696214
chr3_185047533_185051254	0.0128274	0.0445106	InfUp	1.30822	0.387607	1.89186
chr12_96800704_96803662	0.352253	0.41988	InfUp	1.01214	0.017405	0.453145
chr5_56204395_56206783	0.449738	0.498581	InfDown	0.95723	-0.0630623	0.347041
chr7_127639402_127641902	0.000826594	0.00627262	InfUp	1.55006	0.632321	3.08271
chr12_53601531_53604204	0.000424946	0.00394771	InfUp	1.2759	0.351514	3.37167
chr8_23081353_23084185	0.0263217	0.0722133	InfUp	1.1002	0.137769	1.57969
chr4_80978710_80981410	0.284542	0.364306	InfUp	1.08246	0.114308	0.545854
chr7_130914600_130917502	0.345256	0.416998	InfDown	0.968981	-0.04546	0.461859
chr13_50569653_50572563	0.00742351	0.0298161	InfDown	0.907808	-0.139541	2.12939
chr10_45912970_45916771	0.297578	0.374569	InfUp	1.02971	0.0422409	0.5264
chr15_64336000_64338229	0.00224008	0.0127762	InfDown	0.757872	-0.399975	2.64974
chr3_134229330_134231626	0.187198	0.274296	InfDown	0.890586	-0.167173	0.727698
chr15_86232028_86236328	0.715458	0.724129	InfUp	1.01136	0.0162917	0.145416
chr20_21079858_21082299	9.29828e-05	0.00136121	InfUp	1.7212	0.783418	4.0316
chr16_71916535_71919135	0.0475058	0.108103	InfDown	0.949488	-0.0747783	1.32325
chr10_31283470_31284979	0.00538327	0.0235845	InfUp	1.18046	0.239346	2.26895
chr19_13043081_13045381	0.00125113	0.00842693	InfDown	0.798562	-0.324524	2.9027
chr17_14640801_14643630	0.000461912	0.00422777	InfDown	0.631941	-0.662139	3.33544
chr19_38915437_38917937	0.609495	0.631028	InfUp	1.0041	0.00590102	0.21503
chr19_12791237_12793958	0.000826594	0.00627262	InfDown	0.828117	-0.272094	3.08271
chr3_142882230_142884933	0.00269298	0.014512	InfUp	1.13621	0.184225	2.56977
chr8_133778653_133781960	0.0297978	0.0785799	InfUp	1.11152	0.152538	1.52582
chr6_36747712_36749978	0.263355	0.345496	InfUp	1.02389	0.0340553	0.579458
chr3_45104670_45107854	0.000353345	0.00344955	InfUp	1.49189	0.577141	3.4518
chr8_19481008_19483508	0.0263217	0.0722133	InfDown	0.83928	-0.252776	1.57969
chr17_61736708_61738030	0.247017	0.330682	InfDown	0.943248	-0.0842908	0.607274
chr14_75806717_75809931	0.00224008	0.0127762	InfDown	0.880214	-0.184073	2.64974
chr19_39152765_39156837	0.00152718	0.00983813	InfDown	0.828023	-0.272258	2.81611
chr5_10643295_10645195	0.172227	0.261176	InfUp	1.07092	0.098854	0.763899
chr14_75919631_75921217	0.0336329	0.0852082	InfUp	1.09347	0.128912	1.47324
chr17_30829608_30832904	0.017799	0.0546341	InfDown	0.884628	-0.176857	1.74961
chr2_135874342_135876159	0.0410649	0.0996814	InfDown	0.889206	-0.16941	1.38653
chr7_21983399_21985702	0.315393	0.389839	InfUp	1.08058	0.111811	0.501149
chr15_30817828_30820520	0.00124272	0.00842693	InfDown	0.586172	-0.770605	2.90563
chr14_82053736_82055952	0.719775	0.726946	InfUp	1.01874	0.0267905	0.142803
chr19_53140037_53142537	0.058963	0.125627	InfDown	0.792945	-0.334707	1.22942
chr7_7922094_7923394	0.0879517	0.16398	InfDown	0.857728	-0.221408	1.05576
chr6_106966791_106971378	0.0965757	0.174586	InfDown	0.899445	-0.152893	1.01513
chr12_118794418_118798131	0.0019474	0.0117691	InfUp	1.08602	0.119048	2.71054
chr3_185016295_185018795	0.410069	0.467102	InfUp	1.09536	0.131403	0.387143
chr16_85027335_85031342	0.0203447	0.0600689	InfDown	0.854826	-0.226298	1.69155
chr2_201577259_201579070	0.654744	0.67034	InfUp	1.01986	0.0283641	0.183928
chr4_103310599_103313310	0.265456	0.347517	InfUp	1.03678	0.0521165	0.576007
chr14_105499131_105501031	0.768806	0.77216	InfDown	0.978465	-0.0314078	0.114183
chr17_30342104_30344608	0.000769988	0.00613175	InfUp	1.09778	0.134593	3.11352
chr15_101834066_101836328	0.333627	0.40462	InfDown	0.954949	-0.0665041	0.476739
chr19_51727812_51729712	0.072392	0.143944	InfUp	1.04523	0.0638162	1.14031
chr12_27241531_27243862	0.180352	0.270461	InfDown	0.916506	-0.125784	0.74388
chr6_5698378_5700734	0.247007	0.330682	InfDown	0.968926	-0.0455417	0.607291
chr10_29990563_29992771	0.0477135	0.108103	InfUp	1.06629	0.0925994	1.32136
chr17_33672201_33675208	0.00125113	0.00842693	InfDown	0.904624	-0.14461	2.9027
chr11_34169257_34171376	3.85185e-05	0.000764582	InfDown	0.808863	-0.306032	4.41433
chr16_67752542_67755098	0.263355	0.345496	InfUp	1.04852	0.0683552	0.579458
chr19_16228358_16231458	0.053	0.11632	InfUp	1.07166	0.0998537	1.27572
chr2_20248842_20252501	0.263355	0.345496	InfDown	0.944391	-0.0825433	0.579458
chr20_16709999_16711599	0.187198	0.274296	InfUp	1.03185	0.0452297	0.727698
chr20_45752299_45755006	0.333627	0.40462	InfDown	0.91039	-0.135443	0.476739
chr6_146863895_146867578	0.530205	0.564567	InfUp	1.03073	0.0436642	0.275556
chr17_32561384_32563830	0.000335898	0.00332555	InfDown	0.630778	-0.664795	3.47379
chr19_16252265_16256125	0.0155217	0.049688	InfUp	1.28249	0.358953	1.80906
chr8_37748353_37750903	0.0204768	0.0602052	InfUp	1.13491	0.182577	1.68874
chr1_28217097_28219701	0.01008	0.0370007	InfUp	1.17636	0.234328	1.99654
chr10_31319580_31322463	0.053	0.11632	InfDown	0.953593	-0.0685542	1.27572
chr10_134825341_134828463	0.160864	0.24783	InfDown	0.976514	-0.0342879	0.793542
chr20_4953599_4955299	0.0749821	0.148235	InfUp	1.09202	0.127001	1.12504
chr15_75467002_75469400	0.000205639	0.00229376	InfUp	1.19208	0.253484	3.68689
chr11_2953644_2955557	0.231194	0.316063	InfUp	1.13365	0.180978	0.636024
chr19_46046058_46048365	0.173723	0.261176	InfDown	0.935264	-0.0965537	0.760143
chr5_65438899_65441683	0.173723	0.261176	InfDown	0.976924	-0.0336814	0.760143
chr19_13029865_13031280	0.410045	0.467102	InfDown	0.998105	-0.00273713	0.387168
chr5_40627583_40629683	0.000267212	0.00281143	InfDown	0.814704	-0.295652	3.57314
chr6_13215812_13218378	0.0746081	0.147858	InfUp	1.07106	0.0990383	1.12721
chr6_30796004_30799714	0.684607	0.695306	InfDown	0.894217	-0.161303	0.164558
chr5_173333395_173336283	0.00310831	0.0165526	InfUp	1.09342	0.128854	2.50748
chr8_11140903_11143460	0.000335898	0.00332555	InfDown	0.828175	-0.271993	3.47379
chr1_39308899_39310199	0.148616	0.235721	InfDown	0.90649	-0.141637	0.827933
chr11_121275544_121277644	0.0289756	0.0785799	InfUp	1.08544	0.118278	1.53797
chr8_64180156_64182460	0.469795	0.515498	InfUp	1.01775	0.0253803	0.328092
chr13_41836513_41838563	0.00125113	0.00842693	InfDown	0.87486	-0.192876	2.9027
chr11_121246257_121247857	0.00742351	0.0298161	InfUp	1.07629	0.106073	2.12939
chr14_91881817_91883936	0.053	0.11632	InfUp	1.0923	0.127371	1.27572
chr16_87980767_87982567	0.333627	0.40462	InfUp	1.07222	0.100603	0.476739
chr11_47289944_47293003	0.0336329	0.0852082	InfDown	0.827033	-0.273983	1.47324
chr17_74720991_74724008	0.105778	0.186331	InfUp	1.13811	0.186642	0.975606
chr22_25823407_25824978	0.160864	0.24783	InfUp	1.05818	0.0815785	0.793542
chr17_65712704_65715108	0.0116819	0.0409946	InfDown	0.873301	-0.195449	1.93249
chr14_97426852_97430117	0.053	0.11632	InfDown	0.89231	-0.164383	1.27572
chr1_183535998_183539702	0.00102002	0.00731995	InfDown	0.782135	-0.35451	2.99139
chr11_73489857_73491776	0.173723	0.261176	InfUp	1.06578	0.091907	0.760143
chr7_128652802_128655402	0.0116819	0.0409946	InfUp	1.07752	0.10771	1.93249
chr14_50358552_50361552	0.280225	0.359407	InfUp	1.10219	0.140367	0.552493
chr19_12174765_12176565	0.187198	0.274296	InfDown	0.912921	-0.131438	0.727698
chr10_3810972_3813171	0.000112397	0.00160747	InfUp	1.28546	0.362279	3.94924
chr12_54708524_54710906	0.0231769	0.0659428	InfDown	0.932481	-0.100854	1.63494
chr13_49474863_49477413	0.36648	0.435229	InfDown	0.983355	-0.024215	0.43595
chr6_53186012_53188212	0.0053935	0.0235845	InfUp	1.08449	0.117013	2.26813
chr5_179396783_179399583	0.0329899	0.0852082	InfDown	0.901604	-0.149434	1.48162
chr7_75573894_75576102	0.187198	0.274296	InfDown	0.970242	-0.0435837	0.727698
chr9_97113249_97115569	0.000826594	0.00627262	InfUp	2.25498	1.17311	3.08271
chr9_117567372_117569559	0.352253	0.41988	InfUp	1.00701	0.0100799	0.453145
chr11_124980444_124982676	0.00224008	0.0127762	InfDown	0.900713	-0.150861	2.64974
chr22_36766350_36770787	0.0965757	0.174586	InfDown	0.968528	-0.046135	1.01513
chr5_88121078_88124295	0.0746081	0.147858	InfUp	1.05369	0.0754545	1.12721
chr5_37110895_37112995	4.14177e-07	4.87278e-05	InfUp	1.87529	0.907117	6.38281
chr17_28715530_28718304	0.00538327	0.0235845	InfUp	1.08761	0.121158	2.26895
chr8_26178453_26180156	0.570192	0.597319	InfUp	1.0049	0.00705226	0.243979
chr1_245219498_245221102	5.22899e-05	0.000927182	InfUp	1.63812	0.712042	4.28158
chr9_4797115_4799171	0.410045	0.467102	InfDown	0.959867	-0.0590942	0.387168
chr17_45212701_45214901	0.053	0.11632	InfUp	1.14178	0.19129	1.27572
chr7_97754500_97756500	3.10633e-06	0.000150354	InfUp	1.36515	0.449055	5.50775
chr10_74454671_74456071	0.0654222	0.134225	InfUp	1.08641	0.119565	1.18427
chr11_118054444_118057344	0.315393	0.389839	InfUp	1.04376	0.0617916	0.501149
chr6_109195312_109196734	0.187198	0.274296	InfUp	1.02124	0.0303187	0.727698
chr19_15946381_15949180	0.0155217	0.049688	InfDown	0.915251	-0.127761	1.80906
chr6_29616408_29618804	0.00455709	0.0210945	InfUp	1.18352	0.243088	2.34131
chr15_59223820_59227066	0.819648	0.821075	InfUp	1.01927	0.0275299	0.0863725
chr11_85762757_85765076	0.553427	0.583855	InfDown	0.989154	-0.015733	0.25694
chr17_46216563_46218563	0.530205	0.564567	InfDown	0.871312	-0.198738	0.275556
chr16_70379635_70381998	0.0263217	0.0722133	InfDown	0.857164	-0.222357	1.57969
chr19_50014665_50017158	0.017799	0.0546341	InfDown	0.812427	-0.29969	1.74961
chr7_99716094_99718302	0.00742351	0.0298161	InfDown	0.95484	-0.0666686	2.12939
chr3_128437126_128438726	0.01008	0.0370007	InfDown	0.865703	-0.208056	1.99654
chr19_8007437_8009737	0.01008	0.0370007	InfDown	0.850261	-0.234022	1.99654
chr1_211987898_211990202	0.719775	0.726946	InfUp	1.00024	0.000344216	0.142803
chr20_2279799_2283399	0.390505	0.451907	InfDown	0.972319	-0.0404977	0.408373
chr7_91509200_91510610	0.00269298	0.014512	InfDown	0.911113	-0.134298	2.56977
chr19_19554137_19557633	0.410045	0.467102	InfDown	0.96233	-0.0553968	0.387168
chr22_18154907_18157578	0.0150588	0.049688	InfDown	0.854998	-0.226007	1.82221
chr3_40269837_40272233	0.195906	0.286249	InfDown	0.975799	-0.0353436	0.707952
chr2_64454859_64456659	0.570192	0.597319	InfUp	1.09241	0.127519	0.243979
chr1_149898598_149901102	0.231194	0.316063	InfDown	0.988339	-0.0169223	0.636024
chr13_72401813_72405013	0.00442402	0.0210945	InfUp	1.1372	0.185488	2.35418
chr19_35489423_35492565	0.160864	0.24783	InfUp	1.06103	0.0854721	0.793542
chr1_32643698_32646702	0.0336329	0.0852082	InfDown	0.948546	-0.0762108	1.47324
chr19_55335080_55338037	0.0297978	0.0785799	InfDown	0.746039	-0.422676	1.52582
chr9_33828659_33830410	0.0423307	0.0997126	InfUp	1.1204	0.164018	1.37334
chr2_7004870_7007670	1.96734e-06	0.000115729	InfUp	6.34274	2.66511	5.70612
chr17_2301901_2305820	0.352253	0.41988	InfUp	1.02901	0.0412532	0.453145
chr17_3904704_3907404	0.0798979	0.15373	InfDown	0.891665	-0.165426	1.09746
chr2_242040942_242042659	0.0203447	0.0600689	InfDown	0.794894	-0.331165	1.69155
chr14_45429517_45432252	0.0134882	0.0452545	InfDown	0.917119	-0.124819	1.87005
chr12_121836831_121839231	0.00866728	0.033238	InfUp	1.08959	0.123781	2.06212
chr12_32831534_32834031	0.058963	0.125627	InfDown	0.907511	-0.140013	1.22942
chr21_27935398_27938198	0.5	0.541054	InfUp	1.02199	0.0313843	0.30103
chr17_42785006_42786584	0.263355	0.345496	InfUp	1.0101	0.0144976	0.579458
chr3_11313615_11317354	0.215946	0.302794	InfDown	0.907132	-0.140616	0.665655
chr10_75685486_75687093	0.187198	0.274296	InfDown	0.907728	-0.139669	0.727698
chr15_74694328_74696802	0.0965757	0.174586	InfUp	1.29784	0.376118	1.01513
chr6_160394394_160396378	0.550262	0.581201	InfDown	0.97897	-0.0306627	0.25943
chr14_23475517_23479936	0.333627	0.40462	InfDown	0.969064	-0.0453357	0.476739
chr1_27695098_27697502	0.0798979	0.15373	InfDown	0.908035	-0.13918	1.09746
chr8_19561660_19563660	0.0203447	0.0600689	InfDown	0.846815	-0.239882	1.69155
chr10_73356970_73359471	0.017799	0.0546341	InfDown	0.867415	-0.205206	1.74961
chr19_58308753_58311858	0.323747	0.399338	InfUp	1.07416	0.103215	0.489795
chr21_40182293_40184398	0.00384067	0.0187815	InfUp	1.23057	0.299327	2.41559
chr2_209036162_209038001	2.01911e-05	0.00048071	InfUp	1.76259	0.817701	4.69484
chr7_99908402_99910702	0.215946	0.302794	InfDown	0.835705	-0.258935	0.665655
chr12_26623004_26626992	4.37475e-05	0.00084547	InfUp	2.02974	1.0213	4.35905
chr4_95372510_95374799	0.410045	0.467102	InfDown	0.997749	-0.00325081	0.387168
chr4_39045035_39046916	0.0263217	0.0722133	InfUp	1.08577	0.118714	1.57969
chr13_28033228_28034437	0.173723	0.261176	InfUp	1.12196	0.166017	0.760143
chr5_154061605_154063405	1.43927e-05	0.000388578	InfUp	2.14874	1.10349	4.84186
chr10_82418792_82421881	0.00269298	0.014512	InfUp	1.13878	0.187487	2.56977
chr15_80280966_80283966	0.0879517	0.16398	InfDown	0.93937	-0.0902345	1.05576
chr22_36628007_36630307	0.0378453	0.0922133	InfDown	0.879373	-0.185453	1.42199
chr19_14190758_14193180	0.570192	0.597319	InfDown	0.994815	-0.00750026	0.243979
chr3_177159133_177161133	0.125977	0.209372	InfUp	1.10419	0.142984	0.89971
chr3_119181433_119183802	0.0336329	0.0852082	InfDown	0.902717	-0.147655	1.47324
chr10_22869453_22871963	0.0837051	0.159891	InfDown	0.954295	-0.0674921	1.07725
chr18_19179100_19182701	0.000205639	0.00229376	InfDown	0.869308	-0.202061	3.68689
chr1_151028602_151032402	0.0475058	0.108103	InfDown	0.916436	-0.125894	1.32325
chr3_43429764_43432915	0.000205639	0.00229376	InfDown	0.760961	-0.394105	3.68689
chr10_97888641_97891392	0.432308	0.484997	InfDown	0.99793	-0.00298992	0.364206
chr17_70722304_70724208	0.00125113	0.00842693	InfUp	1.19629	0.258567	2.9027
chr6_31938598_31941389	0.410045	0.467102	InfUp	1.00477	0.00687087	0.387168
chr1_20959597_20962101	0.0155217	0.049688	InfDown	0.810984	-0.302255	1.80906
chr21_36879898_36882598	0.530205	0.564567	InfDown	0.993887	-0.00884631	0.275556
chr10_75949381_75951492	0.0424635	0.0997126	InfDown	0.920373	-0.119709	1.37198
chr12_76477131_76479306	0.280225	0.359407	InfDown	0.972315	-0.0405048	0.552493
chr7_135193194_135195702	0.160864	0.24783	InfDown	0.973966	-0.0380571	0.793542
chr3_172247426_172249633	0.00375353	0.0187815	InfUp	1.17757	0.235812	2.42556
chr17_78388504_78390106	0.072392	0.143944	InfDown	0.872755	-0.196352	1.14031
chr14_77374382_77376417	0.0134882	0.0452545	InfDown	0.857895	-0.221127	1.87005
chr15_58920028_58921928	0.00297138	0.0159059	InfUp	1.16803	0.224079	2.52704
chr1_193090098_193092801	0.00455709	0.0210945	InfDown	0.93543	-0.0962991	2.34131
chr1_38939301_38941702	0.0424635	0.0997126	InfDown	0.8431	-0.246224	1.37198
chr16_84930298_84932737	0.352253	0.41988	InfDown	0.846371	-0.240637	0.453145
chr11_3923857_3927644	0.429808	0.483133	InfUp	1.00384	0.0055276	0.366725
chr2_197112542_197114959	0.247007	0.330682	InfUp	1.00831	0.0119326	0.607291
chr6_16727564_16730312	0.388105	0.451907	InfUp	1.00259	0.00372578	0.41105
chr5_148723783_148726195	0.201273	0.288074	InfDown	0.961202	-0.0570891	0.696214
chr10_32734071_32736553	0.0314589	0.082717	InfDown	0.828183	-0.271978	1.50226
chr4_129767499_129769915	0.058963	0.125627	InfDown	0.956403	-0.0643097	1.22942
chr4_54928799_54931515	0.0879517	0.16398	InfDown	0.950575	-0.0731279	1.05576
chr19_37063341_37065258	0.00111231	0.00792931	InfDown	0.775385	-0.367015	2.95378
chr22_41031897_41034850	0.0965757	0.174586	InfDown	0.87385	-0.194542	1.01513
chr9_98636759_98639415	0.00224008	0.0127762	InfDown	0.803611	-0.31543	2.64974
chr2_9184742_9187029	0.0134882	0.0452545	InfUp	1.12923	0.175341	1.87005
chr12_1413731_1417162	0.053	0.11632	InfDown	0.917767	-0.1238	1.27572
chr2_197033686_197037101	0.00760376	0.0304264	InfUp	1.13573	0.183617	2.11897
chr3_10018315_10019815	0.315393	0.389839	InfUp	1.04113	0.0581523	0.501149
chr13_44452313_44454913	0.609495	0.631028	InfDown	0.869252	-0.202153	0.21503
chr4_6807499_6810999	0.0466536	0.108103	InfDown	0.876479	-0.190209	1.33112
chr2_28847701_28848601	0.148616	0.235721	InfDown	0.952747	-0.0698349	0.827933
chr4_104062110_104064399	0.324489	0.39952	InfUp	1.03959	0.0560111	0.4888
chr7_139761100_139764100	0.00538327	0.0235845	InfUp	1.11666	0.159187	2.26895
chr17_18199594_18203704	0.000533564	0.00462116	InfDown	0.738285	-0.437751	3.27281
chr14_35098017_35099917	0.000205639	0.00229376	InfUp	1.15135	0.203323	3.68689
chr19_54750437_54753183	0.115577	0.197485	InfUp	1.04291	0.0606179	0.937127
chr19_18681437_18684081	0.000826594	0.00627262	InfDown	0.816902	-0.291766	3.08271
chr16_1990835_1993873	0.000533564	0.00462116	InfUp	1.36383	0.44766	3.27281
chr14_20928315_20931117	0.0965757	0.174586	InfDown	0.902362	-0.148221	1.01513
chr6_32810989_32813793	0.000826594	0.00627262	InfUp	1.08281	0.114778	3.08271
chr9_117655172_117657799	0.371223	0.435693	InfDown	0.992705	-0.0105638	0.430365
chr2_121353729_121356129	0.0879517	0.16398	InfDown	0.804312	-0.314174	1.05576
chr8_97771651_97775156	0.00269298	0.014512	InfDown	0.834626	-0.260798	2.56977
chr1_224368998_224372101	1.24253e-06	9.02123e-05	InfUp	1.21917	0.285898	5.90569
chr1_185662198_185664601	0.0424635	0.0997126	InfDown	0.867616	-0.204871	1.37198
chr6_33175389_33177075	0.609495	0.631028	InfUp	1.00095	0.00136678	0.21503
chr15_51920800_51922728	0.0536041	0.117135	InfUp	1.25189	0.324106	1.2708
chr9_88554659_88557372	0.215946	0.302794	InfDown	0.999637	-0.000523109	0.665655
chr8_141551960_141555256	0.000424946	0.00394771	InfDown	0.903697	-0.146089	3.37167
chr20_30791906_30795799	0.0879517	0.16398	InfDown	0.890836	-0.166768	1.05576
chr6_31694398_31697827	0.000826594	0.00627262	InfDown	0.92399	-0.114051	3.08271
chr6_13635912_13639812	0.000335898	0.00332555	InfUp	1.22984	0.298465	3.47379
chr17_80397404_80400004	0.0965757	0.174586	InfDown	0.954074	-0.0678276	1.01513
chr2_69403942_69406242	0.333627	0.40462	InfDown	0.922006	-0.117152	0.476739
chr8_37736856_37740485	0.00633484	0.0267851	InfUp	1.2248	0.292547	2.19826
chr17_68290502_68293004	0.280225	0.359407	InfUp	1.0882	0.121947	0.552493
chr9_132804752_132809071	0.00742351	0.0298161	InfUp	1.05856	0.0820987	2.12939
chr5_148342605_148344399	3.10633e-06	0.000150354	InfUp	1.72188	0.783982	5.50775
chr4_141293510_141295336	0.0231769	0.0659428	InfDown	0.909869	-0.136269	1.63494
chr7_98975900_98979210	0.0798979	0.15373	InfDown	0.904987	-0.144031	1.09746
chr1_162759498_162761501	0.530205	0.564567	InfDown	0.95612	-0.0647369	0.275556
chr8_27208903_27210353	0.000112397	0.00160747	InfUp	1.43127	0.517292	3.94924
chr20_48460899_48463658	0.0595607	0.126465	InfUp	1.05965	0.0835922	1.22504
chr11_116856485_116858644	1.43927e-05	0.000388578	InfUp	1.45383	0.539855	4.84186
chr22_42809971_42812459	0.000122079	0.00162617	InfDown	0.468305	-1.09448	3.91336
chr12_65062606_65064406	0.017799	0.0546341	InfUp	1.05951	0.0834013	1.74961
chr13_50696853_50700716	0.160864	0.24783	InfDown	0.964197	-0.0526007	0.793542
chr1_211994502_211997498	0.532118	0.566154	InfDown	0.992694	-0.0105788	0.273992
chr19_3572212_3574012	0.0654222	0.134225	InfDown	0.902971	-0.147248	1.18427
chr14_90420436_90423517	0.058963	0.125627	InfDown	0.92634	-0.110387	1.22942
chr3_42844726_42846730	0.00866728	0.033238	InfUp	1.05373	0.0755068	2.06212
chr13_32379563_32382313	0.0670263	0.136647	InfUp	1.04208	0.0594612	1.17375
chr2_85631845_85634186	0.231194	0.316063	InfDown	0.914155	-0.129489	0.636024
chr1_159615498_159617698	0.22926	0.316063	InfUp	1.0624	0.0873254	0.639671
chr19_48751758_48754047	0.432308	0.484997	InfUp	1.03874	0.0548407	0.364206
chr10_126368293_126370160	9.29828e-05	0.00136121	InfDown	0.729674	-0.454676	4.0316
chr6_36408312_36411904	0.0374339	0.0922133	InfDown	0.898941	-0.153702	1.42673
chr12_104199704_104201931	0.297578	0.374569	InfUp	1.03069	0.0436037	0.5264
chr9_115623359_115627015	0.00322365	0.0165526	InfDown	0.803369	-0.315866	2.49165
chr13_29291563_29293963	0.0378453	0.0922133	InfDown	0.863332	-0.212013	1.42199
chr8_121815060_121816566	0.510078	0.548743	InfUp	1.0088	0.0126436	0.292363
chr5_114596995_114599383	0.072392	0.143944	InfDown	0.961666	-0.0563926	1.14031
chr3_150994156_150998537	0.0166299	0.0530353	InfUp	1.30316	0.382018	1.77911
chr2_70210846_70214066	0.550262	0.581201	InfDown	0.996149	-0.00556608	0.25943
chr8_39769603_39772103	0.00641944	0.0269101	InfUp	1.26523	0.339396	2.1925
chr19_7720135_7723758	0.0475058	0.108103	InfUp	1.11392	0.15564	1.32325
chr11_126333657_126335876	0.390505	0.451907	InfDown	0.979392	-0.0300417	0.408373
chr3_15468126_15470454	0.469795	0.515498	InfDown	0.999999	-1.94301e-06	0.328092
chr7_127290994_127292802	0.628777	0.647001	InfDown	0.979501	-0.0298809	0.201503
chr7_158496799_158499300	0.0654222	0.134225	InfDown	0.948108	-0.0768764	1.18427
chr1_14038098_14041102	0.489922	0.530968	InfUp	1.04524	0.0638315	0.309873
chr10_30744371_30746671	0.510078	0.548743	InfUp	1.00563	0.00810073	0.292363
chr19_39934680_39937365	0.469795	0.515498	InfUp	1.06859	0.0957107	0.328092
chr2_145428842_145430642	0.352253	0.41988	InfUp	1.01006	0.0144375	0.453145
chr2_112220624_112224401	0.00322365	0.0165526	InfUp	1.22949	0.298062	2.49165
chr17_42705194_42706794	0.173723	0.261176	InfUp	1.7272	0.788433	0.760143
chr10_20114194_20118481	0.000335898	0.00332555	InfUp	1.1645	0.219712	3.47379
chr21_45145193_45149939	0.0424635	0.0997126	InfDown	0.836485	-0.257589	1.37198
chr16_6876535_6879357	0.053	0.11632	InfDown	0.694852	-0.525223	1.27572
chr7_31929099_31931199	0.000159251	0.0019475	InfUp	1.73741	0.796935	3.79792
chr14_70104217_70105736	0.352253	0.41988	InfUp	1.0405	0.0572834	0.453145
chr1_222827202_222829702	1.03544e-07	3.27241e-05	InfUp	1.66755	0.737727	6.98487
chr11_12145444_12148876	3.85185e-05	0.000764582	InfDown	0.877281	-0.188889	4.41433
chr7_6421400_6424610	0.105778	0.186331	InfDown	0.87985	-0.184671	0.975606
chr2_161933029_161935866	0.13699	0.222447	InfUp	1.13674	0.184898	0.86331
chr7_99005302_99008100	0.053	0.11632	InfDown	0.97724	-0.0332149	1.27572
chr6_154657812_154660034	0.133543	0.221059	InfUp	1.03379	0.0479443	0.874379
chr1_224179098_224181802	0.201273	0.288074	InfDown	0.946158	-0.0798471	0.696214
chr2_228647229_228649186	0.390505	0.451907	InfDown	0.976557	-0.034224	0.408373
chr3_46994902_46996554	0.0378453	0.0922133	InfUp	1.10905	0.149318	1.42199
chr2_144002029_144004529	0.017799	0.0546341	InfUp	1.07513	0.104509	1.74961
chr12_104997406_104999492	0.0424635	0.0997126	InfDown	0.845948	-0.241358	1.37198
chr15_72977466_72979628	6.9996e-05	0.00111813	InfDown	0.88807	-0.171254	4.15493
chr8_146077403_146079803	0.263355	0.345496	InfUp	1.02755	0.0392025	0.579458
chr15_90435700_90438566	0.00770829	0.0307302	InfDown	0.898138	-0.15499	2.11304
chr9_41275809_41279121	0.768806	0.77216	InfUp	1.04783	0.0674087	0.114183
chr18_55287976_55290725	0.000666411	0.00540031	InfDown	0.861065	-0.215806	3.17626
chr12_106619962_106622734	0.285962	0.365515	InfUp	1.0341	0.0483693	0.543691
chr19_20958737_20960065	0.165568	0.254417	InfDown	0.982161	-0.0259679	0.781024
chr8_41385753_41387660	0.429808	0.483133	InfUp	1.06997	0.0975764	0.366725
chr2_60982742_60984642	0.01008	0.0370007	InfDown	0.921723	-0.117595	1.99654
chr2_222381970_222383870	0.410045	0.467102	InfDown	0.97277	-0.0398297	0.387168
chr2_241517859_241520459	0.00633484	0.0267851	InfDown	0.861676	-0.214782	2.19826
chr9_114823104_114824259	0.158636	0.24783	InfUp	1.46797	0.553819	0.799597
chr6_130003902_130009026	0.454755	0.50359	InfUp	1.01429	0.0204731	0.342222
chr3_171824133_171827195	0.0231769	0.0659428	InfUp	1.24658	0.317979	1.63494
chr16_30620635_30622335	0.00185375	0.0112665	InfDown	0.871198	-0.198928	2.73195
chr19_3154058_3156558	0.469795	0.515498	InfUp	1.11794	0.160848	0.328092
chr9_77501172_77503474	0.0965757	0.174586	InfDown	0.897063	-0.156719	1.01513
chr9_114392610_114394759	0.247007	0.330682	InfDown	0.94767	-0.0775428	0.607291
chr19_55252280_55254261	0.247007	0.330682	InfUp	1.06108	0.0855308	0.607291
chr5_43120380_43123099	0.111226	0.195309	InfDown	0.896232	-0.158055	0.953793
chr15_99387338_99389166	0.530205	0.564567	InfUp	1.03557	0.0504207	0.275556
chr14_21904317_21906852	0.752993	0.7576	InfUp	1.01412	0.0202333	0.123209
chr15_52059500_52061428	0.0466536	0.108103	InfUp	1.03641	0.0516007	1.33112
chr12_113343669_113346169	0.000424946	0.00394771	InfUp	5.21211	2.38187	3.37167
chr8_144362660_144364653	0.01008	0.0370007	InfDown	0.827923	-0.272432	1.99654
chr15_90379166_90381866	0.201273	0.288074	InfDown	0.939463	-0.0900918	0.696214
chr14_20944317_20946617	0.647747	0.663471	InfUp	1.00386	0.00556351	0.188595
chr1_211778998_211781899	0.315393	0.389839	InfUp	1.01408	0.0201753	0.501149
chr19_36118537_36120965	0.173723	0.261176	InfDown	0.975813	-0.0353237	0.760143
chr4_6999936_7002136	0.058963	0.125627	InfUp	1.10108	0.138915	1.22942
chr2_70223642_70225542	0.570192	0.597319	InfUp	1.00776	0.0111493	0.243979
chr11_16212257_16213957	0.058963	0.125627	InfDown	0.819142	-0.287814	1.22942
chr17_75421801_75426304	0.105778	0.186331	InfDown	0.878995	-0.186073	0.975606
chr2_102758529_102760466	0.390505	0.451907	InfUp	1.10792	0.147859	0.408373
chr13_100135900_100138116	0.280225	0.359407	InfUp	1.04033	0.057047	0.552493
chr19_5902765_5905558	0.449738	0.498581	InfDown	0.978062	-0.0320028	0.347041
chr7_87897194_87899902	0.0837051	0.159891	InfUp	1.06309	0.088266	1.07725
chr1_198581002_198583398	1.80278e-05	0.000469422	InfUp	1.48221	0.567751	4.74406
chr19_56109537_56112065	0.628777	0.647001	InfDown	0.988634	-0.0164918	0.201503
chr13_24827113_24829920	0.053	0.11632	InfUp	1.06466	0.0903905	1.27572
chr20_20660999_20662999	0.0204768	0.0602052	InfDown	0.899671	-0.152531	1.68874
chr3_112684533_112687754	0.103301	0.185392	InfDown	0.981424	-0.0270509	0.985896
chr2_3521729_3524159	1.00438e-05	0.000305865	InfDown	0.791002	-0.338246	4.9981
chr2_85813994_85815942	0.000666411	0.00540031	InfUp	1.19105	0.252235	3.17626
chr5_78907082_78909899	0.0827967	0.158852	InfDown	0.983004	-0.0247303	1.08199
chr11_6624157_6628373	0.489922	0.530968	InfUp	1.10289	0.141288	0.309873
chr19_51639561_51643737	3.85185e-05	0.000764582	InfDown	0.814478	-0.296053	4.41433
chr4_10225610_10227622	0.00633484	0.0267851	InfUp	4.17408	2.06146	2.19826
chr8_64079690_64082685	0.00538327	0.0235845	InfDown	0.92659	-0.109997	2.26895
chr17_38307630_38310704	0.000706017	0.00567277	InfUp	1.06922	0.0965615	3.15118
chr9_114688159_114690059	0.000769988	0.00613175	InfUp	1.28829	0.365459	3.11352
chr7_102211994_102213899	4.65949e-06	0.000196088	InfDown	0.585373	-0.772573	5.33166
chr1_234792102_234793802	0.125977	0.209372	InfUp	1.05829	0.0817309	0.89971
chr16_19524035_19526167	0.101088	0.18207	InfDown	0.918936	-0.121963	0.995299
chr20_57578799_57583758	0.125977	0.209372	InfDown	0.858606	-0.219932	0.89971
chr17_40780608_40782608	0.0203447	0.0600689	InfUp	1.25931	0.332629	1.69155
chr1_235113997_235117802	0.231194	0.316063	InfDown	0.906168	-0.14215	0.636024
chr19_10945512_10948181	0.363368	0.432297	InfUp	1.0001	0.000137052	0.439654
chr8_37961956_37964603	0.0424635	0.0997126	InfDown	0.957797	-0.0622083	1.37198
chr6_136914250_136916378	0.297578	0.374569	InfDown	0.997048	-0.00426445	0.5264
chr10_98404492_98407986	0.0475058	0.108103	InfUp	1.16804	0.224095	1.32325
chr7_48135102_48138602	0.000205639	0.00229376	InfUp	1.36209	0.445824	3.68689
chr6_110117734_110119278	4.65949e-06	0.000196088	InfDown	0.829735	-0.269277	5.33166
chr4_100775699_100779209	0.410069	0.467102	InfUp	1.0054	0.00776454	0.387143
chr1_243429598_243432301	0.0116819	0.0409946	InfDown	0.893191	-0.16296	1.93249
chr6_37246934_37248334	0.0134882	0.0452545	InfUp	1.04329	0.0611471	1.87005
chr2_102788124_102790342	4.37475e-05	0.00084547	InfUp	1.35421	0.437452	4.35905
chr17_10022604_10024308	0.280225	0.359407	InfUp	1.04095	0.0578958	0.552493
chr12_47749326_47750726	0.15156	0.239706	InfUp	1.25374	0.326239	0.819416
chr12_7898904_7900904	0.0798979	0.15373	InfDown	0.620315	-0.688927	1.09746
chr16_19084698_19085836	0.058963	0.125627	InfUp	1.34398	0.426511	1.22942
chr19_16425758_16428458	6.9996e-05	0.00111813	InfDown	0.800827	-0.320437	4.15493
chr15_92322528_92325443	0.0466536	0.108103	InfUp	1.09809	0.134996	1.33112
chr22_40904950_40906850	0.00269298	0.014512	InfDown	0.902473	-0.148044	2.56977
chr22_47157094_47159750	0.304235	0.38174	InfDown	0.99797	-0.00293104	0.516791
chr5_74734283_74736899	7.61174e-06	0.000254008	InfUp	1.20405	0.267899	5.11852
chr20_5636599_5639199	0.000205639	0.00229376	InfDown	0.772259	-0.372844	3.68689
chr10_51622292_51624494	0.000533564	0.00462116	InfDown	0.754568	-0.406278	3.27281
chr1_178246602_178248398	0.111226	0.195309	InfUp	1.02596	0.0369759	0.953793
chr12_6796904_6799831	0.371223	0.435693	InfDown	0.992282	-0.0111776	0.430365
chr17_43332804_43334726	0.215946	0.302794	InfDown	0.790891	-0.33845	0.665655
chr7_55432702_55435094	5.22899e-05	0.000927182	InfDown	0.835836	-0.258708	4.28158
chr6_7254534_7256612	0.000122079	0.00162617	InfDown	0.864688	-0.209748	3.91336
chr20_5099399_5101599	0.352253	0.41988	InfUp	1.06919	0.0965202	0.453145
chr16_89539435_89541167	0.0155217	0.049688	InfDown	0.892189	-0.164579	1.80906
chr10_103824481_103826292	0.000533564	0.00462116	InfDown	0.891381	-0.165886	3.27281
chr7_38894002_38896600	0.00125113	0.00842693	InfDown	0.792367	-0.33576	2.9027
chr3_25823302_25825954	0.333627	0.40462	InfUp	1.09058	0.125096	0.476739
chr17_40438906_40442404	0.215946	0.302794	InfDown	0.972807	-0.0397743	0.665655
chr9_86135059_86137110	0.000335898	0.00332555	InfUp	1.14542	0.195879	3.47379
chr13_46733416_46735816	0.0253581	0.0715298	InfUp	1.10035	0.137961	1.59588
chr2_44222542_44224259	2.07089e-07	3.93044e-05	InfDown	0.782754	-0.353368	6.68384
chr18_21067000_21069576	0.00643953	0.0269101	InfDown	0.859127	-0.219057	2.19115
chr4_774499_776836	0.00866728	0.033238	InfDown	0.898723	-0.154052	2.06212
chr3_52270526_52273074	0.0116819	0.0409946	InfDown	0.917143	-0.124782	1.93249
chr12_121581369_121583365	0.000533564	0.00462116	InfUp	1.64076	0.714367	3.27281
chr9_123164259_123166859	0.000159251	0.0019475	InfUp	2.06338	1.04501	3.79792
chr3_89095326_89097159	0.0263217	0.0722133	InfDown	0.748994	-0.416975	1.57969
chr3_122476733_122479454	0.00322365	0.0165526	InfUp	1.11674	0.159293	2.49165
chr22_19348597_19350297	0.212215	0.302616	InfUp	1.03412	0.0484014	0.673225
chr6_31514350_31516389	0.333627	0.40462	InfUp	1.16239	0.217099	0.476739
chr9_137806398_137810871	0.173723	0.261176	InfDown	0.794778	-0.331376	0.760143
chr17_1546601_1549534	0.00224008	0.0127762	InfUp	1.4703	0.556111	2.64974
chr16_12893535_12898067	0.160864	0.24783	InfDown	0.946696	-0.0790264	0.793542
chr1_8688399_8690902	0.20148	0.288074	InfUp	1.07041	0.0981647	0.695767
chr10_51826381_51828881	0.0654222	0.134225	InfDown	0.89667	-0.157351	1.18427
chr22_22209378_22211550	0.410069	0.467102	InfDown	0.998122	-0.00271249	0.387143
chr17_4598694_4601032	0.410045	0.467102	InfUp	1.10354	0.142133	0.387168
chr19_58287222_58289422	0.0965757	0.174586	InfDown	0.90577	-0.142783	1.01513
chr7_148394_151000	0.111226	0.195309	InfDown	0.975675	-0.0355281	0.953793
chr1_6085797_6089802	0.0424635	0.0997126	InfDown	0.844968	-0.243031	1.37198
chr7_142551094_142553194	0.160864	0.24783	InfDown	0.91687	-0.12521	0.793542
chr5_131689499_131691799	0.231194	0.316063	InfDown	0.929632	-0.105269	0.636024
chr12_75904604_75906006	0.201273	0.288074	InfDown	0.969942	-0.0440301	0.696214
chr20_56024899_56028299	0.187198	0.274296	InfDown	0.928899	-0.106406	0.727698
chr19_5621337_5624358	0.0297978	0.0785799	InfDown	0.892252	-0.164478	1.52582
chr10_26778881_26781871	0.195906	0.286249	InfUp	1.10258	0.140881	0.707952
chr17_62256604_62258908	0.0378453	0.0922133	InfDown	0.930304	-0.104226	1.42199
chr12_11323131_11325031	0.410045	0.467102	InfUp	1.04404	0.0621809	0.387168
chr11_33560444_33562544	0.00455709	0.0210945	InfUp	1.12175	0.165757	2.34131
chr19_47550612_47552412	0.00633484	0.0267851	InfDown	0.748941	-0.417075	2.19826
chr10_69642980_69646171	0.058963	0.125627	InfDown	0.90761	-0.139856	1.22942
chr16_3173367_3175398	0.058963	0.125627	InfDown	0.917959	-0.123499	1.22942
chr19_1179281_1182037	0.449738	0.498581	InfDown	0.917011	-0.12499	0.347041
chr2_242279045_242281142	0.510078	0.548743	InfUp	1.00743	0.0106767	0.292363
chr10_74311892_74313971	6.73038e-06	0.000237406	InfUp	1.35021	0.433185	5.17196
chr3_128422530_128424526	0.000159251	0.0019475	InfDown	0.845916	-0.241413	3.79792
chr16_11875998_11878598	0.247017	0.330682	InfDown	0.949762	-0.0743613	0.607274
chr21_19190092_19193098	0.0017075	0.0108267	InfUp	1.16564	0.221124	2.76764
chr14_73645452_73648252	0.285962	0.365515	InfDown	0.936425	-0.0947641	0.543691
chr14_102855017_102856817	0.323747	0.399338	InfUp	1.04876	0.0686852	0.489795
chr8_67576008_67580666	0.000435456	0.00400838	InfUp	1.1042	0.143003	3.36106
chr22_22169997_22174479	0.122038	0.208106	InfDown	0.918001	-0.123432	0.913503
chr1_90407602_90409802	0.231194	0.316063	InfDown	0.904428	-0.144923	0.636024
chr2_60710429_60713442	0.0654222	0.134225	InfDown	0.951862	-0.0711755	1.18427
chr4_70623899_70627299	0.000200309	0.00229376	InfUp	1.1579	0.211513	3.6983
chr11_118798444_118801457	0.187198	0.274296	InfDown	0.920774	-0.11908	0.727698
chr8_56684460_56687103	0.00185375	0.0112665	InfDown	0.910614	-0.135089	2.73195
chr5_68627283_68629499	0.0297978	0.0785799	InfDown	0.903624	-0.146206	1.52582
chr1_36351698_36353999	0.00322365	0.0165526	InfDown	0.908636	-0.138226	2.49165
chr20_36342499_36344558	6.93747e-06	0.000237406	InfUp	1.43461	0.520655	5.1588
chr4_185374199_185375936	0.247007	0.330682	InfDown	0.960253	-0.058514	0.607291
chr1_116915298_116916998	9.29828e-05	0.00136121	InfDown	0.783155	-0.352631	4.0316
chr8_9328956_9331056	0.00269298	0.014512	InfDown	0.744667	-0.425332	2.56977
chr19_41868661_41871765	0.609495	0.631028	InfUp	1.00726	0.0104363	0.21503
chr6_74294334_74297112	0.0879517	0.16398	InfUp	1.07482	0.104099	1.05576
chr6_74160734_74163012	0.390505	0.451907	InfUp	1.1062	0.145617	0.408373
chr22_32072097_32073750	0.263355	0.345496	InfDown	0.953321	-0.0689659	0.579458
chr2_42328600_42330224	0.530205	0.564567	InfUp	1.02606	0.037116	0.275556
chr4_139248499_139249999	0.297578	0.374569	InfDown	0.972061	-0.0408816	0.5264
chr1_27069498_27072302	0.160864	0.24783	InfDown	0.930556	-0.103835	0.793542
chr2_202021345_202024186	0.017799	0.0546341	InfDown	0.762676	-0.390858	1.74961
chr10_3761471_3764492	4.37475e-05	0.00084547	InfUp	1.34828	0.431125	4.35905
chr3_150102202_150103815	0.333627	0.40462	InfUp	1.0625	0.087466	0.476739
chr12_1484406_1485717	0.247007	0.330682	InfDown	0.825564	-0.276547	0.607291
chr15_93457028_93459266	0.212215	0.302616	InfUp	1.03627	0.0513996	0.673225
chr8_146125403_146128403	0.0263217	0.0722133	InfUp	1.31848	0.398881	1.57969
chr16_30769398_30772236	0.000122079	0.00162617	InfDown	0.903843	-0.145856	3.91336
chr5_96432783_96434705	0.103301	0.185392	InfUp	1.06707	0.093656	0.985896
chr22_46408636_46410850	0.058963	0.125627	InfDown	0.928816	-0.106536	1.22942
chr11_804976_806344	0.0378453	0.0922133	InfDown	0.91777	-0.123795	1.42199
chr16_3291698_3294538	0.263355	0.345496	InfUp	1.06077	0.0851166	0.579458
chr12_117174506_117176718	0.058963	0.125627	InfDown	0.948972	-0.0755626	1.22942
chr5_150956283_150958595	0.0424635	0.0997126	InfDown	0.869148	-0.202327	1.37198
chr3_37365133_37367554	0.000335898	0.00332555	InfUp	1.13389	0.18128	3.47379
chr2_109236442_109239059	0.053	0.11632	InfUp	1.1039	0.142606	1.27572
chr9_3507071_3509310	0.0360123	0.0907516	InfDown	0.945764	-0.0804474	1.44355
chr16_27213935_27216598	0.00742351	0.0298161	InfDown	0.914649	-0.128709	2.12939
chr10_30706271_30709263	1.50312e-05	0.000400451	InfUp	1.09357	0.129051	4.82301
chr17_79519030_79521104	0.0203447	0.0600689	InfDown	0.926641	-0.109917	1.69155
chr14_102816817_102820817	0.173723	0.261176	InfDown	0.968061	-0.0468299	0.760143
chr4_86622010_86623910	0.00623363	0.0267851	InfUp	1.20947	0.27438	2.20526
chr1_65328998_65331402	0.0670263	0.136647	InfDown	0.958666	-0.0608998	1.17375
chr7_80769094_80771700	6.9996e-05	0.00111813	InfDown	0.67598	-0.564948	4.15493
chr1_150592199_150595002	0.000205639	0.00229376	InfUp	1.15165	0.2037	3.68689
chr9_90588504_90590672	0.160864	0.24783	InfDown	0.940466	-0.0885527	0.793542
chr3_11329259_11333137	0.158636	0.24783	InfDown	0.785165	-0.348933	0.799597
chr13_72438463_72441913	0.00633484	0.0267851	InfUp	1.20055	0.2637	2.19826
chr15_73044000_73045766	0.0378453	0.0922133	InfUp	1.07499	0.104325	1.42199
chr18_21439776_21443431	0.000263934	0.00279691	InfUp	1.3403	0.422558	3.5785
chr7_98476299_98478394	0.201273	0.288074	InfDown	0.99055	-0.0136988	0.696214
chr17_21028901_21031808	0.125977	0.209372	InfUp	1.07408	0.103108	0.89971
chr7_91569102_91571594	0.215946	0.302794	InfDown	0.974528	-0.037225	0.665655
chr14_95960915_95963452	0.410045	0.467102	InfDown	0.907832	-0.139503	0.387168
chr1_245216799_245218499	0.00742351	0.0298161	InfUp	1.22207	0.289327	2.12939
chr8_126502303_126504803	0.0600352	0.127105	InfUp	1.16992	0.226413	1.22159
chr7_74157502_74159500	0.449738	0.498581	InfUp	1.01145	0.0164257	0.347041
chr10_75667580_75670463	0.263355	0.345496	InfUp	1.13514	0.182875	0.579458
chr6_33421031_33422895	0.280225	0.359407	InfDown	0.995015	-0.00720925	0.552493
chr1_154972997_154979800	0.00102002	0.00731995	InfDown	0.860073	-0.217469	2.99139
chr14_82231252_82234052	0.00224008	0.0127762	InfUp	1.50323	0.588068	2.64974
chr3_57740933_57743126	0.0336329	0.0852082	InfUp	1.06148	0.0860818	1.47324
chr1_31255202_31257502	0.429808	0.483133	InfDown	0.986789	-0.019187	0.366725
chr15_74906866_74910000	0.053	0.11632	InfDown	0.967207	-0.0481029	1.27572
chr11_63437476_63439957	0.469795	0.515498	InfDown	0.994852	-0.00744662	0.328092
chr2_20099694_20102770	0.105778	0.186331	InfUp	1.04392	0.0620156	0.975606
chr10_89841481_89843892	0.0654025	0.134225	InfUp	1.14994	0.201557	1.18441
chr10_6339372_6340881	0.609495	0.631028	InfUp	1.02374	0.0338491	0.21503
chr3_48480526_48483054	0.187198	0.274296	InfUp	1.08024	0.111347	0.727698
chr11_124939714_124941876	0.000159251	0.0019475	InfDown	0.632108	-0.661756	3.79792
chr15_41098466_41100466	0.173723	0.261176	InfDown	0.972277	-0.0405612	0.760143
chr3_187680833_187684679	0.553427	0.583855	InfUp	1.00314	0.00451988	0.25694
chr17_42759801_42762204	0.000769988	0.00613175	InfDown	0.8252	-0.277185	3.11352
chr11_639988_641788	0.297578	0.374569	InfUp	1.12157	0.165516	0.5264
chr1_156469298_156472100	0.00185375	0.0112665	InfDown	0.845908	-0.241427	2.73195
chr2_97202090_97205394	0.0263217	0.0722133	InfUp	1.20486	0.268863	1.57969
chr4_186316099_186318536	0.345256	0.416998	InfUp	1.02585	0.0368231	0.461859
chr6_152952234_152954034	0.000461912	0.00422777	InfUp	1.21173	0.277063	3.33544
chr9_36126471_36129715	0.125886	0.209372	InfUp	1.0351	0.0497681	0.900022
chr1_150025302_150027198	0.489922	0.530968	InfUp	1.00395	0.00568631	0.309873
chr3_72897030_72898526	0.0336329	0.0852082	InfUp	1.06448	0.090155	1.47324
chr8_29491103_29493603	0.0424635	0.0997126	InfUp	1.088	0.121678	1.37198
chr20_47367058_47370199	0.410045	0.467102	InfDown	0.981129	-0.0274853	0.387168
chr14_89344717_89346417	0.333627	0.40462	InfUp	1.0772	0.107283	0.476739
chr9_113064259_113066759	0.00241372	0.0136795	InfUp	1.09671	0.133178	2.61731
chr7_26317700_26320102	0.0175975	0.0546341	InfUp	1.17055	0.227181	1.75455
chr20_48963185_48966799	0.390505	0.451907	InfDown	0.970988	-0.0424741	0.408373
chr8_37408160_37410253	0.647747	0.663471	InfUp	1.00611	0.00878932	0.188595
chr5_153417095_153419599	0.250334	0.334346	InfDown	0.971155	-0.0422262	0.60148
chr5_131755478_131757483	0.000826594	0.00627262	InfUp	1.14582	0.196382	3.08271
chr6_106958878_106962034	0.0654222	0.134225	InfDown	0.965616	-0.0504779	1.18427
chr1_158769201_158772502	0.449738	0.498581	InfDown	0.934135	-0.0982971	0.347041
chr3_48594065_48597026	0.186514	0.274296	InfUp	1.04661	0.0657226	0.729288
chr12_6449017_6451589	0.13699	0.222447	InfUp	1.04418	0.0623695	0.86331
chr6_140160095_140162112	6.07978e-05	0.00105257	InfUp	1.35726	0.440692	4.21611
chr19_12899050_12905182	1.03544e-07	3.27241e-05	InfUp	1.07549	0.105	6.98487
chr15_58812866_58814802	0.315393	0.389839	InfUp	1.04218	0.0595985	0.501149
chr3_52924726_52926954	0.390505	0.451907	InfUp	1.00966	0.0138731	0.408373
chr19_4368012_4370137	0.231194	0.316063	InfUp	1.12314	0.16754	0.636024
chr3_3167426_3169854	0.0336329	0.0852082	InfDown	0.93538	-0.096376	1.47324
chr5_59542795_59545683	0.0231769	0.0659428	InfUp	1.11071	0.151488	1.63494
chr1_37182598_37184698	0.0116819	0.0409946	InfDown	0.840736	-0.250276	1.93249
chr11_34321544_34323744	6.93747e-06	0.000237406	InfUp	1.517	0.601221	5.1588
chr2_24113842_24115942	0.103301	0.185392	InfDown	0.916208	-0.126253	0.985896
chr19_2774737_2777058	0.00322365	0.0165526	InfUp	1.21498	0.28093	2.49165
chr10_82244681_82248571	0.247007	0.330682	InfDown	0.931533	-0.102321	0.607291
chr10_90342071_90343881	0.00866728	0.033238	InfDown	0.906215	-0.142074	2.06212
chr22_29512502_29515597	6.9996e-05	0.00111813	InfUp	1.72212	0.784185	4.15493
chr8_48334373_48336523	0.390505	0.451907	InfDown	0.994423	-0.00806782	0.408373
chr18_77709003_77711733	0.297578	0.374569	InfUp	1.00087	0.00125734	0.5264
chr1_45804798_45806999	0.00185375	0.0112665	InfDown	0.876734	-0.189789	2.73195
chr5_142149383_142151883	0.000533564	0.00462116	InfUp	1.21238	0.277847	3.27281
chr17_63061304_63063304	0.00185375	0.0112665	InfDown	0.811591	-0.301176	2.73195
chr1_211762498_211764698	0.0965757	0.174586	InfDown	0.975405	-0.0359267	1.01513
chr17_18527801_18529381	0.247007	0.330682	InfDown	0.994427	-0.00806276	0.607291
chr10_94519419_94521280	0.0654222	0.134225	InfUp	1.08559	0.118475	1.18427
chr20_18267799_18269799	0.13699	0.222447	InfDown	0.932622	-0.100636	0.86331
chr5_150142395_150144995	0.000533564	0.00462116	InfUp	1.25416	0.326722	3.27281
chr9_95804512_95808272	0.00742351	0.0298161	InfDown	0.826773	-0.274436	2.12939
chr17_56083194_56085904	0.115577	0.197485	InfDown	0.92911	-0.106079	0.937127
chr19_38538065_38541058	1.43927e-05	0.000388578	InfUp	1.60022	0.678274	4.84186
chr12_89554718_89558562	0.304601	0.38174	InfUp	1.05633	0.0790646	0.516269
chr14_51402617_51405652	0.000159251	0.0019475	InfDown	0.870512	-0.200064	3.79792
chr17_27251504_27254901	0.0965757	0.174586	InfDown	0.94387	-0.08334	1.01513
chr4_89779210_89781410	0.000599324	0.00509489	InfUp	1.18184	0.241033	3.22234
chr4_80999405_81001599	0.0965757	0.174586	InfUp	1.06998	0.0975802	1.01513
chr21_34695879_34698897	0.489286	0.530968	InfDown	0.994366	-0.00815117	0.310437
chr6_149802812_149805312	0.0329899	0.0852082	InfDown	0.909961	-0.136123	1.48162
chr19_4974165_4977547	0.201273	0.288074	InfDown	0.91916	-0.121612	0.696214
chr9_93562410_93566515	0.201273	0.288074	InfUp	1.06831	0.0953277	0.696214
chr10_69961371_69963792	0.00866728	0.033238	InfUp	1.05892	0.0825922	2.06212
chr19_19296437_19298786	0.429808	0.483133	InfDown	0.918228	-0.123076	0.366725
chr6_42417834_42421597	0.00866728	0.033238	InfDown	0.925721	-0.11135	2.06212
chr22_30574936_30578307	0.00322365	0.0165526	InfUp	1.17989	0.238654	2.49165
chr7_37348694_37351802	0.0475058	0.108103	InfUp	1.13944	0.188321	1.32325
chr17_75881902_75885104	0.371223	0.435693	InfUp	1.0273	0.0388525	0.430365
chr14_55493017_55495052	0.058963	0.125627	InfDown	0.958949	-0.0604744	1.22942
chr1_247578800_247582198	0.0559717	0.12221	InfDown	0.868304	-0.203727	1.25203
chr2_48371742_48374742	0.00224008	0.0127762	InfUp	1.2592	0.332502	2.64974
chr2_120959816_120962529	0.173723	0.261176	InfUp	1.07891	0.109574	0.760143
chr17_79122463_79127506	0.201273	0.288074	InfDown	0.936118	-0.0952374	0.696214
chr17_42975404_42978004	0.000205639	0.00229376	InfDown	0.850386	-0.23381	3.68689
chr15_42499466_42503528	0.345256	0.416998	InfDown	0.979575	-0.0297721	0.461859
chr2_100171159_100173659	0.00643953	0.0269101	InfDown	0.888775	-0.17011	2.19115
chr16_84390657_84392067	0.01008	0.0370007	InfDown	0.666719	-0.584848	1.99654
chr16_11399798_11402737	7.2481e-07	6.52653e-05	InfUp	1.68243	0.750546	6.13978
chr11_64645078_64648415	0.371223	0.435693	InfDown	0.92914	-0.106033	0.430365
chr7_37022794_37025310	0.000159251	0.0019475	InfDown	0.792633	-0.335276	3.79792
chr7_32534102_32536700	0.0116819	0.0409946	InfDown	0.879899	-0.184591	1.93249
chr2_8820642_8824545	0.0297978	0.0785799	InfUp	1.06268	0.0877006	1.52582
chr10_64994981_64998192	0.15156	0.239706	InfUp	1.03549	0.0503195	0.819416
chr10_17685181_17690553	0.215946	0.302794	InfDown	0.994666	-0.00771622	0.665655
chr17_78792094_78795230	0.589955	0.613754	InfUp	1.03396	0.0481827	0.229181
chr17_57231304_57234004	0.0134882	0.0452545	InfDown	0.90121	-0.150065	1.87005
chr2_74765459_74767216	0.01008	0.0370007	InfUp	1.10857	0.148699	1.99654
chr2_55244642_55247459	0.148616	0.235721	InfDown	0.970957	-0.0425201	0.827933
chr5_131772395_131774883	0.280225	0.359407	InfUp	1.03181	0.045171	0.552493
chr3_183593654_183596830	0.410069	0.467102	InfUp	1.00486	0.0069911	0.387143
chr10_75544353_75546763	0.160864	0.24783	InfDown	0.952242	-0.0706	0.793542
chr19_42287258_42290480	0.0336329	0.0852082	InfDown	0.915336	-0.127627	1.47324
chr8_144622356_144624556	0.352253	0.41988	InfUp	1.01949	0.0278432	0.453145
chr7_138792899_138797400	1.03544e-07	3.27241e-05	InfUp	1.63235	0.706952	6.98487
chr1_109755799_109758102	0.0965757	0.174586	InfDown	0.934041	-0.0984425	1.01513
chr6_39192434_39194994	0.371223	0.435693	InfUp	1.00523	0.0075218	0.430365
chr13_49233516_49235863	0.000260241	0.00279691	InfDown	0.883393	-0.178872	3.58462
chr12_51565604_51568517	0.333627	0.40462	InfUp	1.0547	0.0768279	0.476739
chr2_113298542_113300759	0.736645	0.742634	InfDown	0.965742	-0.050291	0.132742
chr22_50637778_50639497	0.297578	0.374569	InfDown	0.977034	-0.0335188	0.5264
chr11_126222044_126224587	0.0204768	0.0602052	InfUp	1.22488	0.292636	1.68874
chr3_129610226_129612926	0.000533564	0.00462116	InfDown	0.731105	-0.45185	3.27281
chr1_120751200_120754202	0.000599324	0.00509489	InfUp	1.40035	0.48579	3.22234
chr17_40423904_40428301	0.0123128	0.043012	InfUp	1.16531	0.220715	1.90964
chr12_49615418_49617904	0.101088	0.18207	InfUp	1.04758	0.0670629	0.995299
chr2_160470542_160473645	0.0466536	0.108103	InfDown	0.881878	-0.181349	1.33112
chr13_46950602_46953753	0.00633484	0.0267851	InfDown	0.832454	-0.264557	2.19826
chr6_10837912_10840178	0.148616	0.235721	InfDown	0.779026	-0.360256	0.827933
chr11_62571596_62575376	0.00742351	0.0298161	InfDown	0.937948	-0.0924207	2.12939
chr2_102689959_102691959	0.324489	0.39952	InfUp	1.03045	0.043278	0.4888
chr13_49831513_49833313	0.0116819	0.0409946	InfUp	1.08775	0.121341	1.93249
chr9_132705971_132709472	0.0105295	0.0384751	InfUp	1.06821	0.0951962	1.97759
chr5_33712095_33714878	0.00742351	0.0298161	InfUp	2.14645	1.10195	2.12939
chr3_128309415_128312002	0.510078	0.548743	InfUp	1.05015	0.0705921	0.292363
chr7_2444999_2447702	0.0424635	0.0997126	InfUp	1.13658	0.184693	1.37198
chr2_47526570_47528842	0.826277	0.827304	InfUp	1.0015	0.00216955	0.0828742
chr11_68226657_68229176	0.105778	0.186331	InfDown	0.887768	-0.171745	0.975606
chr22_22126107_22128697	0.00224008	0.0127762	InfDown	0.78078	-0.357012	2.64974
chr1_153929198_153931602	0.187198	0.274296	InfDown	0.977113	-0.033403	0.727698
chr16_28873735_28876298	0.173723	0.261176	InfDown	0.942158	-0.0859585	0.760143
chr1_36850199_36853802	0.469795	0.515498	InfUp	1.00391	0.0056348	0.328092
chr1_24967799_24970602	0.768806	0.77216	InfUp	1.00023	0.000325214	0.114183
chr2_113430842_113433559	0.00538327	0.0235845	InfUp	1.1557	0.208771	2.26895
chr7_130872702_130874602	0.371223	0.435693	InfUp	1.09403	0.129649	0.430365
chr1_12093799_12096398	0.0965757	0.174586	InfDown	0.961646	-0.0564228	1.01513
chr4_185251204_185255536	0.0423307	0.0997126	InfUp	1.29802	0.376318	1.37334
chr8_19461703_19463703	0.768806	0.77216	InfDown	0.988299	-0.0169811	0.114183
chr16_11793335_11795867	0.000666411	0.00540031	InfDown	0.8695	-0.201743	3.17626
chr15_101059500_101061866	0.0263217	0.0722133	InfDown	0.903007	-0.147191	1.57969
chr1_110331600_110334601	0.469795	0.515498	InfUp	1.01732	0.024775	0.328092
chr15_63789128_63791638	0.0654222	0.134225	InfUp	1.07379	0.102718	1.18427
chr16_66557598_66561437	0.352253	0.41988	InfUp	1.00124	0.00178526	0.453145
chr3_101566026_101570326	0.297578	0.374569	InfUp	1.05501	0.0772536	0.5264
chr8_37730353_37732685	0.215946	0.302794	InfUp	1.04224	0.0596925	0.665655
chr6_11349576_11352802	0.315393	0.389839	InfUp	1.0003	0.000436182	0.501149
chr7_30024300_30026702	0.125886	0.209372	InfUp	1.05035	0.0708671	0.900022
chr11_71829244_71831744	0.215946	0.302794	InfDown	0.974727	-0.0369293	0.665655
chr20_1350158_1351599	0.173723	0.261176	InfDown	0.967827	-0.0471783	0.760143
chr16_88771816_88772616	0.160864	0.24783	InfUp	1.00707	0.0101585	0.793542
chr16_90147942_90150042	0.215946	0.302794	InfUp	1.14662	0.197382	0.665655
chr11_82610544_82613488	0.0879517	0.16398	InfUp	1.06138	0.0859402	1.05576
chr17_3862906_3869230	0.00770829	0.0307302	InfDown	0.877206	-0.189013	2.11304
chr19_34662265_34665065	0.00866728	0.033238	InfDown	0.869632	-0.201524	2.06212
chr1_10114898_10117702	0.125886	0.209372	InfDown	0.857587	-0.221646	0.900022
chr15_86112800_86114628	0.212215	0.302616	InfUp	1.18054	0.239449	0.673225
chr14_64226617_64229731	0.00535266	0.0235845	InfDown	0.838383	-0.254319	2.27143
chr1_110861201_110863202	0.130489	0.216582	InfUp	1.21018	0.275227	0.884425
chr5_130499295_130501705	0.186514	0.274296	InfDown	0.952323	-0.0704774	0.729288
chr20_1098199_1100499	0.00269298	0.014512	InfDown	0.853889	-0.22788	2.56977
chr4_15755635_15758935	0.410045	0.467102	InfDown	0.983833	-0.0235142	0.387168
chr1_248902498_248906401	0.017799	0.0546341	InfDown	0.866257	-0.207132	1.74961
chr4_48270610_48273110	0.410045	0.467102	InfUp	1.01291	0.0184993	0.387168
chr21_36900098_36903498	0.0231769	0.0659428	InfUp	1.17929	0.237924	1.63494
chr20_8455358_8457999	0.297578	0.374569	InfDown	0.996562	-0.00496875	0.5264
chr19_52597858_52599765	0.00185375	0.0112665	InfDown	0.832866	-0.263844	2.73195
chr9_135544872_135546410	0.00224008	0.0127762	InfDown	0.815703	-0.293884	2.64974
chr12_109239306_109241106	0.263355	0.345496	InfUp	1.02204	0.0314517	0.579458
chr17_4627691_4630706	0.22926	0.316063	InfDown	0.880371	-0.183816	0.639671
chr9_86321415_86324315	0.01008	0.0370007	InfDown	0.893982	-0.161682	1.99654
chr14_71806252_71809515	0.0378453	0.0922133	InfUp	1.23061	0.29937	1.42199
chr2_208488877_208491245	0.0221142	0.0647714	InfDown	0.859783	-0.217955	1.65533
chr1_15736200_15739102	0.449738	0.498581	InfDown	0.983825	-0.0235259	0.347041
chr1_219346502_219348498	0.0879517	0.16398	InfDown	0.9273	-0.108892	1.05576
chr7_1003900_1006210	0.0297978	0.0785799	InfDown	0.917055	-0.124919	1.52582
chr6_13284734_13287495	0.158636	0.24783	InfDown	0.94043	-0.0886072	0.799597
chr2_51230129_51232159	9.29828e-05	0.00136121	InfDown	0.665273	-0.587981	4.0316
chr9_117690215_117693386	0.195906	0.286249	InfDown	0.954995	-0.0664354	0.707952
chr19_11454781_11458365	0.115577	0.197485	InfDown	0.924491	-0.113269	0.937127
chr13_103424500_103426663	0.125977	0.209372	InfDown	0.829665	-0.269399	0.89971
chr7_6065194_6067802	0.263355	0.345496	InfUp	1.01283	0.0183913	0.579458
chr15_45349028_45352400	0.101088	0.18207	InfUp	1.04315	0.0609404	0.995299
chr15_51055828_51058766	0.489922	0.530968	InfDown	0.989214	-0.015645	0.309873
chr22_18120102_18123050	0.0798979	0.15373	InfDown	0.933928	-0.0986174	1.09746
chr2_237896186_237898945	0.315393	0.389839	InfDown	0.971828	-0.0412273	0.501149
chr6_45444978_45449034	0.333627	0.40462	InfDown	0.978919	-0.0307383	0.476739
chr15_99408728_99410828	0.0237242	0.0671678	InfUp	1.22121	0.288314	1.62481
chr22_36780807_36784326	0.201273	0.288074	InfUp	1.0713	0.0993578	0.696214
chr1_154908198_154910802	0.0336329	0.0852082	InfDown	0.912475	-0.132144	1.47324
chr3_107241326_107244333	0.702422	0.711159	InfDown	0.991015	-0.0130218	0.153402
chr22_43326050_43329018	0.187198	0.274296	InfDown	0.98881	-0.0162344	0.727698
chr5_53885299_53888083	0.449738	0.498581	InfDown	0.992712	-0.0105528	0.347041
chr13_51483313_51485663	0.0654222	0.134225	InfDown	0.898313	-0.154711	1.18427
chr19_32894737_32897466	0.0297978	0.0785799	InfDown	0.880594	-0.183452	1.52582
chr1_193027197_193029999	0.160864	0.24783	InfDown	0.991007	-0.0130322	0.793542
chr10_31606263_31609254	0.125977	0.209372	InfDown	0.949356	-0.0749794	0.89971
chr19_10922712_10927037	7.2481e-07	6.52653e-05	InfDown	0.782226	-0.354342	6.13978
chr1_145426802_145429102	0.18511	0.274296	InfUp	1.01338	0.0191808	0.732571
chr21_43883697_43885297	0.0155217	0.049688	InfDown	0.803672	-0.315322	1.80906
chr12_27395904_27398762	0.371223	0.435693	InfDown	0.971263	-0.0420658	0.430365
chr11_67769357_67772041	0.125977	0.209372	InfUp	1.04779	0.0673449	0.89971
chr17_59939704_59941804	0.0134882	0.0452545	InfDown	0.872226	-0.197227	1.87005
chr11_76091276_76092626	0.0155217	0.049688	InfDown	0.910874	-0.134676	1.80906
chr19_12074658_12077381	0.125977	0.209372	InfDown	0.896099	-0.15827	0.89971
chr16_89473135_89475998	0.00538327	0.0235845	InfDown	0.901135	-0.150185	2.26895
chr5_68901183_68903599	0.352253	0.41988	InfUp	1.08725	0.120681	0.453145
chr17_2059901_2062206	0.187198	0.274296	InfDown	0.862656	-0.213143	0.727698
chr20_3073369_3075558	0.0123128	0.043012	InfDown	0.765166	-0.386156	1.90964
chr5_154320078_154321583	0.00455709	0.0210945	InfDown	0.881973	-0.181194	2.34131
chr22_36818889_36822850	0.00455709	0.0210945	InfDown	0.884555	-0.176976	2.34131
chr1_33445598_33448501	0.00455709	0.0210945	InfDown	0.859197	-0.218939	2.34131
chr12_16034031_16036631	0.027375	0.0748229	InfDown	0.857658	-0.221525	1.56265
chr1_180359699_180362199	0.0100202	0.0370007	InfUp	1.28627	0.363194	1.99912
chr7_75625300_75628099	0.000435456	0.00400838	InfDown	0.851487	-0.231944	3.36106
chr7_130741300_130743302	1.24253e-06	9.02123e-05	InfUp	1.56434	0.64555	5.90569
chr9_123474272_123477810	0.352253	0.41988	InfDown	0.950975	-0.0725212	0.453145
chr7_150481599_150485402	0.315393	0.389839	InfDown	0.957204	-0.0631013	0.501149
chr14_93130731_93133282	0.352253	0.41988	InfUp	1.13999	0.189022	0.453145
chr9_6014710_6016372	0.0879517	0.16398	InfDown	0.964773	-0.0517382	1.05576
chr1_27146802_27148402	0.449738	0.498581	InfDown	0.944696	-0.0820778	0.347041
chr14_55517417_55519852	0.570192	0.597319	InfDown	0.958001	-0.0619012	0.243979
chr9_113077809_113080972	0.0475887	0.108103	InfUp	1.06719	0.0938115	1.3225
chr13_52409800_52412816	0.000335898	0.00332555	InfUp	1.56311	0.644422	3.47379
chr2_122493342_122495829	0.13699	0.222447	InfDown	0.979287	-0.0301957	0.86331
chr12_109056904_109059862	0.363368	0.432297	InfUp	1.00286	0.00412453	0.439654
chr18_12701576_12704076	0.00384067	0.0187815	InfDown	0.886163	-0.174356	2.41559
chr6_26215778_26218512	0.00455709	0.0210945	InfUp	1.24046	0.31087	2.34131
chr5_178156795_178159405	0.0798979	0.15373	InfDown	0.882992	-0.179528	1.09746
chr11_82866878_82869876	0.0965757	0.174586	InfUp	1.06695	0.0934967	1.01513
chr1_2164901_2167699	0.0378453	0.0922133	InfDown	0.885977	-0.174659	1.42199
chr11_65290144_65293215	0.212215	0.302616	InfUp	1.0372	0.0526965	0.673225
chr9_101983071_101985610	0.0203447	0.0600689	InfDown	0.919631	-0.120872	1.69155
chr10_99177936_99180481	0.00538327	0.0235845	InfDown	0.874779	-0.19301	2.26895
chr6_50929094_50931802	0.187198	0.274296	InfUp	1.09883	0.135964	0.727698
chr22_45621389_45627061	0.01008	0.0370007	InfUp	1.15368	0.206237	1.99654
chr4_123653010_123654999	0.00451115	0.0210945	InfDown	0.909323	-0.137135	2.34571
chr13_99160413_99163113	0.628777	0.647001	InfDown	0.996171	-0.00553453	0.201503
chr17_62839001_62840808	0.247007	0.330682	InfUp	1.02082	0.0297264	0.607291
chr10_64892092_64894941	0.263355	0.345496	InfDown	0.961431	-0.0567444	0.579458
chr1_209845198_209849500	0.00442402	0.0210945	InfUp	1.05322	0.0748051	2.35418
chr3_171856326_171859595	0.15156	0.239706	InfUp	1.14035	0.189475	0.819416
chr2_219133659_219135801	0.053	0.11632	InfDown	0.937465	-0.0931634	1.27572
chr1_239978799_239981398	0.00125113	0.00842693	InfDown	0.832032	-0.26529	2.9027
chr4_140087999_140090599	0.0746081	0.147858	InfDown	0.935927	-0.0955321	1.12721
chr14_102859917_102862552	0.315393	0.389839	InfDown	0.981472	-0.0269811	0.501149
chr17_38136030_38138906	0.0053935	0.0235845	InfDown	0.938034	-0.0922875	2.26813
chr15_42794600_42796900	0.263355	0.345496	InfDown	0.88252	-0.1803	0.579458
chr19_46009104_46012880	0.000424946	0.00394771	InfUp	1.15346	0.20597	3.37167
chr12_67661931_67664606	0.13699	0.222447	InfDown	0.956012	-0.0648996	0.86331
chr9_116017115_116018672	0.00535266	0.0235845	InfDown	0.848567	-0.2369	2.27143
chr11_65192438_65194530	0.0879517	0.16398	InfUp	1.05954	0.0834322	1.05576
chr8_121760303_121763203	0.000263934	0.00279691	InfUp	1.12998	0.176293	3.5785
chr2_219246070_219248342	0.410045	0.467102	InfUp	1.06034	0.0845336	0.387168
chr10_12489653_12492153	0.410069	0.467102	InfDown	0.878411	-0.187032	0.387143
chr3_186709126_186710654	0.429808	0.483133	InfDown	0.995866	-0.0059771	0.366725
chr11_121263944_121265544	0.00455709	0.0210945	InfUp	1.07536	0.104818	2.34131
chr17_81038301_81042004	0.247007	0.330682	InfDown	0.807921	-0.307713	0.607291
chr6_147090850_147093312	0.0879517	0.16398	InfUp	1.02839	0.0403839	1.05576
chr1_109911298_109914902	0.000706017	0.00567277	InfUp	1.12571	0.170841	3.15118
chr19_19517265_19519080	0.263355	0.345496	InfDown	0.976284	-0.034627	0.579458
chr6_15090002_15092678	0.410045	0.467102	InfDown	0.95117	-0.0722253	0.387168
chr20_8379858_8381858	0.432308	0.484997	InfUp	1.07226	0.100661	0.364206
chr17_33349004_33350604	0.352253	0.41988	InfDown	0.958728	-0.0608066	0.453145
chr1_199825798_199829702	0.5	0.541054	InfDown	0.903571	-0.14629	0.30103
chr2_26715070_26717870	0.000335898	0.00332555	InfUp	3.69668	1.88623	3.47379
chr5_179153499_179154499	0.628777	0.647001	InfUp	1.00636	0.009142	0.201503
chr6_10747212_10749178	0.160864	0.24783	InfDown	0.947552	-0.0777225	0.793542
chr14_76007617_76010517	0.550262	0.581201	InfUp	1.00018	0.000256597	0.25943
chr16_47493735_47496467	0.000263934	0.00279691	InfDown	0.805582	-0.311896	3.5785
chr6_5979012_5981712	0.0150588	0.049688	InfUp	2.29729	1.19993	1.82221
chr7_72737294_72739410	0.000335898	0.00332555	InfDown	0.699065	-0.516502	3.47379
chr12_96447304_96450231	0.160864	0.24783	InfDown	0.86711	-0.205713	0.793542
chr8_95940060_95942360	0.053	0.11632	InfDown	0.943283	-0.0842381	1.27572
chr18_33076325_33078831	0.00102002	0.00731995	InfDown	0.857305	-0.22212	2.99139
chr2_217276401_217278401	0.000159251	0.0019475	InfUp	1.13376	0.181119	3.79792
chr19_59068753_59071794	0.0475058	0.108103	InfUp	1.11499	0.157025	1.32325
chr2_233679929_233682059	0.371223	0.435693	InfUp	1.02681	0.0381709	0.430365
chr9_36139169_36141271	0.00455709	0.0210945	InfUp	1.31308	0.392958	2.34131
chr1_98365798_98367602	0.130489	0.216582	InfUp	1.18697	0.247278	0.884425
chr19_44195865_44198837	0.429808	0.483133	InfUp	1.018	0.0257306	0.366725
chr3_5163326_5165954	0.469795	0.515498	InfDown	0.957529	-0.0626123	0.328092
chr9_36142171_36145793	0.0263217	0.0722133	InfUp	1.1858	0.245857	1.57969
chr14_72317752_72320252	0.315393	0.389839	InfDown	0.800294	-0.321397	0.501149
chr12_32739631_32743734	0.0155217	0.049688	InfUp	1.14282	0.192593	1.80906
chr6_10642664_10645012	0.00125113	0.00842693	InfDown	0.819757	-0.286732	2.9027
chr20_34383723_34386358	0.052807	0.11632	InfDown	0.801805	-0.318677	1.27731
chr4_17614810_17617499	0.148616	0.235721	InfDown	0.941153	-0.0874989	0.827933
chr20_44833599_44836099	0.469795	0.515498	InfDown	0.982289	-0.0257808	0.328092
chr17_41131830_41134011	0.390505	0.451907	InfDown	0.960685	-0.0578639	0.408373
chr7_968002_969202	0.0128274	0.0445106	InfDown	0.500115	-0.999668	1.89186
chr1_235489598_235493199	0.00633484	0.0267851	InfUp	1.14511	0.19549	2.19826
chr17_8818301_8821008	0.058963	0.125627	InfDown	0.74612	-0.42252	1.22942
chr9_132523797_132526597	0.0798979	0.15373	InfDown	0.76583	-0.384904	1.09746
chr19_18238033_18240012	0.280225	0.359407	InfDown	0.993479	-0.00943811	0.552493
chr17_77969601_77972508	0.148616	0.235721	InfUp	1.10283	0.141211	0.827933
chr9_37784072_37786110	0.00896801	0.0342284	InfDown	0.912602	-0.131942	2.0473
chr1_40722298_40724902	0.0128274	0.0445106	InfDown	0.896243	-0.158037	1.89186
chr1_159879097_159882399	0.13699	0.222447	InfUp	1.22388	0.291458	0.86331
chr2_120123542_120125559	0.13699	0.222447	InfUp	1.02095	0.0299154	0.86331
chr19_42304625_42309361	0.352253	0.41988	InfDown	0.908192	-0.138931	0.453145
chr15_94715466_94718820	0.0965757	0.174586	InfDown	0.91511	-0.127982	1.01513
chr12_58238106_58241106	0.333627	0.40462	InfUp	1.02902	0.0412682	0.476739
chr1_235908599_235910502	9.29828e-05	0.00136121	InfUp	1.1317	0.178496	4.0316
chr20_4988699_4990399	0.01008	0.0370007	InfDown	0.937113	-0.0937057	1.99654
chr12_759606_761231	0.13699	0.222447	InfDown	0.962547	-0.0550707	0.86331
chr3_71579926_71582333	0.072392	0.143944	InfUp	1.03896	0.0551344	1.14031
chr11_62553357_62556176	0.105778	0.186331	InfDown	0.900219	-0.151652	0.975606
chr9_88962610_88963910	0.352253	0.41988	InfUp	1.05689	0.0798194	0.453145
chr19_2263365_2265581	0.000533564	0.00462116	InfDown	0.767269	-0.382195	3.27281
chr11_3900176_3902748	0.0965757	0.174586	InfUp	1.06285	0.0879332	1.01513
chr18_59853225_59855876	0.173723	0.261176	InfDown	0.953526	-0.0686558	0.760143
chr9_100394471_100397272	0.647747	0.663471	InfUp	1.02267	0.0323438	0.188595
chr16_70833835_70835698	0.00152718	0.00983813	InfDown	0.837763	-0.255386	2.81611
chr1_168503998_168506002	0.000148229	0.00194715	InfDown	0.870435	-0.200191	3.82907
chr2_8682742_8685542	0.058963	0.125627	InfUp	1.28849	0.365684	1.22942
chr8_61797103_61799460	0.0134882	0.0452545	InfUp	1.05598	0.0785834	1.87005
chr22_39336684_39340507	0.000666411	0.00540031	InfUp	1.16394	0.219012	3.17626
chr2_134989342_134992159	0.00269298	0.014512	InfUp	1.12731	0.172881	2.56977
chr7_16684202_16686502	0.00185375	0.0112665	InfDown	0.91094	-0.134572	2.73195
chr19_10827812_10831158	0.0798979	0.15373	InfDown	0.960166	-0.0586442	1.09746
chr2_233469959_233471559	0.0263217	0.0722133	InfDown	0.90969	-0.136553	1.57969
chr15_64982900_64986000	2.81641e-05	0.000602853	InfDown	0.775381	-0.367022	4.5503
chr2_238897259_238899642	0.000826594	0.00627262	InfUp	1.1892	0.24999	3.08271
chr16_68032138_68034967	0.00224008	0.0127762	InfDown	0.709064	-0.496012	2.64974
chr4_140586299_140588810	0.0203447	0.0600689	InfDown	0.876997	-0.189356	1.69155
chr7_10978802_10981402	0.000424946	0.00394771	InfDown	0.84212	-0.247902	3.37167
chr6_154675064_154678583	0.0378453	0.0922133	InfDown	0.879861	-0.184652	1.42199
chr3_101554759_101557459	0.323747	0.399338	InfDown	0.897918	-0.155344	0.489795
chr11_74458976_74461857	0.469795	0.515498	InfUp	1.04354	0.0614884	0.328092
chr9_140082210_140084972	4.65949e-06	0.000196088	InfDown	0.717043	-0.479868	5.33166
chr8_67053053_67055903	0.00185375	0.0112665	InfUp	1.39078	0.475898	2.73195
chr17_76376732_76378808	5.22899e-05	0.000927182	InfUp	1.40824	0.49389	4.28158
chr17_79668804_79671404	0.017799	0.0546341	InfDown	0.887703	-0.17185	1.74961
chr1_12039198_12041399	0.201273	0.288074	InfDown	0.950283	-0.0735704	0.696214
chr6_30033604_30036289	0.13699	0.222447	InfUp	1.03027	0.0430285	0.86331
chr4_77068499_77070510	0.570192	0.597319	InfUp	1.00598	0.00860271	0.243979
chr19_3547465_3550181	0.13699	0.222447	InfDown	0.908818	-0.137937	0.86331
chr11_59426944_59429157	0.0424635	0.0997126	InfDown	0.959875	-0.0590812	1.37198
chr1_93810298_93813199	0.0116819	0.0409946	InfDown	0.886138	-0.174396	1.93249
chr2_172811129_172815659	0.180352	0.270461	InfDown	0.902024	-0.148762	0.74388
chr6_5891312_5893212	0.0879517	0.16398	InfDown	0.712947	-0.488133	1.05576
chr2_65079042_65081886	0.265456	0.347517	InfDown	0.968447	-0.0462554	0.576007
chr20_5123758_5125199	0.0475058	0.108103	InfUp	1.12637	0.171687	1.32325
chr2_98450059_98452242	0.0237242	0.0671678	InfUp	1.08084	0.112152	1.62481
chr1_89165697_89168802	0.0424635	0.0997126	InfUp	1.14043	0.189582	1.37198
chr6_30482434_30485504	0.00152718	0.00983813	InfUp	2.61773	1.38832	2.81611
chr7_137562302_137565302	0.280225	0.359407	InfDown	0.971935	-0.0410677	0.552493
chr7_36695999_36698710	0.363368	0.432297	InfUp	1.10716	0.146859	0.439654
chr19_8385037_8387065	0.000666411	0.00540031	InfDown	0.846071	-0.241149	3.17626
chr16_15187235_15188867	0.371223	0.435693	InfDown	0.991423	-0.0124279	0.430365
chr3_30671026_30674454	0.215946	0.302794	InfDown	0.983311	-0.0242807	0.665655
chr17_4847301_4854001	0.148616	0.235721	InfDown	0.94331	-0.0841959	0.827933
chr17_4932901_4935904	0.0204768	0.0602052	InfDown	0.925228	-0.11212	1.68874
chr7_138144099_138146494	0.058963	0.125627	InfDown	0.929169	-0.105988	1.22942
chr19_39970337_39972437	6.93747e-06	0.000237406	InfDown	0.792575	-0.335381	5.1588
chr17_29057701_29059808	0.01008	0.0370007	InfDown	0.847716	-0.238347	1.99654
chr3_169719359_169721602	0.666373	0.679785	InfUp	1.02049	0.0292563	0.176283
chr22_42195278_42197907	0.263355	0.345496	InfUp	1.14569	0.196221	0.579458
chr20_44509299_44510658	0.231194	0.316063	InfUp	1.03782	0.0535596	0.636024
chr22_24057707_24060250	0.125977	0.209372	InfDown	0.947787	-0.0773653	0.89971
chr20_23635599_23637706	6.9996e-05	0.00111813	InfDown	0.732082	-0.449922	4.15493
chr6_2546502_2548212	0.058963	0.125627	InfUp	1.25832	0.331496	1.22942
chr7_48017994_48020002	0.280225	0.359407	InfDown	0.959408	-0.0597831	0.552493
chr12_15133706_15137231	0.684607	0.695306	InfUp	1.00417	0.00600855	0.164558
chr19_43026981_43029580	0.173723	0.261176	InfDown	0.966431	-0.0492619	0.760143
chr2_69087942_69089942	0.510078	0.548743	InfUp	1.03896	0.0551451	0.292363
chr7_150928900_150931402	0.647747	0.663471	InfUp	1.00905	0.012992	0.188595
chr19_11707265_11709165	0.0879517	0.16398	InfDown	0.941036	-0.0876776	1.05576
chr12_66562104_66564934	0.158636	0.24783	InfDown	0.958017	-0.0618762	0.799597
chr13_37749413_37751516	0.133543	0.221059	InfUp	1.02475	0.0352786	0.874379
chr2_176326129_176329745	0.371223	0.435693	InfUp	1.00594	0.00854748	0.430365
chr12_11917834_11920731	0.410045	0.467102	InfUp	1.01252	0.0179478	0.387168
chr14_62216617_62218917	0.510714	0.548743	InfUp	1.00924	0.0132708	0.291822
chr1_109703799_109707201	0.702422	0.711159	InfDown	0.950388	-0.0734109	0.153402
chr6_89672278_89674295	0.812802	0.814419	InfUp	1.00427	0.00614197	0.0900153
chr3_107850857_107852726	0.0424635	0.0997126	InfDown	0.924365	-0.113466	1.37198
chr16_53543273_53544773	0.125977	0.209372	InfUp	1.08759	0.121138	0.89971
chr5_14558595_14561183	0.530205	0.564567	InfUp	1.03855	0.0545756	0.275556
chr6_30687598_30690304	0.489922	0.530968	InfUp	1.01093	0.0156883	0.309873
chr21_40683905_40686498	2.81641e-05	0.000602853	InfDown	0.797667	-0.326142	4.5503
chr20_48550799_48554606	0.315393	0.389839	InfDown	0.906507	-0.141609	0.501149
chr17_71965104_71967306	0.0654222	0.134225	InfDown	0.96402	-0.0528656	1.18427
chr2_8737729_8739442	0.263355	0.345496	InfDown	0.957517	-0.0626296	0.579458
chr16_56768467_56770735	0.333627	0.40462	InfUp	1.04988	0.0702183	0.476739
chr5_171278483_171280705	0.0155217	0.049688	InfDown	0.830096	-0.268649	1.80906
chr11_121317915_121321998	0.00742351	0.0298161	InfDown	0.869722	-0.201373	2.12939
chr12_116761106_116764231	0.00297138	0.0159059	InfUp	1.26224	0.335991	2.52704
chr3_20166333_20168733	0.000263934	0.00279691	InfUp	1.18009	0.2389	3.5785
chr1_235245001_235247998	0.371223	0.435693	InfDown	0.946243	-0.0797179	0.430365
chr11_33912357_33916687	0.0297978	0.0785799	InfUp	1.09359	0.129071	1.52582
chr6_13337412_13339278	0.489922	0.530968	InfDown	0.98998	-0.0145283	0.309873
chr20_3807099_3808499	0.053	0.11632	InfUp	1.10806	0.14803	1.27572
chr2_220024159_220026401	0.133543	0.221059	InfUp	1.14047	0.189631	0.874379
chr2_200819042_200821459	0.13699	0.222447	InfDown	0.981553	-0.0268615	0.86331
chr8_31157103_31159353	1.00438e-05	0.000305865	InfUp	2.0598	1.04251	4.9981
chr17_29639932_29642394	0.0837051	0.159891	InfUp	1.00668	0.00960067	1.07725
chr14_98171752_98174752	0.0798979	0.15373	InfDown	0.884896	-0.17642	1.09746
chr3_45095459_45098033	1.60247e-06	0.000109443	InfUp	1.59323	0.671951	5.79521
chr12_4428906_4431306	0.215946	0.302794	InfDown	0.915488	-0.127387	0.665655
chr5_40833983_40836605	0.00538327	0.0235845	InfDown	0.922898	-0.115757	2.26895
chr19_16481858_16483780	0.160864	0.24783	InfDown	0.94247	-0.0854808	0.793542
chr18_29597525_29600076	0.125886	0.209372	InfDown	0.99318	-0.0098723	0.900022
chr4_26319511_26323205	0.315393	0.389839	InfDown	0.978334	-0.0316012	0.501149
chr20_44484899_44487299	0.0654222	0.134225	InfDown	0.935673	-0.095923	1.18427
chr3_138580333_138582930	0.530205	0.564567	InfDown	0.954814	-0.0667089	0.275556
chr4_16238499_16241099	0.000205639	0.00229376	InfDown	0.847045	-0.23949	3.68689
chr7_112429302_112431410	0.000205639	0.00229376	InfDown	0.866023	-0.207523	3.68689
chr2_113011459_113014545	0.215946	0.302794	InfDown	0.991525	-0.0122788	0.665655
chr1_156697098_156700001	0.0231769	0.0659428	InfDown	0.909345	-0.1371	1.63494
chr12_104962262_104965806	0.201273	0.288074	InfDown	0.887499	-0.172183	0.696214
chr10_129860441_129864239	2.01911e-05	0.00048071	InfDown	0.8481	-0.237693	4.69484
chr5_139942782_139945105	0.280225	0.359407	InfUp	1.01986	0.0283704	0.552493
chr19_10957865_10960465	0.187198	0.274296	InfDown	0.965426	-0.0507628	0.727698
chr4_186346110_186348110	0.0134882	0.0452545	InfUp	1.27766	0.353506	1.87005
chr5_100162895_100164883	0.0600352	0.127105	InfDown	0.911621	-0.133494	1.22159
chr2_9692066_9693566	0.0378453	0.0922133	InfUp	1.43339	0.519427	1.42199
chr13_24850553_24851836	0.702422	0.711159	InfUp	1.00548	0.00788042	0.153402
chr13_102358063_102360463	0.0424635	0.0997126	InfDown	0.882527	-0.180287	1.37198
chr14_103128417_103130917	0.315393	0.389839	InfDown	0.989037	-0.0159034	0.501149
chr11_121210444_121211876	0.058963	0.125627	InfUp	1.16707	0.222896	1.22942
chr22_29992250_29993994	0.0965757	0.174586	InfDown	0.883227	-0.179143	1.01513
chr11_128641435_128643676	0.00125113	0.00842693	InfDown	0.858585	-0.219967	2.9027
chr11_34469544_34474076	0.0297978	0.0785799	InfDown	0.969437	-0.0447802	1.52582
chr10_989971_993881	0.148616	0.235721	InfUp	1.016	0.0228977	0.827933
chr1_95560898_95564402	1.50312e-05	0.000400451	InfUp	1.15781	0.211399	4.82301
chr8_117986960_117989060	0.215946	0.302794	InfUp	1.05728	0.080363	0.665655
chr6_291095_294134	0.0116819	0.0409946	InfDown	0.918094	-0.123286	1.93249
chr6_88298578_88300878	0.0798979	0.15373	InfDown	0.952778	-0.0697878	1.09746
chr12_123387762_123390706	0.00455709	0.0210945	InfDown	0.925213	-0.112143	2.34131
chr2_32581129_32583959	0.00538327	0.0235845	InfDown	0.93359	-0.0991388	2.26895
chr2_48491024_48494142	0.390505	0.451907	InfUp	1.05449	0.0765516	0.408373
chr17_21035534_21036806	0.00269298	0.014512	InfUp	1.217	0.283334	2.56977
chr16_3283598_3286342	0.0965757	0.174586	InfUp	1.08972	0.123953	1.01513
chr2_3605142_3607159	0.115577	0.197485	InfDown	0.973204	-0.0391859	0.937127
chr2_68637959_68640042	0.187198	0.274296	InfUp	1.0648	0.0905812	0.727698
chr1_236116899_236119902	0.125977	0.209372	InfDown	0.938317	-0.091853	0.89971
chr3_17619833_17622433	0.297578	0.374569	InfUp	1.04645	0.065505	0.5264
chr10_28655671_28658481	0.00152718	0.00983813	InfUp	1.1454	0.195856	2.81611
chr1_63987899_63990502	0.0475058	0.108103	InfUp	1.07577	0.105371	1.32325
chr14_70118082_70121515	0.333627	0.40462	InfUp	1.01749	0.0250162	0.476739
chr8_25094956_25097056	0.173723	0.261176	InfDown	0.944638	-0.0821664	0.760143
chr14_93797717_93800217	0.231194	0.316063	InfDown	0.994551	-0.0078825	0.636024
chr2_231585542_231587642	0.00633484	0.0267851	InfUp	1.1152	0.157298	2.19826
chr4_140803599_140805499	0.125977	0.209372	InfDown	0.844007	-0.244673	0.89971
chr3_23986774_23988926	0.371223	0.435693	InfDown	0.96347	-0.0536879	0.430365
chr9_123496472_123500210	0.345256	0.416998	InfUp	1.01387	0.0198754	0.461859
chr9_129294172_129297059	0.13699	0.222447	InfDown	0.941981	-0.0862306	0.86331
chr17_19090404_19092504	0.263355	0.345496	InfDown	0.905238	-0.143631	0.579458
chr19_50527381_50530065	0.0879517	0.16398	InfUp	1.0762	0.105944	1.05576
chr4_88140199_88142405	0.371223	0.435693	InfDown	0.995288	-0.00681435	0.430365
chr1_114482402_114484002	0.0654222	0.134225	InfUp	1.0375	0.0531159	1.18427
chr1_95537898_95539398	0.00538327	0.0235845	InfDown	0.903226	-0.146842	2.26895
chr7_127421800_127423994	0.0378453	0.0922133	InfUp	1.04153	0.0587057	1.42199
chr12_93528092_93533406	0.371223	0.435693	InfUp	1.01958	0.0279803	0.430365
chr8_126539203_126542395	0.36648	0.435229	InfUp	1.01835	0.0262342	0.43595
chr8_29908256_29909903	1.43927e-05	0.000388578	InfUp	1.11761	0.160421	4.84186
chr13_52398916_52402802	0.0134882	0.0452545	InfUp	1.24208	0.312759	1.87005
chr22_40684478_40687250	0.570192	0.597319	InfUp	1.01601	0.0229166	0.243979
chr12_49523404_49526131	0.0336329	0.0852082	InfUp	1.19211	0.253512	1.47324
chr14_75799617_75802452	0.333627	0.40462	InfDown	0.979335	-0.0301257	0.476739
chr12_111864631_111869317	0.125977	0.209372	InfDown	0.939771	-0.0896195	0.89971
chr8_22436456_22438960	0.00633484	0.0267851	InfDown	0.835835	-0.25871	2.19826
chr19_23868865_23870581	0.0289756	0.0785799	InfDown	0.747278	-0.420283	1.53797
chr19_41913081_41916933	0.0879517	0.16398	InfDown	0.879875	-0.184629	1.05576
chr11_126180357_126182976	0.000263934	0.00279691	InfUp	1.08466	0.117238	3.5785
chr5_118690983_118693095	0.058963	0.125627	InfDown	0.857135	-0.222406	1.22942
chr10_89831563_89832681	0.247007	0.330682	InfUp	1.03399	0.0482288	0.607291
chr1_1405898_1407598	0.00455709	0.0210945	InfDown	0.751987	-0.41122	2.34131
chr17_29634804_29638201	0.333627	0.40462	InfDown	0.924916	-0.112605	0.476739
chr1_45768198_45770602	0.231194	0.316063	InfDown	0.979903	-0.0292892	0.636024
chr12_14922262_14925031	0.173723	0.261176	InfDown	0.943793	-0.0834573	0.760143
chr5_53915095_53917083	0.0654222	0.134225	InfDown	0.82965	-0.269425	1.18427
chr4_74679899_74681799	0.00535266	0.0235845	InfUp	1.15668	0.209985	2.27143
chr16_66685398_66688335	0.263355	0.345496	InfDown	0.925371	-0.111896	0.579458
chr4_2788099_2790235	0.201273	0.288074	InfDown	0.97808	-0.0319758	0.696214
chr18_43676476_43678925	0.0654222	0.134225	InfDown	0.930371	-0.104122	1.18427
chr8_123921385_123924603	0.00185375	0.0112665	InfUp	1.43011	0.516125	2.73195
chr11_72461935_72464776	0.187198	0.274296	InfDown	0.970439	-0.0432913	0.727698
chr15_89010066_89011828	0.263355	0.345496	InfDown	0.985254	-0.0214319	0.579458
chr19_2269093_2272198	0.0798979	0.15373	InfDown	0.990476	-0.0138062	1.09746
chr5_16464783_16466905	0.0475058	0.108103	InfDown	0.95615	-0.0646907	1.32325
chr6_36329978_36331695	0.0297978	0.0785799	InfDown	0.908491	-0.138456	1.52582
chr5_133982627_133985678	0.371223	0.435693	InfUp	1.05643	0.0792028	0.430365
chr1_143998002_144001401	0.00209696	0.0126115	InfUp	1.44738	0.533446	2.67841
chr20_30293258_30295899	0.215946	0.302794	InfDown	0.965897	-0.0500582	0.665655
chr5_77589183_77591599	0.0221142	0.0647714	InfDown	0.888068	-0.171258	1.65533
chr11_18654576_18657344	0.589955	0.613754	InfUp	1.02431	0.0346523	0.229181
chr17_4619904_4622101	0.0475058	0.108103	InfUp	1.16044	0.214677	1.32325
chr1_32402298_32405301	0.647747	0.663471	InfUp	1.00856	0.0122927	0.188595
chr13_45990013_45992863	0.469795	0.515498	InfUp	1.00248	0.00357762	0.328092
chr1_224349299_224351302	0.297578	0.374569	InfUp	1.01521	0.0217807	0.5264
chr7_142985094_142986702	0.449738	0.498581	InfUp	1.00709	0.0101982	0.347041
chr15_65281102_65283700	0.315393	0.389839	InfDown	0.974329	-0.0375198	0.501149
chr18_2958603_2961825	2.24346e-07	3.93044e-05	InfUp	1.89456	0.92186	6.64908
chr14_104093915_104096432	0.115577	0.197485	InfDown	0.766457	-0.383724	0.937127
chr2_209223501_209225301	0.215946	0.302794	InfDown	0.952487	-0.0702294	0.665655
chr4_166220310_166221810	0.000666411	0.00540031	InfUp	1.20039	0.263499	3.17626
chr12_123777993_123780306	0.449738	0.498581	InfDown	0.967873	-0.047111	0.347041
chr12_132194531_132196606	0.000666411	0.00540031	InfDown	0.87902	-0.186033	3.17626
chr9_95881599_95884512	0.530205	0.564567	InfUp	1.01548	0.0221614	0.275556
chr9_126982771_126986499	0.333627	0.40462	InfDown	0.904313	-0.145105	0.476739
chr5_171599783_171602695	0.0134882	0.0452545	InfDown	0.896847	-0.157066	1.87005
chr2_85842601_85844229	0.00538327	0.0235845	InfDown	0.916298	-0.126111	2.26895
chr3_32556815_32559554	0.0231769	0.0659428	InfDown	0.906216	-0.142073	1.63494
chr17_33399108_33401804	0.0203447	0.0600689	InfUp	1.06361	0.0889717	1.69155
chr8_90898890_90901803	0.072392	0.143944	InfUp	1.09981	0.137249	1.14031
chr15_64316066_64319128	0.000577518	0.0049513	InfUp	1.27538	0.350926	3.23843
chr3_134316200_134318633	0.0798979	0.15373	InfUp	1.1358	0.183715	1.09746
chr17_58447704_58451220	0.0595607	0.126465	InfDown	0.920218	-0.119952	1.22504
chr17_80935708_80938508	5.22899e-05	0.000927182	InfUp	1.18411	0.243809	4.28158
chr3_122101654_122103954	0.00866728	0.033238	InfDown	0.941219	-0.0873983	2.06212
chr12_10272918_10275206	0.165568	0.254417	InfDown	0.928488	-0.107044	0.781024
chr5_132386189_132389182	0.187198	0.274296	InfDown	0.983142	-0.0245277	0.727698
chr12_27195104_27197506	0.0827967	0.158852	InfUp	1.03387	0.0480601	1.08199
chr9_35844115_35846304	6.93747e-06	0.000237406	InfDown	0.770744	-0.375677	5.1588
chr1_143742297_143745302	0.148616	0.235721	InfUp	1.1009	0.13868	0.827933
chr10_5332830_5335281	0.125977	0.209372	InfUp	1.17747	0.235695	0.89971
chr8_25315160_25317553	0.01008	0.0370007	InfDown	0.913576	-0.130404	1.99654
chr1_169453902_169456099	0.0424635	0.0997126	InfDown	0.873945	-0.194386	1.37198
chr20_46043158_46045899	0.000335898	0.00332555	InfUp	1.27576	0.351361	3.47379
chr3_56715526_56718154	0.231194	0.316063	InfDown	0.985042	-0.0217425	0.636024
chr17_12920104_12922304	0.666373	0.679785	InfUp	1.02596	0.0369749	0.176283
chr10_131907692_131910394	0.173723	0.261176	InfDown	0.955415	-0.0658006	0.760143
chr1_64105498_64107602	0.072392	0.143944	InfDown	0.938644	-0.0913497	1.14031
chr16_4996767_4999242	0.13699	0.222447	InfDown	0.922714	-0.116044	0.86331
chr11_64051157_64053844	0.333627	0.40462	InfUp	1.05518	0.0774946	0.476739
chr1_161170599_161173002	0.058963	0.125627	InfDown	0.942795	-0.0849837	1.22942
chr1_212991797_212994501	0.217121	0.303755	InfDown	0.931222	-0.102803	0.663298
chr6_610012_611812	0.263355	0.345496	InfDown	0.976576	-0.0341959	0.579458
chr11_62378944_62381687	0.469795	0.515498	InfDown	0.995207	-0.00693209	0.328092
chr7_92860200_92862310	0.0105295	0.0384751	InfDown	0.834307	-0.26135	1.97759
chr11_65727757_65730276	0.263355	0.345496	InfUp	1.04622	0.0651847	0.579458
chr16_30568635_30570767	0.371223	0.435693	InfUp	1.025	0.0356191	0.430365
chr18_76828176_76832425	0.148616	0.235721	InfUp	1.13286	0.179976	0.827933
chr2_75060652_75064759	0.00322365	0.0165526	InfDown	0.919843	-0.12054	2.49165
chr1_169663098_169667902	0.477343	0.523104	InfUp	1.01757	0.0251211	0.32117
chr9_86236959_86238871	0.0231769	0.0659428	InfUp	1.16665	0.222375	1.63494
chr19_47775865_47778758	0.00224008	0.0127762	InfUp	1.2325	0.301586	2.64974
chr1_45204298_45206399	0.333627	0.40462	InfUp	1.05786	0.0811526	0.476739
chr2_70152542_70155486	0.000267212	0.00281143	InfUp	1.31695	0.397206	3.57314
chr1_200982102_200983901	0.0879517	0.16398	InfUp	1.04346	0.0613778	1.05576
chr1_150763198_150766299	3.88599e-05	0.000765702	InfDown	0.877498	-0.188533	4.4105
chr10_130008292_130009694	0.0116819	0.0409946	InfDown	0.864499	-0.210064	1.93249
chr13_99128013_99129913	0.752993	0.7576	InfDown	0.992342	-0.011091	0.123209
chr7_105316802_105320094	0.072392	0.143944	InfDown	0.936977	-0.0939145	1.14031
chr11_85374235_85377076	0.0475058	0.108103	InfDown	0.933265	-0.0996413	1.32325
chr1_53101398_53104402	0.0336329	0.0852082	InfUp	1.06679	0.0932794	1.47324
chr8_104425953_104428460	0.0297978	0.0785799	InfDown	0.921678	-0.117666	1.52582
chr6_2764112_2766804	0.333627	0.40462	InfUp	1.02505	0.0356887	0.476739
chr7_37447794_37451194	0.201273	0.288074	InfUp	1.03767	0.0533444	0.696214
chr3_186078126_186080430	0.187198	0.274296	InfDown	0.968922	-0.0455479	0.727698
chr14_53160482_53164536	0.195906	0.286249	InfDown	0.997807	-0.00316743	0.707952
chr2_231073629_231075742	0.0879517	0.16398	InfDown	0.945452	-0.0809239	1.05576
chr18_20512376_20514603	0.250334	0.334346	InfDown	0.938309	-0.0918657	0.60148
chr8_27218653_27221595	0.333627	0.40462	InfDown	0.990493	-0.0137816	0.476739
chr3_63961554_63963854	0.265456	0.347517	InfUp	1.0169	0.0241791	0.576007
chr7_132337302_132339199	0.0116819	0.0409946	InfUp	1.35763	0.441085	1.93249
chr10_112256581_112257981	0.247007	0.330682	InfUp	1.14622	0.196881	0.607291
chr22_22221020_22223097	0.371223	0.435693	InfUp	1.01771	0.0253334	0.430365
chr13_76111116_76112663	0.371223	0.435693	InfUp	1.0218	0.0311092	0.430365
chr7_72616900_72619594	0.0297978	0.0785799	InfDown	0.869244	-0.202167	1.52582
chr5_90650183_90651799	0.469795	0.515498	InfDown	0.991549	-0.0122438	0.328092
chr6_110100578_110103234	0.343347	0.41569	InfUp	1.02032	0.0290195	0.464266
chr1_1689299_1691001	0.00633484	0.0267851	InfDown	0.832868	-0.26384	2.19826
chr1_60161998_60163602	0.072392	0.143944	InfUp	1.16371	0.218729	1.14031
chr11_60614988_60618644	0.768806	0.77216	InfUp	1.03011	0.0427992	0.114183
chr2_74733529_74735829	0.570192	0.597319	InfDown	0.968857	-0.0456442	0.243979
chr10_91172845_91175945	6.9996e-05	0.00111813	InfUp	2.08286	1.05856	4.15493
chr3_171877254_171878859	0.15156	0.239706	InfUp	1.00597	0.00858563	0.819416
chr3_129243733_129246426	4.14177e-07	4.87278e-05	InfDown	0.731116	-0.451828	6.38281
chr19_45541337_45544581	0.125977	0.209372	InfUp	1.10084	0.13861	0.89971
chr19_6272637_6275180	0.20148	0.288074	InfUp	1.04077	0.057654	0.695767
chr1_27988698_27989999	0.570192	0.597319	InfDown	0.987551	-0.0180724	0.243979
chr7_138248800_138251899	0.323747	0.399338	InfUp	1.02348	0.0334886	0.489795
chr6_110091578_110095050	0.00224008	0.0127762	InfDown	0.876218	-0.190638	2.64974
chr11_73172176_73174544	3.10633e-06	0.000150354	InfUp	1.49494	0.58009	5.50775
chr15_57050200_57053066	0.0203447	0.0600689	InfDown	0.932342	-0.101069	1.69155
chr1_21610899_21612001	0.489922	0.530968	InfDown	0.999582	-0.000603295	0.309873
chr20_5069599_5072406	0.315393	0.389839	InfDown	0.952123	-0.0707797	0.501149
chr6_109062412_109064312	0.0965757	0.174586	InfDown	0.898803	-0.153923	1.01513
chr11_447457_450587	0.000205639	0.00229376	InfUp	1.33298	0.414655	3.68689
chr5_10961899_10963599	0.00455709	0.0210945	InfUp	1.19414	0.25597	2.34131
chr6_34239678_34242334	0.000424946	0.00394771	InfDown	0.838593	-0.253958	3.37167
chr21_34142592_34145698	0.00310831	0.0165526	InfDown	0.930676	-0.10365	2.50748
chr8_41434503_41437060	0.148616	0.235721	InfUp	1.24756	0.319104	0.827933
chr9_39815872_39818310	0.0116819	0.0409946	InfDown	0.451385	-1.14757	1.93249
chr14_35325115_35327917	0.247007	0.330682	InfDown	0.954751	-0.0668032	0.607291
chr16_30758498_30760542	0.00455709	0.0210945	InfDown	0.885912	-0.174764	2.34131
chr14_52455317_52457317	0.231194	0.316063	InfUp	1.04707	0.0663514	0.636024
chr11_95012857_95014357	0.0134882	0.0452545	InfDown	0.905734	-0.142841	1.87005
chr16_48610098_48611942	0.0297978	0.0785799	InfDown	0.910863	-0.134694	1.52582
chr1_29100499_29102598	0.0134882	0.0452545	InfDown	0.925455	-0.111765	1.87005
chr3_112290933_112292233	0.0965757	0.174586	InfDown	0.932825	-0.100322	1.01513
chr2_114512859_114515842	0.0475058	0.108103	InfDown	0.961404	-0.0567851	1.32325
chr17_76885194_76888504	0.429808	0.483133	InfDown	0.97473	-0.0369253	0.366725
chr11_68670657_68672457	0.0654222	0.134225	InfDown	0.900963	-0.15046	1.18427
chr9_134112271_134114472	0.0203447	0.0600689	InfDown	0.868883	-0.202766	1.69155
chr8_28972656_28974956	0.0746081	0.147858	InfUp	1.13779	0.186229	1.12721
chr22_36042884_36045894	1.03544e-07	3.27241e-05	InfUp	3.8913	1.96025	6.98487
chr10_73582941_73584471	0.148616	0.235721	InfDown	0.945948	-0.0801669	0.827933
chr15_80444166_80446066	0.280225	0.359407	InfUp	1.02344	0.0334238	0.552493
chr22_43316718_43320097	0.173723	0.261176	InfDown	0.935078	-0.0968416	0.760143
chr22_22214802_22217697	0.231194	0.316063	InfDown	0.956928	-0.0635185	0.636024
chr16_10940042_10942635	9.29828e-05	0.00136121	InfDown	0.865941	-0.20766	4.0316
chr3_152938833_152941233	0.324489	0.39952	InfUp	1.02714	0.0386274	0.4888
chr6_159073612_159077034	0.371223	0.435693	InfDown	0.834516	-0.260989	0.430365
chr6_26456978_26459734	0.0105295	0.0384751	InfUp	1.11219	0.153402	1.97759
chr11_64900457_64903444	0.115577	0.197485	InfDown	0.933127	-0.0998541	0.937127
chr1_243407102_243408702	0.00770829	0.0307302	InfUp	1.36228	0.446023	2.11304
chr7_127886994_127889002	0.410045	0.467102	InfUp	1.04169	0.0589285	0.387168
chr3_108307033_108309633	0.172227	0.261176	InfDown	0.939564	-0.089936	0.763899
chr1_32385399_32387998	0.798727	0.800963	InfUp	1.00724	0.010404	0.0976018
chr22_39834202_39836297	0.053	0.11632	InfDown	0.774031	-0.369538	1.27572
chr2_239180942_239183601	0.072392	0.143944	InfUp	1.05648	0.0792653	1.14031
chr20_44990858_44993906	0.160864	0.24783	InfDown	0.95581	-0.0652036	0.793542
chr20_3747799_3749999	0.058963	0.125627	InfDown	0.943019	-0.0846412	1.22942
chr20_35922099_35924299	0.00125113	0.00842693	InfUp	1.29407	0.371916	2.9027
chr11_45938048_45940787	0.280225	0.359407	InfDown	0.973991	-0.0380201	0.552493
chr3_171545433_171548333	0.0378453	0.0922133	InfUp	1.11298	0.154423	1.42199
chr16_3903198_3908637	0.263355	0.345496	InfDown	0.909864	-0.136277	0.579458
chr17_34523001_34527194	0.0378453	0.0922133	InfUp	1.77437	0.827311	1.42199
chr20_1818999_1822199	0.280225	0.359407	InfUp	1.03063	0.0435312	0.552493
chr4_25160610_25163410	0.0297978	0.0785799	InfDown	0.885055	-0.176161	1.52582
chr1_154598799_154601202	0.217121	0.303755	InfUp	1.02887	0.041061	0.663298
chr14_81984417_81987617	0.147362	0.235721	InfDown	0.942653	-0.0852017	0.831613
chr7_99594100_99596594	5.22899e-05	0.000927182	InfDown	0.814955	-0.295208	4.28158
chr19_2162765_2164627	0.0965757	0.174586	InfDown	0.856976	-0.222673	1.01513
chr22_27067250_27070702	0.231194	0.316063	InfUp	1.01408	0.0201768	0.636024
chr1_24116698_24119002	0.784054	0.786934	InfUp	1.003	0.00432271	0.105654
chr3_81791826_81794026	0.323747	0.399338	InfDown	0.987118	-0.0187051	0.489795
chr14_58763452_58766852	0.390505	0.451907	InfUp	1.02125	0.0303407	0.408373
chr7_105922699_105927204	4.80741e-06	0.000197668	InfUp	1.19013	0.251117	5.31809
chr9_33263672_33266574	1.96734e-06	0.000115729	InfUp	1.24187	0.312509	5.70612
chr7_102118299_102121010	0.115577	0.197485	InfDown	0.923708	-0.114491	0.937127
chr1_185306601_185309802	0.0374339	0.0922133	InfUp	1.12388	0.168488	1.42673
chr5_82372083_82374599	0.13699	0.222447	InfDown	0.965845	-0.0501361	0.86331
chr15_75917066_75919866	0.115577	0.197485	InfDown	0.965543	-0.050587	0.937127
chr12_94070204_94072804	0.280225	0.359407	InfDown	0.983879	-0.0234475	0.552493
chr12_112553804_112556231	0.530205	0.564567	InfUp	1.00912	0.0130967	0.275556
chr22_47017521_47019850	0.0204768	0.0602052	InfDown	0.790595	-0.338989	1.68874
chr13_49548913_49551902	0.114932	0.197485	InfUp	1.07638	0.106186	0.939559
chr1_194027098_194030198	0.20148	0.288074	InfUp	1.07906	0.109769	0.695767
chr5_179451999_179454999	0.00156161	0.00998018	InfUp	1.16386	0.218911	2.80643
chr1_29252398_29255901	0.165568	0.254417	InfDown	0.90714	-0.140603	0.781024
chr1_35449598_35451602	0.00866728	0.033238	InfDown	0.884577	-0.17694	2.06212
chr6_137104212_137107578	0.247007	0.330682	InfDown	0.94198	-0.0862313	0.607291
chr11_73498057_73499957	0.000205639	0.00229376	InfDown	0.891407	-0.165844	3.68689
chr8_41346353_41349153	0.489286	0.530968	InfDown	0.968081	-0.0467997	0.310437
chr18_9474476_9477403	0.201273	0.288074	InfDown	0.970197	-0.0436509	0.696214
chr3_9004102_9005754	0.315393	0.389839	InfDown	0.965844	-0.0501375	0.501149
chr1_21663297_21666099	0.0475058	0.108103	InfUp	1.19974	0.262724	1.32325
chr7_3636200_3637800	0.017799	0.0546341	InfDown	0.612805	-0.7065	1.74961
chr6_3022491_3026102	0.280225	0.359407	InfUp	1.05378	0.0755733	0.552493
chr6_28884345_28885989	0.017799	0.0546341	InfUp	1.06262	0.0876262	1.74961
chr5_95996390_95999099	0.0475058	0.108103	InfUp	1.1718	0.228728	1.32325
chr3_32542326_32545370	0.173723	0.261176	InfDown	0.941071	-0.0876246	0.760143
chr3_186090333_186093526	0.530205	0.564567	InfUp	1.00434	0.0062454	0.275556
chr2_102606594_102609886	0.0297978	0.0785799	InfDown	0.925572	-0.111583	1.52582
chr4_84242899_84244336	0.0475058	0.108103	InfUp	1.07339	0.102168	1.32325
chr12_89744604_89749128	0.125977	0.209372	InfUp	1.13662	0.184754	0.89971
chr2_136287259_136289942	0.550262	0.581201	InfUp	1.04117	0.0582092	0.25943
chr19_19430558_19433412	0.0424635	0.0997126	InfDown	0.906109	-0.142244	1.37198
chr6_118971334_118973334	0.173723	0.261176	InfDown	0.970992	-0.0424691	0.760143
chr3_48340959_48343754	0.00102002	0.00731995	InfDown	0.936336	-0.0949011	2.99139
chr3_187723815_187726958	0.00211955	0.0127331	InfUp	1.29118	0.368691	2.67376
chr3_176919333_176920533	0.00209696	0.0126115	InfUp	1.22937	0.297924	2.67841
chr6_14734196_14736364	0.0879517	0.16398	InfDown	0.926159	-0.110669	1.05576
chr9_132596271_132599415	0.0297978	0.0785799	InfDown	0.890196	-0.167805	1.52582
chr20_61370599_61373199	0.0798979	0.15373	InfUp	1.5186	0.602742	1.09746
chr17_73340304_73343304	0.017799	0.0546341	InfDown	0.916606	-0.125627	1.74961
chr11_128586048_128590588	0.125977	0.209372	InfDown	0.915412	-0.127506	0.89971
chr21_30555192_30557997	0.0360123	0.0907516	InfUp	1.11098	0.151838	1.44355
chr14_72020298_72023817	0.702422	0.711159	InfDown	0.998215	-0.00257776	0.153402
chr11_58909544_58913557	0.00866728	0.033238	InfDown	0.916212	-0.126246	2.06212
chr9_131532759_131535372	0.0965757	0.174586	InfDown	0.905994	-0.142427	1.01513
chr2_143906929_143910994	0.5	0.541054	InfDown	0.968931	-0.0455336	0.30103
chr7_44620594_44623500	0.00138287	0.00927938	InfDown	0.913807	-0.130038	2.85922
chr12_105005617_105007992	0.0134882	0.0452545	InfDown	0.91418	-0.129449	1.87005
chr20_47338198_47341606	0.00866728	0.033238	InfDown	0.835285	-0.259659	2.06212
chr5_56109905_56113883	0.297578	0.374569	InfUp	1.05789	0.0811888	0.5264
chr6_152874502_152877712	0.0749821	0.148235	InfUp	1.04111	0.0581289	1.12504
chr16_75627398_75629635	0.383749	0.44951	InfUp	1.01538	0.0220212	0.415953
chr21_46385411_46390174	0.0155217	0.049688	InfDown	0.853193	-0.229057	1.80906
chr17_65348504_65351606	0.285962	0.365515	InfUp	1.06364	0.0890081	0.543691
chr19_4968512_4970733	0.736645	0.742634	InfUp	1.02187	0.0312111	0.132742
chr9_74918904_74922259	0.285962	0.365515	InfDown	0.969438	-0.0447795	0.543691
chr12_31984634_31987634	0.280225	0.359407	InfDown	0.918897	-0.122026	0.552493
chr19_41328037_41330712	0.00152718	0.00983813	InfDown	0.82516	-0.277254	2.81611
chr2_133030439_133031539	0.390505	0.451907	InfUp	1.01464	0.020965	0.408373
chr20_1830358_1832823	0.297578	0.374569	InfDown	0.965296	-0.0509563	0.5264
chr11_65847676_65850857	0.371223	0.435693	InfDown	0.967028	-0.0483709	0.430365
chr2_234098301_234100759	0.0155217	0.049688	InfDown	0.910642	-0.135044	1.80906
chr3_148706626_148710500	0.0423307	0.0997126	InfUp	1.15191	0.204028	1.37334
chr13_32999713_33001813	6.9996e-05	0.00111813	InfUp	1.25641	0.329306	4.15493
chr13_32689213_32692513	0.0931389	0.172573	InfUp	1.07919	0.109954	1.03087
chr14_52332484_52334300	0.00152718	0.00983813	InfUp	1.44535	0.53142	2.81611
chr17_80173301_80176906	0.684607	0.695306	InfDown	0.976866	-0.0337668	0.164558
chr3_156543126_156545226	2.01911e-05	0.00048071	InfDown	0.791414	-0.337495	4.69484
chr2_26567659_26570542	0.0263217	0.0722133	InfUp	1.13253	0.179548	1.57969
chr1_192577702_192579400	0.411878	0.46893	InfDown	0.986366	-0.0198051	0.385232
chr7_137642694_137644894	0.00451115	0.0210945	InfDown	0.842557	-0.247154	2.34571
chr17_79935001_79936704	0.00185375	0.0112665	InfDown	0.907158	-0.140574	2.73195
chr17_8191204_8192908	0.0297978	0.0785799	InfDown	0.9289	-0.106404	1.52582
chr7_66233694_66235394	0.125977	0.209372	InfUp	1.07037	0.0981078	0.89971
chr2_113340829_113343529	0.263355	0.345496	InfDown	0.957152	-0.0631794	0.579458
chr5_74805783_74808495	0.0965757	0.174586	InfDown	0.976856	-0.0337829	1.01513
chr1_174127502_174129802	4.65949e-06	0.000196088	InfDown	0.841812	-0.24843	5.33166
chr12_72232392_72235131	0.0155217	0.049688	InfDown	0.794879	-0.331192	1.80906
chr13_33111200_33113916	0.000461912	0.00422777	InfUp	1.16129	0.215722	3.33544
chr7_31850100_31853102	0.017799	0.0546341	InfUp	1.17234	0.229392	1.74961
chr12_65106824_65109831	7.2481e-07	6.52653e-05	InfUp	1.5081	0.592728	6.13978
chr12_46377304_46379031	6.9996e-05	0.00111813	InfUp	1.21554	0.281598	4.15493
chr16_3331898_3334498	0.429808	0.483133	InfDown	0.917986	-0.123456	0.366725
chr19_51624255_51629098	0.570192	0.597319	InfUp	1.05228	0.0735232	0.243979
chr14_92651252_92653052	0.165568	0.254417	InfUp	1.02339	0.0333568	0.781024
chr16_17257035_17259035	0.371223	0.435693	InfDown	0.939399	-0.0901898	0.430365
chr7_72796494_72798894	2.01911e-05	0.00048071	InfDown	0.871169	-0.198975	4.69484
chr19_16554861_16562041	0.00102002	0.00731995	InfDown	0.836408	-0.257721	2.99139
chr3_113548526_113551264	0.0155217	0.049688	InfDown	0.816368	-0.292709	1.80906
chr5_139932895_139934299	0.173723	0.261176	InfDown	0.951852	-0.0711903	0.760143
chr7_135660702_135662802	0.0116819	0.0409946	InfUp	1.07381	0.102739	1.93249
chr3_10156326_10158654	4.65949e-06	0.000196088	InfDown	0.861441	-0.215175	5.33166
chr12_48550006_48552406	0.195906	0.286249	InfUp	1.01172	0.0168152	0.707952
chr18_22044400_22047293	0.00866728	0.033238	InfDown	0.878579	-0.186756	2.06212
chr5_180236195_180238605	0.247007	0.330682	InfUp	1.01112	0.0159594	0.607291
chr1_207927499_207929502	0.0134882	0.0452545	InfUp	1.14303	0.192858	1.87005
chr1_158533402_158535202	0.0360123	0.0907516	InfUp	1.06677	0.0932464	1.44355
chr1_118148098_118150402	0.000335898	0.00332555	InfUp	1.14318	0.193056	3.47379
chr12_110436714_110438762	0.0378453	0.0922133	InfDown	0.930251	-0.104307	1.42199
chr7_1608994_1611002	0.0203447	0.0600689	InfDown	0.870442	-0.20018	1.69155
chr13_21140263_21142463	0.0378453	0.0922133	InfDown	0.851996	-0.231081	1.42199
chr19_50267980_50270865	0.0336329	0.0852082	InfDown	0.833738	-0.262335	1.47324
chr22_50359636_50361738	0.058963	0.125627	InfUp	1.25539	0.32814	1.22942
chr5_75475995_75478095	1.24253e-06	9.02123e-05	InfUp	1.41801	0.503865	5.90569
chr11_68038344_68040857	0.231194	0.316063	InfDown	0.953032	-0.0694029	0.636024
chr1_68025098_68027702	0.000826594	0.00627262	InfDown	0.940511	-0.0884834	3.08271
chr2_65172342_65174442	0.469795	0.515498	InfUp	1.01694	0.0242361	0.328092
chr12_107486304_107488434	0.125977	0.209372	InfDown	0.937599	-0.0929572	0.89971
chr6_33265398_33268371	0.333627	0.40462	InfUp	1.0241	0.0343635	0.476739
chr1_205742998_205745302	0.13699	0.222447	InfDown	0.876862	-0.189578	0.86331
chr17_7783604_7785808	0.000159251	0.0019475	InfDown	0.806852	-0.309625	3.79792
chr12_81330140_81334834	0.186514	0.274296	InfUp	1.06916	0.0964728	0.729288
chr4_89512505_89515210	0.0134882	0.0452545	InfDown	0.901856	-0.149031	1.87005
chr19_19598565_19601658	0.469795	0.515498	InfUp	1.00239	0.00344867	0.328092
chr22_41337297_41339150	0.00742351	0.0298161	InfDown	0.814112	-0.296702	2.12939
chr17_7759001_7762108	0.0378453	0.0922133	InfUp	1.06141	0.0859834	1.42199
chr20_33144999_33147315	0.0263217	0.0722133	InfDown	0.792816	-0.334942	1.57969
chr17_18476501_18479008	0.231194	0.316063	InfUp	1.05037	0.070901	0.636024
chr15_64292466_64295328	0.297578	0.374569	InfUp	1.008	0.0114952	0.5264
chr10_119804992_119806841	0.530205	0.564567	InfUp	1.02452	0.0349522	0.275556
chr4_140792510_140795510	0.028096	0.0766505	InfUp	1.11472	0.156682	1.55136
chr12_31880504_31883706	0.000533564	0.00462116	InfUp	1.16244	0.21715	3.27281
chr2_227000445_227002870	0.371223	0.435693	InfDown	0.970373	-0.0433884	0.430365
chr17_39834204_39836604	6.93747e-06	0.000237406	InfUp	2.69507	1.43032	5.1588
chr14_53627917_53629817	0.0155217	0.049688	InfUp	1.33732	0.419345	1.80906
chr1_222762398_222764398	0.105778	0.186331	InfUp	1.05221	0.0734183	0.975606
chr1_31228499_31231601	0.187198	0.274296	InfDown	0.941272	-0.0873159	0.727698
chr3_41158226_41160233	0.0231769	0.0659428	InfUp	1.07615	0.105886	1.63494
chr5_162736499_162738699	0.589955	0.613754	InfDown	0.987376	-0.018329	0.229181
chr19_8631965_8636558	0.00224008	0.0127762	InfDown	0.892561	-0.163977	2.64974
chr10_134233171_134236681	0.530205	0.564567	InfUp	1.01892	0.0270422	0.275556
chr5_131017895_131019195	0.158636	0.24783	InfDown	0.960707	-0.0578314	0.799597
chr7_30506994_30508700	0.00455709	0.0210945	InfUp	1.09766	0.13443	2.34131
chr2_136873194_136877173	0.510078	0.548743	InfUp	1.00738	0.0106081	0.292363
chr2_233414129_233416670	3.10633e-06	0.000150354	InfDown	0.839004	-0.25325	5.50775
chr1_169571598_169575302	5.22899e-05	0.000927182	InfUp	1.14993	0.201544	4.28158
chr6_65213278_65215878	0.160864	0.24783	InfDown	0.961681	-0.0563698	0.793542
chr5_179157908_179160724	0.446573	0.498581	InfUp	1.03908	0.0553	0.350107
chr17_46184030_46186104	0.550262	0.581201	InfDown	0.990557	-0.0136885	0.25943
chr14_101176952_101178952	0.390505	0.451907	InfDown	0.923581	-0.11469	0.408373
chr5_171576099_171581478	0.00224008	0.0127762	InfDown	0.815971	-0.29341	2.64974
chr9_120457559_120460471	0.371223	0.435693	InfDown	0.984605	-0.0223836	0.430365
chr19_17235041_17238165	0.00455709	0.0210945	InfDown	0.884829	-0.176529	2.34131
chr6_30771026_30773104	0.148616	0.235721	InfDown	0.988076	-0.0173062	0.827933
chr5_169306183_169309305	2.01911e-05	0.00048071	InfUp	1.3344	0.416192	4.69484
chr3_188861430_188863330	0.058963	0.125627	InfUp	1.15764	0.211182	1.22942
chr14_59950017_59952782	0.390505	0.451907	InfDown	0.999843	-0.000225913	0.408373
chr22_46414178_46415907	0.449738	0.498581	InfDown	0.979673	-0.0296274	0.347041
chr14_69509052_69511717	0.000159251	0.0019475	InfDown	0.808988	-0.30581	3.79792
chr17_62591904_62593808	0.567692	0.597319	InfUp	1.04669	0.0658386	0.245888
chr9_130855559_130857972	0.410045	0.467102	InfUp	1.02948	0.0419139	0.387168
chr6_170861095_170864091	0.13699	0.222447	InfDown	0.953988	-0.067957	0.86331
chr1_183620999_183623202	0.148616	0.235721	InfUp	1.07923	0.110001	0.827933
chr1_155210399_155215002	0.0336329	0.0852082	InfDown	0.902765	-0.147578	1.47324
chr7_107547502_107549802	0.215946	0.302794	InfDown	0.956327	-0.0644243	0.665655
chr8_91017819_91019760	0.105778	0.186331	InfDown	0.945762	-0.080451	0.975606
chr11_34125744_34128044	0.429808	0.483133	InfUp	1.03163	0.0449207	0.366725
chr1_161101102_161103799	0.00152718	0.00983813	InfDown	0.942859	-0.0848855	2.81611
chr11_122584148_122589488	0.297578	0.374569	InfUp	1.13912	0.187916	0.5264
chr8_126244123_126246160	0.000108567	0.00157364	InfUp	1.31134	0.391041	3.9643
chr15_85173400_85177166	0.000424946	0.00394771	InfDown	0.779551	-0.359285	3.37167
chr20_42838199_42841299	0.0798979	0.15373	InfDown	0.859446	-0.218521	1.09746
chr6_53128734_53131234	0.429808	0.483133	InfDown	0.995094	-0.00709465	0.366725
chr14_23563298_23566098	0.510714	0.548743	InfUp	1.06788	0.0947438	0.291822
chr1_46008498_46010399	0.103301	0.185392	InfDown	0.80748	-0.308502	0.985896
chr9_131872471_131874571	0.187198	0.274296	InfDown	0.951297	-0.0720321	0.727698
chr8_29855803_29858303	0.0798979	0.15373	InfUp	1.0749	0.104205	1.09746
chr6_34623734_34626434	0.000108567	0.00157364	InfUp	1.29153	0.369081	3.9643
chr6_42857678_42859334	0.0654222	0.134225	InfDown	0.959369	-0.0598425	1.18427
chr10_75577819_75579780	0.0263217	0.0722133	InfDown	0.821229	-0.284144	1.57969
chr22_40857794_40860907	0.053	0.11632	InfDown	0.93124	-0.102775	1.27572
chr7_156684998_156688700	0.371223	0.435693	InfUp	1.00634	0.00911322	0.430365
chr10_134373270_134375071	0.00455709	0.0210945	InfDown	0.826361	-0.275156	2.34131
chr19_42100437_42102065	0.489922	0.530968	InfUp	1.01552	0.0222235	0.309873
chr3_128596459_128599302	0.00322365	0.0165526	InfDown	0.89399	-0.161669	2.49165
chr8_141467203_141469256	0.719775	0.726946	InfDown	0.964671	-0.0518911	0.142803
chr10_28908192_28910471	0.18511	0.274296	InfUp	1.06242	0.08736	0.732571
chr1_36713198_36715901	0.000205639	0.00229376	InfDown	0.891981	-0.164915	3.68689
chr6_91295578_91298012	0.058963	0.125627	InfDown	0.919791	-0.120623	1.22942
chr17_62568032_62570232	0.449738	0.498581	InfUp	1.05448	0.0765253	0.347041
chr14_35007417_35010117	0.072392	0.143944	InfUp	1.05964	0.0835753	1.14031
chr9_107889471_107891071	0.187198	0.274296	InfDown	0.952315	-0.0704889	0.727698
chr10_125850881_125854192	0.297578	0.374569	InfDown	0.960098	-0.0587462	0.5264
chr2_103038866_103042070	0.00384067	0.0187815	InfUp	1.76868	0.822675	2.41559
chr12_2026092_2028606	0.0297978	0.0785799	InfDown	0.820991	-0.284562	1.52582
chr15_57998028_58000266	0.017799	0.0546341	InfDown	0.87702	-0.189319	1.74961
chr2_74424859_74427342	3.10633e-06	0.000150354	InfUp	1.56762	0.648579	5.50775
chr13_105791013_105793163	0.105778	0.186331	InfDown	0.950584	-0.0731147	0.975606
chr2_70244001_70247829	0.000556827	0.00478153	InfUp	1.09175	0.126637	3.25428
chr8_9936756_9939960	0.00742351	0.0298161	InfDown	0.872746	-0.196366	2.12939
chr1_172500597_172503901	0.371223	0.435693	InfDown	0.953082	-0.0693282	0.430365
chr6_108341978_108343902	0.186514	0.274296	InfUp	1.01823	0.0260701	0.729288
chr5_43039099_43043583	0.000982315	0.00731995	InfUp	1.26454	0.338615	3.00775
chr12_3860731_3863706	0.115577	0.197485	InfDown	0.92696	-0.10942	0.937127
chr21_46326492_46328828	0.00322365	0.0165526	InfDown	0.6945	-0.525953	2.49165
chr14_91707417_91710942	0.263355	0.345496	InfDown	0.969943	-0.044028	0.579458
chr17_1961701_1963608	0.201273	0.288074	InfUp	1.06003	0.0841034	0.696214
chr10_94245853_94247394	0.00102002	0.00731995	InfDown	0.906397	-0.141784	2.99139
chr6_28302612_28304912	0.352253	0.41988	InfDown	0.890227	-0.167754	0.453145
chr20_30664799_30667758	0.072392	0.143944	InfDown	0.91762	-0.124031	1.14031
chr11_65655257_65658517	0.0879517	0.16398	InfUp	1.06671	0.0931713	1.05576
chr3_197475930_197478733	0.0798979	0.15373	InfUp	1.06405	0.0895686	1.09746
chr12_65123131_65125231	0.0125268	0.0436744	InfUp	1.21087	0.27604	1.90216
chr15_40855800_40858202	0.0424635	0.0997126	InfUp	1.15246	0.204717	1.37198
chr1_211555198_211557602	0.363368	0.432297	InfDown	0.976978	-0.0336027	0.439654
chr5_118603305_118606695	0.469795	0.515498	InfUp	1.00021	0.000299877	0.328092
chr19_49402012_49404680	2.24346e-07	3.93044e-05	InfUp	1.99789	0.998476	6.64908
chr4_4248998_4251410	0.00866728	0.033238	InfDown	0.870999	-0.199256	2.06212
chr1_111414497_111418199	0.410045	0.467102	InfDown	0.984727	-0.0222043	0.387168
chr14_23937615_23940052	0.148616	0.235721	InfDown	0.99053	-0.013728	0.827933
chr6_11392597_11394612	0.280225	0.359407	InfUp	1.08164	0.113214	0.552493
chr6_41673395_41676634	0.0424635	0.0997126	InfDown	0.942126	-0.0860081	1.37198
chr20_60804099_60806299	0.173723	0.261176	InfDown	0.803752	-0.315178	0.760143
chr12_10319204_10322106	0.684607	0.695306	InfUp	1.00063	0.000915239	0.164558
chr14_65452917_65454617	0.115577	0.197485	InfUp	1.03561	0.0504832	0.937127
chr6_110320334_110322534	0.0336329	0.0852082	InfDown	0.923606	-0.114651	1.47324
chr16_67875042_67877042	0.231194	0.316063	InfUp	1.00857	0.0123055	0.636024
chr12_4646504_4648631	0.00643953	0.0269101	InfUp	1.11771	0.160549	2.19115
chr9_42250459_42252371	0.0965757	0.174586	InfUp	1.55957	0.641145	1.01513
chr9_71144659_71147972	0.0879517	0.16398	InfUp	1.16005	0.214183	1.05576
chr13_32604612_32608046	0.0263217	0.0722133	InfDown	0.907011	-0.140807	1.57969
chr1_171453498_171456202	0.201273	0.288074	InfDown	0.980291	-0.0287188	0.696214
chr7_42970502_42972510	4.65949e-06	0.000196088	InfUp	1.23752	0.307452	5.33166
chr1_59369097_59370000	0.280225	0.359407	InfUp	1.0741	0.10313	0.552493
chr20_61434299_61438706	0.510078	0.548743	InfDown	0.970305	-0.0434893	0.292363
chr1_40263898_40266202	0.00866728	0.033238	InfDown	0.881711	-0.181623	2.06212
chr19_12403937_12406612	0.315393	0.389839	InfDown	0.987713	-0.0178366	0.501149
chr12_51631504_51634224	0.0378453	0.0922133	InfDown	0.939747	-0.0896561	1.42199
chr11_108106274_108108744	0.532118	0.566154	InfDown	0.987848	-0.0176386	0.273992
chr2_190443559_190446401	0.00455709	0.0210945	InfDown	0.944529	-0.0823323	2.34131
chr1_110879998_110883099	0.0134882	0.0452545	InfDown	0.908238	-0.138858	1.87005
chr6_34663278_34666078	0.00633484	0.0267851	InfDown	0.887335	-0.172449	2.19826
chr6_159070036_159071676	0.265456	0.347517	InfUp	1.06222	0.0870894	0.576007
chr8_126587060_126589956	0.0263217	0.0722133	InfDown	0.925125	-0.11228	1.57969
chr17_74710601_74713908	0.0155217	0.049688	InfUp	1.06639	0.0927315	1.80906
chr11_33727444_33729419	1.00438e-05	0.000305865	InfUp	1.4716	0.557384	4.9981
chr15_40397200_40399866	0.371223	0.435693	InfDown	0.972187	-0.0406946	0.430365
chr1_156932298_156934702	0.489922	0.530968	InfDown	0.98103	-0.0276306	0.309873
chr1_160230798_160233501	0.00255956	0.0144148	InfDown	0.824508	-0.278394	2.59183
chr2_192815642_192817059	0.000666411	0.00540031	InfDown	0.889228	-0.169375	3.17626
chr2_231082659_231085570	0.000335898	0.00332555	InfUp	1.30032	0.378867	3.47379
chr12_111607606_111609406	9.29828e-05	0.00136121	InfDown	0.830615	-0.267749	4.0316
chr12_53691404_53694328	0.00866728	0.033238	InfDown	0.897586	-0.155878	2.06212
chr5_177641299_177644605	0.23341	0.318283	InfUp	1.03343	0.047434	0.63188
chr19_36138965_36140265	0.0654222	0.134225	InfDown	0.939259	-0.0904054	1.18427
chr3_11323259_11325299	0.115577	0.197485	InfDown	0.87994	-0.184524	0.937127
chr6_100015678_100017178	0.0424635	0.0997126	InfDown	0.926962	-0.109418	1.37198
chr15_59293428_59296400	1.80278e-05	0.000469422	InfDown	0.863908	-0.21105	4.74406
chr17_54990301_54994001	1.24253e-06	9.02123e-05	InfUp	1.47841	0.564044	5.90569
chr19_44185739_44189265	0.0231769	0.0659428	InfUp	1.13831	0.186891	1.63494
chr7_73667900_73670302	4.37475e-05	0.00084547	InfUp	1.29174	0.36932	4.35905
chr12_12876689_12879862	0.0378453	0.0922133	InfUp	1.1034	0.141958	1.42199
chr17_17183230_17185808	0.0263217	0.0722133	InfDown	0.908084	-0.139102	1.57969
chr7_92383902_92385502	0.00455709	0.0210945	InfUp	1.16628	0.221913	2.34131
chr7_139430399_139432702	0.0837051	0.159891	InfDown	0.893214	-0.162922	1.07725
chr19_47612747_47617733	0.449738	0.498581	InfDown	0.99398	-0.00871073	0.347041
chr18_19319676_19321876	0.0116819	0.0409946	InfDown	0.890982	-0.166532	1.93249
chr3_197259726_197261754	0.0879517	0.16398	InfUp	1.05711	0.080127	1.05576
chr5_137513083_137515405	0.160864	0.24783	InfUp	1.14701	0.197872	0.793542
chr4_159826205_159828415	0.0143371	0.0478932	InfDown	0.734907	-0.444367	1.84354
chr14_90082452_90085531	0.0175975	0.0546341	InfUp	1.19409	0.255909	1.75455
chr8_9910953_9913953	0.304235	0.38174	InfDown	0.991003	-0.0130387	0.516791
chr8_48920470_48922060	0.201273	0.288074	InfDown	0.896578	-0.1575	0.696214
chr17_7770504_7772804	0.315393	0.389839	InfDown	0.9518	-0.0712689	0.501149
chr5_80587283_80589283	0.510078	0.548743	InfDown	0.977907	-0.0322309	0.292363
chr1_28695298_28697401	0.231194	0.316063	InfDown	0.928936	-0.106349	0.636024
chr18_33646103_33648476	0.0329899	0.0852082	InfDown	0.895636	-0.159015	1.48162
chr6_106993412_106996478	0.0263217	0.0722133	InfUp	1.11331	0.154852	1.57969
chr3_128313654_128315854	0.13699	0.222447	InfUp	1.09345	0.128888	0.86331
chr12_104091231_104093606	0.0134882	0.0452545	InfUp	1.13532	0.183095	1.87005
chr15_67467100_67469700	0.489922	0.530968	InfDown	0.975961	-0.0351041	0.309873
chr12_50504904_50507606	0.589955	0.613754	InfUp	1.04289	0.0605822	0.229181
chr5_67520395_67522899	4.14177e-07	4.87278e-05	InfUp	1.16569	0.22118	6.38281
chr7_140089200_140092000	0.231194	0.316063	InfUp	1.09927	0.136549	0.636024
chr17_79004801_79008004	0.187198	0.274296	InfUp	1.05431	0.0763046	0.727698
chr2_150424242_150426042	2.80433e-06	0.000150354	InfUp	1.49114	0.576415	5.55217
chr16_48643516_48647842	0.0654222	0.134225	InfDown	0.947954	-0.0771106	1.18427
chr3_107817133_107822030	0.201273	0.288074	InfDown	0.970039	-0.0438851	0.696214
chr20_36932334_36934099	0.231194	0.316063	InfUp	1.00689	0.00990124	0.636024
chr14_71786300_71789217	0.00102002	0.00731995	InfUp	1.1934	0.255074	2.99139
chr12_104358504_104360931	0.000556827	0.00478153	InfDown	0.866969	-0.205947	3.25428
chr7_138802299_138805102	0.00538327	0.0235845	InfUp	1.19847	0.261194	2.26895
chr3_171526533_171529002	0.0203447	0.0600689	InfDown	0.902451	-0.148079	1.69155
chr2_61094042_61096501	0.0879517	0.16398	InfUp	1.02881	0.0409711	1.05576
chr12_29283731_29286131	0.00455709	0.0210945	InfUp	1.11833	0.161344	2.34131
chr12_116508862_116511506	0.0125268	0.0436744	InfUp	1.16674	0.222484	1.90216
chr14_39623317_39624936	0.454755	0.50359	InfUp	1.01459	0.0208936	0.342222
chr11_121287303_121290735	0.000267212	0.00281143	InfUp	1.54418	0.626839	3.57314
chr17_73366408_73369004	0.570192	0.597319	InfUp	1.04059	0.0573972	0.243979
chr19_41282437_41285337	0.530205	0.564567	InfDown	0.976303	-0.0345985	0.275556
chr19_42925165_42928480	0.148616	0.235721	InfUp	1.02041	0.0291458	0.827933
chr3_10285726_10287830	1.00438e-05	0.000305865	InfDown	0.836766	-0.257103	4.9981
chr2_153467429_153470229	9.29828e-05	0.00136121	InfUp	1.16992	0.226411	4.0316
chr5_17254595_17258427	0.15156	0.239706	InfDown	0.934276	-0.0980798	0.819416
chr12_66634124_66637031	0.00241372	0.0136795	InfUp	1.23682	0.306635	2.61731
chr9_116340415_116344359	0.0424635	0.0997126	InfDown	0.914512	-0.128926	1.37198
chr3_138551359_138554730	0.553427	0.583855	InfDown	0.98497	-0.0218476	0.25694
chr1_145261798_145264198	0.0116819	0.0409946	InfDown	0.890601	-0.167149	1.93249
chr11_125756887_125758557	0.550262	0.581201	InfDown	0.975851	-0.0352678	0.25943
chr9_135225369_135227359	4.00618e-07	4.87278e-05	InfUp	1.54577	0.628327	6.39727
chr1_207232101_207234102	0.0965757	0.174586	InfUp	1.06816	0.0951242	1.01513
chr1_32109298_32111802	0.826277	0.827304	InfUp	1.01033	0.0148235	0.0828742
chr12_77058104_77061806	0.719775	0.726946	InfDown	0.983373	-0.0241894	0.142803
chr12_122311506_122315152	0.160864	0.24783	InfDown	0.972535	-0.0401778	0.793542
chr9_74656004_74658759	0.0378453	0.0922133	InfDown	0.854896	-0.226179	1.42199
chr18_43561303_43565331	4.65949e-06	0.000196088	InfUp	1.83901	0.878926	5.33166
chr1_156245398_156247801	0.072392	0.143944	InfDown	0.857311	-0.22211	1.14031
chr3_156876554_156879770	0.390505	0.451907	InfUp	1.01039	0.014908	0.408373
chr8_38237653_38241303	0.609495	0.631028	InfDown	0.99721	-0.00403004	0.21503
chr1_220959902_220965702	0.0297978	0.0785799	InfUp	1.0835	0.115694	1.52582
chr17_73662204_73664804	0.000148229	0.00194715	InfDown	0.684188	-0.547535	3.82907
chr1_150185198_150187402	0.0155217	0.049688	InfUp	1.06911	0.0964088	1.80906
chr12_116989117_116991006	0.053	0.11632	InfUp	1.10614	0.145532	1.27572
chr12_129300832_129304162	0.145739	0.235721	InfDown	0.981633	-0.0267441	0.836425
chr14_90032317_90034317	0.00866728	0.033238	InfDown	0.914786	-0.128494	2.06212
chr2_64641459_64643659	0.247007	0.330682	InfDown	0.947146	-0.0783418	0.607291
chr17_17139204_17141808	0.173723	0.261176	InfDown	0.927603	-0.108421	0.760143
chr15_91113910_91115366	0.449738	0.498581	InfDown	0.979454	-0.0299497	0.347041
chr16_69418398_69420598	0.410045	0.467102	InfDown	0.981412	-0.0270688	0.387168
chr17_982801_985301	0.231194	0.316063	InfDown	0.918906	-0.122011	0.636024
chr17_74506508_74509308	4.80741e-06	0.000197668	InfUp	2.971	1.57095	5.31809
chr2_160181842_160184642	0.0155156	0.049688	InfUp	1.24336	0.314243	1.80923
chr16_27356898_27359767	0.0336329	0.0852082	InfDown	0.890903	-0.16666	1.47324
chr4_140749599_140751299	0.017799	0.0546341	InfDown	0.857185	-0.222322	1.74961
chr6_35800078_35803212	0.00224008	0.0127762	InfDown	0.903956	-0.145675	2.64974
chr2_26633942_26636259	1.24253e-06	9.02123e-05	InfUp	1.38473	0.469601	5.90569
chr2_208562329_208564359	0.333627	0.40462	InfUp	1.02927	0.0416206	0.476739
chr4_39638999_39641905	0.053	0.11632	InfUp	1.05837	0.0818423	1.27572
chr7_101707194_101708902	0.884423	0.884478	InfUp	1.03455	0.0490061	0.0533401
chr3_81809115_81812054	0.01008	0.0370007	InfDown	0.912168	-0.132629	1.99654
chr22_37227007_37229636	0.510078	0.548743	InfUp	1.02718	0.0386864	0.292363
chr3_49465826_49468233	0.280225	0.359407	InfUp	1.00978	0.014037	0.552493
chr12_121723706_121726918	0.297578	0.374569	InfDown	0.932245	-0.101218	0.5264
chr11_118936744_118939657	0.0654222	0.134225	InfDown	0.964037	-0.0528394	1.18427
chr6_53198778_53202034	0.00363681	0.018603	InfUp	1.17558	0.233368	2.43928
chr17_43303019_43307501	0.429808	0.483133	InfDown	0.956308	-0.064453	0.366725
chr3_141029926_141031633	0.280225	0.359407	InfDown	0.964347	-0.0523755	0.552493
chr5_114878083_114881124	0.0879517	0.16398	InfUp	1.15612	0.209297	1.05576
chr9_132631010_132632471	0.736645	0.742634	InfDown	0.97541	-0.0359191	0.132742
chr9_4814059_4816671	0.000435456	0.00400838	InfUp	1.32588	0.406947	3.36106
chr6_32919873_32922098	0.352253	0.41988	InfDown	0.996086	-0.00565849	0.453145
chr5_68595995_68598495	0.628777	0.647001	InfUp	1.0395	0.0558898	0.201503
chr2_208006642_208009670	0.13699	0.222447	InfUp	1.07339	0.102177	0.86331
chr21_46969579_46973422	0.160864	0.24783	InfDown	0.904819	-0.144298	0.793542
chr16_48221235_48223767	0.589955	0.613754	InfDown	0.987979	-0.0174482	0.229181
chr3_66514333_66516526	0.0203447	0.0600689	InfUp	1.10313	0.141608	1.69155
chr16_67905235_67907735	0.105778	0.186331	InfDown	0.877268	-0.188911	0.975606
chr22_32317950_32320236	0.01008	0.0370007	InfUp	1.16003	0.214161	1.99654
chr11_76340035_76342057	0.315393	0.389839	InfUp	1.19371	0.255447	0.501149
chr20_47892899_47898399	1.00438e-05	0.000305865	InfUp	1.13482	0.182469	4.9981
chr2_127415142_127420259	0.000108567	0.00157364	InfUp	1.61269	0.68947	3.9643
chr2_201935086_201937759	0.0155217	0.049688	InfDown	0.920547	-0.119437	1.80906
chr18_74186303_74189700	0.0669417	0.136647	InfUp	1.06934	0.0967161	1.1743
chr1_150532898_150536199	1.24253e-06	9.02123e-05	InfUp	1.81961	0.863631	5.90569
chr3_186631326_186634354	0.0654222	0.134225	InfUp	1.07472	0.103967	1.18427
chr4_25235336_25237810	0.138334	0.224268	InfUp	1.14086	0.190116	0.859071
chr2_180059142_180061001	6.9996e-05	0.00111813	InfUp	1.68204	0.75021	4.15493
chr17_30041401_30045004	0.195906	0.286249	InfUp	1.05891	0.0825785	0.707952
chr9_39854359_39856759	0.0424635	0.0997126	InfDown	0.540286	-0.888204	1.37198
chr14_93115525_93119253	0.0336329	0.0852082	InfDown	0.94323	-0.0843178	1.47324
chr1_220950598_220953002	0.345256	0.416998	InfUp	1.01917	0.0274	0.461859
chr2_3621901_3623842	0.00455709	0.0210945	InfDown	0.943992	-0.0831539	2.34131
chr3_11264826_11268354	0.160864	0.24783	InfDown	0.974938	-0.0366172	0.793542
chr6_149530812_149533312	0.00866728	0.033238	InfDown	0.758179	-0.399389	2.06212
chr1_110777898_110779201	0.0134882	0.0452545	InfDown	0.886107	-0.174448	1.87005
chr12_120096892_120098992	0.00760376	0.0304264	InfDown	0.791142	-0.337991	2.11897
chr14_68318682_68322052	0.00455709	0.0210945	InfDown	0.86813	-0.204017	2.34131
chr20_54948358_54952158	6.9996e-05	0.00111813	InfUp	1.1286	0.174533	4.15493
chr1_228276199_228278699	0.00125113	0.00842693	InfDown	0.882805	-0.179833	2.9027
chr15_75228928_75231400	0.0263217	0.0722133	InfDown	0.948948	-0.0755989	1.57969
chr22_37267979_37271784	0.0203447	0.0600689	InfUp	1.3494	0.432319	1.69155
chr15_99790366_99792566	0.0221142	0.0647714	InfDown	0.967237	-0.0480592	1.65533
chr2_192434842_192437459	0.00538327	0.0235845	InfUp	1.21012	0.275152	2.26895
chr4_38610699_38612799	0.00224008	0.0127762	InfDown	0.76186	-0.392403	2.64974
chr18_42521003_42524603	0.00384067	0.0187815	InfUp	1.09947	0.136808	2.41559
chr7_140003302_140006100	0.489922	0.530968	InfDown	0.964353	-0.0523671	0.309873
chr11_66275844_66278657	0.000335898	0.00332555	InfUp	1.76447	0.819237	3.47379
chr6_75952112_75954612	0.072392	0.143944	InfDown	0.890167	-0.167851	1.14031
chr17_79875501_79876801	0.231194	0.316063	InfDown	0.96449	-0.0521611	0.636024
chr13_105924746_105926146	0.125977	0.209372	InfDown	0.93459	-0.0975942	0.89971
chr9_128451559_128454309	0.510078	0.548743	InfDown	0.972859	-0.0396972	0.292363
chr1_151161598_151163502	0.0263217	0.0722133	InfDown	0.960046	-0.0588239	1.57969
chr1_39024002_39026598	0.072392	0.143944	InfDown	0.897439	-0.156115	1.14031
chr1_185124399_185127302	0.125977	0.209372	InfUp	1.05232	0.0735743	0.89971
chr16_56484435_56486535	0.00152718	0.00983813	InfDown	0.882557	-0.180239	2.81611
chr22_29478584_29481384	2.01911e-05	0.00048071	InfUp	2.2014	1.13842	4.69484
chr11_123300117_123302687	4.65949e-06	0.000196088	InfUp	1.39465	0.479904	5.33166
chr10_15001081_15003192	0.449738	0.498581	InfUp	1.00977	0.0140327	0.347041
chr7_127761600_127763800	0.390505	0.451907	InfDown	0.978606	-0.0311998	0.408373
chr5_93879278_93882883	0.105778	0.186331	InfUp	1.0426	0.0601916	0.975606
chr2_234087624_234089759	0.0203447	0.0600689	InfDown	0.873992	-0.194307	1.69155
chr10_12170092_12172294	0.0965757	0.174586	InfDown	0.841736	-0.24856	1.01513
chr12_122109414_122111431	0.684607	0.695306	InfUp	1.00408	0.0058705	0.164558
chr20_43807123_43810599	9.29828e-05	0.00136121	InfDown	0.667497	-0.583167	4.0316
chr19_13023365_13025780	0.0654222	0.134225	InfDown	0.965154	-0.0511696	1.18427
chr16_88846667_88849067	0.13699	0.222447	InfUp	1.35607	0.439431	0.86331
chr11_72914357_72917276	0.0654025	0.134225	InfDown	0.918562	-0.122551	1.18441
chr17_33307004_33309408	0.160864	0.24783	InfUp	1.03599	0.0510066	0.793542
chr15_49446566_49449066	0.0827967	0.158852	InfDown	0.95676	-0.0637707	1.08199
chr19_11497512_11498612	0.125977	0.209372	InfDown	0.916713	-0.125458	0.89971
chr11_10522835_10526878	0.20148	0.288074	InfUp	1.04407	0.0622143	0.695767
chr17_57913701_57917108	1.96734e-06	0.000115729	InfUp	2.57227	1.36304	5.70612
chr3_151103126_151106454	0.0150588	0.049688	InfUp	1.1093	0.149652	1.82221
chr4_128800799_128802815	0.429808	0.483133	InfDown	0.990839	-0.0132776	0.366725
chr3_132174926_132179033	0.0749821	0.148235	InfUp	1.09894	0.136109	1.12504
chr7_86780794_86783602	0.297578	0.374569	InfDown	0.978976	-0.0306549	0.5264
chr20_33825299_33827699	0.0336329	0.0852082	InfUp	1.08344	0.115618	1.47324
chr15_99143028_99144728	0.000122079	0.00162617	InfUp	1.31262	0.392447	3.91336
chr6_75993178_75996034	0.20148	0.288074	InfDown	0.899881	-0.152194	0.695767
chr8_145013656_145017677	0.173723	0.261176	InfUp	1.15097	0.202852	0.760143
chr14_70091417_70093117	0.114213	0.197485	InfUp	1.09628	0.13261	0.942285
chr14_68146139_68148517	0.280225	0.359407	InfDown	0.926286	-0.11047	0.552493
chr3_128929954_128931854	0.371223	0.435693	InfUp	1.09068	0.125223	0.430365
chr5_172384995_172387295	0.072392	0.143944	InfUp	1.0396	0.0560236	1.14031
chr22_18241936_18244507	0.0965757	0.174586	InfDown	0.928286	-0.107358	1.01513
chr6_34341012_34343378	0.000666411	0.00540031	InfDown	0.862613	-0.213214	3.17626
chr3_183493430_183495254	0.315393	0.389839	InfUp	1.01914	0.0273568	0.501149
chr11_47963144_47964688	0.187198	0.274296	InfDown	0.91584	-0.126833	0.727698
chr17_45400908_45402808	0.510078	0.548743	InfDown	0.950843	-0.0727205	0.292363
chr15_75161700_75166602	9.29828e-05	0.00136121	InfDown	0.754395	-0.406607	4.0316
chr15_65162200_65166400	0.231194	0.316063	InfUp	1.01426	0.0204226	0.636024
chr19_35932061_35933561	1.43927e-05	0.000388578	InfUp	1.44606	0.532132	4.84186
chr2_220251529_220253759	0.00866728	0.033238	InfUp	1.08268	0.114612	2.06212
chr19_59065279_59067381	0.570192	0.597319	InfUp	1.05456	0.0766454	0.243979
chr7_30216502_30219700	3.88599e-05	0.000765702	InfUp	1.20105	0.264297	4.4105
chr1_226890098_226892401	0.000826594	0.00627262	InfDown	0.804602	-0.313653	3.08271
chr11_62340057_62342557	0.058963	0.125627	InfDown	0.89473	-0.160476	1.22942
chr11_72925587_72930144	0.125977	0.209372	InfDown	0.944449	-0.0824555	0.89971
chr8_25055056_25059160	0.371223	0.435693	InfUp	1.00731	0.010503	0.430365
chr1_36499298_36502202	0.13699	0.222447	InfDown	0.889142	-0.169514	0.86331
chr2_84676642_84678929	0.158636	0.24783	InfUp	1.03986	0.0563844	0.799597
chr8_126238253_126239960	0.553427	0.583855	InfUp	1.01761	0.0251817	0.25694
chr2_240161459_240164229	0.23341	0.318283	InfDown	0.968061	-0.04683	0.63188
chr1_234533999_234537202	1.20185e-05	0.000358731	InfUp	1.48064	0.566223	4.92015
chr9_140585572_140587372	0.0314589	0.082717	InfDown	0.911721	-0.133336	1.50226
chr10_72865381_72868692	0.052807	0.11632	InfDown	0.798609	-0.324438	1.27731
chr8_56917703_56919903	4.14177e-07	4.87278e-05	InfUp	1.47127	0.557058	6.38281
chr8_93963060_93965556	0.304601	0.38174	InfUp	1.00922	0.0132451	0.516269
chr1_156251199_156253602	0.489922	0.530968	InfUp	1.0089	0.012789	0.309873
chr4_83810899_83813799	0.449738	0.498581	InfUp	1.04626	0.0652433	0.347041
chr5_131064299_131065999	0.315393	0.389839	InfDown	0.948561	-0.0761874	0.501149
chr22_39408897_39411297	0.00255956	0.0144148	InfUp	1.19027	0.251284	2.59183
chr4_16271199_16273199	0.160864	0.24783	InfDown	0.987933	-0.0175155	0.793542
chr21_39599179_39603492	1.80278e-05	0.000469422	InfUp	1.56633	0.647391	4.74406
chr11_73333835_73335944	0.058963	0.125627	InfDown	0.923422	-0.114938	1.22942
chr22_19246250_19248350	0.000826594	0.00627262	InfUp	1.3395	0.421697	3.08271
chr7_148724794_148726602	0.0116819	0.0409946	InfDown	0.870731	-0.199701	1.93249
chr16_87540935_87543498	0.333627	0.40462	InfDown	0.944296	-0.0826889	0.476739
chr7_99737800_99740402	0.684607	0.695306	InfDown	0.97501	-0.0365108	0.164558
chr2_105952801_105955359	0.0475058	0.108103	InfDown	0.920578	-0.119388	1.32325
chr3_176845815_176847215	0.201273	0.288074	InfUp	1.01953	0.0278972	0.696214
chr6_7165578_7168412	0.297578	0.374569	InfDown	0.961755	-0.0562579	0.5264
chr2_197097442_197099424	0.884423	0.884478	InfUp	1.02035	0.02907	0.0533401
chr3_48512775_48515626	1.96734e-06	0.000115729	InfUp	1.498	0.583038	5.70612
chr3_71678226_71679726	0.201273	0.288074	InfUp	1.01592	0.0227932	0.696214
chr16_31105067_31107398	0.000335898	0.00332555	InfDown	0.831996	-0.265352	3.47379
chr16_21600437_21603467	0.611895	0.632902	InfUp	1.01137	0.0163061	0.213323
chr1_89529300_89532202	1.19076e-05	0.000358731	InfUp	3.56222	1.83278	4.92418
chr2_68960942_68963194	0.0263217	0.0722133	InfUp	1.03699	0.0524043	1.57969
chr19_52205529_52208981	0.000335898	0.00332555	InfUp	1.29867	0.37703	3.47379
chr17_60959294_60961508	0.173723	0.261176	InfUp	1.10711	0.146802	0.760143
chr1_153361299_153364999	0.231194	0.316063	InfUp	1.00097	0.00139658	0.636024
chr11_104575544_104577944	1.03544e-07	3.27241e-05	InfUp	1.35137	0.434425	6.98487
chr20_52293706_52295958	0.0263217	0.0722133	InfDown	0.927207	-0.109036	1.57969
chr12_122883504_122886124	0.371223	0.435693	InfDown	0.934982	-0.0969893	0.430365
chr9_39403815_39405593	0.017799	0.0546341	InfDown	0.567394	-0.817578	1.74961
chr8_104067003_104068803	0.00742351	0.0298161	InfUp	1.19121	0.252429	2.12939
chr4_113222598_113224799	0.160864	0.24783	InfUp	1.16738	0.223274	0.793542
chr9_91932410_91935174	0.148616	0.235721	InfDown	0.981035	-0.0276234	0.827933
chr8_67836360_67838603	0.0378453	0.0922133	InfUp	1.04186	0.0591614	1.42199
chr5_64070583_64072295	0.333627	0.40462	InfDown	0.971379	-0.0418939	0.476739
chr12_109014104_109016934	0.00538327	0.0235845	InfUp	1.19353	0.255231	2.26895
chr4_38761899_38764805	0.489922	0.530968	InfDown	0.994659	-0.00772606	0.309873
chr3_56816526_56819130	0.449738	0.498581	InfUp	1.05483	0.0770069	0.347041
chr2_9191859_9194742	0.0143371	0.0478932	InfUp	1.05577	0.0782939	1.84354
chr2_71700070_71704966	5.22899e-05	0.000927182	InfUp	1.77081	0.824409	4.28158
chr17_43153704_43156308	0.00742351	0.0298161	InfDown	0.878953	-0.186143	2.12939
chr15_83418600_83421666	0.187198	0.274296	InfUp	1.0303	0.0430606	0.727698
chr16_19504535_19505998	0.0879517	0.16398	InfDown	0.916879	-0.125197	1.05576
chr2_215672959_215675542	3.10633e-06	0.000150354	InfUp	1.20684	0.271237	5.50775
chr16_27297435_27301737	0.0297978	0.0785799	InfDown	0.80801	-0.307556	1.52582
chr20_39122154_39123999	0.530205	0.564567	InfUp	1.00034	0.00049193	0.275556
chr5_178093895_178096295	0.058963	0.125627	InfDown	0.710329	-0.49344	1.22942
chr1_117147498_117150001	0.00269298	0.014512	InfDown	0.830889	-0.267272	2.56977
chr4_140763199_140766605	0.280225	0.359407	InfDown	0.976521	-0.0342773	0.552493
chr17_55937404_55939804	0.000159251	0.0019475	InfDown	0.78736	-0.344905	3.79792
chr3_47403015_47405626	0.000556827	0.00478153	InfDown	0.852706	-0.22988	3.25428
chr6_134615512_134618478	0.000122079	0.00162617	InfDown	0.782665	-0.353534	3.91336
chr3_46254514_46255914	0.00185375	0.0112665	InfUp	1.67607	0.745083	2.73195
chr1_89486899_89489502	4.00618e-07	4.87278e-05	InfUp	1.74271	0.801331	6.39727
chr2_176865242_176868024	0.265456	0.347517	InfUp	1.11193	0.153063	0.576007
chr13_48876563_48879653	0.00538327	0.0235845	InfDown	0.881455	-0.182042	2.26895
chr21_36474098_36476405	0.0150588	0.049688	InfDown	0.879971	-0.184472	1.82221
chr19_45371981_45374165	0.489922	0.530968	InfUp	1.28	0.356139	0.309873
chr6_88030934_88033312	0.0297978	0.0785799	InfDown	0.882347	-0.180581	1.52582
chr9_101017110_101019572	0.125977	0.209372	InfDown	0.972169	-0.0407215	0.89971
chr6_110027012_110028812	0.0100202	0.0370007	InfDown	0.862274	-0.213782	1.99912
chr19_47287912_47290681	0.628777	0.647001	InfUp	1.00798	0.0114649	0.201503
chr19_44078565_44080737	0.530205	0.564567	InfUp	1.04328	0.0611316	0.275556
chr1_242010201_242012302	0.173723	0.261176	InfUp	1.06298	0.0881175	0.760143
chr6_167503212_167506978	0.187198	0.274296	InfDown	0.904039	-0.145542	0.727698
chr19_8508737_8511465	0.00633484	0.0267851	InfDown	0.871248	-0.198845	2.19826
chr6_138203194_138205712	0.247017	0.330682	InfUp	1.08448	0.117007	0.607274
chr9_132534797_132537097	0.0798979	0.15373	InfDown	0.697316	-0.520116	1.09746
chr1_10437098_10440199	0.00269298	0.014512	InfDown	0.846762	-0.239971	2.56977
chr1_11332398_11334598	0.0798979	0.15373	InfDown	0.864187	-0.210585	1.09746
chr12_98896206_98898931	0.0203447	0.0600689	InfUp	1.14687	0.1977	1.69155
chr9_79312469_79314372	0.247017	0.330682	InfDown	0.89411	-0.161477	0.607274
chr5_14586795_14589383	0.352253	0.41988	InfUp	1.00348	0.00501783	0.453145
chr11_129911923_129914457	0.00269298	0.014512	InfDown	0.873759	-0.194693	2.56977
chr20_5549658_5552899	0.180352	0.270461	InfDown	0.950973	-0.0725233	0.74388
chr6_35567912_35571312	0.00114313	0.00813464	InfUp	1.15092	0.202789	2.9419
chr9_101819286_101822974	0.0203447	0.0600689	InfDown	0.902707	-0.147671	1.69155
chr9_82315759_82318359	0.0749821	0.148235	InfDown	0.95142	-0.0718455	1.12504
chr9_92092274_92094671	0.489922	0.530968	InfDown	0.970008	-0.0439316	0.309873
chr10_74269281_74272992	0.0019474	0.0117691	InfUp	1.15904	0.212929	2.71054
chr15_52121402_52123000	0.510078	0.548743	InfUp	1.02435	0.0347022	0.292363
chr20_5010699_5012899	0.570192	0.597319	InfDown	0.976203	-0.0347468	0.243979
chr6_24950534_24954091	0.530205	0.564567	InfUp	1.00216	0.00310862	0.275556
chr2_102329701_102333859	0.00535266	0.0235845	InfUp	1.12456	0.169361	2.27143
chr2_27993742_27995859	0.247007	0.330682	InfDown	0.985026	-0.0217667	0.607291
chr8_96098203_96102603	0.247007	0.330682	InfUp	1.0653	0.0912636	0.607291
chr19_11491058_11493504	0.0798979	0.15373	InfDown	0.826371	-0.275138	1.09746
chr22_43044097_43046578	0.0798979	0.15373	InfDown	0.891111	-0.166323	1.09746
chr3_100118826_100121233	0.666373	0.679785	InfDown	0.999841	-0.000230093	0.176283
chr1_153512598_153515099	0.0116819	0.0409946	InfDown	0.772789	-0.371853	1.93249
chr6_126239494_126241250	0.000533564	0.00462116	InfUp	1.3177	0.398021	3.27281
chr21_37691593_37694798	0.446573	0.498581	InfUp	1.00431	0.00620096	0.350107
chr8_41401360_41404208	0.0221142	0.0647714	InfUp	1.2197	0.286529	1.65533
chr1_226048098_226050202	0.469795	0.515498	InfUp	1.01283	0.018395	0.328092
chr3_105104026_105106026	0.133543	0.221059	InfDown	0.850538	-0.233552	0.874379
chr10_93998792_94001581	0.0965757	0.174586	InfDown	0.971363	-0.041918	1.01513
chr16_27560537_27562698	0.0231769	0.0659428	InfUp	1.09844	0.13545	1.63494
chr1_53034298_53036298	0.263355	0.345496	InfDown	0.970271	-0.0435408	0.579458
chr9_107768271_107770559	0.20148	0.288074	InfUp	1.06473	0.0904854	0.695767
chr3_13454433_13457754	0.215946	0.302794	InfDown	0.960102	-0.058741	0.665655
chr20_34216658_34218099	0.0965757	0.174586	InfUp	1.06051	0.0847586	1.01513
chr14_24614700_24617617	4.14177e-07	4.87278e-05	InfUp	1.2765	0.352192	6.38281
chr16_88855735_88858698	0.00451115	0.0210945	InfDown	0.838128	-0.254758	2.34571
chr11_75524819_75527757	0.00455709	0.0210945	InfUp	1.15617	0.209354	2.34131
chr7_41770700_41773002	0.0192123	0.0586152	InfUp	1.3058	0.384929	1.71642
chr15_92403366_92405938	0.115577	0.197485	InfDown	0.909723	-0.136501	0.937127
chr1_179262402_179264499	0.0475058	0.108103	InfDown	0.904147	-0.14537	1.32325
chr1_150383102_150384999	0.352253	0.41988	InfDown	0.949832	-0.0742558	0.453145
chr17_60004104_60005908	0.684607	0.695306	InfUp	1.00387	0.00557936	0.164558
chr15_32905400_32908628	0.532118	0.566154	InfUp	1.04459	0.0629432	0.273992
chr22_26878407_26880878	0.00224008	0.0127762	InfDown	0.850922	-0.232901	2.64974
chr6_11231878_11234334	0.00102002	0.00731995	InfUp	1.15353	0.206058	2.99139
chr14_65171032_65176598	0.215946	0.302794	InfDown	0.951632	-0.0715238	0.665655
chr13_107218913_107221453	0.265456	0.347517	InfUp	1.0946	0.130403	0.576007
chr10_50006881_50010092	0.304601	0.38174	InfDown	0.926858	-0.109579	0.516269
chr10_119213370_119215081	0.0203447	0.0600689	InfDown	0.927199	-0.109048	1.69155
chr20_36915358_36917358	0.115577	0.197485	InfUp	1.08092	0.112265	0.937127
chr1_120647202_120649002	0.263355	0.345496	InfDown	0.954613	-0.0670127	0.579458
chr8_142230366_142232266	1.43927e-05	0.000388578	InfDown	0.639377	-0.645261	4.84186
chr15_44100666_44102766	0.215946	0.302794	InfDown	0.959709	-0.0593309	0.665655
chr1_234910398_234912399	0.449738	0.498581	InfDown	0.910091	-0.135917	0.347041
chr7_42916602_42919100	0.000533564	0.00462116	InfDown	0.829762	-0.26923	3.27281
chr5_150587378_150589527	0.589955	0.613754	InfUp	1.03641	0.0515933	0.229181
chr7_102070300_102074497	0.510078	0.548743	InfUp	1.00392	0.005645	0.292363
chr5_76360683_76363495	0.22926	0.316063	InfDown	0.966892	-0.0485737	0.639671
chr1_40504302_40507502	0.79852	0.800963	InfDown	0.979467	-0.0299313	0.0977145
chr18_61556525_61557825	0.165568	0.254417	InfUp	1.09208	0.127073	0.781024
chr17_44248208_44249308	0.469795	0.515498	InfDown	0.997326	-0.00386298	0.328092
chr11_5704744_5707257	7.2481e-07	6.52653e-05	InfUp	1.3348	0.416619	6.13978
chr2_26677645_26681129	0.053	0.11632	InfDown	0.836203	-0.258075	1.27572
chr9_110974272_110976604	0.173723	0.261176	InfUp	1.14587	0.196438	0.760143
chr20_8405999_8410058	0.0155217	0.049688	InfDown	0.852243	-0.230664	1.80906
chr9_134390071_134392772	0.0263217	0.0722133	InfDown	0.809747	-0.304457	1.57969
chr12_124873762_124877204	0.0116819	0.0409946	InfDown	0.873093	-0.195792	1.93249
chr17_76123104_76127584	0.719775	0.726946	InfUp	1.00335	0.00481952	0.142803
chr5_75697078_75700095	0.333627	0.40462	InfUp	1.03926	0.0555594	0.476739
chr8_93976156_93979153	0.00896801	0.0342284	InfUp	1.10858	0.148714	2.0473
chr10_75935092_75937792	0.000424946	0.00394771	InfDown	0.849158	-0.235894	3.37167
chr17_73900104_73902404	0.0798979	0.15373	InfDown	0.848134	-0.237636	1.09746
chr20_1575199_1578099	0.702422	0.711159	InfUp	3.36247	1.74952	0.153402
chr5_180686895_180689899	0.0155217	0.049688	InfDown	0.939635	-0.0898271	1.80906
chr10_73609994_73612781	0.550262	0.581201	InfDown	0.995916	-0.00590473	0.25943
chr6_34802178_34804478	0.00538327	0.0235845	InfDown	0.851623	-0.231713	2.26895
chr11_74159744_74161557	0.0297978	0.0785799	InfDown	0.944244	-0.0827687	1.52582
chr15_91381800_91384028	0.530205	0.564567	InfUp	1.01105	0.0158487	0.275556
chr10_116502663_116504681	0.59555	0.618936	InfUp	1.00996	0.0142963	0.225082
chr11_77704776_77707044	0.410045	0.467102	InfUp	1.02103	0.0300207	0.387168
chr11_2922720_2924620	0.390505	0.451907	InfDown	0.894991	-0.160054	0.408373
chr19_7984412_7987158	0.187198	0.274296	InfDown	0.98298	-0.0247662	0.727698
chr9_75834252_75836259	0.000335898	0.00332555	InfDown	0.508678	-0.975177	3.47379
chr3_11534454_11536454	0.0116819	0.0409946	InfUp	1.09547	0.131556	1.93249
chr12_95155631_95158031	0.000706017	0.00567277	InfUp	1.26625	0.340564	3.15118
chr16_58662298_58665238	0.0654222	0.134225	InfDown	0.884645	-0.17683	1.18427
chr1_27761098_27764099	0.231194	0.316063	InfDown	0.947987	-0.0770609	0.636024
chr4_37758215_37761110	0.0175975	0.0546341	InfDown	0.897388	-0.156196	1.75455
chr10_101941380_101946254	4.26257e-06	0.000196088	InfUp	1.32516	0.406162	5.37033
chr3_49274826_49277770	0.327816	0.40337	InfDown	0.947621	-0.0776176	0.48437
chr2_122512359_122514559	0.00538327	0.0235845	InfDown	0.904533	-0.144754	2.26895
chr7_157294702_157296994	0.0263217	0.0722133	InfDown	0.75142	-0.412309	1.57969
chr13_37443613_37445113	0.0378453	0.0922133	InfDown	0.875948	-0.191083	1.42199
chr7_7296802_7300202	7.81205e-05	0.00122844	InfUp	1.26248	0.336263	4.10724
chr13_46082263_46083863	0.000353345	0.00344955	InfDown	0.836831	-0.256992	3.4518
chr2_109647242_109650242	0.0654222	0.134225	InfUp	1.07395	0.102923	1.18427
chr22_41600807_41602207	0.01008	0.0370007	InfDown	0.876185	-0.190692	1.99654
chr12_8110731_8114328	0.105778	0.186331	InfUp	1.03464	0.0491326	0.975606
chr20_1782699_1786699	0.410045	0.467102	InfDown	0.978544	-0.0312918	0.387168
chr7_73623494_73626594	0.00224008	0.0127762	InfUp	1.17076	0.227446	2.64974
chr7_44239710_44241599	0.00538327	0.0235845	InfDown	0.83197	-0.265396	2.26895
chr18_9774276_9776876	0.125977	0.209372	InfDown	0.933848	-0.0987397	0.89971
chr7_75504902_75508694	0.160864	0.24783	InfUp	1.13079	0.177326	0.793542
chr15_50356066_50359938	0.522657	0.561052	InfUp	1.07685	0.106823	0.281783
chr14_50703417_50705117	0.058963	0.125627	InfDown	0.929183	-0.105965	1.22942
chr3_13039733_13042270	0.00185375	0.0112665	InfUp	1.19992	0.262937	2.73195
chr19_41308337_41310337	0.000533564	0.00462116	InfDown	0.738253	-0.437813	3.27281
chr2_27602029_27604759	0.0654222	0.134225	InfDown	0.881825	-0.181436	1.18427
chr16_53467738_53470673	0.297578	0.374569	InfDown	0.969795	-0.0442476	0.5264
chr15_55512238_55516220	0.125977	0.209372	InfDown	0.968625	-0.0459898	0.89971
chr12_48201431_48203231	0.0466536	0.108103	InfDown	0.894166	-0.161385	1.33112
chr8_145157603_145160385	0.00384067	0.0187815	InfDown	0.898531	-0.15436	2.41559
chr17_4064204_4066604	0.000159251	0.0019475	InfDown	0.882656	-0.180076	3.79792
chr10_102015481_102018192	0.0336329	0.0852082	InfDown	0.923884	-0.114217	1.47324
chr3_53924402_53927254	0.215946	0.302794	InfDown	0.955193	-0.066136	0.665655
chr1_203643198_203645698	0.017799	0.0546341	InfDown	0.85142	-0.232057	1.74961
chr11_64636748_64639376	0.00538327	0.0235845	InfDown	0.894677	-0.160562	2.26895
chr1_249119102_249121902	0.148616	0.235721	InfUp	1.07789	0.108208	0.827933
chr19_59083153_59087635	0.0116819	0.0409946	InfUp	1.11413	0.155924	1.93249
chr16_81641398_81643335	0.0203447	0.0600689	InfDown	0.856605	-0.223297	1.69155
chr19_44710937_44712365	0.250334	0.334346	InfUp	1.06069	0.0850011	0.60148
chr2_60665629_60667942	0.231194	0.316063	InfDown	0.967054	-0.048332	0.636024
chr15_64678866_64681028	0.0155217	0.049688	InfDown	0.923288	-0.115148	1.80906
chr14_69043415_69046631	0.589931	0.613754	InfDown	0.933904	-0.0986534	0.229199
chr7_55600199_55603410	0.187198	0.274296	InfDown	0.901579	-0.149474	0.727698
chr19_39899818_39902883	0.147362	0.235721	InfUp	1.03998	0.0565522	0.831613
chr19_4181237_4183565	0.0798979	0.15373	InfDown	0.922247	-0.116775	1.09746
chr10_75743363_75744863	0.469795	0.515498	InfDown	0.969238	-0.0450771	0.328092
chr1_16839498_16842099	0.0378453	0.0922133	InfDown	0.76489	-0.386676	1.42199
chr3_152015433_152017733	0.0600352	0.127105	InfDown	0.961999	-0.0558926	1.22159
chr20_33195999_33198706	0.0475058	0.108103	InfDown	0.908483	-0.138468	1.32325
chr12_49503004_49505431	0.469795	0.515498	InfUp	1.0281	0.0399755	0.328092
chr17_75447604_75451008	0.0155217	0.049688	InfDown	0.893739	-0.162074	1.80906
chr12_29316893_29318992	0.719775	0.726946	InfDown	0.990508	-0.0137591	0.142803
chr6_131520378_131522278	0.00896801	0.0342284	InfDown	0.800519	-0.320992	2.0473
chr1_204959899_204963102	9.29828e-05	0.00136121	InfDown	0.790509	-0.339146	4.0316
chr3_187506233_187509033	0.000424946	0.00394771	InfUp	1.23704	0.306895	3.37167
chr9_4678059_4680910	0.000533564	0.00462116	InfDown	0.884262	-0.177454	3.27281
chr3_57656354_57659326	0.000335898	0.00332555	InfUp	1.2743	0.349704	3.47379
chr1_38855798_38859600	0.0221142	0.0647714	InfUp	1.10057	0.138257	1.65533
chr2_121954142_121956770	0.383749	0.44951	InfUp	1.09325	0.128625	0.415953
chr3_42053270_42056070	0.215946	0.302794	InfUp	1.04921	0.0693063	0.665655
chr11_128451544_128454044	0.0423307	0.0997126	InfUp	1.13491	0.182575	1.37334
chr11_130015244_130018057	0.125886	0.209372	InfUp	1.05154	0.0724986	0.900022
chr6_140240212_140241995	0.00538327	0.0235845	InfUp	1.17236	0.22942	2.26895
chr21_34407897_34409998	0.0263217	0.0722133	InfDown	0.871307	-0.198748	1.57969
chr14_92883517_92885236	0.247007	0.330682	InfUp	1.06555	0.0915934	0.607291
chr1_41173898_41175998	0.13699	0.222447	InfDown	0.974956	-0.0365915	0.86331
chr8_130957360_130958756	0.13699	0.222447	InfUp	1.0459	0.0647496	0.86331
chr3_187491032_187492759	0.247007	0.330682	InfDown	0.987095	-0.0187384	0.607291
chr6_6803231_6805202	0.0155217	0.049688	InfDown	0.889341	-0.169192	1.80906
chr3_183852026_183854333	3.85185e-05	0.000764582	InfDown	0.764625	-0.387175	4.41433
chr22_31607186_31609779	6.93747e-06	0.000237406	InfUp	1.41431	0.500101	5.1588
chr11_48040915_48044996	0.5	0.541054	InfUp	1.09908	0.136297	0.30103
chr2_8197801_8199942	0.0155217	0.049688	InfUp	1.16	0.214127	1.80906
chr5_96414298_96416389	0.160864	0.24783	InfUp	1.19378	0.25554	0.793542
chr6_26401078_26403834	0.000826594	0.00627262	InfUp	1.17078	0.227468	3.08271
chr6_12241512_12242878	0.00152718	0.00983813	InfUp	1.1671	0.222931	2.81611
chr17_28704830_28708304	0.00224008	0.0127762	InfUp	1.22147	0.288614	2.64974
chr19_3164133_3167265	0.0231769	0.0659428	InfDown	0.866797	-0.206233	1.63494
chr1_192876300_192878099	0.267859	0.349866	InfUp	1.01737	0.0248471	0.572094
chr10_101538063_101539994	0.0798979	0.15373	InfUp	1.07854	0.109086	1.09746
chr18_56338031_56339676	0.0263217	0.0722133	InfDown	0.923475	-0.114855	1.57969
chr20_360799_363358	0.215946	0.302794	InfUp	1.20903	0.273848	0.665655
chr19_11924165_11926065	0.000122079	0.00162617	InfDown	0.855823	-0.224615	3.91336
chr7_102937294_102939102	0.752993	0.7576	InfUp	1.00012	0.000178746	0.123209
chr11_129694686_129699144	0.410045	0.467102	InfDown	0.989843	-0.0147287	0.387168
chr7_28723300_28726800	0.00138287	0.00927938	InfUp	1.26038	0.333857	2.85922
chr19_13213025_13216712	0.0263217	0.0722133	InfDown	0.910006	-0.136052	1.57969
chr14_101586117_101588852	0.000826594	0.00627262	InfDown	0.75434	-0.406713	3.08271
chr20_5583158_5584758	0.148616	0.235721	InfDown	0.920346	-0.119751	0.827933
chr2_101177942_101180142	0.352253	0.41988	InfDown	0.984252	-0.022901	0.453145
chr22_24036852_24040302	0.315393	0.389839	InfDown	0.986238	-0.0199919	0.501149
chr2_27650429_27652959	0.280225	0.359407	InfDown	0.985629	-0.0208833	0.552493
chr9_71120172_71122372	0.195906	0.286249	InfDown	0.939745	-0.0896589	0.707952
chr1_231761701_231764702	0.00742351	0.0298161	InfUp	1.18034	0.239199	2.12939
chr6_1708502_1711078	0.0378453	0.0922133	InfDown	0.860759	-0.216319	1.42199
chr6_136609212_136612334	0.530205	0.564567	InfUp	1.1025	0.140784	0.275556
chr12_110337062_110339031	0.0378453	0.0922133	InfDown	0.901445	-0.149689	1.42199
chr16_420142_422098	0.247007	0.330682	InfUp	1.04009	0.0567127	0.607291
chr3_183723333_183725133	0.0116819	0.0409946	InfDown	0.948066	-0.0769412	1.93249
chr19_58329965_58332180	6.93747e-06	0.000237406	InfDown	0.821641	-0.283421	5.1588
chr1_229202099_229206198	0.390505	0.451907	InfDown	0.982669	-0.0252219	0.408373
chr2_10230329_10232229	0.609495	0.631028	InfUp	1.02509	0.0357542	0.21503
chr19_2072881_2075865	0.00102002	0.00731995	InfDown	0.878148	-0.187464	2.99139
chr3_15246826_15249333	0.00255956	0.0144148	InfDown	0.863168	-0.212287	2.59183
chr14_24780532_24784917	0.072392	0.143944	InfDown	0.898505	-0.154402	1.14031
chr18_21165100_21167903	0.263355	0.345496	InfDown	0.927676	-0.108307	0.579458
chr3_129812230_129815254	0.589955	0.613754	InfDown	0.990233	-0.01416	0.229181
chr6_32936389_32940789	0.231194	0.316063	InfDown	0.93631	-0.094942	0.636024
chr2_43405876_43406986	0.000335898	0.00332555	InfDown	0.793138	-0.334356	3.47379
chr6_337112_339312	0.115577	0.197485	InfDown	0.936605	-0.0944868	0.937127
chr10_120496382_120499181	0.173723	0.261176	InfDown	0.984336	-0.0227768	0.760143
chr12_6454128_6456731	0.000533564	0.00462116	InfUp	1.15966	0.213699	3.27281
chr19_56914337_56916337	0.00633484	0.0267851	InfUp	1.3034	0.382275	2.19826
chr19_19028665_19031450	0.13699	0.222447	InfDown	0.970071	-0.0438383	0.86331
chr7_130609100_130611800	0.148616	0.235721	InfUp	1.1328	0.179888	0.827933
chr11_66199535_66201244	0.352253	0.41988	InfDown	0.951554	-0.0716432	0.453145
chr19_17218853_17222381	0.0125268	0.0436744	InfDown	0.911939	-0.13299	1.90216
chr1_2185798_2188701	0.173723	0.261176	InfDown	0.928718	-0.106687	0.760143
chr19_38907337_38910380	0.017799	0.0546341	InfUp	1.16575	0.221257	1.74961
chr21_39192779_39194298	0.0965757	0.174586	InfUp	1.18047	0.239364	1.01513
chr12_62643831_62646331	0.00760376	0.0304264	InfUp	1.19862	0.261372	2.11897
chr8_12050803_12053103	0.13699	0.222447	InfUp	1.15996	0.21407	0.86331
chr15_45001966_45005500	0.250334	0.334346	InfDown	0.971893	-0.04113	0.60148
chr3_150593126_150595333	0.00322365	0.0165526	InfUp	1.14374	0.193757	2.49165
chr7_5937394_5939502	0.231194	0.316063	InfDown	0.924794	-0.112796	0.636024
chr17_58602004_58604604	0.0134882	0.0452545	InfDown	0.896613	-0.157443	1.87005
chr3_172011226_172013654	0.0798979	0.15373	InfDown	0.931034	-0.103095	1.09746
chr1_247372698_247375102	0.138334	0.224268	InfDown	0.986343	-0.0198391	0.859071
chr9_135281072_135282971	0.0475058	0.108103	InfDown	0.909883	-0.136248	1.32325
chr7_27736702_27738800	0.0221142	0.0647714	InfDown	0.787969	-0.34379	1.65533
chr7_99102299_99104002	0.0378453	0.0922133	InfUp	1.09671	0.133183	1.42199
chr1_17955399_17957902	5.22899e-05	0.000927182	InfUp	2.58967	1.37277	4.28158
chr6_30293385_30297889	0.553427	0.583855	InfDown	0.988972	-0.0159982	0.25694
chr18_3036376_3038893	0.0931389	0.172573	InfDown	0.876862	-0.189578	1.03087
chr5_10248782_10251599	0.058963	0.125627	InfDown	0.91854	-0.122586	1.22942
chr15_90426666_90429128	0.00125113	0.00842693	InfDown	0.665312	-0.587897	2.9027
chr5_156709583_156711599	0.333627	0.40462	InfDown	0.978817	-0.0308889	0.476739
chr2_70320929_70323859	0.00538327	0.0235845	InfDown	0.90845	-0.13852	2.26895
chr2_69000770_69003559	0.187198	0.274296	InfDown	0.956297	-0.0644688	0.727698
chr4_144150999_144153110	0.105778	0.186331	InfUp	1.14033	0.189453	0.975606
chr15_60770428_60772528	0.173723	0.261176	InfDown	0.912497	-0.132108	0.760143
chr12_118744431_118746331	0.000263934	0.00279691	InfUp	1.09695	0.133499	3.5785
chr10_6437571_6443230	0.0143371	0.0478932	InfUp	1.32116	0.401806	1.84354
chr7_87983094_87986200	0.000260241	0.00279691	InfUp	1.40028	0.485719	3.58462
chr16_17387735_17389937	0.017799	0.0546341	InfDown	0.909768	-0.136429	1.74961
chr6_36659012_36661497	0.371223	0.435693	InfUp	1.18346	0.243005	0.430365
chr17_82201_85106	0.105778	0.186331	InfUp	1.10944	0.149832	0.975606
chr20_5633623_5635299	0.00455709	0.0210945	InfDown	0.770191	-0.376711	2.34131
chr3_49043702_49046454	0.105778	0.186331	InfDown	0.956611	-0.063995	0.975606
chr19_1437558_1439737	0.00152718	0.00983813	InfDown	0.842934	-0.246509	2.81611
chr17_15465704_15468008	0.297578	0.374569	InfDown	0.93532	-0.0964685	0.5264
chr7_507194_509300	0.510078	0.548743	InfUp	1.0408	0.0576879	0.292363
chr18_44675776_44677831	0.00455709	0.0210945	InfDown	0.865228	-0.208847	2.34131
chr3_17782337_17785354	0.017799	0.0546341	InfDown	0.891033	-0.166449	1.74961
chr12_8122473_8125831	0.798727	0.800963	InfDown	0.993548	-0.00933803	0.0976018
chr15_59591400_59593800	0.201273	0.288074	InfDown	0.935515	-0.0961668	0.696214
chr12_116773817_116775617	0.187198	0.274296	InfUp	1.10651	0.146018	0.727698
chr4_140373510_140377199	0.0134882	0.0452545	InfUp	1.10494	0.143974	1.87005
chr1_9152599_9154799	0.053	0.11632	InfDown	0.795866	-0.329402	1.27572
chr6_27831912_27834812	0.00185375	0.0112665	InfUp	1.26792	0.342458	2.73195
chr4_185816399_185819815	0.201273	0.288074	InfUp	1.07049	0.0982662	0.696214
chr19_45244358_45246347	0.297578	0.374569	InfUp	1.02023	0.0289006	0.5264
chr11_130177144_130179603	0.201273	0.288074	InfUp	1.03558	0.0504438	0.696214
chr5_34047699_34049299	0.13699	0.222447	InfUp	1.06486	0.0906694	0.86331
chr21_40719336_40722505	0.0424635	0.0997126	InfDown	0.959023	-0.0603624	1.37198
chr5_102454495_102457299	0.0297978	0.0785799	InfDown	0.965932	-0.0500067	1.52582
chr8_77911095_77913803	0.609495	0.631028	InfUp	1.02016	0.0288006	0.21503
chr11_10497776_10499857	0.0263217	0.0722133	InfDown	0.938335	-0.091825	1.57969
chr12_7340904_7342718	0.352253	0.41988	InfDown	0.916212	-0.126246	0.453145
chr15_101596428_101599920	0.489922	0.530968	InfDown	0.941189	-0.0874436	0.309873
chr20_43149199_43151999	0.280225	0.359407	InfDown	0.905232	-0.14364	0.552493
chr15_44037820_44040366	0.263355	0.345496	InfUp	1.147	0.197869	0.579458
chr6_111135104_111138294	0.00742351	0.0298161	InfDown	0.880351	-0.18385	2.12939
chr12_6658006_6661204	0.13699	0.222447	InfDown	0.871291	-0.198774	0.86331
chr4_122721035_122723510	0.0134882	0.0452545	InfDown	0.856675	-0.22318	1.87005
chr10_72061380_72062794	0.00538327	0.0235845	InfUp	1.2086	0.273332	2.26895
chr1_167585198_167588202	0.446573	0.498581	InfDown	0.975138	-0.036322	0.350107
chr8_144626966_144630995	0.0475058	0.108103	InfUp	1.26551	0.339722	1.32325
chr3_188665759_188667633	0.280225	0.359407	InfUp	1.04049	0.0572625	0.552493
chr4_3509198_3511498	0.053	0.11632	InfUp	1.41898	0.504855	1.27572
chr20_2293999_2296558	0.315393	0.389839	InfUp	1.05129	0.072165	0.501149
chr19_8558165_8560437	0.0654222	0.134225	InfDown	0.908643	-0.138214	1.18427
chr11_102961876_102963944	0.115577	0.197485	InfDown	0.962928	-0.0544997	0.937127
chr1_9711397_9715701	0.125977	0.209372	InfDown	0.919853	-0.120524	0.89971
chr6_24657634_24660578	0.410069	0.467102	InfUp	1.13448	0.182031	0.387143
chr5_102728083_102730378	0.105778	0.186331	InfUp	1.03082	0.0437954	0.975606
chr2_27631159_27633359	0.017799	0.0546341	InfDown	0.891881	-0.165077	1.74961
chr19_6371737_6374337	0.510078	0.548743	InfUp	1.03828	0.0542013	0.292363
chr16_28503638_28507336	0.0203447	0.0600689	InfDown	0.918921	-0.121987	1.69155
chr6_114290778_114293412	0.000205639	0.00229376	InfDown	0.879413	-0.185387	3.68689
chr3_50297330_50299026	0.00102002	0.00731995	InfDown	0.744773	-0.425128	2.99139
chr7_100302502_100304502	0.589955	0.613754	InfUp	1.06778	0.0946084	0.229181
chr19_19482837_19485080	0.489922	0.530968	InfUp	1.01067	0.0153163	0.309873
chr14_74219217_74221652	0.0297978	0.0785799	InfDown	0.951199	-0.0721804	1.52582
chr16_11835436_11838598	0.469795	0.515498	InfUp	1.01824	0.0260737	0.328092
chr3_59271626_59273926	0.148616	0.235721	InfDown	0.84219	-0.247782	0.827933
chr6_106544391_106547212	7.2481e-07	6.52653e-05	InfUp	1.31693	0.397179	6.13978
chr12_58134406_58139331	0.00384067	0.0187815	InfUp	1.11412	0.155909	2.41559
chr6_164087652_164089952	0.13699	0.222447	InfDown	0.93841	-0.0917092	0.86331
chr21_34913592_34916692	0.589955	0.613754	InfUp	1.03601	0.0510357	0.229181
chr7_73643294_73645902	0.469795	0.515498	InfDown	0.989982	-0.0145252	0.328092
chr1_183602902_183606001	0.449738	0.498581	InfDown	0.992836	-0.0103733	0.347041
chr12_96388906_96392704	0.017799	0.0546341	InfDown	0.813377	-0.298005	1.74961
chr2_100386959_100390142	0.0155217	0.049688	InfDown	0.789432	-0.341113	1.80906
chr11_73037915_73040015	0.0879517	0.16398	InfUp	1.15334	0.205813	1.05576
chr2_202651559_202653059	0.702422	0.711159	InfUp	1.00255	0.00367461	0.153402
chr17_58381004_58383904	0.105778	0.186331	InfDown	0.942563	-0.085339	0.975606
chr17_68163908_68166702	0.0424635	0.0997126	InfUp	1.17977	0.238501	1.37198
chr20_55002299_55006106	0.000122079	0.00162617	InfDown	0.76648	-0.383679	3.91336
chr11_102447357_102449057	0.00633484	0.0267851	InfDown	0.876323	-0.190465	2.19826
chr1_21163099_21165602	0.589955	0.613754	InfDown	0.992753	-0.0104935	0.229181
chr1_228269698_228272502	0.0134882	0.0452545	InfDown	0.945338	-0.081098	1.87005
chr14_65540552_65542417	0.736645	0.742634	InfDown	0.997237	-0.00399105	0.132742
chr1_160315799_160318199	0.215946	0.302794	InfDown	0.91958	-0.120953	0.665655
chr20_48997599_48999899	0.000424946	0.00394771	InfUp	1.29419	0.372051	3.37167
chr8_134531503_134534303	0.000424946	0.00394771	InfUp	1.47944	0.565048	3.37167
[truncated: 14,119 more rows]

## Sheet: Fig1b_dismono
PeakCoords	rawPval	FDRQval	dir	FoldChange	log2FoldChange	Neglog10Pval
chr2_61094105_61096536	0.471019	0.522895	InfUp	1.04909	0.0691324	0.326962
chr17_58460901_58462901	0.136013	0.229614	InfUp	1.03516	0.0498575	0.86642
chr1_89663603_89665599	0.000485354	0.00606181	InfUp	1.65822	0.729636	3.31394
chr16_29023742_29026436	0.288268	0.372214	InfUp	1.00894	0.0128407	0.540203
chr6_84576583_84578645	0.305118	0.38798	InfDown	0.993743	-0.00905496	0.515533
chr12_220011_222110	0.394847	0.461472	InfDown	0.938905	-0.0909487	0.403571
chr12_14711499_14712608	0.0548532	0.126733	InfDown	0.944194	-0.0828444	1.2608
chr2_69808432_69811099	0.0250378	0.0756938	InfDown	0.957014	-0.0633888	1.6014
chr2_197950099_197951936	0.0221357	0.0698798	InfDown	0.903372	-0.146609	1.65491
chr11_122626108_122627716	0.605153	0.630231	InfDown	0.99177	-0.0119227	0.218135
chr1_41574198_41576201	0.0811261	0.163745	InfUp	1.09968	0.137081	1.09084
chr4_79571199_79572702	0.394847	0.461472	InfUp	1.03927	0.0555674	0.403571
chr2_97150794_97153294	0.00462782	0.0250216	InfUp	1.39196	0.477115	2.33462
chr17_57449188_57452301	0.000309866	0.00466094	InfUp	1.34445	0.427016	3.50883
chr6_26576280_26578183	0.00196105	0.0145311	InfUp	1.1936	0.255322	2.70751
chr8_11348801_11350927	1.49564e-05	0.000755162	InfDown	0.765455	-0.38561	4.82517
chr1_110922499_110925001	0.586359	0.614795	InfUp	1.00433	0.00622906	0.231836
chr15_91807200_91808700	0.0221357	0.0698798	InfDown	0.899034	-0.153553	1.65491
chr6_134961475_134963237	0.759564	0.765341	InfDown	0.990938	-0.0131334	0.119435
chr16_56943986_56946209	0.106116	0.195699	InfDown	0.933633	-0.0990727	0.974221
chr15_91382264_91383717	0.158766	0.254829	InfUp	1.01284	0.0184113	0.799243
chr19_16777452_16778760	0.255903	0.345396	InfUp	1.01934	0.0276361	0.591925
chr6_12232645_12235045	0.0738348	0.154002	InfUp	1.18456	0.244352	1.13174
chr12_59989406_59992210	0.136013	0.229614	InfUp	1.0126	0.0180587	0.86642
chr7_106667099_106669207	0.490331	0.537809	InfDown	0.9584	-0.0613009	0.30951
chr14_95609534_95611516	0.00279945	0.0181171	InfUp	1.17461	0.232178	2.55293
chr2_182172782_182174836	0.106116	0.195699	InfDown	0.907803	-0.139549	0.974221
chr8_16461201_16462636	0.0738348	0.154002	InfUp	1.15112	0.20304	1.13174
chr2_119697380_119699080	0.255903	0.345396	InfUp	1.0853	0.118091	0.591925
chr12_49581206_49583908	0.183787	0.279443	InfDown	0.921196	-0.11842	0.735686
chr21_32546492_32549265	0.136013	0.229614	InfDown	0.964069	-0.052792	0.86642
chr15_91134900_91136670	0.225476	0.318365	InfUp	1.10335	0.141893	0.6469
chr17_42965001_42966801	0.305118	0.38798	InfDown	0.993806	-0.00896435	0.515533
chr2_217349565_217352320	0.394847	0.461472	InfUp	1.0583	0.0817511	0.403571
chr15_79280057_79281899	0.106116	0.195699	InfDown	0.867291	-0.205412	0.974221
chr1_28305297_28306501	0.0195133	0.0640556	InfUp	1.21174	0.277084	1.70967
chr1_162295798_162298900	0.106116	0.195699	InfUp	1.11411	0.155895	0.974221
chr1_201850698_201853201	0.0356145	0.0958576	InfUp	1.0545	0.0765548	1.44837
chr1_157117201_157119001	0.125488	0.218345	InfDown	0.898535	-0.154354	0.901398
chr6_149802303_149805545	0.183787	0.279443	InfUp	1.0314	0.04461	0.735686
chr5_59542802_59545402	0.136013	0.229614	InfUp	1.15659	0.20988	0.86642
chr16_75138609_75140636	0.0494327	0.118269	InfDown	0.891213	-0.166158	1.30599
chr1_25058898_25060903	0.00857339	0.0373642	InfUp	1.12829	0.174135	2.06685
chr1_39661801_39663602	0.00738823	0.0339879	InfUp	1.09911	0.136342	2.13146
chr7_76073799_76075799	0.0494327	0.118269	InfUp	1.18424	0.243957	1.30599
chr6_149949183_149951111	0.376284	0.446616	InfUp	1.01789	0.0255856	0.424485
chr14_73602329_73605042	0.288268	0.372214	InfUp	1.00114	0.00164685	0.540203
chr10_90342276_90343632	0.000245132	0.00402741	InfDown	0.794093	-0.33262	3.6106
chr2_145427980_145430799	0.0131228	0.0495841	InfUp	1.1703	0.226874	1.88197
chr1_247266801_247268101	0.106116	0.195699	InfDown	0.964672	-0.0518902	0.974221
chr12_7079355_7080957	0.0033237	0.0202814	InfDown	0.863062	-0.212464	2.47838
chr2_152741913_152744252	0.0171489	0.0589586	InfDown	0.840334	-0.250965	1.76576
chr4_128993603_128995610	0.288268	0.372214	InfUp	1.19451	0.256423	0.540203
chr3_32798127_32800542	0.0607156	0.135568	InfDown	0.872592	-0.196621	1.2167
chr1_24136298_24137198	0.158766	0.254829	InfDown	0.972457	-0.0402936	0.799243
chr16_1988286_1989809	0.623716	0.645908	InfUp	1.05878	0.082402	0.205013
chr19_48612864_48614979	0.0131228	0.0495841	InfDown	0.658825	-0.602033	1.88197
chr22_22164028_22165736	0.00392939	0.0226347	InfUp	1.11933	0.162636	2.40567
chr6_24658045_24660575	0.170995	0.267459	InfUp	1.12893	0.174955	0.767016
chr16_84844297_84845436	0.0131228	0.0495841	InfUp	1.17113	0.227896	1.88197
chr17_37131701_37132916	0.000910576	0.00891783	InfUp	1.16544	0.220881	3.04068
chr22_19434289_19436089	0.471019	0.522895	InfDown	0.979657	-0.0296509	0.326962
chr2_43519932_43522436	0.0171489	0.0589586	InfUp	1.13667	0.184808	1.76576
chr7_100484199_100485999	0.011425	0.0452979	InfDown	0.825824	-0.276093	1.94214
chr9_117126053_117130401	0.0444319	0.110122	InfUp	1.06568	0.0917704	1.3523
chr16_4474436_4476436	0.586359	0.614795	InfDown	0.988695	-0.0164024	0.231836
chr2_171806205_171808105	0.0282372	0.0820415	InfUp	1.15541	0.208402	1.54918
chr17_60687901_60690401	0.0195133	0.0640556	InfDown	0.817319	-0.291028	1.70967
chr1_28464897_28467303	0.432631	0.491682	InfDown	0.929181	-0.105968	0.363883
chr18_20555018_20556618	0.271853	0.35891	InfDown	0.907781	-0.139583	0.565665
chr5_173346677_173348895	0.197138	0.292231	InfDown	0.985415	-0.0211964	0.705229
chr6_138231483_138232995	0.271853	0.35891	InfDown	0.98269	-0.0251914	0.565665
chr1_159615799_159617701	0.288268	0.372214	InfDown	0.990068	-0.0143998	0.540203
chr3_10035503_10036763	0.106116	0.195699	InfUp	1.07303	0.101685	0.974221
chr12_122066708_122068316	0.0398336	0.103124	InfDown	0.829696	-0.269345	1.39975
chr2_11335732_11337132	0.225476	0.318365	InfUp	1.16592	0.221471	0.6469
chr19_35730627_35732273	0.0607156	0.135568	InfUp	1.04616	0.0650967	1.2167
chr15_99964700_99966103	0.0811261	0.163745	InfDown	0.876805	-0.189673	1.09084
chr9_41953954_41955454	0.136013	0.229614	InfDown	0.937189	-0.0935878	0.86642
chr6_13272011_13275245	0.000742451	0.00787179	InfDown	0.774687	-0.368315	3.12933
chr6_151874011_151876445	5.13887e-06	0.00045029	InfDown	0.777004	-0.364006	5.28913
chr10_27952295_27953883	0.305118	0.38798	InfDown	0.945028	-0.0815706	0.515533
chr8_8519060_8520969	0.0356145	0.0958576	InfDown	0.825113	-0.277336	1.44837
chr1_234466199_234468603	0.471019	0.522895	InfUp	1.02985	0.0424344	0.326962
chr1_241752299_241753898	0.000309866	0.00466094	InfDown	0.829901	-0.268989	3.50883
chr10_94043200_94044919	0.000910576	0.00891783	InfUp	1.49698	0.582052	3.04068
chr17_53787401_53789001	0.0444319	0.110122	InfUp	1.14051	0.18968	1.3523
chr2_175568305_175570280	0.0150255	0.0540246	InfDown	0.836938	-0.256807	1.82317
chr1_181030399_181033402	0.00634497	0.030671	InfDown	0.913636	-0.130308	2.19757
chr11_18298174_18300508	0.0811261	0.163745	InfDown	0.950555	-0.0731579	1.09084
chr9_128002421_128005228	0.00279945	0.0181171	InfDown	0.889757	-0.168516	2.55293
chr19_41828924_41831106	0.0607156	0.135568	InfUp	1.18695	0.247257	1.2167
chr4_26274198_26278245	0.00462782	0.0250216	InfDown	0.876972	-0.189398	2.33462
chr21_44818073_44820805	7.43985e-06	0.000531084	InfDown	0.805768	-0.311564	5.12844
chr5_142387919_142389919	0.0444319	0.110122	InfUp	1.13097	0.177557	1.3523
chr10_91151170_91153619	0.00234839	0.0162116	InfUp	1.25793	0.331049	2.62923
chr4_128801045_128802599	0.852894	0.854183	InfDown	0.988602	-0.016538	0.0691051
chr9_75763403_75764803	0.0221357	0.0698798	InfUp	1.2726	0.347774	1.65491
chr6_30495492_30498975	0.158766	0.254829	InfUp	1.04978	0.0700905	0.799243
chr1_110949102_110951103	0.00279945	0.0181171	InfDown	0.943744	-0.0835321	2.55293
chr16_56449309_56450709	0.125488	0.218345	InfDown	0.957159	-0.0631691	0.901398
chr18_33708600_33710731	0.0131228	0.0495841	InfDown	0.929392	-0.105641	1.88197
chr19_31806744_31809053	0.642005	0.660675	InfDown	0.980331	-0.0286584	0.192461
chr12_27701941_27703455	0.413641	0.476842	InfDown	0.949068	-0.0754171	0.383376
chr2_65046165_65048120	0.432631	0.491682	InfUp	1.00408	0.00587828	0.363883
chr3_71595397_71598572	0.183787	0.279443	InfDown	0.970648	-0.0429798	0.735686
chr11_60602008_60604008	0.136013	0.229614	InfDown	0.931377	-0.102563	0.86642
chr10_81958737_81960937	0.0282372	0.0820415	InfDown	0.88933	-0.169209	1.54918
chr20_33267999_33269699	0.0972532	0.185064	InfDown	0.91883	-0.122129	1.0121
chr19_36118653_36120860	0.0607156	0.135568	InfDown	0.962609	-0.0549779	1.2167
chr1_19774899_19776399	0.288268	0.372214	InfDown	0.965009	-0.0513855	0.540203
chr1_182162198_182164099	0.0494327	0.118269	InfUp	1.10419	0.142985	1.30599
chr1_70686297_70688699	0.0195133	0.0640556	InfUp	1.11665	0.159181	1.70967
chr14_50052100_50054516	0.255903	0.345396	InfUp	1.02687	0.0382589	0.591925
chr11_60008185_60011031	0.183787	0.279443	InfUp	1.0103	0.0147774	0.735686
chr19_55462938_55465080	0.0738348	0.154002	InfUp	1.06004	0.0841198	1.13174
chr8_42212301_42214160	0.0738348	0.154002	InfUp	1.18945	0.250293	1.13174
chr3_143161672_143164595	0.0398336	0.103124	InfDown	0.863306	-0.212057	1.39975
chr4_87993999_87995399	0.271853	0.35891	InfUp	1.05142	0.072337	0.565665
chr9_131266653_131267954	0.115523	0.20683	InfUp	1.05597	0.0785718	0.937331
chr3_53782083_53784674	0.000742451	0.00787179	InfDown	0.796364	-0.328499	3.12933
chr2_68989099_68990299	0.357995	0.431779	InfDown	0.92211	-0.11699	0.446123
chr11_65626575_65628798	0.376284	0.446616	InfDown	0.976765	-0.033916	0.424485
chr2_174762632_174764080	0.288268	0.372214	InfDown	0.987966	-0.0174672	0.540203
chr17_61718201_61720301	0.340013	0.417943	InfDown	0.999774	-0.000325576	0.468505
chr1_88334598_88336599	0.288268	0.372214	InfUp	1.04342	0.0613224	0.540203
chr1_36265098_36267402	0.0356145	0.0958576	InfUp	1.12573	0.170856	1.44837
chr2_38047280_38051105	0.605153	0.630231	InfDown	0.99932	-0.000981999	0.218135
chr3_141129959_141131844	0.115523	0.20683	InfDown	0.93207	-0.101489	0.937331
chr1_212715199_212717602	0.00857339	0.0373642	InfDown	0.928499	-0.107027	2.06685
chr1_192920701_192922198	0.340013	0.417943	InfDown	0.990478	-0.0138035	0.468505
chr2_163116805_163119207	0.000742451	0.00787179	InfUp	1.21038	0.275455	3.12933
chr15_31514757_31517500	0.744097	0.751127	InfDown	0.995493	-0.0065165	0.12837
chr3_113472895_113474231	0.000116507	0.00260036	InfDown	0.863581	-0.211597	3.93365
chr1_237032998_237034998	0.00234839	0.0162116	InfUp	1.16508	0.220433	2.62923
chr12_915608_917457	0.0607156	0.135568	InfUp	1.0547	0.0768324	1.2167
chr19_4368760_4369964	0.197138	0.292231	InfUp	1.09441	0.130159	0.705229
chr17_7474901_7477601	0.548231	0.583988	InfUp	1.00945	0.0135724	0.261036
chr5_142600995_142603195	0.00991333	0.0412603	InfDown	0.897446	-0.156103	2.00378
chr22_42173381_42174628	0.0494327	0.118269	InfDown	0.90269	-0.147697	1.30599
chr8_104066759_104068769	0.0195133	0.0640556	InfUp	1.16268	0.217452	1.70967
chr8_145035760_145038369	0.0195133	0.0640556	InfUp	1.06929	0.0966585	1.70967
chr9_110609572_110612654	0.000150331	0.0030214	InfUp	1.20872	0.273484	3.82295
chr13_50714372_50717000	0.136013	0.229614	InfDown	0.892528	-0.16403	0.86642
chr10_35483567_35486167	0.000742451	0.00787179	InfUp	1.18575	0.245798	3.12933
chr6_14719868_14722675	0.211037	0.305292	InfDown	0.876421	-0.190303	0.675641
chr11_71791231_71794067	0.106116	0.195699	InfDown	0.886655	-0.173555	0.974221
chr9_134581654_134584900	0.255903	0.345396	InfDown	0.910938	-0.134575	0.591925
chr11_122932308_122934945	0.0398336	0.103124	InfDown	0.959771	-0.0592376	1.39975
chr3_195918040_195920827	7.66995e-08	9.40904e-05	InfDown	0.736789	-0.440676	7.11521
chr14_75151017_75152517	0.136013	0.229614	InfDown	0.985216	-0.0214883	0.86642
chr10_29876635_29879737	0.0889287	0.174022	InfUp	1.06274	0.087793	1.05096
chr1_28584599_28586602	0.0317567	0.0888684	InfDown	0.872759	-0.196345	1.49816
chr9_95882054_95884069	0.00462782	0.0250216	InfDown	0.894461	-0.16091	2.33462
chr17_45147601_45149301	0.413641	0.476842	InfUp	1.00248	0.00357219	0.383376
chr1_150157898_150160201	0.00542864	0.0277138	InfUp	1.121	0.164784	2.26531
chr20_58690799_58693075	0.0811261	0.163745	InfDown	0.918844	-0.122108	1.09084
chr6_18410937_18414045	0.0195133	0.0640556	InfDown	0.690623	-0.534029	1.70967
chr1_202920798_202923299	0.011425	0.0452979	InfDown	0.893934	-0.16176	1.94214
chr17_80163601_80165101	0.211037	0.305292	InfUp	1.07247	0.10094	0.675641
chr6_106959575_106962141	0.0444319	0.110122	InfUp	1.03949	0.0558718	1.3523
chr5_172191489_172194002	0.413641	0.476842	InfDown	0.969005	-0.0454244	0.383376
chr12_107167499_107169099	0.413641	0.476842	InfUp	1.02092	0.0298762	0.383376
chr16_3354736_3356536	0.158766	0.254829	InfDown	0.96439	-0.0523111	0.799243
chr1_157372502_157374503	0.376284	0.446616	InfDown	0.969912	-0.0440743	0.424485
chr3_81540527_81542197	0.136013	0.229614	InfUp	1.04691	0.0661316	0.86642
chr1_45272198_45276202	0.197138	0.292231	InfDown	0.953778	-0.0682739	0.705229
chr17_76280001_76282666	2.07856e-05	0.000913076	InfUp	1.23605	0.30574	4.68224
chr17_34523166_34525701	0.197138	0.292231	InfUp	1.52998	0.613511	0.705229
chr8_54982969_54984362	0.158766	0.254829	InfUp	1.02573	0.0366489	0.799243
chr10_112618419_112620789	0.548231	0.583988	InfDown	0.978841	-0.0308536	0.261036
chr14_75642086_75644323	0.211037	0.305292	InfDown	0.983635	-0.0238051	0.675641
chr14_93050604_93053316	0.394847	0.461472	InfDown	0.922354	-0.116608	0.403571
chr6_105936437_105938246	0.211037	0.305292	InfDown	0.977545	-0.0327648	0.675641
chr19_42624682_42627553	0.0171489	0.0589586	InfDown	0.731541	-0.450989	1.76576
chr3_194392072_194394374	0.183787	0.279443	InfUp	1.00676	0.00971771	0.735686
chr9_2228463_2229956	0.471019	0.522895	InfUp	1.04621	0.0651772	0.326962
chr8_48418931_48422801	0.0195133	0.0640556	InfUp	1.19249	0.25398	1.70967
chr12_120875461_120876806	0.394847	0.461472	InfUp	1.07271	0.101259	0.403571
chr8_48435460_48440136	0.0494327	0.118269	InfDown	0.979434	-0.0299797	1.30599
chr3_69369327_69371472	0.00163063	0.0129334	InfUp	1.13172	0.178514	2.78764
chr9_4678121_4680621	0.432631	0.491682	InfDown	0.967223	-0.0480793	0.363883
chr17_57923101_57924116	0.00634497	0.030671	InfUp	1.07232	0.100735	2.19757
chr18_30725118_30727700	0.0670358	0.144649	InfDown	0.917787	-0.123769	1.17369
chr6_34638591_34641045	0.00462782	0.0250216	InfUp	1.11661	0.159131	2.33462
chr1_183247601_183250501	0.00991333	0.0412603	InfUp	1.10084	0.1386	2.00378
chr6_56457975_56459521	0.0250378	0.0756938	InfUp	1.04014	0.0567789	1.6014
chr18_71917947_71920100	0.432631	0.491682	InfUp	1.03255	0.046207	0.363883
chr15_90879400_90881400	0.0972532	0.185064	InfDown	0.910388	-0.135447	1.0121
chr14_69416434_69418716	0.00111138	0.0100907	InfUp	1.2667	0.341069	2.95414
chr12_94165711_94168006	0.0171489	0.0589586	InfUp	1.12886	0.174871	1.76576
chr16_31105486_31107136	0.0889287	0.174022	InfUp	1.11304	0.154504	1.05096
chr1_150039001_150040301	0.0494327	0.118269	InfUp	1.04292	0.0606223	1.30599
chr19_36404201_36407060	0.642005	0.660675	InfDown	0.998222	-0.00256807	0.192461
chr3_37215723_37218942	0.00857339	0.0373642	InfUp	1.17123	0.228021	2.06685
chr11_76568368_76570616	0.0221357	0.0698798	InfUp	1.11983	0.163278	1.65491
chr21_44994192_44995905	0.0150255	0.0540246	InfUp	1.09732	0.133981	1.82317
chr14_68992786_68994729	0.0250378	0.0756938	InfDown	0.90098	-0.150434	1.6014
chr13_32379200_32382798	0.432631	0.491682	InfUp	1.03802	0.0538306	0.363883
chr7_90955099_90957500	0.322378	0.402601	InfDown	0.94437	-0.0825758	0.491635
chr2_237779283_237781683	0.0398336	0.103124	InfUp	1.23028	0.298991	1.39975
chr22_39805731_39807004	0.548231	0.583988	InfDown	0.956736	-0.0638077	0.261036
chr5_55965077_55969989	0.211037	0.305292	InfDown	0.908102	-0.139074	0.675641
chr2_26099794_26102136	0.0738348	0.154002	InfUp	1.06781	0.0946592	1.13174
chr19_17132073_17134064	0.0033237	0.0202814	InfDown	0.833456	-0.262822	2.47838
chr4_40574498_40577045	0.0131228	0.0495841	InfDown	0.811293	-0.301704	1.88197
chr10_64914719_64916337	0.106116	0.195699	InfUp	1.11974	0.163166	0.974221
chr9_127950821_127953028	0.225476	0.318365	InfDown	0.985189	-0.0215273	0.6469
chr8_125273362_125275969	0.567369	0.599401	InfDown	0.988632	-0.0164945	0.246134
chr18_54235325_54237948	0.0738348	0.154002	InfDown	0.909062	-0.137549	1.13174
chr11_66246831_66248398	0.106116	0.195699	InfDown	0.951165	-0.0722326	0.974221
chr6_6706611_6708283	0.0889287	0.174022	InfUp	1.1325	0.179506	1.05096
chr6_42857675_42859075	0.376284	0.446616	InfUp	1.00425	0.00611926	0.424485
chr8_130899656_130901915	0.170995	0.267459	InfDown	0.977902	-0.0322376	0.767016
chr2_206586965_206588580	0.255903	0.345396	InfDown	0.935422	-0.0963115	0.591925
chr2_120989294_120990982	0.000309866	0.00466094	InfUp	1.42045	0.506351	3.50883
chr3_81809327_81811927	0.605153	0.630231	InfUp	1.01258	0.0180394	0.218135
chr12_104192608_104194255	0.288268	0.372214	InfUp	1.09691	0.133439	0.540203
chr9_82482628_82485139	0.0250378	0.0756938	InfDown	0.915347	-0.127609	1.6014
chr5_148928784_148931889	0.000245132	0.00402741	InfUp	1.13273	0.179809	3.6106
chr13_77912490_77913932	0.0150255	0.0540246	InfDown	0.924814	-0.112765	1.82317
chr1_6811500_6814401	0.0738348	0.154002	InfUp	1.03238	0.0459762	1.13174
chr10_75502819_75505047	0.125488	0.218345	InfDown	0.98913	-0.015768	0.901398
chr1_201797598_201799608	0.376284	0.446616	InfUp	1.00776	0.0111568	0.424485
chr3_81872903_81874172	0.00857339	0.0373642	InfDown	0.914968	-0.128206	2.06685
chr10_73655232_73656747	0.00857339	0.0373642	InfDown	0.899619	-0.152613	2.06685
chr10_30817347_30819837	0.305118	0.38798	InfUp	1.0427	0.0603197	0.515533
chr4_86592802_86594203	0.271853	0.35891	InfUp	1.03073	0.0436634	0.565665
chr17_41158063_41160163	0.158766	0.254829	InfUp	1.11838	0.161416	0.799243
chr6_24742668_24745945	0.000485354	0.00606181	InfUp	1.33238	0.414008	3.31394
chr19_46365064_46367079	0.509669	0.553483	InfDown	0.997474	-0.00364952	0.292712
chr19_55842831_55844144	0.0398336	0.103124	InfUp	1.06232	0.0872123	1.39975
chr11_117706332_117707797	0.00392939	0.0226347	InfDown	0.820204	-0.285946	2.40567
chr6_108885876_108888512	0.136013	0.229614	InfDown	0.909988	-0.136081	0.86642
chr2_89507299_89508699	0.106116	0.195699	InfUp	1.22042	0.287373	0.974221
chr1_155106998_155109503	0.0972532	0.185064	InfDown	0.940414	-0.0886321	1.0121
chr15_86176300_86177617	0.115523	0.20683	InfUp	1.0471	0.0664009	0.937331
chr17_9920454_9925101	0.0356145	0.0958576	InfDown	0.757388	-0.400895	1.44837
chr20_39619099_39621400	0.0444319	0.110122	InfUp	1.11287	0.15429	1.3523
chr8_11743227_11746762	0.000742451	0.00787179	InfUp	1.08923	0.123303	3.12933
chr6_41238711_41241337	0.0494327	0.118269	InfDown	0.820295	-0.285785	1.30599
chr19_6480927_6482460	0.00196105	0.0145311	InfDown	0.807953	-0.307657	2.70751
chr19_565738_568335	0.376284	0.446616	InfUp	1.14595	0.19655	0.424485
chr16_71927942_71930636	0.271853	0.35891	InfUp	1.02529	0.0360378	0.565665
chr17_40829163_40831301	0.376284	0.446616	InfDown	0.969846	-0.0441722	0.424485
chr1_45284197_45286603	0.00857339	0.0373642	InfUp	1.10041	0.138036	2.06685
chr3_141408127_141410572	0.183787	0.279443	InfDown	0.97466	-0.0370289	0.735686
chr3_47015527_47018464	0.0398336	0.103124	InfUp	1.05885	0.0825007	1.39975
chr2_242558683_242560910	0.00542864	0.0277138	InfUp	1.52707	0.61077	2.26531
chr5_40355695_40357095	0.106116	0.195699	InfUp	1.1317	0.178492	0.974221
chr11_2846139_2848816	0.677622	0.690846	InfUp	1.04089	0.057816	0.169012
chr13_20748604_20750104	0.170995	0.267459	InfUp	1.28401	0.360656	0.767016
chr12_89829683_89831508	0.211037	0.305292	InfDown	0.972169	-0.0407206	0.675641
chr11_102628131_102629831	0.0607156	0.135568	InfUp	1.12401	0.168658	1.2167
chr6_6377011_6379718	3.84264e-05	0.00130406	InfUp	1.33549	0.417374	4.41537
chr10_114148031_114150637	0.528981	0.568935	InfDown	0.920332	-0.119773	0.27656
chr3_140489109_140490809	0.0972532	0.185064	InfDown	0.879338	-0.185511	1.0121
chr9_26891521_26893656	0.528981	0.568935	InfUp	1.00184	0.00265702	0.27656
chr2_96067965_96069365	0.0221357	0.0698798	InfDown	0.95158	-0.0716025	1.65491
chr1_9789599_9791608	0.000245132	0.00402741	InfDown	0.858917	-0.21941	3.6106
chr2_178618105_178620005	0.376284	0.446616	InfDown	0.978134	-0.031896	0.424485
chr18_29628100_29630831	0.471019	0.522895	InfUp	1.02272	0.032415	0.326962
chr14_77185887_77188535	0.509669	0.553483	InfDown	0.9915	-0.0123155	0.292712
chr1_180365397_180367703	0.305118	0.38798	InfUp	1.058	0.0813342	0.515533
chr1_120934897_120936697	1.49564e-05	0.000755162	InfUp	1.60168	0.67959	4.82517
chr5_43064495_43067718	0.00234839	0.0162116	InfUp	1.11378	0.155463	2.62923
chr13_43618300_43620320	0.0548532	0.126733	InfUp	1.23198	0.30098	1.2608
chr4_76597199_76599803	0.136013	0.229614	InfDown	0.974994	-0.0365346	0.86642
chr1_28640101_28642708	0.490331	0.537809	InfUp	1.10963	0.150077	0.30951
chr3_99791572_99793472	0.394847	0.461472	InfDown	0.973922	-0.0381223	0.403571
chr10_43888737_43890537	0.451769	0.507168	InfDown	0.945808	-0.0803813	0.345084
chr3_177040197_177042027	7.43985e-06	0.000531084	InfDown	0.861201	-0.215578	5.12844
chr20_23633900_23637499	0.00634497	0.030671	InfDown	0.921076	-0.118608	2.19757
chr2_37994465_37996580	0.605153	0.630231	InfUp	1.03736	0.0529112	0.218135
chr15_92489764_92491664	0.000601861	0.00691222	InfDown	0.800656	-0.320745	3.2205
chr8_32553864_32555456	0.000601861	0.00691222	InfUp	1.28415	0.360818	3.2205
chr10_4076832_4077937	0.000150331	0.0030214	InfUp	1.39386	0.47909	3.82295
chr5_111855486_111856986	0.357995	0.431779	InfUp	1.02684	0.0382061	0.446123
chr16_11591009_11592237	0.000192746	0.00352325	InfUp	1.12281	0.167113	3.71501
chr14_100530842_100533525	0.211037	0.305292	InfUp	1.17731	0.235494	0.675641
chr15_25655368_25657200	0.00542864	0.0277138	InfDown	0.797816	-0.325871	2.26531
chr17_63042866_63045701	0.211037	0.305292	InfUp	1.04306	0.0608184	0.675641
chr4_36268698_36270003	0.197138	0.292231	InfUp	1.01185	0.0170003	0.705229
chr4_166215198_166217103	0.183787	0.279443	InfDown	0.910611	-0.135093	0.735686
chr3_55653836_55655272	0.00111138	0.0100907	InfDown	0.831999	-0.265346	2.95414
chr6_5979437_5981237	0.000742451	0.00787179	InfUp	1.55439	0.636345	3.12933
chr21_42348092_42349803	5.13887e-06	0.00045029	InfDown	0.685859	-0.544017	5.28913
chr7_38295699_38298103	0.567369	0.599401	InfUp	1.02775	0.0394943	0.246134
chr1_205279598_205284000	0.000485354	0.00606181	InfDown	0.846206	-0.24092	3.31394
chr4_185537699_185539402	0.490331	0.537809	InfDown	0.969784	-0.0442645	0.30951
chr19_12661260_12663480	0.340013	0.417943	InfUp	1.01928	0.0275507	0.468505
chr2_107161980_107163905	2.07856e-05	0.000913076	InfDown	0.812086	-0.300296	4.68224
chr5_180247177_180249713	0.00163063	0.0129334	InfDown	0.805421	-0.312185	2.78764
chr13_31316899_31318906	0.305118	0.38798	InfUp	1.14298	0.192806	0.515533
chr1_17966099_17967699	0.255903	0.345396	InfDown	0.978827	-0.0308741	0.591925
chr3_52753872_52756503	0.158766	0.254829	InfUp	1.04208	0.0594609	0.799243
chr5_14606486_14608702	0.0889287	0.174022	InfDown	0.932841	-0.100297	1.05096
chr3_156542974_156545142	0.00634497	0.030671	InfDown	0.86749	-0.205081	2.19757
chr12_129290899_129292807	0.0171489	0.0589586	InfUp	1.16682	0.222579	1.76576
chr2_68961005_68963236	0.0548532	0.126733	InfUp	1.07892	0.109591	1.2608
chr10_27388496_27390047	0.00279945	0.0181171	InfUp	1.12552	0.170598	2.55293
chr7_99749100_99750999	0.0250378	0.0756938	InfUp	1.06132	0.0858601	1.6014
chr12_109060408_109062311	0.0889287	0.174022	InfUp	1.06467	0.0904052	1.05096
chr16_66734336_66735738	2.83788e-05	0.00109809	InfUp	1.26531	0.33949	4.54701
chr3_177062209_177064372	0.413641	0.476842	InfDown	0.981845	-0.0264327	0.383376
chr13_33020447_33022004	0.394847	0.461472	InfUp	1.02549	0.0363156	0.403571
chr19_14724131_14728344	0.000485354	0.00606181	InfDown	0.753801	-0.407744	3.31394
chr6_113962645_113964191	0.000742451	0.00787179	InfDown	0.801568	-0.319104	3.12933
chr16_71597709_71600109	9.20394e-07	0.000217752	InfDown	0.537745	-0.895006	6.03603
chr8_142174160_142175936	0.00234839	0.0162116	InfDown	0.902653	-0.147756	2.62923
chr6_127525180_127526783	0.158766	0.254829	InfUp	1.04204	0.059417	0.799243
chr4_2838298_2840398	0.357995	0.431779	InfDown	0.999244	-0.00109117	0.446123
chr14_102000900_102002916	0.0171489	0.0589586	InfDown	0.914893	-0.128326	1.76576
chr19_8385431_8387044	0.0150255	0.0540246	InfDown	0.87578	-0.19136	1.82317
chr8_11659269_11661262	0.0494327	0.118269	InfUp	1.09064	0.125169	1.30599
chr15_73578600_73581000	0.0282372	0.0820415	InfDown	0.849218	-0.235794	1.54918
chr15_96601026_96602926	0.197138	0.292231	InfDown	0.895188	-0.159738	0.705229
chr17_56365001_56367401	0.0398336	0.103124	InfUp	1.11021	0.150832	1.39975
chr19_49981352_49982731	0.197138	0.292231	InfDown	0.979359	-0.0300904	0.705229
chr3_131678344_131680240	0.255903	0.345396	InfDown	0.927482	-0.108608	0.591925
chr9_26953448_26957056	0.271853	0.35891	InfUp	1.0453	0.063913	0.565665
chr8_90898864_90902301	0.0738348	0.154002	InfDown	0.908394	-0.138609	1.13174
chr9_35531348_35533956	0.00991333	0.0412603	InfDown	0.899089	-0.153464	2.00378
chr17_72618288_72621101	0.00991333	0.0412603	InfUp	1.16442	0.219608	2.00378
chr2_70337405_70339405	0.197138	0.292231	InfUp	1.00997	0.0143057	0.705229
chr6_28103737_28106091	0.0150255	0.0540246	InfDown	0.849563	-0.235208	1.82317
chr2_135541041_135542180	0.0221357	0.0698798	InfUp	1.13583	0.183748	1.65491
chr13_48728850_48730530	0.0282372	0.0820415	InfDown	0.902436	-0.148103	1.54918
chr10_73136932_73139719	0.147106	0.241809	InfUp	1.05263	0.0739992	0.832369
chr19_42380096_42382353	0.0607156	0.135568	InfDown	0.875511	-0.191803	1.2167
chr1_168147502_168149403	0.158766	0.254829	InfDown	0.967187	-0.0481333	0.799243
chr21_40152292_40153792	0.00392939	0.0226347	InfUp	1.2769	0.352647	2.40567
chr1_40887898_40889798	0.0444319	0.110122	InfDown	0.984967	-0.0218525	1.3523
chr11_10305885_10308198	0.271853	0.35891	InfDown	0.906678	-0.141338	0.565665
chr14_102835616_102838200	1.49564e-05	0.000755162	InfDown	0.794798	-0.33134	4.82517
chr1_185342697_185347108	0.471019	0.522895	InfDown	0.971508	-0.0417023	0.326962
chr15_67467364_67469417	6.81859e-05	0.00189786	InfDown	0.792143	-0.336168	4.16631
chr15_55573503_55576349	0.288268	0.372214	InfDown	0.988431	-0.0167881	0.540203
chr13_109019872_109022372	0.0150255	0.0540246	InfDown	0.883571	-0.178582	1.82317
chr19_6967943_6971553	0.125488	0.218345	InfDown	0.950211	-0.0736801	0.901398
chr8_19057769_19059401	0.00738823	0.0339879	InfUp	1.18124	0.240304	2.13146
chr14_93130616_93133125	0.0494327	0.118269	InfDown	0.892007	-0.164874	1.30599
chr22_47186092_47188362	0.305118	0.38798	InfDown	0.968538	-0.0461192	0.515533
chr3_32425927_32427727	0.255903	0.345396	InfDown	0.9402	-0.0889604	0.591925
chr1_40298398_40300503	0.0444319	0.110122	InfDown	0.900272	-0.151568	1.3523
chr7_114784799_114786500	0.225476	0.318365	InfDown	0.946234	-0.0797316	0.6469
chr8_144650462_144651421	0.322378	0.402601	InfUp	1.00092	0.00133227	0.491635
chr6_152621937_152624075	0.0250378	0.0756938	InfUp	1.13254	0.179556	1.6014
chr16_11733083_11735736	0.000910576	0.00891783	InfDown	0.823824	-0.279592	3.04068
chr18_76916325_76917925	0.000485354	0.00606181	InfUp	1.50149	0.586391	3.31394
chr16_17415009_17416937	0.158766	0.254829	InfUp	1.08609	0.119145	0.799243
chr7_99976498_99978907	0.0398336	0.103124	InfDown	0.952957	-0.0695177	1.39975
chr12_105075308_105077516	0.357995	0.431779	InfUp	1.05135	0.0722496	0.446123
chr19_3169001_3170244	0.00738823	0.0339879	InfUp	1.19004	0.25101	2.13146
chr2_234073005_234075905	0.225476	0.318365	InfUp	1.07463	0.103839	0.6469
chr1_158132301_158133701	0.106116	0.195699	InfUp	1.0554	0.0777874	0.974221
chr1_185260799_185262803	0.240436	0.331296	InfUp	1.03147	0.0447072	0.619001
chr12_120668361_120671608	0.136013	0.229614	InfUp	1.18951	0.250367	0.86642
chr4_169929999_169932109	0.413641	0.476842	InfDown	0.977469	-0.0328768	0.383376
chr2_64341705_64344132	0.00196105	0.0145311	InfUp	1.09601	0.132258	2.70751
chr6_51129584_51131036	0.0150255	0.0540246	InfDown	0.944061	-0.0830473	1.82317
chr20_62611999_62613099	0.471019	0.522895	InfUp	1.0065	0.00934463	0.326962
chr3_138560795_138561942	0.170995	0.267459	InfDown	0.987403	-0.0182885	0.767016
chr11_66374831_66376531	0.0398336	0.103124	InfDown	0.912478	-0.132138	1.39975
chr17_62492166_62494513	0.136013	0.229614	InfDown	0.953771	-0.0682845	0.86642
chr1_87616898_87618501	0.0250378	0.0756938	InfDown	0.832626	-0.264259	1.6014
chr14_55093689_55095711	0.000116507	0.00260036	InfUp	1.46116	0.547118	3.93365
chr6_30673530_30676084	0.158766	0.254829	InfUp	1.14839	0.199606	0.799243
chr15_52137210_52139700	0.0444319	0.110122	InfUp	1.0878	0.121415	1.3523
chr21_35391914_35393831	0.0811261	0.163745	InfDown	0.946746	-0.0789506	1.09084
chr16_28857286_28858536	0.659987	0.675737	InfUp	1.01702	0.0243476	0.180464
chr7_37290099_37291400	0.00634497	0.030671	InfUp	1.2028	0.266394	2.19757
chr2_28937880_28941080	0.490331	0.537809	InfDown	0.984651	-0.0223156	0.30951
chr7_115049999_115052199	0.00634497	0.030671	InfUp	1.19482	0.256788	2.19757
chr8_92051116_92053801	0.106116	0.195699	InfUp	1.03644	0.0516434	0.974221
chr20_3880772_3884400	0.225476	0.318365	InfUp	1.08278	0.114746	0.6469
chr9_79209728_79212211	0.000485354	0.00606181	InfUp	1.25432	0.326907	3.31394
chr4_6807598_6810735	0.147106	0.241809	InfUp	1.01284	0.0184033	0.832369
chr17_15733916_15735701	0.605153	0.630231	InfUp	1.02501	0.0356449	0.218135
chr17_33389601_33392325	0.00134922	0.0115	InfDown	0.822911	-0.281192	2.86992
chr2_148393280_148395580	0.136013	0.229614	InfDown	0.928567	-0.106922	0.86642
chr2_10548064_10551852	0.394847	0.461472	InfUp	1.01767	0.0252708	0.403571
chr4_77961198_77963198	0.170995	0.267459	InfDown	0.961838	-0.0561346	0.767016
chr14_91262237_91263737	0.490331	0.537809	InfDown	0.967964	-0.0469754	0.30951
chr5_130839910_130841495	0.00163063	0.0129334	InfDown	0.88594	-0.17472	2.78764
chr19_19779196_19780643	0.357995	0.431779	InfUp	1.03959	0.0560093	0.446123
chr4_1702802_1704202	0.170995	0.267459	InfDown	0.957882	-0.0620801	0.767016
chr12_122311699_122313055	0.225476	0.318365	InfDown	0.895784	-0.158777	0.6469
chr8_129185660_129187269	0.0811261	0.163745	InfUp	1.06478	0.0905602	1.09084
chr6_133077911_133080483	0.00542864	0.0277138	InfUp	1.09029	0.124714	2.26531
chr12_124874511_124876908	0.271853	0.35891	InfDown	0.997022	-0.00430232	0.565665
chr12_93453608_93455106	0.225476	0.318365	InfUp	1.05321	0.0747905	0.6469
chr8_66934410_66935901	0.000245132	0.00402741	InfUp	1.16266	0.217424	3.6106
chr16_46897998_46899398	0.000601861	0.00691222	InfUp	1.20851	0.273229	3.2205
chr3_119288074_119290740	0.147106	0.241809	InfDown	0.908217	-0.13889	0.832369
chr16_75680886_75683609	0.00234839	0.0162116	InfUp	1.09951	0.13686	2.62923
chr13_41534472_41536745	0.432631	0.491682	InfUp	1.02034	0.0290549	0.363883
chr11_36412034_36413898	0.00279945	0.0181171	InfUp	1.24253	0.313284	2.55293
chr4_12124145_12126303	0.471019	0.522895	InfUp	1.00425	0.00612308	0.326962
chr12_54804806_54808541	0.271853	0.35891	InfDown	0.824975	-0.277577	0.565665
chr12_89554108_89557555	0.211037	0.305292	InfDown	0.923642	-0.114594	0.675641
chr13_100153687_100154404	0.413641	0.476842	InfDown	0.96709	-0.0482785	0.383376
chr14_96892948_96894337	0.011425	0.0452979	InfUp	1.29618	0.374265	1.94214
chr1_223310498_223311701	0.147106	0.241809	InfDown	0.973979	-0.0380373	0.832369
chr2_65291132_65293736	5.36896e-07	0.000174344	InfUp	1.30451	0.383505	6.27011
chr11_73135185_73137185	0.271853	0.35891	InfDown	0.973142	-0.0392783	0.565665
chr10_70511643_70513267	0.0131228	0.0495841	InfDown	0.817615	-0.290507	1.88197
chr3_16882726_16885451	0.0607156	0.135568	InfDown	0.894867	-0.160255	1.2167
chr17_37354616_37357401	0.0811261	0.163745	InfUp	1.04212	0.0595194	1.09084
chr1_25558097_25560503	0.147106	0.241809	InfUp	1.01364	0.0195448	0.832369
chr20_52491261_52493000	0.0033237	0.0202814	InfDown	0.802951	-0.316617	2.47838
chr8_81933459_81935110	0.0033237	0.0202814	InfUp	1.23443	0.303846	2.47838
chr12_57521106_57524313	0.125488	0.218345	InfUp	1.08557	0.118449	0.901398
chr22_41361104_41363695	0.00738823	0.0339879	InfUp	1.30158	0.380269	2.13146
chr3_23112374_23114574	0.271853	0.35891	InfUp	1.07976	0.110708	0.565665
chr1_2176998_2179003	0.106116	0.195699	InfDown	0.86855	-0.203319	0.974221
chr20_39409699_39411601	0.106116	0.195699	InfUp	1.03118	0.0442934	0.974221
chr11_11862556_11865145	0.0548532	0.126733	InfUp	1.05294	0.0744298	1.2608
chr3_183097803_183100740	0.0398336	0.103124	InfDown	0.891485	-0.165718	1.39975
chr11_64107085_64108698	0.211037	0.305292	InfDown	0.941814	-0.0864866	0.675641
chr7_99817299_99819701	0.0131228	0.0495841	InfDown	0.735294	-0.443606	1.88197
chr1_169278099_169279601	0.0282372	0.0820415	InfUp	1.20663	0.270984	1.54918
chr10_60142870_60145796	0.413641	0.476842	InfUp	1.01377	0.0197306	0.383376
chr2_191183748_191185605	0.413641	0.476842	InfDown	0.955896	-0.0650744	0.383376
chr11_116876472_116877998	0.0607156	0.135568	InfDown	0.952224	-0.0706274	1.2167
chr10_98404322_98407019	0.136013	0.229614	InfDown	0.948779	-0.0758559	0.86642
chr17_17139663_17141701	0.125488	0.218345	InfDown	0.965592	-0.0505149	0.901398
chr2_118879565_118881305	0.00392939	0.0226347	InfDown	0.944412	-0.0825115	2.40567
chr3_40340440_40342627	0.000485354	0.00606181	InfDown	0.836173	-0.258126	3.31394
chr19_39141444_39144064	0.00392939	0.0226347	InfUp	1.1123	0.153544	2.40567
chr19_49227853_49230080	0.509669	0.553483	InfUp	1.02509	0.0357572	0.292712
chr8_28257860_28260321	0.548231	0.583988	InfUp	1.0076	0.0109262	0.261036
chr2_137935605_137937632	0.00392939	0.0226347	InfDown	0.8551	-0.225835	2.40567
chr3_160752072_160754572	0.0972532	0.185064	InfUp	1.12027	0.163846	1.0121
chr16_48411986_48413516	0.509669	0.553483	InfUp	1.00991	0.01422	0.292712
chr19_55017924_55019324	0.357995	0.431779	InfDown	0.953375	-0.068884	0.446123
chr7_72406903_72408999	0.00111138	0.0100907	InfDown	0.850425	-0.233745	2.95414
chr3_50487409_50488803	0.357995	0.431779	InfUp	1.02875	0.0408987	0.446123
chr7_4813799_4816602	0.0889287	0.174022	InfUp	1.07615	0.105874	1.05096
chr5_17254595_17257477	0.158766	0.254829	InfDown	0.941047	-0.087661	0.799243
chr2_241563820_241566705	0.0972532	0.185064	InfDown	0.83598	-0.258459	1.0121
chr14_58747016_58749766	0.376284	0.446616	InfDown	0.975031	-0.03648	0.424485
chr1_108328103_108329602	0.106116	0.195699	InfUp	1.06172	0.0864067	0.974221
chr3_45606727_45609895	0.000601861	0.00691222	InfDown	0.758798	-0.398212	3.2205
chr1_12254599_12257301	0.451769	0.507168	InfDown	0.984143	-0.0230601	0.345084
chr12_124117455_124119166	0.357995	0.431779	InfDown	0.981075	-0.0275653	0.446123
chr11_18267445_18268867	0.0670358	0.144649	InfUp	1.12117	0.165	1.17369
chr21_34576438_34579833	0.183787	0.279443	InfUp	1.04125	0.0583204	0.735686
chr7_77198296_77201700	0.00542864	0.0277138	InfDown	0.936571	-0.094539	2.26531
chr14_34905266_34907317	6.81859e-05	0.00189786	InfDown	0.809062	-0.305678	4.16631
chr2_29092465_29094165	0.255903	0.345396	InfDown	0.949393	-0.0749227	0.591925
chr21_35882967_35886313	0.471019	0.522895	InfDown	0.985311	-0.0213493	0.326962
chr6_36973286_36976895	0.0250378	0.0756938	InfUp	1.10778	0.147667	1.6014
chr15_81578217_81580017	0.288268	0.372214	InfDown	0.81838	-0.289157	0.540203
chr19_15574244_15575580	0.225476	0.318365	InfDown	0.944876	-0.0818038	0.6469
chr16_70462769_70466437	0.147106	0.241809	InfDown	0.926253	-0.110522	0.832369
chr16_74639786_74641736	0.240436	0.331296	InfUp	1.07685	0.106817	0.619001
chr1_1616999_1618903	0.0811261	0.163745	InfDown	0.95176	-0.0713308	1.09084
chr9_134231230_134233872	0.00392939	0.0226347	InfUp	1.15396	0.206591	2.40567
chr5_148423410_148425510	0.170995	0.267459	InfUp	1.08206	0.113779	0.767016
chr15_90323717_90326000	0.197138	0.292231	InfUp	1.12191	0.165955	0.705229
chr1_234507998_234510403	0.0811261	0.163745	InfDown	0.87421	-0.193949	1.09084
chr4_90992602_90993998	0.0972532	0.185064	InfDown	0.930614	-0.103746	1.0121
chr14_21267547_21269334	0.00279945	0.0181171	InfUp	1.22386	0.291444	2.55293
chr20_48913099_48914920	0.183787	0.279443	InfDown	0.795627	-0.329835	0.735686
chr1_14056501_14058699	0.0972532	0.185064	InfDown	0.916143	-0.126356	1.0121
chr2_71558180_71560280	0.340013	0.417943	InfUp	1.01677	0.0239871	0.468505
chr16_11690436_11693578	0.115523	0.20683	InfUp	1.03122	0.0443548	0.937331
chr1_16291601_16293803	0.271853	0.35891	InfDown	0.75767	-0.400358	0.565665
chr6_133033811_133036441	0.623716	0.645908	InfDown	0.970265	-0.0435497	0.205013
chr14_24562534_24564987	0.00392939	0.0226347	InfUp	1.15648	0.209742	2.40567
chr17_76770501_76773001	0.170995	0.267459	InfDown	0.91153	-0.133638	0.767016
chr1_46838798_46840701	0.0033237	0.0202814	InfDown	0.808106	-0.307384	2.47838
chr4_56719399_56720902	0.255903	0.345396	InfDown	0.919685	-0.120788	0.591925
chr3_5180227_5182999	0.00134922	0.0115	InfDown	0.727627	-0.458729	2.86992
chr9_111884448_111886403	0.000245132	0.00402741	InfUp	1.16364	0.218643	3.6106
chr6_147196961_147200636	0.000192746	0.00352325	InfDown	0.77921	-0.359916	3.71501
chr4_47174798_47177398	0.183787	0.279443	InfDown	0.969298	-0.0449875	0.735686
chr10_77809037_77810696	0.00634497	0.030671	InfUp	1.35112	0.434158	2.19757
chr9_100880433_100883648	0.211037	0.305292	InfUp	1.05611	0.078766	0.675641
chr6_2862575_2864311	0.125488	0.218345	InfUp	1.0757	0.105275	0.901398
chr2_216369352_216371005	0.305118	0.38798	InfUp	1.0929	0.128158	0.515533
chr6_146284737_146286197	0.413641	0.476842	InfUp	1.02054	0.0293306	0.383376
chr6_130244211_130245780	0.000601861	0.00691222	InfDown	0.810357	-0.303371	3.2205
chr19_36704860_36707053	0.0398336	0.103124	InfDown	0.944299	-0.0826845	1.39975
chr11_82782498_82784408	0.00134922	0.0115	InfDown	0.892329	-0.164352	2.86992
chr12_106750999_106752706	0.125488	0.218345	InfUp	1.03277	0.0465145	0.901398
chr16_11902936_11905112	0.00991333	0.0412603	InfUp	1.49132	0.576593	2.00378
chr1_110553702_110555399	0.471019	0.522895	InfDown	0.987559	-0.0180613	0.326962
chr16_85648942_85651309	0.225476	0.318365	InfDown	0.960201	-0.0585909	0.6469
chr18_43406600_43409331	0.0221357	0.0698798	InfDown	0.940516	-0.0884749	1.65491
chr14_93497787_93500116	0.00991333	0.0412603	InfDown	0.914805	-0.128464	2.00378
chr17_72523501_72529525	0.00234839	0.0162116	InfDown	0.858415	-0.220253	2.62923
chr13_101044304_101046504	0.0131228	0.0495841	InfUp	1.28999	0.367358	1.88197
chr5_171416589_171418195	0.586359	0.614795	InfDown	0.967877	-0.0471043	0.231836
chr1_11790101_11791508	0.271853	0.35891	InfUp	1.05965	0.0835909	0.565665
chr17_25543363_25545616	0.000116507	0.00260036	InfDown	0.685663	-0.544429	3.93365
chr17_25739901_25741801	0.147106	0.241809	InfUp	1.1128	0.154193	0.832369
chr17_41444801_41447663	0.0221357	0.0698798	InfUp	1.10068	0.138399	1.65491
chr1_108617198_108618703	0.0171489	0.0589586	InfDown	0.884008	-0.177869	1.76576
chr20_35632766_35635699	0.147106	0.241809	InfUp	1.04291	0.0606203	0.832369
chr9_117768410_117771200	0.0356145	0.0958576	InfUp	1.1415	0.190925	1.44837
chr11_12179837_12182708	0.00196105	0.0145311	InfUp	1.15455	0.207336	2.70751
chr7_17978499_17980907	0.322378	0.402601	InfDown	0.968686	-0.0458986	0.491635
chr10_120290258_120291658	0.011425	0.0452979	InfDown	0.722508	-0.468914	1.94214
chr9_95874048_95877700	1.49564e-05	0.000755162	InfDown	0.751079	-0.412964	4.82517
chr5_14341377_14343482	0.00991333	0.0412603	InfDown	0.840273	-0.25107	2.00378
chr19_40948644_40951260	0.0317567	0.0888684	InfUp	1.14005	0.1891	1.49816
chr16_27384937_27386942	0.0195133	0.0640556	InfUp	1.12121	0.165052	1.70967
chr2_2707680_2709332	0.125488	0.218345	InfDown	0.953949	-0.068016	0.901398
chr22_24541262_24543592	0.00991333	0.0412603	InfDown	0.775998	-0.365875	2.00378
chr12_132362457_132364308	0.125488	0.218345	InfUp	1.00677	0.00973722	0.901398
chr2_216612080_216615199	0.0494327	0.118269	InfDown	0.788931	-0.342029	1.30599
chr11_6501798_6504208	0.00857339	0.0373642	InfDown	0.951939	-0.0710596	2.06685
chr7_112084399_112086402	0.0171489	0.0589586	InfUp	1.22963	0.298229	1.76576
chr6_30736175_30739191	0.471019	0.522895	InfUp	1.06781	0.094661	0.326962
chr16_55786322_55788536	0.0670358	0.144649	InfDown	0.855612	-0.224972	1.17369
chr7_5613799_5615400	0.000910576	0.00891783	InfDown	0.807231	-0.308946	3.04068
chr6_41994037_41997211	0.451769	0.507168	InfUp	1.00577	0.00829555	0.345084
chr5_95949593_95950924	0.0548532	0.126733	InfUp	1.11238	0.153648	1.2608
chr12_76981066_76984111	0.0317567	0.0888684	InfDown	0.900353	-0.151437	1.49816
chr7_101439499_101441500	0.0221357	0.0698798	InfDown	0.631377	-0.663427	1.65491
chr9_141103439_141106461	0.357995	0.431779	InfDown	0.903914	-0.145743	0.446123
chr2_220362480_220364080	0.00542864	0.0277138	InfUp	1.16376	0.21879	2.26531
chr5_78885490_78887310	0.567369	0.599401	InfDown	0.98372	-0.0236798	0.246134
chr17_9965916_9968413	0.011425	0.0452979	InfDown	0.798833	-0.324034	1.94214
chr1_158260202_158261202	0.305118	0.38798	InfDown	0.946028	-0.0800448	0.515533
chr16_67753086_67754336	0.0250378	0.0756938	InfUp	1.23145	0.300354	1.6014
chr12_113330461_113332008	0.0607156	0.135568	InfDown	0.967371	-0.0478594	1.2167
chr18_9803525_9805418	0.255903	0.345396	InfUp	1.06116	0.0856421	0.591925
chr5_175815177_175817295	0.357995	0.431779	InfDown	0.94669	-0.0790363	0.446123
chr7_73265198_73266600	0.115523	0.20683	InfUp	1.14774	0.198799	0.937331
chr5_75859895_75861726	2.83788e-05	0.00109809	InfUp	1.43359	0.519635	4.54701
chr1_109703699_109706602	0.0398336	0.103124	InfUp	1.09498	0.130911	1.39975
chr11_62432098_62433597	0.0889287	0.174022	InfUp	1.07428	0.103371	1.05096
chr20_19715799_19718820	0.0548532	0.126733	InfUp	1.18136	0.240449	1.2608
chr20_46117299_46119799	0.0221357	0.0698798	InfDown	0.904879	-0.144204	1.65491
chr17_7023125_7026201	0.0889287	0.174022	InfDown	0.8568	-0.22297	1.05096
chr2_95872641_95873641	0.170995	0.267459	InfDown	0.945227	-0.0812674	0.767016
chr2_203529505_203532480	0.0670358	0.144649	InfUp	1.10583	0.145129	1.17369
chr7_61079199_61081199	0.567369	0.599401	InfDown	0.937344	-0.0933498	0.246134
chr18_74285198_74286722	0.000150331	0.0030214	InfUp	1.10933	0.149684	3.82295
chr2_233183207_233184607	0.240436	0.331296	InfDown	0.886633	-0.173591	0.619001
chr3_53276283_53278595	0.000245132	0.00402741	InfDown	0.704866	-0.50458	3.6106
chr1_45186599_45188701	0.240436	0.331296	InfDown	0.971429	-0.04182	0.619001
chr1_151371101_151373103	0.271853	0.35891	InfUp	1.06961	0.0970889	0.565665
chr19_36234953_36237280	0.0889287	0.174022	InfUp	1.07142	0.0995178	1.05096
chr19_50991060_50992753	0.170995	0.267459	InfUp	1.03166	0.0449672	0.767016
chr15_51920400_51923027	0.170995	0.267459	InfDown	0.980778	-0.0280014	0.767016
chr3_11611727_11613527	0.288268	0.372214	InfDown	0.93889	-0.0909712	0.540203
chr17_29394501_29396101	0.000485354	0.00606181	InfUp	1.12376	0.16834	3.31394
chr13_34491891_34493372	0.288268	0.372214	InfUp	1.0268	0.0381545	0.540203
chr2_109203265_109206094	5.13887e-05	0.00158482	InfDown	0.867334	-0.205341	4.28913
chr2_128168180_128170905	0.774524	0.778993	InfDown	0.996756	-0.00468762	0.110965
chr2_175497380_175500432	0.197138	0.292231	InfDown	0.964241	-0.0525336	0.705229
chr12_9054916_9056355	0.170995	0.267459	InfDown	0.947363	-0.0780105	0.767016
chr9_4941639_4943163	0.305118	0.38798	InfUp	1.01214	0.0174148	0.515533
chr18_2447400_2450025	0.00392939	0.0226347	InfDown	0.874891	-0.192825	2.40567
chr8_145001879_145003669	0.394847	0.461472	InfDown	0.977385	-0.0330013	0.403571
chr20_34077899_34079375	8.94316e-05	0.00226119	InfDown	0.914329	-0.129214	4.04851
chr5_145385802_145387202	0.0811261	0.163745	InfUp	1.07198	0.100279	1.09084
chr21_39654029_39656205	0.011425	0.0452979	InfUp	1.19505	0.257075	1.94214
chr5_40648324_40650302	0.000742451	0.00787179	InfDown	0.85653	-0.223425	3.12933
chr22_21877120_21879020	0.728147	0.736463	InfDown	0.99196	-0.0116459	0.137781
chr1_185408101_185410101	0.0250378	0.0756938	InfUp	1.39173	0.476884	1.6014
chr3_171683981_171686379	0.158766	0.254829	InfDown	0.992519	-0.0108331	0.799243
chr1_230706198_230709802	1.53399e-07	9.40904e-05	InfDown	0.820376	-0.285643	6.81418
chr11_121761385_121762508	0.00857339	0.0373642	InfDown	0.909262	-0.137231	2.06685
chr10_45443291_45445137	0.0398336	0.103124	InfUp	1.11353	0.155137	1.39975
chr3_131104057_131107127	0.00279945	0.0181171	InfUp	1.17595	0.233826	2.55293
chr7_151112499_151114199	0.659987	0.675737	InfDown	0.996556	-0.00497731	0.180464
chr9_92002454_92004239	0.125488	0.218345	InfUp	1.02973	0.0422619	0.901398
chr5_141431510_141434110	0.00234839	0.0162116	InfUp	1.15125	0.203198	2.62923
chr2_113596780_113600205	0.00738823	0.0339879	InfDown	0.730896	-0.452262	2.13146
chr6_114071276_114072337	0.0317567	0.0888684	InfDown	0.902688	-0.147701	1.49816
chr12_33681941_33683961	0.00279945	0.0181171	InfDown	0.84811	-0.237676	2.55293
chr11_58919098_58920799	0.0131228	0.0495841	InfUp	1.33275	0.414402	1.88197
chr10_134364137_134365937	0.00462782	0.0250216	InfDown	0.807739	-0.30804	2.33462
chr7_158609999_158612800	0.170995	0.267459	InfUp	1.03467	0.0491657	0.767016
chr1_143764900_143766798	0.340013	0.417943	InfUp	1.0238	0.0339398	0.468505
chr5_36723577_36725795	0.0444319	0.110122	InfDown	0.909018	-0.137619	1.3523
chr8_81940901_81942327	0.136013	0.229614	InfUp	1.05296	0.0744568	0.86642
chr11_613016_617172	0.0195133	0.0640556	InfUp	1.12723	0.172778	1.70967
chr1_9703399_9706398	0.000910576	0.00891783	InfUp	1.20224	0.265723	3.04068
chr15_45027064_45029299	0.000192746	0.00352325	InfUp	1.2667	0.341072	3.71501
chr10_90843747_90846935	7.66995e-08	9.40904e-05	InfUp	1.52577	0.609536	7.11521
chr3_73045127_73047572	0.0317567	0.0888684	InfDown	0.904226	-0.145245	1.49816
chr2_114723405_114725432	0.00857339	0.0373642	InfUp	1.11517	0.157266	2.06685
chr10_31838212_31839619	0.000910576	0.00891783	InfDown	0.758556	-0.398673	3.04068
chr14_35590014_35592534	0.211037	0.305292	InfDown	0.919648	-0.120847	0.675641
chr17_81146700_81149688	0.125488	0.218345	InfUp	1.4553	0.541312	0.901398
chr1_212718997_212720203	0.0398336	0.103124	InfDown	0.903697	-0.146088	1.39975
chr2_220468305_220469605	0.0972532	0.185064	InfUp	1.09766	0.134433	1.0121
chr12_109341408_109343208	0.147106	0.241809	InfUp	1.04733	0.0667153	0.832369
chr13_26420790_26423190	0.0494327	0.118269	InfUp	1.20738	0.27188	1.30599
chr2_161507080_161509680	0.197138	0.292231	InfDown	0.978925	-0.0307291	0.705229
chr6_32162937_32165591	0.0548532	0.126733	InfDown	0.962029	-0.0558483	1.2608
chr7_75490298_75492100	0.197138	0.292231	InfDown	0.92818	-0.107524	0.705229
chr1_150582998_150587108	0.0282372	0.0820415	InfDown	0.928987	-0.10627	1.54918
chr12_125160261_125161606	0.000309866	0.00466094	InfUp	1.17028	0.226849	3.50883
chr2_86243294_86245836	0.0444319	0.110122	InfDown	0.904822	-0.144295	1.3523
chr3_187455774_187456909	0.0171489	0.0589586	InfUp	1.15943	0.213419	1.76576
chr5_35211286_35213486	0.106116	0.195699	InfDown	0.96774	-0.0473084	0.974221
chr6_134756737_134759709	0.0317567	0.0888684	InfUp	1.15696	0.210345	1.49816
chr8_97821301_97823460	0.147106	0.241809	InfUp	1.06481	0.0906007	0.832369
chr9_100817900_100820354	0.00542864	0.0277138	InfUp	1.16419	0.219326	2.26531
chr8_27225859_27227360	0.00634497	0.030671	InfDown	0.841558	-0.248865	2.19757
chr1_151633299_151635799	0.136013	0.229614	InfUp	1.04136	0.0584657	0.86642
chr11_47527989_47530999	0.548231	0.583988	InfDown	0.961866	-0.0560921	0.261036
chr2_69389205_69391341	0.240436	0.331296	InfUp	1.16556	0.221027	0.619001
chr20_5053299_5055200	0.106116	0.195699	InfDown	0.933349	-0.0995113	0.974221
chr9_123545310_123547542	0.00857339	0.0373642	InfDown	0.895589	-0.159091	2.06685
chr10_125795290_125798637	0.183787	0.279443	InfDown	0.961767	-0.0562407	0.735686
chr1_172902601_172904108	0.147106	0.241809	InfUp	1.07125	0.0992911	0.832369
chr17_39494601_39497001	0.0317567	0.0888684	InfDown	0.852484	-0.230255	1.49816
chr14_74415835_74418137	0.0317567	0.0888684	InfDown	0.88701	-0.172978	1.49816
chr11_35207208_35209408	0.548231	0.583988	InfDown	0.952702	-0.0699038	0.261036
chr3_188101974_188103395	0.0150255	0.0540246	InfDown	0.904862	-0.14423	1.82317
chr4_15612398_15613998	0.340013	0.417943	InfUp	1.06437	0.089994	0.468505
chr13_48668490_48669654	0.340013	0.417943	InfUp	1.00497	0.00715875	0.468505
chr20_4782899_4784899	0.490331	0.537809	InfDown	0.986339	-0.0198448	0.30951
chr5_134721086_134723802	0.0033237	0.0202814	InfUp	1.14274	0.192501	2.47838
chr15_67438600_67440899	0.271853	0.35891	InfDown	0.966606	-0.0490005	0.565665
chr7_143110299_143112201	0.490331	0.537809	InfDown	0.924851	-0.112707	0.30951
chr6_43142011_43143711	0.0250378	0.0756938	InfUp	1.07754	0.107741	1.6014
chr2_161932980_161935636	0.00738823	0.0339879	InfDown	0.859905	-0.217751	2.13146
chr3_40565797_40567127	0.000309866	0.00466094	InfDown	0.832403	-0.264645	3.50883
chr19_59029931_59032180	0.240436	0.331296	InfUp	1.0169	0.0241804	0.619001
chr12_47053899_47055616	0.000910576	0.00891783	InfUp	1.19351	0.255213	3.04068
chr5_90764510_90766410	9.20394e-07	0.000217752	InfUp	1.61617	0.692579	6.03603
chr4_123667045_123668898	1.53399e-07	9.40904e-05	InfUp	1.6145	0.691087	6.81418
chr19_21541053_21543060	0.158766	0.254829	InfDown	0.845005	-0.242968	0.799243
chr2_70519380_70521932	0.0738348	0.154002	InfUp	1.0779	0.108223	1.13174
chr5_173198710_173200310	0.0670358	0.144649	InfDown	0.925972	-0.110959	1.17369
chr12_11910847_11913016	0.0811261	0.163745	InfDown	0.948939	-0.0756126	1.09084
chr1_241681902_241683603	0.0444319	0.110122	InfUp	1.12271	0.166988	1.3523
chr11_122726172_122728731	0.0494327	0.118269	InfUp	1.04393	0.062021	1.30599
chr19_53898131_53899253	0.211037	0.305292	InfDown	0.945468	-0.0808993	0.675641
chr3_36948627_36951003	0.00163063	0.0129334	InfUp	1.31954	0.400039	2.78764
chr2_113340925_113343405	0.0738348	0.154002	InfUp	1.06407	0.0895886	1.13174
chr19_17669853_17672583	0.490331	0.537809	InfDown	0.964128	-0.052703	0.30951
chr9_19118439_19119956	0.394847	0.461472	InfDown	0.966806	-0.048701	0.403571
chr2_197663707_197664932	0.183787	0.279443	InfDown	0.936639	-0.0944354	0.735686
chr20_25218099_25219520	2.07856e-05	0.000913076	InfUp	1.47326	0.559014	4.68224
chr19_58897331_58899531	0.305118	0.38798	InfUp	1.03736	0.0529157	0.515533
chr6_3138775_3140721	0.00392939	0.0226347	InfUp	1.13505	0.182757	2.40567
chr10_4374470_4377037	0.00196105	0.0145311	InfUp	1.21528	0.28129	2.70751
chr12_95610199_95612306	0.00857339	0.0373642	InfDown	0.928403	-0.107177	2.06685
chr1_19406299_19408808	0.357995	0.431779	InfDown	0.964914	-0.0515278	0.446123
chr12_115205355_115208108	0.170995	0.267459	InfDown	0.572656	-0.804259	0.767016
chr17_72684201_72687816	0.0548532	0.126733	InfDown	0.9655	-0.0506524	1.2608
chr3_195905844_195908003	0.0811261	0.163745	InfDown	0.794703	-0.331512	1.09084
chr4_23334402_23336703	0.0607156	0.135568	InfUp	1.07378	0.102699	1.2167
chr6_84568837_84571445	0.170995	0.267459	InfDown	0.934113	-0.0983311	0.767016
chr6_31514775_31517049	0.394847	0.461472	InfDown	0.97183	-0.0412247	0.403571
chr9_92274639_92276239	0.567369	0.599401	InfDown	0.978531	-0.0313108	0.246134
chr11_10323845_10326816	0.000150331	0.0030214	InfUp	1.18183	0.241025	3.82295
chr17_43237363_43239601	0.451769	0.507168	InfDown	0.967796	-0.0472245	0.345084
chr2_231279880_231282313	0.0356145	0.0958576	InfUp	1.10716	0.146858	1.44837
chr2_26224380_26226980	0.567369	0.599401	InfUp	1.0038	0.00546583	0.246134
chr9_135098328_135100242	0.197138	0.292231	InfDown	0.927547	-0.108507	0.705229
chr8_109131401_109133369	7.43985e-06	0.000531084	InfUp	1.16928	0.225615	5.12844
chr4_36314505_36316103	0.00634497	0.030671	InfDown	0.797076	-0.327211	2.19757
chr19_41701564_41702864	0.000245132	0.00402741	InfDown	0.785762	-0.347836	3.6106
chr3_5237859_5241974	0.00542864	0.0277138	InfUp	1.07826	0.108701	2.26531
chr9_132662428_132664339	0.288268	0.372214	InfDown	0.960459	-0.058204	0.540203
chr17_76609001_76610501	0.183787	0.279443	InfUp	1.03437	0.0487478	0.735686
chr12_82408_84361	0.00991333	0.0412603	InfDown	0.900711	-0.150864	2.00378
chr15_64403703_64406200	8.94316e-05	0.00226119	InfUp	1.32374	0.404621	4.04851
chr8_24206262_24208601	0.0738348	0.154002	InfUp	1.07655	0.106409	1.13174
chr10_114205732_114207790	0.394847	0.461472	InfDown	0.996166	-0.00554168	0.403571
chr1_81390001_81392203	0.00738823	0.0339879	InfDown	0.391232	-1.35391	2.13146
chr1_200988298_200989902	0.357995	0.431779	InfDown	0.960904	-0.0575361	0.446123
chr6_4687475_4689923	0.125488	0.218345	InfDown	0.898941	-0.153702	0.901398
chr20_32836566_32837699	0.00392939	0.0226347	InfUp	1.12155	0.165495	2.40567
chr10_15000937_15003243	0.211037	0.305292	InfUp	1.0708	0.0986847	0.675641
chr7_17336907_17339999	0.0250378	0.0756938	InfDown	0.871413	-0.198571	1.6014
chr1_225653898_225656401	0.147106	0.241809	InfDown	0.959214	-0.0600759	0.832369
chr3_52028972_52030644	0.0607156	0.135568	InfUp	1.04364	0.0616177	1.2167
chr2_70350605_70353413	0.00234839	0.0162116	InfDown	0.921767	-0.117526	2.62923
chr20_4746399_4748766	0.0221357	0.0698798	InfDown	0.762986	-0.390271	1.65491
chr22_50819187_50821192	0.413641	0.476842	InfUp	1.21219	0.277615	0.383376
chr11_64901008_64903445	0.00163063	0.0129334	InfDown	0.827861	-0.272539	2.78764
chr4_190551798_190554102	0.147106	0.241809	InfUp	1.19146	0.252727	0.832369
chr4_173706598_173709010	0.147106	0.241809	InfUp	1.01075	0.0154282	0.832369
chr3_190303272_190305844	0.255903	0.345396	InfUp	1.01007	0.0144553	0.591925
chr8_131352258_131355001	0.106116	0.195699	InfUp	1.07757	0.107785	0.974221
chr7_20514800_20516899	0.0548532	0.126733	InfDown	0.959937	-0.0589886	1.2608
chr19_51637831_51643106	0.0221357	0.0698798	InfUp	1.15522	0.208167	1.65491
chr3_143304197_143306103	0.147106	0.241809	InfDown	0.905183	-0.143719	0.832369
chr19_10482879_10485453	0.0282372	0.0820415	InfUp	1.10091	0.138698	1.54918
chr6_137672311_137673983	0.357995	0.431779	InfUp	1.0192	0.0274434	0.446123
chr5_179185193_179188090	0.528981	0.568935	InfUp	1.02198	0.031361	0.27656
chr2_96906583_96909032	8.94316e-05	0.00226119	InfDown	0.867761	-0.20463	4.04851
chr5_172385286_172387086	0.240436	0.331296	InfUp	1.04062	0.0574447	0.619001
chr13_27833090_27835572	0.240436	0.331296	InfDown	0.976332	-0.0345568	0.619001
chr10_89823670_89827790	0.00738823	0.0339879	InfUp	1.11595	0.158273	2.13146
chr12_18298399_18300008	0.0398336	0.103124	InfDown	0.884501	-0.177065	1.39975
chr2_55508710_55510212	0.000309866	0.00466094	InfUp	1.14856	0.199831	3.50883
chr19_44122580_44124538	0.659987	0.675737	InfUp	1.01029	0.0147665	0.180464
chr2_27544713_27546932	0.0398336	0.103124	InfDown	0.957848	-0.0621318	1.39975
chr6_43020836_43022075	0.136013	0.229614	InfDown	0.920474	-0.119552	0.86642
chr12_63137708_63139908	0.0444319	0.110122	InfUp	1.13704	0.185277	1.3523
chr11_4628574_4630085	0.451769	0.507168	InfUp	1.00817	0.0117387	0.345084
chr16_4564436_4567237	0.00392939	0.0226347	InfDown	0.843151	-0.246138	2.40567
chr7_133372899_133375300	0.567369	0.599401	InfUp	1.01	0.0143578	0.246134
chr13_101142690_101146498	0.0889287	0.174022	InfDown	0.92925	-0.105861	1.05096
chr4_692403_694335	0.0398336	0.103124	InfUp	1.09776	0.134564	1.39975
chr7_75986901_75989499	0.0670358	0.144649	InfDown	0.893192	-0.162958	1.17369
chr1_236015203_236016601	0.147106	0.241809	InfDown	0.938166	-0.0920854	0.832369
chr15_77294100_77297164	0.115523	0.20683	InfUp	1.06443	0.0900833	0.937331
chr7_101764400_101766300	0.357995	0.431779	InfUp	1.05462	0.0767203	0.446123
chr8_145024543_145027553	0.376284	0.446616	InfDown	0.820432	-0.285544	0.424485
chr4_9153604_9155809	0.0972532	0.185064	InfDown	0.947375	-0.0779919	1.0121
chr16_67588936_67590392	2.30098e-06	0.000297708	InfUp	1.22108	0.288159	5.63809
chr6_137709283_137711261	0.0494327	0.118269	InfDown	0.923698	-0.114508	1.30599
chr2_44347032_44348932	0.00234839	0.0162116	InfUp	1.07895	0.109624	2.62923
chr5_55198277_55200482	0.00111138	0.0100907	InfDown	0.792753	-0.335056	2.95414
chr15_101099303_101101629	0.0670358	0.144649	InfDown	0.939448	-0.0901144	1.17369
chr3_15139272_15141103	0.322378	0.402601	InfDown	0.950898	-0.0726375	0.491635
chr14_102606018_102607147	0.00634497	0.030671	InfDown	0.91083	-0.134746	2.19757
chr19_52510953_52512453	0.0221357	0.0698798	InfDown	0.929775	-0.105047	1.65491
chr12_49411516_49414408	0.00462782	0.0250216	InfDown	0.884913	-0.176392	2.33462
chr14_68428234_68430316	0.158766	0.254829	InfUp	1.02852	0.0405721	0.799243
chr11_6149008_6152233	0.490331	0.537809	InfDown	0.990398	-0.0139194	0.30951
chr19_14095960_14099153	0.0670358	0.144649	InfDown	0.937079	-0.0937575	1.17369
chr14_72048916_72051035	0.0282372	0.0820415	InfDown	0.915554	-0.127283	1.54918
chr17_32572801_32576801	0.432631	0.491682	InfDown	0.953085	-0.0693236	0.363883
chr3_46058840_46060340	0.0282372	0.0820415	InfDown	0.951529	-0.071681	1.54918
chr1_245216697_245218797	5.13887e-05	0.00158482	InfUp	1.18702	0.247347	4.28913
chr5_68901210_68903402	0.340013	0.417943	InfDown	0.976745	-0.0339455	0.468505
chr8_124172821_124174162	0.0195133	0.0640556	InfDown	0.831758	-0.265765	1.70967
chr8_92081069_92083301	0.183787	0.279443	InfDown	0.991188	-0.0127699	0.735686
chr14_68140429_68142447	0.0131228	0.0495841	InfDown	0.890784	-0.166853	1.88197
chr17_72540966_72543301	0.0317567	0.0888684	InfDown	0.871021	-0.199221	1.49816
chr17_72732601_72734516	0.0356145	0.0958576	InfDown	0.816038	-0.293291	1.44837
chr5_35229786_35231087	0.00392939	0.0226347	InfDown	0.814137	-0.296656	2.40567
chr16_58162398_58164136	0.728147	0.736463	InfUp	1.01342	0.0192353	0.137781
chr10_126211347_126212976	0.011425	0.0452979	InfUp	1.23713	0.307001	1.94214
chr22_42465504_42467892	0.0250378	0.0756938	InfUp	1.04902	0.0690371	1.6014
chr12_54721511_54723111	0.0548532	0.126733	InfDown	0.922642	-0.116158	1.2608
chr18_32826418_32828818	0.011425	0.0452979	InfDown	0.86205	-0.214157	1.94214
chr19_9784653_9786653	0.288268	0.372214	InfUp	1.01943	0.0277612	0.540203
chr19_41260253_41261553	0.0444319	0.110122	InfUp	1.07188	0.100142	1.3523
chr7_35610499_35612300	0.0195133	0.0640556	InfUp	1.13574	0.183629	1.70967
chr14_100816286_100817986	0.0131228	0.0495841	InfDown	0.78848	-0.342854	1.88197
chr5_118755489_118756595	0.255903	0.345396	InfUp	1.03775	0.0534613	0.591925
chr11_73733574_73737708	0.0221357	0.0698798	InfUp	1.13476	0.18239	1.65491
chr12_46880355_46882608	0.240436	0.331296	InfUp	1.04479	0.0632144	0.619001
chr1_228985498_228987400	0.211037	0.305292	InfDown	0.985477	-0.0211057	0.675641
chr6_25006009_25008741	0.0548532	0.126733	InfUp	1.10323	0.14173	1.2608
chr20_5140999_5142599	0.677622	0.690846	InfDown	0.992088	-0.0114603	0.169012
chr17_76376901_76378401	1.49564e-05	0.000755162	InfUp	1.34982	0.43277	4.82517
chr3_138504636_138507595	0.106116	0.195699	InfUp	1.04531	0.0639362	0.974221
chr6_28907845_28909580	0.00991333	0.0412603	InfUp	1.05319	0.0747611	2.00378
chr15_70800068_70802700	0.00542864	0.0277138	InfUp	1.22024	0.287168	2.26531
chr12_46608847_46610566	0.413641	0.476842	InfDown	0.985068	-0.0217045	0.383376
chr9_120465403_120468200	0.490331	0.537809	InfDown	0.987717	-0.017831	0.30951
chr13_41212600_41214447	0.197138	0.292231	InfUp	1.05043	0.070978	0.705229
chr3_46994544_46996227	0.0811261	0.163745	InfUp	1.07038	0.0981188	1.09084
chr4_87280545_87282398	0.136013	0.229614	InfDown	0.958081	-0.0617812	0.86642
chr9_100394064_100396900	0.240436	0.331296	InfDown	0.968372	-0.0463671	0.619001
chr14_21731618_21733052	0.0195133	0.0640556	InfUp	1.03774	0.0534447	1.70967
chr20_48719999_48721399	2.83788e-05	0.00109809	InfUp	1.14625	0.196923	4.54701
chr2_114634310_114636532	0.0444319	0.110122	InfUp	1.13985	0.188842	1.3523
chr1_149214899_149216799	0.0494327	0.118269	InfDown	0.920508	-0.119498	1.30599
chr8_59290160_59292278	0.0444319	0.110122	InfUp	1.21978	0.286621	1.3523
chr12_102302706_102304455	0.0033237	0.0202814	InfUp	1.10214	0.140308	2.47838
chr8_94906162_94907362	0.106116	0.195699	InfUp	1.05312	0.0746669	0.974221
chr2_152760365_152762113	0.0195133	0.0640556	InfDown	0.883983	-0.177909	1.70967
chr22_45697386_45698928	0.394847	0.461472	InfDown	0.985591	-0.0209394	0.403571
chr18_47012300_47014425	0.0221357	0.0698798	InfUp	1.04678	0.0659573	1.65491
chr12_99000308_99002408	0.147106	0.241809	InfUp	1.08218	0.113946	0.832369
chr22_17595428_17598904	0.509669	0.553483	InfDown	0.955118	-0.0662484	0.292712
chr1_114485499_114487000	0.288268	0.372214	InfDown	0.952187	-0.0706834	0.540203
chr1_53703500_53704601	0.115523	0.20683	InfUp	1.13049	0.176949	0.937331
chr20_35222220_35225299	0.000388866	0.00532673	InfUp	1.24645	0.317826	3.4102
chr13_20367172_20369272	0.271853	0.35891	InfUp	1.02626	0.0373955	0.565665
chr11_65028598_65030710	0.0398336	0.103124	InfUp	1.12326	0.167698	1.39975
chr3_12211064_12213072	0.0250378	0.0756938	InfUp	1.10745	0.147241	1.6014
chr1_36688398_36691199	0.471019	0.522895	InfUp	1.01912	0.0273292	0.326962
chr1_160759103_160760803	0.000601861	0.00691222	InfDown	0.727581	-0.458821	3.2205
chr17_48298501_48300001	0.0444319	0.110122	InfUp	1.10894	0.149185	1.3523
chr4_38857257_38861098	0.170995	0.267459	InfUp	1.06784	0.0946942	0.767016
chr7_37298699_37299900	0.0150255	0.0540246	InfUp	1.07831	0.108767	1.82317
chr9_92136753_92137763	0.288268	0.372214	InfUp	1.05897	0.0826569	0.540203
chr11_47265816_47267616	0.0811261	0.163745	InfUp	1.11452	0.156426	1.09084
chr1_90407099_90409901	0.00234839	0.0162116	InfDown	0.891945	-0.164974	2.62923
chr5_142983583_142986419	0.000910576	0.00891783	InfUp	1.22703	0.295167	3.04068
chr18_20518418_20520618	0.548231	0.583988	InfDown	0.996053	-0.00570509	0.261036
chr16_59072209_59074009	0.0317567	0.0888684	InfDown	0.876361	-0.190403	1.49816
chr8_99056801_99058436	0.0494327	0.118269	InfDown	0.955907	-0.0650579	1.30599
chr6_6884138_6887015	0.0670358	0.144649	InfUp	1.09835	0.135336	1.17369
chr14_62034700_62038100	0.115523	0.20683	InfUp	1.13119	0.177838	0.937331
chr2_138716280_138718705	0.490331	0.537809	InfUp	1.01271	0.0182271	0.30951
chr1_157703399_157704603	0.0811261	0.163745	InfDown	0.839583	-0.252255	1.09084
chr6_167370292_167373923	0.677622	0.690846	InfUp	1.03399	0.0482237	0.169012
chr16_16342911_16344445	0.011425	0.0452979	InfDown	0.49684	-1.00915	1.94214
chr14_62355800_62357587	0.106116	0.195699	InfUp	1.09037	0.124821	0.974221
chr10_114134390_114137137	0.197138	0.292231	InfDown	0.922596	-0.116228	0.705229
chr4_120220398_120222645	0.0171489	0.0589586	InfUp	1.12549	0.170559	1.76576
chr7_75448299_75449699	0.0317567	0.0888684	InfUp	1.19396	0.255754	1.49816
chr9_114774028_114775733	0.432631	0.491682	InfDown	0.996078	-0.00566894	0.363883
chr17_68339601_68341601	1.06612e-05	0.000610936	InfUp	1.60144	0.679369	4.97219
chr12_96634783_96636947	0.451769	0.507168	InfDown	0.974545	-0.0371995	0.345084
chr9_98908300_98910355	5.13887e-06	0.00045029	InfUp	1.2294	0.297959	5.28913
chr17_41115901_41117301	0.305118	0.38798	InfUp	1.01658	0.0237261	0.515533
chr14_90030087_90031735	0.376284	0.446616	InfUp	1.05336	0.0749963	0.424485
chr2_114614880_114617905	0.0670358	0.144649	InfUp	1.0591	0.0828414	1.17369
chr14_97415387_97416687	0.0131228	0.0495841	InfDown	0.825965	-0.275847	1.88197
chr6_33244130_33246375	0.255903	0.345396	InfUp	1.036	0.0510178	0.591925
chr12_96438193_96439716	0.322378	0.402601	InfDown	0.995743	-0.00615429	0.491635
chr14_50443434_50445018	0.255903	0.345396	InfUp	1.04927	0.069384	0.591925
chr1_212207808_212209698	2.30098e-06	0.000297708	InfUp	1.15388	0.206494	5.63809
chr14_50527287_50529835	0.567369	0.599401	InfUp	1.00197	0.00284178	0.246134
chr16_84725111_84727209	0.0317567	0.0888684	InfDown	0.951936	-0.0710633	1.49816
chr18_32288798_32291229	9.20394e-07	0.000217752	InfUp	1.57482	0.655191	6.03603
chr3_186500274_186502572	0.0811261	0.163745	InfUp	1.05915	0.0829066	1.09084
chr10_134230613_134232113	0.605153	0.630231	InfUp	1.04007	0.0566741	0.218135
chr8_59084031_59086860	0.432631	0.491682	InfDown	0.990597	-0.0136301	0.363883
chr10_111915919_111917476	0.136013	0.229614	InfDown	0.936577	-0.0945312	0.86642
chr22_39807604_39809489	0.271853	0.35891	InfUp	1.03474	0.0492672	0.565665
chr10_11221390_11222947	0.288268	0.372214	InfUp	1.05987	0.0838863	0.540203
chr3_194295972_194297244	0.000485354	0.00606181	InfUp	1.1929	0.254478	3.31394
chr2_241453120_241454699	0.00279945	0.0181171	InfDown	0.810674	-0.302807	2.55293
chr12_104887907_104889333	0.00279945	0.0181171	InfUp	1.29391	0.371739	2.55293
chr14_66974235_66975447	0.0548532	0.126733	InfUp	1.10761	0.147456	1.2608
chr1_231938098_231940501	0.00234839	0.0162116	InfDown	0.817004	-0.291585	2.62923
chr1_90157599_90160401	0.240436	0.331296	InfUp	1.03577	0.0507024	0.619001
chr16_29629142_29630737	0.211037	0.305292	InfDown	0.964455	-0.0522142	0.675641
chr1_221134703_221136401	0.00111138	0.0100907	InfUp	1.3584	0.441912	2.95414
chr1_234647499_234649304	0.115523	0.20683	InfDown	0.944084	-0.0830126	0.937331
chr6_27112869_27115580	2.83788e-05	0.00109809	InfUp	1.3888	0.473837	4.54701
chr11_46721139_46722567	0.288268	0.372214	InfDown	0.877116	-0.189161	0.540203
chr2_204513836_204516236	0.376284	0.446616	InfUp	1.09409	0.129728	0.424485
chr12_122864841_122866508	0.288268	0.372214	InfUp	1.0129	0.0184984	0.540203
chr5_86694587_86696895	0.509669	0.553483	InfDown	0.990926	-0.0131506	0.292712
chr7_112061402_112063600	0.170995	0.267459	InfUp	1.05886	0.0825161	0.767016
chr12_111875266_111877016	0.605153	0.630231	InfDown	0.978588	-0.0312269	0.218135
chr4_122610835_122612159	0.0317567	0.0888684	InfUp	1.20163	0.264996	1.49816
chr10_99291483_99293401	0.211037	0.305292	InfDown	0.975005	-0.0365186	0.675641
chr19_58693440_58695924	0.0317567	0.0888684	InfDown	0.936291	-0.0949707	1.49816
chr10_114853070_114855070	0.711732	0.721358	InfDown	0.991186	-0.0127727	0.147684
chr6_31441380_31443330	0.147106	0.241809	InfDown	0.934081	-0.0983803	0.832369
chr20_48512099_48514199	0.0738348	0.154002	InfDown	0.948827	-0.0757827	1.13174
chr6_8079411_8081842	0.136013	0.229614	InfUp	1.07149	0.0996175	0.86642
chr6_30033718_30036275	0.451769	0.507168	InfDown	0.996639	-0.00485635	0.345084
chr17_40161801_40163701	0.0356145	0.0958576	InfUp	1.05315	0.0747041	1.44837
chr6_149386283_149388345	0.490331	0.537809	InfUp	1.02692	0.0383223	0.30951
chr8_94891260_94893469	0.509669	0.553483	InfUp	1.01479	0.0211834	0.292712
chr5_142314295_142316190	0.0972532	0.185064	InfUp	1.0325	0.0461356	1.0121
chr3_12716827_12718712	0.183787	0.279443	InfDown	0.971502	-0.0417113	0.735686
chr15_90363527_90366143	0.00634497	0.030671	InfUp	1.2674	0.341867	2.19757
chr2_47142432_47143765	0.0738348	0.154002	InfDown	0.894205	-0.161323	1.13174
chr12_96513708_96516128	0.00111138	0.0100907	InfUp	1.32398	0.404886	2.95414
chr5_143170982_143172786	0.0398336	0.103124	InfUp	1.10935	0.149713	1.39975
chr1_113242700_113244503	0.305118	0.38798	InfDown	0.95784	-0.0621428	0.515533
chr17_56735801_56737501	0.490331	0.537809	InfUp	1.04028	0.0569704	0.30951
chr12_56519408_56521508	0.170995	0.267459	InfUp	1.04608	0.0649989	0.767016
chr4_14133199_14134503	0.211037	0.305292	InfDown	0.99501	-0.00721683	0.675641
chr12_80279208_80280261	0.0131228	0.0495841	InfDown	0.834757	-0.260571	1.88197
chr4_40494198_40495998	0.183787	0.279443	InfDown	0.969247	-0.0450637	0.735686
chr10_3077090_3079496	0.225476	0.318365	InfUp	1.17576	0.233596	0.6469
chr8_133824060_133825572	0.509669	0.553483	InfUp	1.0046	0.0066205	0.292712
chr15_44953970_44956500	0.0033237	0.0202814	InfUp	1.22281	0.290199	2.47838
chr16_72820697_72821936	0.322378	0.402601	InfUp	1.04077	0.0576481	0.491635
chr7_65235199_65236907	0.0250378	0.0756938	InfDown	0.921776	-0.117511	1.6014
chr3_169897523_169900127	0.829005	0.831012	InfDown	0.983141	-0.0245304	0.081443
chr12_7987708_7990808	0.106116	0.195699	InfUp	1.0868	0.120092	0.974221
chr15_66788900_66790903	0.183787	0.279443	InfDown	0.936055	-0.0953346	0.735686
chr15_82553903_82555614	0.0607156	0.135568	InfUp	1.08717	0.120583	1.2167
chr3_186082627_186084003	0.00279945	0.0181171	InfDown	0.90384	-0.145861	2.55293
chr7_66048100_66049600	0.0033237	0.0202814	InfUp	1.23301	0.302184	2.47838
chr4_166135398_166137402	6.81859e-05	0.00189786	InfUp	1.45771	0.543699	4.16631
chr2_28629065_28633632	0.0738348	0.154002	InfDown	0.880693	-0.183288	1.13174
chr5_172224877_172228442	0.0131228	0.0495841	InfDown	0.947417	-0.0779286	1.88197
chr16_48656736_48658842	0.00738823	0.0339879	InfDown	0.925097	-0.112323	2.13146
chr8_144362669_144364369	0.115523	0.20683	InfUp	1.03313	0.0470263	0.937331
chr2_27849305_27852407	0.0221357	0.0698798	InfUp	1.13649	0.18459	1.65491
chr2_227699865_227702313	0.0221357	0.0698798	InfUp	1.0683	0.0953176	1.65491
chr12_102896402_102898602	0.0738348	0.154002	InfDown	0.972238	-0.0406187	1.13174
chr12_14719641_14721847	0.158766	0.254829	InfDown	0.9411	-0.0875795	0.799243
chr6_112475180_112476580	0.240436	0.331296	InfDown	0.491686	-1.02419	0.619001
chr15_91537529_91538529	0.158766	0.254829	InfDown	0.806086	-0.310995	0.799243
chr1_161958498_161960799	0.147106	0.241809	InfDown	0.948637	-0.0760715	0.832369
chr5_84085586_84088296	0.000601861	0.00691222	InfDown	0.754874	-0.405692	3.2205
chr10_101190096_101191796	0.125488	0.218345	InfDown	0.918356	-0.122875	0.901398
chr2_157261232_157263307	0.357995	0.431779	InfDown	0.972384	-0.0404017	0.446123
chr5_130506182_130507482	0.0356145	0.0958576	InfUp	1.05546	0.0778655	1.44837
chr4_124153202_124155398	0.394847	0.461472	InfUp	1.00355	0.00511896	0.403571
chr1_68350902_68352602	0.255903	0.345396	InfUp	1.19467	0.256609	0.591925
chr19_5952701_5954501	9.20394e-07	0.000217752	InfUp	1.38168	0.466428	6.03603
chr22_23062292_23064795	0.225476	0.318365	InfUp	1.08349	0.115681	0.6469
chr21_30628031_30629633	0.106116	0.195699	InfUp	1.08914	0.123189	0.974221
chr19_2263760_2265153	0.0444319	0.110122	InfUp	1.13062	0.177116	1.3523
chr17_75882401_75884701	0.271853	0.35891	InfUp	1.10165	0.139662	0.565665
chr11_61462985_61464498	0.00738823	0.0339879	InfDown	0.86372	-0.211364	2.13146
chr6_5891783_5892875	0.183787	0.279443	InfDown	0.879579	-0.185115	0.735686
chr2_97198336_97199640	0.225476	0.318365	InfDown	0.970652	-0.0429745	0.6469
chr15_55609970_55612243	0.0033237	0.0202814	InfUp	1.14772	0.198773	2.47838
chr1_207668701_207671599	0.413641	0.476842	InfUp	1.0053	0.00762329	0.383376
chr17_45233601_45235301	0.106116	0.195699	InfDown	0.95382	-0.0682108	0.974221
chr3_171523292_171524827	0.0494327	0.118269	InfDown	0.910141	-0.135839	1.30599
chr1_92924499_92926908	0.0317567	0.0888684	InfUp	1.03612	0.0511973	1.49816
chr1_17533399_17535003	0.528981	0.568935	InfUp	1.05657	0.0793929	0.27656
chr20_5651466_5652799	0.0282372	0.0820415	InfDown	0.844547	-0.24375	1.54918
chr3_32542627_32545272	0.011425	0.0452979	InfDown	0.912138	-0.132677	1.94214
chr17_80254601_80257401	0.0548532	0.126733	InfUp	1.10764	0.147487	1.2608
chr4_38079899_38081304	0.271853	0.35891	InfDown	0.968636	-0.0459731	0.565665
chr2_119710780_119713392	0.490331	0.537809	InfDown	0.976922	-0.0336846	0.30951
chr10_60081358_60083491	0.0811261	0.163745	InfDown	0.907537	-0.139972	1.09084
chr13_34302090_34305872	0.0548532	0.126733	InfDown	0.904685	-0.144513	1.2608
chr11_82599875_82602808	0.586359	0.614795	InfUp	1.00021	0.000308721	0.231836
chr9_137335163_137336363	0.340013	0.417943	InfUp	1.08841	0.122228	0.468505
chr14_70098437_70099634	0.288268	0.372214	InfDown	0.98544	-0.0211607	0.540203
chr17_67171025_67173701	0.158766	0.254829	InfUp	1.03044	0.0432625	0.799243
chr6_15090683_15092483	0.432631	0.491682	InfDown	0.961196	-0.0570979	0.363883
chr7_76234999_76236806	0.0444319	0.110122	InfUp	1.16556	0.221017	1.3523
chr19_35657553_35658944	0.255903	0.345396	InfDown	0.992534	-0.0108109	0.591925
chr3_52229603_52231003	0.136013	0.229614	InfUp	1.03087	0.0438576	0.86642
chr17_48869501_48871601	0.0811261	0.163745	InfUp	1.38163	0.466367	1.09084
chr7_61084599_61085999	0.211037	0.305292	InfDown	0.901842	-0.149053	0.675641
chr17_42975501_42978001	0.711732	0.721358	InfUp	1.00961	0.0138045	0.147684
chr13_43564600_43567590	0.0282372	0.0820415	InfUp	1.23077	0.299558	1.54918
chr19_8245053_8247282	0.255903	0.345396	InfDown	0.995364	-0.00670352	0.591925
chr21_34570231_34572633	0.413641	0.476842	InfDown	0.933797	-0.098819	0.383376
chr8_129961101_129963469	0.0131228	0.0495841	InfUp	1.0968	0.133297	1.88197
chr11_63972689_63976331	0.255903	0.345396	InfUp	1.02989	0.0424837	0.591925
chr11_102790108_102792108	0.00857339	0.0373642	InfUp	1.27937	0.355435	2.06685
chr10_14867337_14869337	0.0221357	0.0698798	InfUp	1.15899	0.212863	1.65491
chr10_106005519_106008302	0.642005	0.660675	InfDown	0.978613	-0.0311895	0.192461
chr9_2124739_2126739	0.00462782	0.0250216	InfUp	1.17386	0.231265	2.33462
chr20_10467899_10470399	0.106116	0.195699	InfUp	1.07397	0.102956	0.974221
chr2_39718380_39720805	0.451769	0.507168	InfUp	1.02016	0.0287891	0.345084
chr17_49106166_49108401	0.225476	0.318365	InfUp	1.1036	0.142212	0.6469
chr16_17264537_17267936	0.528981	0.568935	InfDown	0.997543	-0.00354875	0.27656
chr2_37874780_37876705	0.0738348	0.154002	InfDown	0.898702	-0.154085	1.13174
chr18_48737000_48738848	0.0398336	0.103124	InfDown	0.894538	-0.160785	1.39975
chr12_805955_807855	0.322378	0.402601	InfDown	0.98606	-0.0202522	0.491635
chr19_506260_508127	0.158766	0.254829	InfUp	1.01474	0.0211078	0.799243
chr13_46868672_46871572	0.305118	0.38798	InfUp	1.02871	0.0408352	0.515533
chr5_139779977_139782818	0.0131228	0.0495841	InfUp	1.06075	0.0850829	1.88197
chr12_13144310_13146928	0.394847	0.461472	InfUp	1.0299	0.0424981	0.403571
chr20_2965899_2968599	0.0150255	0.0540246	InfUp	1.10759	0.147426	1.82317
chr9_138936728_138939539	0.00857339	0.0373642	InfUp	1.61895	0.695055	2.06685
chr19_52673960_52675380	0.00634497	0.030671	InfDown	0.868351	-0.20365	2.19757
chr20_50742999_50744799	0.0444319	0.110122	InfDown	0.897286	-0.156361	1.3523
chr20_35921999_35924299	0.0317567	0.0888684	InfUp	1.06737	0.0940613	1.49816
chr6_133053945_133057705	0.240436	0.331296	InfUp	1.08924	0.123316	0.619001
chr16_73119809_73121097	0.605153	0.630231	InfDown	0.994804	-0.0075165	0.218135
chr10_75531158_75533432	0.0131228	0.0495841	InfUp	1.07175	0.0999744	1.88197
chr3_183601340_183602759	0.0670358	0.144649	InfUp	1.07097	0.0989192	1.17369
chr6_7086111_7088123	0.0356145	0.0958576	InfUp	1.09187	0.126807	1.44837
chr11_45878508_45880967	0.0548532	0.126733	InfDown	0.823824	-0.279592	1.2608
chr20_21079966_21082399	0.728147	0.736463	InfDown	0.989311	-0.0155034	0.137781
chr12_98849883_98851606	0.000245132	0.00402741	InfDown	0.871677	-0.198134	3.6106
chr7_141643900_141647002	0.548231	0.583988	InfUp	1.12727	0.17283	0.261036
chr3_149532785_149535951	0.694882	0.706312	InfUp	1.04709	0.0663855	0.158089
chr2_8441732_8445507	0.115523	0.20683	InfUp	1.08102	0.112395	0.937331
chr3_194586044_194587272	0.000309866	0.00466094	InfUp	1.18968	0.250569	3.50883
chr9_7935039_7937054	0.0811261	0.163745	InfDown	0.864604	-0.209889	1.09084
chr6_137107861_137109683	0.0738348	0.154002	InfUp	1.05583	0.0783836	1.13174
chr1_154130301_154132401	0.255903	0.345396	InfUp	1.04578	0.0645736	0.591925
chr6_24774275_24776075	0.255903	0.345396	InfUp	1.01411	0.0202079	0.591925
chr17_58468363_58471101	0.011425	0.0452979	InfUp	1.13173	0.178534	1.94214
chr22_41047204_41049133	0.125488	0.218345	InfUp	1.12528	0.170287	0.901398
chr15_85546400_85548617	0.567369	0.599401	InfUp	1.0013	0.00187398	0.246134
chr5_73154882_73157587	0.432631	0.491682	InfUp	1.08621	0.119309	0.363883
chr12_29541653_29544241	0.0250378	0.0756938	InfDown	0.525345	-0.928662	1.6014
chr22_17697260_17701092	0.605153	0.630231	InfDown	0.931889	-0.101771	0.218135
chr17_46928601_46930601	0.413641	0.476842	InfDown	0.902147	-0.148565	0.383376
chr1_28654697_28657008	0.00462782	0.0250216	InfDown	0.94883	-0.0757778	2.33462
chr17_39077701_39079501	0.170995	0.267459	InfDown	0.91151	-0.13367	0.767016
chr6_24228476_24230421	0.288268	0.372214	InfUp	1.07211	0.10045	0.540203
chr14_69863886_69866200	0.451769	0.507168	InfUp	1.0372	0.0526872	0.345084
chr7_18441000_18442399	0.0738348	0.154002	InfDown	0.969138	-0.0452263	1.13174
chr11_66079167_66080703	0.000388866	0.00532673	InfUp	1.22637	0.294389	3.4102
chr5_32540082_32541510	0.340013	0.417943	InfUp	1.04976	0.0700634	0.468505
chr5_77171487_77174289	0.0972532	0.185064	InfDown	0.85851	-0.220094	1.0121
chr1_206553399_206555399	0.115523	0.20683	InfUp	1.01674	0.0239473	0.937331
chr21_45772505_45775114	0.0444319	0.110122	InfDown	0.836932	-0.256817	1.3523
chr1_113008500_113010103	0.471019	0.522895	InfDown	0.982372	-0.0256594	0.326962
chr2_230184805_230186732	0.00234839	0.0162116	InfDown	0.757015	-0.401606	2.62923
chr4_166053545_166055902	3.84264e-05	0.00130406	InfUp	1.41806	0.503923	4.41537
chr8_48485302_48488143	0.170995	0.267459	InfDown	0.882129	-0.180938	0.767016
chr9_97400754_97402763	0.00462782	0.0250216	InfDown	0.873062	-0.195844	2.33462
chr19_10861253_10862680	0.136013	0.229614	InfDown	0.928982	-0.106278	0.86642
chr3_182976827_182979331	0.000192746	0.00352325	InfDown	0.878039	-0.187643	3.71501
chr9_100806653_100808556	0.0670358	0.144649	InfDown	0.964857	-0.0516125	1.17369
chr1_29252803_29255401	0.528981	0.568935	InfUp	1.002	0.00288295	0.27656
chr15_31726343_31728700	0.509669	0.553483	InfDown	0.980267	-0.0287533	0.292712
chr9_86125439_86127310	0.00857339	0.0373642	InfUp	1.11482	0.156812	2.06685
chr18_20817125_20818648	0.0250378	0.0756938	InfUp	1.12084	0.164579	1.6014
chr2_218087180_218088732	1.06612e-05	0.000610936	InfUp	1.30128	0.379933	4.97219
chr22_50642489_50644104	0.623716	0.645908	InfDown	0.980435	-0.0285056	0.205013
chr14_81635834_81637747	0.0444319	0.110122	InfUp	1.04786	0.0674475	1.3523
chr17_27046116_27048101	0.170995	0.267459	InfUp	1.02167	0.0309304	0.767016
chr4_41991999_41993410	0.394847	0.461472	InfUp	1.01514	0.0216783	0.403571
chr8_56830559_56832969	0.0131228	0.0495841	InfDown	0.850259	-0.234025	1.88197
chr1_167058601_167061001	0.340013	0.417943	InfDown	0.944481	-0.0824064	0.468505
chr1_226866998_226868803	0.0548532	0.126733	InfDown	0.885114	-0.176065	1.2608
chr5_172242277_172243593	0.000116507	0.00260036	InfDown	0.635322	-0.65444	3.93365
chr5_7756089_7757589	0.548231	0.583988	InfDown	0.998221	-0.00256949	0.261036
chr8_22875301_22877136	0.00234839	0.0162116	InfUp	1.261	0.334565	2.62923
chr11_95996031_95998698	0.211037	0.305292	InfUp	1.06352	0.0888434	0.675641
chr15_42258400_42261770	0.759564	0.765341	InfDown	0.990079	-0.0143845	0.119435
chr10_4868132_4869632	0.677622	0.690846	InfUp	1.08276	0.11472	0.169012
chr3_31844112_31845344	0.136013	0.229614	InfDown	0.945916	-0.0802154	0.86642
chr12_56963506_56965308	0.0670358	0.144649	InfUp	1.08038	0.111541	1.17369
chr15_83776413_83778229	0.125488	0.218345	InfDown	0.877408	-0.18868	0.901398
chr17_63023501_63027001	0.000742451	0.00787179	InfUp	1.10434	0.143191	3.12933
chr10_88209196_88210925	2.83788e-05	0.00109809	InfDown	0.751648	-0.411871	4.54701
chr16_27357109_27358816	0.528981	0.568935	InfDown	0.984281	-0.0228578	0.27656
chr10_111970169_111972983	0.548231	0.583988	InfUp	1.00157	0.00226954	0.261036
chr1_249116200_249117901	0.225476	0.318365	InfDown	0.966543	-0.0490944	0.6469
chr4_140654807_140656602	0.183787	0.279443	InfUp	1.02198	0.0313736	0.735686
chr1_24116798_24118103	0.509669	0.553483	InfDown	0.956748	-0.0637893	0.292712
chr2_150714432_150716792	0.000309866	0.00466094	InfDown	0.362627	-1.46344	3.50883
chr15_70754400_70756300	0.376284	0.446616	InfUp	1.01907	0.0272549	0.424485
chr9_113924928_113927703	0.0282372	0.0820415	InfDown	0.907185	-0.140531	1.54918
chr5_115276120_115278020	0.211037	0.305292	InfUp	1.18323	0.242733	0.675641
chr19_7769524_7772538	0.0150255	0.0540246	InfDown	0.84596	-0.241339	1.82317
chr3_71488933_71490140	0.288268	0.372214	InfUp	1.01185	0.0169981	0.540203
chr2_102356941_102358405	0.528981	0.568935	InfDown	0.997044	-0.00427032	0.27656
chr6_32656721_32658769	0.0250378	0.0756938	InfUp	1.09668	0.133141	1.6014
chr1_66715997_66717899	0.000485354	0.00606181	InfUp	1.16949	0.225878	3.31394
chr12_92269955_92272277	0.0972532	0.185064	InfDown	0.904683	-0.144516	1.0121
chr6_14841721_14843221	0.000309866	0.00466094	InfUp	1.40773	0.493373	3.50883
chr17_15830763_15832163	0.432631	0.491682	InfDown	0.957354	-0.0628751	0.363883
chr3_30690242_30692127	0.00738823	0.0339879	InfDown	0.881968	-0.181202	2.13146
chr4_76821998_76824103	0.00234839	0.0162116	InfDown	0.814313	-0.296344	2.62923
chr19_21948906_21951253	0.0972532	0.185064	InfUp	1.09437	0.130098	1.0121
chr10_6229647_6231458	0.0889287	0.174022	InfUp	1.12234	0.166505	1.05096
chr10_11238232_11240519	0.0250378	0.0756938	InfUp	1.07687	0.106838	1.6014
chr13_113840700_113842700	1.06612e-05	0.000610936	InfUp	1.47227	0.558044	4.97219
chr5_32388189_32389593	0.00991333	0.0412603	InfUp	1.36391	0.447753	2.00378
chr4_38816898_38819199	0.000742451	0.00787179	InfDown	0.771262	-0.374707	3.12933
chr10_63804332_63807070	0.00134922	0.0115	InfUp	1.15892	0.212785	2.86992
chr17_80816401_80818801	0.0317567	0.0888684	InfDown	0.874274	-0.193843	1.49816
chr12_125280399_125282299	0.147106	0.241809	InfDown	0.724284	-0.465373	0.832369
chr9_91040254_91041254	0.490331	0.537809	InfDown	0.970244	-0.0435798	0.30951
chr4_103746145_103750099	0.170995	0.267459	InfUp	1.0413	0.0583925	0.767016
chr14_19011904_19013409	0.413641	0.476842	InfUp	1.01029	0.0147675	0.383376
chr22_45553689_45556283	0.00991333	0.0412603	InfDown	0.650038	-0.621405	2.00378
chr3_100239403_100241403	0.0150255	0.0540246	InfDown	0.686984	-0.541653	1.82317
chr12_11926106_11928016	0.0356145	0.0958576	InfUp	1.0558	0.0783398	1.44837
chr10_48179995_48181637	0.211037	0.305292	InfUp	1.43305	0.519085	0.675641
chr11_66963131_66964398	0.00991333	0.0412603	InfUp	1.14703	0.197899	2.00378
chr12_68932161_68934211	0.322378	0.402601	InfUp	1.0134	0.0192034	0.491635
chr19_48751825_48754053	0.00634497	0.030671	InfUp	1.11511	0.157191	2.19757
chr22_43317092_43319592	0.225476	0.318365	InfDown	0.967902	-0.0470665	0.6469
chr2_85804310_85806665	0.0889287	0.174022	InfUp	1.05642	0.079184	1.05096
chr17_7070901_7073463	0.271853	0.35891	InfUp	1.03714	0.0526119	0.565665
chr1_213187798_213189800	0.642005	0.660675	InfUp	1.00522	0.00751317	0.192461
chr11_33914656_33916998	5.13887e-06	0.00045029	InfUp	1.31847	0.398859	5.28913
chr7_27398199_27400407	0.00462782	0.0250216	InfDown	0.696834	-0.521114	2.33462
chr11_71842808_71845508	0.240436	0.331296	InfDown	0.98876	-0.0163072	0.619001
chr1_180119598_180121001	0.0250378	0.0756938	InfDown	0.871071	-0.199138	1.6014
chr16_17509586_17511986	0.0889287	0.174022	InfDown	0.917569	-0.124112	1.05096
chr6_112262711_112265983	0.0811261	0.163745	InfUp	1.24026	0.310639	1.09084
chr17_81005301_81008009	0.394847	0.461472	InfDown	0.993648	-0.00919347	0.403571
chr17_39068216_39070401	0.0282372	0.0820415	InfDown	0.840905	-0.249985	1.54918
chr2_196513340_196516550	0.255903	0.345396	InfDown	0.984691	-0.0222576	0.591925
chr11_105891732_105893645	0.0889287	0.174022	InfDown	0.8678	-0.204565	1.05096
chr12_49245157_49247157	0.357995	0.431779	InfUp	1.02567	0.0365668	0.446123
chr2_102679280_102681692	0.305118	0.38798	InfUp	1.08715	0.120549	0.515533
chr18_32738318_32739931	0.158766	0.254829	InfUp	1.03355	0.0476051	0.799243
chr9_27334556_27336054	0.413641	0.476842	InfDown	0.990785	-0.013356	0.383376
chr5_57786177_57788702	0.00111138	0.0100907	InfDown	0.806771	-0.309769	2.95414
chr3_188301195_188302640	0.0972532	0.185064	InfDown	0.855568	-0.225046	1.0121
chr12_2450999_2451955	0.158766	0.254829	InfUp	1.07302	0.101674	0.799243
chr12_89783055_89784983	0.115523	0.20683	InfUp	1.09155	0.126373	0.937331
chr16_17470797_17473612	0.00738823	0.0339879	InfDown	0.822368	-0.282143	2.13146
chr1_65152501_65154599	0.677622	0.690846	InfDown	0.993972	-0.0087231	0.169012
chr1_198645998_198647804	0.125488	0.218345	InfDown	0.955528	-0.0656302	0.901398
chr1_22098000_22099803	0.255903	0.345396	InfDown	0.972872	-0.0396786	0.591925
chr7_45231499_45233599	0.413641	0.476842	InfUp	1.04694	0.0661837	0.383376
chr15_26094303_26096770	0.271853	0.35891	InfDown	0.964828	-0.0516558	0.565665
chr10_28621358_28624567	0.642005	0.660675	InfUp	1.06494	0.0907673	0.192461
chr18_20830300_20832331	0.0811261	0.163745	InfUp	1.09389	0.129464	1.09084
chr3_150464903_150466859	0.0811261	0.163745	InfUp	1.17525	0.232963	1.09084
chr2_38395441_38396905	0.509669	0.553483	InfDown	0.991558	-0.0122306	0.292712
chr17_73974416_73976901	0.0548532	0.126733	InfDown	0.945532	-0.0808016	1.2608
chr7_128077199_128079403	0.0494327	0.118269	InfDown	0.932877	-0.100241	1.30599
chr21_34696105_34698714	0.000388866	0.00532673	InfDown	0.834882	-0.260355	3.4102
chr9_123554339_123556911	0.00991333	0.0412603	InfUp	1.13693	0.185142	2.00378
chr8_141552087_141555172	0.271853	0.35891	InfDown	0.90732	-0.140316	0.565665
chr2_232206980_232208399	0.0398336	0.103124	InfUp	1.09298	0.128268	1.39975
chr4_185732902_185735703	0.183787	0.279443	InfUp	1.03382	0.0479827	0.735686
chr1_27215698_27217603	0.000116507	0.00260036	InfUp	1.06838	0.0954228	3.93365
chr12_18963306_18965055	0.00234839	0.0162116	InfDown	0.794951	-0.331062	2.62923
chr13_52367390_52368790	0.125488	0.218345	InfDown	0.954293	-0.0674953	0.901398
chr13_110356520_110358872	0.567369	0.599401	InfDown	0.943804	-0.0834404	0.246134
chr10_120872337_120874237	0.00857339	0.0373642	InfDown	0.891973	-0.164928	2.06685
chr15_72977914_72979403	0.605153	0.630231	InfDown	0.99338	-0.00958171	0.218135
chr16_50058786_50060436	0.432631	0.491682	InfDown	0.974228	-0.0376686	0.363883
chr3_100119027_100121109	0.000910576	0.00891783	InfUp	1.10245	0.140713	3.04068
chr20_30621066_30623799	0.00111138	0.0100907	InfDown	0.722427	-0.469077	2.95414
chr2_237656580_237658213	0.211037	0.305292	InfUp	1.03501	0.0496465	0.675641
chr10_61790694_61793319	0.00542864	0.0277138	InfDown	0.876798	-0.189684	2.26531
chr15_70314800_70316513	0.240436	0.331296	InfDown	0.923225	-0.115245	0.619001
chr20_24950699_24952199	0.0972532	0.185064	InfUp	1.03731	0.0528418	1.0121
chr1_221884700_221886403	0.00234839	0.0162116	InfDown	0.857317	-0.222099	2.62923
chr20_16709975_16711600	0.00392939	0.0226347	InfDown	0.900888	-0.150581	2.40567
chr9_133768163_133769563	1.06612e-05	0.000610936	InfDown	0.782578	-0.353693	4.97219
chr3_112291072_112292527	0.490331	0.537809	InfDown	0.968155	-0.0466907	0.30951
chr20_33462398_33465020	0.394847	0.461472	InfDown	0.980805	-0.0279615	0.403571
chr12_26943447_26945606	0.509669	0.553483	InfDown	0.982687	-0.0251968	0.292712
chr4_159592145_159594510	0.0356145	0.0958576	InfDown	0.958098	-0.0617552	1.44837
chr3_196349703_196352740	0.0494327	0.118269	InfUp	1.09875	0.135863	1.30599
chr19_10490306_10492431	0.00279945	0.0181171	InfDown	0.891301	-0.166015	2.55293
chr5_74861490_74864002	0.011425	0.0452979	InfUp	1.14304	0.192871	1.94214
chr8_38853536_38857651	0.0398336	0.103124	InfUp	1.11241	0.153694	1.39975
chr4_40813110_40815803	0.288268	0.372214	InfUp	1.00431	0.00620531	0.540203
chr1_36950999_36953708	0.322378	0.402601	InfUp	1.05991	0.0839435	0.491635
chr7_4722399_4724307	0.00462782	0.0250216	InfUp	1.16601	0.221576	2.33462
chr17_44096613_44098701	0.451769	0.507168	InfDown	0.985071	-0.0217009	0.345084
chr1_40372398_40374501	6.81859e-05	0.00189786	InfDown	0.689418	-0.536548	4.16631
chr2_238199405_238201032	0.0670358	0.144649	InfDown	0.860523	-0.216714	1.17369
chr11_104575398_104577598	0.00738823	0.0339879	InfUp	1.14797	0.199086	2.13146
chr20_58582799_58584200	0.000245132	0.00402741	InfDown	0.774602	-0.368474	3.6106
chr2_46774294_46776120	0.00111138	0.0100907	InfDown	0.862924	-0.212695	2.95414
chr13_78464882_78466391	0.125488	0.218345	InfUp	1.15798	0.211609	0.901398
chr20_41112599_41114799	0.00634497	0.030671	InfDown	0.817587	-0.290555	2.19757
chr12_123831099_123832808	0.432631	0.491682	InfDown	0.948086	-0.0769106	0.363883
chr18_11849800_11852448	0.00234839	0.0162116	InfDown	0.85231	-0.23055	2.62923
chr1_76250901_76253103	0.0972532	0.185064	InfUp	1.01892	0.0270468	1.0121
chr2_223669805_223672105	0.136013	0.229614	InfDown	0.989493	-0.015238	0.86642
chr12_46377606_46378816	0.00279945	0.0181171	InfUp	1.20113	0.264392	2.55293
chr8_86132101_86133727	0.471019	0.522895	InfDown	0.975298	-0.0360849	0.326962
chr4_184542210_184543798	0.322378	0.402601	InfDown	0.984445	-0.022617	0.491635
chr17_38477701_38481101	0.000601861	0.00691222	InfDown	0.82242	-0.282053	3.2205
chr1_111414497_111417601	0.759564	0.765341	InfUp	1.02423	0.0345384	0.119435
chr14_45429816_45432317	0.0317567	0.0888684	InfUp	1.08889	0.122858	1.49816
chr12_92932107_92933783	0.115523	0.20683	InfUp	1.19241	0.253877	0.937331
[truncated: 15,426 more rows]

## Sheet: Fig1b_valmono
PeakCoords	rawPval	FDRQval	dir	FoldChange	log2FoldChange	Neglog10Pval
[truncated: 22,534 more rows]

[truncated: 2 more sheets: Fig1c_gran, Fig1c_mono]
