# Supplementary material for: Histone acetylome-wide associations in immune cells from individuals with active Mycobacterium tuberculosis infection
Source: Nat Microbiol. 2022 Jan 31;7(2):312–26. doi: 10.1038/s41564-021-01049-w (PMC9439955; doi:10.1038/s41564-021-01049-w)
Supplement: Source Data Fig. 2 — Statistical source data. [file 41564_2021_1049_MOESM7_ESM.xlsx]

## Sheet: Fig2a
contains browser tracks to generate figure 2A
gran discovery CTL track	gran discovery ATB track	gran validation CTL track	gran validation ATB track	mono discovery CTL track	mono discovery ATB track	mono validation CTL track	mono validation ATB track
browser position chr1:89063201-89903846	browser position chr1:89063201-89903846	browser position chr1:89063201-89903846	browser position chr1:89063201-89903846	browser position chr1:89063201-89903846	browser position chr1:89063201-89903846	browser position chr1:89063201-89903846	browser position chr1:89063201-89903846
track type=wiggle_0 name="gran_discovery_CTLmedian" description="CTLmedian peakheight gran_discovery" db="hg19" visibility="full" maxHeightPixels=70:70:10 viewLimits=0:1100 color=51,153,255 autoScale=off	track type=wiggle_0 name="gran_discovery_Infmedian" description="Infmedian peakheight gran_discovery" db="hg19" visibility="full" maxHeightPixels=70:70:10 viewLimits=0:1100 color=255,0,0 autoScale=off db="hg19" visibility="full" maxHeightPixels=70:70:10 viewLimits=0:1100 color=255,0,0 autoScale=off	track type=wiggle_0 name="gran_validation_CTLmedian" description="CTLmedian peakheight gran_validation" db="hg19" visibility="full" maxHeightPixels=70:70:10 viewLimits=0:1100 color=51,153,255 autoScale=off	track type=wiggle_0 name="gran_validation_Infmedian" description="Infmedian peakheight gran_validation" db="hg19" visibility="full" maxHeightPixels=70:70:10 viewLimits=0:1100 color=255,0,0 autoScale=off	track type=wiggle_0 name="mono_discovery_CTLmedian" description="CTLmedian peakheight mono_discovery" db="hg19" visibility="full" maxHeightPixels=70:70:10 viewLimits=0:1100 color=102,153,255 autoScale=off	track type=wiggle_0 name="mono_discovery_Infmedian" description="Infmedian peakheight mono_discovery" db="hg19" visibility="full" maxHeightPixels=70:70:10 viewLimits=0:1100 color=255,0,0 autoScale=off	track type=wiggle_0 name="mono_validation_CTLmedian" description="CTLmedian peakheight mono_validation" db="hg19" visibility="full" maxHeightPixels=70:70:10 viewLimits=0:1100 color=102,153,255 autoScale=off	track type=wiggle_0 name="mono_validation_Infmedian" description="Infmedian peakheight mono_validation" db="hg19" visibility="full" maxHeightPixels=70:70:10 viewLimits=0:1100 color=255,0,0 autoScale=off
fixedStep chrom=chr1 start=89063201 step=100 span=100	fixedStep chrom=chr1 start=89063201 step=100 span=100	fixedStep chrom=chr1 start=89063201 step=100 span=100	fixedStep chrom=chr1 start=89063201 step=100 span=100	fixedStep chrom=chr1 start=89063201 step=100 span=100	fixedStep chrom=chr1 start=89063201 step=100 span=100	fixedStep chrom=chr1 start=89063201 step=100 span=100	fixedStep chrom=chr1 start=89063201 step=100 span=100
0.55232	1.1066	1.26265	1.50375	1.7431	0.464015	1.3817	1.6038
1.6993	0.55774	1.1259	1.42105	2.03155	1.08385	1.9848	2.37265
0.815	0.74566	1.14585	1.02436	2.1227	0.80629	1.6037	1.27925
0.815	0.80776	0.733275	1.04667	2.2842	0.696115	2.1936	2.31065
0.95358	0.98742	1.24574	1.06385	1.64225	0.705415	1.3284	2.1453
1.2061	1.4494	1.42865	0.897105	1.72025	0.70478	2.0008	1.2961
1.29	1.0944	1.2439	1.31015	0.92736	0.795275	1.7522	0.974205
1.4307	0.76107	1.66865	0.9859	2.2678	1.05435	1.8006	0.714575
1.5986	1.1386	1.62455	0.864885	1.4553	0.46698	1.4665	0.45742
0.76007	1.1026	1.7769	0.72861	1.67045	0	1.1047	0.4035
1.1323	1.6049	1.4277	1.057375	1.5387	0	1.025	1.30262
1.2085	1.3592	1.0182	1.20735	2.4462	0.0384	0.84515	2.0974
1.0589	1.4963	0.99612	1.33495	2.58195	0.51671	1.2011	0.67314
0.82885	1.6279	1.0672	0.99927	1.36335	1.2235	1.6424	0.3075135
0.82483	1.4711	1.1659	1.6623	2.14415	0.313645	1.3724	0.67635
1.1404	0.99412	1.31595	1.65625	2.73935	0.82094	1.6453	0.43595
1.213	1.1999	1.46755	1.38245	1.6282	0.47638	0.93409	1.323455
0.81547	1.4406	1.24525	0.88124	1.68045	0.65071	1.397	1.326585
0.91076	1.6005	1.0734	1.5837	2.3848	0.402745	1.3181	2.0258
0.73546	1.856	2.0559	2.1283	1.70125	0.82809	1.6806	1.7288
0.60313	1.141	1.473	1.1082	1.194	0.63575	1.3803	1.6172
0.50289	0.91745	1.10525	1.0455	1.76385	0.469935	1.2891	1.13705
1.2353	1.0749	0.845695	0.67851	2.022	0.98531	2.1664	1.097
0.45585	0.47514	0.569575	1.5596	2.6732	1.10242	2.0164	1.006755
0.3758	1.2266	0.84729	1.2618	1.5812	0.584485	1.2638	1.89095
0.62101	1.0048	0.7701	0.936765	2.005	1.1192	1.6004	2.2366
0.77231	1.2773	0.92279	0.85871	2.93175	0.273285	2.5533	0.50614
0.71328	1.3993	1.19636	0.755615	1.94575	1.3172	1.7871	1.397555
0.95831	1.4773	1.1508	1.04305	1.57395	0.82045	1.4527	1.5871
0.52265	0.78019	1.3739	1.20555	1.88045	0.91251	0.95126	2.2394
0.81831	0.78049	1.07195	1.4472	1.3437	0.54765	1.3545	1.62465
0.55668	0.82633	0.97371	0.873755	1.43216	0.16183	1.3328	1.32666
0.16898	0.59756	0.975625	0.564375	1.1788	0.658105	2.3966	1.4965
0	1.1444	0.6938	0.99996	1.92975	1.3852	2.0411	2.0413
0.61714	1.6905	0.77513	1.3224	2.53445	1.0563	1.3655	1.4136
0.59547	1.1444	1.03186	0.765195	2.23705	0.75421	1.5924	1.9684
0.44872	1.2088	1.56845	1.03085	2.37725	0.97872	1.6375	1.496965
0.79476	1.4902	1.450495	1.032375	1.5102	1.033845	1.5404	2.2799
1.268	1.1751	2.06285	1.0438	1.48215	1.019445	1.854	2.06995
1.1817	0.64697	1.7639	1.0274	1.8578	0.54024	1.3927	0.72662
0.55509	1.2073	1.56525	1.4632	2.13255	0.433395	1.5101	0.791695
0.58197	1.484	1.64665	1.5251	1.10552	0.657555	1.2189	0.7358
0.54329	1.3343	2.0792	1.6941	1.6042	0.82394	1.2645	0.86869
0.9174	1.1539	1.2783	1.76675	1.96255	0.526165	1.4604	1.4551
0.98787	1.3315	1.99635	1.47	1.8929	1.31955	2.2246	2.17615
1.0391	0.90273	1.22102	1.5254	0.820145	0.924565	1.3082	0.36813
0.7976	0.98484	1.38615	1.065115	0.271448	0.318275	0.96965	0.845455
0.70424	1.3633	1.87025	1.3161	1.4977	0.80686	1.4238	1.4556
0.49484	1.9581	1.3833	0.936155	2.6483	0.773185	1.6874	1.51225
0.75139	1.5004	1.3714	1.0633	3.47385	0.379535	1.807	1.2605
1.3024	1.4388	1.2019	1.52235	2.8809	1.3536	1.8309	0.326805
0.72	0.74987	1.1084	0.86607	0.987855	0.959085	1.7976	0.7059
0	0.30168	0.4776	0.82473	0	0	0.70863	0.5105
0	0	0	0.412195	0	0	0	0.0472385
0.17771	0.04479	0.20932	0.027401	0.50462	0.454275	0.65536	0.066135
0.069562	0.58436	0.84725	0.512095	1.43405	0.54657	0.91726	0.639305
0	0.24311	0.776775	0.697815	0	0	0.27967	0.227665
0.40919	0.27537	1.126465	0.62114	0	0.07945	0.53185	1.03035
1.093	1.0503	1.89225	0.933215	1.94635	0.62121	0.85864	1.5943
1.1018	2.0615	1.6618	0.98428	2.187	0.82763	1.8165	1.470925
0.88195	2.1597	1.15735	1.80185	2.3989	0.82556	1.3648	1.569095
0.51631	1.7493	1.4845	1.3508	1.020915	1.02855	1.9654	1.73265
0.47548	0.75702	1.67355	1.2731	0.216875	0.28047	0.47276	0.617225
0.48435	1.3359	1.276	1.4208	1.34495	0.42805	1.3833	0.938995
0.87835	1.3991	1.22145	1.3247	1.77435	0.77637	2.1067	3.0284
0.88893	1.3033	1.49315	1.38503	3.7781	0.97124	1.4087	2.9156
0.68171	0.92825	1.4439	1.1467	2.39865	0.94928	1.8384	1.2843
0.83497	0.92102	0.92925	0.527185	2.4507	0.910815	1.3849	1.19045
0.99138	1.0652	1.14565	1.092535	2.35995	0.36067	1.4689	2.4656
0.57422	1.1705	1.8603	1.204575	1.45435	0.769115	0.59221	1.2297
1.1614	1.1756	2.12805	1.3129	1.65675	0.136225	1.1196	1.38155
0.98961	0.89554	1.71165	1.27665	0.84137	0	0	0.439385
0.61356	1.1711	2.57345	1.85865	0.15069	0	0.57551	0.465265
2.3228	4.1918	4.7811	3.6806	1.013685	0.55174	1.9703	1.328225
4.1851	5.6152	4.6388	4.389	1.90735	0.784465	2.3478	2.0998
3.7142	5.9545	5.595	4.4181	1.87215	1.16575	1.7545	3.1265
3.1229	4.5095	4.96865	4.46475	1.013385	0.613595	0.83367	1.57815
4.0353	4.8084	4.0083	4.839	1.07084	0.917055	0.9111	0.867825
2.8639	3.9885	3.57915	4.95785	1.41695	0.8254	0.70706	1.64865
4.366	4.5723	3.7619	4.58615	1.8446	1.156	2.0396	2.55975
2.0986	2.8656	2.817	2.28755	1.11765	0.76318	1.2233	2.0788
1.0777	1.6408	1.1245	2.3955	0.83295	0.430935	0.53941	0.810305
2.921	2.3849	1.9274	2.7949	2.66865	1.33975	1.4326	1.4974
3.7404	3.4693	3.2989	2.8941	3.97155	1.5358	1.8717	1.781
1.8713	2.4352	1.8032	1.7857	1.4882	0.590745	1.031	1.6577195
1.0482	2.0396	1.2407	1.5798	0.48065	0	0.44288	0.44368
0.6461	0.50558	1.0205	1.183885	0.711565	0.09743	0.9826	0.24944
1.5973	1.2309	1.78205	1.237	2.3323	0.955515	1.5712	1.117155
1.4056	1.7705	2.1099	1.618	4.74935	1.44555	3.3162	2.0811
1.4478	2.045	1.4431	1.38255	3.11495	1.09163	2.6551	1.3667
0.85358	1.791	1.35115	1.594745	2.8127	0.693495	2.0692	1.083275
0.3143	1.5065	1.12021	1.51845	1.38915	0.57985	1.1609	0.624905
0.5652	1.0619	0.854325	1.011435	1.0755	0.186055	0.64767	0.569925
0.95373	1.1958	0.78406	1.26565	1.3587	0.64361	1.2398	1.066025
0.84198	0.70638	0.979465	1.55345	3.1676	0.932785	1.661	1.2594
0.63389	1.0616	0.766535	1.12345	1.6305	0.8825	2.034	2.1255
0.73613	1.1945	0.80116	1.62835	2.1673	1.034215	1.5617	2.1934
1.0553	0.80635	1.455	1.01985	1.6633	0.318915	0.99595	2.03445
0.52961	1.0086	1.22105	0.8674	0.570675	0.04287	1.0902	0.780005
0.42046	1.4257	1.7128	1.61255	2.1326	0.511205	1.7289	1.031275
1.2637	1.6812	1.41645	2.13805	2.0388	0.883435	1.4722	1.2146
0.88466	1.1873	1.074765	1.5165	1.3344	1.10645	1.9559	1.4729
0.43492	0.55863	0.0737545	0.412505	0.2192925	0.176226	0.3568	0.21702
0	0.066438	0	0	0	0	0	0
0	0	0	0	0	0	0	0
0	0	0	0.092635	0	0	0	0
0	0.62689	1.09405	0.820335	0.54186	0.050535	0.87309	0.263425
0.77619	1.5845	1.535	1.6804	1.39755	0.689855	2.0188	1.3666
0.90602	2.0155	1.909	1.639	1.4506	0.583845	2.5108	2.6882
0.87633	2.0039	1.3815	1.17435	2.4135	1.7352	2.6264	2.4779
1.5766	1.4898	1.13825	1.98425	2.6761	1.4562	2.5089	3.1018
1.3013	1.1613	1.13575	1.9175	2.7123	2.1473	2.8251	2.6224
1.5525	1.5856	1.9006	1.130815	3.61125	2.1093	2.2925	1.85685
0.53762	0.88777	1.159275	0.74656	1.4877	0.891825	1.1846	0.92698
0.81301	0.62495	1.05655	0.62026	0.42556	1.12726	1.3604	0.590065
1.0151	1.0626	1.0796	0.665895	1.39235	1.022805	1.1751	0.87368
1.2919	1.6111	1.49625	1.4284	3.09365	1.3826	2.4843	2.13165
1.5124	1.457	2.1074	0.906165	3.30455	1.7891	1.792	3.54335
1.5284	1.8187	2.17315	1.166885	2.9659	1.90555	2.2545	2.9185
1.3608	2.348	1.51825	1.8017	1.7403	1.9232	1.5759	2.73755
1.1578	1.8915	1.308945	1.3077	3.33195	1.0948	1.4437	1.06796
1.2398	1.65	1.29255	0.97437	3.07835	0.736885	1.673	1.53105
0	0.15288	0.732165	1.07262	1.0445	0.37237	0.35284	0.950765
0	0	0.0420125	0.063375	0	0	0	0
0	0.034743	0.2043	0	0	0	0	0
0	0.15234	0.51361	0	0	0	0	0.1356
0.53132	0.35606	1.03927	0.083105	0.37391	0.580275	0.41973	0.7069
1.2653	0.69849	1.25525	0.276427	1.668	1.1742	1.9313	1.7087
0.93337	0.98231	1.67385	1.106235	2.13525	1.3651	2.9339	2.6126
1.2217	1.0947	1.47105	1.10005	2.74725	1.5688	2.7195	2.3605
0.93834	0.95607	1.035795	0.89731	2.04895	1.32565	2.8039	1.52975
1.006	1.547	1.51415	0.594795	1.44845	0.84813	3.4847	2.3039
0.47227	1.4825	1.7797	0.720455	1.59245	0.877545	2.7588	2.5269
0.63488	0.91943	0.84806	1.44465	1.39245	0.87791	1.1906	1.25977
0.85464	1.4063	0.983755	1.6371	0.547795	1.10636	1.0821	0.892415
0.64394	1.2205	0.88916	1.5502	0.043809	0.58598	1.0354	0.797325
0.8263	1.1396	1.05645	2.08145	1.14045	0	1.0618	1.0153
0.99153	1.3935	1.1866	1.5255	1.2639	0.46001	0.73182	1.5264
0.76359	0.8598	0.82752	1.3351	2.60615	0.57032	0.68311	2.0089
0.52412	0.45876	0.308045	1.58725	1.18665	0.483385	0	0.43836
0.42998	0.66992	0.609835	1.27985	0.30834	0.715205	0.27016	0.334205
0.39943	0.5984	0.95129	1.35115	0.933475	0.577335	1.5542	1.2649
0.86231	0.71912	0.67482	1.130245	2.38465	1.02785	1.2202	1.2423195
0.86106	1.074	1.2461	0.81812	2.2556	1.33015	1.2671	1.162905
1.7692	1.528	0.97707	1.1207	2.17245	1.29725	1.9061	2.08755
0.53035	2.1033	1.1157	0.60176	2.68175	0.97174	1.5	2.439
0.61345	1.8672	0.7935	0.51331	1.25276	0.93308	1.4504	1.7425
1.0397	1.3464	0.74684	0.855845	1.4629	0.37751	1.6148	0.9613
0.84392	1.031	0.665415	1.01415	2.01095	1.21015	2.1516	0.548295
1.1688	0.85359	1.007805	1.1087	2.4418	1.39505	1.7148	0.982075
0.86029	0.81639	0.82053	0.364485	2.07975	0.992695	1.7857	1.09415
0.39743	0.89727	1.1732	0	0.875585	0.707375	1.0094	1.06315
0.59259	1.366	1.6056	0.19367	1.2967	0.89467	1.1323	1.14955
1.0638	1.8042	1.6867	0.84689	2.1928	1.3352	1.4044	2.20355
0.36169	1.3904	1.6256	1.0318	2.45945	1.22295	1.9569	1.7502
0.59868	0.7605	1.56255	0.688095	1.9334	0.529835	1.3006	1.6285
0.70966	1.1068	1.4886	0.429975	1.68785	0.83943	1.7464	1.54812
0.65509	1.5379	1.18625	1.00584	2.6834	1.00853	2.3302	1.83415
0.60508	1.2359	0.869485	1.7675	1.69245	0.58342	1.7849	1.71895
0.64025	1.172	0.860595	1.2543	1.5929	0.944535	1.4746	1.64995
0.73415	1.0547	1.74435	1.19235	2.2007	1.28135	0.84946	1.99965
0.56505	1.1134	1.29203	0.65246	2.25125	0.461305	1.2682	1.2397
0	0.97967	0.63691	0.653635	1.23035	0.95202	0.63557	0.868905
0	0.9958	0.985055	0.808995	0.60956	0.31247	1.1219	0.90131
1.2098	1.3237	1.6349	0.566165	1.3531	1.10265	1.6383	1.3551
0.8404	0.87497	1.721	0.838185	2.43725	0.98352	1.0995	1.2788
1.0625	0.84054	1.5683	0.91895	2.4367	1.26395	1.1823	1.15855
0.7983	1.3872	1.6564	0.0726815	1.4746	0.824265	1.0995	1.032085
0.4424	1.3893	0.59746	1.094	0.12227	0.785765	1.1362	1.44385
0.094557	0.90523	0.76257	1.3895	0.635245	0.163735	1.2706	1.4838
0.73228	0.73824	1.2274	1.55755	2.67345	0.597405	1.2312	1.9369
1.1952	1.0981	1.37365	1.753	1.6014	0.923865	2.0961	1.629
1.1947	1.3432	1.90075	1.56665	1.82315	0.79031	1.7848	1.41115
1.4041	0.97241	1.6195	1.26785	1.13995	0.71718	1.8687	0.64214
0.81481	1.1791	1.15475	0.87787	1.02175	0.196845	0.77764	0
1.3089	1.5191	1.00556	1.13665	0.90435	0.466755	1.2557	0.91618
1.1647	1.1875	1.078185	1.16615	1.4664	1.349	1.6208	0.379815
1.1412	1.4026	1.13515	1.6227	2.249	1.093635	3.0282	0.697675
0.44498	1.1724	0.854155	1.097675	1.79335	0.313995	2.3729	1.15768
0.5187	0.87162	0.49023	0.388425	1.01682	0.24686	0.7539	1.06447
0.90038	1.1329	0.712115	0.578005	1.646	0.83912	1.0309	0.73792
0.84052	0.48403	0.791745	0.813855	1.0681	0.20083	0.64087	0.870195
1.1537	1.4521	1.526	1.5282	1.6924	0.581605	1.8725	1.28506
0.68322	1.229	1.5301	1.5333	2.4283	0.936165	2.8274	1.47425
0.68933	1.4962	1.2371	1.4626	2.31955	0.819785	2.3291	1.7147
1.0174	1.2285	1.2041	0.464195	1.9986	0.44867	1.7417	1.432
0.84176	0.90718	1.2511	0.0696755	1.3069	0	0.76228	0.9128
0.36685	0.95053	0.77942	0.29251	1.3803	0.870885	0.92567	1.064055
0.70884	0.48478	0.70965	1.10377	2.324	1.45095	2.326	1.8455
0.82152	1.1233	1.28505	0.9509	2.48175	1.22995	2.0163	3.2245
0.88602	0.96897	0.954935	0.459605	1.58515	0.911975	1.7081	1.097415
0	0.082171	0.547955	0	0.05743	0.1292	0.077384	0.29536
0	0.18881	0.23037	0	0	0	0	0
0	0.63424	0	0.325797	0.291625	0	0	0
0.83123	1.1286	0.35108	1.40145	0.937285	0.485765	0.98503	0.76237
0.99464	0.90366	0.6253	0.84267	0.82719	0.66521	1.1036	1.31974
0.60957	0.72232	0.91734	1.335	1.75095	0.402995	1.4359	1.40015
0.92569	0.94465	0.974725	1.1958	2.384	0.013125	2.1167	0.356075
1.2352	1.8299	1.3307	0.986255	1.9486	0.39831	2.8071	0
0.75934	1.8099	0.812325	1.233275	1.2481	0.607275	0.6892	0
0.84485	0.7625	0.94597	0.64646	1.41	0.312522	0.8016	0.688505
1.3312	0.89697	0.93389	1.001085	2.3162	0.494635	1.363	1.62165
1.1794	1.2104	1.20885	0.57038	0.87453	0.40894	1.8155	1.459855
1.085	1.5525	0.94269	0.61907	1.13335	0.648885	1.8512	0.60383
0.18998	1.5225	1.5141	1.78485	1.3492	0.892985	1.4339	0.71426
0.73949	1.0898	0.92412	1.2967	0.78794	1.18415	1.444	2.35015
1.3027	0.96985	1.29575	0.82654	1.37695	1.0607	1.7013	1.21365
1.5266	0.93883	1.11895	1.2463	2.2847	1.16545	2.1297	1.5318
0.75266	0.72924	1.47765	0.868065	1.26405	0.90791	1.2705	1.1168
0.77794	1.3399	1.3859	0.685635	1.56635	1.18705	0.80448	0.976565
1.6182	1.8607	1.70965	1.4466	1.4913	0.607685	1.1679	0.60145
1.4985	1.5937	1.3001	1.8548	2.2487	0.892415	1.847	1.59322
1.0537	1.4217	0.82347	1.09346	2.10805	1.03912	1.4979	1.9658
0.42582	1.2313	1.2823	0.531735	2.3876	1.12425	1.6153	2.00715
0.015369	0.98508	1.644	1.5218	1.1332	0.43786	1.7031	1.24568
0.49849	1.1949	1.99825	1.065	1.22265	0.85113	1.3214	2.6091
0.66985	1.1431	1.518	0.697775	1.8968	0.66655	1.4023	2.4444
0.93192	1.1268	2.06415	0.81426	1.09733	0.5352	1.5233	1.7457
0.94369	1.2647	1.3013	1.19105	0.9182	0.111573	1.9261	1.387165
0.78354	1.3378	1.0537	0.280875	0.659295	0.65719	1.5026	0.410925
0.71568	0.96277	0.74814	0.687395	1.28265	1.02195	1.0065	1.51385
1.0832	1.3448	0.84456	0.873855	1.413	1.15865	2.6241	1.3969
1.1109	1.2312	1.05466	1.2825	1.05611	1.4138	1.684	1.45745
1.1109	1.1188	1.14295	1.292	1.87995	1.11705	1.2392	0.950395
1.1463	0.38644	1.17891	1.32385	2.1236	0.48991	1.1653	1.237
1.2837	0.40752	1.12255	1.15765	1.923	0.448183	1.6632	1.81535
0.61543	0.90458	0.97071	1.02808	0.82999	0.1605505	1.3837	1.77205
0.97999	1.1081	1.00526	1.58985	1.89815	0.617075	1.3677	2.49205
1.3113	1.434	1.3118	1.06284	2.92005	0.527745	1.688	1.20719
1.4765	1.361	0.78702	0.82776	1.94425	1.25615	1.2467	1.24965
0.72623	1.0106	0.476685	0.93932	0.93504	0.5317	1.3959	1.839105
0.34736	1.6247	1.120865	1.20935	2.25805	0.93908	1.4051	1.371655
0.79169	1.9787	1.5897	1.44205	1.79295	0.624005	0.95122	1.101255
0.91349	1.5403	1.1255	1.352265	1.41345	0.07884	1.0409	2.64995
0.84374	0.82539	1.83925	1.5218	2.653	0.0275005	1.2124	1.7987
0.67534	1.1085	1.2844	1.3728	1.4992	0.793445	1.9783	1.87725
0.76015	1.3076	1.5126	1.48725	1.91465	0.690095	1.9008	2.8688
0.81626	1.5881	1.3368	1.04705	1.55315	0.99649	1.9008	1.81495
0.7552	1.452	1.45055	0.569735	1.0124	0.743435	1.3684	1.182145
0.30208	0.88801	1.52915	0.898925	0.31288	0.682345	0.78668	1.20065
0.71312	1.7741	2.0374	0.8066	1.48165	1.07147	1.4652	1.97145
1.3264	2.3714	2.02145	1.0885	1.6956	1.08005	1.7101	2.34205
1.1367	1.4903	1.4912	0.889295	2.09525	1.15755	0.86558	1.92855
0.67988	1.2389	1.50165	1.2138	0.768345	0.802025	0.9133	0.16989
1.1679	2.0229	1.6438	1.91695	1.424	0.37633	0.86626	1.45155
1.4885	1.6818	1.72035	2.0005	2.28855	0	1.862	2.02095
1.4781	1.2141	1.7456	1.35725	1.87475	0.834705	1.8556	1.187395
1.2115	1.8245	2.0864	1.37495	2.10595	1.25135	1.6107	1.03914
1.5177	1.7655	2.1977	1.8587	1.6506	0.787555	1.1868	1.3927
1.604	1.9166	2.5158	1.6946	2.5708	0.96043	1.1369	1.88715
2.6657	1.6907	2.8651	2.44435	3.037	1.4741	1.9505	1.72563
3.0035	2.2999	2.7488	2.51435	2.5547	1.52655	2.002	2.01985
3.0906	2.9789	4.56365	2.8315	2.0596	1.81445	1.7579	1.68535
3.8012	3.887	5.3307	4.87485	1.8833	1.5107	1.6913	1.86735
7.0006	7.0804	10.3422	7.21865	2.65725	2.5432	2.3892	2.5853
7.8935	8.3113	10.2195	7.7203	3.43215	2.6926	1.5863	3.5193
9.3686	9.054	11.8335	9.4465	3.24825	2.171	2.3124	2.81405
9.8964	9.9843	12.145	9.76165	2.7479	2.01885	3.1648	3.5819
8.0482	8.2893	10.1912	8.54845	2.27995	1.35234	2.5851	2.48635
6.3232	7.2608	8.44205	6.66385	1.35315	0.61783	1.1786	1.3807
3.7732	5.4001	4.84065	4.65735	1.2105	0.697895	0.9798	1.175955
4.8455	5.1874	5.59	5.03775	1.5223	0.925365	1.3116	2.59245
3.317	4.5921	4.07225	3.49905	1.94025	1.15515	1.1775	2.0242
2.3657	2.4283	2.8237	2.8456	2.7642	0.47324	1.3532	1.27135
1.0724	1.9095	2.2427	1.6401	2.1973	1.0953	1.906	1.131725
1.6939	1.8462	2.2876	1.6171	1.4343	0.610335	1.2326	1.00185
1.1696	1.0271	1.5666	1.4058	1.72565	0.7342	1.3582	1.48135
0.65908	1.6618	1.78895	1.00384	2.46175	1.411	1.8228	1.72375
1.2095	1.4576	1.9358	1.09035	1.3114	2.1783	2.0534	2.40935
2.0338	1.5005	2.38845	1.5373	1.77245	1.2667	1.8033	1.8453
1.0703	1.0183	2.31025	2.08245	1.51275	0.74237	0.8722	2.42
1.5422	1.3915	1.905	1.69505	1.7716	0.42096	1.6534	1.91225
1.6905	1.5191	1.30585	2.0265	2.95295	0.376995	2.5879	1.017805
1.2168	1.3125	1.1394	1.09255	2.7938	1.045585	1.599	0.584985
1.0577	1.3146	1.3948	1.50335	2.0285	0.73936	1.5701	0.736801
1.3041	1.2341	1.9991	1.93565	1.5448	1.19475	1.7602	1.24255
1.4052	1.2194	2.10505	1.6559	1.9958	1.753	1.6351	1.21625
0.9349	0.9215	1.4615	0.728225	1.4827	0.71704	1.5457	0.33
1.5835	2.0238	1.98615	1.9627	2.15865	1.35265	1.974	0.53011
2.1388	2.9746	2.18725	3.03145	3.4578	2.1278	2.0536	1.7525
2.3997	2.3379	3.11735	3.466	1.9687	1.62735	1.68	2.60025
2.0056	2.6026	2.94745	2.8792	3.63265	1.0918	1.4949	2.30535
2.8591	3.543	3.6162	3.405	3.5314	1.8473	2.8989	1.7645
2.8488	3.4669	3.5011	3.83	1.71925	1.2258	1.7879	1.6918
2.7683	2.9254	3.5876	2.6067	1.51965	1.23555	2.3841	1.9535
3.3241	3.4099	3.51125	2.19145	2.37915	0.995745	2.2342	2.03605
3.09	3.0643	3.3863	3.43785	2.18385	0.83357	2.2544	1.47945
2.0081	2.2005	3.42495	3.63695	1.8485	0.596275	1.6609	1.146535
1.4077	2.4506	2.61915	2.69625	2.0506	0.53661	1.5963	1.9918
1.9232	2.9883	2.22155	3.5763	2.01855	1.463	1.9425	3.19525
3.0959	4.3829	2.94015	3.35455	1.94475	0.612745	1.6197	0.98975
3.4243	6.0416	4.40105	4.59475	1.8137	0.63077	2.8317	1.053055
4.172	5.5774	5.7877	3.9745	1.48535	1.29965	1.922	0.96969
4.9735	4.1951	6.3501	5.5354	1.2208	1.23445	2.2725	1.48825
4.0028	5.0374	4.50715	4.4259	2.0143	1.3451	1.1165	1.4308
2.687	5.849	3.5201	3.1641	1.28625	0.944425	1.0415	1.7017
2.5477	3.7633	2.6361	2.4423	1.2031	0.588535	1.036	1.65345
2.6586	4.6335	3.29185	4.10865	2.2625	0.84644	1.8523	3.1167
3.0022	3.6432	3.50135	3.12225	1.6089	1.3391	2.154	1.2987
1.966	1.9162	2.4568	2.471	1.2563	0.473915	0.68908	0.719735
1.2097	1.548	2.17465	1.309	1.7637	0.53082	1.548	1.449
1.7069	1.4376	2.2984	1.8586	3.56155	1.09765	3.189	1.9613
1.6089	1.7052	1.9242	1.50445	2.6314	0.880115	1.7924	2.2244
1.883	2.0508	2.1996	2.55865	1.94455	0.94655	1.8766	2.9478
1.5983	1.8862	2.2738	1.5281	2.0488	1.11135	2.1624	1.33617
1.9478	1.7141	2.389	0.992465	1.8632	0.93328	1.3091	1.08166
1.2481	2.3536	1.9627	1.27115	1.86005	0.813295	1.1362	1.3056
1.5987	2.3029	2.3856	1.2621	2.2035	1.2853	0.84797	1.5704
1.5774	1.5995	2.79535	1.428	2.83055	1.46075	1.4792	1.54665
1.6827	1.1813	1.80985	1.6051	2.8432	1.2227	2.4976	1.4137
1.4264	1.0938	2.0396	1.1391	3.2554	1.48655	1.3727	1.7945
1.3696	1.1436	2.31805	1.8525	1.94	0.99649	1.7955	1.49435
0.78887	1.7027	1.30245	0.79279	2.35715	0.74478	1.4148	1.029155
0.54286	1.2249	0.9804	0.56891	0.20985	0.240885	0.94915	0.089915
0.84866	1.2211	1.260695	0.46152	0.865905	0.60403	0.74926	0.51875
0.63466	2.0003	1.8268	0.75662	1.010695	0.74789	1.1924	0.325915
0.74669	2.4162	1.71975	0.14891	2.25245	0.94197	2.3946	0.73611
0.40449	1.7901	1.93075	0	2.7462	1.1401	1.5519	0.932395
1.0901	1.0557	1.11665	0.376005	1.396	0.947205	1.1837	0.911755
0.61793	1.1616	1.25445	0.11085	0.465705	0.2037	0.2444	0.690325
0.46344	1.1884	1.75455	0.215275	0.282595	0.146825	1.0355	0.3362235
0.86352	1.0531	1.75865	0.676205	0.571975	0.51364	1.0034	0.210625
0.28672	1.2406	1.77325	0.794985	1.5867	0.51364	0.97199	1.106395
0.12585	1.3715	1.02738	0.82111	0.88707	0.26503	0.83356	1.43465
0.8725	0.73414	1.41625	1.19585	0.580915	0.764915	1.1191	1.905
1.2359	0.60154	1.29065	1.10335	2.4102	0.9868	1.7579	2.01815
0.79797	0.6027	0.947515	1.7043	1.0539	0.10354	1.0799	1.7583
0.82045	1.0313	1.38675	1.165145	0.876225	0.468885	1.1537	0.68261
1.0751	1.6785	1.6217	1.4216	1.53245	0.95768	1.0324	0
0.57101	1.2792	1.19075	1.17275	1.78905	1.1921	0.9501	0.91372
0.60929	0.85264	1.3213	1.44285	2.21185	0.20565	1.3684	1.81475
0.42377	0.9764	1.71865	1.16974	2.1285	0.568925	2.0727	1.73793
0.15354	0.87894	0.988235	2.84645	1.9126	0.37177	2.2896	1.4446
0.7743	1.4254	1.3995	0.73115	1.39685	0.72259	1.6144	0.935665
0.79688	1.9356	1.032755	0.43919	2.00275	0.308375	1.6454	0.44687
0.90161	1.823	1.013235	0	1.41205	0.30765	1.2229	1.276085
0.69505	1.7484	1.62275	0.7641	2.46585	0.83156	1.5805	1.7286
0.69505	1.3793	1.4478	1.03691	2.6877	0.723605	1.5905	2.30565
0.9623	1.2868	1.5163	0.49863	1.37215	0.696285	1.2619	0.94302
0.52738	0.95951	0.947425	0.928155	0.792645	0.783775	0.93577	1.3462
0.57096	1.4249	1.57245	1.18475	0.969865	1.10965	1.4992	1.355135
0.79866	1.4341	1.22795	1.05965	2.44825	0.988705	1.3645	0.6938
1.1606	1.7956	1.57805	0.959805	1.7886	0.963145	0.77338	1.4056
0.83459	1.9423	1.32595	1.3254	1.6126	1.0498	1.4604	0.837135
0.96099	1.7545	1.78125	1.5947	1.52895	0.404205	1.7005	0.104345
0.83406	1.2168	2.2577	0.800225	3.1846	0.823115	2.2724	1.1542
0.65721	1.4606	1.84425	1.082985	4.30245	1.0662	2.5923	1.3661
0.91663	1.211	1.68015	2.87235	2.5801	1.04455	2.8049	1.3783
0.74405	0.84691	1.6971	2.1752	1.49865	0.35033	1.1576	0.623465
0.52312	0.75281	1.35525	1.9948	1.6041	0.150145	0.8269	0.50537
0.62154	0.78994	0.989395	0.548515	1.32055	0.49113	0.56748	1.86785
0.98805	1.1852	1.24565	1.4987	2.1567	1.01355	1.2828	3.02755
1.1354	1.5196	0.92027	1.3103	3.2088	1.96735	2.058	2.1416
1.0724	1.0381	0.83281	0.957435	2.7404	1.3775	2.5822	1.6286
1.0607	0.88985	1.4499	0.84766	1.98205	0.795795	1.8523	1.89995
1.1101	0.82317	1.91305	0.996435	1.1722	0.408955	1.6828	2.0201
0.87025	1.5443	1.49775	0	0.937215	0.05271	1.2053	2.4589
0.58341	0.79328	1.142795	0.14465	0.84523	0	0.69486	0.974475
0.28407	0.61686	0.8888	0.807015	0.930085	0.39351	0	0.82784
0.24907	0.38616	0.735445	0.70011	0.180705	0.214175	0.23508	0.886015
0.94102	1.3568	1.19615	0.994245	1.57185	0.258065	1.3077	1.282555
1.0711	1.5111	1.5143	0.741	3.3528	0.9152	1.884	1.4515
0.82775	0.80054	1.2948	1.06326	2.22765	0.459985	1.5436	3.1326
0.36421	0.88479	1.3176	1.07736	0.94409	0.146	0.85565	1.71725
0.56593	1.3601	0.86776	0.93352	1.3999	0	0.89979	0.42571
0.83508	1.3461	0.88679	0.70325	0.901215	0	0.57847	0.4512
0.6511	0.89316	1.10045	1.4434	0.648465	0.480895	0.37958	0.807025
0.88083	0.94386	1.2892	0.77012	2.1023	0.81687	0.93631	1.5602
0.64333	0.82896	1.50475	0.989205	1.14226	0.87604	1.5834	1.81845
0.80816	1.3161	1.26545	1.097095	1.4443	0.838895	1.547	1.258205
0.5532	0.97827	1.32905	0.864675	1.05225	0.821995	1.3179	1.55965
0.48057	0.92532	0.87508	0.503125	0.936255	0.377575	1.0595	1.79335
0.53298	1.0658	0.723255	1.15845	0.225225	0.0474865	1.1102	0.49178
0.22984	0.91035	1.048805	0.700195	0.06184	0	0.78251	0
0.48266	0.87879	0.967325	0.561935	0.28236	0	0.23617	0.143055
1.1809	1.0304	0.696295	0.597175	1.027955	0.0204335	1.4007	0.320555
0.94747	1.5731	1.0996	1.17705	3.18695	0.67016	1.8045	1.07956
1.3111	1.7549	1.12218	1.5333	2.68465	1.07806	2.3168	1.7534
1.3914	1.7042	0.548475	0.964635	2.6885	1.1584	3.379	2.6027
1.3408	0.91308	0.91081	1.5758	3.35095	1.1242	2.7916	1.88015
0.88677	0.83313	1.5475	1.70895	2.7425	1.05585	1.6442	2.1934
1.2286	1.0758	1.67395	0.64993	2.09715	0.59661	1.4282	1.106395
0.60768	1.4363	1.174	0.45933	1.34485	0.373835	1.5076	0.63019
0.86381	1.2513	0.908405	0.854475	1.49855	0.033734	1.5037	1.11614
1.0907	1.9571	0.96854	0.60068	2.12065	0.45666	1.8599	1.74395
0.95908	1.8878	1.52405	0.82611	1.2784	0.78598	1.6812	1.5892
1.1651	1.5438	0.85243	0.99269	1.3959	0.79849	1.3086	1.3415
0.91643	1.5219	0.961	1.08955	1.50265	0.32045	1.2589	1.0719
0.72238	0.93024	0.61775	1.70035	3.1923	0.115959	1.7167	1.60635
1.0299	0.54456	1.1327	1.76205	2.58275	0.666645	1.6047	2.68305
1.4826	0.5978	1.3879	1.62905	1.82545	0.139936	2.1184	1.99195
1.263	0.95441	1.2192	1.76395	2.21525	0.906155	2.3537	1.3878
1.1602	1.0841	1.3255	0.99635	2.45125	1.1702	2.3362	1.107205
0.56479	0.96942	1.8162	0.690445	1.63915	0.984585	1.9413	1.1521
1.5585	0.98297	1.87355	1.0625	2.207	0.584585	1.3257	2.4273
1.2111	0.819	0.81924	1.67725	1.3083	0.42717	1.4975	1.58305
0.46921	0.60725	1.04726	1.11015	1.2212	0.44413	0.90364	1.87705
0	0	1.23035	0.46805	0.30313	0.343705	0.090697	1.34285
0	0.060255	0.502355	0.038268	0	0	0	0.187125
0.55614	0.31417	0.460765	0.136575	0.966165	0.21773	0.77719	0.242375
0.82915	0.82315	0.680175	0.55717	2.44405	0.84071	1.5871	2.29965
0.87216	0.76454	1.084085	0.53725	2.27225	0.519305	1.3902	1.6108
0.53918	1.0482	1.1375	0.67145	1.48545	0.442365	1.7208	0.77851
0.33599	0.75241	1.61875	0.79374	1.67195	0.556195	2.3773	0.740355
0.13489	0.93783	1.8598	0.929075	2.469	1.2766	2.3098	1.2712
0.55022	1.0207	1.1782	0.808545	1.2881	0.80545	1.9738	0.676675
0.76638	0.95704	1.5142	1.27335	1.009765	0.53666	0.96564	0.27544
0.79637	1.1311	1.64905	1.086785	1.029805	0.590505	0.53829	0.81803
1.5477	1.2971	1.6078	1.087	1.1017	0.67408	1.6259	2.313
1.4591	0.63244	0.847405	0.87593	1.2093	0.70951	1.7754	3.6644
0.82118	0.58604	0.772345	0.70719	1.73955	0.455305	1.1697	1.41179
1.1104	0.98175	1.24295	1.5572	1.7234	0.61057	0.42386	0.312635
1.2378	1.3159	1.8117	2.5636	2.26055	0.913595	1.1906	1.14998
0.59921	1.0686	1.76375	1.001165	1.080225	0.48304	1.2424	1.5201
0.35708	0.89451	1.33615	1.28905	0.61472	0.29629	1.6066	1.65625
0.15574	0.98289	1.1424	1.02025	0.99439	0.601435	1.6166	1.8276
1.2693	1.4813	1.1399	1.29365	2.28345	0.60812	2.1513	1.20185
0.51773	1.5191	0.817545	0.926035	1.9675	0.968585	1.703	0.652125
0.24089	1.082	1.440125	0.459265	1.4969	1.029175	1.3408	0.861785
0.9269	1.5534	0.97029	1.1779	0.905385	1.01085	1.5961	1.53805
0.96651	1.5949	1.2805	0.57321	1.66515	1.185585	1.1315	1.31792
0.7375	1.9014	1.08865	0.68907	1.06955	1.16105	1.8007	2.20585
0.60243	1.2402	1.2749	0.505325	1.783	1.0974	2.1468	2.2015
1.1578	1.1999	1.052375	1.2173	2.1893	0.49016	2.2327	2.2078
0.87489	0.96901	1.35885	1.18155	1.90965	0.647965	1.2433	2.1869
1.0076	1.114	1.44705	0.44442	1.65779	1.023215	1.6083	1.2314
1.376	0.912	1.745	1.46025	1.51995	1.71635	1.7295	1.086365
1.0573	1.5413	1.4592	1.1325	1.7417	1.1767	1.5509	1.7124
1.077	1.705	1.19395	1.005465	2.78625	1.171	1.534	1.77985
0.72395	0.89441	1.38335	1.2237	1.4735	1.0153	1.1658	0.59251
0.9205	1.3647	1.47345	1.18375	2.5009	1.00538	1.9737	0.556705
1.6672	0.99958	1.74845	1.060115	1.74765	1.22505	1.9964	0.53585
0.63811	1.1294	1.71565	0.469275	2.1482	1.5507	1.559	1.35965
0.66234	1.097	2.07695	0.944585	1.5573	1.06065	1.4596	1.39735
0	0.7438	1.773	0.884605	1.28895	0.64856	1.8625	1.6622
0	0.97883	0.56065	0.86145	0.664685	0.30959	0.77261	0.707255
0	1.1499	1.08115	0.730785	0.4474	0.56497	1.0963	1.25795
0	0.38773	0.930415	0.68518	0.1287435	0.08268	0.88402	0.232395
0.52221	0.70983	1.00419	0.914405	0.788705	0.120764	0.88163	0.411035
1.1095	1.4151	1.73985	1.15975	1.4906	0.894295	1.9379	2.46495
1.4216	0.91357	1.6145	1.03715	2.3401	0.429795	1.8979	2.9634
0.8544	1.6313	1.1638	1.5793	2.7343	0.923905	2.3097	1.7981
1.0983	1.7018	1.026935	1.40625	3.12945	0.372945	2.2272	1.4993
0.21095	1.0294	0.815445	1.091475	2.0204	0	1.5197	0.97236
0.11778	1.0165	0.712185	1.101825	1.517	0.068515	0.69859	0.80115
0.81794	1.1452	0.96041	1.5306	0.84204	0.55309	0.92433	1.9543
1.1686	1.4051	1.2221	1.48585	1.36555	1.02197	1.3417	3.9781
1.5368	1.4426	1.20825	1.6592	1.5907	0.902335	2.6788	1.5513
0.77792	1.6511	1.0626	1.6136	1.47255	1.1462	2.0936	1.71235
0.45275	1.2789	0.723255	1.7163	0.852585	0.241929	0.8371	1.13415
0.21767	1.0612	0.91939	1.52965	0.380215	0	0.53608	1.38015
1.063	1.1466	0.82369	0.83592	0.82592	0.035065	1.4124	1.06821
0.60611	1.326	1.14865	1.059125	1.2895	0.230155	1.5727	1.589385
0.26738	0.60426	0.899305	1.72845	1.16846	0.187125	0.97082	1.43749
0.80198	1.0811	1.050105	1.0769	3.66205	0.4434005	1.5051	2.151695
0.44447	0.99229	1.3377	1.29755	3.14325	0.95296	2.0811	2.67755
0.80198	0.91449	1.1313	1.6759	3.08805	0.53103	2.0513	2.32075
1.2648	0.92106	1.2566	1.74735	2.55095	0.79185	1.5838	2.38
1.431	1.3924	1.7872	1.5684	2.6743	0.918165	1.6331	2.32825
1.2091	1.2723	1.3254	1.4509	2.97375	0.75351	2.1944	1.7892
1.273	1.4739	0.53543	1.08741	1.69835	0.90905	0.99106	0.811075
0.53004	1.0959	0.47555	0.748355	0.618115	0.371549	0.78665	0.9882
0.93918	0.55209	1.08745	0.86159	1.086055	0.580805	1.6252	1.2079
1.0749	1.2567	1.1426	0.8854	0.844615	0.708435	1.2663	1.59277
0.68357	1.0152	0.9377	0.753315	0.609255	0.8801	0.88273	0.745395
0.86658	0.77287	0.797505	1.06185	1.2067	1.01597	0.99255	0.829025
0.79492	0.63632	0.992925	1.46265	0.967745	0.47105	0.93818	1.44345
0.92826	0.075652	0.916875	0.66715	0.403945	0.11842	0.78228	0.846425
0.8695	1.1076	0.996105	1.32597	0.863635	0.226275	1.7018	1.52825
0.94156	1.4717	1.24655	2.21995	1.90195	1.4819	1.5671	2.9221
1.0243	1.7692	0.946955	1.1086	3.1387	1.30015	1.4014	2.5426
0.5633	0.84255	1.11445	0.729085	3.2915	1.72765	2.4462	2.26645
1.0215	0.91248	1.27705	0.352695	2.03435	1.10376	2.148	2.56505
0.70732	0.92619	1.34845	1.3709	1.22545	0.1876	1.0016	1.61715
1.3641	1.0435	1.40545	1.2979	1.42065	0	1.3615	1.2113
1.1223	0.96808	1.190175	1.10613	1.3306	0.840615	1.5236	1.43485
0.5136	0.68017	0.861855	0.99247	0.502305	0.586535	0.98642	0.877085
0.35808	0.62589	0.6443	0.580795	1.19925	0.27564	1.1575	1.3717
1.1491	1.3142	1.354	1.215315	2.03415	0.955795	2.4329	1.64675
0.92317	1.7207	1.4247	1.53145	2.08135	0.53833	2.1711	1.88275
0.52461	1.4437	1.43945	0.83503	1.9326	0.44653	1.3777	0.566655
0.35511	0.68363	0.679515	0.760175	1.05065	0.272275	1.1103	1.227
0.77278	0.52134	1.74995	0.76313	1.66015	1.6045	2.7014	2.4562
0.80434	1.056	1.9388	0.947175	2.7779	0.96343	2.322	1.4633
0.74928	1.5817	1.37485	0.61995	1.79315	0.789285	1.4498	0.879825
1.0957	1.562	1.15533	0.777355	2.76745	1.07355	1.9706	1.023255
0.84117	1.5117	1.3014	0.764145	2.30255	1.31715	1.9142	1.17377
1.1871	1.2742	1.03547	1.032255	2.87	1.07705	2.4524	2.7203
1.0029	1.5396	0.98886	1.2329	2.0456	1.056655	1.983	2.85965
0.51025	0.88439	1.3621	0.450045	1.3583	0.89568	1.052	0.98715
0.72561	1.0729	1.26925	0.37237	1.18855	1.08265	1.5554	1.2979
0.82327	0.78773	1.1597	1.1591	1.7508	1.7386	2.3245	2.76495
0.76511	1.2776	1.21885	0.887535	1.3793	0.951165	0.888	1.64555
1.2401	1.2662	1.83535	1.23615	2.79875	0.337305	1.77	2.3374
1.2226	1.437	2.28225	1.42475	2.2924	0.763935	1.8661	1.9902
1.0383	1.4821	2.0353	0.943645	1.8526	1.029235	1.9248	1.72325
1.0724	1.643	1.74775	0.80774	1.43335	1.4993	1.9489	1.39145
1.3219	1.594	1.56985	1.8747	1.90255	1.72265	1.8453	2.1292
1.1285	1.2072	2.02715	1.43585	3.0381	1.47385	2.3456	1.5439
1.1947	1.1575	1.72135	2.11525	5.43585	2.1747	3.1655	2.53
0.91704	1.4881	0.85022	1.19535	3.1198	3.00395	3.2823	2.8841
0.51422	1.1547	0.83218	0.23304	1.19055	1.4263	2.3272	1.308885
0.83573	0.94504	0.76342	0.848665	1.1848	1.012015	1.6446	1.5089
1.6586	0.85089	0.94981	0.88941	2.9627	2.2459	2.7355	2.2533
1.2049	1.0642	0.99114	1.0901	3.48165	2.24835	3.9497	1.89735
0.17772	0.6908	0.740865	1.2336	1.4064	0.96861	1.9688	1.76275
0.51581	0.49194	1.0888	1.03135	1.51105	1.0206	1.5501	1.6373
0.86501	1.2928	1.017755	1.2668	2.79705	1.09125	1.7689	2.02045
0.9797	1.4895	1.024305	1.6885	2.34875	0.84152	1.8818	1.2334
1.5651	1.443	1.2075	1.14643	2.44525	1.0541	1.1977	1.48945
1.1456	1.4435	1.28465	0.760295	2.16285	1.35705	1.6503	1.82945
0.5836	1.1114	1.0476	0.804235	1.69405	1.56115	1.4258	1.4713
0.90808	1.6352	1.60685	1.92625	1.3589	2.33835	1.7545	2.08505
1.4139	1.8697	1.532	1.63735	2.1765	2.8212	2.0762	1.95745
1.9542	1.3789	1.17315	1.11365	2.32795	1.19235	1.4173	2.0603
1.5062	1.2249	0.729495	1.2715	2.566	0.8103	2.3192	1.59905
1.077	0.69815	0.715755	0.919935	1.9215	0.548095	1.4052	1.88615
0.60724	0.73537	0.463825	0.47403	1.35005	0	0	0.781105
0.76349	0.6423	0.881355	1.40935	1.27255	0	0.73539	0.61888
1.0739	0.84151	1.08695	1.71465	1.87485	0.506805	1.279	0.687315
2.0589	1.7556	1.867	1.09605	1.8453	1.31635	2.0807	1.2537
1.2084	1.8177	1.010605	0.861015	1.55255	1.2597	1.5501	1.6314
0.71443	1.5179	1.5321	1.15805	2.40135	1.12418	1.0849	1.86905
0.75203	1.1682	1.3568	1.019425	2.1305	0.71203	1.2905	1.64415
1.7696	1.7442	1.5972	1.25211	1.7561	0.69739	2.6437	0.45423
1.4496	1.2819	1.8442	0.92981	1.8952	0.635425	0.93732	0.54933
0.79724	0.96417	1.4098	1.247	2.38995	0.63126	1.1175	1.27885
1.7515	1.7162	1.824	1.57695	3.03915	0.64814	1.3064	1.9051
0.43446	1.4432	1.31055	1.0433	2.04645	0.6962	0.84966	1.834685
0.54305	0.93618	1.27875	1.13355	1.07705	0	0.59428	0.86348
0.67414	1.3727	1.2643	1.2024	1.4788	1.04326	1.5601	0.61962
1.303	1.4768	0.89124	1.31675	1.2972	1.51335	2.1316	1.0828
1.3257	1.6553	1.376	1.58105	1.8246	1.2111	2.4658	2.1882
0.74325	1.7232	1.94435	1.9704	1.8918	0.672085	2.3413	1.82506
0.88688	1.7273	1.6955	0.956875	1.8524	0.770925	2.5693	1.93088
1.0869	1.7447	1.574	0.629025	0.58842	0.63437	1.6094	1.7841
1.0879	2.0848	1.57305	0.351935	0.979455	1.17175	1.2638	1.2769
0.92846	1.4941	1.123	0.56399	3.23005	0.964095	1.6288	1.49385
0.69919	1.5133	1.10945	0.452065	0.723605	0.866085	1.6219	0.312361
1.4138	0.88723	1.34715	1.3889	2.0165	0.85035	1.3963	1.240365
1.1682	1.0031	1.5473	1.7061	2.41205	1.22745	2.2892	1.31565
2.0438	2.0407	1.73445	2.00475	2.83505	1.76315	1.8411	2.9305
1.4655	1.5293	1.6203	1.74035	3.3637	2.00655	1.9284	3.69255
0.56841	1.1603	1.26655	0.937155	2.46605	1.2236	1.8441	2.28615
1.1089	1.2162	1.4266	0.775015	3.49465	0.89748	1.1551	1.83205
0.86749	1.6127	1.56385	1.018275	1.47045	1.03233	2.6616	2.18835
0.872	1.703	1.41475	1.41335	1.78255	0.74975	1.8135	2.37485
1.2338	1.3244	1.35485	1.40455	2.49405	0.79571	0.97547	1.82185
0.91378	1.4073	1.5852	1.32775	2.0561	0.871075	1.604	0.0127355
0.59844	1.258	1.501055	1.2415	1.0508	0.769635	1.4942	0.699615
1.2323	1.8212	2.0537	1.85655	1.6598	1.3186	1.512	2.91045
1.0005	1.9652	2.39745	2.45105	2.3786	1.1922	1.2664	2.83165
0.39097	1.2837	1.7361	1.79905	1.6132	0.29559	2.1324	2.3614
0	1.5734	1.24025	1.3681	1.20105	0.322415	1.6194	0.51433
0.1226	0.92457	1.1719	1.2313	1.19475	0.35456	1.074	1.201975
0.82372	1.0488	1.3319	1.53515	2.04125	0.85045	1.3877	2.13545
0.7319	0.97433	1.27455	1.45985	1.9388	0.997435	0.92044	0.61166
1.0664	1.6016	1.4329	1.85875	2.63815	1.5168	1.6051	1.21777
0.81249	1.5139	1.9154	2.27385	3.7063	1.44855	2.9955	2.89255
0.85941	1.0195	2.11535	0.755805	2.37055	1.2524	2.3346	2.00035
1.1504	1.503	1.28385	0.97235	2.42835	2.2061	2.1986	3.0954
0.82957	1.1137	1.5157	1.047995	1.57185	1.27235	1.4775	1.79075
1.4239	1.6922	1.6878	1.8681	2.7114	1.12145	1.3047	1.2201
1.1003	1.6922	1.4614	1.6876	2.07835	1.39415	2.3021	1.64935
0.66263	1.3422	1.61645	1.4143	1.7142	1.4129	2.7612	2.5313
0.94559	1.4096	2.23645	1.64675	1.889	1.5183	1.5491	1.48245
1.1707	1.5133	1.9851	1.7349	1.131035	1.2116	0.86536	1.4419
1.2534	1.4073	1.6848	1.2392	0.831035	1.4238	1.1141	1.54418
0.99101	1.58	1.5378	1.11265	0.80008	0.55512	1.0156	1.40825
0.93111	1.6689	1.3282	1.48515	1.39825	0.769855	1.676	2.6032
1.5714	1.8125	1.75845	2.43715	2.42755	0.86518	2.0496	3.1522
1.6073	2.5582	1.72935	2.54695	3.80665	2.1017	3.5682	2.7738
1.1296	1.8435	1.73735	2.5459	3.3525	2.0646	3.3976	2.88995
1.1433	1.1058	1.3071	1.05631	3.16255	1.092045	1.7195	2.57525
1.2531	1.0125	1.4376	1.03154	2.4925	0.69564	1.6452	2.2584
1.6544	1.8299	1.54865	1.08295	2.33155	0.87581	2.2177	2.43005
1.1138	1.8577	1.24675	1.28935	0.92058	0.72013	0.6394	1.3357
1.2718	1.8792	2.1128	2.564	1.07685	0.96495	1.335	1.327575
1.6351	1.8638	2.03615	2.7187	1.76795	0.95375	1.8006	0.9629
1.9681	1.344	2.2878	1.952	1.9121	0.87141	1.3971	1.71195
2.2286	1.625	1.83525	2.30175	2.0689	1.391	1.7192	1.0727
1.9052	1.661	2.66425	1.79725	1.36835	1.23615	1.1665	1.03089
1.0964	1.8396	2.3648	1.9352	0.36012	0.418965	0.63583	1.2863
2.1619	2.0413	2.4866	3.28875	1.10115	0.666395	0.23001	0.810655
1.9774	1.6298	2.25355	3.27465	0.60359	0.647675	0.080106	1.218
1.4495	1.2715	2.1006	2.22425	0.576415	0.1097195	0.26047	1.3519
1.4436	2.2824	1.9486	2.3691	1.18055	0.58355	1.0128	1.6509
1.6833	2.9822	3.09635	2.49145	2.0183	1.000245	1.6654	2.15555
1.7684	3.1714	3.2636	1.746	1.95625	2.14655	1.814	3.15255
1.6333	2.8746	2.25635	2.0692	1.68385	1.4184	1.1716	1.82995
1.9516	2.6456	3.15425	1.56055	2.4701	1.8449	2.8922	2.76445
2.2086	2.0537	2.82895	1.85605	3.0139	1.7574	3.6557	3.5888
1.831	1.3671	2.2936	1.2595	2.3161	1.59415	1.5917	1.9495
1.5804	1.1553	1.80285	1.40725	1.54545	1.061815	1.0594	1.67585
1.1211	1.0968	1.099	1.5579	1.37695	0.630335	1.6047	2.1474
0.93691	1.3964	1.5146	1.15665	2.53055	1.47955	2.1511	2.28805
0.17406	1.4587	1.44525	1.31715	2.7401	1.4185	2.8552	1.84145
0.86328	0.78421	1.294965	0.943685	1.7483	0.706555	1.4114	2.13605
0.4502	0.90544	0.972855	0.81001	1.4171	1.18105	0.4044	0.89799
0.5417	1.4997	1.11195	0.68579	1.00926	0.734995	0.39073	0.340705
1.5682	1.4289	1.6874	1.0584	2.37905	1.2934	1.8759	0.66487
2.285	1.5869	2.2242	1.72095	3.24005	2.183	3.143	2.1917
1.7975	1.6089	1.67765	1.2346	1.44235	1.4823	1.7665	2.5141
1.6676	1.9191	2.21025	2.30705	2.3601	1.4047	1.249	2.8121
2.1554	3.0429	2.71645	2.9278	3.0919	1.85735	2.1816	2.4787
1.7498	2.7629	3.11815	3.29505	3.4696	2.04775	1.9553	2.3615
1.0713	2.2121	2.982	2.0634	2.83285	1.44085	1.6098	2.4857
1.3732	2.2155	1.88315	1.200985	2.2033	1.0798	1.5373	2.778
1.3399	2.2952	1.701	1.4875	1.872	1.11625	2.2504	1.9767
1.78	2.6068	1.23635	1.24765	1.8242	1.55115	2.7158	1.96865
2.3284	1.4398	2.22825	1.37305	3.0124	1.6432	2.964	1.93715
1.3767	1.4956	2.6728	1.8754	2.762	1.32529	1.7567	3.6195
1.7572	1.6803	2.0306	1.69845	2.46145	1.8266	2.162	3.3531
1.5401	1.6785	1.36735	1.48285	2.6827	1.1544	2.3044	1.44242
1.1635	1.6652	1.01282	0.980655	1.4855	1.03172	1.5361	0.63495
0.46921	1.2156	0.99793	0.622165	1.3788	0	0.57593	0
0.78091	0.92403	0.97838	0.649695	0.58183	0	0.16667	0.28476
1.3922	1.6036	1.6366	1.22305	1.8249	0.357195	1.3145	0.957445
2.3462	2.1708	2.21185	1.796	2.6954	1.52045	2.8658	3.1899
2.6706	2.7939	2.23595	2.8666	3.90805	2.66245	3.0825	2.8338
2.4303	3.3948	2.8965	3.5498	4.44845	2.39185	3.9873	2.6211
2.1267	2.6214	3.03315	3.7802	4.8628	2.55635	4.1354	3.9721
1.6892	2.3502	2.5951	2.34375	3.5743	1.9526	1.7894	3.38755
1.0698	2.4675	1.3117	1.44685	1.6029	0.97304	1.9137	1.9227
0.47037	1.7945	1.97135	1.91755	2.42825	1.7563	2.0119	2.40975
0.57841	1.3382	1.70205	1.28805	1.61445	1.22265	1.1229	1.52225
0.63666	1.0684	1.2564	0.575275	0.931525	0.41605	0.55139	0.306465
0.68766	1.2696	1.67145	1.3257	1.040205	0.557665	0.96735	0.533115
0.68766	0.8633	1.73175	1.63645	0.628065	1.28205	0.84952	0.53854
0.65336	0.99236	1.50045	1.75635	1.1746	1.4202	0.6858	1.079625
1.3351	2.4239	2.7435	2.27475	2.78825	3.40195	2.6983	1.81615
2.6338	2.654	3.0544	2.56635	3.70715	4.0396	3.5782	4.74405
1.5016	1.8	1.7842	2.0374	1.98745	2.5169	2.5219	3.47965
0.88713	1.4674	1.3166	1.90045	0.54328	1.34965	1.5768	1.71255
1.0983	1.4198	1.5172	1.57075	1.2261	1.34075	1.2449	0.781375
0.73756	1.5376	0.85413	1.74455	0.886365	1.45915	0.71001	0.73484
2.1528	2.0586	1.81995	1.86745	3.5028	3.1284	2.238	2.9301
1.8247	2.4437	2.48425	2.42335	5.53505	3.8776	4.6006	4.13015
1.2372	2.2647	2.3185	3.1512	6.0632	3.05825	3.126	3.25335
1.5556	1.9598	1.86975	2.52045	2.58045	1.1381	1.9023	1.48795
2.0697	2.4615	1.75985	2.78055	2.8173	0.81737	3.0525	3.33145
1.6924	2.2412	1.8571	2.5294	2.29845	1.46125	2.0506	2.57285
1.5649	2.289	2.46605	2.30135	3.13075	2.5194	2.6899	2.7767
2.2314	2.6972	1.88685	2.91255	4.3779	3.8027	3.437	4.59075
1.6467	2.1072	1.45245	1.50675	2.4891	3.0181	2.0398	2.7147
1.35	2.253	2.09935	1.59305	2.26665	2.84965	1.8578	2.5366
1.5445	1.3775	1.8056	1.57915	3.4398	3.16105	2.4046	2.4217
1.7199	1.6977	1.80815	1.57835	3.6765	3.2574	2.017	2.4631
1.948	2.8043	2.0958	2.26605	4.76565	4.99045	3.1279	3.5656
1.3693	3.6228	2.7382	2.40205	3.9422	4.3694	3.7926	5.16705
1.3395	2.4052	2.95385	1.81975	3.75955	3.84455	3.1426	3.61855
0.62883	0.959	2.23695	1.4708	1.83655	2.9215	1.7655	2.3469
0.62175	1.1925	1.4978	1.452	2.00815	1.6082	1.7835	3.0488
1.1811	1.5626	1.79345	1.54305	3.3991	1.38975	3.2172	2.89985
2.2933	1.8384	1.5448	1.34285	4.26085	1.5885	3.8929	2.1241
1.9111	1.9747	1.79515	1.17825	3.72985	2.299	3.6552	2.5658
1.4896	1.4321	2.0471	1.5431	2.5696	2.1075	2.6274	2.5272
1.7768	1.3987	2.4918	1.2215	1.61135	1.57185	1.1231	0.908025
1.2986	1.1147	2.01435	0.773745	0.80237	1.2543	0.73111	0.807905
1.3268	1.2485	1.5027	1.255425	1.6183	1.173	1.7799	1.2209
1.8614	1.5061	1.75345	1.94905	1.9474	1.5242	2.2444	1.7529
1.7073	1.1839	1.613	2.3089	2.2132	1.82395	3.4052	2.57455
1.7072	1.9713	1.6743	1.29255	3.18295	1.3186	3.7176	3.9699
0.9768	1.6511	1.9234	1.013925	2.74425	1.2944	3.1941	2.30965
1.0616	0.6038	1.29365	1.32645	1.84185	0.5029	1.476	0.949175
0.83261	0.65059	0.75701	0.85964	1.23805	0.263075	0.24191	0.319095
0.39224	0.45654	0.593405	0.870355	0.88318	0.700345	0	0.101145
0.39096	0.82146	0.671485	0.82937	0.687565	1.25535	0.64506	0.544565
0.84854	1.6933	1.1095	1.01851	1.9252	1.3108	2.6335	1.3057
0.29255	1.209	1.1595	0.92025	2.2454	1.1092	1.8492	0.84998
0.85249	0.82019	1.3603	0.772265	2.00975	0.617375	1.8784	1.637885
0.83952	0.90799	1.13543	1.118255	2.44495	0.630625	1.6526	0.332195
0.6445	1.0876	1.27916	1.01835	1.5854	0.899375	1.158	0.926615
1.1125	1.4017	1.4291	0.816105	2.9138	0.80422	1.1056	2.5796
1.0115	1.3706	1.70165	0.789125	2.24205	0.747	2.3934	2.05055
0.94349	1.4402	1.54855	1.229	1.85875	1.1525	2.5509	1.245
1.6629	1.7774	1.94625	2.0287	2.29325	0.998675	1.8665	1.70775
1.2393	1.3047	1.95235	1.2786	1.1954	0.83651	0.77736	0.746855
0.38432	1.2677	1.11385	0.865995	0.56807	0.1795	0.56347	0.4626
0.19065	1.2332	1.13535	0.654445	1.2961	0	1.1031	1.6261
0.0088427	0.97245	1.2396	0.43749	0.937275	0	0.65965	0.73782
0	0.57806	0.618025	0.683035	0.251485	0.1878245	0	0.2038645
0.32177	0.52531	0.82844	1.14335	0.91132	0.80299	0.46525	0.65325
1.1782	1.5051	1.0257	1.3733	2.40645	1.20755	1.2468	1.2912
1.7332	1.5775	1.8505	1.33025	2.2609	1.4926	2.0833	1.62185
0.8611	0.90647	1.4242	1.5255	1.62995	0.995855	1.4008	1.38045
0.89561	1.1189	1.63505	1.83875	1.4771	0.923695	0.99323	1.185045
0.74563	1.1885	1.7785	0.97753	0.85701	0.213205	0.93921	1.38125
0.47531	1.6453	1.23814	0.72277	1.15495	0.2079715	0.87779	0.94375
1.1014	1.6239	1.07935	1.2944	1.82485	1.35355	2.2444	1.98255
1.2791	1.1155	0.93955	1.015855	1.8147	1.608	1.9505	2.93745
1.1972	1.1269	1.5772	1.08525	3.12725	0.611195	2.3946	1.7603
0.63276	0.91816	1.2711	0.78813	2.1695	0.26737	0.90587	1.35747
1.0311	1.084	1.3867	0.664245	2.7773	0.29084	1.1776	1.68825
1.1264	1.6889	1.28235	1.0984	2.76715	1.31075	2.8892	1.28995
0.90617	0.65198	0.871495	1.054935	1.4999	1.2343	2.108	1.6562
0.68656	1.0712	1.2919	1.0839	1.8198	1.05495	2.7248	0.45253
1.3218	1.1643	1.46045	2.38955	3.0388	1.22415	2.2144	0.556355
1.1238	1.6164	0.970945	1.3838	1.91685	1.5843	1.8614	2.3785
1.0653	0.59902	1.2692	1.8965	2.3977	0.77268	1.7095	1.75235
0.7857	1.1261	1.41855	1.7797	1.7965	1.22445	2.1909	1.78515
1.0708	1.4136	2.1841	1.2527	2.13655	1.3442	1.6541	2.1395
1.1828	1.8976	1.51075	0.83533	1.28895	0.571655	1.6581	2.02205
1.4925	2.2317	1.38795	0.710785	1.94675	0.66292	0.98332	1.5856
1.1792	1.7928	1.6439	1.1876	2.45095	1.07935	1.3471	1.7202
1.3322	1.8016	1.34375	1.3906	1.8106	0.877575	1.0864	1.89435
1.5834	1.048	1.58595	1.39495	1.06001	1.47865	1.3826	0.8497
1.0652	0.68536	1.65395	1.222335	0.830445	0.27113	0.7065	0.711675
0.93297	0.78668	1.1406	0.564145	1.4709	0.584995	0.77141	1.16129
1.1841	1.2342	1.87	1.3306	2.255	0.788735	1.4606	3.3334
1.3845	1.6292	2.1391	1.339	2.87175	1.06473	1.2726	2.34945
0.89146	1.5998	1.9211	1.2432	2.308	0.82616	1.1934	2.07015
1.2405	1.8102	1.83585	0.77511	1.1514	0.650695	1.9655	2.08115
1.0983	1.9788	1.98175	1.33965	2.2402	1.28645	2.7293	1.294255
1.318	1.9284	1.7591	1.80395	2.85315	0.9848	2.5065	0.829935
1.2079	2.1139	1.78065	1.77895	2.5118	0.95903	1.8261	2.1966
1.1684	2.3743	2.0839	1.34855	2.06355	0.724565	2.3623	1.84615
1.3518	1.598	1.1105	1.58035	1.3374	0.737785	1.6199	0.287185
1.4302	1.8737	1.7085	1.1776	1.2955	0.449835	0.73539	0.06962
0.89685	1.6011	2.3962	1.464	1.53635	0.027344	1.2024	0.90743
1.2255	1.6778	1.63215	1.34445	2.7169	0.821365	1.3576	1.38915
1.2908	1.8025	2.1726	1.07474	1.8143	0.602935	1.6222	1.1523
1.2857	1.4441	1.5161	1.3755	0.799175	0.677805	1.5182	1.2397
1.0521	1.2296	0.78462	1.5174	0.885005	0.617415	0.33627	1.016755
0.49197	1.5883	0.63098	0.962825	0.79033	0.09015	0.021056	1.141815
0.055425	0.94112	0.302635	0.91132	0	0.101043	0	0.27046
0.11247	1.0629	0.471425	0.95426	0.020229	0.227995	0	0.57707
0.69968	1.1961	1.15065	1.40995	1.072	0.776025	0	2.0651
1.3115	1.3467	0.75855	1.5991	1.75035	0.471965	0.95791	1.08403
0.26773	0.43	0.576045	0.76081	0.5537	0.323565	0.87698	0
0.78336	0.85909	1.373	1.2807	1.1101	0.630265	1.2716	1.53875
2.055	1.8789	3.1173	1.6397	3.36325	2.19435	3.5899	2.48725
1.23	1.2165	2.5681	1.664	3.0662	1.6053	2.2134	2.5413
0.78226	1.5967	2.437	1.07225	1.41895	0.967865	0.95219	1.81205
1.1012	1.937	3.23925	1.22065	3.13495	1.43695	1.3406	2.7747
1.0906	1.4261	1.7052	1.3598	2.2892	0.627725	0.93023	1.208675
0.6687	1.3835	1.186485	1.4689	1.5879	0.732425	0.63622	0.67575
1.1709	1.4254	1.20545	1.6073	2.2304	0.391835	0.95107	1.616
1.2244	1.2432	1.041755	1.050125	1.42235	0.779915	0.63604	1.80505
1.0092	1.2354	1.217	1.19985	0.789335	0.381445	0.77787	1.0042
0.9945	1.1301	2.02615	1.64595	1.009325	0	1.0569	1.39785
0.86104	0.58813	1.47455	1.80015	1.206445	0	0.58889	0.98087
0.81094	0.83893	1.09068	1.3837	1.4346	0.37525	1.0153	2.65925
0.95779	1.939	1.99145	1.47935	2.72895	0.65669	1.7479	2.31835
0.75315	1.2429	1.68025	0.81798	1.64975	0.385445	0.7898	1.675
0.67434	1.6186	1.29655	1.35515	1.4149	0.77723	1.2115	1.73845
1.2347	1.6224	1.05024	1.32475	1.71185	0.660705	1.6994	2.2497
1.0993	1.4637	1.84835	1.16085	1.3487	1.8102	1.9611	0.946205
1.3638	1.2496	2.82285	1.73595	2.59455	1.89785	3.2404	2.66945
0.88924	1.4069	2.15545	0.856205	1.08885	0.879935	1.6436	1.3328
0.59715	1.3452	1.75275	1.0787	1.60455	0.875875	1.8905	1.0395
0.84832	1.0414	1.666	0.8832	2.18945	1.06164	1.4324	1.366
0.40306	1.1231	0.76261	0.791505	0.60281	0.32316	0.24481	0.54648
0.52022	0.92606	0.676305	0.918865	0.458945	0	0	0.24141
0.50133	0.7991	0.543635	0.46361	0.61698	0	0	0.1842855
0.12047	0.58138	0.291205	0.09484	0	0	0	0.24502
0.63522	0.65853	0.3616	0.46899	0.43353	0.48292	0.6587	1.01013
1.007	0.52939	0.75638	0.813915	0.26202	0.459185	0.85613	1.29095
0	0.52753	0.568555	0.457275	0.122825	0.453085	0.51188	0.64247
0.70981	0.76043	1.31325	1.2659	1.1441	1.80385	0.93312	1.66745
2.6746	2.4852	2.8152	2.8615	3.7961	5.8041	4.6997	4.11335
2.746	4.1643	3.3751	3.657	4.8507	4.6104	6.5207	5.5461
3.3918	3.4745	3.77855	3.50385	4.9997	2.7574	3.6231	4.6552
2.3667	2.4914	3.7954	2.3287	2.58325	1.60805	1.928	3.1199
1.1634	1.6297	2.5607	1.6535	1.2915	0.310745	2.4218	1.151
0	0.66286	1.30435	0.42086	0.93155	0	1.1281	0
0.30024	0.63793	0.813765	0.515325	0.67041	0	0.37764	0.322695
0.39439	0.81862	0.52066	0.812055	0.231436	0.26897	0.76798	0.449215
1.2133	1.5393	0.82769	1.64105	1.068905	0.926195	0.93951	0.712385
1.5132	1.8893	0.919355	2.50195	1.3026	0.8632	1.1026	2.02495
1.5778	1.4888	1.6575	2.21325	2.46895	0.84297	1.6176	3.16845
0.98953	1.4773	1.74885	2.0398	2.1793	1.1414	2.4317	2.5949
1.0952	1.311	1.06685	1.90525	2.23625	1.40315	1.2627	1.8874
1.0679	0.9726	0.9901	1.70945	1.4444	0.1009795	0.67543	0.934645
1.6914	1.5409	1.5286	1.6042	0.977645	0.932745	0.77242	1.9834
1.2185	1.7515	2.45745	1.6731	2.06445	1.5373	2.1248	2.9942
1.4059	2.2773	2.2939	0.83139	2.88955	2.01665	2.4449	2.7541
1.2535	1.7737	1.79045	1.66725	1.74505	1.81505	2.3974	1.753115
0.55072	1.1305	1.4609	1.6636	1.27235	1.27415	1.3779	1.8307
1.3954	1.3129	1.7211	1.3967	1.96715	1.4079	1.6422	1.308
1.7789	1.2887	1.6271	0.888145	2.09665	1.20455	2.1443	1.87185
1.4421	1.5252	1.22795	0.97058	1.9192	1.8595	1.9598	2.26525
1.6209	1.874	1.5075	1.4506	1.6543	1.269175	1.8402	1.66265
1.4976	1.6911	1.38095	1.169735	1.4731	1.3953	2.0379	1.19495
1.2245	1.5756	1.4213	0.910165	0.937255	1.08345	1.4585	0.5320505
1.2034	1.0312	1.2847	1.3484	0.867615	1.0303	1.256	0
0.77893	1.1836	1.35015	1.7269	1.09825	0.94783	0.86986	1.20027
0.93015	1.4377	1.33485	1.5557	1.28435	0.82428	2.2208	1.4387
1.2172	1.1045	1.792	0.80387	1.82285	0.664675	2.4344	0.87653
1.1013	0.77457	1.3899	0.63711	1.82635	1.006775	2.5711	0.07209
0.4529	1.4028	1.9405	1.211075	2.03285	0.704855	1.4254	1.49975
1.3675	1.5507	1.8527	0.451345	2.2818	0.41627	1.4489	0.985445
0.75154	0.90572	1.66715	0.5545235	0.811465	0.3051	1.5888	1.70035
0.8365	0.90259	1.24725	1.5825	2.35615	0.24403	2.169	3.22415
1.2112	1.142	1.60465	1.78655	1.38425	0.632645	1.3262	3.2921
1.5295	1.1048	1.83205	1.74005	1.46615	0.156015	0.9563	1.67385
1.1406	1.3105	1.29505	1.801	0.9207	0.468355	1.2058	2.1348
0.8508	1.3854	1.36165	1.5786	2.49435	1.4877	3.2403	1.54822
0.91413	0.88826	2.24155	1.4245	3.19465	1.32475	2.5796	2.52655
1.0006	0.78632	1.82405	1.54435	1.2548	1.01308	1.5131	1.56725
0.83089	0.85825	1.2722	1.5666	0.928025	0.14535	0.54355	0.90217
0.7635	1.3667	1.5537	0.999575	1.25695	0.842035	1.4369	1.09264
1.5727	1.954	1.34775	0.90566	1.95465	1.43805	2.2881	1.89065
2.1643	1.3804	2.03085	1.338055	3.1677	1.4039	3.2911	1.9218
1.464	1.7168	2.77555	1.28142	2.2692	1.70455	2.7742	3.0339
1.9653	2.4579	2.04175	1.16665	3.3934	1.74265	2.9887	1.90575
1.4853	2.5637	1.9746	2.05745	2.8591	1.3073	1.9256	2.81395
1.9687	2.0669	1.8057	3.17395	2.66995	1.40285	2.8581	1.86145
1.6473	2.2079	2.7575	2.3876	2.788	1.61765	2.2016	1.97855
1.7197	2.2978	2.56665	2.1936	2.92025	1.89325	1.5146	2.4145
2.3022	2.4447	3.0004	3.3469	2.27655	2.02605	3.602	2.3075
2.0142	2.4761	3.24385	2.8084	2.2811	1.91925	2.4686	2.33705
2.2883	2.0156	1.98045	2.2286	2.40415	1.9772	2.1612	1.26475
1.4539	1.6672	1.8823	2.0243	1.8864	2.05685	2.7127	1.75325
1.5696	2.2348	1.84315	2.05985	2.3065	1.69505	2.3181	2.44755
1.0305	1.8035	1.91155	2.47375	2.3751	1.022375	1.8015	1.4499
2.58	2.4196	2.16775	2.34935	2.7344	2.2677	2.7584	1.9444
2.6582	2.403	2.48205	2.6611	2.73255	1.8728	2.9579	1.44345
2.08	2.9129	2.6944	2.93635	2.21755	1.679	3.0266	3.33265
3.0195	2.1629	3.10875	3.54855	3.371	1.4783	2.5606	1.87295
3.0895	1.4701	2.482	2.93485	1.26515	1.21625	2.2322	1.12615
2.0535	1.5504	2.11515	2.20285	1.65225	0.83626	1.5555	1.205205
2.0709	1.2368	2.07775	1.77365	1.195415	0.501805	1.6693	1.6427
2.348	1.6818	1.9177	1.6368	0.98338	1.12449	2.332	1.137095
2.317	2.2599	1.8158	1.5475	2.58685	1.6405	2.2632	1.5677
1.636	1.5654	2.10865	1.82175	2.43975	1.38275	1.6728	2.83085
1.476	1.4601	1.6163	2.7276	2.1249	0.85042	1.9316	2.07155
1.5317	1.5413	1.51725	2.0112	1.76725	1.8133	2.2748	1.7199
1.3233	2.0866	1.81175	2.1038	3.28085	1.3623	2.2275	1.4139
1.9835	2.616	1.8041	1.906	3.065	1.113665	2.6098	1.05574
1.4843	1.8378	1.3628	1.67705	2.195	0.95373	2.265	2.0439
1.8105	1.4374	1.13175	2.1822	1.8588	0.94261	1.9694	2.07925
0.82971	0.42589	0.58271	1.1113	1.19105	0.254874	0.5974	1.083355
0	0.22768	0.194967	0.55368	0.535935	0.034831	0	0.204355
0.12133	0.55152	1.149	0.44981	0.399475	0.40579	0	1.01399
0.86049	1.0268	0.888795	1.015835	0.6408	1.0058	1.3157	0.872405
1.2579	1.0468	1.5822	1.62905	1.12415	1.1521	1.7541	0.799825
0.64529	0.4809	1.007475	1.644	0.57031	1.041155	1.2405	1.50655
1.423	1.8547	2.085	1.3995	1.7917	1.5329	1.169	1.8483
1.6771	1.9781	1.8187	1.7415	3.04485	1.64985	2.3498	4.23335
0.99471	1.2981	1.57305	1.4491	1.75985	0.83501	1.5581	2.3319
1.451	1.6517	1.5546	1.96085	1.92855	1.24805	1.7202	2.5577
1.2156	1.4017	1.6101	1.04962	1.4555	0.96327	1.3881	1.6538
1.8577	1.7582	2.3202	1.43715	1.885	0.854485	1.2762	1.6428
2.007	2.7887	2.88995	2.41965	2.8417	1.9193	2.6057	2.66745
4.1494	3.3943	4.1593	3.19755	2.95965	1.9664	3.9813	1.28385
4.802	2.9352	5.0321	4.54425	3.24165	2.4662	3.4738	2.0088
4.2353	3.6545	5.04255	3.8704	2.63535	2.17415	2.2083	1.856
5.5971	4.2263	5.3004	4.44315	2.0376	0.947135	1.1103	0.807285
8.3616	7.0204	9.64275	6.90805	3.06575	1.7989	2.1169	2.19755
11.413	10.304	13.794	10.469	4.40695	3.5	3.0547	3.7483
20.372	15.882	17.7165	14.1275	6.684	5.01715	5.5018	5.64205
29.31	22.518	24.428	16.879	6.3451	6.891	6.9665	5.88145
33.258	23.945	30.0765	25.566	5.95105	8.41815	6.4661	5.9719
50.908	35.898	41.1815	34.1355	9.0568	9.56265	10.427	7.545
66.137	57.185	59.0135	49.389	16.239	16.1055	18.326	16.4515
76.195	71.12	68.805	65.131	24.861	27.1885	22.066	21.977
93.252	82.145	77.3965	73.213	31.871	36.5445	28.9	28.5715
93.291	94.998	90.1385	86.4815	39.569	53.8185	40.103	46.318
150.41	147.72	127.725	135.505	82.862	108.345	88.406	90.001
215.01	197.98	179.335	201.15	100.8275	153.52	119.73	135.705
307.64	271.22	232.925	277.345	173.51	242.45	197.15	217.94
331.29	294.1	257.3	289.91	216.49	285.4	262.21	251.38
256.24	236.49	222.545	256.365	174.17	234.145	202.51	214.82
222.27	163.14	189.52	194.9	74.582	120.58	88.321	103.655
147.22	104.03	136.31	125.18	33.881	52.2775	38.145	39.7395
74.597	54.407	68.559	69.585	9.4055	23.894	14.75	13.609
135.06	119.59	126.08	133.245	58.9005	91.922	70.042	61.5815
330.5	302.05	303.415	306.15	305.765	401.11	332.17	332.13
427.1	417.84	438.995	438.06	419.42	595.33	532.51	517.27
568.54	496.35	517.605	515.365	562.695	837.805	685.23	652.42
434.4	408.14	416.235	388.82	461.375	645.495	548.39	438.24
353.93	308.46	311.18	313.36	261.95	386.57	335.87	265.775
309.37	226.51	243.575	240.72	187.045	265.25	225	198.34
204.46	152.1	173.765	167.595	117.31	153.045	143.7	124.46
135.72	117.73	120.385	111.61	85.086	109.875	101.24	111.295
89.67	80.699	79.217	88.688	54.266	71.8685	54.781	70.62
56.19	54.313	58.927	65.7575	29.301	45.1385	39.865	41.289
56.501	54.325	53.7275	57.815	28.937	39.8145	35.174	38.0875
39.621	40.574	36.463	36.1255	22.8565	27.8355	24.204	30.8165
23.409	24.248	25.183	23.765	12.2435	15.2775	12.428	19.4515
10.553	13.23	13.142	11.8635	4.94215	8.6132	5.6458	8.97845
5.3233	6.5134	6.16675	6.43145	1.92065	4.51215	1.8014	2.80805
3.7842	4.3312	5.2768	4.78565	3.2253	3.4288	2.9371	2.56695
4.8055	3.6825	5.0512	5.6903	2.70315	2.9451	3.8456	1.9658
2.702	2.2312	3.8676	4.2629	1.2539	2.0379	1.679	2.48755
2.7528	3.7076	3.36975	4.378	2.3957	3.2408	3.3537	2.18185
2.977	4.9245	3.2884	5.08035	3.82455	3.85765	3.8039	2.7148
1.8033	2.4948	2.8985	3.90615	2.35635	2.4702	2.1775	2.7568
1.3225	1.4355	1.6379	3.0922	1.04413	1.3529	0.98488	1.37495
1.3328	1.6571	1.9021	1.8368	0.998745	1.085	1.6651	0.55445
0.94284	1.6555	1.82425	2.14385	0.856885	1.097105	1.9485	0.827345
0.61021	1.7271	1.6179	1.65925	1.156285	1.3945	2.056	1.3495
0.83555	2.2058	1.63955	1.9189	1.413	1.7577	1.0839	1.7385
1.7222	2.3397	2.16705	1.95185	2.0726	1.62905	1.8748	2.05745
2.3341	3.176	2.54615	2.46645	2.2775	2.71485	2.7124	2.45965
3.4329	3.959	4.1834	5.0241	3.38495	3.21825	4.0511	2.9984
1.9926	3.0638	3.04245	4.1314	2.94295	2.19525	2.7651	2.7519
1.9149	2.3831	2.3346	2.56425	2.5646	1.64495	1.1939	1.89735
2.1839	3.7885	3.28415	2.51435	3.64205	2.45085	1.918	2.53975
3.9338	3.4227	3.4685	4.9281	4.3945	3.2716	3.372	4.7479
3.9707	3.4165	3.169	3.60475	2.883	3.57735	3.6964	4.9344
2.0363	2.6519	2.7094	2.20595	1.6738	2.78005	2.1486	3.6618
1.2694	1.6326	2.05325	2.33395	0.88828	1.4207	0.35069	1.23635
2.6821	2.9116	4.55545	3.3064	2.18	1.94805	2.5615	1.3455
3.0918	2.8544	4.3566	2.8177	4.1239	2.4829	3.925	3.59775
3.623	3.5689	4.30635	3.0858	5.8765	3.9659	5.1705	3.2703
3.6981	3.4474	2.9107	3.94625	4.73525	3.65295	5.1113	3.24645
2.3923	3.4089	2.74435	3.4422	4.2226	3.91255	3.7144	3.38245
1.6085	3.3445	3.1754	3.24085	2.8552	2.428	2.3402	2.2696
1.1525	2.0916	3.2381	2.7919	2.74485	1.6952	1.6128	2.58535
2.0109	2.0287	2.6521	3.13015	2.60275	2.121	2.062	2.4582
3.4308	3.6646	3.79775	2.6862	4.6032	2.5937	4.6933	3.6266
3.0219	2.6908	3.4027	2.14515	2.87015	1.34795	2.3151	1.8859
1.7185	2.3995	3.23465	2.65495	2.1824	1.6038	2.2734	2.48395
3.7464	4.1924	4.8879	4.67995	5.0196	3.21495	5.4486	4.2318
3.2547	3.4322	4.12245	4.1251	4.6764	2.8605	4.0013	2.6135
4.6144	3.3453	3.6585	3.06765	3.3362	3.3496	4.0253	4.265
2.4472	2.4446	2.71	2.84845	1.9207	2.6325	2.8521	2.747
2.7716	2.7294	3.74635	4.4184	2.7095	2.5534	3.6531	2.12305
3.5187	4.3028	5.40125	5.83175	3.52095	4.62205	5.6995	4.57745
5.2497	6.0474	5.9457	7.0885	6.48595	6.91955	6.5831	6.61605
6.5231	7.1933	7.5304	5.94565	6.75705	7.1647	8.6053	7.5024
5.1039	6.1178	5.3039	6.1019	5.1434	4.69505	4.3936	5.5533
4.2939	4.3178	4.6324	3.88135	4.26925	3.30515	4.4997	5.7421
3.7386	3.4724	4.0878	3.0457	3.12955	2.4242	3.328	4.6476
5.5121	4.4776	4.2942	4.20585	4.6985	3.6659	6.7534	4.6258
3.7501	3.0941	3.90175	3.00715	3.0097	2.0848	3.7654	2.74185
1.0765	1.9055	2.1823	1.53925	1.267365	0.739995	1.7097	1.6246
0.978	2.4208	1.85645	1.91265	1.13995	0.43993	1.4382	0.92149
0.80298	1.1814	1.1398	2.07745	0.6946	0.199405	1.6328	1.25445
1.0289	2.2653	2.0735	2.07005	0.785985	1.00855	2.2971	1.901
2.0265	3.2028	3.1465	3.00515	2.1603	2.64535	2.9968	3.3943
2.3274	3.5109	3.216	3.21415	2.44405	2.80085	2.3266	2.523
2.2295	2.3067	2.3381	2.52445	1.26635	1.71405	1.5556	1.2445
1.9518	2.4889	2.88925	2.71615	2.77455	2.0071	2.2302	0.87854
3.5619	3.3831	2.869	3.75845	4.9308	2.83625	3.6192	3.64845
3.6193	2.8785	3.0248	3.23905	6.18575	3.52445	3.6321	3.87985
3.5245	2.8333	3.9333	2.99825	4.41595	3.03485	3.317	3.11435
1.5977	2.3233	3.1581	2.5551	2.478	1.86135	2.3157	2.64255
2.7722	1.9772	2.7295	2.60795	1.6031	2.05795	3.778	2.64795
3.194	2.4962	3.01705	3.43645	4.06895	2.57185	3.5818	2.58945
2.3262	2.4287	3.3489	4.48495	2.63755	2.25345	3.5878	2.4885
1.0022	1.7412	1.79535	2.22005	0.81337	1.1416	1.1966	1.74225
2.1881	1.7307	1.96965	1.59505	1.767	1.4458	1.2822	2.8272
1.7215	1.9443	2.32655	1.383	2.33635	1.49965	0.94093	2.50885
0.80749	1.8094	1.6703	1.30485	0.848165	0.820935	0.4516	0.68715
2.5021	2.3669	1.78415	2.44	2.87765	2.35605	2.7752	1.90915
4.4182	3.7405	2.99735	3.0035	5.80475	4.0014	4.7442	4.2096
3.4286	3.5989	2.9853	3.83445	2.6674	2.7122	2.9223	2.0531
4.1447	5.3458	4.61245	4.04425	4.76695	3.559	4.1533	1.94495
4.1245	3.8297	4.6261	3.42665	4.6151	3.52105	4.0315	2.9122
2.1488	3.4572	3.40445	2.93095	3.16775	3.59485	3.688	2.19075
1.7744	2.7173	3.15735	2.9081	2.63915	3.537	3.7269	1.3522
2.0459	2.3494	3.1342	3.4516	2.96715	3.6534	3.1726	1.83495
1.8234	3.215	2.9398	3.451	3.9234	3.0185	3.4705	2.98185
1.6955	2.1117	2.33435	2.23005	1.1037	2.02445	1.8539	1.6329
2.2814	1.4602	2.53675	1.51965	1.5795	2.1187	3.0333	1.6963
2.6199	2.585	2.79735	2.52505	1.2146	2.062	2.9377	1.8397
2.3851	3.2782	3.30075	4.1455	1.41745	1.9489	2.7455	2.274
4.4232	5.4395	6.1009	6.2895	3.6596	3.9817	4.042	1.97175
6.8155	7.4651	7.17365	5.7843	6.79375	4.8072	4.3312	3.43165
4.7233	6.3974	7.47925	5.22335	3.92605	4.91005	4.3055	3.2881
3.3119	4.3746	5.54585	4.7121	2.81785	3.45125	3.794	3.42855
2.4611	3.0832	3.16435	3.4441	2.4255	2.3162	1.9031	1.9183
2.9314	3.4983	4.7512	3.40105	2.7363	2.754	2.7915	3.05985
2.9492	5.1003	4.74495	5.40795	3.1648	3.70425	2.1657	3.82535
3.9641	4.5105	4.72545	4.36565	4.2887	4.5818	3.6151	2.94855
3.6406	3.9001	4.8821	4.00585	3.9893	2.7543	3.8539	3.2451
4.0991	3.9567	3.1493	3.6565	2.6654	2.7875	2.7217	2.3683
3.5555	3.5157	3.561	4.03415	2.04515	3.16865	2.8328	2.13455
2.961	3.3924	3.72795	4.0365	2.1644	3.563	3.7034	1.8355
2.755	3.1961	3.51955	4.16985	3.17615	2.5939	2.7998	2.41345
2.3147	2.434	2.6055	3.45035	1.7197	1.74525	1.7411	1.9253
2.7486	3.108	2.1241	2.44915	4.33485	2.36915	4.178	3.85725
1.9524	2.0352	1.8571	2.4889	4.37775	1.9465	4.6045	2.12095
1.4198	1.1334	1.86585	1.71995	1.3985	1.21535	2.1758	1.69225
0.78495	0.8771	1.071465	1.1307	0.48843	0.422565	0.93412	0.555945
1.3784	2.0992	2.4492	2.4102	1.17535	1.5041	2.0692	1.65785
3.2578	2.7829	4.39685	3.6505	3.04395	2.59235	3.7982	3.4265
4.9991	5.0841	5.04635	5.4876	4.25485	3.2187	6.3613	5.0262
6.1427	5.1367	5.56455	4.3915	4.22095	3.38205	4.6906	4.98045
6.8348	4.845	5.1027	4.92015	5.7467	4.11585	7.0736	5.9093
3.5467	4.1072	3.8648	4.34	3.00685	2.8803	3.5047	3.20445
4.5725	4.6661	4.7766	4.1464	3.585	3.41895	4.1918	3.1556
5.4806	5.1791	7.65135	4.863	5.0464	5.3818	5.4938	4.0916
5.5237	4.5577	8.6847	4.62675	6.09375	5.4686	4.6616	5.0196
6.8486	6.1558	9.0325	4.9218	7.2281	8.9102	6.2964	7.4177
8.894	8.1977	9.9798	6.797	9.03585	11.695	9.3311	9.58235
11.482	10.064	12.2655	10.00125	11.8425	15.195	12.896	14.393
12.201	9.9023	10.5135	10.8805	11.32	12.841	10.72	11.4395
9.1048	8.5096	8.5554	9.67125	11.992	12.027	10.023	9.65425
3.528	4.7849	5.103	4.7584	6.3553	5.8319	5.6043	4.2643
2.6027	3.0655	3.80195	3.5703	2.9266	3.3096	2.5085	2.1992
2.5533	3.4258	3.7952	3.186	3.2627	2.2234	2.4997	1.6865
0.82802	1.8673	1.52415	1.40065	1.43315	1.72055	1.1744	1.022455
2.5033	2.352	2.12845	2.71795	3.12305	4.2482	3.2647	2.94685
3.9074	3.4044	4.21785	3.96615	6.669	5.895	6.6119	3.62015
5.981	5.6363	6.8823	5.82285	8.24765	10.07365	9.3856	7.3347
7.0444	7.2927	7.37895	5.2453	9.5204	9.9631	9.6243	8.67415
6.8488	6.8735	7.3613	8.63355	10.02795	7.17315	8.3308	9.77515
8.146	7.9691	9.5875	8.00055	12.629	10.23435	12.373	10.425
6.1318	6.99	7.70925	6.2865	6.57115	6.7854	7.9494	7.99885
2.1929	3.2863	5.38455	2.67	3.9518	5.2918	3.3831	4.1109
2.611	3.9949	4.7604	3.60715	4.38575	4.5118	4.7349	4.1055
6.1632	7.041	6.81145	6.255	10.498	8.5753	7.9817	6.9756
4.5958	6.6963	7.6771	5.20595	8.58865	9.319	9.5649	8.96055
5.7448	7.3401	8.08995	5.8654	13.3905	12.2895	12.931	9.3777
3.9238	5.0782	6.6248	4.6175	10.338	11.7445	10.758	9.9732
3.0503	4.4082	4.7527	4.09255	8.68645	9.5969	10.065	9.7269
2.0307	3.0513	3.76495	2.15785	7.16175	8.39315	6.7291	7.1847
1.1924	2.7526	3.0732	2.59145	6.22915	6.39385	7.06	7.4328
1.7886	2.8882	3.13675	3.69825	6.3659	8.2719	6.8128	5.5622
3.1327	4.8028	4.1381	4.45335	6.39065	10.898	5.7891	5.996
5.9527	6.238	6.9188	4.4236	11.6765	13.845	11.175	11.00875
5.2584	5.09	6.15155	5.1892	9.98195	10.31245	10.933	9.96515
5.8739	5.0624	5.71405	5.4761	12.112	11.23	11.286	6.2247
3.5541	4.067	4.36155	5.0826	8.0925	7.54915	6.9464	5.36095
2.8702	3.7696	4.14525	2.87725	4.581	5.85875	4.3453	4.265
7.0205	5.142	7.04185	5.01825	11.582	14.2225	13.777	8.5765
12.161	7.9945	10.9495	7.38005	21.9665	21.926	23.217	18.014
11.977	9.7583	12.312	8.1169	18.113	22.7635	24.162	16.535
10.398	8.2094	11.884	8.75225	14.988	20.6355	17.964	16.5845
21.882	15.352	18.0005	13.719	40.9895	50.1305	48.605	37.631
32.898	23.573	27.6275	23.3345	55.815	79.3325	76.805	51.661
51.133	36.023	41.55	31.27	89.4115	113.455	103.76	74.2325
45.366	34.828	41.397	34.474	77.778	91.3465	84.567	69.1445
40.983	34.547	40.859	32.037	60.921	83.1065	70.398	57.383
40.963	36.101	41.663	36.607	56.652	77.806	59.309	56.676
56.66	46.455	53.511	45.256	61.6525	95.041	69.32	70.2165
88.776	69.063	76.5415	67.875	88.6645	129.265	107.08	92.424
102.07	89.708	102.5945	85.5935	116.655	162.67	123.15	120.455
119.73	113.19	124.62	110.28	138.77	194.835	148.99	157.89
87.825	85.098	94.9505	101.3515	96.982	174.15	95.91	132.595
84.65	89.287	92.5035	103.915	91.6855	171.775	82.849	128.44
135.81	118.31	138.745	167.32	135.48	219.02	131.2	181.955
319.15	253.41	258.69	304.22	266.415	388.245	289.25	295.67
494.67	332.66	365.39	388.32	318.305	455.745	363.26	353.09
290.31	234.21	242.38	269.415	119.695	194.485	119.91	173.26
101.55	104.98	114.825	143.69	29.1145	108.805	33.098	37.972
220.8	194.98	184.165	242.57	125.205	225.625	141.22	172.21
247.38	230.39	206.76	316.63	167.51	325.05	187.5	223.61
176.76	201.27	182.83	305.365	100.9895	291.385	101.69	130.075
212.14	231.81	199.37	288.505	125.715	254.405	136.59	151.17
252.92	257.43	222.965	285.41	122.465	217.965	146.51	140.59
301.06	275.07	263.525	313.02	204.04	289.18	258.67	224.755
263.72	246.96	232.17	269	269.65	378.26	311.01	270.6
193.2	174.79	166.035	194.14	223.42	315.775	250.32	255.955
63.993	69.5	68.9955	87.0245	73.189	135.11	72.843	94.4105
46.837	52.196	52.8075	60.629	50.4515	74.5875	49.249	57.1705
32.177	33.039	32.983	41.247	31.9585	48.8895	25.921	32.7165
18.566	23.041	23.5515	32.646	13.641	40.503	12.623	17.541
30.113	26.378	30.336	29.538	20.745	51.563	25.163	28.1145
25.158	24.053	32.182	24.354	22.117	48.424	29.453	28.715
19.822	21.037	24.1255	19.0845	20.708	38.893	26.873	28.1395
23.725	20.491	23.291	17.9575	31.559	40.5845	35.569	27.5835
14.026	12.756	15.8675	14.669	19.6465	30.8545	23.091	22.739
6.6404	6.9312	9.8574	9.3115	8.11845	14.695	13.971	14.0045
3.4794	4.4036	5.5328	5.896	4.0711	8.73015	5.6672	6.0253
5.3598	5.2509	7.3627	6.3849	13.0695	12.858	13.856	10.9935
4.3599	5.3122	6.838	6.0447	9.8704	12.5395	12.125	11.1533
4.6043	4.4947	5.4259	4.7057	8.217	10.4345	7.1775	7.4947
4.9389	5.4797	5.39055	4.80305	8.2673	12.1385	7.2714	9.26705
2.8417	3.5788	3.28835	3.5044	3.8272	7.21395	4.79	4.51
1.4646	3.8862	2.49745	3.63905	2.5059	3.2914	2.7402	2.5935
3.2957	4.1166	4.24545	4.60555	4.94335	4.5712	5.2211	5.1592
4.9991	3.7582	5.2838	5.2091	5.4622	5.25925	5.8006	5.25115
4.2435	3.0349	4.2868	3.2461	5.06335	5.2734	5.3041	3.9204
2.2052	2.1033	2.7824	1.65265	3.25405	2.5313	2.4122	1.88685
2.4334	2.3564	4.09485	2.8619	3.40035	2.4498	2.2866	2.4868
2.08	2.5751	4.6254	3.252	4.068	3.00945	3.2805	2.73835
3.9462	3.3861	4.15625	3.15135	3.9497	3.91985	4.7976	4.44815
2.7307	2.7694	3.2076	2.39555	2.77275	2.7272	3.0742	3.69285
1.7192	2.0834	2.0701	2.23685	1.44805	1.9284	1.7231	1.55315
1.3933	1.9726	1.66385	1.9192	0.97857	1.76065	1.6638	0.87997
0.69063	1.1643	1.30745	0.816535	0.580185	1.0922	0.65567	0.31726
1.1716	1.9998	2.27205	1.6393	1.92425	1.318	1.7147	1.1654
1.8147	2.5212	2.51235	2.07695	1.7298	1.4677	2.0012	1.38575
2.3968	2.3018	3.52825	2.4174	1.99695	1.1863	2.3527	1.206735
3.3189	2.8149	3.98465	3.44995	3.4185	2.07225	3.1872	1.9615
2.8521	2.8265	3.6693	2.3637	4.40465	1.5735	3.4614	3.81545
2.4182	3.0108	2.9408	1.7865	2.5844	3.19185	2.6626	3.27785
1.8066	2.3642	2.42345	1.5132	1.4582	1.87085	1.0836	1.6857
1.9371	2.1629	2.34955	1.92375	1.95405	1.787	1.494	0.66935
1.3461	2.089	1.9811	1.83185	1.49445	1.3115	1.6714	0.651365
1.4511	2.2458	1.3569	2.7123	1.58525	1.5265	2.0517	1.2356
1.5724	2.2696	1.54455	1.7445	1.26795	1.0018	1.0906	0.988485
1.236	1.7614	1.77595	2.48635	1.19745	1.9783	0.91203	0.739675
1.1206	2.9423	2.7307	3.48425	1.77655	2.9722	1.5006	1.5951
3.1315	3.8919	3.45965	4.11705	4.2627	4.08265	3.9728	4.30985
4.5794	3.2708	4.0043	4.714	5.23495	4.13615	4.7706	3.3106
2.5589	2.3793	4.1714	3.1365	2.2171	2.84135	2.7005	2.16025
2.8838	2.5898	4.3515	3.1283	3.324	3.7991	3.0969	2.7987
3.5646	3.295	4.8099	4.6942	5.11215	6.05735	4.8266	2.7756
4.2805	4.2435	4.82465	5.2388	5.4508	4.53975	6.2696	3.15325
3.3195	3.6574	4.4259	5.6311	5.68575	4.28215	5.3243	2.40315
1.8837	2.6617	2.083	3.4084	1.95895	2.39355	2.1541	1.3795
1.8523	2.6855	2.05355	2.50295	2.927	1.2555	2.4674	2.47495
1.0873	2.1338	2.18135	1.6208	1.9678	0.66996	1.1033	1.15295
1.3704	1.9248	2.2205	2.90115	2.13625	0.411145	0.85345	1.07515
2.0243	2.0102	1.9431	3.3007	3.4845	0.95449	1.9695	2.5982
1.661	1.9222	1.9317	2.4249	2.3265	1.45695	0.98031	1.32945
1.251	2.0352	2.82905	2.71145	1.9536	1.6791	1.4853	1.83345
1.0422	2.592	3.0834	3.0811	1.3605	1.29005	2.2205	1.41
2.2241	2.6128	3.42575	4.0055	2.3158	1.89025	1.6578	0.825345
2.4565	2.059	3.07755	3.10815	2.7571	2.2214	1.7976	1.7872
2.6194	1.643	2.33235	2.9392	1.7071	2.3806	2.2468	1.5074
1.9955	1.7237	2.58765	2.78635	1.776	1.8895	1.8251	1.29205
1.2215	1.2432	2.1348	1.88475	0.92197	0.172825	0.81169	0.903665
1.0743	1.2197	1.88435	1.5094	0.74084	0.219465	0.89879	1.11795
1.2159	1.1932	1.6427	1.2778	0.76895	1.02605	0.80317	1.0548
0.85023	1.1814	2.349	2.3373	2.2484	2.122	2.4955	1.3255
1.6255	1.7442	1.97605	1.3653	3.0437	3.1417	4.4977	2.25525
2.4011	2.305	2.47115	1.5443	2.0861	2.1998	2.728	1.83525
1.5539	2.6265	2.8116	1.78695	1.44985	2.29315	1.8289	2.129
1.9236	2.0598	2.3791	1.5055	3.11875	3.5634	3.1095	2.9241
2.7354	2.0739	3.36325	1.91255	3.83235	3.5331	3.7894	3.3035
2.936	2.4628	4.1233	2.1599	3.53495	5.02225	3.7452	2.3036
1.7213	3.5666	3.98455	2.81755	4.0497	4.0201	3.9379	1.9108
2.6895	2.8528	4.76015	2.64345	4.00325	3.2983	4.4208	2.5877
1.9725	2.0291	3.0579	2.4367	2.9137	2.4723	2.3595	3.43935
1.2056	2.4727	2.6582	2.04545	1.6413	1.18645	1.3569	2.3165
3.1886	4.4721	3.8633	3.89975	3.20285	3.5943	2.9992	2.85685
5.2416	5.6449	5.2398	5.4391	5.971	5.83855	6.9989	4.8752
4.6371	5.3311	4.91925	5.06535	4.2955	5.7636	6.0104	5.5805
3.899	3.7617	3.86065	3.8709	2.77735	3.9095	4.0859	2.7261
2.1082	2.5156	2.76865	2.37605	4.1602	2.24855	2.3552	2.1946
0.56034	1.2267	0.888565	1.123405	1.48205	0.466045	0.9525	1.5875
0.64765	1.4402	1.3311	1.5698	0.70973	0.60561	0.75001	0.96259
2.2238	2.8812	3.96205	2.14265	2.90235	1.6785	2.9201	3.08135
6.2333	5.2627	7.45725	6.4269	5.5943	7.0779	6.562	7.49505
6.681	5.909	7.08925	6.31885	6.27045	6.9472	6.2611	6.9033
4.3271	5.1526	4.9817	5.81075	4.72055	5.564	4.3181	3.4697
4.3268	5.3852	5.61055	5.83155	4.1648	4.33485	4.1588	3.69
7.3761	8.1664	8.5791	9.3589	6.34525	6.3323	5.4766	4.32615
10.018	9.622	9.32215	11.049	9.4882	8.98255	10.358	7.4865
9.6878	8.454	7.88685	9.62905	10.0008	9.41385	9.5318	10.2828
6.7204	6.1898	6.13025	5.96535	6.1204	6.3253	5.2591	5.47795
6.0352	6.1396	6.7728	6.50345	6.52065	5.63515	6.1792	4.74055
4.5412	3.7031	3.712	4.52115	3.13705	4.57175	3.5888	4.3377
1.5391	1.9333	2.4282	2.04795	1.422	2.8045	1.1876	1.47315
1.1575	1.4756	2.4422	1.647	1.84325	1.3469	1.4555	2.02825
3.2154	3.5939	4.14105	3.04105	4.7162	3.78185	5.4409	3.99135
1.7454	2.0038	2.5816	2.0121	2.88555	1.8014	3.2582	2.40465
0.53646	1.1085	1.34585	0.939255	0.7859	0.448155	0.77651	0.991115
0.24185	0.78694	1.33085	1.06671	0.862145	0.68879	0.53066	0.73104
1.5915	2.0391	2.7207	2.02335	3.0767	1.9288	2.684	0.75185
2.6088	2.5637	2.61645	2.5431	3.5776	2.7003	3.4031	1.8703
2.8379	2.331	2.33545	1.81925	3.0011	2.4488	2.5123	4.0798
3.1555	2.256	3.73235	2.4404	3.44885	2.49805	3.8888	5.04165
1.8041	1.4092	2.29515	2.0355	1.00744	1.16885	1.1511	1.63975
0.73359	1.1696	1.5068	1.27715	1.1708	0.27813	0.71854	0.0051055
1.2353	1.6761	1.69545	1.9876	1.50525	0.71192	1.2881	0.95908
1.9139	2.8443	2.5611	2.07755	2.13555	1.5063	1.9961	1.3643
2.945	3.7383	3.50045	2.43955	2.8818	2.46925	1.8507	3.1685
3.2417	3.4657	3.6479	2.69935	3.98485	1.99435	2.6768	2.69775
2.5294	2.8483	3.3615	1.96805	2.83275	2.09295	2.7528	3.42215
2.331	2.5977	2.85215	1.88575	2.9253	1.83645	1.8466	1.75465
3.3486	3.6996	3.89735	2.4446	2.50285	2.63595	3.4765	2.9372
3.863	3.5841	5.09655	3.47745	4.75655	3.31685	5.5449	4.5063
3.5982	3.6208	4.0526	3.78945	4.68985	3.01855	4.7864	3.29475
2.674	3.0743	3.8865	3.21005	2.7485	2.6775	4.1829	1.90675
4.8149	4.3715	5.4746	3.90245	3.16495	3.381	4.1455	2.76205
4.6292	3.918	5.67935	4.39195	3.39325	4.83495	4.1522	4.71905
4.5526	3.8723	6.1887	4.8076	4.6285	5.5971	3.1754	5.904
4.2615	5.0498	6.1262	4.02065	5.5467	4.4827	3.8477	7.15815
5.3991	5.0116	5.46175	3.8801	5.5734	4.96995	4.9475	7.14945
6.2786	4.4975	5.58485	4.12685	6.45315	5.6836	6.5557	6.08295
5.947	4.6895	6.9025	5.0886	4.9929	4.9213	5.6295	5.4729
5.1642	4.9823	6.9658	4.40755	4.67745	6.3489	6.1207	6.31
6.3119	5.6201	7.528	6.08305	6.11495	5.90495	7.1198	5.8355
6.8452	5.9149	8.9352	5.9342	6.97935	7.52585	7.2083	6.22555
7.0302	6.3136	8.68405	8.41995	7.2074	8.68025	9.5612	7.7765
6.9776	5.0722	7.8973	6.8504	4.5551	6.6999	6.6272	6.55905
3.7179	3.7783	6.1587	4.15365	3.1883	2.97695	4.6351	4.01595
3.8151	3.0574	4.5209	4.28915	4.5757	2.4015	2.8913	3.09825
3.7426	2.7517	4.68115	4.17665	3.74345	2.11935	3.6732	1.63305
3.2555	2.9399	3.99575	2.68855	3.45345	1.87455	3.0908	2.73565
3.2833	2.7342	4.1937	3.40725	2.75595	2.0232	3.3555	2.6568
3.1504	3.0678	3.4577	2.99965	1.39265	1.45975	2.7601	3.20905
2.8261	3.2525	3.86165	1.9547	2.0555	1.23705	2.7079	2.4406
2.4007	3.0861	3.4674	3.2871	3.04885	1.7246	1.6012	1.43465
3.059	2.966	4.5832	4.37575	3.46785	2.7833	2.4549	2.31895
4.0582	5.2945	5.41595	4.2235	3.81495	3.1685	3.7924	3.2262
5.9915	5.0355	5.83425	5.80735	4.7519	3.9176	3.8943	4.43335
6.087	5.6718	5.7531	5.7187	3.1572	2.81855	3.7068	3.5026
5.7503	5.0681	6.99475	4.72515	3.24995	2.35715	3.341	2.6352
4.074	3.5741	5.03875	4.06595	2.2843	2.3354	1.9511	1.35205
5.4772	4.0917	4.32445	4.2464	2.87675	2.3688	4.1645	1.94495
3.4108	3.0542	4.17445	2.9675	2.37725	2.1544	3.8281	1.89575
2.9634	2.6941	4.06985	3.9309	1.9674	1.8781	2.8247	3.2493
4.8285	4.1527	5.56545	3.43255	4.5178	2.6884	3.9557	3.87805
5.6228	6.0453	5.72575	5.26945	4.41585	2.6084	3.9608	4.00195
6.7299	6.4214	7.93695	6.0448	7.24325	3.66645	4.5093	3.99455
5.7195	5.7112	6.4283	5.1762	3.8378	4.28255	4.1685	4.43765
2.4755	3.7467	4.08495	2.938	1.3798	2.73835	1.5764	2.41445
2.9588	3.962	5.96745	3.19775	2.63375	4.0081	2.6518	3.51175
6.3557	5.6256	7.4187	5.50315	5.3207	5.87015	3.3752	4.57795
3.2102	3.5656	4.27605	4.2757	2.47125	2.7524	2.093	1.7263
2.6945	3.9739	3.96935	3.55165	2.1708	3.11615	2.5969	2.40035
3.0105	3.5792	4.3405	2.3261	4.39615	3.66535	3.624	3.4942
2.9426	3.6788	4.2067	2.83515	3.97555	3.3492	4.2132	2.62505
2.82	3.1994	4.53445	2.77025	2.99815	3.14235	4.0272	2.68235
4.7678	4.0462	6.67415	3.89735	4.32425	3.22135	4.2223	1.8802
7.2181	5.4017	7.1589	6.1056	4.5955	3.42445	4.5181	3.5806
6.7511	4.2028	6.35665	5.2315	3.8762	3.29505	4.1652	4.5215
5.4921	4.881	5.5256	4.67195	3.9836	4.7418	4.2907	4.34095
4.324	5.0777	5.50915	3.5089	4.6821	4.55815	4.1785	4.5331
5.3648	5.6016	6.34845	4.98845	5.36465	4.3811	4.7311	6.5624
3.2147	3.5546	4.87565	3.8561	4.14905	1.84005	3.1668	4.38475
0.98196	1.5144	1.71965	2.1251	1.16295	1.06054	1.0882	0.84657
1.6887	1.2227	2.5423	1.7358	2.1538	2.24155	1.3005	1.9988
1.7295	1.9075	3.0822	2.28295	2.24345	2.4834	1.8903	2.7542
1.224	1.8508	2.1215	1.2136	1.1903	1.31705	1.6527	1.60185
1.5164	2.0085	2.12375	2.96195	1.4054	1.9659	2.6596	2.46575
1.2358	2.8163	2.26415	2.70945	1.89985	1.9009	3.0579	3.14095
1.6654	2.4626	2.65715	1.4619	1.9777	1.8706	2.0221	1.781
0.98192	1.3025	1.99345	1.79185	1.4971	2.23655	1.8073	1.063375
1.574	1.6916	2.9686	2.0112	2.3366	3.7526	3.1686	2.16685
1.1389	1.8636	2.5962	1.39685	2.22525	3.15845	3.5227	3.3956
0.65565	1.714	1.48035	1.06985	0.562245	1.3543	0.98942	1.42953
1.5776	2.3843	1.08725	2.1167	0.870285	0.618755	1.0584	2.07875
0.90738	1.3921	1.40655	1.88805	1.06315	0.48267	0.89104	2.02965
0.96014	1.0266	1.18775	1.37675	1.61085	0.68839	0.54684	1.46245
2.4259	2.6428	2.61085	2.41465	1.8661	1.58145	1.4722	2.54935
4.1819	4.0875	3.99145	3.2868	3.5194	2.39205	3.1586	4.55255
3.7537	4.3707	4.86525	2.91135	3.9574	2.25365	3.8734	4.32795
3.159	3.9829	3.64835	2.61355	2.70225	2.0623	4.0899	3.50465
3.6909	3.3239	3.3449	2.0663	3.00185	2.5136	3.9625	2.87965
4.4258	4.2047	3.7241	3.6933	3.2476	3.24055	3.8924	3.2879
3.4095	3.4116	3.6797	2.8008	3.18135	2.6716	2.9623	3.3866
3.9898	3.9358	3.9646	3.43715	4.0038	3.51315	3.4738	2.87845
4.0456	3.4952	5.21985	3.61395	3.2736	4.38875	4.101	3.4659
3.5826	3.4531	4.3007	3.112	2.9331	3.0193	3.3613	2.73315
3.1429	3.0049	3.43115	2.4353	4.54675	3.4163	3.2594	3.303
2.2856	2.3934	2.7121	2.9474	3.9337	2.77855	3.7947	4.13585
2.0926	2.052	2.28785	3.18275	4.1131	2.48155	2.5857	3.0751
1.5276	2.0051	1.74785	2.5193	1.90685	1.6126	2.2122	2.47155
1.6092	1.6833	2.1691	1.5118	1.91525	1.8462	1.9467	2.76515
2.2586	1.631	2.0488	1.82835	3.64785	1.69625	2.6931	2.6139
1.8789	1.6414	2.2094	1.11305	1.71525	1.19471	2.0753	1.33805
1.6158	1.5106	2.5033	1.1074	1.53905	1.4628	1.5633	1.59235
2.537	2.4274	3.72895	3.5585	3.04745	3.9531	3.5857	3.2914
2.2663	2.5539	4.1395	3.9729	2.10425	5.111	5.0692	4.3698
2.2961	2.8089	2.9401	2.07115	3.1555	2.5603	3.5851	3.09085
2.4097	3.1822	3.58045	2.5593	2.89515	2.22925	1.7941	2.21685
1.3743	2.0255	3.2646	1.75055	1.4179	2.0762	1.3123	1.99605
1.2072	2.3198	2.5942	2.0362	0.98906	0.84444	1.8979	1.44055
1.7657	2.9504	2.27105	1.96795	1.27825	1.51445	1.9812	1.75055
2.5921	3.3043	3.16075	3.80135	2.89485	2.7699	4.1781	3.47845
4.0902	3.3233	3.79885	3.8019	4.18	3.5778	4.3616	2.9015
3.3148	3.9226	4.6231	3.7092	3.7023	3.32165	2.6192	1.95445
2.5852	3.2401	4.0474	3.0955	3.73055	2.70325	2.8879	2.83705
3.4676	4.3623	4.55015	3.4472	3.00735	3.26065	2.8325	3.13665
4.8399	5.2016	5.46135	5.0938	3.4402	2.8559	3.5459	2.92985
4.6685	7.298	6.59905	4.86255	3.6172	2.1514	3.1139	2.40235
4.1578	5.0314	6.7706	5.3907	4.98605	3.3692	4.5915	4.2279
4.6129	4.0495	4.6943	3.0046	4.23825	3.3359	4.146	3.4849
3.6157	3.2803	3.29555	2.20225	3.9084	2.3015	3.4672	2.84255
3.1933	4.7253	4.7345	3.8542	5.57095	3.08505	5.1159	3.37815
5.1031	6.1257	6.3243	5.3678	5.88855	5.02945	6.8553	6.94855
5.5702	5.431	5.99085	5.18455	5.73705	4.4505	5.5771	5.11215
3.6367	3.9485	3.9301	3.2407	3.34255	2.84695	2.9366	2.59585
2.3982	2.6204	3.71625	2.7159	2.3893	2.60945	2.5183	1.35405
1.8191	2.261	3.0721	4.1187	3.3237	2.5438	2.532	1.59535
2.5715	2.7582	3.12635	3.78075	1.97375	2.57175	2.6141	2.6028
3.8512	3.4514	3.2652	4.1895	4.1368	2.97735	3.7996	2.48545
2.9882	3.3328	2.4849	3.64425	1.95045	2.23085	2.5254	1.7658
2.5234	3.3058	2.6525	3.16295	1.91255	2.21135	1.927	1.9309
2.6446	2.9527	3.1715	2.3346	2.4463	1.8214	1.2184	1.6188
2.2814	2.4652	3.4682	2.6547	3.4255	1.9184	2.7447	3.3825
4.4841	3.7345	4.87455	4.854	4.47485	3.1877	4.3827	3.8537
4.2486	3.8494	4.4055	4.53315	5.1101	4.68995	5.1837	3.45195
4.8448	4.1795	3.997	3.70245	3.84755	4.22255	4.7081	5.1809
6.0608	4.9761	5.99145	6.86065	5.741	4.16405	7.2415	5.23645
7.1797	6.2542	7.7197	6.763	5.51375	5.5252	6.8871	6.16045
4.4147	4.8236	5.7382	5.8099	5.56155	4.8649	4.1381	5.937
2.8847	3.9143	4.91295	2.9326	2.53635	3.96315	2.5118	4.569
3.7147	4.8659	5.5133	3.32995	5.256	5.75365	3.6674	5.62485
4.1851	4.3112	5.3639	4.501	3.8882	3.62185	4.1238	3.19525
4.0865	3.4063	4.30375	4.08125	3.54535	2.41505	4.0849	2.42275
2.5487	1.7373	3.7302	2.98505	2.2469	1.8624	2.2787	2.4458
2.5866	2.804	4.4684	3.56045	4.25395	3.1298	2.9838	2.3463
2.0888	2.2469	3.0565	2.11775	2.65835	1.86145	1.894	1.35595
1.4461	1.8627	2.55175	2.2978	1.6156	2.0749	1.2042	0.8057
3.2764	3.6533	3.69525	3.08115	3.502	3.24525	2.8928	2.15665
4.437	3.9242	3.80145	3.81045	4.64035	3.1775	4.1954	5.0376
3.4408	3.6577	4.2834	4.44275	5.71565	5.58985	4.8875	6.28425
3.3966	3.0931	3.9793	4.2794	4.6276	3.562	3.4642	3.721
3.0768	4.0834	4.5053	3.62765	3.71955	3.38515	2.9468	2.71405
5.8446	6.0871	6.7945	5.16255	6.2889	9.08375	4.6571	5.12705
10.683	10.777	13.137	11.3155	15.676	17.7515	14.416	11.28495
11.982	11.419	12.416	14.0485	12.018	16.514	11.229	13.7455
16.811	13.992	15.6325	17.647	13.1375	17.328	13.225	16.528
10.409	12.19	12.454	11.842	10.013	11.593	8.1809	10.7441
11.813	12.102	12.9205	11.61	9.04315	10.498	8.0688	8.36585
9.0115	9.3128	10.2815	10.7565	5.5131	10.635	5.6473	5.13295
7.8276	8.2258	10.5355	11.0065	3.90655	6.57595	5.2188	4.34825
17.174	15.795	18.0815	15.4855	12.7815	12.8685	12.608	10.6435
18.902	17.505	19.9935	16.0485	13.7735	13.41	14.695	13.8095
7.9671	10.199	11.9505	9.3213	5.2616	5.7787	5.6198	4.87975
4.8241	5.1626	7.00735	7.1081	1.9098	2.78195	2.6398	1.5624
3.7219	4.3208	4.5158	4.2268	1.9267	2.541	2.4766	3.03265
4.4519	6.7862	6.4004	3.31035	5.339	3.8889	5.2224	3.79205
5.1662	5.7475	5.78535	4.98815	5.07015	4.99195	6.7471	4.6939
4.6531	5.3305	5.6706	4.6635	3.3602	5.6255	4.3557	6.34195
5.9842	6.4011	6.86285	6.27975	7.25055	7.21325	6.0244	7.43075
5.8357	6.0943	7.32945	6.33495	4.63995	5.6402	6.1968	5.6416
4.1664	3.7176	4.85685	5.87245	3.398	3.47305	3.0352	3.26335
1.8894	3.1385	3.07915	3.94825	1.7389	1.96845	0.7863	2.4464
2.2673	2.6817	2.68035	3.2077	1.96455	2.0246	1.5804	1.87545
2.6761	2.4973	2.595	3.28465	3.60595	2.1816	2.9126	1.70955
2.5032	2.3753	2.6214	3.30095	3.28445	2.417	2.6727	2.03725
2.1229	2.0109	2.467	1.4819	2.1471	2.31095	2.6284	2.4009
3.2298	1.8409	2.46385	2.71185	3.72955	2.01125	4.3582	3.7069
2.9966	2.4114	2.68255	3.8403	5.41715	3.59805	4.3156	4.24885
2.9682	3.2056	3.25835	3.9775	4.614	4.13025	3.2693	3.41105
3.5559	4.8698	4.0913	3.95725	4.07935	5.00105	3.6864	2.9965
5.6997	6.1934	6.8791	7.40955	8.00755	7.06185	6.9799	5.79775
8.7094	7.8756	10.4525	10.0324	10.5095	9.7235	9.3283	9.22385
10.938	9.8183	12.148	10.524	12.328	10.921	9.9854	10.4163
13.25	11.523	12.036	9.45165	8.28045	12.6515	9.7144	11.8685
13.261	10.749	12.569	11.2595	10.8335	11.5685	11.14	11.633
11.822	11.337	11.816	13.731	11.483	11.604	11.176	10.0217
13.661	15.214	15.5095	13.7755	17.593	15.899	13.848	14.4285
25.939	27.569	31.1395	25.025	21.321	23.1945	22.521	20.6905
57.662	54.29	60.534	53.6725	26.285	40.1005	33.983	33.0415
85.176	74.904	82.2105	69.269	47.3205	62.4125	51.279	52.3745
85.94	77.794	90.7715	79.007	56.248	67.8595	59.624	65.231
70.087	58.076	73.1995	64.821	36.578	46.583	39.962	38.7965
43.388	42.503	46.841	41.7845	22.0685	31.894	23.533	28.226
27.619	26.398	30.9395	26.6215	14.188	20.4095	18.836	18.432
20.371	18.637	22.5585	19.065	13.2705	13.6325	13.145	12.381
14.338	11.853	13.5695	14.94	7.02405	6.95275	7.0329	8.51535
12.425	10.171	11.527	11.056	5.90075	7.01335	6.3338	6.9814
6.1546	7.6269	8.65605	7.17115	3.9718	4.6373	3.9086	6.32605
7.2716	8.7568	8.2064	8.5074	4.3664	5.87545	4.0703	4.2836
12.722	11.714	13.1415	12.299	8.1319	9.71255	8.9601	7.4436
11.14	9.2642	11.7555	10.934	6.5164	7.9996	8.4687	6.42515
10.869	9.0012	11.079	9.27125	9.61755	12.374	10.122	7.52905
11.506	8.4596	11.2465	10.323	10.398	11.8895	10.762	10.2486
10.891	8.3843	12.42	10.635	11.0065	13.252	10.943	11.0685
10.844	9.2135	12.1805	10.9835	14.8605	15.406	15.665	15.4355
7.8369	7.3438	8.4441	6.62045	8.61775	10.08685	9.0041	8.69045
3.4061	4.386	4.5368	5.1399	2.80365	4.65845	2.899	4.64905
4.3801	4.5735	4.76135	6.1331	5.1532	5.8271	4.2436	4.89355
1.9364	1.5799	3.17515	2.36485	1.9194	2.143	2.1494	2.5501
0.50873	0.86037	1.32325	1.1389	0.1344	0.87045	0.45317	1.07791
1.5647	1.7943	1.6909	1.52055	1.45245	1.5073	1.5893	1.6911
3.0459	3.7144	3.66395	3.36395	4.1673	2.7587	4.0161	4.07195
2.3725	3.3323	2.90445	2.48295	2.1811	1.615	2.5423	3.0023
0.25815	1.0815	1.0265	0.85712	0.757175	0.500125	0.50019	0.74276
0.61853	0.73167	0.954785	1.25385	0.382648	0.85981	0.43048	0.813385
2.084	2.9269	3.3779	2.85085	3.31445	1.6541	2.2942	3.5031
3.3114	3.1628	3.72575	3.0247	3.85935	2.5318	3.4237	3.17145
2.1463	2.9263	2.14165	2.4936	2.8529	1.47675	2.487	1.4284
2.7269	2.6563	3.22305	2.627	1.66265	1.70675	2.4044	1.301995
3.0944	3.4573	4.529	4.298	2.80275	2.6372	3.4728	4.1463
3.2134	4.1814	4.58455	4.21205	2.3315	1.51795	2.35	2.10825
2.4424	4.472	3.76805	3.43525	2.32305	1.3899	1.6935	1.49925
2.3623	2.727	3.5142	1.98685	2.5144	2.38295	2.0976	1.7945
2.0701	2.9309	2.7914	1.91055	3.0189	2.0855	2.0656	2.69315
2.1819	1.8128	2.71435	1.9668	1.9066	1.618	1.6777	1.37025
1.8789	2.2889	2.17425	2.2928	2.4511	1.70535	2.7957	1.2879
2.2633	2.2252	2.43025	2.61295	2.7	2.07275	3.9462	2.038
3.5848	2.6531	2.6004	2.91235	3.5915	2.28995	3.7611	3.008
2.9665	2.4566	2.06775	3.0539	2.4566	1.81695	2.4944	2.01225
2.8243	3.3215	3.5017	3.5747	3.1465	3.4682	2.9169	2.79545
3.514	3.7617	4.36845	3.81175	3.3675	2.67645	1.9295	2.69265
3.1371	3.6841	5.0194	3.9006	3.26875	3.95855	3.5648	2.94685
3.7287	3.4767	5.83885	4.018	2.5418	3.46555	3.4354	3.1476
3.7542	4.3053	5.1605	3.8941	3.01115	3.10575	3.659	3.0686
2.238	3.1561	4.4062	3.64465	2.2244	2.22605	2.3922	2.12955
1.7059	2.1369	2.81065	3.06035	1.074595	2.57305	1.9557	0.59935
1.0598	1.0136	1.61695	1.77835	0.86937	1.43595	0.81819	0.16327
1.1292	1.9662	2.24495	2.294	1.24565	1.23825	1.3991	1.3408
2.2208	4.2494	3.64405	3.81915	3.23485	3.08145	3.8282	4.91775
3.4372	4.0689	4.45325	4.12435	3.5953	3.58155	4.7979	4.01595
5.0664	5.1067	6.6882	4.53135	4.8202	3.59045	6.002	6.17435
4.9519	4.1593	6.4703	5.2415	4.77045	2.9301	4.6305	3.43935
2.3112	2.5283	2.5372	3.2692	1.7153	1.8524	2.1181	1.40715
2.7346	2.7705	2.7402	3.31375	2.51385	2.59335	3.6617	2.28705
3.7379	3.3853	4.27795	4.5088	3.9478	3.83975	3.7166	2.29925
3.7311	4.264	5.22105	4.0587	3.90485	3.9711	4.23	3.8773
5.7397	5.7973	5.92335	5.1601	4.4123	4.79195	5.5981	5.90795
5.5257	5.7918	6.24405	5.04095	4.24	3.9626	4.6945	6.2886
5.064	4.7411	5.77635	5.4419	3.87095	3.83475	3.1175	4.4992
4.7741	4.691	6.9523	4.9217	4.77425	4.88225	3.6985	3.3956
6.4982	5.597	6.46865	5.7457	5.06665	5.62085	5.7363	5.2111
7.6056	5.9555	7.5249	5.7297	6.5454	7.86785	7.3196	5.7799
6.8195	5.5411	6.9389	4.55675	6.3386	5.97505	7.2924	5.2836
6.5076	6.1965	6.48205	5.0752	6.0689	5.63405	7.8659	6.01685
6.3782	4.672	6.3266	3.8396	3.98255	4.31795	6.5997	3.58335
5.5741	5.0453	7.9245	3.99905	3.1398	3.1039	4.37	4.3226
5.8979	4.9508	6.59765	5.0441	4.28335	2.9329	4.2825	3.6703
4.8407	5.4959	6.48755	5.5572	3.39695	3.6353	4.4295	4.0171
5.4085	4.2534	5.88275	4.14015	3.823	3.406	5.1347	3.84335
4.6443	4.7403	5.83905	3.833	3.37685	3.5892	4.6495	2.8321
5.0861	4.7001	4.99825	4.1388	3.579	3.4517	3.7205	2.71815
5.3972	4.6532	5.99085	4.8456	3.13615	3.2926	3.2005	4.49825
6.6209	6.4013	7.44985	5.1158	4.1112	4.89065	4.6346	6.41155
7.1877	7.9074	9.18955	5.80085	4.52805	5.61775	5.4579	6.22185
10.263	10.66	9.6781	7.6059	8.08815	8.6856	8.1115	6.78765
11.167	9.111	8.9694	7.57465	5.9605	8.0355	7.2167	6.51865
7.9171	7.3381	8.48105	6.6229	4.63135	6.55925	6.079	4.0469
7.0415	7.0269	7.9646	6.5103	4.8276	5.05215	5.3888	4.7642
6.1496	5.285	7.25195	4.88345	4.54395	3.78455	4.743	2.20275
5.9639	6.5147	8.47055	6.32205	4.96075	4.40235	5.2583	4.43055
5.3994	6.6558	7.81275	6.7613	4.67635	5.66765	4.865	4.5114
6.3478	5.7209	7.25665	6.42705	5.2626	6.11205	5.3792	5.8403
4.0124	4.121	5.2086	5.9162	4.7654	3.2077	4.1917	3.82815
4.2849	3.6216	4.2927	4.9876	2.89725	2.17325	2.9393	2.58745
3.0586	2.9522	3.2662	3.1151	2.06975	1.97365	2.2462	1.9597
3.0954	3.8258	3.90395	2.4622	2.04025	2.14085	2.4584	2.36055
3.4578	3.9977	3.6132	3.09015	2.18715	1.9563	2.6158	1.72335
3.3471	3.1585	2.84165	3.89895	2.0133	2.36555	1.976	1.4904
4.0882	3.4002	3.17325	2.4063	3.095	2.35155	2.8894	3.7628
3.6486	2.9617	3.16665	2.5701	2.9346	1.7115	4.4053	3.6068
2.279	2.7263	2.8007	2.2426	2.85425	1.72675	2.5098	2.3363
1.4665	2.7292	2.6185	3.08835	1.8261	1.68605	2.1279	1.14328
3.0183	3.4197	2.6663	3.54925	3.655	2.2732	3.3698	3.49245
2.3608	2.9977	3.32065	3.011	3.9526	2.49135	3.2145	4.20805
3.5996	3.025	4.3351	3.6116	3.21475	2.3953	3.0124	4.07165
3.6692	3.9585	5.0622	4.7735	4.61895	3.2802	4.2384	4.45495
2.7661	3.6591	3.5733	4.2333	2.5899	3.36765	3.5985	3.632
0.76375	2.2635	2.44725	1.813	1.8394	2.37655	1.3114	1.38915
1.9134	1.9752	2.6831	2.2674	2.70075	1.91765	2.6604	2.8971
1.3801	2.096	1.54455	1.95155	1.83945	1.27295	1.8634	2.41725
0.57028	0.95171	0.819885	1.16009	0.359355	0.378425	0.33768	0.86998
0.40288	0.76128	0.722435	1.38435	0	0.46679	0.4692	0
0.98794	1.0735	1.3923	1.41635	1.45295	1.3717	1.1839	1.168425
1.5421	2.1207	1.74085	1.76855	2.66445	1.61075	3.4628	2.22025
0.71568	1.8241	2.22935	1.6537	1.41595	1.088035	2.0511	1.56005
1.2488	2.147	2.3984	1.93385	2.86565	2.0934	2.6202	1.00238
3.1566	2.9475	3.65335	2.10095	5.52585	3.44965	3.5358	3.899
2.8732	3.0143	3.10615	1.5911	3.7032	2.9975	2.7487	4.77825
2.0074	2.0541	2.74105	1.95875	1.9007	2.15655	1.6577	2.5964
1.1225	1.7068	3.02	1.60995	1.21285	1.5364	0.94227	1.39715
0.72009	1.3411	2.0721	1.69755	1.08282	1.093675	0.60057	0.867535
1.9667	1.945	2.7389	2.2654	2.3325	1.1807	2.2685	1.7315
3.1323	2.9403	3.6239	2.996	4.04975	2.4002	2.9769	3.45215
3.279	2.9463	3.2814	2.8829	3.686	2.7384	3.0448	2.61225
1.3854	1.398	2.10525	1.038855	1.89695	1.05638	1.2763	1.58785
0.12795	0.40389	0.75876	0.2484575	0.32755	0.15565	0.018979	0.03022
0.36172	1.6476	0.73609	0.826815	0.54597	0.108423	0.15006	0.77274
1.2392	2.4635	1.3057	1.24975	1.31125	0.918645	1.4737	1.34455
1.6585	1.7196	1.2171	1.7153	1.15645	0.87352	1.3166	1.065255
0.59943	1.0025	1.104585	1.2228	1.37415	0.78701	0.5887	0.80125
1.2804	2.1978	1.88335	1.09885	2.0621	1.388	1.3781	2.6852
0.96866	1.8633	1.72425	1.4225	2.05025	1.005035	1.3024	2.15665
0.86392	1.3178	1.22005	1.2744	1.26445	0.68864	0.98002	0.893855
1.5459	1.9203	1.98105	1.3198	1.49625	1.25985	1.2205	1.7795
3.3375	2.545	3.1264	2.5838	2.2364	1.7265	2.7176	3.0824
3.6305	2.8996	4.28345	3.4856	2.6688	2.33645	3.9235	3.39735
3.9202	3.2312	3.7093	3.7217	4.0376	2.88005	4.7689	4.17755
4.6966	4.1759	4.42255	3.9353	4.33575	3.2308	4.9622	4.52105
3.7615	4.285	4.41305	3.3449	3.57755	2.7535	3.4887	2.6337
3.0386	3.5754	3.46075	2.7131	3.48295	1.3521	1.963	1.82765
3.5466	3.6889	3.07155	3.04095	4.06585	1.9131	2.8775	3.50795
3.0177	2.8335	4.02575	3.34005	3.09355	1.9206	1.7397	3.56885
3.0906	3.7247	5.0974	4.5254	3.86825	3.0297	2.5971	3.68275
2.8024	3.9992	4.31895	4.0088	3.59615	2.81835	3.6647	2.34
0.84226	1.9042	1.37515	1.4083	0.80645	1.0375	1.0455	0.62151
0.58683	0.58752	1.13075	1.086985	0	0.73062	0	0.93277
0.61955	1.4276	1.34245	1.3301	0.27127	0.29972	0.31064	1.2878
2.194	2.2975	2.42365	4.0191	1.42365	1.118475	0.57557	1.206165
3.8871	3.9659	5.00755	4.9074	3.7279	2.9173	3.8478	3.838
6.061	4.9315	7.1764	4.24595	4.9673	4.84445	6.2725	5.0216
5.5592	6.1464	6.9677	4.74115	3.9714	4.8656	3.8492	5.35725
6.3897	5.8215	7.98565	5.11545	5.4713	4.71315	4.5717	5.81475
5.3767	5.6247	6.93385	5.30625	7.0699	5.81015	4.3665	5.42165
4.0342	3.5622	5.21485	5.3032	5.58315	4.13325	3.8182	4.532
2.0038	1.7459	3.85385	3.57005	2.4681	2.9247	2.452	2.29595
0.95305	1.8126	1.9955	1.46815	0.66455	0.5313	0.62155	1.14928
1.9844	2.6239	2.76525	2.1476	1.6536	1.3235	1.5791	2.71485
2.7017	3.9005	3.9204	3.6301	2.5976	1.91525	1.9886	2.47835
4.1611	5.0684	5.401	4.96285	5.0429	3.3534	3.491	3.53795
4.6661	4.8802	5.7696	4.80885	4.1561	3.13215	4.6159	3.104
2.8234	2.5881	3.53655	2.75375	2.27135	1.2419	2.0327	2.02185
0.9359	2.0185	2.0698	1.58085	0.61541	0.91357	0.66642	0.78879
1.04	1.7655	1.8522	1.62455	1.127435	1.1042	0.9235	1.4527
1.9337	3.5043	2.31685	2.63115	1.74525	2.0067	1.7553	1.9304
2.5781	3.685	2.3409	2.5969	1.81385	2.1226	1.6425	1.8084
2.0082	3.0945	2.9809	1.8776	2.5245	1.2197	2.4578	3.5329
2.3629	3.0224	3.55715	2.39755	3.74035	1.72055	2.7855	3.3595
1.8226	2.1993	2.6855	2.7678	2.0686	1.22255	1.9476	2.29255
2.7097	3.5167	2.959	3.38085	2.08635	1.3468	3.1888	1.60665
4.4647	5.1335	3.862	4.34635	4.0992	3.04965	4.4918	2.2066
1.7267	3.2902	2.94225	2.90305	2.79855	3.008	2.4394	2.24315
2.1298	2.2976	2.72155	2.169	2.5515	2.49015	1.8567	1.93685
4.7264	4.5355	5.51305	5.07325	3.82105	3.3531	3.6119	2.5994
7.7319	5.095	6.43355	7.4941	5.5255	5.0197	4.209	3.49975
8.1901	6.2774	5.5781	6.59595	4.87695	3.812	3.5429	2.8278
9.8276	6.8836	7.2692	8.6055	4.59865	3.88625	3.7015	3.82975
10.477	9.1738	7.86485	8.9729	4.86935	4.4427	3.5935	4.10045
8.9853	7.7917	8.68325	8.77375	3.4476	3.39255	3.7056	4.33505
8.3976	7.2403	8.1237	8.38505	3.2629	2.35715	2.9164	3.78335
5.039	5.4894	5.7159	6.344	2.2094	1.6228	0.96347	1.64615
3.6983	6.3028	5.22535	5.8356	1.44955	1.6529	1.7838	1.37955
8.4579	7.7063	6.68605	7.42315	2.6732	2.80675	2.8646	2.3658
8.3769	6.6007	6.29705	7.0035	2.4019	3.00755	2.4673	1.80475
1.8182	2.4968	2.7685	1.7825	0.534185	0.9915	0.33516	0.801925
0.55895	1.16	0.885015	1.5275	0.5909	0	0.066308	0.32107
1.5787	1.4097	1.4159	2.6332	1.27705	0.812345	0.97445	0.73744
2.4635	2.2642	3.0785	2.66265	3.03105	1.3893	1.4712	1.82635
1.3471	1.5199	2.0981	1.4655	1.2777	0.72584	0.64722	1.5279
1.6863	2.2216	1.75565	1.4218	1.73145	1.8328	1.1389	1.13777
2.5191	2.8928	2.8491	2.0808	3.1054	2.64965	2.2551	1.8398
1.2159	2.5441	2.02655	1.8606	1.6432	1.10595	2.0385	0.429925
1.5731	1.9555	1.6859	1.24715	1.44385	0.53765	1.1956	0.439665
2.4508	3.0589	2.8834	2.4352	2.3782	1.7068	1.8485	1.015945
3.9999	3.8818	5.15615	3.1472	3.0747	3.12865	3.363	3.68225
6.7713	4.7262	6.8371	5.5979	5.5997	4.06065	5.0607	4.3275
8.8885	7.1014	9.5062	7.69625	7.7091	5.90325	6.3312	7.5937
4.3699	5.2692	6.0027	5.18545	3.47545	4.21705	3.5675	4.2925
3.0897	3.9341	3.4154	3.9205	1.55565	2.8027	1.7638	3.24475
3.7656	3.5033	4.76645	4.6726	2.50275	2.8405	2.3515	2.87395
2.7016	2.3884	4.14325	3.3704	2.4592	2.59565	3.0882	2.3345
2.2623	1.9143	2.7793	3.0304	2.87245	1.79745	3.3183	1.8812
1.7203	1.148	2.04255	2.2613	1.7711	1.4772	2.5561	1.62105
2.4116	1.9642	2.62435	1.7591	2.475	2.0307	2.4616	2.8615
2.3709	1.9171	2.8731	1.99235	2.7111	2.19285	2.8117	2.03515
0.96904	1.1434	2.35605	1.3576	1.20695	1.13165	1.302	0.600405
1.9591	2.7644	2.79835	2.10305	2.0668	1.81745	1.9014	2.70995
4.5024	4.6796	4.6934	5.00145	3.9582	3.45205	4.3884	4.29625
5.3818	5.369	5.7986	6.37385	4.96285	5.18355	3.928	5.27925
5.6661	5.7144	6.3305	6.13025	6.91935	5.78385	5.2004	6.353
4.6902	4.9053	5.39835	6.13285	6.09335	5.1501	4.7563	5.37635
4.911	4.7302	5.93135	4.50835	5.96265	4.80225	5.2227	4.4394
3.7657	3.655	5.72855	2.93625	4.0888	3.66535	3.4376	3.9912
4.1474	4.0936	6.6539	4.14175	5.14675	2.79735	4.0724	3.04975
4.39	4.5238	6.56775	5.1845	3.8066	3.3452	4.4765	3.55795
3.0091	4.7436	5.73205	4.0205	4.0886	3.0597	4.2048	3.55105
3.2449	4.4387	4.2206	3.88405	4.2438	2.82835	3.2744	3.2722
3.1084	3.8105	4.08525	2.8862	3.9772	2.6713	3.3875	3.03415
2.7314	4.2064	4.65035	2.8337	3.19275	2.57585	3.5967	2.73745
3.3284	3.9306	4.19865	3.253	3.9944	3.6489	2.5744	3.6292
3.722	3.8444	3.5605	3.46615	2.494	2.8066	2.6267	3.7225
3.1355	3.3458	3.84475	2.4964	3.41905	3.0143	3.3726	3.03645
3.9795	5.0179	6.14575	4.5822	5.1506	5.5311	5.053	3.3846
2.4836	4.3646	5.09215	3.9021	2.21065	4.9454	3.5243	2.8848
5.1506	4.8374	6.2111	4.72455	4.1026	5.0069	3.3473	4.0603
6.9855	5.5586	9.13045	5.186	5.50545	6.7261	5.2397	4.82685
6.525	8.6773	8.86285	5.05775	6.7032	7.55865	6.714	6.8265
6.6658	7.3014	8.2864	6.09245	6.36015	5.6551	6.4142	5.0066
3.8955	4.7836	5.64875	3.39775	4.3965	2.9124	3.9163	3.3457
2.1071	2.9614	2.95005	2.30925	1.6923	2.02435	1.7497	0.831675
1.1713	1.8737	2.5704	2.00445	1.22715	1.09637	0.91638	0.3425305
1.3198	1.9133	2.59575	2.1279	1.7208	1.32045	1.5048	1.6784
1.6721	2.6157	2.087	1.6018	2.52775	1.7667	2.5094	2.1394
1.3668	1.6868	1.8724	2.271	1.72695	1.45215	1.8822	1.8757
1.9237	2.1673	1.3458	2.0879	1.3252	1.33915	1.2813	2.2403
1.6553	2.1324	1.3254	1.86675	1.12695	0.734525	0.96135	1.207
0.45625	1.0436	1.083035	0.818315	0	0	0.34609	1.133215
0.38951	0.6837	1.2966	0.92424	0.06451	0.237085	0.15955	0.9308
1.2426	1.6976	2.05535	1.6664	1.424355	1.2961	0.9596	1.229055
1.5485	2.4996	1.9499	0.98767	2.03695	1.58655	1.5825	1.99915
0.44483	1.6976	1.5143	0.58055	0.665955	1.3262	0.81449	1.78755
0.48268	1.9145	1.78905	0.72721	1.113565	1.08071	0.6294	1.72575
1.2886	2.4242	2.17505	1.62995	2.35165	1.43345	1.8074	1.967
3.1843	4.2676	3.5724	3.493	6.42985	2.8884	4.3291	3.80295
3.4385	3.6226	4.07305	3.94545	6.3088	3.17235	4.265	4.8197
3.3725	4.0231	3.98835	3.1517	5.3304	4.0012	4.4907	3.95145
3.5954	3.9328	4.40085	3.7742	4.288	3.89265	4.4235	4.04815
3.4953	4.2323	4.93695	3.51495	4.68625	3.17515	3.4564	1.56385
2.6636	3.2509	3.5248	2.9022	3.03445	1.9681	3.4758	1.94775
1.4145	2.4482	1.9336	1.3446	1.9147	1.73645	1.3326	3.03335
1.4996	2.2773	1.82115	1.5849	2.16525	1.7542	1.4062	1.91125
2.7938	3.8121	2.90935	3.3995	3.8104	2.34415	3.3554	1.77885
3.1312	3.7881	3.21175	2.39435	2.67885	3.10035	3.296	2.9001
2.2655	2.7335	3.4363	2.0288	2.9195	2.2747	3.0627	3.25595
2.9124	3.733	3.53555	3.6983	4.81325	2.73335	4.4429	3.75705
3.0816	2.539	2.67635	3.7858	3.02305	3.50315	4.4348	2.7797
1.5511	2.0935	2.09095	2.4307	2.5415	1.5597	1.5431	0.962805
1.6688	2.2349	2.54775	1.5915	2.40875	1.755	1.7209	1.90175
1.8213	2.0536	3.22735	2.81405	2.30495	2.2589	2.3916	3.61445
1.8697	2.5132	2.85305	3.31515	1.4786	2.22055	2.014	3.83665
2.6418	3.3497	4.75295	4.2429	3.59295	3.1883	4.1038	4.1192
3.0387	3.0995	4.23685	3.8033	3.4546	3.04925	3.2389	2.52775
2.1889	2.9034	3.49145	3.07545	2.70315	2.11045	2.2627	1.09121
4.2496	4.4438	5.9904	3.89465	3.8234	3.02925	4.0555	3.5913
5.3391	6.0071	5.24655	4.2717	4.1683	4.1842	4.5758	5.1685
4.2356	5.0155	5.0594	3.2403	3.62805	2.85435	3.1298	3.9894
2.3285	2.6132	2.8277	2.78955	1.91295	1.43495	1.3777	2.25165
2.4423	2.9883	2.77585	2.2765	3.57455	1.6694	3.113	2.3846
2.5713	2.9353	2.83215	3.0826	4.5667	2.343	3.7502	3.3468
2.0472	1.8032	1.89135	3.2103	4.41165	2.39535	4.5086	2.00155
1.1009	1.624	1.28405	1.8946	1.7709	2.3392	1.9966	1.19435
1.643	2.5682	2.4789	1.81885	2.1652	1.9285	2.3298	2.23325
2.4863	2.8071	2.124	1.96685	2.0339	2.24315	2.9775	3.8118
2.6613	3.3826	2.797	2.15655	2.3636	3.22445	2.7045	2.0953
1.2003	2.3531	2.50555	1.993	1.52625	1.38465	1.5532	1.7515
2.0941	2.7752	3.0347	2.9543	2.1003	1.46895	2.1117	2.94625
2.7039	2.8795	4.8681	2.3698	1.91945	1.61415	2.6681	2.4828
3.9197	4.3241	5.1176	3.5057	4.12885	3.43235	4.242	3.36115
3.9742	4.6441	4.23435	3.032	2.59695	3.0982	3.6352	2.27535
2.8463	3.8583	4.3862	3.0381	3.1694	2.5111	2.6406	2.68495
1.7348	2.465	3.3568	2.6941	1.72145	2.0886	1.3724	2.94215
2.1903	2.3298	3.0441	2.80065	2.048	1.3307	2.1376	2.73865
1.8773	2.5809	2.8352	2.75395	1.27255	1.4566	0.85967	1.9824
3.9777	4.5555	4.45575	3.07895	2.44835	2.20565	1.9772	2.85695
3.6072	3.6876	3.9164	3.34255	2.71715	1.7605	2.3907	2.94585
2.6664	2.3484	3.46735	3.0812	2.62355	1.1617	2.4904	2.3618
2.3142	2.026	2.89295	1.9929	3.0148	1.90575	3.6751	1.53075
2.1158	1.8338	1.6877	1.3723	3.71535	1.57545	2.7563	1.934
0.99799	0.62628	0.51855	0.926675	1.41175	0.285925	0.63966	0.582075
0.50068	0.5286	0.748985	0.814605	0	0	0	0
0.13779	0.81788	0.51144	0.608715	0	0	0	0
0.5409	1.1636	0.70844	0.55697	0	0.024051	0.024034	0.082315
1.4822	2.1281	1.5679	1.37905	1.6631	0.782375	1.202	1.93825
3.0291	3.6394	3.7925	2.2631	2.47775	2.22615	1.9852	2.3278
3.5933	3.2342	3.172	2.9217	2.47135	2.6529	2.1589	3.21005
3.0747	2.6718	1.81855	2.3401	2.15635	2.2649	1.5628	2.5929
2.1994	2.8879	2.71215	1.88695	1.729	1.47785	1.3788	0.976765
2.0323	3.1061	2.84885	2.0895	3.374	1.60245	1.8931	1.4469
2.4096	3.4971	2.4334	2.30935	4.0578	2.5077	3.1835	2.1801
3.8387	4.3075	3.30365	2.2081	4.61485	3.3015	3.2179	3.03405
4.5009	4.5107	5.40185	3.939	4.8865	4.9636	5.8486	4.6475
5.1654	4.8625	5.23145	4.20325	4.82795	3.66025	5.1456	5.64925
4.7777	4.0737	5.8171	4.4108	5.1602	2.91915	4.0237	3.1533
4.5349	4.1392	6.47985	4.67215	4.56325	4.16115	4.1019	4.4532
3.4536	4.0673	5.0225	5.22145	3.0397	3.79465	3.5614	4.29885
4.3338	5.3985	4.90975	4.8223	4.5979	4.5494	5.4874	6.9165
5.3774	5.5907	4.67295	4.16585	5.21675	5.06935	6.9839	8.30685
4.3326	3.5748	3.534	2.76005	3.071	3.2077	5.1392	3.18885
1.9983	2.543	2.8645	1.91715	1.5131	1.888	2.1813	2.3311
0.8843	2.2886	1.9648	1.332275	1.95525	0.97668	1.2008	0.92711
1.6251	3.0473	3.09095	2.5946	3.8732	2.53445	3.0467	2.79695
1.2964	2.1379	1.94085	1.97295	2.2145	2.69295	1.6623	2.3915
2.2927	3.2668	2.81945	2.9152	4.5282	2.6465	2.7144	2.22235
2.7927	4.3295	3.60845	3.4121	5.21975	3.45065	4.1348	2.7377
2.1701	2.777	3.39565	2.23525	2.605	2.3595	1.4318	2.8646
1.0668	1.7397	2.33405	1.9013	1.17865	1.10005	0.59198	1.66465
1.2229	1.6105	1.29765	1.6614	1.74135	0.663505	0.87068	1.598
2.864	1.5016	2.58195	4.1575	4.51625	2.3653	2.674	2.8872
4.8013	3.1393	3.49195	4.65425	6.14025	3.28305	3.8651	3.82215
3.5301	3.1119	3.41545	2.40195	4.95885	3.8493	4.4261	4.59265
2.1026	1.6549	1.340605	1.2543	1.25625	1.8568	2.3017	2.22845
0.74163	0.8804	0.78091	1.34985	0.31819	0.653675	0.38408	0.74045
2.3586	2.6952	2.8111	3.74215	3.2268	3.0378	2.9487	3.12645
2.6413	3.2047	3.9231	4.1339	4.39325	3.6863	4.3566	2.04385
0.95819	1.4119	2.1567	1.38645	1.80605	1.12006	1.0972	0.574095
0.55305	0.35077	1.2656	1.07445	0.630435	0.1040985	0.14264	0.34767
0.54641	0.47207	1.22145	1.927	0.587375	0.46385	0.9798	1.18655
1.3745	1.2979	1.60965	2.62705	2.09505	2.2221	2.1665	1.76695
1.7984	2.0454	2.21895	3.08995	3.2199	2.3097	2.6421	3.1436
2.7871	1.3098	2.6484	2.48645	3.26455	1.52195	2.5154	2.10645
2.2655	1.6207	2.00285	2.7073	1.64075	1.2937	2.5489	1.27
2.2896	1.7008	1.9346	2.2017	2.2689	1.7171	2.5188	1.89835
1.7701	1.5628	1.1441	1.543	1.95715	2.6754	1.3836	1.89005
1.2207	1.3014	1.098305	1.7126	3.10675	1.57265	1.7608	2.4552
0.82896	1.1849	1.65775	1.516	1.9398	0.93617	1.3443	1.95325
1.3873	1.7948	1.5589	2.03695	1.3602	0.666265	1.1954	1.31195
2.7858	2.8898	3.2156	3.25715	2.44	2.30085	1.9793	3.5759
2.5753	2.9619	3.5979	2.9875	2.3577	2.40665	2.1978	1.79735
2.8485	2.594	3.34175	3.3185	2.53475	2.4737	2.3782	1.7423
3.6068	3.2699	3.479	3.3938	3.26405	2.0419	2.8961	1.832
2.2722	2.5201	3.0698	3.26355	3.5372	2.07415	3.5249	3.3836
2.138	3.531	3.7473	4.2049	3.91945	1.75115	3.5469	2.8789
2.5252	4.6877	4.2181	4.43065	5.9134	2.8814	4.6087	3.06675
3.0465	4.0823	5.24335	4.2554	4.8938	3.2154	4.201	3.8346
5.3512	5.216	6.696	5.8354	3.2893	4.0415	3.6296	5.37015
7.8715	6.7312	7.78815	6.38525	4.49535	6.1915	4.0773	5.418
5.6935	5.3726	6.6422	5.5627	3.533	5.61735	4.0563	5.0844
4.3704	4.4017	5.6958	4.58765	2.3258	4.6666	3.7916	5.6149
4.7399	5.3347	5.70315	5.05365	5.41365	3.3896	4.0431	2.8749
5.6631	5.4837	7.63735	5.1315	5.6923	5.3104	4.9005	5.5397
6.5521	7.6016	7.57695	5.4152	4.69265	5.1236	4.7539	4.0848
3.4384	5.3264	6.43285	4.8244	2.41935	2.6105	3.2861	2.2132
2.4834	2.7017	3.3427	3.2052	2.2516	1.36355	2.0214	1.93745
2.6846	3.338	3.15995	1.65365	3.77565	1.7633	1.6918	2.5684
1.8441	2.2804	3.0382	1.36405	2.32285	1.42265	1.4003	1.7707
3.2757	3.0598	3.78575	1.8586	3.2375	2.3162	1.9281	2.2989
3.3512	4.0814	4.35145	2.4821	3.35025	2.13755	2.8273	4.4629
3.4799	3.6409	4.70665	3.43725	5.34975	3.645	4.4128	4.407
3.4428	3.7005	4.4877	3.0582	3.69035	3.18295	3.5107	3.3013
2.7941	3.124	3.8722	2.94045	2.6074	3.01275	3.3738	3.08665
3.0673	2.7603	1.79225	2.04335	2.5487	1.7646	1.6448	2.1287
2.8122	2.5091	1.77195	2.5716	2.3124	1.8637	3.0527	2.4913
1.7976	2.4852	1.91915	2.8634	3.466	1.8217	2.725	2.15675
1.4497	2.0997	2.16175	2.4946	2.42685	1.59205	1.2556	2.17845
2.4976	2.3151	3.36315	3.02875	2.56525	1.57755	1.7843	2.75325
2.1295	2.3479	2.86925	2.68895	2.27755	1.23685	1.6795	1.8114
3.7024	3.4764	3.45255	3.40725	4.9224	2.65015	3.6602	3.1393
3.1855	3.5171	3.42595	3.6122	5.52365	4.0429	2.8751	4.1614
2.4726	2.7283	3.6211	2.52945	3.52075	2.9046	3.4744	5.2143
1.8376	1.8623	2.8801	1.59795	2.24285	1.89895	1.9514	1.29069
0.9228	1.2133	1.634	1.75065	1.6291	1.2652	1.8265	1.059235
0.73013	1.4639	1.73115	2.0006	1.5253	0.94555	1.8265	2.2561
0.54838	1.3659	0.834275	0.865575	1.015305	1.0392	0.58248	0.81949
1.3457	1.1053	1.092125	1.61825	1.3725	1.69085	1.4931	1.6574
2.06	1.825	2.2509	2.1761	2.33295	2.93095	1.983	1.80375
2.0335	2.0779	1.9254	1.47755	1.5823	1.8689	2.307	1.61785
1.3522	2.2258	2.00665	2.26925	2.34655	0.8174	1.9369	2.088
1.2875	2.2199	1.4394	1.5843	2.22845	0.95118	1.0052	2.02315
0.22163	0.79811	1.02225	1.110125	0.1214395	0.470005	0.67458	0.64875
0	0.8211	0.826865	0.703115	0	1.04799	0.13953	0.41261
0.5612	1.1559	1.7009	1.04735	0.273875	1.4437	0.98792	1.46497
1.6837	2.0104	2.5447	3.50165	2.1832	1.78525	1.7985	2.05595
2.7783	4.1758	3.80785	4.86745	3.7105	2.9411	3.984	2.1415
2.1627	3.3689	3.8538	4.85265	2.8552	3.0172	3.257	3.3404
2.5809	3.2475	3.1436	2.76135	3.3763	2.84805	3.0695	3.06275
1.1853	2.3031	2.4336	1.4241	1.80365	1.5015	2.5307	2.7869
2.289	2.9121	3.20895	1.7593	3.33895	1.9373	2.4534	2.9013
2.5566	3.075	3.2418	2.14055	3.2275	2.60935	3.0057	2.78535
2.5099	2.9588	3.3208	2.30705	1.8844	2.0313	2.3386	1.5977
2.3449	2.5557	3.96625	2.22295	2.24775	3.372	1.2653	2.3529
4.4041	4.6574	6.40905	4.10985	4.3146	4.22615	3.2622	3.25115
9.7416	7.4876	11.3945	7.26705	8.46825	7.1385	9.4039	7.2945
8.0528	7.6107	9.74045	8.4633	7.26715	7.2894	7.6346	7.92265
6.4486	6.8732	8.1278	7.69765	3.97895	4.50605	5.6747	6.97935
7.9372	7.9442	9.681	6.7242	7.366	5.6434	4.704	7.85545
7.2413	7.4005	8.21885	6.7589	6.5967	6.1974	5.9888	6.8522
7.7997	9.4375	10.8715	8.50715	7.1566	9.8293	8.2243	8.5243
8.288	7.6469	9.484	9.1615	6.73055	8.38445	8.6189	6.1221
7.109	5.963	8.08305	6.9085	4.57665	6.712	5.4875	4.80485
4.7652	4.9227	6.5489	4.6819	3.8587	4.05005	4.755	4.37575
3.7773	4.2232	5.29385	3.99115	3.611	4.109	4.481	3.491
3.2664	2.9212	4.1489	3.8416	2.82535	3.0655	2.5538	2.5382
1.1691	2.8035	2.17595	2.7939	0.99464	0.89343	1.1219	0.812065
1.6909	2.6381	2.0819	3.1553	1.85935	1.4426	0.9164	0.869345
4.4329	4.0847	4.07355	5.3742	3.06975	2.7723	3.1079	2.1934
5.474	5.2381	5.3696	4.93775	3.4452	3.3148	3.8502	2.8372
3.1847	4.2993	5.22335	3.9059	3.68155	2.39035	2.5764	1.48805
2.4622	3.0187	2.7923	3.02505	1.85925	2.56645	1.8172	1.7219
1.6101	2.4345	2.4135	2.0806	1.084035	1.23031	2.082	1.58735
1.7777	2.2917	2.037	2.8424	1.3141	1.55305	1.4956	1.1736
2.059	2.7593	2.89105	2.75925	2.0128	2.22455	1.8215	1.90535
4.1112	3.0909	4.4083	2.38255	2.9144	3.2667	2.1467	2.7455
3.6712	3.2847	3.9895	3.1188	2.40415	2.62975	2.6803	2.6762
2.1553	1.9347	2.233	2.51835	2.47395	1.27585	2.1016	1.08233
0.39052	0.68281	1.1887	0.6655	1.27105	0.267815	1.2287	0.881425
0.31399	0.41249	0.695925	0.77573	1.09378	0.786855	0.90337	0.65463
1.2207	1.1825	0.966435	0.7547	0.900835	1.63345	1.6128	1.78685
0.22511	0.87766	1.38985	0.976735	0.19099	0.74444	0.6911	0.360535
0.27523	0.4952	1.34605	1.3999	0.33481	1.056815	0.38232	0.426265
1.1292	1.142	1.6897	1.59625	1.2911	1.3734	1.4202	1.169555
0.76863	1.3953	1.217	1.7952	0.039248	0.851485	1.2059	0.813615
1.4669	2.3572	1.40525	1.65915	1.1682	1.2495	1.5637	1.10903
2.5848	3.0324	1.89855	2.37295	2.3899	2.52425	3.988	1.7904
1.3027	1.7447	1.67575	1.4659	1.6032	1.1042	1.7323	1.04026
2.0401	1.5954	2.01595	2.19805	2.402	1.62945	1.3088	1.873
2.3243	2.8505	2.98615	2.5149	2.67735	2.0024	2.1322	1.9618
2.6739	3.069	2.29905	2.65855	2.50635	1.29965	2.1718	1.48035
0.86875	1.8234	1.92595	1.53225	1.25635	0.66361	0.78599	0.514975
1.8451	2.2596	2.545	1.8833	2.35365	0.886065	1.3495	1.81775
3.7286	3.1017	4.0364	3.1739	4.9553	1.37565	2.6171	2.9353
3.2	2.9293	3.2931	3.04575	2.29385	1.89815	1.8562	1.0997
3.3225	3.0835	3.45055	1.8228	1.99665	1.70145	2.1487	1.983
1.5704	2.2415	2.67825	1.94695	1.32145	1.35655	1.608	2.30295
1.4154	2.3922	1.95515	1.81085	1.76755	0.963405	1.5924	2.35365
1.759	2.3695	2.2441	2.5542	3.52145	1.77075	2.1802	2.6669
1.3121	1.5904	2.336	1.7087	1.3876	1.12245	2.1673	1.95905
1.7932	1.1923	1.9585	1.28895	1.57695	1.2806	1.4253	1.91555
1.3946	1.217	2.0859	1.2986	1.41185	0.86301	1.7266	1.34395
0.61782	1.2258	2.11455	1.001315	1.47155	0.495365	0.94133	1.25915
0.61762	1.216	1.066155	1.60686	0.80927	1.3198	1.0754	1.030275
1.4607	2.7285	1.7683	2.3339	2.22355	2.41255	2.5575	1.8661
2.8195	3.8415	2.4407	2.01145	2.9645	3.65045	3.2334	2.5463
3.1567	4.5472	4.05505	2.94795	4.0525	2.7135	2.8573	3.80635
3.4701	3.6098	3.878	3.55095	4.6549	3.00215	3.5043	3.418
3.821	3.2675	4.1347	3.7613	3.83775	3.71785	3.6253	4.2377
3.5156	2.9354	3.98135	3.4002	4.6241	2.86555	2.7111	4.9262
2.3955	2.9673	3.63385	2.97965	3.0532	2.42385	3.2803	3.3568
2.7407	3.3079	3.2912	3.63485	3.96755	3.4399	3.7287	3.90215
2.3966	2.7415	3.2854	3.02925	2.01525	1.5019	2.0508	2.2848
1.8003	2.8091	3.0063	2.78925	1.3646	1.93545	2.676	1.6141
2.7625	3.551	3.6457	3.4023	2.6053	2.58605	3.042	2.83875
3.054	3.4653	2.27445	3.38945	3.3648	2.25195	2.7513	3.64875
3.0596	3.0031	2.7201	2.47625	3.47815	2.0102	3.2083	3.37615
2.2153	2.766	2.63645	2.12015	2.91495	1.6279	2.1626	3.46255
1.4894	2.1615	2.24455	1.77495	1.56495	0.735705	1.3764	2.52365
1.8	2.9031	2.4709	2.27875	2.3594	1.29145	2.754	3.65725
3.3288	3.023	3.69905	3.0528	2.31295	1.39905	2.9852	3.2324
2.4209	2.537	2.36205	2.71895	2.99295	2.05935	2.4316	2.55855
2.2474	2.4437	2.54505	2.25115	3.3035	1.5892	2.1524	1.56245
1.9618	2.8332	2.93645	2.3461	2.84735	2.1758	3.292	2.68015
2.178	2.9282	2.809	2.7305	3.05805	2.83785	3.6775	3.1131
2.4847	2.4836	3.15115	2.6196	2.06875	2.06615	1.983	2.87595
1.8137	2.3615	2.3178	1.8206	1.3882	1.61015	2.1421	1.78255
1.2878	1.658	1.4893	1.7085	1.12965	1.42475	1.4631	1.310125
0.71051	0.96423	1.06625	0.950375	0.902835	0.3651	1.2468	1.251425
1.2619	1.5515	1.6339	0.771225	1.5425	1.013095	2.3124	1.6573
1.6871	1.5473	2.14375	2.11775	2.3376	1.2452	3.6544	1.4182
1.1474	1.4279	1.67845	1.71075	2.9764	1.29605	2.7248	1.87655
1.0997	1.079	0.69598	0.770745	2.43805	1.23735	1.3701	1.074735
0.097719	0	0.27438	0	0.30562	0	0.80074	0
0.41854	0.45621	0.57779	0	0.640725	0	0.45643	0.78679
1.2413	1.5414	1.2673	0.805775	1.7983	0.841215	1.4251	2.209
2.8218	2.6838	2.7056	2.16255	1.8253	2.54925	2.3683	2.84265
3.7429	3.7118	3.9107	3.33005	2.8106	3.12755	2.9491	3.50235
4.7255	4.2214	4.5202	4.1408	3.89335	3.65015	5.0021	3.7716
5.1941	3.7934	5.1005	4.2195	3.5056	4.5105	5.0316	4.1427
3.614	4.4628	4.4391	4.2384	3.24245	3.42545	2.3562	2.53665
4.7688	4.5873	4.9219	5.17545	3.9981	3.7738	3.5791	3.7458
3.6994	4.5008	4.90205	4.8092	4.56115	3.35095	3.8271	3.80495
3.2858	3.6678	4.3757	4.16985	2.80845	3.35045	4.2926	3.9326
2.1423	1.9826	2.5573	3.9556	1.41835	2.10335	1.4888	2.0575
2.6358	2.6785	2.23475	3.7419	2.6478	2.5181	1.9027	2.2671
1.6503	2.7351	2.2676	2.6797	2.17565	2.3287	1.3968	1.87165
1.2949	2.6639	1.958	1.87435	1.22945	1.3526	1.3502	1.43355
2.4389	3.5319	2.46255	2.40505	2.76525	2.285	2.2844	2.93115
4.5468	4.1144	4.95945	3.0034	4.56245	3.07005	3.4007	5.0082
3.0561	3.5645	5.4261	3.40515	2.629	2.88535	2.8538	2.8111
2.9511	3.7997	4.79785	3.0637	3.49	3.29165	2.4684	2.3026
3.2014	3.3103	3.0815	2.82155	3.4072	2.94935	2.5281	3.33555
4.1017	3.2911	2.39235	2.85355	3.3427	3.62885	2.913	3.16155
3.3747	3.2286	4.91865	3.0268	4.03535	2.7	2.9702	2.56015
5.1491	5.2261	5.93785	2.96015	5.9569	3.1568	3.8304	3.6867
4.5316	4.9826	5.1879	3.0105	4.5671	4.1442	4.0057	4.0269
3.2184	3.724	4.5842	3.2572	3.19815	4.74545	3.3133	4.52495
3.2881	3.6563	3.9863	2.68455	3.8015	3.1344	4.374	5.47285
2.8521	2.4455	3.74375	1.9757	3.15	2.8596	3.8522	5.7277
2.7438	2.0913	2.3748	1.9972	2.7284	3.32335	3.7908	3.5193
2.5605	1.5956	2.4736	2.51865	4.2352	3.7901	3.7669	4.7913
2.466	2.4796	3.4396	2.546	4.95705	4.42535	5.3969	6.3221
3.8729	3.3281	4.15385	3.49865	6.40095	5.75905	5.8633	4.25355
2.7796	2.8458	3.04385	2.1171	3.2279	5.0644	5.1644	4.4142
2.159	1.7486	2.46845	0.62251	1.6996	2.66715	3.0425	4.05105
1.8645	1.9727	2.55305	1.29145	3.0506	3.6946	3.3791	4.3642
3.2177	2.8374	3.0904	1.99535	4.6232	4.62375	4.7074	5.87395
1.362	1.8279	1.79155	1.68505	2.4377	3.0268	2.5834	3.10655
2.985	2.9441	3.7853	2.68575	4.15755	6.24215	4.8286	5.86725
4.5885	5.3393	5.87085	5.11865	7.97135	9.6712	10.028	10.7895
5.5818	5.1253	6.1646	6.43735	10.335	11.452	12.351	9.8769
5.1279	4.6517	5.9737	6.41835	12.592	11.238	11.429	10.072
3.1717	3.5751	3.96405	3.63665	7.80285	8.3373	7.5041	8.3876
1.8371	2.3895	2.95915	2.48875	2.3323	4.61095	3.5743	3.7017
2.784	2.9376	3.56635	3.85935	4.8736	6.8145	6.6149	8.03475
3.9747	3.8075	4.8637	4.4384	8.1866	10.526	11.289	12.17575
5.0647	4.8937	5.41135	6.38105	11.373	13.314	11.714	12.07895
6.9544	6.6215	7.3831	6.5846	17.1695	18.6035	18.447	15.39
6.4183	8.1178	7.9482	7.3531	14.9005	18.4155	15.696	15.143
4.0534	5.8709	7.0744	6.2726	9.98815	15.7995	12.122	13.4635
7.409	7.317	8.8853	6.9342	16.9645	20.5755	18.807	21.199
5.7317	5.8633	7.02155	5.44745	5.6887	18.392	10.989	12.5105
6.2361	6.0372	7.30525	5.86495	10.03645	14.131	14.662	11.1135
5.0863	4.3079	5.39355	4.0339	6.90835	9.18785	8.8899	8.0559
1.2724	2.7992	2.3807	2.8165	2.08385	3.58295	1.9749	1.2768
1.2226	1.5844	1.4471	1.935	1.65125	1.9955	1.9125	1.360745
1.2448	2.2284	1.22485	2.706	1.9247	3.12525	2.3053	1.95185
2.9826	3.4148	2.3133	3.37025	4.33135	3.9083	3.7271	3.3572
3.7599	3.7663	3.4374	3.38255	5.79905	3.97745	3.975	4.79985
2.3624	2.861	2.65975	2.14635	3.4561	3.1536	1.947	3.12485
2.2908	3.2267	2.6339	2.10485	3.2194	2.48395	2.6021	3.06025
2.0362	2.7348	2.3817	1.31975	3.12835	1.8824	2.2457	2.16035
2.6991	3.564	3.68945	2.59035	3.8765	3.2709	4.1021	4.26985
2.6741	2.9009	3.38455	3.507	3.81865	3.75485	4.4597	4.66575
2.3232	2.6532	3.33525	3.6223	2.7691	2.42875	2.9195	2.8516
2.4451	3.3125	3.75945	2.94785	2.46365	2.4471	3.0274	3.2415
2.8452	3.2293	3.25685	2.5346	2.17925	1.7151	2.967	2.18455
2.6992	3.917	3.31535	2.579	2.5397	1.6898	2.5587	2.9584
3.685	4.0472	3.75645	3.87045	2.72655	2.7809	3.633	3.55275
3.0448	4.1254	3.3772	3.5125	2.63205	3.3778	3.2765	2.0108
3.916	3.5576	4.11005	4.31345	2.1307	2.85945	2.982	2.79805
5.3288	3.9387	4.98695	4.34665	3.36895	4.0763	4.4887	4.78475
4.9653	4.1183	4.68955	4.84825	3.23035	4.64255	4.3251	5.33515
4.755	4.0643	4.49305	5.1288	4.5059	3.80855	4.4121	5.7621
3.9606	4.1545	3.63795	3.8857	4.93225	4.8881	5.1836	6.12495
2.3727	2.081	2.82835	2.4493	2.79165	2.3533	2.183	3.07
0.92489	0.65498	1.67255	0.969225	0.76849	0.575315	0.56434	1.05245
0.65698	1.4885	1.69555	1.9787	0.678685	0.81895	0.84769	1.3521
1.0056	1.6012	1.97815	1.3628	1.080655	0.686855	0.80669	1.88765
0.87052	1.1607	1.59315	1.64765	0.92481	0.897595	0.85093	1.59745
1.7239	1.3327	2.52005	2.0708	1.4779	1.34325	1.1923	1.59845
2.0983	1.4435	2.99945	2.22005	2.11115	1.33205	1.8053	2.9197
2.7947	2.0006	3.35175	2.6513	3.4034	1.8658	2.1486	3.22045
2.8179	3.0239	3.2614	3.11555	5.16885	3.13265	4.0231	3.99115
3.1519	2.5155	3.88895	3.74995	4.62955	2.9266	4.559	5.0205
1.7111	1.8142	2.6396	1.68765	1.72415	1.764	1.6417	2.7243
0.9956	1.4438	1.88575	1.57395	1.64585	1.36215	1.2426	2.03015
2.4431	2.2743	3.1017	2.1702	4.4118	3.9027	4.0816	3.68255
2.5565	2.7647	2.40195	2.70375	4.0399	4.45865	3.6022	4.01645
1.9769	2.1389	2.1837	2.19455	1.02735	2.4498	1.4301	1.6723
1.2511	1.4519	1.46185	1.7581	0.513095	1.29125	0.85455	1.04995
1.7383	2.0332	2.17705	2.18785	1.1528	1.95995	2.1513	1.7042
2.5075	2.4254	2.50555	2.2807	2.6386	2.5306	3.3656	1.88595
2.336	2.459	2.66685	1.87835	4.00125	2.4835	3.666	3.6404
2.3015	2.5637	2.6426	2.05905	3.78365	2.3761	3.0779	3.7758
2.2638	2.6887	3.47435	3.95235	2.5718	2.76405	3.4815	1.92455
2.5647	2.855	4.15305	2.98225	2.5359	3.4435	3.5835	1.591635
3.1543	3.2067	3.556	1.8163	2.72225	1.83405	3.2613	3.50695
2.0628	2.3399	3.26785	1.8101	1.7463	1.5701	2.2247	2.6026
2.0255	2.6745	3.12775	2.43415	3.78095	1.41415	2.6074	2.1932
1.4554	2.0881	1.78445	2.2143	1.55645	1.375	1.2641	0.41201
1.7201	2.3265	2.3151	2.05635	2.39515	1.6169	1.2583	1.35625
2.6581	2.5867	3.52335	2.35225	4.6851	2.7832	3.5404	2.7104
0.92731	1.498	2.19915	0.557595	1.17475	1.16375	0.9901	1.5115
1.2781	1.8169	1.27975	0.518195	0.957215	0.675935	0.69626	0.974285
2.9024	2.9994	2.08495	2.3926	2.41835	1.7777	1.9613	2.42445
3.139	3.4236	3.69595	3.6197	3.84625	2.8776	2.9962	3.87785
2.914	3.0952	3.30435	3.3452	3.6689	3.03175	2.6511	2.71565
1.0866	1.1219	1.64375	1.75425	0.71552	1.4046	1.3546	1.089985
1.3572	2.1168	1.61905	1.857	0.25399	0.70856	1.2584	1.23725
2.2697	2.2094	3.04055	2.1109	1.9719	1.5771	1.7448	2.05245
3.5201	4.6868	5.12815	3.94655	2.5367	2.2724	2.6384	1.8307
4.3245	4.2346	4.4056	3.98935	3.6494	2.3869	3.6024	2.37505
3.6216	3.2831	4.35245	4.57105	2.16	1.90805	1.6046	1.61365
1.9624	2.798	4.0598	4.1422	1.19625	1.61905	1.3416	1.53445
5.684	5.0528	5.61255	6.0724	4.0278	2.85375	3.4947	3.47775
5.9607	5.6333	7.54085	6.0564	5.70705	4.4305	4.5336	3.32665
3.7166	4.395	7.4665	4.4015	4.6089	3.51385	3.8006	2.9321
3.2697	4.7592	5.56405	4.6845	4.10565	3.1391	4.197	3.3361
1.266	2.6016	2.98565	3.058	1.7328	1.6741	2.4112	1.7973
0.61562	1.7066	1.85085	1.6492	0.78796	0.66351	0.92802	0.992605
1.4703	2.2195	2.5293	1.93385	1.65155	1.72325	2.0355	2.4644
1.7708	1.8245	1.80325	2.1039	1.69005	1.8022	1.3027	1.261935
1.7671	2.6158	2.19635	2.38215	1.88865	1.5968	1.3813	1.56805
1.2323	1.9641	1.597	1.28985	1.1456	1.06925	1.4708	1.29945
2.3946	1.9823	1.9195	2.21315	2.5392	1.71505	2.9811	2.52105
2.0196	2.455	2.04905	2.51545	3.77745	2.34065	3.457	3.1841
2.2484	2.5603	2.5154	2.48755	4.2086	1.7544	3.2634	1.94575
2.9097	2.2248	3.1721	2.229	2.34075	1.5567	2.746	1.02743
1.6634	1.6048	2.11415	1.3292	2.20045	1.3218	0.92724	1.3149
2.0647	2.1048	2.4553	1.9938	2.16005	1.81905	2.0256	1.3963
3.1217	2.988	2.6949	3.1085	2.54295	1.8413	2.9144	2.56325
2.612	3.2141	3.7169	3.91365	3.35585	2.13645	3.5526	2.19485
1.9265	2.5281	3.5672	4.00495	2.35015	2.05065	2.3202	2.9755
2.1472	2.4558	2.414	3.6428	3.6543	2.4045	2.2477	3.5388
2.3764	2.848	2.70105	2.1538	3.7221	2.89605	3.4749	3.56705
2.6968	2.1207	2.84075	2.32775	3.4416	2.10555	3.7974	4.02195
0.81348	1.2648	1.57055	1.5911	2.37675	0.913415	1.8995	2.0149
0.42789	0.87959	1.18565	1.48965	0.600695	0.59676	0.22043	0.829365
0.82833	1.5069	1.74865	1.4961	1.1846	1.124825	0.83237	0.992695
2.2938	3.5728	3.2318	2.25585	3.00385	1.99265	2.4464	1.3361
3.2615	3.2369	3.96495	3.44285	4.00675	2.94335	3.8349	2.14795
2.9721	3.4663	4.3007	3.8347	3.24855	2.1625	2.9391	2.8632
2.8669	2.8611	3.8137	3.59045	2.0154	1.893	2.5581	3.00695
1.3179	2.3849	2.50505	2.02315	1.2542	1.05475	2.2052	1.7202
0.96331	1.6994	2.1061	1.7607	1.26355	0.98961	1.5152	1.6084
1.5893	1.5289	2.0125	1.34725	1.3982	1.8729	1.0072	1.15197
2.1997	2.1649	2.8868	3.08825	1.8002	2.87215	1.4105	2.15325
2.1146	1.9519	3.1312	1.91455	1.57075	1.4425	1.4692	1.2345
2.0995	2.2678	3.91495	1.9403	1.054645	0.44797	0.55034	1.41955
3.969	4.872	6.8129	7.1433	1.26185	0.96547	0.41448	1.5122
14.116	13.655	18.1535	14.8375	3.1208	3.0996	2.6224	4.74165
24.907	20.995	26.2365	21.3985	5.61235	4.3684	4.7946	8.08305
25.484	22.469	26.0565	23.2895	5.13375	4.96685	5.3251	4.36255
23.93	23.71	24.8425	20.827	4.8625	4.9924	5.052	4.8672
18.623	21.859	23.093	19.1755	3.4863	4.39525	3.2355	3.3058
21.243	23.376	25.254	22.551	5.52165	4.4922	4.02	7.0917
21.32	20.564	20.7365	21.964	3.92375	4.57185	4.8702	5.55365
12.426	15.696	18.34	13.6155	2.60415	3.4779	3.1843	3.94165
10.386	11.088	12.064	9.37205	3.7127	3.5192	4.199	4.69185
5.6779	5.9306	6.4	5.9939	2.4336	2.0208	2.3381	2.75
4.8343	3.2442	3.90125	4.37655	3.3495	1.62905	1.7357	1.9685
4.1617	2.4578	3.70935	3.0028	3.60595	1.9446	3.8973	2.5986
2.8978	2.2441	4.67145	3.73535	3.75345	2.15545	2.9792	2.0619
2.5585	2.6239	3.63275	3.1501	3.1996	1.94435	2.0281	2.44975
2.6729	2.4255	3.221	2.16155	2.67885	1.77275	2.5795	1.279525
2.8555	3.1759	3.06425	2.51935	2.5146	2.0479	2.7583	0.83864
2.9431	3.2839	3.0141	3.00985	3.01935	2.33205	4.1548	1.6126
2.5511	2.7731	3.74825	3.45895	3.0392	1.70425	2.2893	1.0743
3.129	3.334	2.6712	3.13445	3.03125	2.65925	2.0946	2.38745
3.4576	3.1776	2.73315	2.9963	1.6047	2.7722	2.6492	2.1096
1.8071	2.4474	3.0701	2.56055	3.12625	2.6722	3.3031	1.69465
1.1542	1.51	2.53345	1.2693	1.44975	1.29035	1.9285	1.797
1.047	1.4591	2.17795	1.57965	1.1701	0.67854	1.0667	1.879
1.3003	1.2936	2.52645	1.59605	1.010555	1.2483	1.3045	1.6556
1.2598	1.3045	2.33605	2.64665	1.4941	1.64085	1.5555	1.49715
1.5667	1.9078	2.50625	2.63435	1.61535	1.20535	1.4517	1.28485
1.7539	1.995	2.7456	2.21745	1.9203	1.3911	3.1415	2.14815
1.3831	1.436	1.821	1.60175	1.0915	0.92579	0.88169	1.1882
0.94536	1.4408	1.9333	1.5657	1.36455	0.57057	0.96491	1.40685
1.1631	1.5981	2.40745	1.51035	1.53795	1.10755	1.6492	1.61155
2.1655	2.3135	1.98945	1.52515	1.9358	1.6947	2.0845	1.3915
2.3819	2.0253	2.1193	1.8935	2.3638	1.79035	3.1425	3.1137
2.3419	2.189	2.11305	1.8461	3.52325	0.946925	3.0461	5.24615
2.1545	1.9143	3.08885	2.0127	1.6692	1.60775	3.0344	3.7895
2.107	2.3246	2.90295	2.91715	2.8772	2.0924	2.9596	4.4588
2.8975	3.3069	3.1163	3.37125	1.9866	2.02105	3.2445	4.218
1.0332	1.594	2.36135	1.7195	1.10255	0.977885	1.1137	1.38455
1.6748	2.3305	2.6163	2.53255	1.6203	2.17055	1.3993	1.8899
3.3192	2.7165	3.5754	3.9037	3.34525	3.1796	3.0398	3.45155
3.6138	3.3028	3.4697	3.9269	3.24865	1.9672	3.2993	2.80315
3.306	3.2993	3.7718	2.5742	3.04645	2.5173	2.9685	2.53405
3.0417	3.4792	3.69465	2.66645	3.9486	2.4634	2.8572	3.64475
3.3758	3.7203	3.7693	3.6108	4.3198	2.2206	3.1472	4.13045
2.468	3.0015	2.82335	2.36915	1.44455	1.5716	2.1222	2.7321
1.87	2.9996	2.44975	2.77775	3.66495	1.24475	1.9622	1.9047
1.961	2.5452	1.982	3.4334	2.32445	1.83425	2.0311	1.402475
3.7218	3.4458	3.7451	4.3555	3.9199	2.8123	2.317	2.22075
3.848	3.0426	3.53415	3.6997	2.3628	2.4207	2.702	2.0716
3.1084	2.72	2.8803	2.74805	1.78935	1.27495	2.4016	1.5262
2.4405	2.3832	2.7394	2.32015	1.3757	2.0101	3.2573	2.3203
2.1798	1.9139	2.13385	1.682	1.63835	1.9756	3.005	1.204385
1.302	2.1831	2.27895	1.56265	1.25735	1.29015	1.4755	1.69655
2.1407	3.8962	3.1752	1.9202	2.3194	2.2794	2.6475	2.70505
3.2322	4.3882	3.64345	2.67905	4.1344	2.68875	3.6234	1.93775
1.8849	3.1301	3.2361	2.2428	2.17465	2.4753	2.4026	1.5938
2.0449	2.8253	2.218	2.30115	1.7824	1.15185	1.8589	1.3893
2.3493	2.4241	3.61915	2.9432	2.07695	0.668265	2.1932	2.9002
2.6923	3.1723	3.64	3.02575	2.4167	1.396105	1.9878	2.21745
1.7273	1.6283	1.5644	1.50955	2.05765	0.68094	0.95141	1.16505
1.6456	1.7274	1.82555	1.2788	2.42345	1.0735	1.0528	2.12775
[truncated: 6,412 more rows]

## Sheet: Fig2b_gran
PeakCoords	disc_rawpval	disc_fdr	disc_fc	disc_dir	disc_fclog2	val_rawpval	val_fdr	val_fc	val_dir	val_fclog2	DA_in_both	DA_in_discovery	Not_DA_in_discovery
chr1_10002198_10004702	0.033365	0.075944	1.06	InfDown	-0.0840643	0.079898	0.15315	1.07	InfDown	-0.0976108	FALSE	FALSE	TRUE
chr1_10009399_10012598	0.022831	0.056911	1.12	InfDown	-0.163499	0.042464	0.099365	1.16	InfDown	-0.214125	FALSE	FALSE	TRUE
chr1_100292498_100294902	0.21082	0.28406	1.02	InfUp	0.0285692	0.00102	0.007012	1.08	InfUp	0.111031	FALSE	FALSE	TRUE
chr1_100314699_100316702	0.019465	0.050426	1.09	InfDown	-0.124328	0.0045571	0.020487	1.08	InfDown	-0.111031	FALSE	FALSE	TRUE
chr1_10049798_10052698	0.084065	0.14735	1.08	InfUp	0.111031	0.17372	0.25973	1.08	InfDown	-0.111031	FALSE	FALSE	TRUE
chr1_100502799_100505602	0.0061468	0.021712	1.12	InfUp	0.163499	0.023724	0.066702	1.05	InfUp	0.0703893	FALSE	FALSE	TRUE
chr1_100511699_100514502	0.23928	0.31037	1.02	InfDown	-0.0285692	0.48929	0.53111	1.01	InfUp	0.0143553	FALSE	FALSE	TRUE
chr1_100597498_100599599	0.13792	0.21009	1.03	InfDown	-0.0426443	0.6095	0.6301	1.01	InfUp	0.0143553	FALSE	FALSE	TRUE
chr1_100730801_100733199	0.013954	0.039395	1.11	InfDown	-0.15056	0.0053833	0.023096	1.15	InfDown	-0.201634	FALSE	FALSE	TRUE
chr1_100816501_100819502	0.0012282	0.0066008	1.23	InfDown	-0.298658	0.16086	0.24738	1.04	InfDown	-0.0565835	FALSE	TRUE	FALSE
chr1_100824398_100826902	0.00019672	0.0016696	1.28	InfDown	-0.356144	0.011682	0.040494	1.19	InfDown	-0.250962	FALSE	TRUE	FALSE
chr1_10088399_10090102	0.16795	0.24218	1.04	InfUp	0.0565835	0.34526	0.41626	1.05	InfDown	-0.0703893	FALSE	FALSE	TRUE
chr1_100995501_100997699	0.70907	0.71643	1.01	InfDown	-0.0143553	0.047506	0.10767	1.07	InfDown	-0.0976108	FALSE	FALSE	TRUE
chr1_10114898_10117702	0.019465	0.050426	1.1	InfDown	-0.137504	0.11421	0.19733	1.18	InfDown	-0.238787	FALSE	FALSE	TRUE
chr1_10126099_10127799	0.11168	0.18082	1.05	InfDown	-0.0703893	3.8518e-05	0.00069777	1.21	InfDown	-0.275007	FALSE	FALSE	TRUE
chr1_101360598_101363102	0.35882	0.41621	1.06	InfUp	0.0840643	0.41005	0.46505	1.04	InfDown	-0.0565835	FALSE	FALSE	TRUE
chr1_10207501_10212402	0.11168	0.18082	1.07	InfUp	0.0976108	0.22926	0.3149	1.07	InfUp	0.0976108	FALSE	FALSE	TRUE
chr1_10300899_10304199	9.3598e-08	5.8866e-06	1.52	InfUp	0.604071	0.00070602	0.005388	1.42	InfUp	0.505891	TRUE	FALSE	FALSE
chr1_10322902_10325402	0.00014686	0.0013391	1.23	InfUp	0.298658	0.012827	0.044054	1.14	InfUp	0.189034	FALSE	TRUE	FALSE
chr1_10437098_10440199	0.00066482	0.0041833	1.2	InfDown	-0.263034	0.002693	0.014078	1.16	InfDown	-0.214125	FALSE	TRUE	FALSE
chr1_10447098_10451899	0.021093	0.053646	1.06	InfDown	-0.0840643	3.8518e-05	0.00069777	1.33	InfDown	-0.411426	FALSE	FALSE	TRUE
chr1_10457798_10462102	0.0013818	0.0072022	1.1	InfUp	0.137504	0.17372	0.25973	1.05	InfDown	-0.0703893	FALSE	FALSE	TRUE
chr1_10473699_10477101	0.028761	0.067767	1.03	InfDown	-0.0426443	0.33363	0.40403	1.02	InfDown	-0.0285692	FALSE	FALSE	TRUE
chr1_1078898_1080598	0.25934	0.3287	1.14	InfUp	0.189034	0.013488	0.044805	1.36	InfDown	-0.443607	FALSE	FALSE	TRUE
chr1_108455799_108458302	0.46869	0.5075	1.01	InfUp	0.0143553	0.13699	0.22217	1.09	InfDown	-0.124328	FALSE	FALSE	TRUE
chr1_108477102_108480000	0.016519	0.044574	1.13	InfUp	0.176323	0.060035	0.12605	1.12	InfUp	0.163499	FALSE	FALSE	TRUE
chr1_108482599_108485800	0.19297	0.26705	1.02	InfDown	-0.0285692	0.17372	0.25973	1.04	InfDown	-0.0565835	FALSE	FALSE	TRUE
chr1_109187799_109190998	0.30184	0.36687	1.01	InfUp	0.0143553	0.087952	0.16326	1.1	InfUp	0.137504	FALSE	FALSE	TRUE
chr1_109233898_109236702	0.0033559	0.013899	1.09	InfDown	-0.124328	6.9996e-05	0.001052	1.09	InfDown	-0.124328	FALSE	FALSE	TRUE
chr1_109431098_109433498	0.00051386	0.0034456	1.23	InfDown	-0.298658	0.0015272	0.0094497	1.15	InfDown	-0.201634	FALSE	TRUE	FALSE
chr1_109504502_109507099	0.10571	0.17376	1.11	InfDown	-0.15056	0.64775	0.66321	1.04	InfUp	0.0565835	FALSE	FALSE	TRUE
chr1_109617398_109619902	0.02666	0.064034	1.12	InfDown	-0.163499	0.17372	0.25973	1.01	InfDown	-0.0143553	FALSE	FALSE	TRUE
chr1_109631999_109635301	0.0050513	0.018738	1.07	InfDown	-0.0976108	0.00053356	0.0043917	1.11	InfDown	-0.15056	FALSE	FALSE	TRUE
chr1_109641898_109644402	0.00017015	0.0014958	1.22	InfDown	-0.286881	0.013488	0.044805	1.15	InfDown	-0.201634	FALSE	TRUE	FALSE
chr1_109675402_109677802	0.25934	0.3287	1.09	InfDown	-0.124328	0.53021	0.56455	1.04	InfDown	-0.0565835	FALSE	FALSE	TRUE
chr1_109703799_109707201	0.17605	0.24999	1.04	InfUp	0.0565835	0.70242	0.71194	1.05	InfDown	-0.0703893	FALSE	FALSE	TRUE
chr1_109726002_109729099	0.6174	0.63506	1.01	InfUp	0.0143553	0.66637	0.67973	1.05	InfDown	-0.0703893	FALSE	FALSE	TRUE
chr1_109755799_109758102	0.23928	0.31037	1.04	InfUp	0.0565835	0.10578	0.1854	1.06	InfDown	-0.0840643	FALSE	FALSE	TRUE
chr1_109824399_109827202	0.0019492	0.0093272	1.11	InfDown	-0.15056	0.23119	0.3149	1.05	InfDown	-0.0703893	FALSE	FALSE	TRUE
chr1_109832898_109834902	0.0017407	0.0085944	1.15	InfDown	-0.201634	0.020345	0.060238	1.06	InfDown	-0.0840643	FALSE	FALSE	TRUE
chr1_109841698_109843998	4.9213e-05	0.00057977	1.25	InfDown	-0.321928	0.16086	0.24738	1.06	InfDown	-0.0840643	FALSE	TRUE	FALSE
chr1_109911298_109914902	6.8052e-05	0.00074384	1.09	InfUp	0.124328	0.0011123	0.0075912	1.12	InfUp	0.163499	FALSE	FALSE	TRUE
chr1_109967199_109970002	0.43138	0.47666	1.03	InfDown	-0.0426443	0.48992	0.53111	1.01	InfUp	0.0143553	FALSE	FALSE	TRUE
chr1_110035898_110037898	0.54379	0.57006	1	InfDown	0	0.13699	0.22217	1.04	InfDown	-0.0565835	FALSE	FALSE	TRUE
chr1_110089798_110092699	0.021093	0.053646	1.09	InfUp	0.124328	0.0063348	0.026053	1.18	InfUp	0.238787	FALSE	FALSE	TRUE
chr1_110115099_110117998	0.39466	0.44625	1.02	InfDown	-0.0285692	0.28022	0.35926	1.03	InfDown	-0.0426443	FALSE	FALSE	TRUE
chr1_110157599_110160101	0.0050513	0.018738	1.13	InfDown	-0.176323	0.0022401	0.012308	1.16	InfDown	-0.214125	FALSE	FALSE	TRUE
chr1_110161100_110164002	0.0045698	0.017405	1.08	InfDown	-0.111031	0.037845	0.091817	1.06	InfDown	-0.0840643	FALSE	FALSE	TRUE
chr1_110331600_110334601	0.041357	0.088133	1.06	InfDown	-0.0840643	0.44974	0.49766	1.03	InfUp	0.0426443	FALSE	FALSE	TRUE
chr1_110357999_110359702	0.34713	0.40668	1.09	InfDown	-0.124328	0.41005	0.46505	1.04	InfUp	0.0565835	FALSE	FALSE	TRUE
chr1_110363498_110366597	0.0037248	0.015012	1.33	InfDown	-0.411426	0.046654	0.10767	1.08	InfDown	-0.111031	FALSE	TRUE	FALSE
chr1_110428098_110431097	2.4251e-06	5.8776e-05	1.27	InfDown	-0.344828	0.020345	0.060238	1.1	InfDown	-0.137504	FALSE	TRUE	FALSE
chr1_110437702_110440000	0.0792	0.14075	1.1	InfDown	-0.137504	0.29758	0.37415	1.03	InfDown	-0.0426443	FALSE	FALSE	TRUE
chr1_110441798_110443198	0.26967	0.33769	1.07	InfDown	-0.0976108	0.1872	0.27331	1.1	InfDown	-0.137504	FALSE	FALSE	TRUE
chr1_110575699_110578398	0.43138	0.47666	1.05	InfUp	0.0703893	0.14862	0.23478	1.03	InfUp	0.0426443	FALSE	FALSE	TRUE
chr1_11071498_11073999	0.033365	0.075944	1.11	InfDown	-0.15056	0.0022401	0.012308	1.11	InfDown	-0.15056	FALSE	FALSE	TRUE
chr1_110833398_110837301	0.0019492	0.0093272	1.24	InfUp	0.31034	0.065422	0.13381	1.07	InfUp	0.0976108	FALSE	TRUE	FALSE
chr1_110879998_110883099	0.02666	0.064034	1.06	InfDown	-0.0840643	0.015522	0.049457	1.11	InfDown	-0.15056	FALSE	FALSE	TRUE
chr1_110922401_110925202	0.0081705	0.026523	1.11	InfUp	0.15056	0.54524	0.57935	1.02	InfDown	-0.0285692	FALSE	FALSE	TRUE
chr1_110948998_110951501	0.28021	0.34719	1.01	InfDown	-0.0143553	0.053	0.11543	1.1	InfDown	-0.137504	FALSE	FALSE	TRUE
chr1_111414497_111418199	0.0055759	0.020184	1.06	InfDown	-0.0840643	0.35225	0.41897	1.02	InfDown	-0.0285692	FALSE	FALSE	TRUE
chr1_111422100_111424199	0.0041286	0.016197	1.34	InfUp	0.422233	5.229e-05	0.00086895	1.61	InfUp	0.687061	TRUE	FALSE	FALSE
chr1_111504999_111507902	0.33557	0.39617	1.02	InfDown	-0.0285692	0.067026	0.13607	1.08	InfDown	-0.111031	FALSE	FALSE	TRUE
chr1_111681498_111684202	0.30184	0.36687	1.01	InfDown	-0.0143553	0.087952	0.16326	1.08	InfDown	-0.111031	FALSE	FALSE	TRUE
chr1_111733701_111737098	0.71979	0.72655	1.02	InfDown	-0.0285692	0.44974	0.49766	1.05	InfDown	-0.0703893	FALSE	FALSE	TRUE
chr1_111763498_111765901	0.057946	0.1125	1.07	InfDown	-0.0976108	0.41005	0.46505	1	InfDown	0	FALSE	FALSE	TRUE
chr1_111990898_111993199	0.0089606	0.028448	1.1	InfDown	-0.137504	0.0022401	0.012308	1.15	InfDown	-0.201634	FALSE	FALSE	TRUE
chr1_112012598_112017602	0.02666	0.064034	1.05	InfDown	-0.0703893	0.35225	0.41897	1.01	InfDown	-0.0143553	FALSE	FALSE	TRUE
chr1_112031002_112033902	0.054276	0.10726	1.09	InfDown	-0.124328	0.13699	0.22217	1.1	InfUp	0.137504	FALSE	FALSE	TRUE
chr1_112057198_112059602	2.0915e-05	0.00030283	1.22	InfDown	-0.286881	0.00015925	0.001846	1.26	InfDown	-0.333424	TRUE	FALSE	FALSE
chr1_112157698_112159799	0.0017407	0.0085944	1.22	InfDown	-0.286881	0.73664	0.74264	1.01	InfUp	0.0143553	FALSE	TRUE	FALSE
chr1_112249698_112252199	6.8013e-06	0.00012872	1.15	InfDown	-0.201634	0.027375	0.074145	1.13	InfDown	-0.176323	FALSE	FALSE	TRUE
chr1_112262298_112264802	0.0050513	0.018738	1.09	InfDown	-0.124328	0.029798	0.077786	1.11	InfDown	-0.15056	FALSE	FALSE	TRUE
chr1_112274901_112277702	0.00034445	0.0025341	1.18	InfDown	-0.238787	0.14574	0.23471	1.13	InfDown	-0.176323	FALSE	FALSE	TRUE
chr1_113160997_113165302	0.11168	0.18082	1.03	InfDown	-0.0426443	0.16557	0.25372	1.03	InfDown	-0.0426443	FALSE	FALSE	TRUE
chr1_113210002_113212399	3.722e-08	2.9641e-06	2.13	InfUp	1.09085	2.2435e-07	3.6202e-05	1.91	InfUp	0.933573	TRUE	FALSE	FALSE
chr1_113588102_113590302	0.32416	0.38639	1.04	InfDown	-0.0565835	0.19591	0.28514	1.07	InfDown	-0.0976108	FALSE	FALSE	TRUE
chr1_113614698_113616998	0.00051386	0.0034456	1.11	InfDown	-0.15056	0.0032236	0.016012	1.15	InfDown	-0.201634	FALSE	FALSE	TRUE
chr1_114300799_114303701	2.9691e-05	0.00039665	1.22	InfUp	0.286881	0.0086673	0.032767	1.1	InfUp	0.137504	FALSE	TRUE	FALSE
chr1_114324899_114328202	1.0018e-05	0.00017304	1.46	InfUp	0.545968	2.6841e-05	0.00057663	1.63	InfUp	0.704872	TRUE	FALSE	FALSE
chr1_114353102_114355902	0.0037248	0.015012	1.1	InfUp	0.137504	0.03299	0.084419	1.08	InfUp	0.111031	FALSE	FALSE	TRUE
chr1_114400298_114404897	0.0055759	0.020184	1.11	InfDown	-0.15056	0.012313	0.042477	1.06	InfDown	-0.0840643	FALSE	FALSE	TRUE
chr1_114413301_114416502	0.33557	0.39617	1.03	InfDown	-0.0426443	0.73454	0.74199	1.03	InfUp	0.0426443	FALSE	FALSE	TRUE
chr1_114428699_114430899	0.30184	0.36687	1.02	InfUp	0.0285692	0.21595	0.3015	1.04	InfUp	0.0565835	FALSE	FALSE	TRUE
chr1_114445898_114448902	0.20178	0.27517	1.02	InfDown	-0.0285692	0.087952	0.16326	1.05	InfDown	-0.0703893	FALSE	FALSE	TRUE
chr1_114655598_114657499	0.061803	0.11782	1.04	InfDown	-0.0565835	0.0053833	0.023096	1.15	InfDown	-0.201634	FALSE	FALSE	TRUE
chr1_115000098_115003102	0.10571	0.17376	1.04	InfDown	-0.0565835	0.065422	0.13381	1.07	InfUp	0.0976108	FALSE	FALSE	TRUE
chr1_115024098_115026702	0.31292	0.37738	1.03	InfDown	-0.0426443	0.17223	0.25973	1.04	InfDown	-0.0565835	FALSE	FALSE	TRUE
chr1_115122798_115125402	0.074546	0.13484	1.08	InfDown	-0.111031	0.66637	0.67973	1.03	InfUp	0.0426443	FALSE	FALSE	TRUE
chr1_115258298_115260202	0.34713	0.40668	1.01	InfUp	0.0143553	0.052807	0.11543	1.12	InfUp	0.163499	FALSE	FALSE	TRUE
chr1_115298998_115301699	0.26967	0.33769	1.02	InfDown	-0.0285692	0.13699	0.22217	1.02	InfDown	-0.0285692	FALSE	FALSE	TRUE
chr1_115322202_115324102	0.065853	0.12353	1.04	InfDown	-0.0565835	0.66637	0.67973	1.02	InfUp	0.0285692	FALSE	FALSE	TRUE
chr1_115640399_115643402	0.065853	0.12353	1.04	InfUp	0.0565835	0.00020564	0.0021722	1.12	InfUp	0.163499	FALSE	FALSE	TRUE
chr1_115648099_115651598	0.22009	0.293	1.05	InfUp	0.0703893	0.13699	0.22217	1.06	InfUp	0.0840643	FALSE	FALSE	TRUE
chr1_117045299_117048702	0.013954	0.039395	1.08	InfDown	-0.111031	0.57459	0.59988	1.01	InfDown	-0.0143553	FALSE	FALSE	TRUE
chr1_117056698_117059701	0.0792	0.14075	1.04	InfUp	0.0565835	0.0012511	0.008097	1.12	InfUp	0.163499	FALSE	FALSE	TRUE
chr1_117080802_117083998	0.66443	0.67685	1.02	InfDown	-0.0285692	0.13699	0.22217	1.07	InfUp	0.0976108	FALSE	FALSE	TRUE
chr1_117111798_117114701	0.070099	0.12895	1.1	InfDown	-0.137504	0.33363	0.40403	1.01	InfDown	-0.0143553	FALSE	FALSE	TRUE
chr1_117147498_117150001	1.2429e-06	3.5866e-05	1.35	InfDown	-0.432959	0.0032236	0.016012	1.22	InfDown	-0.286881	TRUE	FALSE	FALSE
chr1_117543202_117546698	0.16795	0.24218	1.05	InfDown	-0.0703893	0.10109	0.18178	1.02	InfDown	-0.0285692	FALSE	FALSE	TRUE
chr1_117601502_117603599	0.084065	0.14735	1.05	InfDown	-0.0703893	0.53021	0.56455	1	InfDown	0	FALSE	FALSE	TRUE
chr1_11778399_11780600	0.016519	0.044574	1.18	InfDown	-0.238787	0.0053833	0.023096	1.22	InfDown	-0.286881	FALSE	FALSE	TRUE
chr1_11784801_11786202	0.10571	0.17376	1.14	InfUp	0.189034	0.46979	0.51424	1.02	InfDown	-0.0285692	FALSE	FALSE	TRUE
chr1_11789098_11792600	0.31292	0.37738	1.01	InfUp	0.0143553	0.58995	0.61227	1.05	InfDown	-0.0703893	FALSE	FALSE	TRUE
chr1_11795699_11799699	0.5188	0.54911	1.06	InfDown	-0.0840643	0.57019	0.59574	1.03	InfDown	-0.0426443	FALSE	FALSE	TRUE
chr1_118470698_118473102	0.41906	0.46691	1.03	InfUp	0.0426443	0.033633	0.084419	1.05	InfDown	-0.0703893	FALSE	FALSE	TRUE
chr1_11864801_11867701	0.32416	0.38639	1.03	InfDown	-0.0426443	0.20127	0.28682	1.06	InfDown	-0.0840643	FALSE	FALSE	TRUE
chr1_11873798_11876499	0.099963	0.16682	1.15	InfDown	-0.201634	0.1872	0.27331	1.04	InfDown	-0.0565835	FALSE	FALSE	TRUE
chr1_11967197_11970102	0.50627	0.53915	1.07	InfUp	0.0976108	0.36648	0.434	1.06	InfDown	-0.0840643	FALSE	FALSE	TRUE
chr1_119682098_119684102	0.00022697	0.0018607	1.17	InfDown	-0.226509	0.011682	0.040494	1.14	InfDown	-0.189034	FALSE	FALSE	TRUE
chr1_120111398_120113801	0.054276	0.10726	1.04	InfDown	-0.0565835	0.00020564	0.0021722	1.3	InfDown	-0.378512	FALSE	FALSE	TRUE
chr1_12013999_12016501	0.050787	0.10248	1.24	InfDown	-0.31034	0.12598	0.20912	1.26	InfDown	-0.333424	FALSE	FALSE	TRUE
chr1_12019999_12022701	0.3826	0.43604	1.1	InfDown	-0.137504	0.037845	0.091817	1.25	InfDown	-0.321928	FALSE	FALSE	TRUE
chr1_12039198_12041399	0.12433	0.19483	1.07	InfDown	-0.0976108	0.20127	0.28682	1.05	InfDown	-0.0703893	FALSE	FALSE	TRUE
chr1_12044299_12047599	0.033365	0.075944	2.73	InfDown	-1.4489	0.020345	0.060238	1.68	InfUp	0.748461	FALSE	FALSE	TRUE
chr1_120557198_120559698	0.0012282	0.0066008	1.15	InfDown	-0.201634	0.053	0.11543	1.09	InfDown	-0.124328	FALSE	FALSE	TRUE
chr1_120588398_120590499	0.054276	0.10726	1.11	InfDown	-0.15056	0.0018538	0.010775	1.22	InfDown	-0.286881	FALSE	FALSE	TRUE
chr1_120592700_120595802	0.19297	0.26705	1.01	InfUp	0.0143553	0.43231	0.48374	1.01	InfUp	0.0143553	FALSE	FALSE	TRUE
chr1_120634002_120636002	0.131	0.20214	1.05	InfDown	-0.0703893	0.23341	0.31686	1.03	InfUp	0.0426443	FALSE	FALSE	TRUE
chr1_120751200_120754202	2.9691e-05	0.00039665	1.43	InfUp	0.516015	0.00046191	0.0040091	1.39	InfUp	0.475085	TRUE	FALSE	FALSE
chr1_120759698_120761900	0.5188	0.54911	1	InfUp	0	0.26786	0.34873	1.13	InfDown	-0.176323	FALSE	FALSE	TRUE
chr1_12078502_12081399	0.070099	0.12895	1.15	InfUp	0.201634	0.48992	0.53111	1.05	InfUp	0.0703893	FALSE	FALSE	TRUE
chr1_120837102_120839701	0.0027123	0.011944	1.53	InfUp	0.613532	0.23119	0.3149	1.11	InfUp	0.15056	FALSE	TRUE	FALSE
chr1_120929198_120931401	0.061803	0.11782	1.1	InfUp	0.137504	0.21595	0.3015	1.03	InfUp	0.0426443	FALSE	FALSE	TRUE
chr1_120934599_120937000	1.6571e-07	8.539e-06	2.31	InfUp	1.20789	1.0044e-05	0.00029201	2.41	InfUp	1.26903	TRUE	FALSE	FALSE
chr1_12093799_12096398	0.53131	0.55912	1.02	InfUp	0.0285692	0.10578	0.1854	1.03	InfDown	-0.0426443	FALSE	FALSE	TRUE
chr1_121103102_121105799	0.14507	0.21787	1.07	InfUp	0.0976108	0.079898	0.15315	1.1	InfUp	0.137504	FALSE	FALSE	TRUE
chr1_12184898_12187001	0.82395	0.82549	1	InfUp	0	9.2983e-05	0.0012642	1.14	InfDown	-0.189034	FALSE	FALSE	TRUE
chr1_12191999_12194502	0.11168	0.18082	1.07	InfDown	-0.0976108	0.0045571	0.020487	1.17	InfDown	-0.226509	FALSE	FALSE	TRUE
chr1_12202198_12205001	0.50627	0.53915	1.01	InfUp	0.0143553	0.015522	0.049457	1.11	InfDown	-0.15056	FALSE	FALSE	TRUE
chr1_12209699_12214501	0.131	0.20214	1.06	InfDown	-0.0840643	0.00053356	0.0043917	1.16	InfDown	-0.214125	FALSE	FALSE	TRUE
chr1_12220599_12223002	0.13792	0.21009	1.04	InfUp	0.0565835	0.42981	0.48165	1.01	InfDown	-0.0143553	FALSE	FALSE	TRUE
chr1_12232201_12235402	0.019465	0.050426	1.14	InfDown	-0.189034	0.01008	0.03637	1.17	InfDown	-0.226509	FALSE	FALSE	TRUE
chr1_12239496_12241200	0.49373	0.52874	1.04	InfDown	-0.0565835	0.10578	0.1854	1.06	InfDown	-0.0840643	FALSE	FALSE	TRUE
chr1_12243299_12246299	0.3826	0.43604	1.02	InfDown	-0.0285692	0.060035	0.12605	1.06	InfDown	-0.0840643	FALSE	FALSE	TRUE
chr1_12254498_12257802	0.0792	0.14075	1.05	InfUp	0.0703893	0.24701	0.32907	1.08	InfDown	-0.111031	FALSE	FALSE	TRUE
chr1_12403998_12406402	3.5231e-05	0.00045291	1.31	InfUp	0.389567	0.026322	0.071576	1.1	InfUp	0.137504	FALSE	TRUE	FALSE
chr1_12774201_12775902	0.13792	0.21009	1.34	InfUp	0.422233	0.10578	0.1854	1.44	InfDown	-0.526069	FALSE	FALSE	TRUE
chr1_14038098_14041102	0.16795	0.24218	1.06	InfUp	0.0840643	0.46979	0.51424	1.04	InfUp	0.0565835	FALSE	FALSE	TRUE
chr1_14048899_14052301	0.16008	0.234	1.01	InfUp	0.0143553	0.29758	0.37415	1.06	InfDown	-0.0840643	FALSE	FALSE	TRUE
chr1_14056798_14060701	0.050787	0.10248	1.1	InfDown	-0.137504	0.066942	0.13607	1.06	InfDown	-0.0840643	FALSE	FALSE	TRUE
chr1_143731102_143733002	0.131	0.20214	1.18	InfUp	0.238787	0.36337	0.43148	1.02	InfUp	0.0285692	FALSE	FALSE	TRUE
chr1_143764501_143766799	0.34713	0.40668	1.03	InfUp	0.0426443	0.14574	0.23471	1.05	InfDown	-0.0703893	FALSE	FALSE	TRUE
chr1_143912698_143915002	0.00030033	0.0022863	1.27	InfUp	0.344828	0.37122	0.43491	1.09	InfUp	0.124328	FALSE	TRUE	FALSE
chr1_1439898_1441998	0.011731	0.034727	1.17	InfDown	-0.226509	0.0086673	0.032767	1.32	InfDown	-0.400538	FALSE	FALSE	TRUE
chr1_143990499_143992901	0.46869	0.5075	1.01	InfDown	-0.0143553	0.28022	0.35926	1.15	InfDown	-0.201634	FALSE	FALSE	TRUE
chr1_143998002_144001401	0.00034445	0.0025341	1.33	InfUp	0.411426	0.0031083	0.016012	1.43	InfUp	0.516015	TRUE	FALSE	FALSE
chr1_144090598_144092198	0.084065	0.14735	1.14	InfUp	0.189034	0.029798	0.077786	1.14	InfUp	0.189034	FALSE	FALSE	TRUE
chr1_145095499_145097802	0.58094	0.60271	1	InfDown	0	0.16557	0.25372	1.04	InfUp	0.0565835	FALSE	FALSE	TRUE
chr1_145183698_145185801	0.28021	0.34719	1.05	InfDown	-0.0703893	0.093139	0.17166	1.09	InfUp	0.124328	FALSE	FALSE	TRUE
chr1_145225398_145228102	0.40681	0.45684	1.02	InfUp	0.0285692	0.074982	0.14758	1.07	InfUp	0.0976108	FALSE	FALSE	TRUE
chr1_145230598_145232702	0.45621	0.4971	1.01	InfDown	-0.0143553	0.020345	0.060238	1.1	InfDown	-0.137504	FALSE	FALSE	TRUE
chr1_145252798_145255002	0.22958	0.30164	1.04	InfDown	-0.0565835	0.037845	0.091817	1.09	InfUp	0.124328	FALSE	FALSE	TRUE
chr1_145261798_145264198	0.24921	0.31916	1.02	InfDown	-0.0285692	0.0074235	0.029171	1.12	InfDown	-0.163499	FALSE	FALSE	TRUE
chr1_145436699_145440102	0.29093	0.35733	1.01	InfDown	-0.0143553	0.46979	0.51424	1.05	InfUp	0.0703893	FALSE	FALSE	TRUE
chr1_145448102_145450002	0.35882	0.41621	1.02	InfDown	-0.0285692	0.24701	0.32907	1.03	InfDown	-0.0426443	FALSE	FALSE	TRUE
chr1_145453699_145456802	0.00051386	0.0034456	1.22	InfUp	0.286881	7.2481e-07	6.2161e-05	1.2	InfUp	0.263034	FALSE	TRUE	FALSE
chr1_145506201_145509002	0.017942	0.047443	1.18	InfUp	0.238787	0.053	0.11543	1.15	InfUp	0.201634	FALSE	FALSE	TRUE
chr1_145514901_145517502	0.0013818	0.0072022	1.17	InfUp	0.226509	0.042464	0.099365	1.09	InfUp	0.124328	FALSE	FALSE	TRUE
chr1_145588502_145590602	0.0041286	0.016197	1.22	InfDown	-0.286881	0.24701	0.32907	1.09	InfDown	-0.124328	FALSE	TRUE	FALSE
chr1_145609698_145612002	0.0021794	0.010132	1.17	InfDown	-0.226509	7.6117e-06	0.0002496	1.22	InfDown	-0.286881	FALSE	FALSE	TRUE
chr1_146696398_146698102	0.0027123	0.011944	1.26	InfDown	-0.333424	0.0064194	0.026185	1.29	InfDown	-0.367371	TRUE	FALSE	FALSE
chr1_147099401_147101699	0.32416	0.38639	1.01	InfDown	-0.0143553	0.23119	0.3149	1.06	InfDown	-0.0840643	FALSE	FALSE	TRUE
chr1_147105898_147108302	0.050787	0.10248	1.08	InfDown	-0.111031	0.70242	0.71194	1.01	InfUp	0.0143553	FALSE	FALSE	TRUE
chr1_147118898_147122099	0.35882	0.41621	1.01	InfUp	0.0143553	0.26336	0.34477	1.07	InfDown	-0.0976108	FALSE	FALSE	TRUE
chr1_147140799_147143401	0.057946	0.1125	1.06	InfUp	0.0840643	0.015522	0.049457	1.23	InfDown	-0.298658	FALSE	FALSE	TRUE
chr1_147992799_147995499	0.67584	0.68704	1.05	InfUp	0.0703893	0.12598	0.20912	1.54	InfDown	-0.62293	FALSE	FALSE	TRUE
chr1_148240298_148242702	0.25934	0.3287	1	InfDown	0	0.01008	0.03637	1.15	InfDown	-0.201634	FALSE	FALSE	TRUE
chr1_148246900_148248902	0.044333	0.092577	1.08	InfDown	-0.111031	0.0045571	0.020487	1.17	InfDown	-0.226509	FALSE	FALSE	TRUE
chr1_148598098_148599598	0.011731	0.034727	1.24	InfDown	-0.31034	0.12598	0.20912	1.17	InfDown	-0.226509	FALSE	TRUE	FALSE
chr1_148759598_148761198	0.35882	0.41621	1.05	InfDown	-0.0703893	0.0018538	0.010775	1.5	InfDown	-0.584963	FALSE	FALSE	TRUE
chr1_149214698_149217002	0.21082	0.28406	1.03	InfDown	-0.0426443	0.28454	0.36403	1.01	InfDown	-0.0143553	FALSE	FALSE	TRUE
chr1_149222198_149225399	0.0027123	0.011944	1.14	InfDown	-0.189034	0.011682	0.040494	1.09	InfDown	-0.124328	FALSE	FALSE	TRUE
chr1_149354699_149357501	6.103e-07	2.1324e-05	2.04	InfUp	1.02857	0.00076999	0.0058471	1.77	InfUp	0.823749	TRUE	FALSE	FALSE
chr1_149361399_149362902	6.9514e-08	4.7362e-06	3.07	InfUp	1.61824	1.4393e-05	0.00036927	2.34	InfUp	1.22651	TRUE	FALSE	FALSE
chr1_149367702_149369902	9.1682e-09	1.1357e-06	2.64	InfUp	1.40054	3.1063e-06	0.00013704	2.62	InfUp	1.38957	TRUE	FALSE	FALSE
chr1_149373899_149376099	3.0033e-06	6.8847e-05	1.74	InfUp	0.799087	0.072392	0.14317	1.37	InfUp	0.454176	FALSE	TRUE	FALSE
chr1_149512701_149515402	0.32416	0.38639	1.02	InfUp	0.0285692	0.21595	0.3015	1.02	InfDown	-0.0285692	FALSE	FALSE	TRUE
chr1_149588098_149590702	0.131	0.20214	1.72	InfDown	-0.782409	0.16557	0.25372	1.3	InfUp	0.378512	FALSE	FALSE	TRUE
chr1_149604502_149607101	0.022831	0.056911	1.14	InfDown	-0.189034	0.51071	0.54779	1.03	InfUp	0.0426443	FALSE	FALSE	TRUE
chr1_149739499_149742302	4.9213e-05	0.00057977	1.46	InfUp	0.545968	0.00014823	0.0018381	1.46	InfUp	0.545968	TRUE	FALSE	FALSE
chr1_149746202_149747802	2.1812e-07	1.0615e-05	2.36	InfUp	1.23879	3.8518e-05	0.00069777	2.24	InfUp	1.1635	TRUE	FALSE	FALSE
chr1_149752800_149755002	6.1577e-09	8.7812e-07	2.61	InfUp	1.38405	3.1063e-06	0.00013704	2.27	InfUp	1.18269	TRUE	FALSE	FALSE
chr1_149758498_149761002	0.0013818	0.0072022	1.18	InfUp	0.238787	0.37122	0.43491	1.01	InfUp	0.0143553	FALSE	FALSE	TRUE
chr1_149782698_149785902	0.094443	0.16002	1.05	InfUp	0.0703893	0.20127	0.28682	1.04	InfDown	-0.0565835	FALSE	FALSE	TRUE
chr1_149814001_149816502	0.017942	0.047443	1.21	InfUp	0.275007	0.51008	0.54779	1.02	InfUp	0.0285692	FALSE	TRUE	FALSE
chr1_149820598_149822902	0.047475	0.097526	1.19	InfUp	0.250962	0.23119	0.3149	1.05	InfUp	0.0703893	FALSE	FALSE	TRUE
chr1_149856597_149860402	0.057946	0.1125	1.09	InfDown	-0.124328	0.11558	0.19733	1.02	InfDown	-0.0285692	FALSE	FALSE	TRUE
chr1_149898598_149901102	0.22958	0.30164	1.03	InfDown	-0.0426443	0.24701	0.32907	1.01	InfDown	-0.0143553	FALSE	FALSE	TRUE
chr1_150060799_150063402	0.00026134	0.0020691	1.25	InfUp	0.321928	0.00055683	0.0045466	1.24	InfUp	0.31034	TRUE	FALSE	FALSE
chr1_150131401_150135999	0.044333	0.092577	1.06	InfDown	-0.0840643	0.29758	0.37415	1.02	InfUp	0.0285692	FALSE	FALSE	TRUE
chr1_150158198_150160602	0.0030191	0.012852	1.13	InfDown	-0.176323	0.011682	0.040494	1.06	InfDown	-0.0840643	FALSE	FALSE	TRUE
chr1_150185198_150187402	0.11789	0.18767	1.05	InfDown	-0.0703893	0.013488	0.044805	1.06	InfUp	0.0840643	FALSE	FALSE	TRUE
chr1_150239898_150242500	0.14507	0.21787	1.02	InfUp	0.0285692	0.0053833	0.023096	1.18	InfUp	0.238787	FALSE	FALSE	TRUE
chr1_150265702_150267302	0.038541	0.08394	1.07	InfDown	-0.0976108	0.0022401	0.012308	1.13	InfDown	-0.176323	FALSE	FALSE	TRUE
chr1_150292798_150295402	0.0074407	0.02481	1.1	InfUp	0.137504	0.18651	0.27331	1.05	InfUp	0.0703893	FALSE	FALSE	TRUE
chr1_150335297_150338501	0.54379	0.57006	1.02	InfUp	0.0285692	0.1872	0.27331	1.05	InfDown	-0.0703893	FALSE	FALSE	TRUE
chr1_150458598_150460799	0.0001087	0.0010699	1.16	InfDown	-0.214125	0.14862	0.23478	1.03	InfDown	-0.0426443	FALSE	FALSE	TRUE
chr1_150523199_150526202	0.0013818	0.0072022	1.19	InfUp	0.250962	0.0063348	0.026053	1.2	InfUp	0.263034	FALSE	FALSE	TRUE
chr1_150532898_150536199	2.5999e-09	4.9821e-07	1.73	InfUp	0.790772	1.9673e-06	0.00010536	1.81	InfUp	0.85599	TRUE	FALSE	FALSE
chr1_150539202_150542099	1.6421e-09	4.1099e-07	2.56	InfUp	1.35614	1.0354e-07	3.3418e-05	2.46	InfUp	1.29866	TRUE	FALSE	FALSE
chr1_150576300_150578100	0.0021794	0.010132	1.35	InfUp	0.432959	0.053	0.11543	1.09	InfUp	0.124328	FALSE	TRUE	FALSE
chr1_150582900_150587299	0.56862	0.59163	1.01	InfUp	0.0143553	0.082797	0.15804	1.04	InfUp	0.0565835	FALSE	FALSE	TRUE
chr1_150592199_150595002	0.0021794	0.010132	1.2	InfUp	0.263034	0.00020564	0.0021722	1.15	InfUp	0.201634	FALSE	FALSE	TRUE
chr1_150599899_150603202	0.0033559	0.013899	1.14	InfUp	0.189034	0.017799	0.054599	1.06	InfUp	0.0840643	FALSE	FALSE	TRUE
chr1_150736599_150739200	0.22958	0.30164	1.04	InfUp	0.0565835	0.0032236	0.016012	1.13	InfUp	0.176323	FALSE	FALSE	TRUE
chr1_150742797_150745101	0.24921	0.31916	1.06	InfUp	0.0840643	0.42981	0.48165	1.01	InfUp	0.0143553	FALSE	FALSE	TRUE
chr1_150749198_150751902	0.18439	0.25818	1.12	InfUp	0.163499	0.28454	0.36403	1.01	InfUp	0.0143553	FALSE	FALSE	TRUE
chr1_150824200_150826898	0.15246	0.22595	1.05	InfDown	-0.0703893	0.10578	0.1854	1.03	InfDown	-0.0426443	FALSE	FALSE	TRUE
chr1_150847798_150850502	0.22958	0.30164	1.02	InfDown	-0.0285692	0.03299	0.084419	1.15	InfDown	-0.201634	FALSE	FALSE	TRUE
chr1_150897698_150900399	0.34713	0.40668	1.02	InfDown	-0.0285692	0.24701	0.32907	1	InfDown	0	FALSE	FALSE	TRUE
chr1_150948398_150951701	0.5188	0.54911	1.01	InfUp	0.0143553	0.41005	0.46505	1.03	InfUp	0.0426443	FALSE	FALSE	TRUE
chr1_150973198_150976202	0.17605	0.24999	1.05	InfUp	0.0703893	0.047506	0.10767	1.04	InfDown	-0.0565835	FALSE	FALSE	TRUE
chr1_150978402_150981500	0.44376	0.48644	1.02	InfUp	0.0285692	0.41005	0.46505	1.02	InfUp	0.0285692	FALSE	FALSE	TRUE
chr1_151028602_151032402	0.050787	0.10248	1.11	InfDown	-0.15056	0.053	0.11543	1.09	InfDown	-0.124328	FALSE	FALSE	TRUE
chr1_151041902_151044699	0.00017015	0.0014958	1.09	InfDown	-0.124328	0.0012511	0.008097	1.11	InfDown	-0.15056	FALSE	FALSE	TRUE
chr1_151128399_151132098	0.00019672	0.0016696	1.18	InfUp	0.238787	0.020345	0.060238	1.11	InfUp	0.15056	FALSE	FALSE	TRUE
chr1_151137502_151139602	0.45621	0.4971	1.02	InfUp	0.0285692	0.51008	0.54779	1.02	InfDown	-0.0285692	FALSE	FALSE	TRUE
chr1_151161598_151163502	0.11168	0.18082	1.03	InfDown	-0.0426443	0.037845	0.091817	1.04	InfDown	-0.0565835	FALSE	FALSE	TRUE
chr1_151170098_151172801	0.00051386	0.0034456	1.1	InfUp	0.137504	0.20127	0.28682	1.01	InfUp	0.0143553	FALSE	FALSE	TRUE
chr1_151226098_151228702	0.070099	0.12895	1.11	InfDown	-0.15056	0.24701	0.32907	1.02	InfDown	-0.0285692	FALSE	FALSE	TRUE
chr1_151236298_151238502	0.0019492	0.0093272	1.26	InfDown	-0.333424	0.00082659	0.0060055	1.31	InfDown	-0.389567	TRUE	FALSE	FALSE
chr1_151248599_151250599	0.37065	0.42594	1.04	InfDown	-0.0565835	0.059561	0.12549	1.15	InfUp	0.201634	FALSE	FALSE	TRUE
chr1_151253199_151256501	0.77042	0.77409	1	InfDown	0	0.3905	0.44994	1.04	InfUp	0.0565835	FALSE	FALSE	TRUE
chr1_151298398_151301402	0.0074407	0.02481	1.1	InfDown	-0.137504	0.17372	0.25973	1.04	InfDown	-0.0565835	FALSE	FALSE	TRUE
chr1_151318099_151320902	0.35882	0.41621	1.05	InfDown	-0.0703893	0.31539	0.38956	1.08	InfUp	0.111031	FALSE	FALSE	TRUE
chr1_151370698_151373202	0.45621	0.4971	1.04	InfUp	0.0565835	0.51008	0.54779	1.05	InfUp	0.0703893	FALSE	FALSE	TRUE
chr1_151511602_151513798	0.0055759	0.020184	1.25	InfUp	0.321928	0.020345	0.060238	1.11	InfUp	0.15056	FALSE	TRUE	FALSE
chr1_151582998_151585899	0.00109	0.0060623	1.07	InfDown	-0.0976108	0.012827	0.044054	1.09	InfDown	-0.124328	FALSE	FALSE	TRUE
chr1_151591799_151594302	0.00014686	0.0013391	1.12	InfUp	0.163499	3.1063e-06	0.00013704	1.17	InfUp	0.226509	FALSE	FALSE	TRUE
chr1_151625098_151628102	0.0050513	0.018738	1.11	InfUp	0.15056	0.57019	0.59574	1.01	InfUp	0.0143553	FALSE	FALSE	TRUE
chr1_151633299_151636202	0.24921	0.31916	1.03	InfUp	0.0426443	0.00015009	0.001846	1.09	InfUp	0.124328	FALSE	FALSE	TRUE
chr1_151917002_151919702	0.26967	0.33769	1.16	InfUp	0.214125	0.053	0.11543	1.17	InfUp	0.226509	FALSE	FALSE	TRUE
chr1_152007702_152011997	0.017942	0.047443	1.11	InfUp	0.15056	0.01008	0.03637	1.21	InfUp	0.275007	FALSE	FALSE	TRUE
chr1_152491402_152493802	0.22009	0.293	1.29	InfDown	-0.367371	0.17372	0.25973	1.32	InfUp	0.400538	FALSE	FALSE	TRUE
chr1_15275399_15277702	0.015192	0.04199	1.29	InfUp	0.367371	0.34335	0.41502	1.26	InfDown	-0.333424	FALSE	TRUE	FALSE
chr1_153203499_153206501	0.44376	0.48644	1.02	InfUp	0.0285692	0.12598	0.20912	1.16	InfDown	-0.214125	FALSE	FALSE	TRUE
chr1_153328799_153332300	0.016519	0.044574	1.22	InfUp	0.286881	0.1872	0.27331	1.07	InfUp	0.0976108	FALSE	TRUE	FALSE
chr1_153336399_153340699	0.0030191	0.012852	1.21	InfUp	0.275007	0.072392	0.14317	1.18	InfUp	0.238787	FALSE	TRUE	FALSE
chr1_153345999_153349402	0.0012282	0.0066008	1.15	InfUp	0.201634	0.17372	0.25973	1.04	InfUp	0.0565835	FALSE	FALSE	TRUE
chr1_153357599_153360499	0.094443	0.16002	1.06	InfUp	0.0840643	0.065422	0.13381	1.12	InfUp	0.163499	FALSE	FALSE	TRUE
chr1_153361299_153364999	2.4956e-05	0.00034543	1.29	InfUp	0.367371	0.24701	0.32907	1	InfUp	0	FALSE	TRUE	FALSE
chr1_153374402_153377602	0.0050513	0.018738	1.1	InfUp	0.137504	0.28022	0.35926	1.01	InfUp	0.0143553	FALSE	FALSE	TRUE
chr1_15341698_15344302	0.00075419	0.004604	1.45	InfUp	0.536053	0.48992	0.53111	1.03	InfUp	0.0426443	FALSE	TRUE	FALSE
chr1_153486299_153489498	0.34713	0.40668	1.07	InfDown	-0.0976108	0.01008	0.03637	1.13	InfDown	-0.176323	FALSE	FALSE	TRUE
chr1_153506999_153509502	0.044333	0.092577	1.11	InfUp	0.15056	0.35225	0.41897	1.02	InfDown	-0.0285692	FALSE	FALSE	TRUE
chr1_153512598_153515099	0.061803	0.11782	1.1	InfDown	-0.137504	0.0086673	0.032767	1.3	InfDown	-0.378512	FALSE	FALSE	TRUE
chr1_153517702_153519202	0.047475	0.097526	1.13	InfUp	0.176323	0.28022	0.35926	1.02	InfUp	0.0285692	FALSE	FALSE	TRUE
chr1_153537402_153540301	0.83992	0.84095	1.02	InfUp	0.0285692	0.065422	0.13381	1.09	InfDown	-0.124328	FALSE	FALSE	TRUE
chr1_153605399_153608099	0.12433	0.19483	1.09	InfUp	0.124328	0.70242	0.71194	1.05	InfUp	0.0703893	FALSE	FALSE	TRUE
chr1_153630399_153632302	1.4564e-05	0.00022695	1.17	InfUp	0.226509	0.0003359	0.0031688	1.15	InfUp	0.201634	FALSE	FALSE	TRUE
chr1_153642399_153645199	0.02666	0.064034	1.12	InfUp	0.163499	0.31539	0.38956	1.03	InfUp	0.0426443	FALSE	FALSE	TRUE
chr1_153699498_153701999	3.5231e-05	0.00045291	1.1	InfUp	0.137504	0.20127	0.28682	1.05	InfUp	0.0703893	FALSE	FALSE	TRUE
chr1_153706101_153708902	5.5758e-06	0.00011119	1.29	InfUp	0.367371	1.9673e-06	0.00010536	1.29	InfUp	0.367371	TRUE	FALSE	FALSE
chr1_153744899_153748797	0.00012648	0.0011905	1.25	InfUp	0.321928	6.9996e-05	0.001052	1.29	InfUp	0.367371	TRUE	FALSE	FALSE
chr1_153754798_153757202	0.44376	0.48644	1.01	InfUp	0.0143553	0.23119	0.3149	1.04	InfDown	-0.0565835	FALSE	FALSE	TRUE
chr1_153762099_153765198	0.10571	0.17376	1.09	InfUp	0.124328	0.015522	0.049457	1.18	InfUp	0.238787	FALSE	FALSE	TRUE
chr1_153777002_153779302	0.00030033	0.0022863	1.47	InfUp	0.555816	0.0053935	0.023096	1.29	InfUp	0.367371	TRUE	FALSE	FALSE
chr1_153929198_153931602	0.73033	0.73615	1.01	InfDown	-0.0143553	0.17372	0.25973	1.03	InfDown	-0.0426443	FALSE	FALSE	TRUE
chr1_153934898_153936999	0.33557	0.39617	1.04	InfDown	-0.0565835	0.023177	0.065418	1.15	InfDown	-0.201634	FALSE	FALSE	TRUE
chr1_153961998_153964598	0.15246	0.22595	1.02	InfDown	-0.0285692	0.8128	0.81453	1.03	InfUp	0.0426443	FALSE	FALSE	TRUE
chr1_154129802_154132402	0.10571	0.17376	1.02	InfDown	-0.0285692	0.025358	0.071019	1.05	InfDown	-0.0703893	FALSE	FALSE	TRUE
chr1_154153199_154156602	0.12433	0.19483	1.08	InfUp	0.111031	0.57019	0.59574	1.03	InfDown	-0.0426443	FALSE	FALSE	TRUE
chr1_154191599_154194602	0.011731	0.034727	1.13	InfDown	-0.176323	0.058963	0.12463	1.06	InfDown	-0.0840643	FALSE	FALSE	TRUE
chr1_154243498_154246302	0.15246	0.22595	1.08	InfUp	0.111031	0.28022	0.35926	1.03	InfDown	-0.0426443	FALSE	FALSE	TRUE
chr1_154318101_154320001	0.074546	0.13484	1.11	InfDown	-0.15056	0.058963	0.12463	1.21	InfDown	-0.275007	FALSE	FALSE	TRUE
chr1_154355299_154359702	0.0050513	0.018738	1.07	InfDown	-0.0976108	0.13699	0.22217	1.02	InfDown	-0.0285692	FALSE	FALSE	TRUE
chr1_154376199_154380801	0.13792	0.21009	1.06	InfDown	-0.0840643	0.072392	0.14317	1.1	InfDown	-0.137504	FALSE	FALSE	TRUE
chr1_154390699_154393598	0.0081705	0.026523	1.11	InfDown	-0.15056	0.0018538	0.010775	1.24	InfDown	-0.31034	FALSE	FALSE	TRUE
chr1_154403400_154405998	0.31292	0.37738	1.07	InfUp	0.0976108	0.058963	0.12463	1.18	InfUp	0.238787	FALSE	FALSE	TRUE
chr1_154426001_154430399	0.010737	0.032545	1.13	InfUp	0.176323	0.0086673	0.032767	1.14	InfUp	0.189034	FALSE	FALSE	TRUE
chr1_154598799_154601202	0.58094	0.60271	1.02	InfDown	-0.0285692	0.18651	0.27331	1.03	InfUp	0.0426443	FALSE	FALSE	TRUE
chr1_154614498_154618702	1.6571e-07	8.539e-06	1.4	InfUp	0.485427	0.0077083	0.030049	1.15	InfUp	0.201634	FALSE	TRUE	FALSE
chr1_154692398_154695297	0.39466	0.44625	1.01	InfDown	-0.0143553	0.053	0.11543	1.19	InfDown	-0.250962	FALSE	FALSE	TRUE
chr1_154908198_154910802	0.065853	0.12353	1.05	InfDown	-0.0703893	0.029798	0.077786	1.1	InfDown	-0.137504	FALSE	FALSE	TRUE
chr1_154927002_154929202	0.041357	0.088133	1.09	InfDown	-0.124328	0.26336	0.34477	1.03	InfDown	-0.0426443	FALSE	FALSE	TRUE
chr1_154945399_154948702	0.084065	0.14735	1.07	InfUp	0.0976108	0.1872	0.27331	1.09	InfUp	0.124328	FALSE	FALSE	TRUE
chr1_154972997_154979800	0.047475	0.097526	1.09	InfDown	-0.124328	0.0012511	0.008097	1.15	InfDown	-0.201634	FALSE	FALSE	TRUE
chr1_155056798_155058801	0.19297	0.26705	1.06	InfUp	0.0840643	0.12598	0.20912	1.02	InfDown	-0.0285692	FALSE	FALSE	TRUE
chr1_155106998_155109699	0.31292	0.37738	1.08	InfDown	-0.111031	0.16086	0.24738	1.11	InfUp	0.15056	FALSE	FALSE	TRUE
chr1_155144802_155146502	0.11168	0.18082	1.04	InfUp	0.0565835	0.3905	0.44994	1.01	InfDown	-0.0143553	FALSE	FALSE	TRUE
chr1_155177199_155181299	0.061803	0.11782	1.03	InfDown	-0.0426443	0.66637	0.67973	1.05	InfUp	0.0703893	FALSE	FALSE	TRUE
chr1_155189099_155191102	0.26967	0.33769	1.07	InfDown	-0.0976108	0.46979	0.51424	1.01	InfDown	-0.0143553	FALSE	FALSE	TRUE
chr1_155195602_155198002	0.43138	0.47666	1.01	InfDown	-0.0143553	0.11558	0.19733	1.02	InfDown	-0.0285692	FALSE	FALSE	TRUE
chr1_155204502_155206899	0.17605	0.24999	1.09	InfUp	0.124328	0.53021	0.56455	1.01	InfUp	0.0143553	FALSE	FALSE	TRUE
chr1_155210399_155215002	0.26967	0.33769	1.01	InfDown	-0.0143553	0.023177	0.065418	1.11	InfDown	-0.15056	FALSE	FALSE	TRUE
chr1_155241898_155244199	0.11789	0.18767	1.06	InfDown	-0.0840643	0.096576	0.17423	1.07	InfDown	-0.0976108	FALSE	FALSE	TRUE
chr1_155277098_155279702	0.25934	0.3287	1.04	InfDown	-0.0565835	0.57019	0.59574	1.04	InfUp	0.0565835	FALSE	FALSE	TRUE
chr1_155531098_155534102	0.0033559	0.013899	1.13	InfDown	-0.176323	2.8164e-05	0.00057663	1.13	InfDown	-0.176323	FALSE	FALSE	TRUE
chr1_155606099_155608698	6.8052e-05	0.00074384	1.24	InfUp	0.31034	0.026322	0.071576	1.05	InfUp	0.0703893	FALSE	TRUE	FALSE
chr1_155617698_155620802	0.035879	0.079742	1.08	InfUp	0.111031	0.62878	0.64665	1	InfDown	0	FALSE	FALSE	TRUE
chr1_155656998_155659799	0.0074407	0.02481	1.1	InfDown	-0.137504	0.00082659	0.0060055	1.12	InfDown	-0.163499	FALSE	FALSE	TRUE
chr1_155714299_155716402	0.00075419	0.004604	1.18	InfDown	-0.238787	0.00020564	0.0021722	1.36	InfDown	-0.443607	FALSE	FALSE	TRUE
chr1_155732598_155735599	0.0045698	0.017405	1.08	InfDown	-0.111031	0.0045571	0.020487	1.13	InfDown	-0.176323	FALSE	FALSE	TRUE
chr1_155826698_155830102	0.015192	0.04199	1.1	InfUp	0.137504	0.44974	0.49766	1.06	InfUp	0.0840643	FALSE	FALSE	TRUE
chr1_155878798_155882101	0.00066482	0.0041833	1.14	InfDown	-0.189034	0.065422	0.13381	1.06	InfDown	-0.0840643	FALSE	FALSE	TRUE
chr1_155902998_155905402	0.0074407	0.02481	1.07	InfDown	-0.0976108	0.047713	0.10776	1.17	InfDown	-0.226509	FALSE	FALSE	TRUE
chr1_155914498_155917400	0.73033	0.73615	1	InfDown	0	0.33363	0.40403	1.01	InfUp	0.0143553	FALSE	FALSE	TRUE
chr1_155940101_155941302	0.047475	0.097526	1.07	InfDown	-0.0976108	0.1872	0.27331	1.05	InfDown	-0.0703893	FALSE	FALSE	TRUE
chr1_155944699_155949998	0.15246	0.22595	1.06	InfDown	-0.0840643	0.087952	0.16326	1.23	InfDown	-0.298658	FALSE	FALSE	TRUE
chr1_155958498_155961501	0.0019492	0.0093272	1.43	InfDown	-0.516015	0.042464	0.099365	1.55	InfDown	-0.632268	FALSE	TRUE	FALSE
chr1_155989298_155991502	0.013954	0.039395	1.07	InfUp	0.0976108	0.44974	0.49766	1.03	InfUp	0.0426443	FALSE	FALSE	TRUE
chr1_156116099_156119500	0.15246	0.22595	1.02	InfDown	-0.0285692	0.011682	0.040494	1.11	InfDown	-0.15056	FALSE	FALSE	TRUE
chr1_156122999_156126101	0.54379	0.57006	1	InfDown	0	0.053	0.11543	1.06	InfDown	-0.0840643	FALSE	FALSE	TRUE
chr1_156162802_156164802	0.0089606	0.028448	1.15	InfUp	0.201634	0.31539	0.38956	1.06	InfUp	0.0840643	FALSE	FALSE	TRUE
chr1_156170402_156173799	0.041357	0.088133	1.1	InfUp	0.137504	0.079898	0.15315	1.14	InfDown	-0.189034	FALSE	FALSE	TRUE
chr1_156181798_156184298	0.054276	0.10726	1.08	InfUp	0.111031	0.42981	0.48165	1.03	InfUp	0.0426443	FALSE	FALSE	TRUE
chr1_156186897_156189402	0.0033559	0.013899	1.14	InfUp	0.189034	0.011682	0.040494	1.13	InfUp	0.176323	FALSE	FALSE	TRUE
chr1_156245398_156247801	0.29093	0.35733	1.03	InfDown	-0.0426443	0.087952	0.16326	1.16	InfDown	-0.214125	FALSE	FALSE	TRUE
chr1_156251199_156253602	0.099963	0.16682	1.08	InfUp	0.111031	0.51008	0.54779	1.01	InfUp	0.0143553	FALSE	FALSE	TRUE
chr1_156307198_156309302	0.19297	0.26705	1.02	InfUp	0.0285692	0.33363	0.40403	1.09	InfUp	0.124328	FALSE	FALSE	TRUE
chr1_156425798_156428100	0.41906	0.46691	1.03	InfUp	0.0426443	0.31539	0.38956	1	InfUp	0	FALSE	FALSE	TRUE
chr1_156473902_156476101	0.0024331	0.011003	1.15	InfDown	-0.201634	0.023177	0.065418	1.08	InfDown	-0.111031	FALSE	FALSE	TRUE
chr1_156697098_156700001	0.089144	0.15348	1.03	InfDown	-0.0426443	0.026322	0.071576	1.1	InfDown	-0.137504	FALSE	FALSE	TRUE
chr1_156710398_156712302	0.00019672	0.0016696	1.12	InfUp	0.163499	0.00082659	0.0060055	1.14	InfUp	0.189034	FALSE	FALSE	TRUE
chr1_156735499_156738698	0.28021	0.34719	1.05	InfDown	-0.0703893	0.033633	0.084419	1.07	InfDown	-0.0976108	FALSE	FALSE	TRUE
chr1_156932298_156934702	0.131	0.20214	1.06	InfUp	0.0840643	0.53021	0.56455	1.02	InfDown	-0.0285692	FALSE	FALSE	TRUE
chr1_157106798_157109398	0.057946	0.1125	1.04	InfDown	-0.0565835	0.096576	0.17423	1.04	InfDown	-0.0565835	FALSE	FALSE	TRUE
chr1_15741899_15744998	0.00075419	0.004604	1.3	InfDown	-0.378512	0.065422	0.13381	1.19	InfDown	-0.250962	FALSE	TRUE	FALSE
chr1_15760500_15762302	0.094443	0.16002	1.07	InfDown	-0.0976108	0.65474	0.6701	1.02	InfDown	-0.0285692	FALSE	FALSE	TRUE
chr1_157788102_157790598	0.0015521	0.0078822	1.11	InfUp	0.15056	0.00059932	0.0048612	1.16	InfUp	0.214125	FALSE	FALSE	TRUE
chr1_158117299_158120502	0.015192	0.04199	1.22	InfUp	0.286881	0.24701	0.32907	1.05	InfUp	0.0703893	FALSE	TRUE	FALSE
chr1_158254800_158256601	0.0061468	0.021712	1.16	InfDown	-0.214125	0.037845	0.091817	1.14	InfDown	-0.189034	FALSE	FALSE	TRUE
chr1_15841098_15842802	0.0792	0.14075	1.12	InfUp	0.163499	0.17223	0.25973	1.06	InfUp	0.0840643	FALSE	FALSE	TRUE
chr1_15849799_15854301	0.49373	0.52874	1.01	InfUp	0.0143553	0.35225	0.41897	1	InfUp	0	FALSE	FALSE	TRUE
chr1_158533402_158535202	0.0067673	0.023202	1.2	InfUp	0.263034	0.012827	0.044054	1.08	InfUp	0.111031	FALSE	TRUE	FALSE
chr1_158769201_158772502	0.131	0.20214	1.05	InfUp	0.0703893	0.41005	0.46505	1.07	InfDown	-0.0976108	FALSE	FALSE	TRUE
chr1_158777799_158781402	0.22009	0.293	1.03	InfDown	-0.0426443	0.033633	0.084419	1.16	InfDown	-0.214125	FALSE	FALSE	TRUE
chr1_158787399_158790302	0.30184	0.36687	1.03	InfDown	-0.0426443	0.0022401	0.012308	1.22	InfDown	-0.286881	FALSE	FALSE	TRUE
chr1_158799399_158802999	0.00012648	0.0011905	1.36	InfUp	0.443607	0.00059932	0.0048612	1.42	InfUp	0.505891	TRUE	FALSE	FALSE
chr1_1589199_1592101	0.40681	0.45684	1.01	InfDown	-0.0143553	0.047506	0.10767	1.18	InfDown	-0.238787	FALSE	FALSE	TRUE
chr1_158977899_158981302	1.6571e-07	8.539e-06	2.57	InfUp	1.36177	8.0124e-07	6.5509e-05	2.1	InfUp	1.07039	TRUE	FALSE	FALSE
chr1_158985001_158986798	0.0012282	0.0066008	1.18	InfDown	-0.238787	0.029798	0.077786	1.16	InfDown	-0.214125	FALSE	FALSE	TRUE
chr1_158991702_158993798	0.16008	0.234	1.07	InfUp	0.0976108	0.072392	0.14317	1.07	InfDown	-0.0976108	FALSE	FALSE	TRUE
chr1_159045299_159048799	6.9514e-08	4.7362e-06	1.44	InfUp	0.526069	5.229e-05	0.00086895	1.4	InfUp	0.485427	TRUE	FALSE	FALSE
chr1_159053299_159056299	3.722e-08	2.9641e-06	1.71	InfUp	0.773996	6.9996e-05	0.001052	1.51	InfUp	0.594549	TRUE	FALSE	FALSE
chr1_15929198_15931702	0.56862	0.59163	1.02	InfDown	-0.0285692	0.3905	0.44994	1.05	InfDown	-0.0703893	FALSE	FALSE	TRUE
chr1_15942802_15945502	0.038541	0.08394	1.12	InfDown	-0.163499	0.0018538	0.010775	1.16	InfDown	-0.214125	FALSE	FALSE	TRUE
chr1_159615498_159617698	0.11168	0.18082	1.03	InfDown	-0.0426443	0.19591	0.28514	1.06	InfUp	0.0840643	FALSE	FALSE	TRUE
chr1_15966698_15969598	0.099963	0.16682	1.07	InfDown	-0.0976108	0.0015272	0.0094497	1.24	InfDown	-0.31034	FALSE	FALSE	TRUE
chr1_159849002_159851402	2.6684e-08	2.3375e-06	1.43	InfUp	0.516015	4.6595e-06	0.00018084	1.63	InfUp	0.704872	TRUE	FALSE	FALSE
chr1_159858899_159860902	0.0055759	0.020184	1.1	InfUp	0.137504	0.047506	0.10767	1.13	InfUp	0.176323	FALSE	FALSE	TRUE
chr1_159865498_159868698	0.0015521	0.0078822	1.16	InfDown	-0.214125	0.008968	0.033686	1.18	InfDown	-0.238787	FALSE	FALSE	TRUE
chr1_159879097_159882399	0.19297	0.26705	1.07	InfDown	-0.0976108	0.14862	0.23478	1.22	InfUp	0.286881	FALSE	FALSE	TRUE
chr1_159890797_159895499	0.5188	0.54911	1.01	InfUp	0.0143553	0.33363	0.40403	1.02	InfUp	0.0285692	FALSE	FALSE	TRUE
chr1_16022902_16024802	9.8579e-07	3.0376e-05	1.21	InfUp	0.275007	6.9375e-06	0.00023503	1.26	InfUp	0.333424	TRUE	FALSE	FALSE
chr1_160230798_160233501	0.022831	0.056911	1.07	InfDown	-0.0976108	0.0025596	0.013877	1.23	InfDown	-0.298658	FALSE	FALSE	TRUE
chr1_160253698_160255501	0.13792	0.21009	1.06	InfDown	-0.0840643	0.0032236	0.016012	1.21	InfDown	-0.275007	FALSE	FALSE	TRUE
chr1_160311997_160314102	0.16795	0.24218	1.03	InfDown	-0.0426443	0.28022	0.35926	1.03	InfDown	-0.0426443	FALSE	FALSE	TRUE
chr1_160315799_160318199	0.20178	0.27517	1.16	InfUp	0.214125	0.21595	0.3015	1.08	InfDown	-0.111031	FALSE	FALSE	TRUE
chr1_160543997_160546497	4.9213e-05	0.00057977	1.47	InfDown	-0.555816	0.017799	0.054599	1.33	InfDown	-0.411426	FALSE	TRUE	FALSE
chr1_160633798_160637102	5.1041e-08	3.726e-06	1.48	InfUp	0.565597	0.00102	0.007012	1.36	InfUp	0.443607	TRUE	FALSE	FALSE
chr1_160651999_160654301	0.024685	0.060475	1.13	InfUp	0.176323	0.14862	0.23478	1.14	InfUp	0.189034	FALSE	FALSE	TRUE
chr1_160674998_160679099	0.34713	0.40668	1.04	InfDown	-0.0565835	0.10578	0.1854	1.12	InfUp	0.163499	FALSE	FALSE	TRUE
chr1_160681101_160683499	0.017942	0.047443	1.23	InfDown	-0.298658	0.25033	0.33284	1.09	InfDown	-0.124328	FALSE	TRUE	FALSE
chr1_160981999_160984902	1.5604e-06	4.2715e-05	1.12	InfDown	-0.163499	0.00026024	0.0026359	1.1	InfDown	-0.137504	FALSE	FALSE	TRUE
chr1_160988499_160991802	0.13792	0.21009	1.04	InfDown	-0.0565835	0.00020564	0.0021722	1.17	InfDown	-0.226509	FALSE	FALSE	TRUE
chr1_161013799_161017102	0.070099	0.12895	1.1	InfUp	0.137504	0.020345	0.060238	1.07	InfUp	0.0976108	FALSE	FALSE	TRUE
chr1_161037398_161040902	0.4812	0.51831	1	InfUp	0	0.78405	0.78707	1	InfDown	0	FALSE	FALSE	TRUE
chr1_161086898_161089498	0.4812	0.51831	1.01	InfUp	0.0143553	0.66637	0.67973	1.03	InfUp	0.0426443	FALSE	FALSE	TRUE
chr1_161107802_161109402	1.2429e-06	3.5866e-05	1.24	InfDown	-0.31034	6.9996e-05	0.001052	1.16	InfDown	-0.214125	FALSE	TRUE	FALSE
chr1_161122598_161124902	0.00075419	0.004604	1.15	InfDown	-0.201634	0.0012511	0.008097	1.1	InfDown	-0.137504	FALSE	FALSE	TRUE
chr1_161134698_161137102	0.34713	0.40668	1.03	InfDown	-0.0426443	0.079898	0.15315	1.06	InfDown	-0.0840643	FALSE	FALSE	TRUE
chr1_161146502_161148398	0.00085413	0.0050482	1.14	InfDown	-0.189034	0.0086673	0.032767	1.12	InfDown	-0.163499	FALSE	FALSE	TRUE
chr1_161154498_161156902	0.0067673	0.023202	1.18	InfDown	-0.238787	0.0074235	0.029171	1.18	InfDown	-0.238787	FALSE	FALSE	TRUE
chr1_161170599_161173002	0.015192	0.04199	1.09	InfUp	0.124328	0.072392	0.14317	1.07	InfDown	-0.0976108	FALSE	FALSE	TRUE
chr1_161183798_161188202	0.00017015	0.0014958	1.19	InfUp	0.250962	0.029798	0.077786	1.12	InfUp	0.163499	FALSE	FALSE	TRUE
chr1_161274298_161277302	0.21082	0.28406	1.07	InfUp	0.0976108	0.42981	0.48165	1.11	InfDown	-0.15056	FALSE	FALSE	TRUE
chr1_161282898_161285402	0.50627	0.53915	1.01	InfUp	0.0143553	0.14862	0.23478	1.07	InfDown	-0.0976108	FALSE	FALSE	TRUE
chr1_161320099_161322902	2.6684e-08	2.3375e-06	2.66	InfUp	1.41143	1.5031e-05	0.00037853	2.88	InfUp	1.52607	TRUE	FALSE	FALSE
chr1_161358402_161360800	2.4956e-05	0.00034543	1.3	InfUp	0.378512	3.1063e-06	0.00013704	1.33	InfUp	0.411426	TRUE	FALSE	FALSE
chr1_161367801_161370699	0.4812	0.51831	1.03	InfUp	0.0426443	0.24701	0.32907	1.03	InfDown	-0.0426443	FALSE	FALSE	TRUE
chr1_161459902_161462302	0.054276	0.10726	1.09	InfDown	-0.124328	0.026322	0.071576	1.08	InfUp	0.111031	FALSE	FALSE	TRUE
chr1_161468800_161470002	0.6174	0.63506	1.01	InfUp	0.0143553	0.087952	0.16326	1.05	InfDown	-0.0703893	FALSE	FALSE	TRUE
chr1_161474098_161477301	0.0041286	0.016197	1.19	InfUp	0.250962	0.002097	0.012051	1.19	InfUp	0.250962	FALSE	FALSE	TRUE
chr1_161492999_161495598	0.054276	0.10726	1.14	InfUp	0.189034	0.047506	0.10767	1.16	InfUp	0.214125	FALSE	FALSE	TRUE
chr1_161498999_161502102	0.00019672	0.0016696	1.22	InfUp	0.286881	3.1184e-05	0.00062798	1.4	InfUp	0.485427	TRUE	FALSE	FALSE
chr1_161509298_161511402	0.00039432	0.0028132	1.21	InfUp	0.275007	0.079898	0.15315	1.07	InfUp	0.0976108	FALSE	TRUE	FALSE
chr1_161523398_161525902	0.050787	0.10248	1.13	InfDown	-0.176323	0.57019	0.59574	1.02	InfUp	0.0285692	FALSE	FALSE	TRUE
chr1_161529699_161533399	0.0013818	0.0072022	1.2	InfUp	0.263034	2.0191e-05	0.00046199	1.37	InfUp	0.454176	FALSE	FALSE	TRUE
chr1_16155097_16157301	0.00022697	0.0018607	1.11	InfDown	-0.15056	0.0045571	0.020487	1.15	InfDown	-0.201634	FALSE	FALSE	TRUE
chr1_161579402_161583201	0.24921	0.31916	1.1	InfDown	-0.137504	0.079898	0.15315	1.15	InfUp	0.201634	FALSE	FALSE	TRUE
chr1_161590797_161594502	0.28021	0.34719	1.09	InfDown	-0.124328	0.037845	0.091817	1.25	InfUp	0.321928	FALSE	FALSE	TRUE
chr1_161599600_161601999	0.017942	0.047443	1.39	InfUp	0.475085	0.0022401	0.012308	1.48	InfUp	0.565597	TRUE	FALSE	FALSE
chr1_161604997_161607201	0.28021	0.34719	1.36	InfUp	0.443607	0.042464	0.099365	1.27	InfUp	0.344828	FALSE	FALSE	TRUE
chr1_161611199_161615001	0.32416	0.38639	1.07	InfUp	0.0976108	0.058963	0.12463	1.18	InfUp	0.238787	FALSE	FALSE	TRUE
chr1_161622398_161624898	0.010737	0.032545	1.3	InfDown	-0.378512	0.00015925	0.001846	1.41	InfDown	-0.495695	TRUE	FALSE	FALSE
chr1_1616898_1618901	0.0050513	0.018738	1.17	InfUp	0.226509	0.16086	0.24738	1.04	InfUp	0.0565835	FALSE	FALSE	TRUE
chr1_161735100_161737202	0.070099	0.12895	1.07	InfUp	0.0976108	0.20148	0.28682	1.03	InfUp	0.0426443	FALSE	FALSE	TRUE
chr1_161741299_161743702	0.0081705	0.026523	1.13	InfUp	0.176323	0.042464	0.099365	1.05	InfUp	0.0703893	FALSE	FALSE	TRUE
chr1_16211599_16214298	0.0012282	0.0066008	1.19	InfDown	-0.250962	0.00012208	0.0015403	1.16	InfDown	-0.214125	FALSE	FALSE	TRUE
chr1_162198799_162200702	0.084065	0.14735	1.12	InfUp	0.163499	0.0017075	0.010398	1.3	InfUp	0.378512	FALSE	FALSE	TRUE
chr1_162204702_162207402	0.0061468	0.021712	1.16	InfUp	0.214125	0.0032236	0.016012	1.14	InfUp	0.189034	FALSE	FALSE	TRUE
chr1_162223798_162226601	0.022831	0.056911	1.05	InfUp	0.0703893	0.17372	0.25973	1.01	InfDown	-0.0143553	FALSE	FALSE	TRUE
chr1_162296398_162298901	0.53131	0.55912	1.03	InfDown	-0.0426443	0.10578	0.1854	1.06	InfDown	-0.0840643	FALSE	FALSE	TRUE
chr1_1622998_1625699	0.11789	0.18767	1.16	InfDown	-0.214125	0.047506	0.10767	1.35	InfDown	-0.432959	FALSE	FALSE	TRUE
chr1_162466798_162469102	0.11789	0.18767	1.05	InfDown	-0.0703893	6.0798e-05	0.00099152	1.15	InfDown	-0.201634	FALSE	FALSE	TRUE
chr1_162530398_162532098	0.11789	0.18767	1.1	InfDown	-0.137504	0.14862	0.23478	1.02	InfDown	-0.0285692	FALSE	FALSE	TRUE
chr1_162759498_162761501	0.30184	0.36687	1.06	InfDown	-0.0840643	0.53021	0.56455	1.04	InfDown	-0.0565835	FALSE	FALSE	TRUE
chr1_16498900_16501099	0.010737	0.032545	1.54	InfDown	-0.62293	0.44974	0.49766	1.08	InfDown	-0.111031	FALSE	TRUE	FALSE
chr1_1654399_1657298	0.021093	0.053646	1.12	InfUp	0.163499	0.37122	0.43491	1.02	InfDown	-0.0285692	FALSE	FALSE	TRUE
chr1_165599199_165601301	0.16008	0.234	1.01	InfUp	0.0143553	0.24701	0.32907	1.06	InfUp	0.0840643	FALSE	FALSE	TRUE
chr1_165666298_165668598	0.019465	0.050426	1.14	InfDown	-0.189034	0.058963	0.12463	1.12	InfDown	-0.163499	FALSE	FALSE	TRUE
chr1_165736998_165739402	0.0061468	0.021712	1.1	InfDown	-0.137504	1.4393e-05	0.00036927	1.26	InfDown	-0.333424	FALSE	FALSE	TRUE
chr1_165851898_165854802	0.22958	0.30164	1.04	InfDown	-0.0565835	0.0045571	0.020487	1.14	InfDown	-0.189034	FALSE	FALSE	TRUE
chr1_16618999_16621499	0.33557	0.39617	1.03	InfUp	0.0426443	0.10578	0.1854	1.04	InfDown	-0.0565835	FALSE	FALSE	TRUE
chr1_16677498_16680402	9.3203e-05	0.00094388	1.19	InfDown	-0.250962	0.017799	0.054599	1.21	InfDown	-0.275007	FALSE	FALSE	TRUE
chr1_16692598_16695399	0.0067673	0.023202	1.19	InfUp	0.250962	0.00066641	0.0051176	1.18	InfUp	0.238787	FALSE	FALSE	TRUE
chr1_167197100_167200401	2.5999e-09	4.9821e-07	1.28	InfDown	-0.356144	0.00102	0.007012	1.23	InfDown	-0.298658	TRUE	FALSE	FALSE
chr1_167516998_167520501	0.035879	0.079742	1.07	InfUp	0.0976108	0.017799	0.054599	1.23	InfUp	0.298658	FALSE	FALSE	TRUE
chr1_167569402_167572802	0.43138	0.47666	1	InfDown	0	0.017799	0.054599	1.15	InfUp	0.201634	FALSE	FALSE	TRUE
chr1_167585198_167588202	0.0050513	0.018738	1.09	InfDown	-0.124328	0.34335	0.41502	1.04	InfDown	-0.0565835	FALSE	FALSE	TRUE
chr1_167617402_167620402	0.00012648	0.0011905	1.11	InfDown	-0.15056	0.029798	0.077786	1.09	InfDown	-0.124328	FALSE	FALSE	TRUE
chr1_16766401_16768799	0.070099	0.12895	1.14	InfDown	-0.189034	0.10578	0.1854	1.09	InfDown	-0.124328	FALSE	FALSE	TRUE
chr1_167904198_167907202	0.00045055	0.0031218	1.09	InfUp	0.124328	0.1872	0.27331	1.07	InfUp	0.0976108	FALSE	FALSE	TRUE
chr1_168147098_168149702	0.00085413	0.0050482	1.17	InfUp	0.226509	0.072392	0.14317	1.08	InfUp	0.111031	FALSE	FALSE	TRUE
chr1_16839498_16842099	0.010737	0.032545	1.15	InfDown	-0.201634	0.023177	0.065418	1.33	InfDown	-0.411426	FALSE	FALSE	TRUE
chr1_168472197_168474401	0.065853	0.12353	1.4	InfDown	-0.485427	0.28022	0.35926	1.09	InfDown	-0.124328	FALSE	FALSE	TRUE
chr1_168503998_168506002	0.099963	0.16682	1.09	InfDown	-0.124328	0.0015616	0.0095758	1.13	InfDown	-0.176323	FALSE	FALSE	TRUE
chr1_1689299_1691001	0.41906	0.46691	1.07	InfDown	-0.0976108	0.0086673	0.032767	1.19	InfDown	-0.250962	FALSE	FALSE	TRUE
chr1_169336198_169338702	0.016519	0.044574	1.1	InfUp	0.137504	0.093139	0.17166	1.04	InfUp	0.0565835	FALSE	FALSE	TRUE
chr1_169428701_169431098	0.55624	0.58042	1.05	InfDown	-0.0703893	0.087952	0.16326	1.06	InfUp	0.0840643	FALSE	FALSE	TRUE
chr1_169453902_169456099	0.000585	0.003798	1.14	InfDown	-0.189034	0.042464	0.099365	1.13	InfDown	-0.176323	FALSE	FALSE	TRUE
chr1_1694698_1697699	0.35882	0.41621	1.02	InfDown	-0.0285692	0.082797	0.15804	1.12	InfDown	-0.163499	FALSE	FALSE	TRUE
chr1_169553598_169556198	0.0081705	0.026523	1.08	InfDown	-0.111031	0.15864	0.24738	1.05	InfUp	0.0703893	FALSE	FALSE	TRUE
chr1_169571598_169575302	0.057946	0.1125	1.04	InfUp	0.0565835	5.229e-05	0.00086895	1.15	InfUp	0.201634	FALSE	FALSE	TRUE
chr1_169635499_169638599	4.9213e-05	0.00057977	1.26	InfUp	0.333424	0.0045571	0.020487	1.21	InfUp	0.275007	TRUE	FALSE	FALSE
chr1_169663098_169667902	0.16795	0.24218	1.05	InfDown	-0.0703893	0.45476	0.50258	1.01	InfUp	0.0143553	FALSE	FALSE	TRUE
chr1_169675301_169677899	0.084065	0.14735	1.09	InfUp	0.124328	0.047713	0.10776	1.16	InfUp	0.214125	FALSE	FALSE	TRUE
chr1_169679498_169681801	0.011731	0.034727	1.11	InfUp	0.15056	0.015522	0.049457	1.1	InfUp	0.137504	FALSE	FALSE	TRUE
chr1_171453498_171456202	0.3826	0.43604	1.05	InfDown	-0.0703893	0.20127	0.28682	1.03	InfDown	-0.0426443	FALSE	FALSE	TRUE
chr1_171710298_171712502	0.44376	0.48644	1.01	InfDown	-0.0143553	0.29758	0.37415	1.03	InfUp	0.0426443	FALSE	FALSE	TRUE
chr1_171749398_171751899	0.030994	0.071774	1.05	InfDown	-0.0703893	0.23119	0.3149	1.01	InfDown	-0.0143553	FALSE	FALSE	TRUE
chr1_1720099_1722599	0.25934	0.3287	1.03	InfUp	0.0426443	0.058963	0.12463	1.16	InfDown	-0.214125	FALSE	FALSE	TRUE
chr1_17221198_17224002	1.4564e-05	0.00022695	1.5	InfDown	-0.584963	0.23119	0.3149	1.16	InfDown	-0.214125	FALSE	TRUE	FALSE
chr1_17229897_17232602	2.4251e-06	5.8776e-05	1.31	InfDown	-0.389567	0.24701	0.32907	1.2	InfDown	-0.263034	FALSE	TRUE	FALSE
chr1_172467098_172469702	0.16008	0.234	1.04	InfDown	-0.0565835	0.0003359	0.0031688	1.12	InfUp	0.163499	FALSE	FALSE	TRUE
chr1_172500597_172503901	0.53131	0.55912	1.02	InfDown	-0.0285692	0.37122	0.43491	1.05	InfDown	-0.0703893	FALSE	FALSE	TRUE
chr1_172714802_172716702	0.00096566	0.0055418	1.59	InfUp	0.669027	1.9673e-06	0.00010536	1.52	InfUp	0.604071	TRUE	FALSE	FALSE
chr1_173683398_173685299	0.044333	0.092577	1.06	InfDown	-0.0840643	0.0018538	0.010775	1.08	InfDown	-0.111031	FALSE	FALSE	TRUE
chr1_17378898_17381502	0.49373	0.52874	1	InfUp	0	0.087952	0.16326	1.09	InfDown	-0.124328	FALSE	FALSE	TRUE
chr1_173792598_173795102	0.3826	0.43604	1.03	InfDown	-0.0426443	0.037845	0.091817	1.06	InfDown	-0.0840643	FALSE	FALSE	TRUE
chr1_173854598_173857998	0.089144	0.15348	1.04	InfDown	-0.0565835	0.36648	0.434	1	InfUp	0	FALSE	FALSE	TRUE
chr1_17386199_17389802	0.061803	0.11782	1.07	InfUp	0.0976108	0.57459	0.59988	1.02	InfDown	-0.0285692	FALSE	FALSE	TRUE
chr1_17391798_17394999	0.50627	0.53915	1	InfUp	0	0.072392	0.14317	1.11	InfDown	-0.15056	FALSE	FALSE	TRUE
chr1_173976902_173979202	0.13792	0.21009	1.06	InfUp	0.0840643	0.16557	0.25372	1.01	InfDown	-0.0143553	FALSE	FALSE	TRUE
chr1_173990002_173992899	0.0027123	0.011944	1.04	InfDown	-0.0565835	0.11558	0.19733	1.04	InfDown	-0.0565835	FALSE	FALSE	TRUE
chr1_17423199_17427202	0.40681	0.45684	1.03	InfUp	0.0426443	0.40445	0.46505	1.01	InfUp	0.0143553	FALSE	FALSE	TRUE
chr1_174709598_174712302	0.15246	0.22595	1.06	InfDown	-0.0840643	0.31539	0.38956	1	InfUp	0	FALSE	FALSE	TRUE
chr1_174910799_174913702	0.011731	0.034727	1.1	InfDown	-0.137504	0.0053833	0.023096	1.15	InfDown	-0.201634	FALSE	FALSE	TRUE
chr1_174932897_174936298	0.00026134	0.0020691	1.13	InfDown	-0.176323	0.012313	0.042477	1.14	InfDown	-0.189034	FALSE	FALSE	TRUE
chr1_174967098_174969902	0.25934	0.3287	1.01	InfDown	-0.0143553	0.16086	0.24738	1.01	InfDown	-0.0143553	FALSE	FALSE	TRUE
chr1_17507201_17509398	0.70907	0.71643	1.03	InfUp	0.0426443	0.16086	0.24738	1.06	InfDown	-0.0840643	FALSE	FALSE	TRUE
chr1_175157599_175159001	0.00012648	0.0011905	1.25	InfUp	0.321928	1.4393e-05	0.00036927	1.48	InfUp	0.565597	TRUE	FALSE	FALSE
chr1_17517198_17519498	0.16008	0.234	1.08	InfDown	-0.111031	0.072392	0.14317	1.09	InfDown	-0.124328	FALSE	FALSE	TRUE
chr1_175287502_175289602	0.00051386	0.0034456	1.15	InfUp	0.201634	0.46979	0.51424	1.05	InfDown	-0.0703893	FALSE	FALSE	TRUE
chr1_17607298_17609702	0.065853	0.12353	1.09	InfUp	0.124328	0.35225	0.41897	1.03	InfUp	0.0426443	FALSE	FALSE	TRUE
chr1_17629198_17631799	0.49373	0.52874	1.06	InfDown	-0.0840643	0.35225	0.41897	1.18	InfDown	-0.238787	FALSE	FALSE	TRUE
chr1_17634097_17638001	0.054276	0.10726	1.13	InfUp	0.176323	0.46979	0.51424	1.02	InfUp	0.0285692	FALSE	FALSE	TRUE
chr1_17689702_17693199	0.17605	0.24999	1.04	InfDown	-0.0565835	0.20127	0.28682	1.07	InfDown	-0.0976108	FALSE	FALSE	TRUE
chr1_179262402_179264499	0.17605	0.24999	1.02	InfUp	0.0285692	0.065422	0.13381	1.09	InfDown	-0.124328	FALSE	FALSE	TRUE
chr1_179295599_179298101	0.17605	0.24999	1.01	InfUp	0.0143553	0.67551	0.68859	1.03	InfDown	-0.0426443	FALSE	FALSE	TRUE
chr1_179333798_179336399	0.14507	0.21787	1.13	InfUp	0.176323	0.3046	0.38185	1.07	InfUp	0.0976108	FALSE	FALSE	TRUE
chr1_17955399_17957902	2.0915e-05	0.00030283	2.64	InfUp	1.40054	5.229e-05	0.00086895	2.58	InfUp	1.36737	TRUE	FALSE	FALSE
chr1_179850199_179853302	0.22009	0.293	1.03	InfUp	0.0426443	0.21595	0.3015	1.03	InfUp	0.0426443	FALSE	FALSE	TRUE
chr1_1800198_1802199	0.038541	0.08394	1.11	InfDown	-0.15056	0.047506	0.10767	1.08	InfDown	-0.111031	FALSE	FALSE	TRUE
chr1_180099699_180102498	0.061803	0.11782	1.15	InfUp	0.201634	0.029798	0.077786	1.06	InfUp	0.0840643	FALSE	FALSE	TRUE
chr1_180131998_180134302	0.17605	0.24999	1.06	InfDown	-0.0840643	0.052807	0.11543	1.1	InfUp	0.137504	FALSE	FALSE	TRUE
chr1_180215102_180217599	7.7738e-07	2.5089e-05	1.25	InfUp	0.321928	6.9996e-05	0.001052	1.22	InfUp	0.286881	TRUE	FALSE	FALSE
chr1_180246798_180249800	0.0055759	0.020184	1.11	InfDown	-0.15056	0.01008	0.03637	1.25	InfDown	-0.321928	FALSE	FALSE	TRUE
chr1_180365599_180367102	0.00030033	0.0022863	1.3	InfUp	0.378512	0.0024137	0.013156	1.15	InfUp	0.201634	FALSE	TRUE	FALSE
chr1_180370299_180373099	0.00017015	0.0014958	1.51	InfUp	0.594549	0.00082659	0.0060055	1.33	InfUp	0.411426	TRUE	FALSE	FALSE
chr1_180396902_180399502	1.6571e-07	8.539e-06	1.3	InfUp	0.378512	0.00010857	0.0014552	1.21	InfUp	0.275007	TRUE	FALSE	FALSE
chr1_180600402_180602298	0.56862	0.59163	1.01	InfUp	0.0143553	0.12598	0.20912	1.03	InfDown	-0.0426443	FALSE	FALSE	TRUE
chr1_180982402_180985102	0.46869	0.5075	1	InfDown	0	0.1872	0.27331	1.05	InfDown	-0.0703893	FALSE	FALSE	TRUE
chr1_180990398_180993000	0.16795	0.24218	1.03	InfDown	-0.0426443	0.0018538	0.010775	1.11	InfDown	-0.15056	FALSE	FALSE	TRUE
chr1_181001897_181004602	0.62935	0.64562	1.02	InfDown	-0.0285692	0.058963	0.12463	1.07	InfUp	0.0976108	FALSE	FALSE	TRUE
chr1_181472298_181476101	2.4251e-06	5.8776e-05	1.3	InfUp	0.378512	0.0063348	0.026053	1.19	InfUp	0.250962	FALSE	TRUE	FALSE
chr1_181997999_181999502	0.017942	0.047443	1.08	InfUp	0.111031	3.8518e-05	0.00069777	1.12	InfUp	0.163499	FALSE	FALSE	TRUE
chr1_182112799_182114101	0.16008	0.234	1.05	InfUp	0.0703893	0.33363	0.40403	1.05	InfDown	-0.0703893	FALSE	FALSE	TRUE
chr1_182115299_182119702	0.44376	0.48644	1.02	InfUp	0.0285692	0.053604	0.11642	1.05	InfUp	0.0703893	FALSE	FALSE	TRUE
chr1_182138598_182141598	0.49373	0.52874	1.14	InfDown	-0.189034	0.64775	0.66321	1.26	InfDown	-0.333424	FALSE	FALSE	TRUE
chr1_182161898_182164402	0.00026134	0.0020691	1.27	InfUp	0.344828	0.0012427	0.008097	1.23	InfUp	0.298658	TRUE	FALSE	FALSE
chr1_182203598_182205999	0.0017407	0.0085944	1.13	InfDown	-0.176323	6.9375e-06	0.00023503	1.35	InfDown	-0.432959	FALSE	FALSE	TRUE
chr1_182227001_182229802	0.074546	0.13484	1.12	InfUp	0.163499	0.16086	0.24738	1.17	InfUp	0.226509	FALSE	FALSE	TRUE
chr1_182236802_182238998	0.047475	0.097526	1.02	InfDown	-0.0285692	0.00012208	0.0015403	1.22	InfDown	-0.286881	FALSE	FALSE	TRUE
chr1_182284998_182287102	0.089144	0.15348	1.05	InfUp	0.0703893	0.11558	0.19733	1.08	InfDown	-0.111031	FALSE	FALSE	TRUE
chr1_182349302_182350999	0.016519	0.044574	1.1	InfUp	0.137504	0.042464	0.099365	1.12	InfUp	0.163499	FALSE	FALSE	TRUE
chr1_182362699_182364201	0.065853	0.12353	1.07	InfUp	0.0976108	0.053	0.11543	1.1	InfUp	0.137504	FALSE	FALSE	TRUE
chr1_182365899_182368101	0.050787	0.10248	1.17	InfDown	-0.226509	0.058963	0.12463	1.1	InfDown	-0.137504	FALSE	FALSE	TRUE
chr1_182555599_182559399	0.0030191	0.012852	1.13	InfUp	0.176323	0.023724	0.066702	1.1	InfUp	0.137504	FALSE	FALSE	TRUE
chr1_182762999_182766202	0.00096566	0.0055418	1.18	InfDown	-0.238787	0.017799	0.054599	1.16	InfDown	-0.214125	FALSE	FALSE	TRUE
chr1_182807802_182810402	0.64118	0.6561	1	InfDown	0	0.26336	0.34477	1.08	InfDown	-0.111031	FALSE	FALSE	TRUE
chr1_183212098_183214202	0.11789	0.18767	1.07	InfUp	0.0976108	2.0709e-07	3.6202e-05	1.28	InfUp	0.356144	FALSE	FALSE	TRUE
chr1_183247998_183250698	0.21082	0.28406	1.04	InfUp	0.0565835	0.58995	0.61227	1.01	InfUp	0.0143553	FALSE	FALSE	TRUE
chr1_183332002_183334602	2.4956e-05	0.00034543	1.45	InfUp	0.536053	0.0012511	0.008097	1.38	InfUp	0.464668	TRUE	FALSE	FALSE
chr1_183429398_183431899	0.131	0.20214	1.1	InfUp	0.137504	0.011682	0.040494	1.09	InfUp	0.124328	FALSE	FALSE	TRUE
chr1_183439199_183442602	0.0024331	0.011003	1.15	InfUp	0.201634	0.1872	0.27331	1.04	InfUp	0.0565835	FALSE	FALSE	TRUE
chr1_183535998_183539702	0.00085413	0.0050482	1.18	InfDown	-0.238787	0.00026393	0.0026359	1.27	InfDown	-0.344828	FALSE	FALSE	TRUE
chr1_183547098_183550899	0.43138	0.47666	1.01	InfDown	-0.0143553	0.037845	0.091817	1.07	InfUp	0.0976108	FALSE	FALSE	TRUE
chr1_183551799_183553302	0.070099	0.12895	1.1	InfUp	0.137504	0.37122	0.43491	1.02	InfUp	0.0285692	FALSE	FALSE	TRUE
chr1_183557999_183561601	0.28021	0.34719	1.01	InfDown	-0.0143553	0.072392	0.14317	1.06	InfDown	-0.0840643	FALSE	FALSE	TRUE
chr1_183572097_183575699	4.1692e-05	0.00051439	1.13	InfDown	-0.176323	0.0032236	0.016012	1.09	InfDown	-0.124328	FALSE	FALSE	TRUE
chr1_183590402_183592502	0.50627	0.53915	1.01	InfUp	0.0143553	0.17223	0.25973	1.02	InfUp	0.0285692	FALSE	FALSE	TRUE
chr1_183602902_183606001	0.17605	0.24999	1.03	InfUp	0.0426443	0.41005	0.46505	1.01	InfDown	-0.0143553	FALSE	FALSE	TRUE
chr1_183620999_183623202	0.041357	0.088133	1.07	InfUp	0.0976108	0.12598	0.20912	1.09	InfUp	0.124328	FALSE	FALSE	TRUE
chr1_184120998_184122602	0.58094	0.60271	1	InfDown	0	0.46979	0.51424	1.02	InfDown	-0.0285692	FALSE	FALSE	TRUE
chr1_184126999_184130202	0.050787	0.10248	1.08	InfUp	0.111031	0.29758	0.37415	1.08	InfUp	0.111031	FALSE	FALSE	TRUE
chr1_184721998_184724998	0.0061468	0.021712	1.07	InfUp	0.0976108	0.62878	0.64665	1.02	InfDown	-0.0285692	FALSE	FALSE	TRUE
chr1_184755298_184757000	0.0792	0.14075	1.09	InfUp	0.124328	0.0063348	0.026053	1.09	InfUp	0.124328	FALSE	FALSE	TRUE
chr1_184761298_184763002	0.24921	0.31916	1.08	InfUp	0.111031	0.033633	0.084419	1.07	InfUp	0.0976108	FALSE	FALSE	TRUE
chr1_184774399_184777299	0.0045698	0.017405	1.1	InfUp	0.137504	0.015522	0.049457	1.11	InfUp	0.15056	FALSE	FALSE	TRUE
chr1_184792299_184795602	0.45621	0.4971	1	InfDown	0	0.21712	0.30255	1.18	InfDown	-0.238787	FALSE	FALSE	TRUE
chr1_184835302_184837799	0.00034445	0.0025341	1.21	InfUp	0.275007	0.013488	0.044805	1.18	InfUp	0.238787	FALSE	TRUE	FALSE
chr1_185124399_185127302	0.041357	0.088133	1.11	InfUp	0.15056	0.14862	0.23478	1.05	InfUp	0.0703893	FALSE	FALSE	TRUE
chr1_185284799_185288102	0.20178	0.27517	1.05	InfUp	0.0703893	0.13699	0.22217	1.04	InfUp	0.0565835	FALSE	FALSE	TRUE
chr1_185296398_185299502	0.0089606	0.028448	1.22	InfUp	0.286881	0.28454	0.36403	1.04	InfUp	0.0565835	FALSE	TRUE	FALSE
chr1_185306601_185309802	0.0027123	0.011944	1.16	InfUp	0.214125	0.03299	0.084419	1.11	InfUp	0.15056	FALSE	FALSE	TRUE
chr1_185342897_185347201	0.019465	0.050426	1.16	InfUp	0.214125	0.83443	0.8358	1.01	InfDown	-0.0143553	FALSE	FALSE	TRUE
chr1_185388698_185391799	0.4812	0.51831	1.03	InfDown	-0.0426443	0.23119	0.3149	1.05	InfUp	0.0703893	FALSE	FALSE	TRUE
chr1_185446499_185448302	0.061803	0.11782	1.07	InfDown	-0.0976108	0.12598	0.20912	1.04	InfDown	-0.0565835	FALSE	FALSE	TRUE
chr1_185536202_185538602	0.016519	0.044574	1.15	InfUp	0.201634	2.1762e-05	0.00049241	1.25	InfUp	0.321928	FALSE	FALSE	TRUE
chr1_185601602_185603799	0.035879	0.079742	1.09	InfUp	0.124328	0.0032236	0.016012	1.1	InfUp	0.137504	FALSE	FALSE	TRUE
chr1_185605501_185606701	0.18439	0.25818	1.02	InfUp	0.0285692	0.16086	0.24738	1.04	InfUp	0.0565835	FALSE	FALSE	TRUE
chr1_185662198_185664601	0.0061468	0.021712	1.18	InfDown	-0.238787	0.029798	0.077786	1.16	InfDown	-0.214125	FALSE	FALSE	TRUE
chr1_186343298_186346101	0.54379	0.57006	1.04	InfDown	-0.0565835	0.3905	0.44994	1.04	InfUp	0.0565835	FALSE	FALSE	TRUE
chr1_186480398_186482098	6.103e-07	2.1324e-05	1.31	InfDown	-0.389567	6.9996e-05	0.001052	1.42	InfDown	-0.505891	TRUE	FALSE	FALSE
chr1_186583300_186588500	0.00085413	0.0050482	1.18	InfUp	0.238787	0.0077083	0.030049	1.21	InfUp	0.275007	FALSE	FALSE	TRUE
chr1_186622102_186626002	0.094443	0.16002	1.08	InfUp	0.111031	0.33363	0.40403	1.07	InfUp	0.0976108	FALSE	FALSE	TRUE
chr1_186628401_186630402	0.15246	0.22595	1.07	InfUp	0.0976108	0.24701	0.32907	1.15	InfDown	-0.201634	FALSE	FALSE	TRUE
chr1_186648398_186651099	0.0033559	0.013899	1.17	InfUp	0.226509	0.00055683	0.0045466	1.16	InfUp	0.214125	FALSE	FALSE	TRUE
chr1_186657798_186659702	0.0792	0.14075	1.08	InfDown	-0.111031	0.21221	0.30147	1.05	InfDown	-0.0703893	FALSE	FALSE	TRUE
chr1_186797302_186800302	0.0024331	0.011003	1.11	InfUp	0.15056	0.015059	0.049457	1.13	InfUp	0.176323	FALSE	FALSE	TRUE
chr1_186806802_186809398	0.44376	0.48644	1	InfUp	0	0.00020564	0.0021722	1.1	InfUp	0.137504	FALSE	FALSE	TRUE
chr1_186947099_186948999	0.047475	0.097526	1.13	InfDown	-0.176323	0.34526	0.41626	1.09	InfUp	0.124328	FALSE	FALSE	TRUE
chr1_192126498_192129702	0.047475	0.097526	1.1	InfUp	0.137504	0.0012427	0.008097	1.26	InfUp	0.333424	FALSE	FALSE	TRUE
chr1_192291502_192293502	0.038541	0.08394	1.09	InfDown	-0.124328	0.026322	0.071576	1.23	InfDown	-0.298658	FALSE	FALSE	TRUE
chr1_19233699_19235299	0.55624	0.58042	1.01	InfDown	-0.0143553	0.033633	0.084419	1.11	InfDown	-0.15056	FALSE	FALSE	TRUE
chr1_1926698_1928798	0.0061468	0.021712	1.2	InfDown	-0.263034	3.8518e-05	0.00069777	1.49	InfDown	-0.575312	FALSE	FALSE	TRUE
chr1_192675699_192678302	0.40681	0.45684	1.02	InfUp	0.0285692	0.1033	0.18524	1.02	InfUp	0.0285692	FALSE	FALSE	TRUE
chr1_192774999_192779102	0.094443	0.16002	1.03	InfUp	0.0426443	0.066942	0.13607	1.05	InfUp	0.0703893	FALSE	FALSE	TRUE
chr1_192782601_192784499	0.34713	0.40668	1.04	InfDown	-0.0565835	0.066942	0.13607	1.11	InfUp	0.15056	FALSE	FALSE	TRUE
chr1_192837598_192839001	0.057946	0.1125	1.04	InfDown	-0.0565835	0.12204	0.2077	1.04	InfUp	0.0565835	FALSE	FALSE	TRUE
chr1_192845902_192848002	0.81561	0.81754	1.03	InfUp	0.0426443	0.28022	0.35926	1.06	InfDown	-0.0840643	FALSE	FALSE	TRUE
chr1_192904298_192907601	2.4251e-06	5.8776e-05	1.17	InfDown	-0.226509	0.047713	0.10776	1.1	InfDown	-0.137504	FALSE	FALSE	TRUE
chr1_192922901_192925102	0.18439	0.25818	1.03	InfDown	-0.0426443	0.28596	0.36516	1.05	InfDown	-0.0703893	FALSE	FALSE	TRUE
chr1_192952398_192954901	0.14507	0.21787	1.08	InfUp	0.111031	0.33363	0.40403	1.1	InfUp	0.137504	FALSE	FALSE	TRUE
chr1_193027197_193029999	0.030994	0.071774	1.05	InfUp	0.0703893	0.1872	0.27331	1.02	InfDown	-0.0285692	FALSE	FALSE	TRUE
chr1_193073098_193075602	0.074546	0.13484	1.03	InfDown	-0.0426443	0.0018538	0.010775	1.08	InfDown	-0.111031	FALSE	FALSE	TRUE
chr1_193080298_193082798	0.20178	0.27517	1.02	InfUp	0.0285692	0.14574	0.23471	1.05	InfUp	0.0703893	FALSE	FALSE	TRUE
chr1_193090098_193092801	0.31292	0.37738	1.04	InfUp	0.0565835	0.0053833	0.023096	1.07	InfDown	-0.0976108	FALSE	FALSE	TRUE
chr1_194027098_194030198	0.02666	0.064034	1.11	InfDown	-0.15056	0.20148	0.28682	1.09	InfUp	0.124328	FALSE	FALSE	TRUE
chr1_194037698_194040098	0.0015521	0.0078822	1.37	InfDown	-0.454176	0.10578	0.1854	1.17	InfDown	-0.226509	FALSE	TRUE	FALSE
chr1_19406098_19409102	0.041357	0.088133	1.17	InfDown	-0.226509	0.0086673	0.032767	1.26	InfDown	-0.333424	FALSE	FALSE	TRUE
chr1_19412998_19414698	0.25934	0.3287	1.15	InfDown	-0.201634	0.10578	0.1854	1.18	InfDown	-0.238787	FALSE	FALSE	TRUE
chr1_19535299_19538299	0.22009	0.293	1.02	InfDown	-0.0285692	0.042464	0.099365	1.15	InfDown	-0.201634	FALSE	FALSE	TRUE
chr1_19577198_19578998	0.0015521	0.0078822	1.19	InfDown	-0.250962	0.00066641	0.0051176	1.23	InfDown	-0.298658	FALSE	FALSE	TRUE
chr1_19673297_19675902	0.000585	0.003798	1.25	InfDown	-0.321928	0.0018538	0.010775	1.16	InfDown	-0.214125	FALSE	TRUE	FALSE
chr1_19695797_19698297	0.0013818	0.0072022	1.25	InfDown	-0.321928	0.0038407	0.018158	1.14	InfDown	-0.189034	FALSE	TRUE	FALSE
chr1_197168998_197171302	0.015192	0.04199	1.11	InfDown	-0.15056	0.072392	0.14317	1.08	InfDown	-0.111031	FALSE	FALSE	TRUE
chr1_19761598_19764298	0.26967	0.33769	1.03	InfUp	0.0426443	0.23119	0.3149	1.03	InfDown	-0.0426443	FALSE	FALSE	TRUE
chr1_197943902_197945599	0.16008	0.234	1.02	InfUp	0.0285692	0.082797	0.15804	1.1	InfUp	0.137504	FALSE	FALSE	TRUE
chr1_19794802_19797002	0.0013818	0.0072022	1.08	InfDown	-0.111031	0.020345	0.060238	1.1	InfDown	-0.137504	FALSE	FALSE	TRUE
chr1_19802198_19805399	0.070099	0.12895	1.08	InfDown	-0.111031	0.1872	0.27331	1.02	InfDown	-0.0285692	FALSE	FALSE	TRUE
chr1_19831102_19833502	0.021093	0.053646	1.24	InfDown	-0.31034	0.20127	0.28682	1.09	InfUp	0.124328	FALSE	FALSE	TRUE
chr1_198570499_198572699	0.013954	0.039395	1.33	InfDown	-0.411426	0.26336	0.34477	1.11	InfDown	-0.15056	FALSE	TRUE	FALSE
chr1_198581002_198583398	0.0015521	0.0078822	1.23	InfUp	0.298658	1.8028e-05	0.00044575	1.48	InfUp	0.565597	TRUE	FALSE	FALSE
chr1_198588898_198592201	0.0037248	0.015012	1.14	InfDown	-0.189034	0.26336	0.34477	1.02	InfUp	0.0285692	FALSE	FALSE	TRUE
chr1_198601698_198604101	0.0089606	0.028448	1.68	InfDown	-0.748461	0.087952	0.16326	1.37	InfUp	0.454176	FALSE	TRUE	FALSE
chr1_198607297_198610502	0.11789	0.18767	1.02	InfUp	0.0285692	0.00035334	0.0032829	1.31	InfUp	0.389567	FALSE	FALSE	TRUE
chr1_198632799_198635299	0.37065	0.42594	1.04	InfUp	0.0565835	0.017598	0.054599	1.15	InfUp	0.201634	FALSE	FALSE	TRUE
chr1_198648000_198653102	0.054276	0.10726	1.12	InfUp	0.163499	0.0015616	0.0095758	1.25	InfUp	0.321928	FALSE	FALSE	TRUE
chr1_198744802_198747402	0.054276	0.10726	1.2	InfUp	0.263034	0.042464	0.099365	1.18	InfUp	0.238787	FALSE	FALSE	TRUE
chr1_19922698_19924901	0.00017015	0.0014958	1.22	InfDown	-0.286881	0.1872	0.27331	1.03	InfDown	-0.0426443	FALSE	TRUE	FALSE
chr1_199825798_199829702	0.035879	0.079742	1.1	InfDown	-0.137504	0.43231	0.48374	1.14	InfDown	-0.189034	FALSE	FALSE	TRUE
chr1_200121302_200124401	0.39466	0.44625	1.04	InfUp	0.0565835	0.18035	0.26892	1	InfDown	0	FALSE	FALSE	TRUE
chr1_200152302_200154799	0.14507	0.21787	1.04	InfDown	-0.0565835	0.26786	0.34873	1.05	InfUp	0.0703893	FALSE	FALSE	TRUE
chr1_200305699_200307901	0.0055759	0.020184	1.1	InfUp	0.137504	0.57459	0.59988	1.02	InfUp	0.0285692	FALSE	FALSE	TRUE
chr1_200321099_200325602	0.015192	0.04199	1.11	InfUp	0.15056	0.3905	0.44994	1.03	InfUp	0.0426443	FALSE	FALSE	TRUE
chr1_200331499_200333102	0.50627	0.53915	1.06	InfUp	0.0840643	0.21221	0.30147	1.05	InfUp	0.0703893	FALSE	FALSE	TRUE
chr1_200336399_200338502	0.45621	0.4971	1.09	InfUp	0.124328	0.042464	0.099365	1.09	InfDown	-0.124328	FALSE	FALSE	TRUE
chr1_200363698_200366002	0.0792	0.14075	1.05	InfUp	0.0703893	0.31539	0.38956	1.05	InfUp	0.0703893	FALSE	FALSE	TRUE
chr1_200377998_200380202	0.0081705	0.026523	1.12	InfUp	0.163499	0.43231	0.48374	1.04	InfDown	-0.0565835	FALSE	FALSE	TRUE
chr1_200557199_200560102	1.5604e-06	4.2715e-05	1.39	InfUp	0.475085	1.2425e-06	8.5131e-05	1.34	InfUp	0.422233	TRUE	FALSE	FALSE
chr1_200589098_200591702	0.4812	0.51831	1.05	InfDown	-0.0703893	0.083705	0.15916	1.05	InfDown	-0.0703893	FALSE	FALSE	TRUE
chr1_200608398_200610902	0.089144	0.15348	1.06	InfDown	-0.0840643	0.029798	0.077786	1.09	InfDown	-0.124328	FALSE	FALSE	TRUE
chr1_200637798_200640302	0.5188	0.54911	1	InfUp	0	0.3046	0.38185	1.03	InfUp	0.0426443	FALSE	FALSE	TRUE
chr1_200982102_200983901	0.035879	0.079742	1.06	InfDown	-0.0840643	0.079898	0.15315	1.04	InfUp	0.0565835	FALSE	FALSE	TRUE
chr1_200987900_200991202	0.35882	0.41621	1.05	InfUp	0.0703893	0.35225	0.41897	1.02	InfDown	-0.0285692	FALSE	FALSE	TRUE
chr1_201457797_201460097	0.0074407	0.02481	1.28	InfDown	-0.356144	0.21595	0.3015	1.24	InfUp	0.31034	FALSE	TRUE	FALSE
chr1_201797598_201799599	0.02666	0.064034	1.1	InfDown	-0.137504	0.047506	0.10767	1.04	InfDown	-0.0565835	FALSE	FALSE	TRUE
chr1_201850498_201853502	0.038541	0.08394	1.06	InfDown	-0.0840643	0.26336	0.34477	1	InfDown	0	FALSE	FALSE	TRUE
chr1_201923598_201925702	5.794e-05	0.00065916	1.13	InfDown	-0.176323	0.047506	0.10767	1.06	InfDown	-0.0840643	FALSE	FALSE	TRUE
chr1_202128198_202131897	0.00085413	0.0050482	1.23	InfDown	-0.298658	0.047506	0.10767	1.11	InfDown	-0.15056	FALSE	TRUE	FALSE
chr1_202317198_202319599	0.089144	0.15348	1.08	InfDown	-0.111031	0.53021	0.56455	1.07	InfUp	0.0976108	FALSE	FALSE	TRUE
chr1_202436998_202439302	0.33557	0.39617	1.04	InfDown	-0.0565835	0.17372	0.25973	1.03	InfUp	0.0426443	FALSE	FALSE	TRUE
chr1_202451899_202454301	0.22958	0.30164	1.01	InfUp	0.0143553	0.010529	0.037858	1.16	InfUp	0.214125	FALSE	FALSE	TRUE
chr1_202778798_202780701	0.16795	0.24218	1.03	InfUp	0.0426443	0.13699	0.22217	1.08	InfDown	-0.111031	FALSE	FALSE	TRUE
chr1_202894998_202897498	0.054276	0.10726	1.04	InfUp	0.0565835	0.26336	0.34477	1.05	InfDown	-0.0703893	FALSE	FALSE	TRUE
chr1_202920598_202922902	0.000585	0.003798	1.11	InfDown	-0.15056	0.033633	0.084419	1.11	InfDown	-0.15056	FALSE	FALSE	TRUE
chr1_202974502_202977698	0.012802	0.037021	1.09	InfDown	-0.124328	0.033633	0.084419	1.11	InfDown	-0.15056	FALSE	FALSE	TRUE
chr1_203026798_203029499	0.00034445	0.0025341	1.3	InfDown	-0.378512	0.0015272	0.0094497	1.19	InfDown	-0.250962	FALSE	TRUE	FALSE
chr1_203154699_203157598	0.11168	0.18082	1.05	InfDown	-0.0703893	0.096576	0.17423	1.17	InfDown	-0.226509	FALSE	FALSE	TRUE
chr1_203169098_203172698	0.00075419	0.004604	1.2	InfDown	-0.263034	0.00026393	0.0026359	1.35	InfDown	-0.432959	TRUE	FALSE	FALSE
chr1_203242102_203244599	0.0027123	0.011944	1.2	InfUp	0.263034	0.35225	0.41897	1.04	InfDown	-0.0565835	FALSE	FALSE	TRUE
chr1_203246298_203247700	0.28021	0.34719	1.03	InfUp	0.0426443	0.087952	0.16326	1.08	InfDown	-0.111031	FALSE	FALSE	TRUE
chr1_203255199_203260401	1.4564e-05	0.00022695	1.17	InfDown	-0.226509	5.229e-05	0.00086895	1.14	InfDown	-0.189034	FALSE	FALSE	TRUE
chr1_203294798_203297802	0.22009	0.293	1.04	InfDown	-0.0565835	0.58995	0.61227	1.05	InfUp	0.0703893	FALSE	FALSE	TRUE
chr1_2035097_2037802	0.010737	0.032545	1.52	InfDown	-0.604071	0.21595	0.3015	1.18	InfDown	-0.238787	FALSE	TRUE	FALSE
chr1_203594902_203598698	0.12433	0.19483	1.1	InfUp	0.137504	0.13699	0.22217	1.05	InfUp	0.0703893	FALSE	FALSE	TRUE
chr1_203763598_203766401	0.0055759	0.020184	1.08	InfUp	0.111031	0.71978	0.72749	1.02	InfDown	-0.0285692	FALSE	FALSE	TRUE
chr1_203922998_203926099	0.00085413	0.0050482	1.19	InfDown	-0.250962	0.036012	0.090024	1.15	InfDown	-0.201634	FALSE	FALSE	TRUE
chr1_2042997_2045198	0.11789	0.18767	1.7	InfDown	-0.765535	0.10578	0.1854	2.15	InfUp	1.10434	FALSE	FALSE	TRUE
chr1_204379099_204382002	0.11789	0.18767	1.03	InfUp	0.0426443	0.058963	0.12463	1.09	InfUp	0.124328	FALSE	FALSE	TRUE
chr1_204395098_204397402	0.038541	0.08394	1.13	InfDown	-0.176323	5.229e-05	0.00086895	1.18	InfDown	-0.238787	FALSE	FALSE	TRUE
chr1_204474701_204477102	0.065853	0.12353	1.11	InfUp	0.15056	0.042464	0.099365	1.05	InfUp	0.0703893	FALSE	FALSE	TRUE
chr1_204484099_204487102	0.64118	0.6561	1.01	InfUp	0.0143553	0.35225	0.41897	1.04	InfDown	-0.0565835	FALSE	FALSE	TRUE
chr1_204938602_204942499	0.25934	0.3287	1.04	InfUp	0.0565835	0.015522	0.049457	1.13	InfDown	-0.176323	FALSE	FALSE	TRUE
chr1_204959899_204963102	0.0037248	0.015012	1.12	InfDown	-0.163499	0.00015925	0.001846	1.26	InfDown	-0.333424	FALSE	FALSE	TRUE
chr1_205089798_205092402	0.00109	0.0060623	1.09	InfDown	-0.124328	3.1063e-06	0.00013704	1.16	InfDown	-0.214125	FALSE	FALSE	TRUE
chr1_205253598_205258600	1.2099e-05	0.00019731	1.21	InfDown	-0.275007	0.00053356	0.0043917	1.3	InfDown	-0.378512	TRUE	FALSE	FALSE
chr1_205279898_205284302	0.0017407	0.0085944	1.23	InfDown	-0.298658	0.058963	0.12463	1.09	InfDown	-0.124328	FALSE	TRUE	FALSE
chr1_205288399_205291402	0.010737	0.032545	1.1	InfUp	0.137504	2.0191e-05	0.00046199	1.22	InfUp	0.286881	FALSE	FALSE	TRUE
chr1_205742998_205745302	0.017942	0.047443	1.28	InfDown	-0.356144	0.14862	0.23478	1.14	InfDown	-0.189034	FALSE	TRUE	FALSE
chr1_206136498_206138798	0.00085413	0.0050482	1.13	InfUp	0.176323	0.48992	0.53111	1.06	InfUp	0.0840643	FALSE	FALSE	TRUE
chr1_2063498_2066102	0.31292	0.37738	1.05	InfUp	0.0703893	0.11558	0.19733	1.09	InfDown	-0.124328	FALSE	FALSE	TRUE
chr1_206553199_206557002	0.24921	0.31916	1.01	InfUp	0.0143553	0.22926	0.3149	1.03	InfUp	0.0426443	FALSE	FALSE	TRUE
chr1_206640698_206644102	0.23928	0.31037	1	InfDown	0	0.12598	0.20912	1.08	InfDown	-0.111031	FALSE	FALSE	TRUE
chr1_206688198_206690402	0.45621	0.4971	1.03	InfDown	-0.0426443	0.020345	0.060238	1.26	InfUp	0.333424	FALSE	FALSE	TRUE
chr1_206729697_206732802	0.041357	0.088133	1.1	InfDown	-0.137504	0.13699	0.22217	1.05	InfUp	0.0703893	FALSE	FALSE	TRUE
chr1_206747498_206750402	0.044333	0.092577	1.03	InfUp	0.0426443	1.0044e-05	0.00029201	1.18	InfUp	0.238787	FALSE	FALSE	TRUE
chr1_206752700_206755799	0.00012648	0.0011905	1.19	InfDown	-0.250962	0.29758	0.37415	1.05	InfDown	-0.0703893	FALSE	FALSE	TRUE
chr1_206880099_206882398	0.19297	0.26705	1.01	InfDown	-0.0143553	0.16086	0.24738	1.06	InfUp	0.0840643	FALSE	FALSE	TRUE
chr1_207225702_207228702	0.0015521	0.0078822	1.08	InfUp	0.111031	0.00042495	0.0037656	1.16	InfUp	0.214125	FALSE	FALSE	TRUE
chr1_207232101_207234102	5.794e-05	0.00065916	1.17	InfUp	0.226509	0.10578	0.1854	1.07	InfUp	0.0976108	FALSE	FALSE	TRUE
chr1_207241399_207245201	0.53131	0.55912	1.1	InfUp	0.137504	0.70242	0.71194	1.03	InfDown	-0.0426443	FALSE	FALSE	TRUE
chr1_2072902_2075002	0.074546	0.13484	1.14	InfUp	0.189034	0.096576	0.17423	1.17	InfUp	0.226509	FALSE	FALSE	TRUE
chr1_207307199_207309202	0.035879	0.079742	1.08	InfUp	0.111031	0.20148	0.28682	1.05	InfDown	-0.0703893	FALSE	FALSE	TRUE
chr1_207378002_207379699	0.011731	0.034727	1.34	InfUp	0.422233	0.074982	0.14758	1.19	InfUp	0.250962	FALSE	TRUE	FALSE
chr1_207481099_207483902	0.37065	0.42594	1.03	InfDown	-0.0426443	0.28454	0.36403	1.03	InfUp	0.0426443	FALSE	FALSE	TRUE
chr1_207492999_207496299	0.030994	0.071774	1.07	InfUp	0.0976108	0.060035	0.12605	1.13	InfUp	0.176323	FALSE	FALSE	TRUE
chr1_207508098_207511202	0.074546	0.13484	1.04	InfUp	0.0565835	0.55026	0.58071	1	InfUp	0	FALSE	FALSE	TRUE
chr1_207517199_207519502	1.9021e-08	1.8812e-06	1.63	InfUp	0.704872	0.0012427	0.008097	1.63	InfUp	0.704872	TRUE	FALSE	FALSE
chr1_207580002_207582202	6.8052e-05	0.00074384	1.44	InfUp	0.526069	0.00082659	0.0060055	1.39	InfUp	0.475085	TRUE	FALSE	FALSE
chr1_207586899_207589202	5.5758e-06	0.00011119	1.4	InfUp	0.485427	5.5686e-05	0.00091546	1.45	InfUp	0.536053	TRUE	FALSE	FALSE
chr1_207726302_207728599	0.53131	0.55912	1.02	InfDown	-0.0285692	0.042464	0.099365	1.17	InfDown	-0.226509	FALSE	FALSE	TRUE
chr1_207745098_207747602	0.37065	0.42594	1.06	InfUp	0.0840643	0.38811	0.44994	1.01	InfUp	0.0143553	FALSE	FALSE	TRUE
chr1_207924497_207927199	0.057946	0.1125	1.02	InfUp	0.0285692	0.31539	0.38956	1.06	InfUp	0.0840643	FALSE	FALSE	TRUE
chr1_207927499_207929502	0.011731	0.034727	1.05	InfUp	0.0703893	0.01008	0.03637	1.14	InfUp	0.189034	FALSE	FALSE	TRUE
chr1_2079699_2083599	0.34713	0.40668	1.01	InfUp	0.0143553	0.31539	0.38956	1.11	InfDown	-0.15056	FALSE	FALSE	TRUE
chr1_207979599_207982402	0.038541	0.08394	1.11	InfDown	-0.15056	0.096576	0.17423	1.17	InfDown	-0.226509	FALSE	FALSE	TRUE
chr1_207996497_208001002	0.21082	0.28406	1.02	InfDown	-0.0285692	0.24701	0.32907	1.01	InfUp	0.0143553	FALSE	FALSE	TRUE
chr1_20833602_20835202	0.39466	0.44625	1.05	InfDown	-0.0703893	0.31539	0.38956	1.1	InfUp	0.137504	FALSE	FALSE	TRUE
chr1_208710801_208713802	0.050787	0.10248	1.34	InfDown	-0.422233	0.17372	0.25973	1.16	InfDown	-0.214125	FALSE	FALSE	TRUE
chr1_2090100_2091502	0.084065	0.14735	1.05	InfDown	-0.0703893	0.037845	0.091817	1.13	InfDown	-0.176323	FALSE	FALSE	TRUE
chr1_20914599_20917702	0.23928	0.31037	1.01	InfUp	0.0143553	0.16086	0.24738	1.12	InfDown	-0.163499	FALSE	FALSE	TRUE
chr1_20922098_20925400	0.49373	0.52874	1.02	InfDown	-0.0285692	0.35225	0.41897	1.1	InfDown	-0.137504	FALSE	FALSE	TRUE
chr1_20929099_20931802	0.35882	0.41621	1.07	InfUp	0.0976108	0.096576	0.17423	1.05	InfDown	-0.0703893	FALSE	FALSE	TRUE
chr1_209777202_209779701	0.18439	0.25818	1.1	InfDown	-0.137504	0.44974	0.49766	1.05	InfDown	-0.0703893	FALSE	FALSE	TRUE
chr1_209806199_209808802	0.44376	0.48644	1.25	InfDown	-0.321928	0.64775	0.66321	1.05	InfDown	-0.0703893	FALSE	FALSE	TRUE
chr1_209822000_209825301	0.62935	0.64562	1.03	InfUp	0.0426443	0.21595	0.3015	1.08	InfUp	0.111031	FALSE	FALSE	TRUE
chr1_209829897_209834500	0.041357	0.088133	1.07	InfDown	-0.0976108	0.66637	0.67973	1.04	InfDown	-0.0565835	FALSE	FALSE	TRUE
chr1_209845198_209849500	0.54379	0.57006	1.01	InfUp	0.0143553	0.0036368	0.017963	1.04	InfUp	0.0565835	FALSE	FALSE	TRUE
chr1_20986801_20989002	0.024685	0.060475	1.09	InfDown	-0.124328	6.9375e-06	0.00023503	1.29	InfDown	-0.367371	FALSE	FALSE	TRUE
chr1_209920702_209922402	0.12433	0.19483	1.02	InfUp	0.0285692	0.0015272	0.0094497	1.15	InfUp	0.201634	FALSE	FALSE	TRUE
chr1_209928298_209931302	0.094443	0.16002	1.04	InfUp	0.0565835	0.026322	0.071576	1.17	InfUp	0.226509	FALSE	FALSE	TRUE
chr1_209938199_209943299	0.59319	0.61345	1.04	InfUp	0.0565835	0.42981	0.48165	1.09	InfUp	0.124328	FALSE	FALSE	TRUE
chr1_209956902_209959699	0.0792	0.14075	1.06	InfDown	-0.0840643	0.23119	0.3149	1.08	InfDown	-0.111031	FALSE	FALSE	TRUE
chr1_210000298_210002502	0.18439	0.25818	1.11	InfDown	-0.15056	0.68461	0.6955	1.02	InfUp	0.0285692	FALSE	FALSE	TRUE
chr1_211555198_211557602	0.34713	0.40668	1.03	InfDown	-0.0426443	0.32375	0.399	1.02	InfDown	-0.0285692	FALSE	FALSE	TRUE
chr1_21163099_21165602	0.5188	0.54911	1.01	InfDown	-0.0143553	0.44974	0.49766	1	InfUp	0	FALSE	FALSE	TRUE
chr1_211762498_211764698	0.061803	0.11782	1.03	InfDown	-0.0426443	0.12598	0.20912	1.02	InfDown	-0.0285692	FALSE	FALSE	TRUE
chr1_21177498_21179502	0.057946	0.1125	1.15	InfUp	0.201634	0.30423	0.38185	1.01	InfDown	-0.0143553	FALSE	FALSE	TRUE
chr1_211778998_211781899	0.094443	0.16002	1.11	InfUp	0.15056	0.29758	0.37415	1.03	InfUp	0.0426443	FALSE	FALSE	TRUE
chr1_211785899_211788002	0.084065	0.14735	1.14	InfUp	0.189034	0.065422	0.13381	1.13	InfUp	0.176323	FALSE	FALSE	TRUE
chr1_211883398_211885502	0.11789	0.18767	1.17	InfUp	0.226509	0.011682	0.040494	1.09	InfUp	0.124328	FALSE	FALSE	TRUE
chr1_211910999_211913702	0.054276	0.10726	1.06	InfDown	-0.0840643	0.3905	0.44994	1.01	InfUp	0.0143553	FALSE	FALSE	TRUE
chr1_21198599_21201102	0.013954	0.039395	1.34	InfUp	0.422233	0.072392	0.14317	1.14	InfUp	0.189034	FALSE	TRUE	FALSE
chr1_211987898_211990202	0.02666	0.064034	1.06	InfDown	-0.0840643	0.73664	0.74264	1	InfUp	0	FALSE	FALSE	TRUE
chr1_2119898_2122602	0.23928	0.31037	1.04	InfDown	-0.0565835	0.033633	0.084419	1.36	InfDown	-0.443607	FALSE	FALSE	TRUE
chr1_211994502_211997498	0.038541	0.08394	1.06	InfDown	-0.0840643	0.46788	0.51424	1.01	InfDown	-0.0143553	FALSE	FALSE	TRUE
chr1_212100997_212103902	0.00022697	0.0018607	1.48	InfDown	-0.565597	0.017598	0.054599	1.39	InfDown	-0.475085	FALSE	TRUE	FALSE
chr1_212207398_212209902	0.44376	0.48644	1.02	InfDown	-0.0285692	0.29758	0.37415	1.01	InfDown	-0.0143553	FALSE	FALSE	TRUE
chr1_212261602_212264202	0.02666	0.064034	1.05	InfDown	-0.0703893	0.12598	0.20912	1.02	InfUp	0.0285692	FALSE	FALSE	TRUE
chr1_212427799_212431099	0.041357	0.088133	1.13	InfUp	0.176323	0.3905	0.44994	1.06	InfDown	-0.0840643	FALSE	FALSE	TRUE
chr1_21257998_21260299	0.53131	0.55912	1	InfDown	0	0.62878	0.64665	1.01	InfDown	-0.0143553	FALSE	FALSE	TRUE
chr1_21274598_21277701	0.53131	0.55912	1	InfDown	0	0.11558	0.19733	1.07	InfDown	-0.0976108	FALSE	FALSE	TRUE
chr1_212768302_212770902	9.3598e-08	5.8866e-06	2.6	InfUp	1.37851	4.1418e-07	4.4169e-05	2.69	InfUp	1.42761	TRUE	FALSE	FALSE
chr1_212807500_212811102	1.3273e-08	1.5503e-06	2.48	InfUp	1.31034	4.1418e-07	4.4169e-05	3.57	InfUp	1.83592	TRUE	FALSE	FALSE
chr1_212843598_212846000	0.054276	0.10726	1.18	InfDown	-0.238787	0.34335	0.41502	1.09	InfDown	-0.124328	FALSE	FALSE	TRUE
chr1_21289998_21293102	0.070099	0.12895	1.06	InfUp	0.0840643	0.33363	0.40403	1.04	InfUp	0.0565835	FALSE	FALSE	TRUE
chr1_212924899_212928402	0.00030033	0.0022863	1.17	InfUp	0.226509	0.0029714	0.015441	1.15	InfUp	0.201634	FALSE	FALSE	TRUE
chr1_212963898_212966402	0.047475	0.097526	1.04	InfDown	-0.0565835	0.014337	0.047445	1.07	InfDown	-0.0976108	FALSE	FALSE	TRUE
chr1_212991797_212994501	0.094443	0.16002	1.08	InfDown	-0.111031	0.23341	0.31686	1.06	InfDown	-0.0840643	FALSE	FALSE	TRUE
chr1_213030098_213032599	0.070099	0.12895	1.04	InfDown	-0.0565835	0.35225	0.41897	1.01	InfDown	-0.0143553	FALSE	FALSE	TRUE
chr1_213065698_213068098	0.3826	0.43604	1.04	InfDown	-0.0565835	0.46979	0.51424	1	InfUp	0	FALSE	FALSE	TRUE
chr1_213187698_213190102	0.34713	0.40668	1.04	InfDown	-0.0565835	0.13354	0.22108	1.03	InfUp	0.0426443	FALSE	FALSE	TRUE
chr1_213223799_213225802	1.9021e-08	1.8812e-06	1.12	InfUp	0.163499	6.9996e-05	0.001052	1.11	InfUp	0.15056	FALSE	FALSE	TRUE
chr1_21347698_21350202	0.30184	0.36687	1.05	InfDown	-0.0703893	0.41007	0.46505	1.01	InfUp	0.0143553	FALSE	FALSE	TRUE
chr1_21401899_21404099	0.00014686	0.0013391	1.19	InfUp	0.250962	0.0015272	0.0094497	1.18	InfUp	0.238787	FALSE	FALSE	TRUE
chr1_21415898_21418899	0.12433	0.19483	1.04	InfUp	0.0565835	0.012827	0.044054	1.18	InfDown	-0.238787	FALSE	FALSE	TRUE
chr1_21509299_21512102	1.2521e-07	7.1754e-06	1.42	InfUp	0.505891	3.8518e-05	0.00069777	1.3	InfUp	0.378512	TRUE	FALSE	FALSE
chr1_21587501_21589902	0.074546	0.13484	1.08	InfUp	0.111031	0.71978	0.72749	1.01	InfUp	0.0143553	FALSE	FALSE	TRUE
chr1_21610899_21612001	0.67584	0.68704	1.05	InfDown	-0.0703893	0.51008	0.54779	1.01	InfUp	0.0143553	FALSE	FALSE	TRUE
chr1_21619299_21622901	0.017942	0.047443	1.1	InfUp	0.137504	0.00053356	0.0043917	1.23	InfUp	0.298658	FALSE	FALSE	TRUE
chr1_2164901_2167699	0.038541	0.08394	1.21	InfDown	-0.275007	0.037845	0.091817	1.14	InfDown	-0.189034	FALSE	FALSE	TRUE
chr1_21649799_21653199	0.29093	0.35733	1.05	InfUp	0.0703893	0.41005	0.46505	1.06	InfUp	0.0840643	FALSE	FALSE	TRUE
chr1_21660098_21662102	0.0030191	0.012852	1.12	InfUp	0.163499	0.0053833	0.023096	1.3	InfUp	0.378512	FALSE	FALSE	TRUE
chr1_21663297_21666099	0.28021	0.34719	1.01	InfUp	0.0143553	0.042464	0.099365	1.21	InfUp	0.275007	FALSE	FALSE	TRUE
chr1_2176698_2179399	0.00039432	0.0028132	1.61	InfDown	-0.687061	0.011682	0.040494	1.25	InfDown	-0.321928	TRUE	FALSE	FALSE
chr1_2185798_2188701	0.10571	0.17376	1.19	InfDown	-0.250962	0.21595	0.3015	1.1	InfDown	-0.137504	FALSE	FALSE	TRUE
chr1_21861699_21864498	0.019465	0.050426	1.2	InfUp	0.263034	0.17372	0.25973	1.2	InfDown	-0.263034	FALSE	FALSE	TRUE
chr1_21875999_21880699	0.00017015	0.0014958	1.42	InfUp	0.505891	0.079898	0.15315	1.13	InfUp	0.176323	FALSE	TRUE	FALSE
chr1_21908302_21911398	0.094443	0.16002	1.1	InfDown	-0.137504	0.026322	0.071576	1.24	InfDown	-0.31034	FALSE	FALSE	TRUE
chr1_21916298_21918298	0.16008	0.234	1.1	InfDown	-0.137504	0.096576	0.17423	1.13	InfDown	-0.176323	FALSE	FALSE	TRUE
chr1_219261898_219264902	0.13792	0.21009	1.12	InfDown	-0.163499	0.26786	0.34873	1.09	InfUp	0.124328	FALSE	FALSE	TRUE
chr1_219317598_219319501	0.00014686	0.0013391	1.55	InfDown	-0.632268	0.059561	0.12549	1.28	InfDown	-0.356144	FALSE	TRUE	FALSE
chr1_219346502_219348498	0.0021794	0.010132	1.16	InfDown	-0.214125	0.10578	0.1854	1.07	InfDown	-0.0976108	FALSE	FALSE	TRUE
chr1_219632898_219635899	0.0027123	0.011944	1.4	InfDown	-0.485427	0.015522	0.049457	1.45	InfDown	-0.536053	TRUE	FALSE	FALSE
chr1_220218998_220221198	0.021093	0.053646	1.12	InfDown	-0.163499	0.026322	0.071576	1.07	InfDown	-0.0976108	FALSE	FALSE	TRUE
chr1_220444399_220446602	0.41906	0.46691	1.01	InfUp	0.0143553	0.029798	0.077786	1.09	InfUp	0.124328	FALSE	FALSE	TRUE
chr1_22093498_22096402	0.0037248	0.015012	1.16	InfDown	-0.214125	0.042464	0.099365	1.09	InfDown	-0.124328	FALSE	FALSE	TRUE
chr1_220950598_220953002	0.41906	0.46691	1.02	InfDown	-0.0285692	0.28454	0.36403	1.02	InfUp	0.0285692	FALSE	FALSE	TRUE
chr1_22108198_22111102	0.13792	0.21009	1.04	InfDown	-0.0565835	0.096576	0.17423	1.07	InfDown	-0.0976108	FALSE	FALSE	TRUE
chr1_221172498_221175202	0.34713	0.40668	1.03	InfDown	-0.0426443	0.37122	0.43491	1.07	InfUp	0.0976108	FALSE	FALSE	TRUE
chr1_221198399_221200099	0.0055759	0.020184	1.16	InfUp	0.214125	0.0022401	0.012308	1.22	InfUp	0.286881	FALSE	FALSE	TRUE
chr1_221218702_221221302	4.5536e-06	9.4333e-05	1.48	InfUp	0.565597	3.1063e-06	0.00013704	1.57	InfUp	0.650765	TRUE	FALSE	FALSE
chr1_221242098_221244197	0.33557	0.39617	1.02	InfDown	-0.0285692	0.28022	0.35926	1.07	InfUp	0.0976108	FALSE	FALSE	TRUE
chr1_221270302_221273399	3.5231e-05	0.00045291	1.31	InfUp	0.389567	0.017799	0.054599	1.25	InfUp	0.321928	FALSE	TRUE	FALSE
chr1_221339202_221341602	0.30184	0.36687	1.13	InfDown	-0.176323	0.42981	0.48165	1.03	InfDown	-0.0426443	FALSE	FALSE	TRUE
chr1_2221200_2223302	0.00051386	0.0034456	1.54	InfDown	-0.62293	0.31539	0.38956	1.09	InfUp	0.124328	FALSE	TRUE	FALSE
chr1_222762398_222764398	0.028761	0.067767	1.09	InfDown	-0.124328	0.096576	0.17423	1.06	InfUp	0.0840643	FALSE	FALSE	TRUE
chr1_222816198_222818902	0.82395	0.82549	1.02	InfDown	-0.0285692	0.1872	0.27331	1.03	InfUp	0.0426443	FALSE	FALSE	TRUE
chr1_222827202_222829702	0.00014686	0.0013391	1.44	InfUp	0.526069	1.0354e-07	3.3418e-05	1.67	InfUp	0.739848	TRUE	FALSE	FALSE
chr1_222884899_222887802	0.12433	0.19483	1.03	InfDown	-0.0426443	0.75299	0.75756	1.01	InfUp	0.0143553	FALSE	FALSE	TRUE
chr1_2231297_2233802	0.00019672	0.0016696	1.63	InfDown	-0.704872	0.51008	0.54779	1.1	InfUp	0.137504	FALSE	TRUE	FALSE
chr1_22344400_22347102	0.35882	0.41621	1.11	InfUp	0.15056	0.71978	0.72749	1.03	InfDown	-0.0426443	FALSE	FALSE	TRUE
chr1_22350999_22353302	0.50627	0.53915	1	InfDown	0	0.76881	0.77246	1.01	InfDown	-0.0143553	FALSE	FALSE	TRUE
chr1_22364598_22367902	0.054276	0.10726	1.13	InfUp	0.176323	0.00102	0.007012	1.38	InfUp	0.464668	FALSE	FALSE	TRUE
chr1_223737299_223740199	0.054276	0.10726	1.42	InfDown	-0.505891	0.11558	0.19733	4.27	InfDown	-2.09424	FALSE	FALSE	TRUE
chr1_22400998_22403498	0.11789	0.18767	1.02	InfDown	-0.0285692	0.53021	0.56455	1	InfUp	0	FALSE	FALSE	TRUE
chr1_224012299_224015502	0.50627	0.53915	1.04	InfDown	-0.0565835	0.53021	0.56455	1.04	InfDown	-0.0565835	FALSE	FALSE	TRUE
chr1_224179098_224181802	0.30184	0.36687	1.03	InfDown	-0.0426443	0.17372	0.25973	1.06	InfDown	-0.0840643	FALSE	FALSE	TRUE
chr1_224300798_224303499	0.00085413	0.0050482	1.13	InfDown	-0.176323	2.8164e-05	0.00057663	1.23	InfDown	-0.298658	FALSE	FALSE	TRUE
chr1_224349299_224351302	0.11789	0.18767	1.03	InfUp	0.0426443	0.26336	0.34477	1.03	InfUp	0.0426443	FALSE	FALSE	TRUE
chr1_224355599_224359502	0.53131	0.55912	1	InfDown	0	0.37122	0.43491	1.1	InfUp	0.137504	FALSE	FALSE	TRUE
chr1_224516799_224519098	0.015192	0.04199	1.09	InfDown	-0.124328	0.096576	0.17423	1.03	InfDown	-0.0426443	FALSE	FALSE	TRUE
chr1_224566699_224568899	0.18439	0.25818	1.02	InfUp	0.0285692	1.0044e-05	0.00029201	1.12	InfUp	0.163499	FALSE	FALSE	TRUE
chr1_225631299_225634199	0.69816	0.70652	1	InfDown	0	0.24701	0.32907	1.06	InfUp	0.0840643	FALSE	FALSE	TRUE
chr1_225653699_225656502	0.022831	0.056911	1.06	InfDown	-0.0840643	0.23119	0.3149	1.05	InfDown	-0.0703893	FALSE	FALSE	TRUE
chr1_225964498_225967099	0.0045698	0.017405	1.08	InfDown	-0.111031	0.058963	0.12463	1.04	InfDown	-0.0565835	FALSE	FALSE	TRUE
chr1_226048098_226050202	0.24921	0.31916	1	InfUp	0	0.35225	0.41897	1.03	InfUp	0.0426443	FALSE	FALSE	TRUE
chr1_226068302_226071299	0.32416	0.38639	1.01	InfDown	-0.0143553	0.41005	0.46505	1.01	InfDown	-0.0143553	FALSE	FALSE	TRUE
chr1_226083798_226086201	0.041357	0.088133	1.1	InfDown	-0.137504	0.13699	0.22217	1.15	InfDown	-0.201634	FALSE	FALSE	TRUE
chr1_226110698_226113002	6.8052e-05	0.00074384	1.18	InfDown	-0.238787	9.2983e-05	0.0012642	1.19	InfDown	-0.250962	FALSE	FALSE	TRUE
chr1_226186497_226191301	0.041357	0.088133	1.07	InfUp	0.0976108	8.3008e-05	0.0012105	1.07	InfUp	0.0976108	FALSE	FALSE	TRUE
chr1_226219797_226223801	0.35882	0.41621	1.02	InfDown	-0.0285692	0.26336	0.34477	1.05	InfDown	-0.0703893	FALSE	FALSE	TRUE
chr1_226229297_226232599	0.131	0.20214	1.04	InfDown	-0.0565835	0.033633	0.084419	1.13	InfDown	-0.176323	FALSE	FALSE	TRUE
chr1_226240598_226243401	0.64118	0.6561	1.02	InfDown	-0.0285692	0.14862	0.23478	1.04	InfDown	-0.0565835	FALSE	FALSE	TRUE
chr1_226830197_226832998	0.00109	0.0060623	1.23	InfDown	-0.298658	0.00082659	0.0060055	1.3	InfDown	-0.378512	TRUE	FALSE	FALSE
chr1_226841198_226844099	0.0024331	0.011003	1.18	InfDown	-0.238787	4.1418e-07	4.4169e-05	1.48	InfDown	-0.565597	FALSE	FALSE	TRUE
chr1_226848498_226851601	0.39466	0.44625	1.04	InfDown	-0.0565835	0.00102	0.007012	1.45	InfDown	-0.536053	FALSE	FALSE	TRUE
chr1_226861401_226865199	0.010737	0.032545	1.13	InfDown	-0.176323	0.0032236	0.016012	1.14	InfDown	-0.189034	FALSE	FALSE	TRUE
chr1_226866898_226868802	0.15246	0.22595	1.01	InfDown	-0.0143553	0.017799	0.054599	1.06	InfDown	-0.0840643	FALSE	FALSE	TRUE
chr1_226903998_226906499	0.0033559	0.013899	1.1	InfDown	-0.137504	0.002693	0.014078	1.13	InfDown	-0.176323	FALSE	FALSE	TRUE
chr1_227125899_227128702	0.00014686	0.0013391	1.33	InfDown	-0.411426	1.0044e-05	0.00029201	1.34	InfDown	-0.422233	TRUE	FALSE	FALSE
chr1_227176002_227178699	0.0098147	0.03045	1.42	InfDown	-0.505891	0.20127	0.28682	1.14	InfDown	-0.189034	FALSE	TRUE	FALSE
chr1_22777802_22779602	0.22958	0.30164	1.01	InfUp	0.0143553	0.37122	0.43491	1.02	InfDown	-0.0285692	FALSE	FALSE	TRUE
chr1_228276199_228278699	0.00066482	0.0041833	1.1	InfDown	-0.137504	0.0015272	0.0094497	1.13	InfDown	-0.176323	FALSE	FALSE	TRUE
chr1_228296002_228297899	0.25934	0.3287	1.05	InfUp	0.0703893	0.3905	0.44994	1.04	InfUp	0.0565835	FALSE	FALSE	TRUE
chr1_228326397_228329302	0.30184	0.36687	1.02	InfDown	-0.0285692	0.096576	0.17423	1.07	InfDown	-0.0976108	FALSE	FALSE	TRUE
chr1_229055901_229058201	0.22958	0.30164	1.11	InfDown	-0.15056	0.33363	0.40403	1.06	InfUp	0.0840643	FALSE	FALSE	TRUE
chr1_229073902_229077999	0.11789	0.18767	1.06	InfUp	0.0840643	0.020345	0.060238	1.08	InfUp	0.111031	FALSE	FALSE	TRUE
chr1_229117499_229119801	0.18439	0.25818	1.04	InfDown	-0.0565835	0.00059932	0.0048612	1.22	InfUp	0.286881	FALSE	FALSE	TRUE
chr1_229125498_229127599	0.40681	0.45684	1.01	InfDown	-0.0143553	0.12598	0.20912	1.06	InfUp	0.0840643	FALSE	FALSE	TRUE
chr1_229161501_229165099	0.131	0.20214	1.1	InfUp	0.137504	0.0077083	0.030049	1.11	InfUp	0.15056	FALSE	FALSE	TRUE
chr1_229202099_229206198	0.35882	0.41621	1.05	InfDown	-0.0703893	0.3905	0.44994	1.02	InfDown	-0.0285692	FALSE	FALSE	TRUE
chr1_229293198_229295398	0.017942	0.047443	1.19	InfDown	-0.250962	0.21595	0.3015	1.1	InfDown	-0.137504	FALSE	FALSE	TRUE
chr1_229642998_229645502	0.00026134	0.0020691	1.22	InfDown	-0.286881	0.020345	0.060238	1.1	InfDown	-0.137504	FALSE	TRUE	FALSE
chr1_230285198_230287101	0.0037248	0.015012	1.14	InfDown	-0.189034	0.00042495	0.0037656	1.19	InfDown	-0.250962	FALSE	FALSE	TRUE
chr1_230326199_230327998	1.0018e-05	0.00017304	1.28	InfDown	-0.356144	0.00026393	0.0026359	1.22	InfDown	-0.286881	TRUE	FALSE	FALSE
chr1_231107498_231109899	0.28021	0.34719	1.03	InfDown	-0.0426443	0.002097	0.012051	1.13	InfDown	-0.176323	FALSE	FALSE	TRUE
chr1_231376002_231378702	0.022831	0.056911	1.11	InfDown	-0.15056	0.065422	0.13381	1.05	InfDown	-0.0703893	FALSE	FALSE	TRUE
chr1_231472497_231475202	0.0030191	0.012852	1.1	InfDown	-0.137504	2.8164e-05	0.00057663	1.15	InfDown	-0.201634	FALSE	FALSE	TRUE
chr1_231663596_231666899	0.25934	0.3287	1.05	InfUp	0.0703893	0.17372	0.25973	1.08	InfUp	0.111031	FALSE	FALSE	TRUE
chr1_231747602_231750902	1.9491e-06	5.0537e-05	1.6	InfUp	0.678072	4.1418e-07	4.4169e-05	1.48	InfUp	0.565597	TRUE	FALSE	FALSE
chr1_231916699_231918899	0.18439	0.25818	1.04	InfDown	-0.0565835	0.023724	0.066702	1.09	InfDown	-0.124328	FALSE	FALSE	TRUE
chr1_232713198_232716302	4.7606e-07	1.8188e-05	1.43	InfUp	0.516015	0.00012208	0.0015403	1.19	InfUp	0.250962	FALSE	TRUE	FALSE
chr1_232725099_232727302	5.5758e-06	0.00011119	1.26	InfUp	0.333424	0.00020564	0.0021722	1.27	InfUp	0.344828	TRUE	FALSE	FALSE
chr1_232745699_232747802	0.31292	0.37738	1.04	InfUp	0.0565835	0.34335	0.41502	1.02	InfDown	-0.0285692	FALSE	FALSE	TRUE
chr1_232755299_232757299	0.0030191	0.012852	1.39	InfUp	0.475085	0.026322	0.071576	1.09	InfUp	0.124328	FALSE	TRUE	FALSE
chr1_233247798_233250902	0.0033559	0.013899	1.09	InfDown	-0.124328	0.058963	0.12463	1.05	InfDown	-0.0703893	FALSE	FALSE	TRUE
chr1_233377701_233379798	0.32416	0.38639	1.04	InfDown	-0.0565835	0.35225	0.41897	1	InfUp	0	FALSE	FALSE	TRUE
chr1_234465002_234467202	0.22009	0.293	1.07	InfUp	0.0976108	0.35225	0.41897	1.06	InfUp	0.0840643	FALSE	FALSE	TRUE
chr1_234507898_234510502	0.011731	0.034727	1.11	InfDown	-0.15056	0.17372	0.25973	1.03	InfDown	-0.0426443	FALSE	FALSE	TRUE
chr1_234533999_234537202	0.00075419	0.004604	1.46	InfUp	0.545968	2.6841e-05	0.00057663	1.48	InfUp	0.565597	TRUE	FALSE	FALSE
chr1_234634502_234636698	0.29093	0.35733	1	InfDown	0	0.42981	0.48165	1.01	InfDown	-0.0143553	FALSE	FALSE	TRUE
chr1_234657500_234660398	0.16008	0.234	1.05	InfDown	-0.0703893	0.13699	0.22217	1.15	InfDown	-0.201634	FALSE	FALSE	TRUE
chr1_234666999_234669399	0.71979	0.72655	1.01	InfUp	0.0143553	0.058963	0.12463	1.04	InfDown	-0.0565835	FALSE	FALSE	TRUE
chr1_234681301_234683102	0.21082	0.28406	1.08	InfUp	0.111031	0.36337	0.43148	1.03	InfUp	0.0426443	FALSE	FALSE	TRUE
chr1_234798399_234800102	0.0081705	0.026523	1.17	InfUp	0.226509	0.64775	0.66321	1.08	InfUp	0.111031	FALSE	FALSE	TRUE
chr1_234819398_234821302	0.022831	0.056911	1.06	InfUp	0.0840643	0.33363	0.40403	1.04	InfUp	0.0565835	FALSE	FALSE	TRUE
chr1_234859198_234862202	0.22009	0.293	1.01	InfDown	-0.0143553	0.6095	0.6301	1.01	InfDown	-0.0143553	FALSE	FALSE	TRUE
chr1_234907298_234909302	0.21082	0.28406	1.13	InfDown	-0.176323	0.3905	0.44994	1.09	InfDown	-0.124328	FALSE	FALSE	TRUE
chr1_234910398_234912399	0.22958	0.30164	1.07	InfDown	-0.0976108	0.48992	0.53111	1.1	InfDown	-0.137504	FALSE	FALSE	TRUE
chr1_234976398_234979802	0.00096566	0.0055418	1.22	InfDown	-0.286881	0.37122	0.43491	1.02	InfDown	-0.0285692	FALSE	TRUE	FALSE
chr1_234984098_234986802	1.5604e-06	4.2715e-05	1.44	InfDown	-0.526069	0.0038407	0.018158	1.24	InfDown	-0.31034	TRUE	FALSE	FALSE
chr1_235068498_235071302	0.057946	0.1125	1.09	InfDown	-0.124328	0.36648	0.434	1	InfDown	0	FALSE	FALSE	TRUE
chr1_235077899_235081797	0.41906	0.46691	1.05	InfDown	-0.0703893	0.11558	0.19733	1.03	InfUp	0.0426443	FALSE	FALSE	TRUE
chr1_235089997_235091797	0.22009	0.293	1.08	InfUp	0.111031	0.16086	0.24738	1.25	InfDown	-0.321928	FALSE	FALSE	TRUE
chr1_235094697_235100499	0.13792	0.21009	1.07	InfDown	-0.0976108	0.17372	0.25973	1.08	InfDown	-0.111031	FALSE	FALSE	TRUE
chr1_235113997_235117802	0.26967	0.33769	1.01	InfDown	-0.0143553	0.23119	0.3149	1.1	InfDown	-0.137504	FALSE	FALSE	TRUE
chr1_235146398_235149402	0.14507	0.21787	1.03	InfDown	-0.0426443	0.17372	0.25973	1.11	InfDown	-0.15056	FALSE	FALSE	TRUE
chr1_235176098_235178098	0.0074407	0.02481	1.11	InfDown	-0.15056	0.012827	0.044054	1.16	InfDown	-0.214125	FALSE	FALSE	TRUE
chr1_235245001_235247998	0.0792	0.14075	1.09	InfUp	0.124328	0.35225	0.41897	1.06	InfDown	-0.0840643	FALSE	FALSE	TRUE
chr1_235290998_235293198	0.0098147	0.03045	1.12	InfDown	-0.163499	9.2983e-05	0.0012642	1.09	InfDown	-0.124328	FALSE	FALSE	TRUE
chr1_235323099_235325802	0.00012648	0.0011905	1.19	InfDown	-0.250962	0.0011123	0.0075912	1.11	InfDown	-0.15056	FALSE	FALSE	TRUE
chr1_235529798_235531998	0.035879	0.079742	1.06	InfDown	-0.0840643	0.76881	0.77246	1	InfUp	0	FALSE	FALSE	TRUE
chr1_235908599_235910502	0.028761	0.067767	1.08	InfUp	0.111031	9.2983e-05	0.0012642	1.13	InfUp	0.176323	FALSE	FALSE	TRUE
chr1_236027901_236031902	0.21082	0.28406	1.03	InfUp	0.0426443	0.0074235	0.029171	1.1	InfUp	0.137504	FALSE	FALSE	TRUE
chr1_236041599_236044702	0.62935	0.64562	1	InfUp	0	0.1872	0.27331	1.07	InfUp	0.0976108	FALSE	FALSE	TRUE
chr1_236054898_236057702	4.7606e-07	1.8188e-05	1.19	InfDown	-0.250962	7.812e-05	0.0011557	1.14	InfDown	-0.189034	FALSE	FALSE	TRUE
chr1_236062598_236065102	0.0041286	0.016197	1.14	InfDown	-0.189034	0.072392	0.14317	1.07	InfDown	-0.0976108	FALSE	FALSE	TRUE
chr1_236078898_236081802	0.057946	0.1125	1.09	InfDown	-0.124328	0.03299	0.084419	1.11	InfUp	0.15056	FALSE	FALSE	TRUE
chr1_236101099_236104699	0.24921	0.31916	1.07	InfDown	-0.0976108	0.55343	0.5834	1.03	InfUp	0.0426443	FALSE	FALSE	TRUE
chr1_236108501_236111801	0.057946	0.1125	1.08	InfDown	-0.111031	0.76881	0.77246	1	InfUp	0	FALSE	FALSE	TRUE
chr1_236116899_236119902	0.0033559	0.013899	1.17	InfDown	-0.226509	0.10578	0.1854	1.07	InfDown	-0.0976108	FALSE	FALSE	TRUE
chr1_236133501_236136402	0.028761	0.067767	1.14	InfDown	-0.189034	0.093139	0.17166	1.09	InfDown	-0.124328	FALSE	FALSE	TRUE
chr1_236686498_236689102	0.0067673	0.023202	1.22	InfUp	0.286881	0.01663	0.052659	1.11	InfUp	0.15056	FALSE	TRUE	FALSE
chr1_23693802_23696402	0.0017407	0.0085944	1.14	InfUp	0.189034	0.37122	0.43491	1.03	InfUp	0.0426443	FALSE	FALSE	TRUE
chr1_236958002_236959802	0.089144	0.15348	1.1	InfDown	-0.137504	0.16086	0.24738	1.07	InfUp	0.0976108	FALSE	FALSE	TRUE
chr1_237032602_237035302	1.5604e-06	4.2715e-05	1.55	InfUp	0.632268	3.1184e-05	0.00062798	1.69	InfUp	0.757023	TRUE	FALSE	FALSE
chr1_23848602_23852902	0.012802	0.037021	1.13	InfUp	0.176323	0.51008	0.54779	1.06	InfDown	-0.0840643	FALSE	FALSE	TRUE
chr1_23857998_23861102	0.3826	0.43604	1.01	InfDown	-0.0143553	0.79873	0.80095	1	InfUp	0	FALSE	FALSE	TRUE
chr1_23885098_23887999	0.033365	0.075944	1.18	InfUp	0.238787	0.28022	0.35926	1.11	InfUp	0.15056	FALSE	FALSE	TRUE
chr1_239799_244001	0.56862	0.59163	1.05	InfDown	-0.0703893	0.68461	0.6955	1.01	InfDown	-0.0143553	FALSE	FALSE	TRUE
chr1_239978799_239981398	0.089144	0.15348	1.07	InfDown	-0.0976108	0.00082659	0.0060055	1.19	InfDown	-0.250962	FALSE	FALSE	TRUE
chr1_240024598_240026902	0.14507	0.21787	1.06	InfDown	-0.0840643	0.36337	0.43148	1.06	InfDown	-0.0840643	FALSE	FALSE	TRUE
chr1_24017401_24019598	0.074546	0.13484	1.12	InfDown	-0.163499	0.0024137	0.013156	1.17	InfDown	-0.226509	FALSE	FALSE	TRUE
chr1_24103398_24105802	0.00096566	0.0055418	1.18	InfDown	-0.238787	0.008968	0.033686	1.26	InfDown	-0.333424	FALSE	FALSE	TRUE
chr1_24116698_24119002	0.45621	0.4971	1.04	InfUp	0.0565835	0.75299	0.75756	1.01	InfUp	0.0143553	FALSE	FALSE	TRUE
chr1_24150798_24152902	0.28021	0.34719	1.03	InfDown	-0.0426443	0.058963	0.12463	1.13	InfDown	-0.176323	FALSE	FALSE	TRUE
chr1_241713801_241716502	0.56862	0.59163	1.03	InfUp	0.0426443	0.53021	0.56455	1.01	InfUp	0.0143553	FALSE	FALSE	TRUE
chr1_241723002_241724902	0.019465	0.050426	1.24	InfUp	0.31034	0.0018538	0.010775	1.29	InfUp	0.367371	FALSE	FALSE	TRUE
chr1_24194499_24197198	0.010737	0.032545	1.18	InfDown	-0.238787	0.087952	0.16326	1.13	InfDown	-0.176323	FALSE	FALSE	TRUE
chr1_242010201_242012302	0.0013818	0.0072022	1.14	InfUp	0.189034	0.16086	0.24738	1.06	InfUp	0.0840643	FALSE	FALSE	TRUE
chr1_24234400_24236800	6.8052e-05	0.00074384	1.58	InfDown	-0.659925	0.033633	0.084419	1.37	InfDown	-0.454176	FALSE	TRUE	FALSE
chr1_24242098_24244102	0.0017407	0.0085944	1.08	InfDown	-0.111031	0.0053833	0.023096	1.15	InfDown	-0.201634	FALSE	FALSE	TRUE
chr1_243417002_243420199	0.33557	0.39617	1.05	InfUp	0.0703893	0.46979	0.51424	1.01	InfDown	-0.0143553	FALSE	FALSE	TRUE
chr1_243429598_243432301	0.0089606	0.028448	1.1	InfDown	-0.137504	0.011682	0.040494	1.13	InfDown	-0.176323	FALSE	FALSE	TRUE
chr1_243449398_243452800	0.000585	0.003798	1.27	InfDown	-0.344828	0.46788	0.51424	1.08	InfDown	-0.111031	FALSE	TRUE	FALSE
chr1_243481399_243483701	0.62935	0.64562	1.01	InfDown	-0.0143553	0.42981	0.48165	1.01	InfUp	0.0143553	FALSE	FALSE	TRUE
chr1_243658302_243660602	0.0055759	0.020184	1.23	InfUp	0.298658	0.033633	0.084419	1.18	InfUp	0.238787	FALSE	TRUE	FALSE
chr1_243889900_243891700	0.10571	0.17376	1.08	InfUp	0.111031	0.47734	0.52204	1.01	InfUp	0.0143553	FALSE	FALSE	TRUE
chr1_244386798_244389602	0.0024331	0.011003	1.12	InfDown	-0.163499	0.17372	0.25973	1.08	InfDown	-0.111031	FALSE	FALSE	TRUE
chr1_244416002_244419102	0.0050513	0.018738	1.17	InfDown	-0.226509	0.3905	0.44994	1.05	InfUp	0.0703893	FALSE	FALSE	TRUE
chr1_244461598_244464299	0.0067673	0.023202	1.07	InfUp	0.0976108	0.1872	0.27331	1.03	InfUp	0.0426443	FALSE	FALSE	TRUE
chr1_244481999_244484699	0.0017407	0.0085944	1.11	InfDown	-0.15056	0.020477	0.060309	1.1	InfDown	-0.137504	FALSE	FALSE	TRUE
chr1_244488200_244489202	0.26967	0.33769	1.04	InfUp	0.0565835	0.32449	0.39919	1.15	InfDown	-0.201634	FALSE	FALSE	TRUE
chr1_244612699_244615802	0.017942	0.047443	1.1	InfUp	0.137504	0.011682	0.040494	1.11	InfUp	0.15056	FALSE	FALSE	TRUE
chr1_244978200_244980798	4.7606e-07	1.8188e-05	1.63	InfDown	-0.704872	5.229e-05	0.00086895	1.57	InfDown	-0.650765	TRUE	FALSE	FALSE
chr1_245214199_245216402	2.5999e-09	4.9821e-07	1.67	InfUp	0.739848	3.1063e-06	0.00013704	1.93	InfUp	0.948601	TRUE	FALSE	FALSE
chr1_245216799_245218499	2.1812e-07	1.0615e-05	1.34	InfUp	0.422233	0.0063348	0.026053	1.22	InfUp	0.286881	TRUE	FALSE	FALSE
chr1_245219498_245221102	6.1577e-09	8.7812e-07	1.52	InfUp	0.604071	3.8518e-05	0.00069777	1.62	InfUp	0.695994	TRUE	FALSE	FALSE
chr1_245473798_245475398	0.00051386	0.0034456	1.21	InfDown	-0.275007	0.033633	0.084419	1.12	InfDown	-0.163499	FALSE	TRUE	FALSE
chr1_24580699_24583202	0.0019492	0.0093272	1.2	InfUp	0.263034	0.68461	0.6955	1.01	InfDown	-0.0143553	FALSE	TRUE	FALSE
chr1_246689898_246691900	6.8013e-06	0.00012872	1.46	InfDown	-0.545968	0.0086673	0.032767	1.13	InfDown	-0.176323	FALSE	TRUE	FALSE
chr1_246728798_246731202	0.32416	0.38639	1.01	InfDown	-0.0143553	0.20127	0.28682	1.04	InfDown	-0.0565835	FALSE	FALSE	TRUE
chr1_246771598_246773399	0.0055759	0.020184	1.1	InfDown	-0.137504	0.0018538	0.010775	1.13	InfDown	-0.176323	FALSE	FALSE	TRUE
chr1_24709799_24712899	0.0013818	0.0072022	1.26	InfUp	0.333424	0.0038407	0.018158	1.18	InfUp	0.238787	FALSE	TRUE	FALSE
chr1_247131998_247134102	0.21082	0.28406	1.03	InfDown	-0.0426443	0.029798	0.077786	1.12	InfDown	-0.163499	FALSE	FALSE	TRUE
chr1_247266298_247268602	0.20178	0.27517	1	InfUp	0	0.85138	0.85222	1.01	InfDown	-0.0143553	FALSE	FALSE	TRUE
chr1_247372698_247375102	0.67584	0.68704	1.01	InfUp	0.0143553	0.15156	0.23867	1.02	InfDown	-0.0285692	FALSE	FALSE	TRUE
chr1_247522099_247524902	6.8013e-06	0.00012872	2.63	InfUp	1.39506	2.0191e-05	0.00046199	2.54	InfUp	1.34483	TRUE	FALSE	FALSE
chr1_247552502_247555302	0.070099	0.12895	1.06	InfDown	-0.0840643	0.065422	0.13381	1.12	InfDown	-0.163499	FALSE	FALSE	TRUE
chr1_247564702_247566201	0.40681	0.45684	1.05	InfUp	0.0703893	0.35225	0.41897	1.11	InfUp	0.15056	FALSE	FALSE	TRUE
chr1_247570202_247571802	0.39466	0.44625	1.05	InfUp	0.0703893	0.41005	0.46505	1	InfUp	0	FALSE	FALSE	TRUE
chr1_247607999_247610699	0.041357	0.088133	1.17	InfDown	-0.226509	0.033633	0.084419	1.15	InfDown	-0.201634	FALSE	FALSE	TRUE
chr1_2477597_2481602	0.028761	0.067767	1.07	InfDown	-0.0976108	0.053	0.11543	1.09	InfDown	-0.124328	FALSE	FALSE	TRUE
chr1_2486397_2489402	0.68708	0.69674	1	InfUp	0	0.21595	0.3015	1.09	InfUp	0.124328	FALSE	FALSE	TRUE
chr1_248872098_248875302	0.00066482	0.0041833	1.11	InfUp	0.15056	0.16086	0.24738	1.06	InfUp	0.0840643	FALSE	FALSE	TRUE
chr1_248902498_248906401	0.12433	0.19483	1.08	InfDown	-0.111031	0.015522	0.049457	1.17	InfDown	-0.226509	FALSE	FALSE	TRUE
chr1_249078999_249081699	0.55624	0.58042	1.01	InfUp	0.0143553	0.31539	0.38956	1.01	InfUp	0.0143553	FALSE	FALSE	TRUE
chr1_249085402_249087502	0.074546	0.13484	1.08	InfDown	-0.111031	0.13699	0.22217	1.05	InfDown	-0.0703893	FALSE	FALSE	TRUE
chr1_249096798_249100802	0.14507	0.21787	1	InfDown	0	0.037845	0.091817	1.15	InfDown	-0.201634	FALSE	FALSE	TRUE
chr1_249109998_249113802	0.00022697	0.0018607	1.2	InfDown	-0.263034	3.8518e-05	0.00069777	1.22	InfDown	-0.286881	FALSE	FALSE	TRUE
chr1_249116197_249117200	0.0030191	0.012852	1.14	InfDown	-0.189034	0.087952	0.16326	1.05	InfDown	-0.0703893	FALSE	FALSE	TRUE
chr1_249119102_249121902	0.46869	0.5075	1.05	InfDown	-0.0703893	0.1872	0.27331	1.08	InfUp	0.111031	FALSE	FALSE	TRUE
chr1_249152198_249154902	0.012802	0.037021	1.07	InfDown	-0.0976108	0.17372	0.25973	1.07	InfDown	-0.0976108	FALSE	FALSE	TRUE
chr1_249199298_249202002	0.14507	0.21787	1.06	InfUp	0.0840643	0.20127	0.28682	1.06	InfDown	-0.0840643	FALSE	FALSE	TRUE
chr1_24967799_24970602	0.37065	0.42594	1.06	InfUp	0.0840643	0.20127	0.28682	1.01	InfDown	-0.0143553	FALSE	FALSE	TRUE
chr1_25052699_25055199	0.44376	0.48644	1.08	InfUp	0.111031	0.0063348	0.026053	1.64	InfUp	0.713696	FALSE	FALSE	TRUE
chr1_25059099_25061099	0.18439	0.25818	1.14	InfDown	-0.189034	0.011682	0.040494	1.32	InfUp	0.400538	FALSE	FALSE	TRUE
chr1_2507999_2511098	9.3203e-05	0.00094388	1.36	InfDown	-0.443607	0.13699	0.22217	1.19	InfDown	-0.250962	FALSE	TRUE	FALSE
chr1_25173602_25176002	7.9732e-05	0.00083719	1.36	InfDown	-0.443607	0.072392	0.14317	1.09	InfDown	-0.124328	FALSE	TRUE	FALSE
chr1_25347697_25350602	0.0013818	0.0072022	1.31	InfDown	-0.389567	0.13699	0.22217	1.54	InfUp	0.62293	FALSE	TRUE	FALSE
chr1_25359500_25362002	0.065853	0.12353	1.05	InfDown	-0.0703893	0.029798	0.077786	1.41	InfUp	0.495695	FALSE	FALSE	TRUE
chr1_25438198_25440902	0.11789	0.18767	1.09	InfUp	0.124328	0.35225	0.41897	1.05	InfUp	0.0703893	FALSE	FALSE	TRUE
chr1_25557798_25560502	0.16795	0.24218	1.04	InfUp	0.0565835	0.26336	0.34477	1.06	InfUp	0.0840643	FALSE	FALSE	TRUE
chr1_25565299_25567698	1.2099e-05	0.00019731	1.18	InfUp	0.238787	0.087952	0.16326	1.06	InfUp	0.0840643	FALSE	FALSE	TRUE
chr1_25572299_25575099	0.00017015	0.0014958	1.17	InfUp	0.226509	0.079898	0.15315	1.04	InfUp	0.0565835	FALSE	FALSE	TRUE
chr1_25592998_25595600	0.44376	0.48644	1.01	InfDown	-0.0143553	0.0015272	0.0094497	1.48	InfDown	-0.565597	FALSE	FALSE	TRUE
chr1_25655398_25658399	0.028761	0.067767	1.11	InfDown	-0.15056	0.0063348	0.026053	1.68	InfDown	-0.748461	FALSE	FALSE	TRUE
chr1_25663098_25666202	0.37065	0.42594	1.03	InfUp	0.0426443	0.26336	0.34477	1.06	InfDown	-0.0840643	FALSE	FALSE	TRUE
chr1_26185398_26188601	0.32416	0.38639	1.01	InfDown	-0.0143553	0.058963	0.12463	1.06	InfDown	-0.0840643	FALSE	FALSE	TRUE
chr1_26322797_26325499	0.0081705	0.026523	1.18	InfDown	-0.238787	0.023177	0.065418	1.28	InfDown	-0.356144	FALSE	FALSE	TRUE
chr1_26452000_26454699	0.16008	0.234	1.03	InfDown	-0.0426443	0.37122	0.43491	1.04	InfUp	0.0565835	FALSE	FALSE	TRUE
chr1_26559802_26562102	0.0792	0.14075	1.04	InfDown	-0.0565835	0.00020564	0.0021722	1.16	InfDown	-0.214125	FALSE	FALSE	TRUE
chr1_26604598_26607702	0.044333	0.092577	1.13	InfDown	-0.176323	0.0025596	0.013877	1.2	InfDown	-0.263034	FALSE	FALSE	TRUE
chr1_26614798_26618699	0.00051386	0.0034456	1.5	InfDown	-0.584963	0.00053356	0.0043917	1.38	InfDown	-0.464668	TRUE	FALSE	FALSE
chr1_26631799_26635499	0.0012282	0.0066008	1.24	InfDown	-0.31034	0.0003359	0.0031688	1.22	InfDown	-0.286881	TRUE	FALSE	FALSE
chr1_26757898_26760198	0.0055759	0.020184	1.14	InfDown	-0.189034	0.013488	0.044805	1.19	InfDown	-0.250962	FALSE	FALSE	TRUE
chr1_26796298_26800302	0.00026134	0.0020691	1.09	InfDown	-0.124328	0.065422	0.13381	1.13	InfDown	-0.176323	FALSE	FALSE	TRUE
chr1_26845499_26848198	0.0033559	0.013899	1.17	InfUp	0.226509	0.46979	0.51424	1.08	InfUp	0.111031	FALSE	FALSE	TRUE
chr1_26867197_26870701	0.00030033	0.0022863	1.1	InfDown	-0.137504	0.037845	0.091817	1.03	InfDown	-0.0426443	FALSE	FALSE	TRUE
chr1_26953298_26956302	2.0915e-05	0.00030283	1.14	InfDown	-0.189034	0.0038407	0.018158	1.07	InfDown	-0.0976108	FALSE	FALSE	TRUE
chr1_26965198_26967499	0.019465	0.050426	1.1	InfDown	-0.137504	0.017799	0.054599	1.19	InfDown	-0.250962	FALSE	FALSE	TRUE
chr1_26973698_26976199	0.089144	0.15348	1.05	InfDown	-0.0703893	0.011682	0.040494	1.09	InfDown	-0.124328	FALSE	FALSE	TRUE
chr1_27002999_27005002	0.13792	0.21009	1.05	InfUp	0.0703893	0.48992	0.53111	1.05	InfUp	0.0703893	FALSE	FALSE	TRUE
chr1_27008799_27010398	0.53131	0.55912	1	InfDown	0	0.24701	0.32907	1.08	InfDown	-0.111031	FALSE	FALSE	TRUE
chr1_27018101_27020502	0.00051386	0.0034456	1.13	InfDown	-0.176323	0.64775	0.66321	1.03	InfUp	0.0426443	FALSE	FALSE	TRUE
chr1_27069498_27072302	0.32416	0.38639	1	InfDown	0	0.12598	0.20912	1.07	InfDown	-0.0976108	FALSE	FALSE	TRUE
chr1_27140302_27143202	0.0027123	0.011944	1.11	InfUp	0.15056	0.35225	0.41897	1.04	InfUp	0.0565835	FALSE	FALSE	TRUE
chr1_27146802_27148402	0.31292	0.37738	1.04	InfDown	-0.0565835	0.51008	0.54779	1.05	InfDown	-0.0703893	FALSE	FALSE	TRUE
chr1_27157398_27161202	0.041357	0.088133	1.06	InfDown	-0.0840643	0.087952	0.16326	1.04	InfDown	-0.0565835	FALSE	FALSE	TRUE
chr1_27215398_27217702	0.00030033	0.0022863	1.12	InfDown	-0.163499	0.015522	0.049457	1.13	InfDown	-0.176323	FALSE	FALSE	TRUE
chr1_27225598_27228002	0.024685	0.060475	1.07	InfDown	-0.0976108	0.0022401	0.012308	1.19	InfDown	-0.250962	FALSE	FALSE	TRUE
chr1_27327300_27330102	2.6684e-08	2.3375e-06	1.48	InfDown	-0.565597	0.0015272	0.0094497	1.35	InfDown	-0.432959	TRUE	FALSE	FALSE
chr1_27392801_27395399	0.099963	0.16682	1.13	InfUp	0.176323	0.28022	0.35926	1.04	InfDown	-0.0565835	FALSE	FALSE	TRUE
chr1_27437398_27439299	0.054276	0.10726	1.04	InfDown	-0.0565835	0.053	0.11543	1.05	InfDown	-0.0703893	FALSE	FALSE	TRUE
chr1_27441198_27444402	0.0033559	0.013899	1.09	InfUp	0.124328	0.029798	0.077786	1.05	InfDown	-0.0703893	FALSE	FALSE	TRUE
chr1_27446002_27447099	0.0013818	0.0072022	1.24	InfUp	0.31034	0.0086673	0.032767	1.12	InfUp	0.163499	FALSE	TRUE	FALSE
chr1_27451398_27452699	0.28021	0.34719	1.01	InfUp	0.0143553	0.29758	0.37415	1.03	InfDown	-0.0426443	FALSE	FALSE	TRUE
chr1_27462098_27465299	1.2429e-06	3.5866e-05	1.19	InfDown	-0.250962	4.6595e-06	0.00018084	1.19	InfDown	-0.250962	FALSE	FALSE	TRUE
chr1_27480598_27483301	0.084065	0.14735	1.05	InfDown	-0.0703893	0.023177	0.065418	1.07	InfDown	-0.0976108	FALSE	FALSE	TRUE
chr1_27487602_27489302	0.131	0.20214	1.14	InfUp	0.189034	0.29758	0.37415	1	InfDown	0	FALSE	FALSE	TRUE
chr1_27600898_27603402	0.10571	0.17376	1.05	InfUp	0.0703893	0.010529	0.037858	1.16	InfUp	0.214125	FALSE	FALSE	TRUE
chr1_27647698_27650102	0.035879	0.079742	1.03	InfDown	-0.0426443	0.0063348	0.026053	1.11	InfDown	-0.15056	FALSE	FALSE	TRUE
chr1_27667798_27671002	0.20178	0.27517	1.03	InfUp	0.0426443	0.087952	0.16326	1.09	InfDown	-0.124328	FALSE	FALSE	TRUE
chr1_27695098_27697502	0.0081705	0.026523	1.28	InfDown	-0.356144	0.079898	0.15315	1.1	InfDown	-0.137504	FALSE	TRUE	FALSE
chr1_27761098_27764099	0.26967	0.33769	1.08	InfUp	0.111031	0.23119	0.3149	1.05	InfDown	-0.0703893	FALSE	FALSE	TRUE
chr1_27814698_27817802	0.12433	0.19483	1.04	InfDown	-0.0565835	0.00020564	0.0021722	1.12	InfDown	-0.163499	FALSE	FALSE	TRUE
chr1_27951102_27953701	0.084065	0.14735	1.05	InfUp	0.0703893	0.21595	0.3015	1.12	InfUp	0.163499	FALSE	FALSE	TRUE
chr1_27972898_27974499	0.019465	0.050426	1.13	InfUp	0.176323	0.087952	0.16326	1.05	InfUp	0.0703893	FALSE	FALSE	TRUE
chr1_27975999_27978099	0.53131	0.55912	1.05	InfUp	0.0703893	0.13699	0.22217	1.38	InfUp	0.464668	FALSE	FALSE	TRUE
chr1_27988698_27989999	0.030994	0.071774	1.1	InfDown	-0.137504	0.55026	0.58071	1.01	InfDown	-0.0143553	FALSE	FALSE	TRUE
chr1_27997302_28000000	1.2099e-05	0.00019731	1.5	InfUp	0.584963	1.0044e-05	0.00029201	1.85	InfUp	0.887525	TRUE	FALSE	FALSE
chr1_28098598_28101500	0.035879	0.079742	1.09	InfUp	0.124328	0.37122	0.43491	1	InfUp	0	FALSE	FALSE	TRUE
chr1_28156198_28158398	0.019465	0.050426	1.13	InfDown	-0.176323	1.4393e-05	0.00036927	1.23	InfDown	-0.298658	FALSE	FALSE	TRUE
chr1_28188802_28191699	0.0001087	0.0010699	1.23	InfDown	-0.298658	0.11558	0.19733	1.05	InfDown	-0.0703893	FALSE	TRUE	FALSE
chr1_28195197_28196699	0.0098147	0.03045	1.08	InfDown	-0.111031	0.12598	0.20912	1.06	InfDown	-0.0840643	FALSE	FALSE	TRUE
chr1_28210099_28213500	0.00066482	0.0041833	1.14	InfDown	-0.189034	0.0032236	0.016012	1.08	InfDown	-0.111031	FALSE	FALSE	TRUE
chr1_28217097_28219701	0.021093	0.053646	1.09	InfUp	0.124328	0.015522	0.049457	1.16	InfUp	0.214125	FALSE	FALSE	TRUE
chr1_28230498_28232398	0.29093	0.35733	1.05	InfUp	0.0703893	0.42981	0.48165	1.05	InfUp	0.0703893	FALSE	FALSE	TRUE
chr1_28239799_28242398	0.11168	0.18082	1.01	InfUp	0.0143553	0.51008	0.54779	1.07	InfUp	0.0976108	FALSE	FALSE	TRUE
chr1_28267997_28271699	0.28021	0.34719	1.01	InfDown	-0.0143553	0.58995	0.61227	1.02	InfDown	-0.0285692	FALSE	FALSE	TRUE
chr1_28318498_28321298	0.22958	0.30164	1.01	InfDown	-0.0143553	0.087952	0.16326	1.06	InfUp	0.0840643	FALSE	FALSE	TRUE
chr1_28413798_28416402	0.69816	0.70652	1.01	InfUp	0.0143553	0.072392	0.14317	1.07	InfDown	-0.0976108	FALSE	FALSE	TRUE
chr1_28422898_28424898	0.869	0.86956	1.01	InfDown	-0.0143553	0.6095	0.6301	1	InfDown	0	FALSE	FALSE	TRUE
chr1_28436998_28443002	0.43138	0.47666	1.05	InfDown	-0.0703893	0.33363	0.40403	1.11	InfUp	0.15056	FALSE	FALSE	TRUE
chr1_28451799_28455002	0.43138	0.47666	1.01	InfDown	-0.0143553	0.079898	0.15315	1.18	InfUp	0.238787	FALSE	FALSE	TRUE
chr1_28460998_28463300	0.20178	0.27517	1.07	InfDown	-0.0976108	0.24701	0.32907	1.02	InfUp	0.0285692	FALSE	FALSE	TRUE
chr1_28465198_28467302	0.21082	0.28406	1.12	InfUp	0.163499	0.10578	0.1854	1.19	InfUp	0.250962	FALSE	FALSE	TRUE
chr1_28499400_28503899	0.43138	0.47666	1.03	InfUp	0.0426443	0.64775	0.66321	1.04	InfUp	0.0565835	FALSE	FALSE	TRUE
chr1_28507200_28509102	0.00017015	0.0014958	1.06	InfUp	0.0840643	0.079898	0.15315	1.06	InfUp	0.0840643	FALSE	FALSE	TRUE
chr1_28516502_28518201	0.0024331	0.011003	1.13	InfDown	-0.176323	2.2435e-07	3.6202e-05	1.32	InfDown	-0.400538	FALSE	FALSE	TRUE
chr1_28561498_28563699	0.56862	0.59163	1	InfDown	0	0.037845	0.091817	1.18	InfDown	-0.238787	FALSE	FALSE	TRUE
chr1_28572599_28576199	0.30184	0.36687	1.02	InfDown	-0.0285692	0.29758	0.37415	1.01	InfDown	-0.0143553	FALSE	FALSE	TRUE
chr1_28584598_28587002	0.011731	0.034727	1.23	InfUp	0.298658	0.24701	0.32907	1.08	InfDown	-0.111031	FALSE	TRUE	FALSE
chr1_28608799_28610799	0.00034445	0.0025341	1.34	InfUp	0.422233	0.26336	0.34477	1.09	InfDown	-0.124328	FALSE	TRUE	FALSE
chr1_28639798_28643099	0.16008	0.234	1.05	InfUp	0.0703893	0.23119	0.3149	1.07	InfDown	-0.0976108	FALSE	FALSE	TRUE
chr1_28654299_28657299	0.11168	0.18082	1.04	InfUp	0.0565835	0.079898	0.15315	1.03	InfUp	0.0426443	FALSE	FALSE	TRUE
chr1_28695298_28697401	0.16795	0.24218	1	InfUp	0	0.24701	0.32907	1.06	InfDown	-0.0840643	FALSE	FALSE	TRUE
chr1_28831298_28833902	0.00019672	0.0016696	1.13	InfUp	0.176323	0.17372	0.25973	1.1	InfUp	0.137504	FALSE	FALSE	TRUE
chr1_28906902_28909601	0.25934	0.3287	1.02	InfUp	0.0285692	0.029798	0.077786	1.09	InfDown	-0.124328	FALSE	FALSE	TRUE
chr1_28968099_28970602	0.0012282	0.0066008	1.14	InfDown	-0.189034	0.023177	0.065418	1.12	InfDown	-0.163499	FALSE	FALSE	TRUE
chr1_28973902_28976402	0.084065	0.14735	1.16	InfDown	-0.214125	0.31539	0.38956	1.07	InfUp	0.0976108	FALSE	FALSE	TRUE
chr1_29040798_29042698	0.24921	0.31916	1.01	InfDown	-0.0143553	0.10578	0.1854	1.09	InfDown	-0.124328	FALSE	FALSE	TRUE
chr1_29100499_29102598	0.24921	0.31916	1.05	InfDown	-0.0703893	0.0086673	0.032767	1.09	InfDown	-0.124328	FALSE	FALSE	TRUE
chr1_29105801_29107799	0.35882	0.41621	1.03	InfDown	-0.0426443	0.00053356	0.0043917	1.23	InfDown	-0.298658	FALSE	FALSE	TRUE
chr1_29224199_29226502	0.5188	0.54911	1.03	InfDown	-0.0426443	0.13699	0.22217	1.09	InfDown	-0.124328	FALSE	FALSE	TRUE
chr1_29252398_29255901	0.0074407	0.02481	1.09	InfDown	-0.124328	0.11421	0.19733	1.1	InfDown	-0.137504	FALSE	FALSE	TRUE
chr1_30602098_30604898	0.22958	0.30164	1.08	InfDown	-0.111031	0.41005	0.46505	1.02	InfDown	-0.0285692	FALSE	FALSE	TRUE
chr1_31228499_31231601	0.12433	0.19483	1.05	InfDown	-0.0703893	0.14862	0.23478	1.06	InfDown	-0.0840643	FALSE	FALSE	TRUE
chr1_31255202_31257502	0.084065	0.14735	1.15	InfDown	-0.201634	0.6095	0.6301	1	InfUp	0	FALSE	FALSE	TRUE
chr1_31499699_31501601	0.0055759	0.020184	1.16	InfUp	0.214125	1.5031e-05	0.00037853	1.25	InfUp	0.321928	FALSE	FALSE	TRUE
chr1_31536202_31539198	0.0030191	0.012852	1.09	InfDown	-0.124328	0.23119	0.3149	1.01	InfDown	-0.0143553	FALSE	FALSE	TRUE
chr1_31768601_31771399	0.038541	0.08394	1.08	InfDown	-0.111031	0.053	0.11543	1.16	InfDown	-0.214125	FALSE	FALSE	TRUE
chr1_32103799_32105701	0.28021	0.34719	1.05	InfUp	0.0703893	0.020345	0.060238	1.13	InfDown	-0.176323	FALSE	FALSE	TRUE
chr1_32109298_32111802	0.62935	0.64562	1.01	InfUp	0.0143553	0.83914	0.84016	1.01	InfUp	0.0143553	FALSE	FALSE	TRUE
chr1_32122001_32124902	0.13792	0.21009	1.09	InfUp	0.124328	0.096576	0.17423	1.15	InfDown	-0.201634	FALSE	FALSE	TRUE
chr1_32252799_32255402	0.28021	0.34719	1.04	InfUp	0.0565835	0.17372	0.25973	1.11	InfDown	-0.15056	FALSE	FALSE	TRUE
chr1_32291101_32294698	0.0015521	0.0078822	1.09	InfDown	-0.124328	0.023177	0.065418	1.14	InfDown	-0.189034	FALSE	FALSE	TRUE
chr1_32353698_32356401	4.7606e-07	1.8188e-05	1.29	InfDown	-0.367371	0.00055683	0.0045466	1.17	InfDown	-0.226509	FALSE	TRUE	FALSE
chr1_32366899_32370899	0.22958	0.30164	1.01	InfUp	0.0143553	0.17223	0.25973	1.02	InfDown	-0.0285692	FALSE	FALSE	TRUE
chr1_32385399_32387998	0.22009	0.293	1.02	InfDown	-0.0285692	0.8128	0.81453	1	InfUp	0	FALSE	FALSE	TRUE
chr1_32395799_32398699	0.49373	0.52874	1.02	InfUp	0.0285692	0.23119	0.3149	1.04	InfUp	0.0565835	FALSE	FALSE	TRUE
chr1_32408602_32411501	0.013954	0.039395	1.12	InfDown	-0.163499	0.24701	0.32907	1.03	InfDown	-0.0426443	FALSE	FALSE	TRUE
chr1_32419797_32423602	5.1041e-08	3.726e-06	1.31	InfDown	-0.389567	0.013488	0.044805	1.22	InfDown	-0.286881	TRUE	FALSE	FALSE
chr1_32531398_32533002	0.30184	0.36687	1.04	InfUp	0.0565835	0.026322	0.071576	1.12	InfDown	-0.163499	FALSE	FALSE	TRUE
chr1_32537698_32540102	0.00066482	0.0041833	1.1	InfUp	0.137504	0.3905	0.44994	1.07	InfDown	-0.0976108	FALSE	FALSE	TRUE
chr1_32572098_32575301	0.59319	0.61345	1.01	InfUp	0.0143553	0.026322	0.071576	1.15	InfDown	-0.201634	FALSE	FALSE	TRUE
chr1_32686898_32689198	0.31292	0.37738	1.04	InfDown	-0.0565835	0.11558	0.19733	1.13	InfUp	0.176323	FALSE	FALSE	TRUE
chr1_32714497_32716900	0.00012648	0.0011905	1.82	InfDown	-0.863938	0.46979	0.51424	1.03	InfUp	0.0426443	FALSE	TRUE	FALSE
chr1_32756398_32759000	0.012802	0.037021	1.06	InfDown	-0.0840643	0.011682	0.040494	1.08	InfDown	-0.111031	FALSE	FALSE	TRUE
chr1_32858198_32861302	0.3826	0.43604	1.01	InfUp	0.0143553	0.61189	0.63231	1.05	InfUp	0.0703893	FALSE	FALSE	TRUE
chr1_33114897_33117902	0.18439	0.25818	1.06	InfDown	-0.0840643	0.013488	0.044805	1.1	InfDown	-0.137504	FALSE	FALSE	TRUE
chr1_33281898_33284702	0.070099	0.12895	1.08	InfDown	-0.111031	0.0022401	0.012308	1.19	InfDown	-0.250962	FALSE	FALSE	TRUE
chr1_33445598_33448501	3.5231e-05	0.00045291	1.17	InfDown	-0.226509	0.002693	0.014078	1.16	InfDown	-0.214125	FALSE	FALSE	TRUE
chr1_33454698_33459701	0.0061468	0.021712	1.14	InfDown	-0.189034	0.023177	0.065418	1.22	InfDown	-0.286881	FALSE	FALSE	TRUE
chr1_33463099_33465301	0.28021	0.34719	1.02	InfDown	-0.0285692	0.058963	0.12463	1.18	InfDown	-0.238787	FALSE	FALSE	TRUE
chr1_33472598_33475702	8.2689e-06	0.00014913	1.16	InfUp	0.214125	0.029798	0.077786	1.06	InfUp	0.0840643	FALSE	FALSE	TRUE
chr1_33501598_33503202	0.37065	0.42594	1.03	InfUp	0.0426443	0.21221	0.30147	1.04	InfDown	-0.0565835	FALSE	FALSE	TRUE
chr1_33504698_33506102	0.089144	0.15348	1.06	InfDown	-0.0840643	0.047506	0.10767	1.04	InfDown	-0.0565835	FALSE	FALSE	TRUE
chr1_33510397_33513002	0.11168	0.18082	1.07	InfDown	-0.0976108	0.058963	0.12463	1.08	InfDown	-0.111031	FALSE	FALSE	TRUE
chr1_33515202_33516702	0.054276	0.10726	1.09	InfUp	0.124328	0.042331	0.099365	1.21	InfUp	0.275007	FALSE	FALSE	TRUE
chr1_33591798_33594102	0.31292	0.37738	1.02	InfDown	-0.0285692	0.24701	0.32907	1.06	InfUp	0.0840643	FALSE	FALSE	TRUE
chr1_33791399_33794599	0.13792	0.21009	1.06	InfUp	0.0840643	0.71978	0.72749	1.07	InfUp	0.0976108	FALSE	FALSE	TRUE
chr1_33802898_33806399	0.054276	0.10726	1.1	InfUp	0.137504	0.41005	0.46505	1.11	InfUp	0.15056	FALSE	FALSE	TRUE
chr1_33826499_33828201	0.084065	0.14735	1.09	InfDown	-0.124328	0.015522	0.049457	1.28	InfDown	-0.356144	FALSE	FALSE	TRUE
chr1_35323698_35325901	0.0019492	0.0093272	1.17	InfDown	-0.226509	0.015522	0.049457	1.07	InfDown	-0.0976108	FALSE	FALSE	TRUE
chr1_35495502_35498102	0.34713	0.40668	1.03	InfDown	-0.0426443	0.64775	0.66321	1.01	InfDown	-0.0143553	FALSE	FALSE	TRUE
chr1_35544001_35546199	0.20178	0.27517	1.11	InfUp	0.15056	0.23119	0.3149	1.02	InfUp	0.0285692	FALSE	FALSE	TRUE
chr1_35810298_35812902	2.6684e-08	2.3375e-06	1.42	InfUp	0.505891	0.0029714	0.015441	1.24	InfUp	0.31034	TRUE	FALSE	FALSE
chr1_35907299_35909498	0.34713	0.40668	1.08	InfUp	0.111031	0.0074235	0.029171	1.19	InfDown	-0.250962	FALSE	FALSE	TRUE
chr1_35911900_35914299	0.14507	0.21787	1.11	InfUp	0.15056	0.48929	0.53111	1.02	InfDown	-0.0285692	FALSE	FALSE	TRUE
chr1_35917298_35920701	0.035879	0.079742	1.04	InfUp	0.0565835	0.53021	0.56455	1.03	InfDown	-0.0426443	FALSE	FALSE	TRUE
chr1_3592498_3595899	0.084065	0.14735	1.12	InfDown	-0.163499	0.017799	0.054599	1.19	InfDown	-0.250962	FALSE	FALSE	TRUE
chr1_36021798_36024402	0.18439	0.25818	1.06	InfDown	-0.0840643	0.0012511	0.008097	1.18	InfDown	-0.238787	FALSE	FALSE	TRUE
chr1_36102299_36103902	0.00045055	0.0031218	1.23	InfUp	0.298658	1.0096e-05	0.00029201	1.49	InfUp	0.575312	TRUE	FALSE	FALSE
chr1_36106198_36108499	0.0024331	0.011003	1.1	InfUp	0.137504	0.03299	0.084419	1.25	InfUp	0.321928	FALSE	FALSE	TRUE
chr1_36264998_36267502	0.17605	0.24999	1.05	InfUp	0.0703893	0.3905	0.44994	1.05	InfUp	0.0703893	FALSE	FALSE	TRUE
chr1_36351698_36353999	0.00026134	0.0020691	1.22	InfDown	-0.286881	0.0074235	0.029171	1.08	InfDown	-0.111031	FALSE	TRUE	FALSE
chr1_36358698_36361198	2.0915e-05	0.00030283	1.42	InfDown	-0.505891	0.00082659	0.0060055	1.27	InfDown	-0.344828	TRUE	FALSE	FALSE
chr1_36499298_36502202	0.0055759	0.020184	1.1	InfDown	-0.137504	0.17372	0.25973	1.12	InfDown	-0.163499	FALSE	FALSE	TRUE
chr1_36520199_36522599	0.10571	0.17376	1.06	InfUp	0.0840643	0.38375	0.44877	1.04	InfUp	0.0565835	FALSE	FALSE	TRUE
chr1_36560498_36562598	1.2521e-07	7.1754e-06	1.66	InfDown	-0.731183	3.1063e-06	0.00013704	1.73	InfDown	-0.790772	TRUE	FALSE	FALSE
chr1_36614198_36617302	2.4251e-06	5.8776e-05	1.26	InfDown	-0.333424	2.8164e-05	0.00057663	1.31	InfDown	-0.389567	TRUE	FALSE	FALSE
chr1_36625798_36628900	0.0013818	0.0072022	1.28	InfDown	-0.356144	3.1063e-06	0.00013704	1.89	InfDown	-0.918386	TRUE	FALSE	FALSE
chr1_36667899_36670498	0.0012282	0.0066008	1.17	InfDown	-0.226509	0.002693	0.014078	1.18	InfDown	-0.238787	FALSE	FALSE	TRUE
chr1_36688299_36691402	0.061803	0.11782	1.05	InfUp	0.0703893	0.3905	0.44994	1.01	InfUp	0.0143553	FALSE	FALSE	TRUE
chr1_36713198_36715901	0.24921	0.31916	1.03	InfDown	-0.0426443	0.00020564	0.0021722	1.11	InfDown	-0.15056	FALSE	FALSE	TRUE
chr1_36803498_36805699	0.37065	0.42594	1.02	InfDown	-0.0285692	0.017799	0.054599	1.17	InfDown	-0.226509	FALSE	FALSE	TRUE
chr1_36813799_36817201	0.013954	0.039395	1.11	InfDown	-0.15056	0.0022401	0.012308	1.25	InfDown	-0.321928	FALSE	FALSE	TRUE
chr1_36824097_36827101	2.4956e-05	0.00034543	1.17	InfDown	-0.226509	3.8518e-05	0.00069777	1.21	InfDown	-0.275007	FALSE	FALSE	TRUE
chr1_36831098_36833401	0.099963	0.16682	1.06	InfDown	-0.0840643	0.0022401	0.012308	1.11	InfDown	-0.15056	FALSE	FALSE	TRUE
chr1_36837097_36841401	0.5188	0.54911	1	InfUp	0	0.033633	0.084419	1.1	InfDown	-0.137504	FALSE	FALSE	TRUE
chr1_36862098_36864402	0.10571	0.17376	1.11	InfUp	0.15056	0.12598	0.20912	1.09	InfDown	-0.124328	FALSE	FALSE	TRUE
chr1_36866099_36867599	0.4812	0.51831	1.09	InfUp	0.124328	0.096576	0.17423	1.13	InfDown	-0.176323	FALSE	FALSE	TRUE
chr1_36871302_36873002	0.02666	0.064034	1.08	InfUp	0.111031	0.0038407	0.018158	1.25	InfDown	-0.321928	FALSE	FALSE	TRUE
chr1_36884699_36887699	0.094443	0.16002	1.03	InfUp	0.0426443	0.11558	0.19733	1.04	InfDown	-0.0565835	FALSE	FALSE	TRUE
chr1_36915199_36917699	0.0089606	0.028448	1.19	InfUp	0.250962	0.0053833	0.023096	1.11	InfUp	0.15056	FALSE	FALSE	TRUE
chr1_36922698_36925102	0.0098147	0.03045	1.13	InfUp	0.176323	0.37122	0.43491	1.04	InfUp	0.0565835	FALSE	FALSE	TRUE
chr1_36929299_36932102	0.22958	0.30164	1.12	InfDown	-0.163499	0.13699	0.22217	1.09	InfDown	-0.124328	FALSE	FALSE	TRUE
chr1_36947299_36949102	0.0017407	0.0085944	1.11	InfUp	0.15056	0.023177	0.065418	1.13	InfUp	0.176323	FALSE	FALSE	TRUE
chr1_36950799_36954102	0.55624	0.58042	1.02	InfUp	0.0285692	0.31539	0.38956	1.02	InfUp	0.0285692	FALSE	FALSE	TRUE
chr1_36980598_36982598	0.58094	0.60271	1.05	InfUp	0.0703893	0.042464	0.099365	1.09	InfDown	-0.124328	FALSE	FALSE	TRUE
chr1_37182598_37184698	0.75079	0.75547	1.04	InfUp	0.0565835	0.013488	0.044805	1.19	InfDown	-0.250962	FALSE	FALSE	TRUE
chr1_3758901_3760501	0.22009	0.293	1.7	InfUp	0.765535	0.23119	0.3149	1.43	InfDown	-0.516015	FALSE	FALSE	TRUE
chr1_37941699_37946302	0.089144	0.15348	1.16	InfDown	-0.214125	0.37122	0.43491	1.05	InfDown	-0.0703893	FALSE	FALSE	TRUE
chr1_37951198_37953598	0.23928	0.31037	1.04	InfDown	-0.0565835	0.026322	0.071576	1.15	InfDown	-0.201634	FALSE	FALSE	TRUE
chr1_38018299_38020802	0.26967	0.33769	1.03	InfDown	-0.0426443	0.10578	0.1854	1.03	InfDown	-0.0426443	FALSE	FALSE	TRUE
chr1_38060098_38062601	0.035879	0.079742	1.11	InfDown	-0.15056	0.76881	0.77246	1.01	InfUp	0.0143553	FALSE	FALSE	TRUE
chr1_3806202_3808800	0.5188	0.54911	1.03	InfUp	0.0426443	0.21595	0.3015	1.23	InfUp	0.298658	FALSE	FALSE	TRUE
chr1_38071502_38073298	0.044333	0.092577	1.1	InfUp	0.137504	0.20127	0.28682	1.02	InfUp	0.0285692	FALSE	FALSE	TRUE
chr1_38155702_38159002	0.41906	0.46691	1.01	InfUp	0.0143553	0.029798	0.077786	1.07	InfDown	-0.0976108	FALSE	FALSE	TRUE
chr1_3815701_3818402	0.22958	0.30164	1.11	InfUp	0.15056	0.1872	0.27331	1.07	InfDown	-0.0976108	FALSE	FALSE	TRUE
chr1_38289701_38292598	0.30184	0.36687	1.09	InfDown	-0.124328	0.087952	0.16326	1.04	InfDown	-0.0565835	FALSE	FALSE	TRUE
chr1_38309798_38312600	0.00075419	0.004604	1.09	InfUp	0.124328	0.11558	0.19733	1.26	InfUp	0.333424	FALSE	FALSE	TRUE
chr1_38315299_38318799	3.7059e-06	8.0726e-05	1.22	InfUp	0.286881	0.096576	0.17423	1.12	InfUp	0.163499	FALSE	TRUE	FALSE
chr1_38323599_38326202	0.35882	0.41621	1.01	InfDown	-0.0143553	0.053	0.11543	1.09	InfDown	-0.124328	FALSE	FALSE	TRUE
chr1_38365898_38368402	0.34713	0.40668	1.18	InfDown	-0.238787	0.51008	0.54779	1.09	InfDown	-0.124328	FALSE	FALSE	TRUE
chr1_38387097_38390197	0.00051386	0.0034456	1.25	InfDown	-0.321928	0.17223	0.25973	1.03	InfDown	-0.0426443	FALSE	TRUE	FALSE
chr1_38395898_38398098	0.0081705	0.026523	1.15	InfDown	-0.201634	0.013488	0.044805	1.13	InfDown	-0.176323	FALSE	FALSE	TRUE
chr1_38454202_38456202	0.0055759	0.020184	1.12	InfDown	-0.163499	0.047506	0.10767	1.11	InfDown	-0.15056	FALSE	FALSE	TRUE
chr1_38460898_38463202	0.054276	0.10726	1.15	InfDown	-0.201634	0.20127	0.28682	1.11	InfDown	-0.15056	FALSE	FALSE	TRUE
chr1_38464400_38467201	0.000585	0.003798	1.32	InfDown	-0.400538	0.023177	0.065418	1.18	InfDown	-0.238787	FALSE	TRUE	FALSE
chr1_38477598_38479598	0.0089606	0.028448	1.18	InfDown	-0.238787	0.16086	0.24738	1.07	InfDown	-0.0976108	FALSE	FALSE	TRUE
chr1_38855798_38859600	0.11789	0.18767	1.11	InfUp	0.15056	0.022114	0.064836	1.09	InfUp	0.124328	FALSE	FALSE	TRUE
chr1_38939301_38941702	0.033365	0.075944	1.12	InfDown	-0.163499	0.042464	0.099365	1.18	InfDown	-0.238787	FALSE	FALSE	TRUE
chr1_38946798_38949399	5.794e-05	0.00065916	1.29	InfDown	-0.367371	0.0031083	0.016012	1.5	InfDown	-0.584963	TRUE	FALSE	FALSE
chr1_38958198_38960401	0.044333	0.092577	1.08	InfDown	-0.111031	0.01008	0.03637	1.21	InfDown	-0.275007	FALSE	FALSE	TRUE
chr1_39024002_39026598	0.019465	0.050426	1.28	InfDown	-0.356144	0.087952	0.16326	1.11	InfDown	-0.15056	FALSE	FALSE	TRUE
chr1_39298898_39301299	0.3826	0.43604	1	InfUp	0	0.37122	0.43491	1.01	InfUp	0.0143553	FALSE	FALSE	TRUE
chr1_39312898_39315002	0.019465	0.050426	1.11	InfDown	-0.15056	0.00026393	0.0026359	1.23	InfDown	-0.298658	FALSE	FALSE	TRUE
chr1_39337598_39340199	0.43138	0.47666	1	InfUp	0	0.002693	0.014078	1.17	InfDown	-0.226509	FALSE	FALSE	TRUE
chr1_39491198_39493099	0.10571	0.17376	1.14	InfDown	-0.189034	0.21595	0.3015	1.02	InfDown	-0.0285692	FALSE	FALSE	TRUE
chr1_39508198_39510502	0.21082	0.28406	1.05	InfDown	-0.0703893	0.0018538	0.010775	1.28	InfDown	-0.356144	FALSE	FALSE	TRUE
chr1_39669802_39672302	0.74066	0.74583	1.04	InfDown	-0.0565835	0.0031083	0.016012	1.3	InfUp	0.378512	FALSE	FALSE	TRUE
chr1_39680102_39682902	0.050787	0.10248	1.1	InfUp	0.137504	0.01663	0.052659	1.19	InfUp	0.250962	FALSE	FALSE	TRUE
chr1_39860502_39862101	0.050787	0.10248	1.07	InfDown	-0.0976108	0.26336	0.34477	1.07	InfDown	-0.0976108	FALSE	FALSE	TRUE
chr1_40263898_40266202	0.26967	0.33769	1.03	InfUp	0.0426443	0.0074235	0.029171	1.13	InfDown	-0.176323	FALSE	FALSE	TRUE
chr1_40354898_40357498	2.0915e-05	0.00030283	1.32	InfDown	-0.400538	7.812e-05	0.0011557	1.39	InfDown	-0.475085	TRUE	FALSE	FALSE
chr1_40372298_40374498	0.00019672	0.0016696	1.71	InfDown	-0.773996	0.033633	0.084419	1.22	InfDown	-0.286881	FALSE	TRUE	FALSE
chr1_40399598_40403701	0.017942	0.047443	1.14	InfDown	-0.189034	0.079898	0.15315	1.05	InfDown	-0.0703893	FALSE	FALSE	TRUE
chr1_40424798_40427798	0.49373	0.52874	1.02	InfUp	0.0285692	0.23119	0.3149	1.04	InfDown	-0.0565835	FALSE	FALSE	TRUE
chr1_40504302_40507502	0.13792	0.21009	1.05	InfUp	0.0703893	0.79852	0.80095	1.03	InfDown	-0.0426443	FALSE	FALSE	TRUE
chr1_40511599_40512899	0.0037248	0.015012	1.25	InfUp	0.321928	0.13699	0.22217	1.05	InfUp	0.0703893	FALSE	TRUE	FALSE
chr1_40523999_40527002	0.050787	0.10248	1.08	InfUp	0.111031	0.11421	0.19733	1.07	InfUp	0.0976108	FALSE	FALSE	TRUE
chr1_40529597_40532000	0.26967	0.33769	1.06	InfDown	-0.0840643	0.44974	0.49766	1.01	InfUp	0.0143553	FALSE	FALSE	TRUE
chr1_40540001_40542099	0.19297	0.26705	1.04	InfUp	0.0565835	0.42981	0.48165	1	InfUp	0	FALSE	FALSE	TRUE
chr1_40558598_40561102	0.25934	0.3287	1.04	InfDown	-0.0565835	0.16086	0.24738	1.11	InfDown	-0.15056	FALSE	FALSE	TRUE
chr1_40625997_40628502	0.0027123	0.011944	1.15	InfDown	-0.201634	0.11558	0.19733	1.05	InfDown	-0.0703893	FALSE	FALSE	TRUE
chr1_40722298_40724902	0.58094	0.60271	1	InfUp	0	0.0091786	0.034319	1.11	InfDown	-0.15056	FALSE	FALSE	TRUE
chr1_40803901_40806402	1.4564e-05	0.00022695	1.27	InfUp	0.344828	0.1872	0.27331	1.11	InfUp	0.15056	FALSE	TRUE	FALSE
chr1_40850002_40853399	0.37065	0.42594	1.01	InfDown	-0.0143553	0.28596	0.36516	1.04	InfDown	-0.0565835	FALSE	FALSE	TRUE
chr1_40859397_40863602	0.17605	0.24999	1.07	InfUp	0.0976108	0.053	0.11543	1.1	InfDown	-0.137504	FALSE	FALSE	TRUE
chr1_40996002_40998302	4.9213e-05	0.00057977	1.58	InfUp	0.659925	0.0045571	0.020487	1.25	InfUp	0.321928	TRUE	FALSE	FALSE
chr1_41003902_41006302	9.1682e-09	1.1357e-06	5.04	InfUp	2.33342	3.1184e-05	0.00062798	3.26	InfUp	1.70487	TRUE	FALSE	FALSE
chr1_41156302_41159201	0.0027123	0.011944	1.13	InfDown	-0.176323	2.8164e-05	0.00057663	1.08	InfDown	-0.111031	FALSE	FALSE	TRUE
chr1_41173898_41175998	0.00026134	0.0020691	1.17	InfDown	-0.226509	0.16086	0.24738	1.02	InfDown	-0.0285692	FALSE	FALSE	TRUE
chr1_42148598_42151098	0.41906	0.46691	1.06	InfUp	0.0840643	0.33363	0.40403	1.01	InfUp	0.0143553	FALSE	FALSE	TRUE
chr1_42180401_42182402	0.00019672	0.0016696	1.32	InfUp	0.400538	0.042464	0.099365	1.28	InfUp	0.356144	FALSE	TRUE	FALSE
chr1_42191899_42194501	0.4812	0.51831	1.05	InfDown	-0.0703893	0.053	0.11543	1.25	InfUp	0.321928	FALSE	FALSE	TRUE
chr1_42203898_42207302	0.089144	0.15348	1.11	InfUp	0.15056	0.087952	0.16326	1.34	InfUp	0.422233	FALSE	FALSE	TRUE
chr1_42215999_42218902	0.0030191	0.012852	1.27	InfUp	0.344828	0.0063348	0.026053	1.31	InfUp	0.389567	TRUE	FALSE	FALSE
chr1_42233101_42235502	0.3826	0.43604	1.09	InfDown	-0.124328	0.26786	0.34873	1.15	InfUp	0.201634	FALSE	FALSE	TRUE
chr1_42920898_42923402	0.35882	0.41621	1	InfUp	0	0.48992	0.53111	1.03	InfUp	0.0426443	FALSE	FALSE	TRUE
chr1_43231802_43234198	0.028761	0.067767	1.1	InfDown	-0.137504	0.00082659	0.0060055	1.17	InfDown	-0.226509	FALSE	FALSE	TRUE
chr1_43388998_43390802	0.43138	0.47666	1.01	InfDown	-0.0143553	0.66637	0.67973	1.01	InfUp	0.0143553	FALSE	FALSE	TRUE
chr1_43396297_43398802	0.11168	0.18082	1.07	InfUp	0.0976108	0.51008	0.54779	1.06	InfUp	0.0840643	FALSE	FALSE	TRUE
chr1_43401899_43404700	0.041357	0.088133	1.1	InfUp	0.137504	0.33363	0.40403	1.14	InfUp	0.189034	FALSE	FALSE	TRUE
chr1_43822901_43825399	0.35882	0.41621	1.04	InfUp	0.0565835	0.0086673	0.032767	1.23	InfDown	-0.298658	FALSE	FALSE	TRUE
chr1_44114299_44116902	0.00034445	0.0025341	1.24	InfUp	0.31034	0.1872	0.27331	1.08	InfUp	0.111031	FALSE	TRUE	FALSE
chr1_44411498_44413399	0.028761	0.067767	1.14	InfDown	-0.189034	2.8164e-05	0.00057663	1.19	InfDown	-0.250962	FALSE	FALSE	TRUE
chr1_44439699_44442299	0.00039432	0.0028132	1.18	InfDown	-0.238787	0.00042495	0.0037656	1.27	InfDown	-0.344828	FALSE	FALSE	TRUE
chr1_44448099_44449699	0.14507	0.21787	1.06	InfDown	-0.0840643	0.033633	0.084419	1.24	InfDown	-0.31034	FALSE	FALSE	TRUE
chr1_44456499_44457898	0.028761	0.067767	1.09	InfUp	0.124328	0.26336	0.34477	1.08	InfUp	0.111031	FALSE	FALSE	TRUE
chr1_44950298_44953002	4.9213e-05	0.00057977	1.3	InfDown	-0.378512	7.6117e-06	0.0002496	1.25	InfDown	-0.321928	TRUE	FALSE	FALSE
chr1_44983998_44986498	0.41906	0.46691	1.02	InfUp	0.0285692	0.13699	0.22217	1.06	InfDown	-0.0840643	FALSE	FALSE	TRUE
chr1_44994901_44998302	0.17605	0.24999	1.04	InfDown	-0.0565835	0.44657	0.49766	1.01	InfUp	0.0143553	FALSE	FALSE	TRUE
chr1_45137598_45141202	0.0089606	0.028448	1.15	InfUp	0.201634	0.072392	0.14317	1.09	InfUp	0.124328	FALSE	FALSE	TRUE
chr1_45195102_45197902	0.24921	0.31916	1.04	InfUp	0.0565835	0.38375	0.44877	1	InfDown	0	FALSE	FALSE	TRUE
chr1_45240098_45242801	0.0089606	0.028448	1.13	InfDown	-0.176323	9.2983e-05	0.0012642	1.18	InfDown	-0.238787	FALSE	FALSE	TRUE
chr1_45264399_45267101	0.00019672	0.0016696	1.18	InfUp	0.238787	0.0003359	0.0031688	1.14	InfUp	0.189034	FALSE	FALSE	TRUE
chr1_45272298_45276099	0.0081705	0.026523	1.15	InfDown	-0.201634	0.042464	0.099365	1.09	InfDown	-0.124328	FALSE	FALSE	TRUE
chr1_45284197_45286802	0.016519	0.044574	1.19	InfDown	-0.250962	0.026322	0.071576	1.09	InfDown	-0.124328	FALSE	FALSE	TRUE
chr1_45768198_45770602	0.21082	0.28406	1.04	InfDown	-0.0565835	0.23119	0.3149	1.02	InfDown	-0.0285692	FALSE	FALSE	TRUE
chr1_45804798_45806999	0.028761	0.067767	1.07	InfDown	-0.0976108	0.0032236	0.016012	1.14	InfDown	-0.189034	FALSE	FALSE	TRUE
chr1_45858399_45861202	0.88832	0.88861	1	InfDown	0	0.55026	0.58071	1	InfDown	0	FALSE	FALSE	TRUE
chr1_45955101_45958300	0.28021	0.34719	1.04	InfUp	0.0565835	0.10578	0.1854	1.07	InfDown	-0.0976108	FALSE	FALSE	TRUE
chr1_46008498_46010399	0.019465	0.050426	1.31	InfDown	-0.389567	0.15156	0.23867	1.24	InfDown	-0.31034	FALSE	FALSE	TRUE
chr1_46015498_46017899	0.065853	0.12353	1.09	InfDown	-0.124328	0.047506	0.10767	1.24	InfDown	-0.31034	FALSE	FALSE	TRUE
chr1_46047999_46051002	0.0045698	0.017405	1.11	InfUp	0.15056	0.55026	0.58071	1.02	InfDown	-0.0285692	FALSE	FALSE	TRUE
chr1_46072202_46075002	5.4735e-10	2.0977e-07	1.42	InfUp	0.505891	7.2481e-07	6.2161e-05	1.4	InfUp	0.485427	TRUE	FALSE	FALSE
chr1_46151097_46154501	0.35882	0.41621	1.02	InfUp	0.0285692	0.17372	0.25973	1.01	InfDown	-0.0143553	FALSE	FALSE	TRUE
chr1_46214798_46217701	0.0021794	0.010132	1.13	InfDown	-0.176323	0.00026721	0.0026407	1.2	InfDown	-0.263034	FALSE	FALSE	TRUE
chr1_46597602_46599602	0.0055759	0.020184	1.25	InfDown	-0.321928	0.31539	0.38956	1.29	InfDown	-0.367371	FALSE	TRUE	FALSE
chr1_46767599_46770498	0.0019492	0.0093272	1.09	InfDown	-0.124328	1.9673e-06	0.00010536	1.21	InfDown	-0.275007	FALSE	FALSE	TRUE
chr1_46805198_46807901	0.4812	0.51831	1.01	InfUp	0.0143553	0.017799	0.054599	1.26	InfDown	-0.333424	FALSE	FALSE	TRUE
chr1_46838399_46841001	0.46869	0.5075	1.04	InfUp	0.0565835	0.5	0.5415	1.07	InfDown	-0.0976108	FALSE	FALSE	TRUE
chr1_47045299_47048802	0.057946	0.1125	1.05	InfDown	-0.0703893	0.017799	0.054599	1.12	InfDown	-0.163499	FALSE	FALSE	TRUE
chr1_47059299_47062099	0.017942	0.047443	1.23	InfDown	-0.298658	0.008968	0.033686	1.13	InfDown	-0.176323	FALSE	TRUE	FALSE
chr1_47068599_47070902	0.68708	0.69674	1.01	InfDown	-0.0143553	0.079898	0.15315	1.07	InfDown	-0.0976108	FALSE	FALSE	TRUE
chr1_47183298_47185902	0.131	0.20214	1.03	InfDown	-0.0426443	0.58995	0.61227	1.01	InfUp	0.0143553	FALSE	FALSE	TRUE
chr1_47778898_47781499	0.29093	0.35733	1.01	InfUp	0.0143553	0.57019	0.59574	1.05	InfUp	0.0703893	FALSE	FALSE	TRUE
chr1_4795102_4797202	0.16795	0.24218	1.38	InfDown	-0.464668	0.31539	0.38956	1.08	InfDown	-0.111031	FALSE	FALSE	TRUE
chr1_48692702_48695298	0.00075419	0.004604	1.22	InfDown	-0.286881	0.026322	0.071576	1.1	InfDown	-0.137504	FALSE	TRUE	FALSE
chr1_51898598_51901202	0.030994	0.071774	1.07	InfUp	0.0976108	0.51071	0.54779	1.01	InfDown	-0.0143553	FALSE	FALSE	TRUE
chr1_51956099_51958498	0.0050513	0.018738	1.09	InfUp	0.124328	1.9673e-06	0.00010536	1.16	InfUp	0.214125	FALSE	FALSE	TRUE
chr1_52042098_52045402	0.054276	0.10726	1.35	InfDown	-0.432959	0.029798	0.077786	1.47	InfUp	0.555816	FALSE	FALSE	TRUE
chr1_52070998_52074702	0.26967	0.33769	1.02	InfUp	0.0285692	0.17372	0.25973	1.04	InfDown	-0.0565835	FALSE	FALSE	TRUE
chr1_52082198_52083802	0.28021	0.34719	1.02	InfDown	-0.0285692	0.12598	0.20912	1.09	InfUp	0.124328	FALSE	FALSE	TRUE
chr1_52087402_52089402	0.39466	0.44625	1.02	InfUp	0.0285692	0.29758	0.37415	1.08	InfUp	0.111031	FALSE	FALSE	TRUE
chr1_52131302_52133602	0.131	0.20214	1.03	InfUp	0.0426443	0.042464	0.099365	1.35	InfUp	0.432959	FALSE	FALSE	TRUE
chr1_52154999_52157802	1.0018e-05	0.00017304	1.34	InfUp	0.422233	0.00014823	0.0018381	1.62	InfUp	0.695994	TRUE	FALSE	FALSE
chr1_52342899_52345802	0.3826	0.43604	1.01	InfUp	0.0143553	0.44974	0.49766	1	InfDown	0	FALSE	FALSE	TRUE
chr1_52498098_52500498	0.0098147	0.03045	1.12	InfDown	-0.163499	2.8043e-06	0.00013704	1.19	InfDown	-0.250962	FALSE	FALSE	TRUE
chr1_52519798_52523102	0.0792	0.14075	1.07	InfDown	-0.0976108	0.10578	0.1854	1.1	InfDown	-0.137504	FALSE	FALSE	TRUE
chr1_52830398_52832902	0.22009	0.293	1.04	InfDown	-0.0565835	0.047506	0.10767	1.04	InfDown	-0.0565835	FALSE	FALSE	TRUE
chr1_52868797_52871799	0.016519	0.044574	1.06	InfDown	-0.0840643	0.17372	0.25973	1.09	InfDown	-0.124328	FALSE	FALSE	TRUE
chr1_53034298_53036298	0.0012282	0.0066008	1.1	InfDown	-0.137504	0.51008	0.54779	1.02	InfDown	-0.0285692	FALSE	FALSE	TRUE
chr1_53101398_53104402	0.46869	0.5075	1.01	InfDown	-0.0143553	0.023177	0.065418	1.06	InfUp	0.0840643	FALSE	FALSE	TRUE
chr1_53167899_53170599	0.24921	0.31916	1.03	InfUp	0.0426443	0.42981	0.48165	1.06	InfDown	-0.0840643	FALSE	FALSE	TRUE
chr1_53392202_53394102	0.44376	0.48644	1.01	InfDown	-0.0143553	0.48992	0.53111	1.07	InfDown	-0.0976108	FALSE	FALSE	TRUE
chr1_53684998_53687199	0.41906	0.46691	1	InfUp	0	0.46979	0.51424	1	InfUp	0	FALSE	FALSE	TRUE
chr1_53703099_53705302	0.62935	0.64562	1.05	InfDown	-0.0703893	0.44974	0.49766	1.05	InfUp	0.0703893	FALSE	FALSE	TRUE
chr1_54302998_54305102	0.46869	0.5075	1.01	InfUp	0.0143553	0.31539	0.38956	1.01	InfUp	0.0143553	FALSE	FALSE	TRUE
chr1_54517297_54520298	0.32416	0.38639	1.03	InfUp	0.0426443	0.71978	0.72749	1.01	InfUp	0.0143553	FALSE	FALSE	TRUE
chr1_55430498_55433202	0.017942	0.047443	1.05	InfUp	0.0703893	0.58995	0.61227	1	InfDown	0	FALSE	FALSE	TRUE
chr1_56971998_56974102	0.089144	0.15348	1.13	InfDown	-0.176323	0.46979	0.51424	1.03	InfDown	-0.0426443	FALSE	FALSE	TRUE
chr1_56981198_56983702	0.00066482	0.0041833	1.29	InfDown	-0.367371	0.0032236	0.016012	1.21	InfDown	-0.275007	TRUE	FALSE	FALSE
chr1_59010798_59013402	0.41906	0.46691	1.02	InfUp	0.0285692	0.079898	0.15315	1.05	InfDown	-0.0703893	FALSE	FALSE	TRUE
chr1_59048498_59051099	0.22958	0.30164	1.03	InfUp	0.0426443	0.096576	0.17423	1.05	InfDown	-0.0703893	FALSE	FALSE	TRUE
chr1_59164698_59166501	0.18439	0.25818	1.03	InfDown	-0.0426443	0.17223	0.25973	1.04	InfDown	-0.0565835	FALSE	FALSE	TRUE
chr1_59248498_59250901	0.021093	0.053646	1.36	InfUp	0.443607	0.047506	0.10767	1.11	InfUp	0.15056	FALSE	FALSE	TRUE
chr1_59280402_59282902	0.00014686	0.0013391	1.2	InfUp	0.263034	0.00042495	0.0037656	1.19	InfUp	0.250962	FALSE	FALSE	TRUE
chr1_59347898_59350901	0.00022697	0.0018607	1.17	InfDown	-0.226509	0.011682	0.040494	1.1	InfDown	-0.137504	FALSE	FALSE	TRUE
chr1_59360102_59362702	0.00085413	0.0050482	1.15	InfDown	-0.201634	0.21595	0.3015	1.05	InfDown	-0.0703893	FALSE	FALSE	TRUE
chr1_59756998_59759599	0.019465	0.050426	1.08	InfDown	-0.111031	0.46979	0.51424	1.09	InfDown	-0.124328	FALSE	FALSE	TRUE
chr1_59761497_59763901	0.59319	0.61345	1.02	InfUp	0.0285692	0.57019	0.59574	1.04	InfUp	0.0565835	FALSE	FALSE	TRUE
chr1_59971899_59974299	0.0067673	0.023202	1.17	InfUp	0.226509	0.26336	0.34477	1.02	InfUp	0.0285692	FALSE	FALSE	TRUE
chr1_60014898_60017698	0.5188	0.54911	1.01	InfDown	-0.0143553	0.0045571	0.020487	1.09	InfDown	-0.124328	FALSE	FALSE	TRUE
chr1_60139001_60141398	0.19297	0.26705	1.02	InfUp	0.0285692	0.072392	0.14317	1.1	InfUp	0.137504	FALSE	FALSE	TRUE
chr1_60158302_60160402	0.084065	0.14735	1.05	InfUp	0.0703893	0.065422	0.13381	1.1	InfUp	0.137504	FALSE	FALSE	TRUE
chr1_6034998_6037098	0.41906	0.46691	1.01	InfDown	-0.0143553	0.0053833	0.023096	1.21	InfDown	-0.275007	FALSE	FALSE	TRUE
chr1_6085797_6089802	0.0081705	0.026523	1.16	InfDown	-0.214125	0.042464	0.099365	1.17	InfDown	-0.226509	FALSE	FALSE	TRUE
chr1_61541898_61544701	0.21082	0.28406	1.05	InfDown	-0.0703893	0.23119	0.3149	1.05	InfDown	-0.0703893	FALSE	FALSE	TRUE
chr1_62105697_62108399	5.794e-05	0.00065916	1.47	InfDown	-0.555816	0.0045571	0.020487	1.29	InfDown	-0.367371	TRUE	FALSE	FALSE
chr1_62189697_62191902	0.0017407	0.0085944	1.15	InfDown	-0.201634	0.0086673	0.032767	1.19	InfDown	-0.250962	FALSE	FALSE	TRUE
chr1_62900797_62903699	0.10571	0.17376	1.05	InfUp	0.0703893	0.24701	0.32907	1.04	InfUp	0.0565835	FALSE	FALSE	TRUE
chr1_63248799_63250602	0.53131	0.55912	1.01	InfDown	-0.0143553	0.20127	0.28682	1.02	InfUp	0.0285692	FALSE	FALSE	TRUE
chr1_63928102_63930202	0.14507	0.21787	1.05	InfUp	0.0703893	0.029798	0.077786	1.08	InfUp	0.111031	FALSE	FALSE	TRUE
chr1_63987899_63990502	0.0033559	0.013899	1.06	InfUp	0.0840643	0.029798	0.077786	1.07	InfUp	0.0976108	FALSE	FALSE	TRUE
chr1_64105498_64107602	0.028761	0.067767	1.04	InfDown	-0.0565835	0.079898	0.15315	1.06	InfDown	-0.0840643	FALSE	FALSE	TRUE
chr1_64124298_64126502	0.024685	0.060475	1.11	InfDown	-0.15056	0.037845	0.091817	1.23	InfDown	-0.298658	FALSE	FALSE	TRUE
chr1_64636198_64638500	0.33557	0.39617	1.01	InfDown	-0.0143553	0.14574	0.23471	1.1	InfDown	-0.137504	FALSE	FALSE	TRUE
chr1_64976401_64979398	0.070099	0.12895	1.1	InfDown	-0.137504	0.3905	0.44994	1.01	InfDown	-0.0143553	FALSE	FALSE	TRUE
chr1_65328998_65331402	3.6946e-07	1.5679e-05	1.15	InfDown	-0.201634	0.060035	0.12605	1.04	InfDown	-0.0565835	FALSE	FALSE	TRUE
chr1_65520699_65523299	0.3826	0.43604	1.06	InfDown	-0.0840643	0.33363	0.40403	1.03	InfDown	-0.0426443	FALSE	FALSE	TRUE
chr1_65885602_65888602	0.32416	0.38639	1.03	InfUp	0.0426443	0.042464	0.099365	1.15	InfDown	-0.201634	FALSE	FALSE	TRUE
chr1_6639496_6643201	5.794e-05	0.00065916	1.15	InfDown	-0.201634	0.00015925	0.001846	1.2	InfDown	-0.263034	FALSE	FALSE	TRUE
chr1_66795498_66798300	0.0089606	0.028448	1.15	InfUp	0.201634	0.00033831	0.0031697	1.2	InfUp	0.263034	FALSE	FALSE	TRUE
chr1_66800399_66803502	0.035879	0.079742	1.13	InfDown	-0.176323	0.33363	0.40403	1.03	InfUp	0.0426443	FALSE	FALSE	TRUE
chr1_66837698_66841101	0.79822	0.8009	1.01	InfDown	-0.0143553	0.28022	0.35926	1.06	InfUp	0.0840643	FALSE	FALSE	TRUE
chr1_66859001_66862699	0.21082	0.28406	1.08	InfDown	-0.111031	0.41005	0.46505	1.01	InfDown	-0.0143553	FALSE	FALSE	TRUE
chr1_67389398_67391502	0.038541	0.08394	1.06	InfUp	0.0840643	0.011682	0.040494	1.2	InfUp	0.263034	FALSE	FALSE	TRUE
chr1_67518198_67520702	0.0045698	0.017405	1.18	InfDown	-0.238787	0.037845	0.091817	1.19	InfDown	-0.250962	FALSE	FALSE	TRUE
chr1_67894998_67897302	0.0027123	0.011944	1.12	InfDown	-0.163499	0.51008	0.54779	1.01	InfUp	0.0143553	FALSE	FALSE	TRUE
chr1_68025098_68027702	0.041357	0.088133	1.11	InfDown	-0.15056	0.00102	0.007012	1.06	InfDown	-0.0840643	FALSE	FALSE	TRUE
chr1_68150602_68155001	0.050787	0.10248	1.07	InfDown	-0.0976108	0.020477	0.060309	1.11	InfDown	-0.15056	FALSE	FALSE	TRUE
chr1_68736101_68738202	0.62935	0.64562	1.05	InfDown	-0.0703893	0.41005	0.46505	1	InfUp	0	FALSE	FALSE	TRUE
chr1_68811998_68814202	0.12433	0.19483	1.04	InfDown	-0.0565835	0.41005	0.46505	1.01	InfDown	-0.0143553	FALSE	FALSE	TRUE
chr1_70670598_70672502	0.02666	0.064034	1.09	InfDown	-0.124328	0.53021	0.56455	1.02	InfDown	-0.0285692	FALSE	FALSE	TRUE
chr1_70685897_70688802	0.0030191	0.012852	1.08	InfDown	-0.111031	2.1762e-05	0.00049241	1.21	InfDown	-0.275007	FALSE	FALSE	TRUE
chr1_70875302_70877702	0.20178	0.27517	1.12	InfDown	-0.163499	0.24702	0.32907	1.1	InfDown	-0.137504	FALSE	FALSE	TRUE
chr1_712798_715401	0.44376	0.48644	1.01	InfUp	0.0143553	0.37122	0.43491	1.03	InfDown	-0.0426443	FALSE	FALSE	TRUE
chr1_71545502_71547702	0.23928	0.31037	1.08	InfUp	0.111031	0.51008	0.54779	1.02	InfUp	0.0285692	FALSE	FALSE	TRUE
chr1_74663198_74665402	0.16795	0.24218	1.02	InfUp	0.0285692	0.13699	0.22217	1.02	InfDown	-0.0285692	FALSE	FALSE	TRUE
chr1_751598_753402	0.30184	0.36687	1.15	InfUp	0.201634	0.47734	0.52204	1.17	InfDown	-0.226509	FALSE	FALSE	TRUE
chr1_761299_763902	0.41906	0.46691	1.02	InfUp	0.0285692	0.65665	0.67177	1.02	InfUp	0.0285692	FALSE	FALSE	TRUE
chr1_76189402_76191402	0.58094	0.60271	1	InfUp	0	0.3905	0.44994	1.01	InfUp	0.0143553	FALSE	FALSE	TRUE
chr1_76250201_76253202	0.21082	0.28406	1.03	InfDown	-0.0426443	0.55026	0.58071	1.01	InfDown	-0.0143553	FALSE	FALSE	TRUE
chr1_77684002_77685802	0.015192	0.04199	1.07	InfDown	-0.0976108	0.017799	0.054599	1.11	InfDown	-0.15056	FALSE	FALSE	TRUE
chr1_78147198_78149602	8.2689e-06	0.00014913	1.23	InfDown	-0.298658	0.015522	0.049457	1.07	InfDown	-0.0976108	FALSE	TRUE	FALSE
chr1_78223799_78226102	0.55624	0.58042	1.02	InfDown	-0.0285692	0.3046	0.38185	1	InfDown	0	FALSE	FALSE	TRUE
chr1_7830497_7832999	0.131	0.20214	1.07	InfUp	0.0976108	0.3905	0.44994	1.03	InfDown	-0.0426443	FALSE	FALSE	TRUE
chr1_7840798_7843802	2.5999e-09	4.9821e-07	1.34	InfUp	0.422233	6.9996e-05	0.001052	1.35	InfUp	0.432959	TRUE	FALSE	FALSE
chr1_78443297_78446202	0.3826	0.43604	1.04	InfUp	0.0565835	0.28022	0.35926	1.05	InfUp	0.0703893	FALSE	FALSE	TRUE
chr1_78469402_78471702	0.35882	0.41621	1.1	InfDown	-0.137504	0.10109	0.18178	1.2	InfUp	0.263034	FALSE	FALSE	TRUE
chr1_79114402_79116902	8.2689e-06	0.00014913	2.19	InfUp	1.13093	7.6117e-06	0.0002496	2.01	InfUp	1.0072	TRUE	FALSE	FALSE
chr1_7971998_7973998	0.65287	0.66651	1.12	InfUp	0.163499	0.023177	0.065418	1.44	InfUp	0.526069	FALSE	FALSE	TRUE
chr1_8000801_8004099	0.24921	0.31916	1.03	InfDown	-0.0426443	0.0032236	0.016012	1.31	InfDown	-0.389567	FALSE	FALSE	TRUE
chr1_8020098_8022901	0.044333	0.092577	1.03	InfDown	-0.0426443	0.12598	0.20912	1.02	InfDown	-0.0285692	FALSE	FALSE	TRUE
chr1_8165599_8168202	0.0015521	0.0078822	1.31	InfUp	0.389567	4.0062e-07	4.4169e-05	1.89	InfUp	0.918386	TRUE	FALSE	FALSE
chr1_81673198_81675902	0.047475	0.097526	1.07	InfUp	0.0976108	0.57019	0.59574	1.02	InfUp	0.0285692	FALSE	FALSE	TRUE
chr1_81702399_81704702	5.794e-05	0.00065916	1.26	InfUp	0.333424	0.002097	0.012051	1.18	InfUp	0.238787	FALSE	TRUE	FALSE
chr1_8186102_8188502	0.044333	0.092577	1.39	InfUp	0.475085	2.2435e-07	3.6202e-05	2.11	InfUp	1.07724	FALSE	FALSE	TRUE
chr1_8283998_8286502	4.1692e-05	0.00051439	1.21	InfUp	0.275007	4.6595e-06	0.00018084	1.63	InfUp	0.704872	TRUE	FALSE	FALSE
chr1_8434702_8436899	0.0061468	0.021712	1.18	InfDown	-0.238787	0.0024137	0.013156	1.23	InfDown	-0.298658	FALSE	FALSE	TRUE
chr1_8441798_8444302	0.20178	0.27517	1.02	InfDown	-0.0285692	0.16557	0.25372	1.11	InfDown	-0.15056	FALSE	FALSE	TRUE
chr1_8454302_8457199	0.070099	0.12895	1.04	InfUp	0.0565835	0.32449	0.39919	1.08	InfDown	-0.111031	FALSE	FALSE	TRUE
chr1_8486902_8489202	2.6684e-08	2.3375e-06	1.55	InfUp	0.632268	6.9996e-05	0.001052	1.43	InfUp	0.516015	TRUE	FALSE	FALSE
chr1_84899602_84902302	1.5604e-06	4.2715e-05	1.28	InfUp	0.356144	1.0044e-05	0.00029201	1.47	InfUp	0.555816	TRUE	FALSE	FALSE
chr1_84943998_84946202	0.00085413	0.0050482	1.15	InfDown	-0.201634	1.0354e-07	3.3418e-05	1.23	InfDown	-0.298658	FALSE	FALSE	TRUE
chr1_8497999_8500398	0.24921	0.31916	1.04	InfUp	0.0565835	0.38375	0.44877	1.01	InfUp	0.0143553	FALSE	FALSE	TRUE
chr1_85037799_85040901	0.41906	0.46691	1.01	InfUp	0.0143553	0.13833	0.22364	1.04	InfDown	-0.0565835	FALSE	FALSE	TRUE
chr1_8556498_8559098	0.33557	0.39617	1.03	InfDown	-0.0426443	0.011682	0.040494	1.1	InfDown	-0.137504	FALSE	FALSE	TRUE
chr1_85740698_85743599	0.28021	0.34719	1.05	InfUp	0.0703893	0.053	0.11543	1.06	InfDown	-0.0840643	FALSE	FALSE	TRUE
chr1_8583601_8586702	0.099963	0.16682	1.09	InfDown	-0.124328	0.16086	0.24738	1.13	InfDown	-0.176323	FALSE	FALSE	TRUE
chr1_86804199_86806199	0.074546	0.13484	1.1	InfUp	0.137504	0.10109	0.18178	1.26	InfUp	0.333424	FALSE	FALSE	TRUE
chr1_8688399_8690902	0.13792	0.21009	1.05	InfUp	0.0703893	0.23341	0.31686	1.06	InfUp	0.0840643	FALSE	FALSE	TRUE
chr1_87169399_87172402	0.00026134	0.0020691	1.13	InfUp	0.176323	0.35225	0.41897	1.02	InfUp	0.0285692	FALSE	FALSE	TRUE
chr1_87204499_87207102	4.1692e-05	0.00051439	1.31	InfUp	0.389567	2.6841e-05	0.00057663	1.26	InfUp	0.333424	TRUE	FALSE	FALSE
chr1_87238698_87241702	0.37065	0.42594	1	InfUp	0	0.48992	0.53111	1.02	InfDown	-0.0285692	FALSE	FALSE	TRUE
chr1_87252898_87255902	0.00075419	0.004604	1.31	InfUp	0.389567	0.00046191	0.0040091	1.4	InfUp	0.485427	TRUE	FALSE	FALSE
chr1_87378702_87381299	0.21082	0.28406	1.01	InfDown	-0.0143553	0.0045571	0.020487	1.06	InfDown	-0.0840643	FALSE	FALSE	TRUE
chr1_8772102_8774102	0.028761	0.067767	1.03	InfDown	-0.0426443	0.047713	0.10776	1.18	InfDown	-0.238787	FALSE	FALSE	TRUE
chr1_88334499_88336698	0.094443	0.16002	1.12	InfUp	0.163499	0.083705	0.15916	1.08	InfUp	0.111031	FALSE	FALSE	TRUE
chr1_89165697_89168802	0.041357	0.088133	1.05	InfUp	0.0703893	0.053	0.11543	1.14	InfUp	0.189034	FALSE	FALSE	TRUE
chr1_89266598_89268898	0.0033559	0.013899	1.07	InfDown	-0.0976108	0.002693	0.014078	1.13	InfDown	-0.176323	FALSE	FALSE	TRUE
chr1_8932998_8934701	0.45621	0.4971	1.02	InfUp	0.0285692	0.015522	0.049457	1.11	InfDown	-0.15056	FALSE	FALSE	TRUE
chr1_89338602_89341099	0.0089606	0.028448	1.06	InfUp	0.0840643	0.12598	0.20912	1.06	InfDown	-0.0840643	FALSE	FALSE	TRUE
chr1_89355798_89358302	0.59319	0.61345	1.01	InfDown	-0.0143553	0.33363	0.40403	1.02	InfUp	0.0285692	FALSE	FALSE	TRUE
chr1_89456801_89459702	0.013954	0.039395	1.05	InfUp	0.0703893	0.26336	0.34477	1.03	InfDown	-0.0426443	FALSE	FALSE	TRUE
chr1_89486899_89489502	4.1052e-09	6.7128e-07	1.83	InfUp	0.871844	4.0062e-07	4.4169e-05	1.73	InfUp	0.790772	TRUE	FALSE	FALSE
chr1_89590699_89595602	9.5787e-10	2.797e-07	2.19	InfUp	1.13093	3.1063e-06	0.00013704	2.17	InfUp	1.1177	TRUE	FALSE	FALSE
chr1_89663300_89665700	2.8462e-07	1.2976e-05	2.91	InfUp	1.54102	0.00020564	0.0021722	2.48	InfUp	1.31034	TRUE	FALSE	FALSE
chr1_89736899_89741500	2.7368e-10	1.9743e-07	4.09	InfUp	2.0321	7.2481e-07	6.2161e-05	3.66	InfUp	1.87184	TRUE	FALSE	FALSE
chr1_89743400_89744700	3.722e-08	2.9641e-06	3.94	InfUp	1.9782	1.0354e-07	3.3418e-05	4.75	InfUp	2.24793	TRUE	FALSE	FALSE
chr1_89751100_89754002	1.3684e-10	1.3985e-07	5.05	InfUp	2.33628	1.0354e-07	3.3418e-05	6.52	InfUp	2.70487	TRUE	FALSE	FALSE
chr1_89816299_89820999	3.0033e-06	6.8847e-05	2.13	InfUp	1.09085	0.00015009	0.001846	2.6	InfUp	1.37851	TRUE	FALSE	FALSE
chr1_8997201_8999802	0.19297	0.26705	1.03	InfUp	0.0426443	0.3905	0.44994	1.04	InfDown	-0.0565835	FALSE	FALSE	TRUE
chr1_90171499_90173802	0.019465	0.050426	1.07	InfUp	0.0976108	6.9996e-05	0.001052	1.26	InfUp	0.333424	FALSE	FALSE	TRUE
chr1_90219298_90220899	0.43138	0.47666	1.01	InfUp	0.0143553	0.31539	0.38956	1.02	InfUp	0.0285692	FALSE	FALSE	TRUE
chr1_90407602_90409802	0.30184	0.36687	1.06	InfDown	-0.0840643	0.26336	0.34477	1.11	InfDown	-0.15056	FALSE	FALSE	TRUE
chr1_90459798_90461798	0.050787	0.10248	1.07	InfDown	-0.0976108	0.047713	0.10776	1.13	InfDown	-0.176323	FALSE	FALSE	TRUE
chr1_9046101_9048802	0.23928	0.31037	1.05	InfDown	-0.0703893	0.072392	0.14317	1.12	InfDown	-0.163499	FALSE	FALSE	TRUE
chr1_9133299_9136402	0.0061468	0.021712	1.17	InfUp	0.226509	0.44974	0.49766	1.04	InfDown	-0.0565835	FALSE	FALSE	TRUE
chr1_9142198_9146101	0.017942	0.047443	1.1	InfDown	-0.137504	0.072392	0.14317	1.11	InfDown	-0.15056	FALSE	FALSE	TRUE
chr1_9152599_9154799	0.30184	0.36687	1.05	InfDown	-0.0703893	0.042464	0.099365	1.25	InfDown	-0.321928	FALSE	FALSE	TRUE
chr1_91852001_91853901	0.43138	0.47666	1.03	InfDown	-0.0426443	0.023177	0.065418	1.28	InfUp	0.356144	FALSE	FALSE	TRUE
chr1_92006898_92008602	0.26967	0.33769	1.06	InfUp	0.0840643	0.079898	0.15315	1.14	InfDown	-0.189034	FALSE	FALSE	TRUE
chr1_92034598_92036198	0.43138	0.47666	1.11	InfDown	-0.15056	0.35225	0.41897	1.03	InfDown	-0.0426443	FALSE	FALSE	TRUE
chr1_92561102_92563202	0.50627	0.53915	1.02	InfDown	-0.0285692	0.14862	0.23478	1.2	InfDown	-0.263034	FALSE	FALSE	TRUE
chr1_92763498_92765502	0.83205	0.83334	1.02	InfUp	0.0285692	0.33363	0.40403	1.02	InfUp	0.0285692	FALSE	FALSE	TRUE
chr1_92924301_92927602	0.038541	0.08394	1.03	InfUp	0.0426443	0.082797	0.15804	1.06	InfUp	0.0840643	FALSE	FALSE	TRUE
chr1_92949401_92952102	0.02666	0.064034	1.12	InfUp	0.163499	0.0038407	0.018158	1.23	InfUp	0.298658	FALSE	FALSE	TRUE
chr1_9302099_9305399	0.00109	0.0060623	1.12	InfUp	0.163499	0.1872	0.27331	1.04	InfUp	0.0565835	FALSE	FALSE	TRUE
chr1_93049001_93051101	0.53131	0.55912	1	InfUp	0	2.6841e-05	0.00057663	1.3	InfUp	0.378512	FALSE	FALSE	TRUE
chr1_93297198_93298698	0.0041286	0.016197	1.12	InfDown	-0.163499	0.0015272	0.0094497	1.09	InfDown	-0.124328	FALSE	FALSE	TRUE
chr1_93544002_93546402	0.16008	0.234	1.01	InfDown	-0.0143553	0.63663	0.65413	1.02	InfUp	0.0285692	FALSE	FALSE	TRUE
chr1_93629701_93631502	0.0019492	0.0093272	1.11	InfUp	0.15056	0.21712	0.30255	1.04	InfDown	-0.0565835	FALSE	FALSE	TRUE
chr1_93644299_93647597	0.0792	0.14075	1.08	InfUp	0.111031	0.26786	0.34873	1.04	InfUp	0.0565835	FALSE	FALSE	TRUE
chr1_93799_98398	0.041357	0.088133	1.19	InfUp	0.250962	0.62878	0.64665	1.02	InfDown	-0.0285692	FALSE	FALSE	TRUE
chr1_93810298_93813199	0.10571	0.17376	1.06	InfDown	-0.0840643	0.013488	0.044805	1.12	InfDown	-0.163499	FALSE	FALSE	TRUE
chr1_94343098_94345802	0.45621	0.4971	1.01	InfUp	0.0143553	0.35225	0.41897	1.01	InfDown	-0.0143553	FALSE	FALSE	TRUE
chr1_94368902_94370898	0.14507	0.21787	1.03	InfDown	-0.0426443	0.37122	0.43491	1	InfUp	0	FALSE	FALSE	TRUE
chr1_94422098_94424998	0.28021	0.34719	1.05	InfDown	-0.0703893	0.10578	0.1854	1.06	InfUp	0.0840643	FALSE	FALSE	TRUE
chr1_94453799_94457302	0.0792	0.14075	1.07	InfUp	0.0976108	0.13699	0.22217	1.03	InfUp	0.0426443	FALSE	FALSE	TRUE
chr1_947399_950102	4.5536e-06	9.4333e-05	1.72	InfUp	0.782409	2.0709e-07	3.6202e-05	2.46	InfUp	1.29866	TRUE	FALSE	FALSE
chr1_9487998_9490099	0.12433	0.19483	1.1	InfDown	-0.137504	0.1872	0.27331	1.05	InfDown	-0.0703893	FALSE	FALSE	TRUE
chr1_95067099_95069099	0.0074407	0.02481	1.21	InfUp	0.275007	0.0074235	0.029171	1.21	InfUp	0.275007	TRUE	FALSE	FALSE
chr1_95178399_95180501	0.012802	0.037021	1.18	InfUp	0.238787	0.020345	0.060238	1.15	InfUp	0.201634	FALSE	FALSE	TRUE
chr1_95185098_95188201	0.00051386	0.0034456	1.36	InfUp	0.443607	0.13699	0.22217	1.12	InfUp	0.163499	FALSE	TRUE	FALSE
chr1_95263402_95265199	0.18439	0.25818	1.07	InfUp	0.0976108	0.0077083	0.030049	1.17	InfUp	0.226509	FALSE	FALSE	TRUE
chr1_9688399_9691498	0.21082	0.28406	1.04	InfDown	-0.0565835	0.033633	0.084419	1.1	InfDown	-0.137504	FALSE	FALSE	TRUE
chr1_9702998_9706402	0.02666	0.064034	1.11	InfUp	0.15056	0.37122	0.43491	1.01	InfUp	0.0143553	FALSE	FALSE	TRUE
chr1_9728799_9731099	9.3203e-05	0.00094388	1.24	InfDown	-0.31034	0.00102	0.007012	1.3	InfDown	-0.378512	TRUE	FALSE	FALSE
chr1_9742599_9747201	0.054276	0.10726	1.31	InfDown	-0.389567	0.047506	0.10767	1.25	InfDown	-0.321928	FALSE	FALSE	TRUE
chr1_9763901_9766198	0.17605	0.24999	1.02	InfDown	-0.0285692	0.16086	0.24738	1.09	InfDown	-0.124328	FALSE	FALSE	TRUE
chr1_9789502_9792398	0.00030033	0.0022863	1.24	InfDown	-0.31034	0.0074235	0.029171	1.16	InfDown	-0.214125	FALSE	TRUE	FALSE
chr1_98788601_98790602	0.17605	0.24999	1.1	InfUp	0.137504	0.33363	0.40403	1	InfUp	0	FALSE	FALSE	TRUE
chr10_100205181_100207492	0.013954	0.039395	1.11	InfDown	-0.15056	0.011682	0.040494	1.14	InfDown	-0.189034	FALSE	FALSE	TRUE
chr10_101190063_101191771	0.061803	0.11782	1.09	InfUp	0.124328	0.011682	0.040494	1.16	InfUp	0.214125	FALSE	FALSE	TRUE
chr10_101415692_101420094	0.18439	0.25818	1.04	InfUp	0.0565835	0.019212	0.058729	1.12	InfUp	0.163499	FALSE	FALSE	TRUE
chr10_101444271_101446181	0.30184	0.36687	1.03	InfDown	-0.0426443	0.087952	0.16326	1.04	InfUp	0.0565835	FALSE	FALSE	TRUE
chr10_101490553_101493381	0.0792	0.14075	1.03	InfDown	-0.0426443	0.059561	0.12549	1.05	InfDown	-0.0703893	FALSE	FALSE	TRUE
chr10_101538063_101539994	0.14507	0.21787	1.07	InfUp	0.0976108	0.065422	0.13381	1.08	InfUp	0.111031	FALSE	FALSE	TRUE
chr10_101752641_101755481	0.044333	0.092577	1.12	InfDown	-0.163499	0.42541	0.48165	1.11	InfUp	0.15056	FALSE	FALSE	TRUE
chr10_101907363_101909994	0.0030191	0.012852	1.24	InfUp	0.31034	0.42541	0.48165	1.18	InfUp	0.238787	FALSE	TRUE	FALSE
chr10_101926371_101928871	3.722e-08	2.9641e-06	1.41	InfUp	0.495695	0.00042495	0.0037656	1.27	InfUp	0.344828	TRUE	FALSE	FALSE
chr10_101941380_101946254	5.4735e-10	2.0977e-07	1.33	InfUp	0.411426	2.6922e-06	0.00013704	1.32	InfUp	0.400538	TRUE	FALSE	FALSE
chr10_101951286_101954092	5.4735e-10	2.0977e-07	1.36	InfUp	0.443607	1.0354e-07	3.3418e-05	1.41	InfUp	0.495695	TRUE	FALSE	FALSE
chr10_102015481_102018192	0.000585	0.003798	1.22	InfDown	-0.286881	0.037845	0.091817	1.09	InfDown	-0.124328	FALSE	TRUE	FALSE
chr10_102025771_102028294	0.23928	0.31037	1.03	InfDown	-0.0426443	0.042464	0.099365	1.02	InfDown	-0.0285692	FALSE	FALSE	TRUE
chr10_102044841_102047581	0.11168	0.18082	1.04	InfDown	-0.0565835	0.047506	0.10767	1.07	InfDown	-0.0976108	FALSE	FALSE	TRUE
chr10_102085263_102088192	0.00096566	0.0055418	1.23	InfDown	-0.298658	0.079898	0.15315	1.15	InfDown	-0.201634	FALSE	TRUE	FALSE
chr10_102295071_102296892	0.050787	0.10248	1.07	InfUp	0.0976108	0.23119	0.3149	1.05	InfUp	0.0703893	FALSE	FALSE	TRUE
chr10_102672032_102673671	0.0045698	0.017405	1.13	InfUp	0.176323	0.0074235	0.029171	1.15	InfUp	0.201634	FALSE	FALSE	TRUE
chr10_102790763_102792892	0.10571	0.17376	1.19	InfDown	-0.250962	0.31539	0.38956	1.05	InfDown	-0.0703893	FALSE	FALSE	TRUE
chr10_1033281_1035081	0.19297	0.26705	1.09	InfDown	-0.124328	0.23119	0.3149	1.02	InfDown	-0.0285692	FALSE	FALSE	TRUE
chr10_103576271_103579392	0.00039432	0.0028132	1.16	InfDown	-0.214125	0.0086673	0.032767	1.09	InfDown	-0.124328	FALSE	FALSE	TRUE
chr10_103607592_103609892	0.18439	0.25818	1.13	InfUp	0.176323	0.029798	0.077786	1.44	InfDown	-0.526069	FALSE	FALSE	TRUE
chr10_103874071_103876692	0.047475	0.097526	1.07	InfDown	-0.0976108	0.096576	0.17423	1.06	InfDown	-0.0840643	FALSE	FALSE	TRUE
chr10_103891771_103893881	0.30184	0.36687	1.02	InfDown	-0.0285692	0.017799	0.054599	1.07	InfDown	-0.0976108	FALSE	FALSE	TRUE
chr10_103910792_103913281	0.035879	0.079742	1.12	InfDown	-0.163499	0.058963	0.12463	1.1	InfDown	-0.137504	FALSE	FALSE	TRUE
chr10_104004263_104006792	0.012802	0.037021	1.11	InfUp	0.15056	0.072392	0.14317	1.07	InfUp	0.0976108	FALSE	FALSE	TRUE
chr10_104153041_104156280	0.021093	0.053646	1.05	InfDown	-0.0703893	0.037845	0.091817	1.09	InfDown	-0.124328	FALSE	FALSE	TRUE
chr10_104179681_104182571	0.0027123	0.011944	1.13	InfUp	0.176323	0.015522	0.049457	1.11	InfUp	0.15056	FALSE	FALSE	TRUE
chr10_104191263_104193994	0.0033559	0.013899	1.25	InfUp	0.321928	0.053	0.11543	1.1	InfUp	0.137504	FALSE	TRUE	FALSE
chr10_104211992_104214163	3.0033e-06	6.8847e-05	1.34	InfUp	0.422233	0.00053356	0.0043917	1.14	InfUp	0.189034	FALSE	TRUE	FALSE
chr10_104226871_104230192	7.7738e-07	2.5089e-05	1.19	InfUp	0.250962	2.0191e-05	0.00046199	1.15	InfUp	0.201634	FALSE	FALSE	TRUE
chr10_104392353_104396092	0.000585	0.003798	1.19	InfDown	-0.250962	3.8518e-05	0.00069777	1.11	InfDown	-0.15056	FALSE	FALSE	TRUE
chr10_104416963_104419281	0.35882	0.41621	1.04	InfDown	-0.0565835	0.0045571	0.020487	1.18	InfDown	-0.238787	FALSE	FALSE	TRUE
chr10_104433394_104437171	0.0030191	0.012852	1.25	InfDown	-0.321928	0.023177	0.065418	1.25	InfDown	-0.321928	FALSE	TRUE	FALSE
chr10_104503071_104505181	0.15246	0.22595	1.03	InfUp	0.0426443	0.025358	0.071019	1.08	InfUp	0.111031	FALSE	FALSE	TRUE
chr10_104555071_104557053	0.057946	0.1125	1.13	InfDown	-0.176323	0.71978	0.72749	1.01	InfUp	0.0143553	FALSE	FALSE	TRUE
chr10_104561081_104563680	0.19297	0.26705	1.11	InfDown	-0.15056	0.058963	0.12463	1.19	InfDown	-0.250962	FALSE	FALSE	TRUE
chr10_104574870_104577392	0.10571	0.17376	1.12	InfDown	-0.163499	0.037845	0.091817	1.1	InfDown	-0.137504	FALSE	FALSE	TRUE
chr10_104912471_104914892	0.089144	0.15348	1.08	InfDown	-0.111031	0.22926	0.3149	1.06	InfUp	0.0840643	FALSE	FALSE	TRUE
chr10_104956553_104960694	0.56862	0.59163	1.02	InfUp	0.0285692	0.41005	0.46505	1.06	InfUp	0.0840643	FALSE	FALSE	TRUE
chr10_104961281_104963353	0.31292	0.37738	1.03	InfUp	0.0426443	0.047506	0.10767	1.08	InfUp	0.111031	FALSE	FALSE	TRUE
chr10_104983481_104986992	0.34713	0.40668	1.02	InfDown	-0.0285692	0.23119	0.3149	1.05	InfDown	-0.0703893	FALSE	FALSE	TRUE
chr10_104999881_105002980	0.000585	0.003798	1.2	InfUp	0.263034	0.0074235	0.029171	1.35	InfUp	0.432959	FALSE	FALSE	TRUE
chr10_105676371_105678894	2.9691e-05	0.00039665	1.23	InfUp	0.298658	4.1418e-07	4.4169e-05	1.32	InfUp	0.400538	TRUE	FALSE	FALSE
chr10_105742371_105744671	0.0067673	0.023202	1.07	InfUp	0.0976108	0.0053527	0.023096	1.1	InfUp	0.137504	FALSE	FALSE	TRUE
chr10_105790871_105794281	0.16008	0.234	1.02	InfUp	0.0285692	0.44657	0.49766	1.07	InfUp	0.0976108	FALSE	FALSE	TRUE
chr10_105879978_105882671	0.00085413	0.0050482	1.15	InfDown	-0.201634	0.62878	0.64665	1.02	InfDown	-0.0285692	FALSE	FALSE	TRUE
chr10_106005871_106008071	0.010737	0.032545	1.18	InfUp	0.238787	1.4393e-05	0.00036927	1.51	InfUp	0.594549	FALSE	FALSE	TRUE
chr10_106014171_106016571	0.00075419	0.004604	1.11	InfUp	0.15056	0.0003359	0.0031688	1.15	InfUp	0.201634	FALSE	FALSE	TRUE
chr10_106027281_106029681	0.10571	0.17376	1.04	InfUp	0.0565835	0.14862	0.23478	1.07	InfDown	-0.0976108	FALSE	FALSE	TRUE
chr10_106081463_106085836	0.40681	0.45684	1.02	InfUp	0.0285692	0.20127	0.28682	1.1	InfDown	-0.137504	FALSE	FALSE	TRUE
chr10_106088269_106090269	0.14507	0.21787	1.04	InfUp	0.0565835	0.20127	0.28682	1.05	InfUp	0.0703893	FALSE	FALSE	TRUE
chr10_106096271_106099692	0.0013818	0.0072022	1.1	InfUp	0.137504	0.0074235	0.029171	1.12	InfUp	0.163499	FALSE	FALSE	TRUE
chr10_106108480_106112419	0.24921	0.31916	1.05	InfDown	-0.0703893	0.31539	0.38956	1.04	InfUp	0.0565835	FALSE	FALSE	TRUE
chr10_106176092_106179081	0.32416	0.38639	1.03	InfUp	0.0426443	0.23119	0.3149	1.02	InfDown	-0.0285692	FALSE	FALSE	TRUE
chr10_106359980_106361981	0.0055759	0.020184	1.13	InfDown	-0.176323	0.072392	0.14317	1.04	InfDown	-0.0565835	FALSE	FALSE	TRUE
chr10_1088081_1090978	0.013954	0.039395	1.19	InfUp	0.250962	0.0019474	0.01126	1.18	InfUp	0.238787	FALSE	FALSE	TRUE
chr10_1093869_1096481	0.13792	0.21009	1.06	InfUp	0.0840643	0.54524	0.57935	1.03	InfDown	-0.0426443	FALSE	FALSE	TRUE
chr10_109445471_109447971	0.131	0.20214	1.09	InfDown	-0.124328	0.13833	0.22364	1.05	InfUp	0.0703893	FALSE	FALSE	TRUE
chr10_109487471_109489992	0.131	0.20214	1.04	InfDown	-0.0565835	0.20148	0.28682	1.04	InfDown	-0.0565835	FALSE	FALSE	TRUE
chr10_1108563_1110886	0.11789	0.18767	1.01	InfUp	0.0143553	0.015522	0.049457	1.1	InfUp	0.137504	FALSE	FALSE	TRUE
chr10_1115071_1116853	0.061803	0.11782	1.08	InfUp	0.111031	0.031459	0.081809	1.1	InfUp	0.137504	FALSE	FALSE	TRUE
chr10_111835141_111838582	0.44376	0.48644	1.01	InfUp	0.0143553	0.017598	0.054599	1.21	InfUp	0.275007	FALSE	FALSE	TRUE
chr10_111841165_111842636	0.011731	0.034727	1.12	InfDown	-0.163499	0.067026	0.13607	1.08	InfUp	0.111031	FALSE	FALSE	TRUE
chr10_111845571_111847281	0.00109	0.0060623	1.12	InfDown	-0.163499	0.23119	0.3149	1.02	InfDown	-0.0285692	FALSE	FALSE	TRUE
chr10_111896271_111898271	0.29093	0.35733	1.02	InfUp	0.0285692	0.54524	0.57935	1.01	InfUp	0.0143553	FALSE	FALSE	TRUE
chr10_11189681_11192471	4.1692e-05	0.00051439	1.13	InfDown	-0.176323	0.3905	0.44994	1.01	InfUp	0.0143553	FALSE	FALSE	TRUE
chr10_111971145_111973092	0.057946	0.1125	1.1	InfUp	0.137504	0.16086	0.24738	1.07	InfUp	0.0976108	FALSE	FALSE	TRUE
chr10_111974441_111976593	0.054276	0.10726	1.13	InfDown	-0.176323	0.3905	0.44994	1.01	InfDown	-0.0143553	FALSE	FALSE	TRUE
chr10_11203380_11208294	0.20178	0.27517	1.08	InfUp	0.111031	0.047713	0.10776	1.14	InfUp	0.189034	FALSE	FALSE	TRUE
chr10_112063381_112065992	0.19297	0.26705	1.02	InfDown	-0.0285692	0.17223	0.25973	1.02	InfDown	-0.0285692	FALSE	FALSE	TRUE
chr10_11211863_11215081	0.028761	0.067767	1.06	InfDown	-0.0840643	0.042464	0.099365	1.05	InfDown	-0.0703893	FALSE	FALSE	TRUE
chr10_112172946_112175346	0.0021794	0.010132	1.36	InfDown	-0.443607	0.0012511	0.008097	1.51	InfDown	-0.594549	TRUE	FALSE	FALSE
chr10_11219771_11223081	0.22009	0.293	1.01	InfDown	-0.0143553	0.00015925	0.001846	1.08	InfUp	0.111031	FALSE	FALSE	TRUE
chr10_112262471_112265178	0.0012282	0.0066008	1.45	InfUp	0.536053	0.00082659	0.0060055	1.85	InfUp	0.887525	TRUE	FALSE	FALSE
chr10_112326381_112328692	4.1692e-05	0.00051439	1.23	InfDown	-0.298658	0.002693	0.014078	1.11	InfDown	-0.15056	FALSE	TRUE	FALSE
chr10_112354881_112357792	0.10571	0.17376	1.07	InfDown	-0.0976108	0.23119	0.3149	1.02	InfDown	-0.0285692	FALSE	FALSE	TRUE
chr10_112618471_112621241	0.011731	0.034727	1.09	InfUp	0.124328	0.21595	0.3015	1.07	InfDown	-0.0976108	FALSE	FALSE	TRUE
chr10_112623653_112626271	0.011731	0.034727	1.14	InfDown	-0.189034	0.11558	0.19733	1.08	InfDown	-0.111031	FALSE	FALSE	TRUE
chr10_112630681_112633671	0.13792	0.21009	1.09	InfDown	-0.124328	0.23119	0.3149	1.01	InfDown	-0.0143553	FALSE	FALSE	TRUE
chr10_11267571_11270192	0.40681	0.45684	1.05	InfDown	-0.0703893	0.73664	0.74264	1	InfUp	0	FALSE	FALSE	TRUE
chr10_114134192_114136981	0.16795	0.24218	1.04	InfDown	-0.0565835	0.31539	0.38956	1.04	InfUp	0.0565835	FALSE	FALSE	TRUE
chr10_114148171_114150571	0.22958	0.30164	1.19	InfDown	-0.250962	0.73454	0.74199	1.03	InfDown	-0.0426443	FALSE	FALSE	TRUE
chr10_114205692_114208081	0.26967	0.33769	1.03	InfDown	-0.0426443	0.10578	0.1854	1.04	InfDown	-0.0565835	FALSE	FALSE	TRUE
chr10_115613292_115615381	0.22958	0.30164	1.04	InfDown	-0.0565835	0.3905	0.44994	1.03	InfDown	-0.0426443	FALSE	FALSE	TRUE
chr10_115784171_115786181	0.26967	0.33769	1.03	InfDown	-0.0426443	0.033633	0.084419	1.1	InfDown	-0.137504	FALSE	FALSE	TRUE
chr10_115932571_115935171	0.32416	0.38639	1.04	InfUp	0.0565835	0.047713	0.10776	1.08	InfUp	0.111031	FALSE	FALSE	TRUE
chr10_116257786_116260286	0.32416	0.38639	1.14	InfDown	-0.189034	0.0053833	0.023096	1.65	InfUp	0.722466	FALSE	FALSE	TRUE
chr10_116285386_116287386	0.044333	0.092577	1.24	InfDown	-0.31034	0.0022401	0.012308	1.4	InfUp	0.485427	FALSE	FALSE	TRUE
chr10_116502663_116504681	0.0098147	0.03045	1.16	InfUp	0.214125	0.40445	0.46505	1.02	InfUp	0.0285692	FALSE	FALSE	TRUE
chr10_11788271_11790971	0.030994	0.071774	1.25	InfUp	0.321928	0.12598	0.20912	1.11	InfUp	0.15056	FALSE	FALSE	TRUE
chr10_118995481_118998094	0.0050513	0.018738	1.22	InfDown	-0.286881	0.052807	0.11543	1.08	InfDown	-0.111031	FALSE	TRUE	FALSE
chr10_119123292_119125581	0.074546	0.13484	1.02	InfUp	0.0285692	0.093139	0.17166	1.03	InfUp	0.0426443	FALSE	FALSE	TRUE
chr10_119213370_119215081	0.013954	0.039395	1.1	InfDown	-0.137504	0.042464	0.099365	1.06	InfDown	-0.0840643	FALSE	FALSE	TRUE
chr10_119793771_119796581	0.24921	0.31916	1.03	InfUp	0.0426443	4.1418e-07	4.4169e-05	1.08	InfUp	0.111031	FALSE	FALSE	TRUE
chr10_120487663_120492182	0.022831	0.056911	1.04	InfDown	-0.0565835	0.036012	0.090024	1.13	InfDown	-0.176323	FALSE	FALSE	TRUE
chr10_120496382_120499181	0.050787	0.10248	1.09	InfDown	-0.124328	0.1872	0.27331	1.02	InfDown	-0.0285692	FALSE	FALSE	TRUE
chr10_120512653_120515381	0.37065	0.42594	1.01	InfDown	-0.0143553	0.31539	0.38956	1.02	InfDown	-0.0285692	FALSE	FALSE	TRUE
chr10_12083392_12086281	0.0081705	0.026523	1.08	InfDown	-0.111031	0.0038407	0.018158	1.1	InfDown	-0.137504	FALSE	FALSE	TRUE
chr10_120838663_120841681	0.11789	0.18767	1.06	InfDown	-0.0840643	0.12598	0.20912	1.02	InfDown	-0.0285692	FALSE	FALSE	TRUE
chr10_120866471_120868792	0.40681	0.45684	1.01	InfUp	0.0143553	0.0064395	0.026185	1.14	InfDown	-0.189034	FALSE	FALSE	TRUE
chr10_120890171_120892692	1.6571e-07	8.539e-06	1.29	InfUp	0.367371	1.9673e-06	0.00010536	1.35	InfUp	0.432959	TRUE	FALSE	FALSE
chr10_120936881_120938992	0.11789	0.18767	1.08	InfDown	-0.111031	0.23119	0.3149	1.01	InfDown	-0.0143553	FALSE	FALSE	TRUE
chr10_12095071_12097294	0.00109	0.0060623	1.13	InfDown	-0.176323	0.096576	0.17423	1.05	InfDown	-0.0703893	FALSE	FALSE	TRUE
chr10_121029671_121032780	0.35882	0.41621	1.02	InfDown	-0.0285692	0.002693	0.014078	1.13	InfDown	-0.176323	FALSE	FALSE	TRUE
chr10_121050170_121052794	0.43138	0.47666	1	InfDown	0	0.0063348	0.026053	1.17	InfDown	-0.226509	FALSE	FALSE	TRUE
chr10_121064670_121066681	0.32416	0.38639	1.04	InfUp	0.0565835	0.26336	0.34477	1.14	InfDown	-0.189034	FALSE	FALSE	TRUE
chr10_12109681_12111971	0.22009	0.293	1.04	InfDown	-0.0565835	0.35225	0.41897	1	InfDown	0	FALSE	FALSE	TRUE
chr10_121153681_121156581	0.030994	0.071774	1.22	InfDown	-0.286881	0.31539	0.38956	1.08	InfDown	-0.111031	FALSE	FALSE	TRUE
chr10_121164071_121168263	0.061803	0.11782	1.14	InfDown	-0.189034	0.037845	0.091817	1.17	InfDown	-0.226509	FALSE	FALSE	TRUE
chr10_121354971_121357592	0.22009	0.293	1.01	InfUp	0.0143553	0.020345	0.060238	1.06	InfUp	0.0840643	FALSE	FALSE	TRUE
chr10_121609094_121611492	0.0050513	0.018738	1.15	InfUp	0.201634	0.027375	0.074145	1.18	InfUp	0.238787	FALSE	FALSE	TRUE
chr10_121651281_121653394	0.31292	0.37738	1.05	InfUp	0.0703893	0.20127	0.28682	1.1	InfUp	0.137504	FALSE	FALSE	TRUE
chr10_12236681_12239571	0.061803	0.11782	1.01	InfDown	-0.0143553	0.21712	0.30255	1	InfDown	0	FALSE	FALSE	TRUE
chr10_12255871_12257981	0.26967	0.33769	1.05	InfDown	-0.0703893	0.023177	0.065418	1.13	InfDown	-0.176323	FALSE	FALSE	TRUE
chr10_12260681_12262381	0.22958	0.30164	1.03	InfDown	-0.0426443	0.002693	0.014078	1.09	InfDown	-0.124328	FALSE	FALSE	TRUE
chr10_122745871_122748292	0.16795	0.24218	1.58	InfDown	-0.659925	0.31539	0.38956	1.16	InfDown	-0.214125	FALSE	FALSE	TRUE
chr10_12283063_12287382	0.79822	0.8009	1.03	InfUp	0.0426443	0.087952	0.16326	1.12	InfDown	-0.163499	FALSE	FALSE	TRUE
chr10_12305071_12308682	0.0067673	0.023202	1.24	InfDown	-0.31034	0.00059932	0.0048612	1.59	InfDown	-0.669027	TRUE	FALSE	FALSE
chr10_12311741_12314281	0.030994	0.071774	1.13	InfDown	-0.176323	0.0053833	0.023096	1.28	InfDown	-0.356144	FALSE	FALSE	TRUE
chr10_123613253_123615753	0.047475	0.097526	1.18	InfDown	-0.238787	0.41005	0.46505	1.04	InfUp	0.0565835	FALSE	FALSE	TRUE
chr10_12414881_12416992	0.0037248	0.015012	1.11	InfDown	-0.15056	0.86301	0.8635	1	InfUp	0	FALSE	FALSE	TRUE
chr10_124712871_124714481	0.033365	0.075944	1.06	InfDown	-0.0840643	0.00082659	0.0060055	1.12	InfDown	-0.163499	FALSE	FALSE	TRUE
chr10_124766881_124769294	0.094443	0.16002	1.04	InfDown	-0.0565835	0.023724	0.066702	1.1	InfDown	-0.137504	FALSE	FALSE	TRUE
chr10_12489653_12492153	0.0045698	0.017405	1.26	InfDown	-0.333424	0.43231	0.48374	1.15	InfDown	-0.201634	FALSE	TRUE	FALSE
chr10_124912981_124914981	0.35882	0.41621	1.06	InfDown	-0.0840643	0.087952	0.16326	1.03	InfDown	-0.0426443	FALSE	FALSE	TRUE
chr10_125755441_125758871	0.12433	0.19483	1.03	InfDown	-0.0426443	0.16086	0.24738	1.02	InfDown	-0.0285692	FALSE	FALSE	TRUE
chr10_125794371_125799681	0.054276	0.10726	1.03	InfDown	-0.0426443	0.1872	0.27331	1.09	InfDown	-0.124328	FALSE	FALSE	TRUE
chr10_125826092_125828294	0.028761	0.067767	1.07	InfDown	-0.0976108	0.079898	0.15315	1.06	InfDown	-0.0840643	FALSE	FALSE	TRUE
chr10_125939181_125941871	0.16795	0.24218	1.03	InfDown	-0.0426443	0.015522	0.049457	1.14	InfUp	0.189034	FALSE	FALSE	TRUE
chr10_126328092_126331182	3.7059e-06	8.0726e-05	1.26	InfDown	-0.333424	1.0354e-07	3.3418e-05	1.22	InfDown	-0.286881	TRUE	FALSE	FALSE
chr10_126335592_126338681	0.0037248	0.015012	1.18	InfDown	-0.238787	0.01008	0.03637	1.17	InfDown	-0.226509	FALSE	FALSE	TRUE
chr10_126342994_126344663	0.015192	0.04199	1.06	InfDown	-0.0840643	3.8518e-05	0.00069777	1.27	InfDown	-0.344828	FALSE	FALSE	TRUE
chr10_126358780_126361081	0.0013818	0.0072022	1.14	InfDown	-0.189034	0.00015925	0.001846	1.25	InfDown	-0.321928	FALSE	FALSE	TRUE
chr10_126368293_126370160	6.8013e-06	0.00012872	1.38	InfDown	-0.464668	9.2983e-05	0.0012642	1.37	InfDown	-0.454176	TRUE	FALSE	FALSE
chr10_126371781_126375363	0.0024331	0.011003	1.17	InfDown	-0.226509	0.0063348	0.026053	1.13	InfDown	-0.176323	FALSE	FALSE	TRUE
chr10_126388553_126391582	0.00019672	0.0016696	1.21	InfDown	-0.275007	1.0044e-05	0.00029201	1.23	InfDown	-0.298658	TRUE	FALSE	FALSE
chr10_126395370_126398381	0.035879	0.079742	1.12	InfDown	-0.163499	0.013488	0.044805	1.19	InfDown	-0.250962	FALSE	FALSE	TRUE
chr10_126406053_126409341	0.00109	0.0060623	1.14	InfDown	-0.189034	0.047506	0.10767	1.08	InfDown	-0.111031	FALSE	FALSE	TRUE
chr10_126416481_126418792	0.00045055	0.0031218	1.17	InfDown	-0.226509	1.4393e-05	0.00036927	1.15	InfDown	-0.201634	FALSE	FALSE	TRUE
chr10_126479553_126481894	0.11789	0.18767	1.03	InfUp	0.0426443	0.79873	0.80095	1.01	InfUp	0.0143553	FALSE	FALSE	TRUE
chr10_126489671_126491971	0.0019492	0.0093272	1.13	InfUp	0.176323	0.78405	0.78707	1	InfDown	0	FALSE	FALSE	TRUE
chr10_126664171_126666981	0.0045698	0.017405	1.07	InfDown	-0.0976108	0.015522	0.049457	1.14	InfDown	-0.189034	FALSE	FALSE	TRUE
chr10_126696181_126698394	0.0081705	0.026523	1.09	InfDown	-0.124328	0.00015925	0.001846	1.29	InfDown	-0.367371	FALSE	FALSE	TRUE
chr10_126745292_126747092	3.5231e-05	0.00045291	1.17	InfDown	-0.226509	6.9375e-06	0.00023503	1.17	InfDown	-0.226509	FALSE	FALSE	TRUE
chr10_126752371_126754894	0.0050513	0.018738	1.1	InfDown	-0.137504	0.00020564	0.0021722	1.2	InfDown	-0.263034	FALSE	FALSE	TRUE
chr10_127406981_127409492	0.030994	0.071774	1.04	InfDown	-0.0565835	0.096576	0.17423	1.03	InfDown	-0.0426443	FALSE	FALSE	TRUE
chr10_129051063_129053963	0.065853	0.12353	1.03	InfUp	0.0426443	0.29758	0.37415	1.02	InfUp	0.0285692	FALSE	FALSE	TRUE
chr10_129331363_129333794	0.16795	0.24218	1.11	InfUp	0.15056	0.33363	0.40403	1.04	InfUp	0.0565835	FALSE	FALSE	TRUE
chr10_129677292_129680581	0.00017015	0.0014958	1.24	InfDown	-0.31034	3.1063e-06	0.00013704	1.25	InfDown	-0.321928	TRUE	FALSE	FALSE
chr10_129845046_129848541	6.8052e-05	0.00074384	1.22	InfUp	0.286881	0.023177	0.065418	1.17	InfUp	0.226509	FALSE	TRUE	FALSE
chr10_129851553_129853894	0.084065	0.14735	1.1	InfUp	0.137504	0.24701	0.32907	1.03	InfDown	-0.0426443	FALSE	FALSE	TRUE
chr10_129860441_129864239	0.0081705	0.026523	1.08	InfDown	-0.111031	2.0191e-05	0.00046199	1.2	InfDown	-0.263034	FALSE	FALSE	TRUE
chr10_129957992_129960471	0.017942	0.047443	1.31	InfDown	-0.389567	0.17372	0.25973	1.04	InfDown	-0.0565835	FALSE	TRUE	FALSE
chr10_130018363_130020563	0.22009	0.293	1.15	InfDown	-0.201634	0.13699	0.22217	1.09	InfDown	-0.124328	FALSE	FALSE	TRUE
chr10_131907692_131910394	0.56862	0.59163	1.01	InfDown	-0.0143553	0.17372	0.25973	1.04	InfDown	-0.0565835	FALSE	FALSE	TRUE
chr10_133738171_133739781	0.047475	0.097526	1.11	InfDown	-0.15056	0.11421	0.19733	1.15	InfDown	-0.201634	FALSE	FALSE	TRUE
chr10_134233171_134236681	0.39466	0.44625	1.04	InfUp	0.0565835	0.57019	0.59574	1.03	InfUp	0.0426443	FALSE	FALSE	TRUE
chr10_134259971_134263094	0.070099	0.12895	1.08	InfDown	-0.111031	0.62878	0.64665	1.09	InfDown	-0.124328	FALSE	FALSE	TRUE
chr10_134363571_134366263	0.035879	0.079742	1.06	InfDown	-0.0840643	0.033633	0.084419	1.11	InfDown	-0.15056	FALSE	FALSE	TRUE
chr10_134368371_134370281	0.0017407	0.0085944	1.14	InfDown	-0.189034	0.13699	0.22217	1.09	InfDown	-0.124328	FALSE	FALSE	TRUE
chr10_134373270_134375071	0.0098147	0.03045	1.1	InfDown	-0.137504	0.0045571	0.020487	1.21	InfDown	-0.275007	FALSE	FALSE	TRUE
chr10_134400482_134403582	0.11789	0.18767	1.08	InfDown	-0.111031	0.71978	0.72749	1	InfUp	0	FALSE	FALSE	TRUE
chr10_134825341_134828463	0.11168	0.18082	1.05	InfDown	-0.0703893	0.1872	0.27331	1.02	InfDown	-0.0285692	FALSE	FALSE	TRUE
chr10_135070981_135073746	0.035879	0.079742	1.13	InfDown	-0.176323	0.29758	0.37415	1.02	InfDown	-0.0285692	FALSE	FALSE	TRUE
chr10_13607541_13610094	0.00012648	0.0011905	1.27	InfUp	0.344828	0.00088953	0.0064285	1.29	InfUp	0.367371	TRUE	FALSE	FALSE
chr10_14584771_14586381	0.46869	0.5075	1	InfDown	0	0.44974	0.49766	1.11	InfUp	0.15056	FALSE	FALSE	TRUE
chr10_14592872_14597630	0.19297	0.26705	1.05	InfDown	-0.0703893	0.20148	0.28682	1.06	InfDown	-0.0840643	FALSE	FALSE	TRUE
chr10_14600911_14603886	0.047475	0.097526	1.23	InfDown	-0.298658	0.0037535	0.018158	1.36	InfDown	-0.443607	FALSE	FALSE	TRUE
chr10_14611971_14615281	0.30184	0.36687	1.01	InfDown	-0.0143553	0.57459	0.59988	1.02	InfUp	0.0285692	FALSE	FALSE	TRUE
chr10_14619663_14622941	0.43138	0.47666	1.02	InfUp	0.0285692	0.29758	0.37415	1.03	InfDown	-0.0426443	FALSE	FALSE	TRUE
chr10_14689163_14691581	0.6174	0.63506	1	InfUp	0	0.12204	0.2077	1.11	InfUp	0.15056	FALSE	FALSE	TRUE
chr10_14700581_14703663	0.5188	0.54911	1.02	InfUp	0.0285692	0.48992	0.53111	1.01	InfUp	0.0143553	FALSE	FALSE	TRUE
chr10_14867071_14869381	0.12433	0.19483	1.02	InfDown	-0.0285692	0.0022401	0.012308	1.14	InfDown	-0.189034	FALSE	FALSE	TRUE
chr10_14879081_14881494	0.22958	0.30164	1.04	InfUp	0.0565835	0.12598	0.20912	1.05	InfUp	0.0703893	FALSE	FALSE	TRUE
chr10_14994581_14997292	0.16795	0.24218	1.02	InfDown	-0.0285692	0.51008	0.54779	1.07	InfDown	-0.0976108	FALSE	FALSE	TRUE
chr10_15001081_15003192	0.21082	0.28406	1.01	InfUp	0.0143553	0.48992	0.53111	1	InfUp	0	FALSE	FALSE	TRUE
chr10_15138171_15140781	0.25934	0.3287	1.01	InfUp	0.0143553	0.3905	0.44994	1.01	InfDown	-0.0143553	FALSE	FALSE	TRUE
chr10_15901163_15903392	0.041357	0.088133	1.04	InfUp	0.0565835	0.68461	0.6955	1.01	InfUp	0.0143553	FALSE	FALSE	TRUE
chr10_16858492_16860881	0.18439	0.25818	1.03	InfDown	-0.0426443	0.10578	0.1854	1.1	InfDown	-0.137504	FALSE	FALSE	TRUE
chr10_17242171_17244294	0.25934	0.3287	1.03	InfUp	0.0426443	0.042464	0.099365	1.15	InfUp	0.201634	FALSE	FALSE	TRUE
chr10_17256780_17260071	0.28021	0.34719	1.04	InfUp	0.0565835	0.34335	0.41502	1.13	InfUp	0.176323	FALSE	FALSE	TRUE
chr10_17269080_17273172	0.00085413	0.0050482	1.31	InfUp	0.389567	0.026322	0.071576	1.25	InfUp	0.321928	FALSE	TRUE	FALSE
chr10_17685181_17690553	0.022831	0.056911	1.05	InfDown	-0.0703893	0.14862	0.23478	1.01	InfDown	-0.0143553	FALSE	FALSE	TRUE
chr10_18939271_18941881	0.53131	0.55912	1	InfUp	0	0.35225	0.41897	1.06	InfUp	0.0840643	FALSE	FALSE	TRUE
chr10_18946671_18949681	0.15246	0.22595	1.06	InfUp	0.0840643	0.14862	0.23478	1.13	InfUp	0.176323	FALSE	FALSE	TRUE
chr10_20114194_20118481	0.061803	0.11782	1.11	InfUp	0.15056	0.00053356	0.0043917	1.17	InfUp	0.226509	FALSE	FALSE	TRUE
chr10_20291541_20294853	0.084065	0.14735	1.02	InfDown	-0.0285692	0.33363	0.40403	1.06	InfDown	-0.0840643	FALSE	FALSE	TRUE
chr10_20904871_20907371	3.5231e-05	0.00045291	1.34	InfDown	-0.422233	0.10109	0.18178	1.12	InfDown	-0.163499	FALSE	TRUE	FALSE
chr10_22290871_22292894	7.7738e-07	2.5089e-05	1.32	InfUp	0.400538	7.2481e-07	6.2161e-05	1.38	InfUp	0.464668	TRUE	FALSE	FALSE
chr10_22725171_22727471	0.022831	0.056911	1.32	InfDown	-0.400538	0.26336	0.34477	1.13	InfUp	0.176323	FALSE	FALSE	TRUE
chr10_22869453_22871963	0.17605	0.24999	1.04	InfDown	-0.0565835	0.083705	0.15916	1.05	InfDown	-0.0703893	FALSE	FALSE	TRUE
chr10_22893271_22896371	0.0061468	0.021712	1.15	InfDown	-0.201634	0.079898	0.15315	1.14	InfUp	0.189034	FALSE	FALSE	TRUE
chr10_22903671_22906271	0.00039432	0.0028132	1.11	InfDown	-0.15056	0.037845	0.091817	1.15	InfDown	-0.201634	FALSE	FALSE	TRUE
chr10_22918371_22921282	0.00034445	0.0025341	1.29	InfUp	0.367371	5.5686e-05	0.00091546	1.41	InfUp	0.495695	TRUE	FALSE	FALSE
chr10_23360271_23362292	0.035879	0.079742	1.09	InfUp	0.124328	0.37122	0.43491	1.05	InfUp	0.0703893	FALSE	FALSE	TRUE
chr10_23828571_23830794	0.054276	0.10726	1.04	InfDown	-0.0565835	0.23119	0.3149	1	InfDown	0	FALSE	FALSE	TRUE
chr10_26733671_26736271	0.37065	0.42594	1.02	InfUp	0.0285692	0.015522	0.049457	1.15	InfUp	0.201634	FALSE	FALSE	TRUE
chr10_26768441_26772171	0.017942	0.047443	1.1	InfDown	-0.137504	0.16557	0.25372	1.04	InfDown	-0.0565835	FALSE	FALSE	TRUE
chr10_26778881_26781871	0.0041286	0.016197	1.16	InfUp	0.214125	0.18035	0.26892	1.09	InfUp	0.124328	FALSE	FALSE	TRUE
chr10_26791271_26793471	4.7606e-07	1.8188e-05	1.26	InfUp	0.333424	0.0022401	0.012308	1.17	InfUp	0.226509	FALSE	TRUE	FALSE
chr10_26843271_26846071	0.0041286	0.016197	1.07	InfUp	0.0976108	0.096576	0.17423	1.06	InfUp	0.0840643	FALSE	FALSE	TRUE
chr10_27147871_27151081	0.35882	0.41621	1.05	InfUp	0.0703893	0.023177	0.065418	1.08	InfDown	-0.111031	FALSE	FALSE	TRUE
chr10_27442336_27445345	0.13792	0.21009	1	InfUp	0	0.093139	0.17166	1.09	InfDown	-0.124328	FALSE	FALSE	TRUE
chr10_27528663_27532311	0.15246	0.22595	1.05	InfUp	0.0703893	0.58995	0.61227	1.02	InfDown	-0.0285692	FALSE	FALSE	TRUE
chr10_27607681_27609894	0.14507	0.21787	1.19	InfDown	-0.250962	0.11421	0.19733	1.42	InfUp	0.505891	FALSE	FALSE	TRUE
chr10_27752080_27755363	0.0017407	0.0085944	1.09	InfDown	-0.124328	0.065422	0.13381	1.05	InfDown	-0.0703893	FALSE	FALSE	TRUE
chr10_27769471_27771592	0.057946	0.1125	1.09	InfDown	-0.124328	0.059561	0.12549	1.05	InfDown	-0.0703893	FALSE	FALSE	TRUE
chr10_27792141_27794792	0.084065	0.14735	1.04	InfDown	-0.0565835	0.21221	0.30147	1.03	InfDown	-0.0426443	FALSE	FALSE	TRUE
chr10_27817471_27819671	0.070099	0.12895	1.08	InfUp	0.111031	0.8967	0.8967	1	InfDown	0	FALSE	FALSE	TRUE
chr10_27856571_27859994	0.39466	0.44625	1.03	InfUp	0.0426443	0.26336	0.34477	1.02	InfUp	0.0285692	FALSE	FALSE	TRUE
chr10_28466171_28468392	0.00026134	0.0020691	1.2	InfUp	0.263034	4.6595e-06	0.00018084	1.34	InfUp	0.422233	FALSE	FALSE	TRUE
chr10_28554171_28556771	0.20178	0.27517	1.02	InfDown	-0.0285692	0.28022	0.35926	1.03	InfDown	-0.0426443	FALSE	FALSE	TRUE
chr10_28620792_28624441	0.0081705	0.026523	1.27	InfUp	0.344828	0.56769	0.59574	1.07	InfDown	-0.0976108	FALSE	TRUE	FALSE
chr10_28655671_28658481	0.0061468	0.021712	1.13	InfUp	0.176323	0.00082659	0.0060055	1.14	InfUp	0.189034	FALSE	FALSE	TRUE
chr10_28668771_28671171	1.2099e-05	0.00019731	1.18	InfUp	0.238787	4.2626e-06	0.00018084	1.31	InfUp	0.389567	FALSE	FALSE	TRUE
chr10_28688792_28692980	0.0055759	0.020184	1.14	InfDown	-0.189034	0.058963	0.12463	1.22	InfDown	-0.286881	FALSE	FALSE	TRUE
chr10_28779780_28782881	0.10571	0.17376	1.08	InfDown	-0.111031	0.0037535	0.018158	1.14	InfDown	-0.189034	FALSE	FALSE	TRUE
chr10_29876263_29879671	0.5188	0.54911	1	InfUp	0	0.096576	0.17423	1.04	InfUp	0.0565835	FALSE	FALSE	TRUE
chr10_29918463_29920794	0.099963	0.16682	1.05	InfUp	0.0703893	0.48992	0.53111	1.01	InfDown	-0.0143553	FALSE	FALSE	TRUE
chr10_29946881_29949692	0.11789	0.18767	1.09	InfDown	-0.124328	0.24701	0.32907	1.03	InfDown	-0.0426443	FALSE	FALSE	TRUE
chr10_29968963_29972292	0.0015521	0.0078822	1.16	InfUp	0.214125	0.14862	0.23478	1.11	InfUp	0.15056	FALSE	FALSE	TRUE
chr10_29975580_29978371	0.0074407	0.02481	1.09	InfUp	0.124328	0.012827	0.044054	1.11	InfUp	0.15056	FALSE	FALSE	TRUE
chr10_30011992_30015481	0.26967	0.33769	1.01	InfUp	0.0143553	0.065422	0.13381	1.08	InfUp	0.111031	FALSE	FALSE	TRUE
chr10_30314963_30317771	0.0024331	0.011003	1.19	InfUp	0.250962	0.037845	0.091817	1.06	InfUp	0.0840643	FALSE	FALSE	TRUE
chr10_30572481_30575271	0.00066482	0.0041833	1.13	InfDown	-0.176323	0.065422	0.13381	1.08	InfDown	-0.111031	FALSE	FALSE	TRUE
chr10_30706271_30709263	1.9491e-06	5.0537e-05	1.18	InfUp	0.238787	1.5031e-05	0.00037853	1.1	InfUp	0.137504	FALSE	FALSE	TRUE
chr10_30721478_30724692	0.010737	0.032545	1.1	InfUp	0.137504	0.26336	0.34477	1.06	InfUp	0.0840643	FALSE	FALSE	TRUE
chr10_30744371_30746671	0.58094	0.60271	1.01	InfDown	-0.0143553	0.51008	0.54779	1.01	InfUp	0.0143553	FALSE	FALSE	TRUE
chr10_30747658_30749392	0.3826	0.43604	1.01	InfUp	0.0143553	0.058963	0.12463	1.06	InfDown	-0.0840643	FALSE	FALSE	TRUE
chr10_30782180_30784169	0.065853	0.12353	1.21	InfUp	0.275007	0.0074235	0.029171	1.25	InfUp	0.321928	FALSE	FALSE	TRUE
chr10_30817208_30820192	0.0050513	0.018738	1.1	InfUp	0.137504	0.060035	0.12605	1.31	InfUp	0.389567	FALSE	FALSE	TRUE
chr10_30830741_30832492	0.022831	0.056911	1.1	InfUp	0.137504	0.079898	0.15315	1.09	InfDown	-0.124328	FALSE	FALSE	TRUE
chr10_30844692_30847681	0.70907	0.71643	1.03	InfUp	0.0426443	0.00053356	0.0043917	1.17	InfDown	-0.226509	FALSE	FALSE	TRUE
chr10_30862263_30864392	0.010737	0.032545	1.05	InfUp	0.0703893	0.3905	0.44994	1.05	InfUp	0.0703893	FALSE	FALSE	TRUE
chr10_30871971_30873771	1.748e-05	0.00026239	1.28	InfUp	0.356144	1.4393e-05	0.00036927	1.15	InfUp	0.201634	FALSE	TRUE	FALSE
chr10_31251981_31254271	0.011731	0.034727	1.14	InfDown	-0.189034	0.12589	0.20912	1.04	InfDown	-0.0565835	FALSE	FALSE	TRUE
chr10_31271253_31273992	0.017942	0.047443	1.12	InfUp	0.163499	0.00026721	0.0026407	1.13	InfUp	0.176323	FALSE	FALSE	TRUE
chr10_31283470_31284979	0.0033559	0.013899	1.14	InfUp	0.189034	0.0074235	0.029171	1.19	InfUp	0.250962	FALSE	FALSE	TRUE
chr10_31286792_31290358	0.64118	0.6561	1.02	InfDown	-0.0285692	0.066942	0.13607	1.12	InfUp	0.163499	FALSE	FALSE	TRUE
chr10_31869992_31872671	1.5604e-06	4.2715e-05	1.48	InfDown	-0.565597	0.0012511	0.008097	1.4	InfDown	-0.485427	TRUE	FALSE	FALSE
chr10_31888371_31889993	2.5999e-09	4.9821e-07	1.42	InfDown	-0.505891	1.4393e-05	0.00036927	1.47	InfDown	-0.555816	TRUE	FALSE	FALSE
chr10_31995363_31997492	0.00085413	0.0050482	1.22	InfDown	-0.286881	3.8518e-05	0.00069777	1.16	InfDown	-0.214125	FALSE	TRUE	FALSE
chr10_3214281_3216094	0.131	0.20214	1.03	InfUp	0.0426443	0.1872	0.27331	1.06	InfUp	0.0840643	FALSE	FALSE	TRUE
chr10_32237092_32239392	0.035879	0.079742	1.77	InfUp	0.823749	0.0022401	0.012308	1.93	InfUp	0.948601	FALSE	FALSE	TRUE
chr10_32265471_32267993	0.31292	0.37738	1.03	InfDown	-0.0426443	0.020345	0.060238	1.11	InfUp	0.15056	FALSE	FALSE	TRUE
chr10_32343480_32346292	0.094443	0.16002	1.05	InfDown	-0.0703893	0.047713	0.10776	1.04	InfDown	-0.0565835	FALSE	FALSE	TRUE
chr10_32606680_32608592	0.099963	0.16682	1.08	InfDown	-0.111031	0.23119	0.3149	1.1	InfUp	0.137504	FALSE	FALSE	TRUE
chr10_32666571_32668771	0.00051386	0.0034456	1.14	InfDown	-0.189034	0.031459	0.081809	1.11	InfDown	-0.15056	FALSE	FALSE	TRUE
chr10_34685180_34686780	0.49373	0.52874	1.02	InfDown	-0.0285692	0.21595	0.3015	1.09	InfUp	0.124328	FALSE	FALSE	TRUE
chr10_3507070_3508492	0.035879	0.079742	1.11	InfUp	0.15056	0.053	0.11543	1.17	InfDown	-0.226509	FALSE	FALSE	TRUE
chr10_3509563_3511894	7.9732e-05	0.00083719	1.27	InfUp	0.344828	0.074608	0.14727	1.1	InfUp	0.137504	FALSE	TRUE	FALSE
chr10_3514365_3515792	0.3826	0.43604	1.03	InfDown	-0.0426443	0.10578	0.1854	1.09	InfDown	-0.124328	FALSE	FALSE	TRUE
chr10_35378194_35380592	0.35882	0.41621	1	InfUp	0	0.17372	0.25973	1.02	InfUp	0.0285692	FALSE	FALSE	TRUE
chr10_35423881_35426181	0.32416	0.38639	1.04	InfDown	-0.0565835	0.0086673	0.032767	1.16	InfUp	0.214125	FALSE	FALSE	TRUE
chr10_35452981_35455081	0.34713	0.40668	1	InfDown	0	0.38811	0.44994	1.05	InfUp	0.0703893	FALSE	FALSE	TRUE
chr10_35483480_35486081	0.033365	0.075944	1.19	InfUp	0.250962	0.0017075	0.010398	1.35	InfUp	0.432959	FALSE	FALSE	TRUE
chr10_35723871_35726681	0.089144	0.15348	1.08	InfDown	-0.111031	0.072392	0.14317	1.18	InfDown	-0.238787	FALSE	FALSE	TRUE
chr10_35738492_35741771	0.0045698	0.017405	1.14	InfDown	-0.189034	0.46788	0.51424	1.03	InfUp	0.0426443	FALSE	FALSE	TRUE
chr10_35774292_35777694	0.0013818	0.0072022	1.23	InfDown	-0.298658	0.00012208	0.0015403	1.25	InfDown	-0.321928	TRUE	FALSE	FALSE
chr10_3611471_3613881	0.0067673	0.023202	1.19	InfDown	-0.250962	0.002693	0.014078	1.12	InfDown	-0.163499	FALSE	FALSE	TRUE
chr10_3633671_3635971	0.33557	0.39617	1.01	InfDown	-0.0143553	0.053	0.11543	1.13	InfDown	-0.176323	FALSE	FALSE	TRUE
chr10_3696592_3699281	0.035879	0.079742	1.08	InfUp	0.111031	0.71978	0.72749	1.01	InfUp	0.0143553	FALSE	FALSE	TRUE
chr10_3708681_3712371	0.0021794	0.010132	1.15	InfUp	0.201634	0.052807	0.11543	1.14	InfUp	0.189034	FALSE	FALSE	TRUE
chr10_3761471_3764492	1.748e-05	0.00026239	1.24	InfUp	0.31034	3.1184e-05	0.00062798	1.35	InfUp	0.432959	TRUE	FALSE	FALSE
chr10_3781571_3783881	0.010737	0.032545	1.19	InfUp	0.250962	0.15156	0.23867	1.17	InfUp	0.226509	FALSE	FALSE	TRUE
chr10_3805663_3808171	0.18439	0.25818	1.06	InfUp	0.0840643	0.24701	0.32907	1.04	InfUp	0.0565835	FALSE	FALSE	TRUE
chr10_3810972_3813171	2.0915e-05	0.00030283	1.17	InfUp	0.226509	6.0798e-05	0.00099152	1.27	InfUp	0.344828	FALSE	FALSE	TRUE
chr10_3817581_3819371	0.17605	0.24999	1.04	InfUp	0.0565835	0.0053935	0.023096	1.15	InfUp	0.201634	FALSE	FALSE	TRUE
chr10_38264181_38266181	0.084065	0.14735	1.1	InfDown	-0.137504	0.042464	0.099365	1.08	InfUp	0.111031	FALSE	FALSE	TRUE
chr10_38297971_38300881	0.047475	0.097526	1.08	InfDown	-0.111031	0.008968	0.033686	1.09	InfDown	-0.124328	FALSE	FALSE	TRUE
chr10_38644271_38646471	0.131	0.20214	1.13	InfDown	-0.176323	0.3905	0.44994	1.09	InfUp	0.124328	FALSE	FALSE	TRUE
chr10_3870192_3872192	0.0019492	0.0093272	1.21	InfUp	0.275007	1.2425e-06	8.5131e-05	1.29	InfUp	0.367371	TRUE	FALSE	FALSE
chr10_3892453_3895481	0.024685	0.060475	1.05	InfDown	-0.0703893	0.37122	0.43491	1.01	InfDown	-0.0143553	FALSE	FALSE	TRUE
chr10_4095471_4097281	0.038541	0.08394	1.1	InfUp	0.137504	0.46788	0.51424	1.13	InfDown	-0.176323	FALSE	FALSE	TRUE
chr10_4121781_4123681	0.0067673	0.023202	1.14	InfDown	-0.189034	0.074982	0.14758	1.04	InfDown	-0.0565835	FALSE	FALSE	TRUE
chr10_4171992_4174671	2.4956e-05	0.00034543	1.67	InfUp	0.739848	1.5704e-06	0.00010454	1.65	InfUp	0.722466	TRUE	FALSE	FALSE
chr10_43132671_43135071	0.033365	0.075944	1.12	InfDown	-0.163499	1.4393e-05	0.00036927	1.27	InfDown	-0.344828	FALSE	FALSE	TRUE
chr10_43277071_43278781	0.0015521	0.0078822	1.18	InfDown	-0.238787	1.4393e-05	0.00036927	1.21	InfDown	-0.275007	FALSE	FALSE	TRUE
chr10_43615371_43617871	0.02666	0.064034	1.32	InfDown	-0.400538	0.00082659	0.0060055	1.66	InfDown	-0.731183	FALSE	FALSE	TRUE
chr10_43655071_43657271	0.45621	0.4971	1.07	InfUp	0.0976108	1.6025e-06	0.00010454	1.25	InfUp	0.321928	FALSE	FALSE	TRUE
chr10_43665963_43668292	0.035879	0.079742	1.06	InfUp	0.0840643	0.23119	0.3149	1.01	InfUp	0.0143553	FALSE	FALSE	TRUE
chr10_4374492_4377071	0.030994	0.071774	1.13	InfUp	0.176323	0.64775	0.66321	1	InfUp	0	FALSE	FALSE	TRUE
chr10_43781881_43784663	0.0067673	0.023202	1.1	InfDown	-0.137504	0.0063348	0.026053	1.17	InfDown	-0.226509	FALSE	FALSE	TRUE
chr10_43826781_43829181	0.46869	0.5075	1.01	InfUp	0.0143553	0.33363	0.40403	1.03	InfDown	-0.0426443	FALSE	FALSE	TRUE
chr10_43901741_43905993	0.00019672	0.0016696	1.16	InfUp	0.214125	0.0032236	0.016012	1.25	InfUp	0.321928	FALSE	FALSE	TRUE
chr10_43926081_43928480	0.041357	0.088133	1.05	InfUp	0.0703893	0.15864	0.24738	1.01	InfUp	0.0143553	FALSE	FALSE	TRUE
chr10_43949881_43952394	2.9691e-05	0.00039665	1.17	InfUp	0.226509	0.12598	0.20912	1.1	InfUp	0.137504	FALSE	FALSE	TRUE
chr10_44472581_44474281	0.11789	0.18767	1.28	InfDown	-0.356144	0.00066641	0.0051176	1.31	InfDown	-0.389567	FALSE	FALSE	TRUE
chr10_45462353_45465053	0.45621	0.4971	1.04	InfUp	0.0565835	0.012827	0.044054	1.13	InfDown	-0.176323	FALSE	FALSE	TRUE
chr10_45870194_45877146	1.2429e-06	3.5866e-05	1.32	InfDown	-0.400538	6.9996e-05	0.001052	1.19	InfDown	-0.250962	FALSE	TRUE	FALSE
chr10_45912970_45916771	0.065853	0.12353	1.06	InfUp	0.0840643	0.31539	0.38956	1.02	InfUp	0.0285692	FALSE	FALSE	TRUE
chr10_45932181_45934592	0.011731	0.034727	1.05	InfDown	-0.0703893	0.015522	0.049457	1.06	InfDown	-0.0840643	FALSE	FALSE	TRUE
chr10_45955763_45959681	0.033365	0.075944	1.05	InfDown	-0.0703893	0.029798	0.077786	1.06	InfDown	-0.0840643	FALSE	FALSE	TRUE
chr10_46221263_46223781	0.0792	0.14075	1.01	InfDown	-0.0143553	0.0032236	0.016012	1.16	InfDown	-0.214125	FALSE	FALSE	TRUE
chr10_47655420_47659181	0.22009	0.293	1.05	InfUp	0.0703893	0.0076038	0.029746	1.23	InfUp	0.298658	FALSE	FALSE	TRUE
chr10_47669392_47671881	0.00109	0.0060623	1.18	InfDown	-0.238787	0.0012511	0.008097	1.19	InfDown	-0.250962	FALSE	FALSE	TRUE
chr10_48480471_48482778	0.016519	0.044574	1.18	InfUp	0.238787	0.0032236	0.016012	1.47	InfUp	0.555816	FALSE	FALSE	TRUE
chr10_49783971_49786592	0.00022697	0.0018607	1.15	InfDown	-0.201634	0.0018538	0.010775	1.14	InfDown	-0.189034	FALSE	FALSE	TRUE
chr10_49891963_49894492	0.28021	0.34719	1.06	InfDown	-0.0840643	0.047506	0.10767	1.18	InfDown	-0.238787	FALSE	FALSE	TRUE
chr10_49903181_49904881	0.011731	0.034727	1.13	InfDown	-0.176323	0.01008	0.03637	1.19	InfDown	-0.250962	FALSE	FALSE	TRUE
chr10_49921081_49923992	0.49373	0.52874	1.01	InfDown	-0.0143553	0.0053833	0.023096	1.15	InfDown	-0.201634	FALSE	FALSE	TRUE
chr10_49930792_49934081	0.41906	0.46691	1.03	InfDown	-0.0426443	0.037845	0.091817	1.16	InfDown	-0.214125	FALSE	FALSE	TRUE
chr10_49996992_49999436	0.057946	0.1125	1.14	InfUp	0.189034	0.31539	0.38956	1.04	InfDown	-0.0565835	FALSE	FALSE	TRUE
chr10_50006881_50010092	0.070099	0.12895	1.04	InfUp	0.0565835	0.32375	0.399	1.08	InfDown	-0.111031	FALSE	FALSE	TRUE
chr10_50395081_50399494	0.0098147	0.03045	1.07	InfUp	0.0976108	0.079898	0.15315	1.11	InfUp	0.15056	FALSE	FALSE	TRUE
chr10_50492371_50494792	1.2429e-06	3.5866e-05	1.84	InfUp	0.879706	9.2983e-05	0.0012642	1.76	InfUp	0.815575	TRUE	FALSE	FALSE
chr10_50745892_50748853	0.0027123	0.011944	1.3	InfDown	-0.378512	0.0018538	0.010775	1.31	InfDown	-0.389567	TRUE	FALSE	FALSE
chr10_51502041_51504881	0.012802	0.037021	1.19	InfDown	-0.250962	0.015522	0.049457	1.18	InfDown	-0.238787	FALSE	FALSE	TRUE
chr10_51514971_51519594	0.0050513	0.018738	1.26	InfDown	-0.333424	0.008968	0.033686	1.39	InfDown	-0.475085	TRUE	FALSE	FALSE
chr10_51564081_51566681	0.0030191	0.012852	1.11	InfUp	0.15056	0.57019	0.59574	1.02	InfDown	-0.0285692	FALSE	FALSE	TRUE
chr10_51571671_51576771	0.39466	0.44625	1.02	InfDown	-0.0285692	0.079898	0.15315	1.02	InfDown	-0.0285692	FALSE	FALSE	TRUE
chr10_51622292_51624494	0.16795	0.24218	1.03	InfDown	-0.0426443	0.0012511	0.008097	1.19	InfDown	-0.250962	FALSE	FALSE	TRUE
chr10_51772686_51775092	1.3684e-10	1.3985e-07	1.7	InfUp	0.765535	0.0063348	0.026053	1.33	InfUp	0.411426	TRUE	FALSE	FALSE
chr10_51826381_51828881	0.16008	0.234	1.08	InfDown	-0.111031	0.065422	0.13381	1.1	InfDown	-0.137504	FALSE	FALSE	TRUE
chr10_52430786_52433286	0.050787	0.10248	1.1	InfDown	-0.137504	0.029798	0.077786	1.2	InfDown	-0.263034	FALSE	FALSE	TRUE
chr10_5275481_5277460	0.22958	0.30164	1.03	InfDown	-0.0426443	0.00012208	0.0015403	1.22	InfDown	-0.286881	FALSE	FALSE	TRUE
chr10_5325571_5327771	0.047475	0.097526	1.08	InfUp	0.111031	0.66637	0.67973	1.03	InfDown	-0.0426443	FALSE	FALSE	TRUE
chr10_5332830_5335281	0.29093	0.35733	1.03	InfUp	0.0426443	0.12598	0.20912	1.18	InfUp	0.238787	FALSE	FALSE	TRUE
chr10_5338671_5340371	0.00066482	0.0041833	1.21	InfUp	0.275007	0.0012511	0.008097	1.23	InfUp	0.298658	TRUE	FALSE	FALSE
chr10_53458171_53460792	0.012802	0.037021	1.12	InfUp	0.163499	0.093139	0.17166	1.07	InfUp	0.0976108	FALSE	FALSE	TRUE
chr10_60094294_60096281	0.00026134	0.0020691	1.16	InfUp	0.214125	9.2983e-05	0.0012642	1.23	InfUp	0.298658	FALSE	FALSE	TRUE
chr10_60109392_60112571	6.9514e-08	4.7362e-06	1.6	InfUp	0.678072	0.00014823	0.0018381	1.7	InfUp	0.765535	TRUE	FALSE	FALSE
chr10_60142971_60145994	0.58094	0.60271	1.09	InfDown	-0.124328	0.11558	0.19733	1.19	InfUp	0.250962	FALSE	FALSE	TRUE
chr10_6165471_6167871	0.099963	0.16682	1.11	InfDown	-0.15056	0.21595	0.3015	1.07	InfDown	-0.0976108	FALSE	FALSE	TRUE
chr10_6191892_6194781	0.0024331	0.011003	1.19	InfDown	-0.250962	0.0003359	0.0031688	1.22	InfDown	-0.286881	FALSE	FALSE	TRUE
chr10_6237871_6240686	0.010737	0.032545	1.36	InfUp	0.443607	0.042464	0.099365	1.2	InfUp	0.263034	FALSE	TRUE	FALSE
chr10_6294986_6297963	0.29093	0.35733	1.03	InfDown	-0.0426443	0.38375	0.44877	1.07	InfDown	-0.0976108	FALSE	FALSE	TRUE
chr10_6316072_6318886	0.041357	0.088133	1.17	InfUp	0.226509	0.28022	0.35926	1.09	InfUp	0.124328	FALSE	FALSE	TRUE
chr10_6339372_6340881	0.22958	0.30164	1.04	InfUp	0.0565835	0.71978	0.72749	1.03	InfUp	0.0426443	FALSE	FALSE	TRUE
chr10_63751141_63754341	2.4251e-06	5.8776e-05	1.33	InfUp	0.411426	0.0053833	0.023096	1.48	InfUp	0.565597	TRUE	FALSE	FALSE
chr10_63775771_63777971	0.0050513	0.018738	1.06	InfUp	0.0840643	0.16086	0.24738	1.08	InfUp	0.111031	FALSE	FALSE	TRUE
chr10_63818163_63819886	0.10571	0.17376	1.09	InfUp	0.124328	0.087952	0.16326	1.13	InfUp	0.176323	FALSE	FALSE	TRUE
chr10_6389063_6391286	0.12433	0.19483	1.13	InfUp	0.176323	0.23119	0.3149	1.09	InfUp	0.124328	FALSE	FALSE	TRUE
chr10_64002171_64004671	3.0033e-06	6.8847e-05	1.3	InfUp	0.378512	2.6841e-05	0.00057663	1.38	InfUp	0.464668	TRUE	FALSE	FALSE
chr10_6423163_6425394	1.4564e-05	0.00022695	1.29	InfUp	0.367371	0.00012208	0.0015403	1.27	InfUp	0.344828	TRUE	FALSE	FALSE
chr10_64251371_64253492	0.00066482	0.0041833	1.13	InfUp	0.176323	0.00019877	0.0021722	1.32	InfUp	0.400538	FALSE	FALSE	TRUE
chr10_6437571_6443230	0.012802	0.037021	1.16	InfUp	0.214125	0.014337	0.047445	1.31	InfUp	0.389567	FALSE	FALSE	TRUE
chr10_64378692_64381681	0.31292	0.37738	1	InfUp	0	0.33363	0.40403	1.01	InfUp	0.0143553	FALSE	FALSE	TRUE
chr10_64390971_64392853	0.50627	0.53915	1.1	InfDown	-0.137504	0.14574	0.23471	1.05	InfDown	-0.0703893	FALSE	FALSE	TRUE
chr10_64396192_64399080	0.00034445	0.0025341	1.13	InfUp	0.176323	0.0012511	0.008097	1.26	InfUp	0.333424	FALSE	FALSE	TRUE
chr10_64872592_64875581	0.11168	0.18082	1.04	InfUp	0.0565835	0.44974	0.49766	1.01	InfDown	-0.0143553	FALSE	FALSE	TRUE
chr10_64892092_64894941	0.35882	0.41621	1.02	InfUp	0.0285692	0.28022	0.35926	1.03	InfDown	-0.0426443	FALSE	FALSE	TRUE
chr10_64914392_64916871	0.00012648	0.0011905	1.09	InfUp	0.124328	0.082797	0.15804	1.08	InfUp	0.111031	FALSE	FALSE	TRUE
chr10_64994981_64998192	0.013954	0.039395	1.17	InfDown	-0.226509	0.16557	0.25372	1.03	InfUp	0.0426443	FALSE	FALSE	TRUE
chr10_65015071_65016971	0.22009	0.293	1.04	InfDown	-0.0565835	0.093139	0.17166	1.04	InfUp	0.0565835	FALSE	FALSE	TRUE
chr10_65020281_65021994	0.26967	0.33769	1.04	InfUp	0.0565835	0.1033	0.18524	1.09	InfUp	0.124328	FALSE	FALSE	TRUE
chr10_65033071_65034671	0.24921	0.31916	1.06	InfDown	-0.0840643	0.072392	0.14317	1.11	InfUp	0.15056	FALSE	FALSE	TRUE
chr10_6514471_6517392	0.53131	0.55912	1	InfDown	0	0.63663	0.65413	1	InfDown	0	FALSE	FALSE	TRUE
chr10_65150692_65153181	1.2099e-05	0.00019731	1.28	InfUp	0.356144	4.1418e-07	4.4169e-05	1.32	InfUp	0.400538	TRUE	FALSE	FALSE
chr10_6523971_6526192	0.39466	0.44625	1.03	InfDown	-0.0426443	0.20127	0.28682	1.09	InfUp	0.124328	FALSE	FALSE	TRUE
chr10_69608471_69610592	1.2099e-05	0.00019731	1.19	InfUp	0.250962	0.0086673	0.032767	1.08	InfUp	0.111031	FALSE	FALSE	TRUE
chr10_69693371_69695481	0.012802	0.037021	1.14	InfDown	-0.189034	0.00019877	0.0021722	1.13	InfDown	-0.176323	FALSE	FALSE	TRUE
chr10_69833371_69835994	0.015192	0.04199	1.09	InfUp	0.124328	0.30423	0.38185	1.01	InfUp	0.0143553	FALSE	FALSE	TRUE
chr10_69961371_69963792	0.0074407	0.02481	1.1	InfUp	0.137504	0.0063348	0.026053	1.06	InfUp	0.0840643	FALSE	FALSE	TRUE
chr10_70059281_70061994	0.089144	0.15348	1.08	InfDown	-0.111031	0.013488	0.044805	1.15	InfDown	-0.201634	FALSE	FALSE	TRUE
chr10_70090241_70093371	0.46869	0.5075	1.01	InfUp	0.0143553	0.072392	0.14317	1.07	InfDown	-0.0976108	FALSE	FALSE	TRUE
chr10_70286171_70288694	0.013954	0.039395	1.1	InfDown	-0.137504	0.20127	0.28682	1.08	InfUp	0.111031	FALSE	FALSE	TRUE
chr10_70479571_70482181	0.0017407	0.0085944	1.09	InfDown	-0.124328	0.022114	0.064836	1.19	InfDown	-0.250962	FALSE	FALSE	TRUE
chr10_70659671_70662294	0.0037248	0.015012	1.14	InfDown	-0.189034	0.013488	0.044805	1.18	InfDown	-0.238787	FALSE	FALSE	TRUE
chr10_70715041_70718041	0.5188	0.54911	1	InfDown	0	0.47734	0.52204	1.04	InfDown	-0.0565835	FALSE	FALSE	TRUE
chr10_70747781_70749881	0.070099	0.12895	1.05	InfDown	-0.0703893	0.00026393	0.0026359	1.16	InfDown	-0.214125	FALSE	FALSE	TRUE
chr10_70772041_70775080	0.070099	0.12895	1.26	InfUp	0.333424	0.020345	0.060238	1.27	InfDown	-0.344828	FALSE	FALSE	TRUE
chr10_70803845_70808994	0.0013818	0.0072022	1.07	InfDown	-0.0976108	0.015522	0.049457	1.12	InfDown	-0.163499	FALSE	FALSE	TRUE
chr10_70815263_70817382	0.094443	0.16002	1.08	InfDown	-0.111031	0.12598	0.20912	1.03	InfDown	-0.0426443	FALSE	FALSE	TRUE
chr10_70820241_70823092	0.084065	0.14735	1.04	InfUp	0.0565835	0.042464	0.099365	1.05	InfUp	0.0703893	FALSE	FALSE	TRUE
chr10_70846282_70850592	0.40681	0.45684	1.02	InfDown	-0.0285692	0.53021	0.56455	1.01	InfDown	-0.0143553	FALSE	FALSE	TRUE
chr10_70938971_70941181	0.00034445	0.0025341	1.18	InfDown	-0.238787	0.002693	0.014078	1.22	InfDown	-0.286881	FALSE	FALSE	TRUE
chr10_71086571_71088981	0.0045698	0.017405	1.07	InfDown	-0.0976108	0.29758	0.37415	1.02	InfDown	-0.0285692	FALSE	FALSE	TRUE
chr10_71094371_71098492	0.050787	0.10248	1.11	InfDown	-0.15056	0.0038407	0.018158	1.18	InfDown	-0.238787	FALSE	FALSE	TRUE
chr10_71107671_71110392	0.099963	0.16682	1.05	InfDown	-0.0703893	0.042464	0.099365	1.07	InfDown	-0.0976108	FALSE	FALSE	TRUE
chr10_71118171_71120392	0.34713	0.40668	1.03	InfUp	0.0426443	0.46979	0.51424	1.01	InfDown	-0.0143553	FALSE	FALSE	TRUE
chr10_71575871_71578381	0.0012282	0.0066008	1.44	InfDown	-0.526069	0.26336	0.34477	1.01	InfDown	-0.0143553	FALSE	TRUE	FALSE
chr10_71718581_71721381	1.748e-05	0.00026239	1.46	InfDown	-0.545968	0.00019877	0.0021722	1.17	InfDown	-0.226509	FALSE	TRUE	FALSE
chr10_7175653_7177581	0.19297	0.26705	1.02	InfDown	-0.0285692	0.042464	0.099365	1.13	InfDown	-0.176323	FALSE	FALSE	TRUE
chr10_71929071_71931294	0.30184	0.36687	1.03	InfDown	-0.0426443	0.26336	0.34477	1.04	InfDown	-0.0565835	FALSE	FALSE	TRUE
chr10_71933339_71934681	1.2521e-07	7.1754e-06	1.24	InfDown	-0.31034	0.0053527	0.023096	1.15	InfDown	-0.201634	FALSE	TRUE	FALSE
chr10_7198171_7200253	3.7059e-06	8.0726e-05	1.31	InfDown	-0.389567	0.01008	0.03637	1.18	InfDown	-0.238787	FALSE	TRUE	FALSE
chr10_7225453_7228982	1.9021e-08	1.8812e-06	1.16	InfDown	-0.214125	0.0063348	0.026053	1.08	InfDown	-0.111031	FALSE	FALSE	TRUE
chr10_72324781_72326881	0.00096566	0.0055418	1.25	InfDown	-0.321928	0.10578	0.1854	1.12	InfDown	-0.163499	FALSE	TRUE	FALSE
chr10_72335181_72337971	0.65287	0.66651	1.01	InfDown	-0.0143553	0.079898	0.15315	1.04	InfUp	0.0565835	FALSE	FALSE	TRUE
chr10_72865381_72868692	0.26967	0.33769	1.02	InfDown	-0.0285692	0.059561	0.12549	1.23	InfDown	-0.298658	FALSE	FALSE	TRUE
chr10_73136381_73138994	0.54379	0.57006	1.01	InfUp	0.0143553	0.067026	0.13607	1.07	InfDown	-0.0976108	FALSE	FALSE	TRUE
chr10_73356970_73359471	0.0074407	0.02481	1.12	InfDown	-0.163499	0.015522	0.049457	1.16	InfDown	-0.214125	FALSE	FALSE	TRUE
chr10_73395872_73399481	0.033365	0.075944	1.14	InfDown	-0.189034	0.20127	0.28682	1.04	InfDown	-0.0565835	FALSE	FALSE	TRUE
chr10_73453171_73455980	0.044333	0.092577	1.04	InfDown	-0.0565835	0.12598	0.20912	1.05	InfDown	-0.0703893	FALSE	FALSE	TRUE
chr10_73472071_73475292	0.33557	0.39617	1	InfUp	0	0.23119	0.3149	1.06	InfDown	-0.0840643	FALSE	FALSE	TRUE
chr10_73486171_73489841	0.10571	0.17376	1.05	InfDown	-0.0703893	0.023177	0.065418	1.13	InfDown	-0.176323	FALSE	FALSE	TRUE
chr10_73494681_73499905	0.41906	0.46691	1	InfDown	0	0.13699	0.22217	1.12	InfDown	-0.163499	FALSE	FALSE	TRUE
chr10_73506671_73511394	0.29093	0.35733	1.01	InfUp	0.0143553	0.096576	0.17423	1.06	InfDown	-0.0840643	FALSE	FALSE	TRUE
chr10_73512353_73517892	0.25934	0.3287	1.01	InfDown	-0.0143553	0.042464	0.099365	1.07	InfDown	-0.0976108	FALSE	FALSE	TRUE
chr10_73528392_73532681	0.047475	0.097526	1.06	InfUp	0.0840643	0.46979	0.51424	1.02	InfUp	0.0285692	FALSE	FALSE	TRUE
chr10_73534241_73536492	0.019465	0.050426	1.11	InfUp	0.15056	0.46979	0.51424	1.02	InfDown	-0.0285692	FALSE	FALSE	TRUE
chr10_73576592_73579470	0.4812	0.51831	1.01	InfDown	-0.0143553	0.072392	0.14317	1.23	InfDown	-0.298658	FALSE	FALSE	TRUE
chr10_73582941_73584471	0.065853	0.12353	1.1	InfUp	0.137504	0.14862	0.23478	1.05	InfDown	-0.0703893	FALSE	FALSE	TRUE
chr10_73588281_73590681	0.73033	0.73615	1	InfDown	0	0.42981	0.48165	1.03	InfUp	0.0426443	FALSE	FALSE	TRUE
chr10_73609994_73612781	0.24921	0.31916	1.04	InfDown	-0.0565835	0.55026	0.58071	1	InfDown	0	FALSE	FALSE	TRUE
chr10_73619781_73621381	0.50627	0.53915	1.02	InfDown	-0.0285692	0.42981	0.48165	1.03	InfDown	-0.0426443	FALSE	FALSE	TRUE
chr10_73647653_73650663	0.0061468	0.021712	1.32	InfDown	-0.400538	0.78405	0.78707	1.02	InfUp	0.0285692	FALSE	TRUE	FALSE
chr10_73974392_73977171	0.17605	0.24999	1.01	InfUp	0.0143553	0.57019	0.59574	1.03	InfDown	-0.0426443	FALSE	FALSE	TRUE
chr10_74019753_74022182	0.0067673	0.023202	1.4	InfDown	-0.485427	0.57019	0.59574	1.01	InfUp	0.0143553	FALSE	TRUE	FALSE
chr10_74032471_74035063	0.18439	0.25818	1.05	InfUp	0.0703893	0.29758	0.37415	1.03	InfUp	0.0426443	FALSE	FALSE	TRUE
chr10_74077886_74081441	0.26967	0.33769	1.05	InfUp	0.0703893	0.26336	0.34477	1.01	InfDown	-0.0143553	FALSE	FALSE	TRUE
chr10_74093771_74096308	0.59319	0.61345	1.04	InfDown	-0.0565835	0.66637	0.67973	1.05	InfDown	-0.0703893	FALSE	FALSE	TRUE
chr10_74112841_74115892	0.131	0.20214	1.04	InfDown	-0.0565835	0.20127	0.28682	1.01	InfDown	-0.0143553	FALSE	FALSE	TRUE
chr10_74143781_74147294	0.00045055	0.0031218	1.2	InfDown	-0.263034	0.00053356	0.0043917	1.21	InfDown	-0.275007	TRUE	FALSE	FALSE
chr10_74229971_74232681	0.084065	0.14735	1.02	InfUp	0.0285692	6.7304e-06	0.00023503	1.16	InfUp	0.214125	FALSE	FALSE	TRUE
chr10_74242271_74244371	0.20178	0.27517	1.01	InfUp	0.0143553	0.010529	0.037858	1.08	InfUp	0.111031	FALSE	FALSE	TRUE
chr10_74261641_74264292	0.02666	0.064034	1.1	InfUp	0.137504	0.0076038	0.029746	1.15	InfUp	0.201634	FALSE	FALSE	TRUE
chr10_74269281_74272992	0.0024331	0.011003	1.21	InfUp	0.275007	0.0024137	0.013156	1.15	InfUp	0.201634	FALSE	TRUE	FALSE
chr10_74296971_74300271	0.33557	0.39617	1.02	InfDown	-0.0285692	0.0037535	0.018158	1.11	InfUp	0.15056	FALSE	FALSE	TRUE
chr10_74311892_74313971	2.8462e-07	1.2976e-05	1.36	InfUp	0.443607	4.2626e-06	0.00018084	1.37	InfUp	0.454176	TRUE	FALSE	FALSE
chr10_74322071_74324586	1.2099e-05	0.00019731	1.43	InfUp	0.516015	0.00046191	0.0040091	1.33	InfUp	0.411426	TRUE	FALSE	FALSE
chr10_74384363_74386894	0.028761	0.067767	1.05	InfUp	0.0703893	0.42981	0.48165	1	InfUp	0	FALSE	FALSE	TRUE
chr10_74512971_74515992	0.65287	0.66651	1.01	InfDown	-0.0143553	0.18651	0.27331	1.06	InfUp	0.0840643	FALSE	FALSE	TRUE
chr10_74854663_74857681	0.0045698	0.017405	1.16	InfDown	-0.214125	0.0053833	0.023096	1.21	InfDown	-0.275007	FALSE	FALSE	TRUE
chr10_74926463_74929192	0.0067673	0.023202	1.09	InfDown	-0.124328	0.020345	0.060238	1.19	InfDown	-0.250962	FALSE	FALSE	TRUE
chr10_75005892_75007881	0.0067673	0.023202	1.09	InfDown	-0.124328	0.015522	0.049457	1.1	InfDown	-0.137504	FALSE	FALSE	TRUE
chr10_75011392_75013481	0.0089606	0.028448	1.13	InfDown	-0.176323	3.886e-05	0.00069777	1.18	InfDown	-0.238787	FALSE	FALSE	TRUE
chr10_75171986_75174692	0.021093	0.053646	1.1	InfDown	-0.137504	0.0018538	0.010775	1.22	InfDown	-0.286881	FALSE	FALSE	TRUE
chr10_7526171_7527792	0.50627	0.53915	1.04	InfUp	0.0565835	0.56769	0.59574	1.04	InfUp	0.0565835	FALSE	FALSE	TRUE
chr10_75488963_75491492	0.012802	0.037021	1.11	InfDown	-0.15056	0.0011123	0.0075912	1.16	InfDown	-0.214125	FALSE	FALSE	TRUE
chr10_75502692_75505292	0.0081705	0.026523	1.12	InfDown	-0.163499	0.0053833	0.023096	1.12	InfDown	-0.163499	FALSE	FALSE	TRUE
chr10_75531192_75533681	0.089144	0.15348	1.06	InfDown	-0.0840643	0.64775	0.66321	1.04	InfUp	0.0565835	FALSE	FALSE	TRUE
chr10_75577819_75579780	0.089144	0.15348	1.04	InfUp	0.0565835	0.029798	0.077786	1.2	InfDown	-0.263034	FALSE	FALSE	TRUE
chr10_75584580_75586871	0.00034445	0.0025341	1.27	InfUp	0.344828	0.66637	0.67973	1.08	InfDown	-0.111031	FALSE	TRUE	FALSE
chr10_75608392_75610781	0.041357	0.088133	1.06	InfDown	-0.0840643	0.0074235	0.029171	1.19	InfDown	-0.250962	FALSE	FALSE	TRUE
chr10_75624480_75628092	0.061803	0.11782	1.07	InfDown	-0.0976108	0.0074235	0.029171	1.17	InfDown	-0.226509	FALSE	FALSE	TRUE
chr10_75667580_75670463	0.44376	0.48644	1.02	InfUp	0.0285692	0.24701	0.32907	1.14	InfUp	0.189034	FALSE	FALSE	TRUE
chr10_75675692_75678292	0.00034445	0.0025341	1.18	InfUp	0.238787	0.047506	0.10767	1.09	InfUp	0.124328	FALSE	FALSE	TRUE
chr10_75685486_75687093	0.3826	0.43604	1.03	InfDown	-0.0426443	0.17372	0.25973	1.1	InfDown	-0.137504	FALSE	FALSE	TRUE
chr10_75690763_75693686	0.35882	0.41621	1.04	InfDown	-0.0565835	0.66637	0.67973	1.02	InfUp	0.0285692	FALSE	FALSE	TRUE
chr10_75716241_75720371	0.00022697	0.0018607	1.26	InfDown	-0.333424	0.0003359	0.0031688	1.21	InfDown	-0.275007	TRUE	FALSE	FALSE
chr10_75737971_75740453	0.35882	0.41621	1.01	InfDown	-0.0143553	0.51008	0.54779	1	InfDown	0	FALSE	FALSE	TRUE
chr10_75743363_75744863	0.094443	0.16002	1.06	InfUp	0.0840643	0.57019	0.59574	1.02	InfDown	-0.0285692	FALSE	FALSE	TRUE
chr10_75750871_75753971	0.047475	0.097526	1.1	InfUp	0.137504	0.13354	0.22108	1.21	InfUp	0.275007	FALSE	FALSE	TRUE
chr10_75770281_75773063	0.15246	0.22595	1.01	InfDown	-0.0143553	0.087952	0.16326	1.04	InfUp	0.0565835	FALSE	FALSE	TRUE
chr10_75792241_75794692	0.084065	0.14735	1.1	InfUp	0.137504	0.62878	0.64665	1	InfDown	0	FALSE	FALSE	TRUE
chr10_75909392_75912063	0.013954	0.039395	1.13	InfDown	-0.176323	0.0086673	0.032767	1.07	InfDown	-0.0976108	FALSE	FALSE	TRUE
chr10_75925581_75929892	0.19297	0.26705	1.1	InfUp	0.137504	0.036012	0.090024	1.28	InfDown	-0.356144	FALSE	FALSE	TRUE
chr10_75935092_75937792	0.00109	0.0060623	1.1	InfDown	-0.137504	0.00053356	0.0043917	1.17	InfDown	-0.226509	FALSE	FALSE	TRUE
chr10_75949381_75951492	0.28021	0.34719	1.03	InfUp	0.0426443	0.053	0.11543	1.07	InfDown	-0.0976108	FALSE	FALSE	TRUE
chr10_75986536_75989092	7.7738e-07	2.5089e-05	1.4	InfDown	-0.485427	0.0012427	0.008097	1.6	InfDown	-0.678072	TRUE	FALSE	FALSE
chr10_76601271_76603692	0.31292	0.37738	1.08	InfUp	0.111031	0.38811	0.44994	1.04	InfDown	-0.0565835	FALSE	FALSE	TRUE
chr10_76990180_76991353	0.050787	0.10248	1.04	InfDown	-0.0565835	0.42981	0.48165	1.04	InfUp	0.0565835	FALSE	FALSE	TRUE
chr10_76992981_76994981	0.28021	0.34719	1.06	InfDown	-0.0840643	0.64775	0.66321	1.07	InfUp	0.0976108	FALSE	FALSE	TRUE
chr10_77531071_77533171	0.019465	0.050426	1.08	InfUp	0.111031	6.9375e-06	0.00023503	1.25	InfUp	0.321928	FALSE	FALSE	TRUE
chr10_7828792_7831181	0.010737	0.032545	1.08	InfDown	-0.111031	0.12598	0.20912	1.03	InfDown	-0.0426443	FALSE	FALSE	TRUE
chr10_79004192_79007081	0.30184	0.36687	1.01	InfUp	0.0143553	0.015522	0.049457	1.14	InfDown	-0.189034	FALSE	FALSE	TRUE
chr10_79312541_79316481	0.50627	0.53915	1.05	InfDown	-0.0703893	0.047506	0.10767	1.65	InfDown	-0.722466	FALSE	FALSE	TRUE
chr10_79362192_79364892	0.55624	0.58042	1	InfDown	0	0.11558	0.19733	1.16	InfDown	-0.214125	FALSE	FALSE	TRUE
chr10_79595081_79597592	0.011731	0.034727	1.44	InfDown	-0.526069	0.012827	0.044054	1.59	InfDown	-0.669027	TRUE	FALSE	FALSE
chr10_79788494_79790692	4.1692e-05	0.00051439	1.35	InfUp	0.432959	0.00014823	0.0018381	1.38	InfUp	0.464668	TRUE	FALSE	FALSE
chr10_80008953_80011863	0.0027123	0.011944	1.1	InfDown	-0.137504	0.0086673	0.032767	1.09	InfDown	-0.124328	FALSE	FALSE	TRUE
chr10_80015261_80016881	0.131	0.20214	1.08	InfDown	-0.111031	0.079898	0.15315	1.06	InfDown	-0.0840643	FALSE	FALSE	TRUE
chr10_80018781_80019992	0.019465	0.050426	1.14	InfDown	-0.189034	0.00015925	0.001846	1.24	InfDown	-0.31034	FALSE	FALSE	TRUE
chr10_80058881_80060781	0.041357	0.088133	1.05	InfDown	-0.0703893	0.072392	0.14317	1.04	InfDown	-0.0565835	FALSE	FALSE	TRUE
chr10_80515770_80517981	0.00030033	0.0022863	1.35	InfDown	-0.432959	0.00102	0.007012	1.38	InfDown	-0.464668	TRUE	FALSE	FALSE
chr10_80842971_80845481	7.9732e-05	0.00083719	1.35	InfDown	-0.432959	0.053	0.11543	1.08	InfDown	-0.111031	FALSE	TRUE	FALSE
chr10_81006853_81010181	6.103e-07	2.1324e-05	1.48	InfDown	-0.565597	0.01008	0.03637	1.24	InfDown	-0.31034	TRUE	FALSE	FALSE
chr10_81025080_81028192	0.00017015	0.0014958	1.23	InfDown	-0.298658	0.0086673	0.032767	1.32	InfDown	-0.400538	TRUE	FALSE	FALSE
chr10_81044581_81047871	0.00039432	0.0028132	1.17	InfDown	-0.226509	6.9996e-05	0.001052	1.28	InfDown	-0.356144	FALSE	FALSE	TRUE
chr10_81052592_81056180	0.00085413	0.0050482	1.26	InfDown	-0.333424	0.0045571	0.020487	1.24	InfDown	-0.31034	TRUE	FALSE	FALSE
chr10_81080071_81083781	0.054276	0.10726	1.11	InfUp	0.15056	0.079898	0.15315	1.1	InfUp	0.137504	FALSE	FALSE	TRUE
chr10_81089981_81092653	0.044333	0.092577	1.1	InfDown	-0.137504	0.20127	0.28682	1.12	InfDown	-0.163499	FALSE	FALSE	TRUE
chr10_81697353_81700181	0.00019672	0.0016696	1.48	InfDown	-0.565597	0.0053833	0.023096	1.27	InfDown	-0.344828	TRUE	FALSE	FALSE
chr10_81837792_81839481	0.0061468	0.021712	1.15	InfDown	-0.201634	0.14862	0.23478	1.11	InfDown	-0.15056	FALSE	FALSE	TRUE
chr10_81945781_81949392	0.00026134	0.0020691	1.13	InfDown	-0.176323	0.0032236	0.016012	1.08	InfDown	-0.111031	FALSE	FALSE	TRUE
chr10_81958563_81963271	0.0041286	0.016197	1.16	InfDown	-0.214125	0.023724	0.066702	1.11	InfDown	-0.15056	FALSE	FALSE	TRUE
chr10_82011871_82014671	0.32416	0.38639	1.06	InfDown	-0.0840643	0.11558	0.19733	1.06	InfUp	0.0840643	FALSE	FALSE	TRUE
chr10_82244681_82248571	0.50627	0.53915	1.01	InfUp	0.0143553	0.20127	0.28682	1.07	InfDown	-0.0976108	FALSE	FALSE	TRUE
chr10_82257363_82260792	0.39466	0.44625	1.04	InfDown	-0.0565835	0.042464	0.099365	1.1	InfDown	-0.137504	FALSE	FALSE	TRUE
chr10_82338892_82341881	0.028761	0.067767	1.05	InfUp	0.0703893	0.29758	0.37415	1.04	InfUp	0.0565835	FALSE	FALSE	TRUE
chr10_82356971_82359371	0.80703	0.80921	1	InfDown	0	0.0086673	0.032767	1.06	InfUp	0.0840643	FALSE	FALSE	TRUE
chr10_82391071_82393792	0.15246	0.22595	1.03	InfUp	0.0426443	0.01663	0.052659	1.07	InfUp	0.0976108	FALSE	FALSE	TRUE
chr10_82418792_82421881	0.011731	0.034727	1.15	InfUp	0.201634	0.0032236	0.016012	1.12	InfUp	0.163499	FALSE	FALSE	TRUE
chr10_85898192_85901063	0.33557	0.39617	1	InfUp	0	0.14862	0.23478	1.03	InfDown	-0.0426443	FALSE	FALSE	TRUE
chr10_85915192_85917881	0.29093	0.35733	1.07	InfDown	-0.0976108	0.28022	0.35926	1.04	InfDown	-0.0565835	FALSE	FALSE	TRUE
chr10_88114171_88116881	0.00075419	0.004604	1.53	InfDown	-0.613532	0.33363	0.40403	1.05	InfDown	-0.0703893	FALSE	TRUE	FALSE
chr10_89576781_89578881	0.39466	0.44625	1.01	InfDown	-0.0143553	0.41005	0.46505	1.03	InfUp	0.0426443	FALSE	FALSE	TRUE
chr10_89785892_89788871	0.047475	0.097526	1.11	InfUp	0.15056	0.10578	0.1854	1.02	InfUp	0.0285692	FALSE	FALSE	TRUE
chr10_89822093_89827919	0.0041286	0.016197	1.31	InfUp	0.389567	0.12598	0.20912	1.05	InfUp	0.0703893	FALSE	TRUE	FALSE
chr10_89831563_89832681	0.0017407	0.0085944	1.3	InfUp	0.378512	0.24701	0.32907	1.04	InfUp	0.0565835	FALSE	TRUE	FALSE
chr10_89849641_89853192	0.0050513	0.018738	1.27	InfUp	0.344828	0.072392	0.14317	1.16	InfUp	0.214125	FALSE	TRUE	FALSE
chr10_89856741_89858641	0.010737	0.032545	1.37	InfUp	0.454176	0.0063348	0.026053	1.38	InfUp	0.464668	TRUE	FALSE	FALSE
chr10_89863219_89864992	0.0024331	0.011003	1.24	InfUp	0.31034	0.12598	0.20912	1.12	InfUp	0.163499	FALSE	TRUE	FALSE
chr10_89865681_89868881	0.32416	0.38639	1.01	InfUp	0.0143553	0.28022	0.35926	1.05	InfUp	0.0703893	FALSE	FALSE	TRUE
chr10_89876492_89881194	0.10571	0.17376	1.08	InfUp	0.111031	0.11558	0.19733	1.04	InfDown	-0.0565835	FALSE	FALSE	TRUE
chr10_90342071_90343881	0.35882	0.41621	1.01	InfUp	0.0143553	0.037845	0.091817	1.09	InfDown	-0.124328	FALSE	FALSE	TRUE
chr10_90600192_90602292	0.0027123	0.011944	1.16	InfUp	0.214125	0.0022401	0.012308	1.15	InfUp	0.201634	FALSE	FALSE	TRUE
chr10_90610441_90614692	1.3684e-10	1.3985e-07	1.38	InfUp	0.464668	0.0012427	0.008097	1.35	InfUp	0.432959	TRUE	FALSE	FALSE
chr10_90638981_90641771	0.030994	0.071774	1.14	InfDown	-0.189034	0.037845	0.091817	1.04	InfDown	-0.0565835	FALSE	FALSE	TRUE
chr10_90749386_90752563	0.00022697	0.0018607	1.26	InfUp	0.333424	0.008968	0.033686	1.15	InfUp	0.201634	FALSE	TRUE	FALSE
chr10_90756671_90757486	0.44376	0.48644	1.05	InfDown	-0.0703893	0.43231	0.48374	1.1	InfUp	0.137504	FALSE	FALSE	TRUE
chr10_90790181_90793081	0.0045698	0.017405	1.23	InfDown	-0.298658	0.17372	0.25973	1.11	InfDown	-0.15056	FALSE	TRUE	FALSE
chr10_91054471_91056694	2.8462e-07	1.2976e-05	1.76	InfUp	0.815575	2.2435e-07	3.6202e-05	1.63	InfUp	0.704872	TRUE	FALSE	FALSE
chr10_91060236_91063092	0.11789	0.18767	1.05	InfDown	-0.0703893	0.029798	0.077786	1.14	InfUp	0.189034	FALSE	FALSE	TRUE
chr10_91086271_91089245	7.9732e-05	0.00083719	1.25	InfUp	0.321928	1.2425e-06	8.5131e-05	1.5	InfUp	0.584963	TRUE	FALSE	FALSE
chr10_91091840_91093992	1.5604e-06	4.2715e-05	2.05	InfUp	1.03562	1.0354e-07	3.3418e-05	2.2	InfUp	1.1375	TRUE	FALSE	FALSE
chr10_91143692_91145792	0.061803	0.11782	1.1	InfUp	0.137504	0.29758	0.37415	1.05	InfUp	0.0703893	FALSE	FALSE	TRUE
chr10_91151045_91153945	1.748e-05	0.00026239	1.76	InfUp	0.815575	2.0191e-05	0.00046199	2.25	InfUp	1.16993	TRUE	FALSE	FALSE
chr10_91172845_91175945	1.4564e-05	0.00022695	1.62	InfUp	0.695994	9.2983e-05	0.0012642	2.07	InfUp	1.04963	TRUE	FALSE	FALSE
chr10_92957471_92960271	1.6571e-07	8.539e-06	1.84	InfUp	0.879706	2.2435e-07	3.6202e-05	1.75	InfUp	0.807355	TRUE	FALSE	FALSE
chr10_93682371_93684881	0.013954	0.039395	1.14	InfDown	-0.189034	0.020345	0.060238	1.18	InfDown	-0.238787	FALSE	FALSE	TRUE
chr10_93841271_93843681	0.089144	0.15348	1.37	InfUp	0.454176	0.0053833	0.023096	3.09	InfDown	-1.62761	FALSE	FALSE	TRUE
chr10_94333194_94336592	0.030994	0.071774	1.07	InfUp	0.0976108	0.26336	0.34477	1.05	InfUp	0.0703893	FALSE	FALSE	TRUE
chr10_94350381_94353392	0.25934	0.3287	1.08	InfDown	-0.111031	0.42981	0.48165	1.01	InfUp	0.0143553	FALSE	FALSE	TRUE
chr10_94514963_94518171	0.015192	0.04199	1.11	InfUp	0.15056	0.29758	0.37415	1.05	InfUp	0.0703893	FALSE	FALSE	TRUE
chr10_94519419_94521280	0.00045055	0.0031218	1.22	InfUp	0.286881	0.079898	0.15315	1.1	InfUp	0.137504	FALSE	TRUE	FALSE
chr10_94549271_94551471	2.6684e-08	2.3375e-06	1.19	InfUp	0.250962	3.8518e-05	0.00069777	1.19	InfUp	0.250962	FALSE	FALSE	TRUE
chr10_95501671_95503781	0.0089606	0.028448	1.15	InfDown	-0.201634	0.066942	0.13607	1.09	InfDown	-0.124328	FALSE	FALSE	TRUE
chr10_97456053_97458881	0.0089606	0.028448	1.1	InfDown	-0.137504	0.14862	0.23478	1.04	InfDown	-0.0565835	FALSE	FALSE	TRUE
chr10_97514419_97519082	0.084065	0.14735	1.1	InfUp	0.137504	0.38375	0.44877	1.08	InfUp	0.111031	FALSE	FALSE	TRUE
chr10_97527053_97531092	0.19297	0.26705	1.02	InfDown	-0.0285692	0.066942	0.13607	1.05	InfDown	-0.0703893	FALSE	FALSE	TRUE
chr10_97551571_97554571	0.035879	0.079742	1.08	InfDown	-0.111031	0.012313	0.042477	1.15	InfUp	0.201634	FALSE	FALSE	TRUE
chr10_97579771_97582871	0.0089606	0.028448	1.09	InfUp	0.124328	3.8518e-05	0.00069777	1.11	InfUp	0.15056	FALSE	FALSE	TRUE
chr10_97848581_97851092	0.22958	0.30164	1.04	InfUp	0.0565835	0.11123	0.19451	1.09	InfDown	-0.124328	FALSE	FALSE	TRUE
chr10_97883794_97884694	0.29093	0.35733	1.05	InfUp	0.0703893	0.17372	0.25973	1.09	InfUp	0.124328	FALSE	FALSE	TRUE
chr10_97888641_97891392	0.17605	0.24999	1.04	InfDown	-0.0565835	0.36648	0.434	1.02	InfDown	-0.0285692	FALSE	FALSE	TRUE
chr10_98404492_98407986	2.4956e-05	0.00034543	1.18	InfUp	0.238787	0.053	0.11543	1.17	InfUp	0.226509	FALSE	FALSE	TRUE
chr10_98414771_98417192	0.0019492	0.0093272	1.13	InfUp	0.176323	0.079898	0.15315	1.05	InfUp	0.0703893	FALSE	FALSE	TRUE
chr10_98432186_98435492	9.1682e-09	1.1357e-06	1.64	InfUp	0.713696	3.1063e-06	0.00013704	1.6	InfUp	0.678072	TRUE	FALSE	FALSE
chr10_98467471_98470092	0.00039432	0.0028132	1.29	InfUp	0.367371	0.079898	0.15315	1.27	InfUp	0.344828	FALSE	TRUE	FALSE
chr10_98499392_98502292	0.057946	0.1125	1.07	InfDown	-0.0976108	0.065422	0.13381	1.07	InfDown	-0.0976108	FALSE	FALSE	TRUE
chr10_98506771_98509592	0.0792	0.14075	1.18	InfDown	-0.238787	0.072392	0.14317	1.16	InfUp	0.214125	FALSE	FALSE	TRUE
chr10_98649192_98650981	0.18439	0.25818	1.05	InfUp	0.0703893	0.28022	0.35926	1.08	InfUp	0.111031	FALSE	FALSE	TRUE
chr10_989971_993881	0.62935	0.64562	1.02	InfDown	-0.0285692	0.16086	0.24738	1.01	InfUp	0.0143553	FALSE	FALSE	TRUE
chr10_99043281_99044781	0.20178	0.27517	1.03	InfDown	-0.0426443	0.087952	0.16326	1.05	InfDown	-0.0703893	FALSE	FALSE	TRUE
chr10_99112581_99115941	0.0061468	0.021712	1.09	InfUp	0.124328	0.17372	0.25973	1.02	InfUp	0.0285692	FALSE	FALSE	TRUE
chr10_99124371_99127592	0.057946	0.1125	1.06	InfUp	0.0840643	0.6095	0.6301	1	InfDown	0	FALSE	FALSE	TRUE
chr10_99134571_99137641	0.015192	0.04199	1.08	InfUp	0.111031	0.26336	0.34477	1.01	InfUp	0.0143553	FALSE	FALSE	TRUE
chr10_99148341_99151192	0.33557	0.39617	1.01	InfDown	-0.0143553	0.0015272	0.0094497	1.19	InfDown	-0.250962	FALSE	FALSE	TRUE
chr10_99158992_99161571	0.11168	0.18082	1.11	InfUp	0.15056	0.63352	0.65115	1.03	InfUp	0.0426443	FALSE	FALSE	TRUE
chr10_99165053_99169363	0.68708	0.69674	1.02	InfUp	0.0285692	0.26786	0.34873	1	InfUp	0	FALSE	FALSE	TRUE
chr10_99177936_99180481	0.022831	0.056911	1.07	InfDown	-0.0976108	0.0045571	0.020487	1.15	InfDown	-0.201634	FALSE	FALSE	TRUE
chr10_99187953_99189281	0.00026134	0.0020691	1.21	InfDown	-0.275007	0.0036368	0.017963	1.12	InfDown	-0.163499	FALSE	TRUE	FALSE
chr10_99495980_99498281	0.62935	0.64562	1.01	InfUp	0.0143553	0.14862	0.23478	1.06	InfDown	-0.0840643	FALSE	FALSE	TRUE
chr10_99893563_99895981	0.013954	0.039395	1.1	InfUp	0.137504	0.46979	0.51424	1.03	InfUp	0.0426443	FALSE	FALSE	TRUE
chr11_102157257_102159257	0.038541	0.08394	1.06	InfDown	-0.0840643	0.51008	0.54779	1.01	InfDown	-0.0143553	FALSE	FALSE	TRUE
chr11_102186957_102189044	0.23928	0.31037	1.11	InfDown	-0.15056	0.033633	0.084419	1.39	InfUp	0.475085	FALSE	FALSE	TRUE
chr11_102216635_102219448	0.00034445	0.0025341	1.07	InfDown	-0.0976108	0.017799	0.054599	1.11	InfDown	-0.15056	FALSE	FALSE	TRUE
chr11_102961876_102963944	0.45621	0.4971	1	InfDown	0	0.13699	0.22217	1.04	InfDown	-0.0565835	FALSE	FALSE	TRUE
chr11_10305744_10308344	0.0792	0.14075	1.06	InfUp	0.0840643	0.067026	0.13607	1.12	InfUp	0.163499	FALSE	FALSE	TRUE
chr11_10323738_10327078	0.00109	0.0060623	1.16	InfUp	0.214125	0.029798	0.077786	1.13	InfUp	0.176323	FALSE	FALSE	TRUE
chr11_10435344_10437576	0.44376	0.48644	1.02	InfDown	-0.0285692	0.41005	0.46505	1.05	InfUp	0.0703893	FALSE	FALSE	TRUE
chr11_10456776_10459148	0.28021	0.34719	1.04	InfDown	-0.0565835	0.096576	0.17423	1.09	InfDown	-0.124328	FALSE	FALSE	TRUE
chr11_104575544_104577944	2.6684e-08	2.3375e-06	1.41	InfUp	0.495695	2.0709e-07	3.6202e-05	1.35	InfUp	0.432959	TRUE	FALSE	FALSE
chr11_10476515_10482548	0.0081705	0.026523	1.17	InfDown	-0.226509	0.042331	0.099365	1.17	InfDown	-0.226509	FALSE	FALSE	TRUE
chr11_104837544_104840496	2.9691e-05	0.00039665	1.27	InfUp	0.344828	6.9375e-06	0.00023503	1.33	InfUp	0.411426	TRUE	FALSE	FALSE
chr11_104904244_104907244	4.9213e-05	0.00057977	1.2	InfUp	0.263034	0.00015925	0.001846	1.19	InfUp	0.250962	FALSE	TRUE	FALSE
chr11_104913957_104916944	3.7059e-06	8.0726e-05	1.39	InfUp	0.475085	3.1063e-06	0.00013704	1.35	InfUp	0.432959	TRUE	FALSE	FALSE
chr11_104970115_104973144	1.2521e-07	7.1754e-06	1.58	InfUp	0.659925	6.9996e-05	0.001052	1.47	InfUp	0.555816	TRUE	FALSE	FALSE
chr11_105051515_105054044	0.015192	0.04199	1.04	InfUp	0.0565835	0.0077083	0.030049	1.11	InfUp	0.15056	FALSE	FALSE	TRUE
chr11_105059744_105061587	0.084065	0.14735	1.05	InfUp	0.0703893	0.55026	0.58071	1.02	InfDown	-0.0285692	FALSE	FALSE	TRUE
chr11_105090015_105092087	0.054276	0.10726	1.04	InfUp	0.0565835	0.002097	0.012051	1.12	InfUp	0.163499	FALSE	FALSE	TRUE
chr11_10522835_10526878	0.16008	0.234	1.03	InfDown	-0.0426443	0.25033	0.33284	1.03	InfUp	0.0426443	FALSE	FALSE	TRUE
chr11_10561248_10563757	0.43138	0.47666	1.02	InfUp	0.0285692	0.29758	0.37415	1.01	InfUp	0.0143553	FALSE	FALSE	TRUE
chr11_105946944_105949557	0.34713	0.40668	1.03	InfUp	0.0426443	0.35225	0.41897	1	InfDown	0	FALSE	FALSE	TRUE
chr11_10601776_10605457	0.0792	0.14075	1.01	InfDown	-0.0143553	0.12598	0.20912	1.1	InfDown	-0.137504	FALSE	FALSE	TRUE
chr11_10620744_10623396	0.024685	0.060475	1.09	InfDown	-0.124328	0.013488	0.044805	1.22	InfDown	-0.286881	FALSE	FALSE	TRUE
chr11_10627035_10630178	0.094443	0.16002	1.22	InfDown	-0.286881	0.68461	0.6955	1.03	InfUp	0.0426443	FALSE	FALSE	TRUE
chr11_10632918_10634957	0.0792	0.14075	1.04	InfDown	-0.0565835	0.37122	0.43491	1.05	InfUp	0.0703893	FALSE	FALSE	TRUE
chr11_10643703_10646735	0.0089606	0.028448	1.12	InfDown	-0.163499	0.047506	0.10767	1.18	InfDown	-0.238787	FALSE	FALSE	TRUE
chr11_10660535_10664203	1.6571e-07	8.539e-06	1.4	InfDown	-0.485427	0.24701	0.32907	1	InfDown	0	FALSE	TRUE	FALSE
chr11_107327644_107329357	0.030994	0.071774	1.17	InfDown	-0.226509	0.047506	0.10767	1.03	InfDown	-0.0426443	FALSE	FALSE	TRUE
chr11_10771757_10774044	0.021093	0.053646	1.04	InfUp	0.0565835	0.09162	0.16955	1.05	InfUp	0.0703893	FALSE	FALSE	TRUE
chr11_107878844_107881176	0.00085413	0.0050482	1.18	InfDown	-0.238787	1.2425e-06	8.5131e-05	1.19	InfDown	-0.250962	FALSE	FALSE	TRUE
chr11_108069435_108072335	0.00034445	0.0025341	1.29	InfDown	-0.367371	0.0086673	0.032767	1.35	InfDown	-0.432959	TRUE	FALSE	FALSE
chr11_108091835_108095317	0.0030191	0.012852	1.16	InfDown	-0.214125	0.0018538	0.010775	1.18	InfDown	-0.238787	FALSE	FALSE	TRUE
chr11_108106274_108108744	0.15246	0.22595	1.09	InfUp	0.124328	0.53212	0.56614	1.01	InfDown	-0.0143553	FALSE	FALSE	TRUE
chr11_10817957_10821376	0.0027123	0.011944	1.12	InfUp	0.163499	0.042464	0.099365	1.1	InfUp	0.137504	FALSE	FALSE	TRUE
chr11_10828657_10831576	0.4812	0.51831	1	InfDown	0	0.047506	0.10767	1.03	InfDown	-0.0426443	FALSE	FALSE	TRUE
chr11_108336657_108339176	0.17605	0.24999	1.06	InfUp	0.0840643	0.042464	0.099365	1.14	InfUp	0.189034	FALSE	FALSE	TRUE
chr11_10878076_10881157	0.29093	0.35733	1	InfDown	0	0.14574	0.23471	1.03	InfUp	0.0426443	FALSE	FALSE	TRUE
chr11_111715344_111717676	0.15246	0.22595	1.02	InfUp	0.0285692	0.015522	0.049457	1.08	InfUp	0.111031	FALSE	FALSE	TRUE
chr11_111748835_111751376	0.016519	0.044574	1.05	InfDown	-0.0703893	0.55026	0.58071	1.02	InfUp	0.0285692	FALSE	FALSE	TRUE
chr11_111858903_111860944	0.0067673	0.023202	1.15	InfDown	-0.201634	0.31539	0.38956	1.06	InfUp	0.0840643	FALSE	FALSE	TRUE
chr11_111894644_111896887	0.016519	0.044574	1.1	InfDown	-0.137504	1.5031e-05	0.00037853	1.16	InfDown	-0.214125	FALSE	FALSE	TRUE
chr11_112028944_112031678	0.131	0.20214	1.06	InfDown	-0.0840643	0.1033	0.18524	1.08	InfDown	-0.111031	FALSE	FALSE	TRUE
chr11_112191235_112193988	0.30184	0.36687	1.01	InfUp	0.0143553	0.36648	0.434	1.03	InfUp	0.0426443	FALSE	FALSE	TRUE
chr11_114030044_114031844	0.19297	0.26705	1.05	InfUp	0.0703893	0.015522	0.049457	1.08	InfUp	0.111031	FALSE	FALSE	TRUE
chr11_114269744_114272578	0.028761	0.067767	1.07	InfUp	0.0976108	0.059561	0.12549	1.04	InfUp	0.0565835	FALSE	FALSE	TRUE
chr11_115577478_115581244	0.26967	0.33769	1	InfUp	0	0.24701	0.32907	1.1	InfUp	0.137504	FALSE	FALSE	TRUE
chr11_116642476_116645003	0.044333	0.092577	1.07	InfDown	-0.0976108	0.28022	0.35926	1.01	InfDown	-0.0143553	FALSE	FALSE	TRUE
chr11_116776444_116777976	0.0041286	0.016197	1.15	InfDown	-0.201634	0.42981	0.48165	1.03	InfUp	0.0426443	FALSE	FALSE	TRUE
chr11_116782335_116784957	0.0061468	0.021712	1.13	InfDown	-0.176323	0.020477	0.060309	1.1	InfUp	0.137504	FALSE	FALSE	TRUE
chr11_116818244_116820776	0.00075419	0.004604	1.12	InfUp	0.163499	0.083705	0.15916	1.05	InfUp	0.0703893	FALSE	FALSE	TRUE
chr11_116850557_116853657	0.23928	0.31037	1.08	InfDown	-0.111031	0.14862	0.23478	1.04	InfDown	-0.0565835	FALSE	FALSE	TRUE
chr11_116856485_116858644	4.5536e-06	9.4333e-05	1.36	InfUp	0.443607	1.0044e-05	0.00029201	1.45	InfUp	0.536053	TRUE	FALSE	FALSE
chr11_117197644_117199976	0.89429	0.89451	1	InfUp	0	0.28022	0.35926	1.04	InfDown	-0.0565835	FALSE	FALSE	TRUE
chr11_117685103_117687657	0.34713	0.40668	1.03	InfDown	-0.0426443	0.24701	0.32907	1.36	InfUp	0.443607	FALSE	FALSE	TRUE
chr11_117856144_117858657	0.041357	0.088133	1.09	InfUp	0.124328	0.51008	0.54779	1.01	InfUp	0.0143553	FALSE	FALSE	TRUE
chr11_117871988_117874388	0.54379	0.57006	1.05	InfDown	-0.0703893	0.12598	0.20912	1.26	InfUp	0.333424	FALSE	FALSE	TRUE
chr11_117878544_117883623	0.40681	0.45684	1.06	InfDown	-0.0840643	0.20127	0.28682	1.02	InfDown	-0.0285692	FALSE	FALSE	TRUE
chr11_118054444_118057344	0.17605	0.24999	1.01	InfUp	0.0143553	0.33363	0.40403	1.03	InfUp	0.0426443	FALSE	FALSE	TRUE
chr11_118082957_118087044	0.11168	0.18082	1.09	InfDown	-0.124328	0.058963	0.12463	1.1	InfDown	-0.137504	FALSE	FALSE	TRUE
chr11_118094244_118096005	0.0045698	0.017405	1.19	InfUp	0.250962	0.022114	0.064836	1.13	InfUp	0.176323	FALSE	FALSE	TRUE
chr11_118097478_118100857	0.33557	0.39617	1	InfUp	0	0.23119	0.3149	1.06	InfUp	0.0840643	FALSE	FALSE	TRUE
chr11_118108957_118113173	0.39466	0.44625	1.05	InfUp	0.0703893	0.34335	0.41502	1.07	InfUp	0.0976108	FALSE	FALSE	TRUE
chr11_118121657_118124003	0.013954	0.039395	1.09	InfDown	-0.124328	0.42541	0.48165	1.01	InfDown	-0.0143553	FALSE	FALSE	TRUE
chr11_118229457_118231444	0.000585	0.003798	1.11	InfDown	-0.15056	0.23341	0.31686	1	InfDown	0	FALSE	FALSE	TRUE
chr11_118271135_118273757	0.0055759	0.020184	1.1	InfDown	-0.137504	0.0022401	0.012308	1.11	InfDown	-0.15056	FALSE	FALSE	TRUE
chr11_118307857_118310244	0.074546	0.13484	1.07	InfDown	-0.0976108	0.23119	0.3149	1.09	InfUp	0.124328	FALSE	FALSE	TRUE
chr11_118442244_118444576	0.0033559	0.013899	1.09	InfDown	-0.124328	0.41005	0.46505	1.02	InfDown	-0.0285692	FALSE	FALSE	TRUE
chr11_11862344_11865244	0.012802	0.037021	1.12	InfDown	-0.163499	0.00026721	0.0026407	1.17	InfDown	-0.226509	FALSE	FALSE	TRUE
chr11_118640848_118644057	0.019465	0.050426	1.09	InfDown	-0.124328	0.026322	0.071576	1.07	InfDown	-0.0976108	FALSE	FALSE	TRUE
chr11_118746657_118750003	2.4956e-05	0.00034543	1.27	InfDown	-0.344828	0.015522	0.049457	1.23	InfDown	-0.298658	TRUE	FALSE	FALSE
chr11_118761857_118764057	4.9213e-05	0.00057977	1.24	InfDown	-0.31034	0.0053833	0.023096	1.25	InfDown	-0.321928	TRUE	FALSE	FALSE
chr11_118798444_118801457	0.55624	0.58042	1.01	InfUp	0.0143553	0.1872	0.27331	1.09	InfDown	-0.124328	FALSE	FALSE	TRUE
chr11_118888048_118890935	0.30184	0.36687	1.01	InfDown	-0.0143553	0.44974	0.49766	1	InfDown	0	FALSE	FALSE	TRUE
chr11_118936744_118939657	0.0041286	0.016197	1.11	InfDown	-0.15056	0.072392	0.14317	1.03	InfDown	-0.0426443	FALSE	FALSE	TRUE
chr11_118954587_118956957	0.3826	0.43604	1.02	InfUp	0.0285692	0.020345	0.060238	1.09	InfDown	-0.124328	FALSE	FALSE	TRUE
chr11_118971776_118973535	0.24921	0.31916	1.08	InfUp	0.111031	0.033633	0.084419	1.11	InfUp	0.15056	FALSE	FALSE	TRUE
chr11_118985444_118987976	8.2689e-06	0.00014913	1.25	InfUp	0.321928	0.26336	0.34477	1.09	InfUp	0.124328	FALSE	TRUE	FALSE
chr11_118991657_118993457	0.074546	0.13484	1.05	InfDown	-0.0703893	0.020345	0.060238	1.1	InfDown	-0.137504	FALSE	FALSE	TRUE
chr11_119061876_119064335	0.061803	0.11782	1.04	InfDown	-0.0565835	0.0086673	0.032767	1.11	InfDown	-0.15056	FALSE	FALSE	TRUE
chr11_119544057_119545757	0.047475	0.097526	1.1	InfDown	-0.137504	0.00026393	0.0026359	1.33	InfDown	-0.411426	FALSE	FALSE	TRUE
chr11_119550535_119552776	0.13792	0.21009	1.04	InfDown	-0.0565835	0.0012511	0.008097	1.19	InfDown	-0.250962	FALSE	FALSE	TRUE
chr11_119557435_119559744	0.18439	0.25818	1.05	InfUp	0.0703893	0.51008	0.54779	1.05	InfUp	0.0703893	FALSE	FALSE	TRUE
chr11_119582644_119585657	0.12433	0.19483	1.07	InfDown	-0.0976108	0.00012208	0.0015403	1.34	InfDown	-0.422233	FALSE	FALSE	TRUE
chr11_121162044_121164457	0.25934	0.3287	1.02	InfUp	0.0285692	0.079898	0.15315	1.08	InfUp	0.111031	FALSE	FALSE	TRUE
chr11_121228048_121230757	0.094443	0.16002	1.09	InfDown	-0.124328	0.01008	0.03637	1.22	InfUp	0.286881	FALSE	FALSE	TRUE
chr11_121246257_121247857	0.4812	0.51831	1.02	InfDown	-0.0285692	0.0045571	0.020487	1.09	InfUp	0.124328	FALSE	FALSE	TRUE
chr11_121275544_121277644	0.131	0.20214	1.04	InfDown	-0.0565835	0.025358	0.071019	1.1	InfUp	0.137504	FALSE	FALSE	TRUE
chr11_121287303_121290735	0.035879	0.079742	1.14	InfUp	0.189034	0.00014823	0.0018381	1.51	InfUp	0.594549	FALSE	FALSE	TRUE
chr11_121304976_121309457	0.11789	0.18767	1.08	InfUp	0.111031	0.81965	0.82126	1.01	InfDown	-0.0143553	FALSE	FALSE	TRUE
chr11_121317915_121321998	0.00075419	0.004604	1.22	InfDown	-0.286881	0.0074235	0.029171	1.15	InfDown	-0.201634	FALSE	TRUE	FALSE
chr11_121330678_121333257	0.3826	0.43604	1.02	InfDown	-0.0285692	0.37122	0.43491	1.01	InfDown	-0.0143553	FALSE	FALSE	TRUE
chr11_12145444_12148876	0.024685	0.060475	1.1	InfDown	-0.137504	2.8164e-05	0.00057663	1.13	InfDown	-0.176323	FALSE	FALSE	TRUE
chr11_122567044_122569976	0.061803	0.11782	1.12	InfDown	-0.163499	0.73664	0.74264	1.03	InfUp	0.0426443	FALSE	FALSE	TRUE
chr11_122584148_122589488	0.11789	0.18767	1.09	InfDown	-0.124328	0.24701	0.32907	1.13	InfUp	0.176323	FALSE	FALSE	TRUE
chr11_122625888_122628357	0.099963	0.16682	1.05	InfDown	-0.0703893	0.53021	0.56455	1.04	InfUp	0.0565835	FALSE	FALSE	TRUE
chr11_122932078_122934978	0.50627	0.53915	1.02	InfUp	0.0285692	0.51008	0.54779	1.01	InfUp	0.0143553	FALSE	FALSE	TRUE
chr11_122939344_122941944	0.0012282	0.0066008	1.17	InfUp	0.226509	7.2481e-07	6.2161e-05	1.52	InfUp	0.604071	FALSE	FALSE	TRUE
chr11_123305044_123306676	4.5536e-06	9.4333e-05	1.24	InfUp	0.31034	2.8164e-05	0.00057663	1.26	InfUp	0.333424	TRUE	FALSE	FALSE
chr11_123324144_123325857	3.0033e-06	6.8847e-05	1.35	InfUp	0.432959	0.0022401	0.012308	1.33	InfUp	0.411426	TRUE	FALSE	FALSE
chr11_123335676_123337944	9.1682e-09	1.1357e-06	1.8	InfUp	0.847997	1.0044e-05	0.00029201	1.86	InfUp	0.895303	TRUE	FALSE	FALSE
chr11_123374244_123376544	0.33557	0.39617	1.07	InfUp	0.0976108	0.24701	0.32907	1.02	InfDown	-0.0285692	FALSE	FALSE	TRUE
chr11_124491757_124494044	0.0021794	0.010132	1.16	InfDown	-0.214125	0.0003359	0.0031688	1.22	InfDown	-0.286881	FALSE	FALSE	TRUE
chr11_124939714_124941876	0.00012648	0.0011905	1.65	InfDown	-0.722466	0.00012208	0.0015403	1.58	InfDown	-0.659925	TRUE	FALSE	FALSE
chr11_124980444_124982676	0.015192	0.04199	1.06	InfDown	-0.0840643	0.0022401	0.012308	1.11	InfDown	-0.15056	FALSE	FALSE	TRUE
chr11_125460848_125463476	0.00030033	0.0022863	1.26	InfDown	-0.333424	0.00102	0.007012	1.24	InfDown	-0.31034	TRUE	FALSE	FALSE
chr11_125494844_125496344	0.00017015	0.0014958	1.23	InfDown	-0.298658	0.026322	0.071576	1.2	InfDown	-0.263034	FALSE	TRUE	FALSE
chr11_125756887_125758557	0.00019672	0.0016696	1.21	InfUp	0.275007	0.62878	0.64665	1.02	InfDown	-0.0285692	FALSE	TRUE	FALSE
chr11_126137448_126140176	0.0012282	0.0066008	1.15	InfDown	-0.201634	0.058963	0.12463	1.03	InfDown	-0.0426443	FALSE	FALSE	TRUE
chr11_126180357_126182976	4.9213e-05	0.00057977	1.14	InfUp	0.189034	0.00026393	0.0026359	1.08	InfUp	0.111031	FALSE	FALSE	TRUE
chr11_126187235_126189257	0.62935	0.64562	1.05	InfUp	0.0703893	0.10578	0.1854	1.14	InfDown	-0.189034	FALSE	FALSE	TRUE
chr11_126214757_126217678	0.024685	0.060475	1.13	InfDown	-0.176323	0.011682	0.040494	1.13	InfDown	-0.176323	FALSE	FALSE	TRUE
chr11_126222044_126224587	0.0024331	0.011003	1.14	InfUp	0.189034	0.020477	0.060309	1.23	InfUp	0.298658	FALSE	FALSE	TRUE
chr11_126237544_126239987	0.0033559	0.013899	1.21	InfUp	0.275007	0.44974	0.49766	1.06	InfUp	0.0840643	FALSE	TRUE	FALSE
chr11_126255278_126257976	0.010737	0.032545	1.22	InfUp	0.286881	0.20127	0.28682	1.01	InfUp	0.0143553	FALSE	TRUE	FALSE
chr11_126333657_126335876	0.43138	0.47666	1.02	InfDown	-0.0285692	0.3905	0.44994	1.02	InfDown	-0.0285692	FALSE	FALSE	TRUE
chr11_127908457_127910944	0.44376	0.48644	1.01	InfUp	0.0143553	0.00026393	0.0026359	1.14	InfUp	0.189034	FALSE	FALSE	TRUE
chr11_128351748_128354476	0.25934	0.3287	1.04	InfUp	0.0565835	1.4393e-05	0.00036927	1.21	InfUp	0.275007	FALSE	FALSE	TRUE
chr11_128422035_128424076	0.12433	0.19483	1.03	InfUp	0.0426443	0.033633	0.084419	1.04	InfUp	0.0565835	FALSE	FALSE	TRUE
chr11_128434087_128438257	0.49373	0.52874	1.01	InfUp	0.0143553	0.0025596	0.013877	1.13	InfUp	0.176323	FALSE	FALSE	TRUE
chr11_128445176_128447057	0.16795	0.24218	1.05	InfDown	-0.0703893	0.12598	0.20912	1.09	InfUp	0.124328	FALSE	FALSE	TRUE
chr11_128451544_128454044	0.3826	0.43604	1.01	InfUp	0.0143553	0.022114	0.064836	1.13	InfUp	0.176323	FALSE	FALSE	TRUE
chr11_128573187_128575476	0.11168	0.18082	1.05	InfDown	-0.0703893	0.013488	0.044805	1.08	InfUp	0.111031	FALSE	FALSE	TRUE
chr11_128586048_128590588	0.024685	0.060475	1.15	InfDown	-0.201634	0.096576	0.17423	1.09	InfDown	-0.124328	FALSE	FALSE	TRUE
chr11_128594887_128599335	0.0792	0.14075	1.08	InfDown	-0.111031	0.026322	0.071576	1.1	InfDown	-0.137504	FALSE	FALSE	TRUE
chr11_128641435_128643676	0.094443	0.16002	1.02	InfDown	-0.0285692	0.0012511	0.008097	1.17	InfDown	-0.226509	FALSE	FALSE	TRUE
chr11_129694686_129699144	0.13792	0.21009	1.05	InfDown	-0.0703893	0.42981	0.48165	1	InfDown	0	FALSE	FALSE	TRUE
chr11_129799548_129801544	0.024685	0.060475	1.1	InfDown	-0.137504	0.15864	0.24738	1.05	InfUp	0.0703893	FALSE	FALSE	TRUE
chr11_129818876_129821757	0.0033559	0.013899	1.2	InfDown	-0.263034	0.0074235	0.029171	1.09	InfDown	-0.124328	FALSE	FALSE	TRUE
chr11_129919357_129921844	0.0074407	0.02481	1.09	InfDown	-0.124328	0.20148	0.28682	1.01	InfUp	0.0143553	FALSE	FALSE	TRUE
chr11_129963157_129965957	3.0033e-06	6.8847e-05	1.24	InfDown	-0.31034	4.1418e-07	4.4169e-05	1.3	InfDown	-0.378512	TRUE	FALSE	FALSE
chr11_129991878_129995557	0.070099	0.12895	1.08	InfDown	-0.111031	0.21595	0.3015	1.06	InfDown	-0.0840643	FALSE	FALSE	TRUE
chr11_130002544_130005076	0.00039432	0.0028132	1.11	InfDown	-0.15056	0.42541	0.48165	1.04	InfDown	-0.0565835	FALSE	FALSE	TRUE
chr11_130015244_130018057	0.044333	0.092577	1.1	InfDown	-0.137504	0.083705	0.15916	1.05	InfUp	0.0703893	FALSE	FALSE	TRUE
chr11_130785157_130787157	0.035879	0.079742	1.12	InfDown	-0.163499	0.14862	0.23478	1.03	InfDown	-0.0426443	FALSE	FALSE	TRUE
chr11_1319135_1321476	0.34713	0.40668	1.03	InfUp	0.0426443	0.0091786	0.034319	1.17	InfDown	-0.226509	FALSE	FALSE	TRUE
chr11_1338244_1340757	0.089144	0.15348	1.04	InfDown	-0.0565835	0.00042495	0.0037656	1.16	InfDown	-0.214125	FALSE	FALSE	TRUE
chr11_134100557_134102876	0.050787	0.10248	1.07	InfUp	0.0976108	0.68461	0.6955	1.01	InfUp	0.0143553	FALSE	FALSE	TRUE
chr11_13483276_13486157	0.25934	0.3287	1.05	InfDown	-0.0703893	0.010529	0.037858	1.06	InfDown	-0.0840643	FALSE	FALSE	TRUE
chr11_13694776_13697878	0.68708	0.69674	1.01	InfDown	-0.0143553	0.26786	0.34873	1.02	InfDown	-0.0285692	FALSE	FALSE	TRUE
chr11_13701487_13703444	0.070099	0.12895	1.05	InfDown	-0.0703893	0.020345	0.060238	1.07	InfDown	-0.0976108	FALSE	FALSE	TRUE
[truncated: 10,265 more rows]

## Sheet: Fig2b_mono
PeakCoords	disc_rawpval	disc_fdr	disc_fc	disc_dir	disc_fclog2	val_rawpval	val_fdr	val_fc	val_dir	val_fclog2	DA_in_both	DA_in_discovery	Not_DA_in_discovery
chr1_10002501_10004501	0.50967	0.55348	1.02	InfUp	0.0285692	0.037264	0.1162	1.05	InfUp	0.0703893	FALSE	FALSE	TRUE
chr1_10009499_10012399	0.022136	0.06988	1.08	InfUp	0.111031	0.083835	0.18752	1.06	InfDown	-0.0840643	FALSE	FALSE	TRUE
chr1_100223800_100225603	0.14711	0.24181	1.05	InfUp	0.0703893	0.10915	0.2192	1.1	InfUp	0.137504	FALSE	FALSE	TRUE
chr1_100231401_100232703	0.044432	0.11012	1.07	InfDown	-0.0976108	0.35995	0.43806	1.01	InfDown	-0.0143553	FALSE	FALSE	TRUE
chr1_10049400_10052299	0.0033237	0.020281	1.11	InfDown	-0.15056	0.0029458	0.026286	1.14	InfDown	-0.189034	FALSE	FALSE	TRUE
chr1_100511598_100514399	0.58636	0.6148	1.01	InfUp	0.0143553	0.34218	0.42528	1.03	InfUp	0.0426443	FALSE	FALSE	TRUE
chr1_100731300_100732500	0.56737	0.5994	1.03	InfDown	-0.0426443	0.013859	0.065243	1.16	InfUp	0.214125	FALSE	FALSE	TRUE
chr1_100816700_100818802	0.2559	0.3454	1.07	InfUp	0.0976108	0.1504	0.2634	1.09	InfUp	0.124328	FALSE	FALSE	TRUE
chr1_10081898_10083800	0.060716	0.13557	1.07	InfDown	-0.0976108	0.12868	0.24098	1.04	InfDown	-0.0565835	FALSE	FALSE	TRUE
chr1_100824399_100826701	0.028237	0.082042	1.08	InfDown	-0.111031	0.0011505	0.01539	1.11	InfDown	-0.15056	FALSE	FALSE	TRUE
chr1_100859302_100860902	0.45177	0.50717	1.04	InfDown	-0.0565835	0.30767	0.39866	1	InfUp	0	FALSE	FALSE	TRUE
chr1_10088898_10089798	0.044432	0.11012	1.09	InfDown	-0.124328	0.083835	0.18752	1.09	InfUp	0.124328	FALSE	FALSE	TRUE
chr1_100987701_100989899	0.171	0.26746	1.01	InfUp	0.0143553	0.60367	0.62472	1.04	InfDown	-0.0565835	FALSE	FALSE	TRUE
chr1_100994999_100997603	0.0033237	0.020281	1.15	InfDown	-0.201634	0.0029458	0.026286	1.19	InfDown	-0.250962	FALSE	FALSE	TRUE
chr1_101000498_101002301	0.24044	0.3313	1.03	InfDown	-0.0426443	0.62199	0.63948	1.01	InfUp	0.0143553	FALSE	FALSE	TRUE
chr1_101092099_101094401	0.10612	0.1957	1.03	InfDown	-0.0426443	0.27472	0.37237	1.1	InfDown	-0.137504	FALSE	FALSE	TRUE
chr1_10115100_10117308	0.43263	0.49168	1.01	InfUp	0.0143553	0.47144	0.52053	1	InfUp	0	FALSE	FALSE	TRUE
chr1_10126202_10127802	0.15877	0.25483	1.07	InfUp	0.0976108	0.037264	0.1162	1.06	InfDown	-0.0840643	FALSE	FALSE	TRUE
chr1_101360398_101363003	0.00038887	0.0053267	1.25	InfDown	-0.321928	0.32475	0.41162	1.05	InfUp	0.0703893	FALSE	TRUE	FALSE
chr1_101490801_101492101	0.067036	0.14465	1.08	InfUp	0.111031	0.52856	0.5634	1.01	InfDown	-0.0143553	FALSE	FALSE	TRUE
chr1_101701101_101703201	0.39485	0.46147	1.03	InfDown	-0.0426443	0.35995	0.43806	1.06	InfUp	0.0840643	FALSE	FALSE	TRUE
chr1_101723898_101726703	0.067036	0.14465	1.07	InfUp	0.0976108	0.47144	0.52053	1	InfUp	0	FALSE	FALSE	TRUE
chr1_101756398_101758501	0.10612	0.1957	1.07	InfUp	0.0976108	0.20043	0.31008	1.07	InfDown	-0.0976108	FALSE	FALSE	TRUE
chr1_10207299_10209399	0.0016306	0.012933	1.19	InfDown	-0.250962	0.010482	0.055285	1.17	InfDown	-0.226509	FALSE	FALSE	TRUE
chr1_10437399_10439799	0.15877	0.25483	1.03	InfUp	0.0426443	0.069495	0.16804	1.04	InfDown	-0.0565835	FALSE	FALSE	TRUE
chr1_10446898_10449902	0.18379	0.27944	1.05	InfUp	0.0703893	0.0024661	0.023649	1.17	InfDown	-0.226509	FALSE	FALSE	TRUE
chr1_10473799_10476808	0.14711	0.24181	1.07	InfDown	-0.0976108	0.026306	0.094872	1.1	InfUp	0.137504	FALSE	FALSE	TRUE
chr1_10543699_10545498	5.1389e-06	0.00045029	1.36	InfUp	0.443607	0.0078157	0.046343	1.18	InfUp	0.238787	FALSE	TRUE	FALSE
chr1_108281201_108282803	0.54823	0.58399	1.01	InfDown	-0.0143553	0.41487	0.47876	1.05	InfDown	-0.0703893	FALSE	FALSE	TRUE
chr1_108328103_108329602	0.10612	0.1957	1.06	InfUp	0.0840643	0.037264	0.1162	1.08	InfUp	0.111031	FALSE	FALSE	TRUE
chr1_108418698_108420799	0.47102	0.52289	1.01	InfUp	0.0143553	0.50953	0.54851	1.01	InfDown	-0.0143553	FALSE	FALSE	TRUE
chr1_108456102_108458201	0.073835	0.154	1.05	InfDown	-0.0703893	0.00075976	0.012216	1.19	InfDown	-0.250962	FALSE	FALSE	TRUE
chr1_108478008_108480603	0.0011114	0.010091	1.6	InfUp	0.678072	0.026306	0.094872	1.21	InfUp	0.275007	FALSE	TRUE	FALSE
chr1_108482899_108485808	0.019513	0.064056	1.16	InfUp	0.214125	0.010482	0.055285	1.18	InfUp	0.238787	FALSE	FALSE	TRUE
chr1_108591699_108595001	0.10612	0.1957	1.14	InfUp	0.189034	0.041618	0.12392	1.21	InfDown	-0.275007	FALSE	FALSE	TRUE
chr1_108614197_108616002	0.039834	0.10312	1.22	InfUp	0.286881	0.22866	0.33464	1.05	InfUp	0.0703893	FALSE	FALSE	TRUE
chr1_108617198_108618703	0.017149	0.058959	1.13	InfDown	-0.176323	0.013859	0.065243	1.13	InfDown	-0.176323	FALSE	FALSE	TRUE
chr1_108683298_108685203	0.50967	0.55348	1.01	InfDown	-0.0143553	0.10915	0.2192	1.1	InfUp	0.137504	FALSE	FALSE	TRUE
chr1_109098498_109100603	0.22548	0.31837	1.07	InfUp	0.0976108	0.30767	0.39866	1.01	InfDown	-0.0143553	FALSE	FALSE	TRUE
chr1_109132908_109135408	0.64201	0.66068	1.06	InfUp	0.0840643	0.35995	0.43806	1.01	InfUp	0.0143553	FALSE	FALSE	TRUE
chr1_109188201_109190708	0.39485	0.46147	1.02	InfUp	0.0285692	0.12868	0.24098	1.05	InfDown	-0.0703893	FALSE	FALSE	TRUE
chr1_109234003_109236508	0.0054286	0.027714	1.06	InfDown	-0.0840643	0.32475	0.41162	1.02	InfDown	-0.0285692	FALSE	FALSE	TRUE
chr1_109431501_109432903	0.14711	0.24181	1.11	InfDown	-0.15056	0.10915	0.2192	1.02	InfDown	-0.0285692	FALSE	FALSE	TRUE
chr1_109504801_109507003	0.45177	0.50717	1.02	InfDown	-0.0285692	0.0012931	0.01707	1.17	InfDown	-0.226509	FALSE	FALSE	TRUE
chr1_109617598_109619803	0.025038	0.075694	1.06	InfDown	-0.0840643	0.041618	0.12392	1.05	InfDown	-0.0703893	FALSE	FALSE	TRUE
chr1_109632299_109635408	0.006345	0.030671	1.12	InfUp	0.163499	0.47144	0.52053	1.01	InfDown	-0.0143553	FALSE	FALSE	TRUE
chr1_109642401_109644102	0.18379	0.27944	1.11	InfDown	-0.15056	0.026306	0.094872	1.07	InfDown	-0.0976108	FALSE	FALSE	TRUE
chr1_109675599_109677300	0.43263	0.49168	1.04	InfDown	-0.0565835	0.0029458	0.026286	1.13	InfDown	-0.176323	FALSE	FALSE	TRUE
chr1_109703699_109706602	0.039834	0.10312	1.09	InfUp	0.124328	0.24353	0.34717	1.06	InfUp	0.0840643	FALSE	FALSE	TRUE
chr1_109727099_109728599	0.18379	0.27944	1.15	InfDown	-0.201634	0.10018	0.20902	1.12	InfUp	0.163499	FALSE	FALSE	TRUE
chr1_109756303_109757698	0.15877	0.25483	1.04	InfUp	0.0565835	0.16208	0.27514	1.1	InfUp	0.137504	FALSE	FALSE	TRUE
chr1_109824200_109826603	0.0046278	0.025022	1.11	InfDown	-0.15056	0.13926	0.25131	1.08	InfUp	0.111031	FALSE	FALSE	TRUE
chr1_109913198_109916003	0.12549	0.21834	1.07	InfDown	-0.0976108	0.10018	0.20902	1.03	InfUp	0.0426443	FALSE	FALSE	TRUE
chr1_109967397_109969908	0.00038887	0.0053267	1.1	InfUp	0.137504	0.046351	0.13223	1.05	InfUp	0.0703893	FALSE	FALSE	TRUE
chr1_110089898_110092499	0.028237	0.082042	1.1	InfDown	-0.137504	0.00030591	0.0078181	1.15	InfDown	-0.201634	FALSE	FALSE	TRUE
chr1_110097901_110099403	0.32238	0.4026	1.02	InfDown	-0.0285692	0.041618	0.12392	1.06	InfDown	-0.0840643	FALSE	FALSE	TRUE
chr1_110115204_110117701	0.14711	0.24181	1.03	InfUp	0.0426443	0.37801	0.45099	1	InfUp	0	FALSE	FALSE	TRUE
chr1_110149499_110151099	0.00060186	0.0069122	1.13	InfUp	0.176323	0.13926	0.25131	1.05	InfDown	-0.0703893	FALSE	FALSE	TRUE
chr1_110157897_110160597	0.49033	0.53781	1.01	InfDown	-0.0143553	0.52856	0.5634	1.03	InfUp	0.0426443	FALSE	FALSE	TRUE
chr1_110161201_110163804	0.00019275	0.0035232	1.12	InfDown	-0.163499	0.037264	0.1162	1.08	InfDown	-0.111031	FALSE	FALSE	TRUE
chr1_11024700_11027100	0.011425	0.045298	1.14	InfDown	-0.189034	0.013859	0.065243	1.09	InfDown	-0.124328	FALSE	FALSE	TRUE
chr1_110305401_110306403	0.28827	0.37221	1.01	InfDown	-0.0143553	0.30767	0.39866	1.04	InfDown	-0.0565835	FALSE	FALSE	TRUE
chr1_110363899_110365803	0.073835	0.154	1.18	InfUp	0.238787	0.012075	0.060232	1.13	InfUp	0.176323	FALSE	FALSE	TRUE
chr1_110532299_110534201	0.013123	0.049584	1.05	InfDown	-0.0703893	0.39633	0.46475	1.02	InfUp	0.0285692	FALSE	FALSE	TRUE
chr1_110553702_110555399	0.47102	0.52289	1.01	InfDown	-0.0143553	0.10018	0.20902	1.09	InfUp	0.124328	FALSE	FALSE	TRUE
chr1_11071801_11073902	0.097253	0.18506	1.09	InfUp	0.124328	0.60367	0.62472	1	InfDown	0	FALSE	FALSE	TRUE
chr1_110809498_110811603	5.1389e-05	0.0015848	1.33	InfDown	-0.411426	0.21429	0.32238	1.03	InfDown	-0.0426443	FALSE	TRUE	FALSE
chr1_110879899_110882608	0.088929	0.17402	1.06	InfDown	-0.0840643	0.010482	0.055285	1.1	InfDown	-0.137504	FALSE	FALSE	TRUE
chr1_110922499_110925001	0.58636	0.6148	1	InfUp	0	0.015856	0.070705	1.22	InfDown	-0.286881	FALSE	FALSE	TRUE
chr1_110949102_110951103	0.0027995	0.018117	1.06	InfDown	-0.0840643	0.00061135	0.010817	1.1	InfDown	-0.137504	FALSE	FALSE	TRUE
chr1_110963001_110964701	0.019513	0.064056	1.11	InfDown	-0.15056	0.17433	0.28672	1.09	InfUp	0.124328	FALSE	FALSE	TRUE
chr1_110975999_110977300	0.00060186	0.0069122	1.12	InfDown	-0.163499	0.076423	0.17746	1.12	InfUp	0.163499	FALSE	FALSE	TRUE
chr1_111161701_111163201	3.8426e-05	0.0013041	1.31	InfDown	-0.389567	0.32475	0.41162	1.01	InfDown	-0.0143553	FALSE	TRUE	FALSE
chr1_111169501_111171901	0.0027995	0.018117	1.35	InfDown	-0.432959	0.52856	0.5634	1.04	InfUp	0.0565835	FALSE	TRUE	FALSE
chr1_111176701_111177601	0.67762	0.69085	1	InfUp	0	0.00075976	0.012216	1.55	InfUp	0.632268	FALSE	FALSE	TRUE
chr1_111181699_111184201	0.47102	0.52289	1.09	InfDown	-0.124328	0.30767	0.39866	1.06	InfDown	-0.0840643	FALSE	FALSE	TRUE
chr1_111188099_111189499	0.025038	0.075694	1.07	InfUp	0.0976108	0.018079	0.0764	1.13	InfUp	0.176323	FALSE	FALSE	TRUE
chr1_111214300_111217001	0.044432	0.11012	1.16	InfDown	-0.214125	0.27472	0.37237	1.03	InfDown	-0.0426443	FALSE	FALSE	TRUE
chr1_111414497_111417601	0.75956	0.76534	1.02	InfUp	0.0285692	0.49047	0.53428	1.01	InfUp	0.0143553	FALSE	FALSE	TRUE
chr1_111421797_111424308	2.8379e-05	0.0010981	1.4	InfUp	0.485427	0.069495	0.16804	1.08	InfUp	0.111031	FALSE	TRUE	FALSE
chr1_111505197_111507702	0.171	0.26746	1.12	InfDown	-0.163499	0.16208	0.27514	1.04	InfDown	-0.0565835	FALSE	FALSE	TRUE
chr1_111681598_111684103	0.52898	0.56893	1.01	InfDown	-0.0143553	0.10915	0.2192	1.13	InfUp	0.176323	FALSE	FALSE	TRUE
chr1_111727003_111728801	0.015026	0.054025	1.13	InfDown	-0.176323	0.013859	0.065243	1.17	InfDown	-0.226509	FALSE	FALSE	TRUE
chr1_111732900_111736701	0.035614	0.095858	1.15	InfDown	-0.201634	0.37801	0.45099	1.01	InfUp	0.0143553	FALSE	FALSE	TRUE
chr1_111741803_111743999	0.0099133	0.04126	1.14	InfDown	-0.189034	0.16208	0.27514	1.1	InfDown	-0.137504	FALSE	FALSE	TRUE
chr1_111757700_111759601	0.2559	0.3454	1.04	InfDown	-0.0565835	0.057046	0.14927	1.12	InfDown	-0.163499	FALSE	FALSE	TRUE
chr1_111991000_111993101	7.4399e-06	0.00053108	1.13	InfDown	-0.176323	0.50953	0.54851	1.01	InfDown	-0.0143553	FALSE	FALSE	TRUE
chr1_112012898_112017603	0.50967	0.55348	1.03	InfUp	0.0426443	0.05149	0.14057	1.09	InfDown	-0.124328	FALSE	FALSE	TRUE
chr1_112031499_112033502	0.28827	0.37221	1.03	InfDown	-0.0426443	0.35995	0.43806	1.02	InfDown	-0.0285692	FALSE	FALSE	TRUE
chr1_112039599_112041503	0.00030987	0.0046609	1.34	InfDown	-0.422233	0.0029458	0.026286	1.28	InfDown	-0.356144	TRUE	FALSE	FALSE
chr1_112057898_112059002	0.0023484	0.016212	1.14	InfDown	-0.189034	0.10018	0.20902	1.1	InfDown	-0.137504	FALSE	FALSE	TRUE
chr1_112158099_112159799	0.0013492	0.0115	1.27	InfDown	-0.344828	0.05149	0.14057	1.05	InfDown	-0.0703893	FALSE	TRUE	FALSE
chr1_112274999_112277603	5.1389e-05	0.0015848	1.25	InfDown	-0.321928	0.22866	0.33464	1.04	InfDown	-0.0565835	FALSE	TRUE	FALSE
chr1_112712701_112714200	0.067036	0.14465	1.12	InfUp	0.163499	0.35995	0.43806	1.01	InfUp	0.0143553	FALSE	FALSE	TRUE
chr1_112935801_112937702	0.21104	0.30529	1.04	InfUp	0.0565835	0.35995	0.43806	1.03	InfDown	-0.0426443	FALSE	FALSE	TRUE
chr1_112972501_112974301	0.00091058	0.0089178	1.2	InfDown	-0.263034	0.0078157	0.046343	1.08	InfDown	-0.111031	FALSE	FALSE	TRUE
chr1_113008500_113010103	0.47102	0.52289	1.02	InfDown	-0.0285692	0.0035041	0.028987	1.14	InfUp	0.189034	FALSE	FALSE	TRUE
chr1_113160800_113164708	0.2559	0.3454	1.03	InfDown	-0.0426443	0.24353	0.34717	1.01	InfDown	-0.0143553	FALSE	FALSE	TRUE
chr1_113242700_113244503	0.30512	0.38798	1.04	InfDown	-0.0565835	0.32475	0.41162	1.03	InfUp	0.0426443	FALSE	FALSE	TRUE
chr1_113424400_113426603	0.21104	0.30529	1.02	InfUp	0.0285692	0.05149	0.14057	1.08	InfDown	-0.111031	FALSE	FALSE	TRUE
chr1_113498000_113500003	0.0054286	0.027714	1.15	InfDown	-0.201634	0.2344	0.34284	1.05	InfUp	0.0703893	FALSE	FALSE	TRUE
chr1_113523201_113525303	0.10612	0.1957	1.04	InfDown	-0.0565835	0.37801	0.45099	1	InfDown	0	FALSE	FALSE	TRUE
chr1_113588199_113590201	0.13601	0.22961	1.03	InfDown	-0.0426443	0.012075	0.060232	1.1	InfDown	-0.137504	FALSE	FALSE	TRUE
chr1_113615001_113616801	0.45177	0.50717	1.02	InfDown	-0.0285692	0.063044	0.15829	1.03	InfDown	-0.0426443	FALSE	FALSE	TRUE
chr1_113674598_113676901	0.35799	0.43178	1.01	InfDown	-0.0143553	0.34218	0.42528	1.04	InfDown	-0.0565835	FALSE	FALSE	TRUE
chr1_114325199_114327301	0.12549	0.21834	1.05	InfUp	0.0703893	0.39633	0.46475	1.06	InfDown	-0.0840643	FALSE	FALSE	TRUE
chr1_114353798_114355803	0.081126	0.16375	1.03	InfUp	0.0426443	0.45246	0.50606	1.01	InfDown	-0.0143553	FALSE	FALSE	TRUE
chr1_114400698_114404501	0.43263	0.49168	1.01	InfUp	0.0143553	0.057046	0.14927	1.03	InfDown	-0.0426443	FALSE	FALSE	TRUE
chr1_114446298_114448803	0.025038	0.075694	1.08	InfUp	0.111031	0.13926	0.25131	1.04	InfDown	-0.0565835	FALSE	FALSE	TRUE
chr1_114485499_114487000	0.28827	0.37221	1.05	InfDown	-0.0703893	0.13926	0.25131	1.06	InfDown	-0.0840643	FALSE	FALSE	TRUE
chr1_114489302_114491001	0.171	0.26746	1.02	InfDown	-0.0285692	0.076423	0.17746	1.07	InfDown	-0.0976108	FALSE	FALSE	TRUE
chr1_114517799_114520001	0.025038	0.075694	1.1	InfUp	0.137504	0.037264	0.1162	1.08	InfDown	-0.111031	FALSE	FALSE	TRUE
chr1_114582599_114584001	0.0016306	0.012933	1.12	InfUp	0.163499	0.50953	0.54851	1.03	InfDown	-0.0426443	FALSE	FALSE	TRUE
chr1_114650997_114652203	0.088929	0.17402	1.28	InfUp	0.356144	0.25889	0.3599	1.08	InfUp	0.111031	FALSE	FALSE	TRUE
chr1_114655299_114657908	0.35799	0.43178	1.01	InfDown	-0.0143553	0.47144	0.52053	1.02	InfDown	-0.0285692	FALSE	FALSE	TRUE
chr1_114668998_114670502	0.27185	0.35891	1.04	InfDown	-0.0565835	0.18711	0.29844	1.01	InfUp	0.0143553	FALSE	FALSE	TRUE
chr1_114999997_115002199	0.060716	0.13557	1.18	InfUp	0.238787	0.0048903	0.035351	1.25	InfUp	0.321928	FALSE	FALSE	TRUE
chr1_115024798_115026400	0.015026	0.054025	1.12	InfUp	0.163499	0.18711	0.29844	1.04	InfUp	0.0565835	FALSE	FALSE	TRUE
chr1_115123298_115125201	0.43263	0.49168	1.02	InfDown	-0.0285692	0.015856	0.070705	1.12	InfDown	-0.163499	FALSE	FALSE	TRUE
chr1_115298597_115301403	0.088929	0.17402	1.02	InfUp	0.0285692	0.34218	0.42528	1.03	InfUp	0.0426443	FALSE	FALSE	TRUE
chr1_115322600_115323900	0.0085734	0.037364	1.08	InfDown	-0.111031	0.041618	0.12392	1.08	InfDown	-0.111031	FALSE	FALSE	TRUE
chr1_115633598_115635499	0.035614	0.095858	1.09	InfDown	-0.124328	0.029628	0.10186	1.09	InfDown	-0.124328	FALSE	FALSE	TRUE
chr1_115640799_115643501	0.025038	0.075694	1.14	InfDown	-0.189034	0.00023881	0.006749	1.25	InfDown	-0.321928	FALSE	FALSE	TRUE
chr1_115648499_115652002	0.017149	0.058959	1.21	InfDown	-0.275007	0.0048903	0.035351	1.17	InfDown	-0.226509	FALSE	FALSE	TRUE
chr1_116269399_116271703	0.0054286	0.027714	1.29	InfDown	-0.367371	0.0017022	0.019099	1.26	InfDown	-0.333424	TRUE	FALSE	FALSE
chr1_116407898_116409701	0.30512	0.38798	1.08	InfDown	-0.111031	0.41487	0.47876	1.03	InfUp	0.0426443	FALSE	FALSE	TRUE
chr1_116919402_116922103	0.34001	0.41794	1.03	InfDown	-0.0426443	0.010482	0.055285	1.11	InfDown	-0.15056	FALSE	FALSE	TRUE
chr1_116922301_116924203	0.0073882	0.033988	1.22	InfDown	-0.286881	0.057046	0.14927	1.15	InfDown	-0.201634	FALSE	TRUE	FALSE
chr1_117038698_117041008	0.30512	0.38798	1.1	InfUp	0.137504	0.20043	0.31008	1.04	InfUp	0.0565835	FALSE	FALSE	TRUE
chr1_117045698_117048608	0.015026	0.054025	1.05	InfDown	-0.0703893	0.20043	0.31008	1.03	InfUp	0.0426443	FALSE	FALSE	TRUE
chr1_117050998_117052908	0.13601	0.22961	1.04	InfDown	-0.0565835	0.10915	0.2192	1.08	InfDown	-0.111031	FALSE	FALSE	TRUE
chr1_117056997_117059508	0.12549	0.21834	1.11	InfDown	-0.15056	0.49047	0.53428	1	InfDown	0	FALSE	FALSE	TRUE
chr1_117074601_117076401	5.1389e-06	0.00045029	1.44	InfUp	0.526069	0.1504	0.2634	1.09	InfUp	0.124328	FALSE	TRUE	FALSE
chr1_117079797_117083902	0.32238	0.4026	1.03	InfUp	0.0426443	0.029628	0.10186	1.11	InfUp	0.15056	FALSE	FALSE	TRUE
chr1_117098001_117100197	1.4956e-05	0.00075516	1.28	InfUp	0.356144	0.05149	0.14057	1.13	InfUp	0.176323	FALSE	TRUE	FALSE
chr1_117130101_117131102	0.52898	0.56893	1.04	InfUp	0.0565835	0.10915	0.2192	1.02	InfUp	0.0285692	FALSE	FALSE	TRUE
chr1_117147697_117150201	0.00024513	0.0040274	1.32	InfDown	-0.400538	0.0035041	0.028987	1.24	InfDown	-0.31034	TRUE	FALSE	FALSE
chr1_117395999_117397301	0.15877	0.25483	1.18	InfDown	-0.238787	0.05149	0.14057	1.05	InfDown	-0.0703893	FALSE	FALSE	TRUE
chr1_117532398_117535099	0.067036	0.14465	1.04	InfUp	0.0565835	0.72528	0.73098	1.05	InfUp	0.0703893	FALSE	FALSE	TRUE
chr1_117543199_117547001	0.006345	0.030671	1.1	InfUp	0.137504	0.24353	0.34717	1.04	InfDown	-0.0565835	FALSE	FALSE	TRUE
chr1_117550099_117552802	0.28827	0.37221	1.01	InfUp	0.0143553	0.0029458	0.026286	1.13	InfDown	-0.176323	FALSE	FALSE	TRUE
chr1_117591399_117594803	0.0023484	0.016212	1.15	InfDown	-0.201634	0.0017022	0.019099	1.12	InfDown	-0.163499	FALSE	FALSE	TRUE
chr1_11778598_11780303	0.11552	0.20683	1.11	InfDown	-0.15056	0.30767	0.39866	1.01	InfDown	-0.0143553	FALSE	FALSE	TRUE
chr1_11784898_11786402	2.8379e-05	0.0010981	1.17	InfDown	-0.226509	0.013859	0.065243	1.09	InfDown	-0.124328	FALSE	FALSE	TRUE
chr1_11790101_11791508	0.27185	0.35891	1.06	InfUp	0.0840643	0.20043	0.31008	1.07	InfUp	0.0976108	FALSE	FALSE	TRUE
chr1_11795599_11798403	0.035614	0.095858	1.21	InfDown	-0.275007	0.39633	0.46475	1.07	InfDown	-0.0976108	FALSE	FALSE	TRUE
chr1_118470999_118472902	0.49033	0.53781	1.01	InfDown	-0.0143553	0.0024661	0.023649	1.1	InfDown	-0.137504	FALSE	FALSE	TRUE
chr1_11849697_11852502	0.022136	0.06988	1.11	InfUp	0.15056	0.60367	0.62472	1	InfDown	0	FALSE	FALSE	TRUE
chr1_118580698_118582898	0.62372	0.64591	1.01	InfDown	-0.0143553	0.16208	0.27514	1.02	InfDown	-0.0285692	FALSE	FALSE	TRUE
chr1_11865298_11867703	0.067036	0.14465	1.06	InfDown	-0.0840643	0.29099	0.38583	1.03	InfUp	0.0426443	FALSE	FALSE	TRUE
chr1_11873703_11876501	0.34001	0.41794	1.05	InfDown	-0.0703893	0.49047	0.53428	1.01	InfDown	-0.0143553	FALSE	FALSE	TRUE
chr1_11967297_11970501	0.0054286	0.027714	1.16	InfUp	0.214125	0.12868	0.24098	1.07	InfUp	0.0976108	FALSE	FALSE	TRUE
chr1_119682099_119684203	0.006345	0.030671	1.16	InfDown	-0.214125	0.057046	0.14927	1.09	InfDown	-0.124328	FALSE	FALSE	TRUE
chr1_120106901_120109601	0.15877	0.25483	1.04	InfUp	0.0565835	0.010482	0.055285	1.14	InfDown	-0.189034	FALSE	FALSE	TRUE
chr1_120132801_120134104	0.24044	0.3313	1.06	InfDown	-0.0840643	2.3298e-07	0.00042872	1.5	InfDown	-0.584963	FALSE	FALSE	TRUE
chr1_12020299_12022402	0.27185	0.35891	1.03	InfDown	-0.0426443	0.026306	0.094872	1.08	InfUp	0.111031	FALSE	FALSE	TRUE
chr1_12039301_12041401	0.27185	0.35891	1.02	InfUp	0.0285692	0.39633	0.46475	1.05	InfUp	0.0703893	FALSE	FALSE	TRUE
chr1_120424298_120426701	0.073835	0.154	1.06	InfDown	-0.0840643	0.41487	0.47876	1.03	InfDown	-0.0426443	FALSE	FALSE	TRUE
chr1_12044599_12047308	0.013123	0.049584	1.86	InfDown	-0.895303	0.25889	0.3599	1.3	InfUp	0.378512	FALSE	TRUE	FALSE
chr1_120529303_120532199	0.0019611	0.014531	1.27	InfUp	0.344828	0.018079	0.0764	1.19	InfUp	0.250962	FALSE	TRUE	FALSE
chr1_120557298_120560000	0.27185	0.35891	1.03	InfUp	0.0426443	0.29099	0.38583	1.01	InfDown	-0.0143553	FALSE	FALSE	TRUE
chr1_120561197_120562301	0.054853	0.12673	1.19	InfUp	0.250962	0.27472	0.37237	1.05	InfDown	-0.0703893	FALSE	FALSE	TRUE
chr1_120566699_120568299	0.025038	0.075694	1.12	InfUp	0.163499	0.020551	0.082528	1.09	InfUp	0.124328	FALSE	FALSE	TRUE
chr1_120623403_120625103	0.0019611	0.014531	1.3	InfDown	-0.378512	0.046351	0.13223	1.09	InfDown	-0.124328	FALSE	TRUE	FALSE
chr1_120633000_120636101	0.13601	0.22961	1.03	InfDown	-0.0426443	0.45246	0.50606	1.02	InfDown	-0.0285692	FALSE	FALSE	TRUE
chr1_120659303_120661003	3.4515e-06	0.00036177	1.4	InfDown	-0.485427	0.018079	0.0764	1.17	InfDown	-0.226509	FALSE	TRUE	FALSE
chr1_120672898_120675602	0.19714	0.29223	1.02	InfDown	-0.0285692	0.10018	0.20902	1.07	InfDown	-0.0976108	FALSE	FALSE	TRUE
chr1_120684997_120688001	0.27185	0.35891	1.01	InfUp	0.0143553	0.21429	0.32238	1.04	InfUp	0.0565835	FALSE	FALSE	TRUE
chr1_120751198_120754299	0.10612	0.1957	1.07	InfUp	0.0976108	0.076423	0.17746	1.08	InfUp	0.111031	FALSE	FALSE	TRUE
chr1_120759098_120761502	0.073835	0.154	1.16	InfUp	0.214125	0.34218	0.42528	1.05	InfUp	0.0703893	FALSE	FALSE	TRUE
chr1_12078998_12081002	0.049433	0.11827	1.1	InfUp	0.137504	0.10018	0.20902	1.07	InfUp	0.0976108	FALSE	FALSE	TRUE
chr1_120836897_120839102	0.62372	0.64591	1.11	InfDown	-0.15056	0.24353	0.34717	1.36	InfDown	-0.443607	FALSE	FALSE	TRUE
chr1_120929099_120931801	0.081126	0.16375	1.17	InfUp	0.226509	0.00574	0.038848	1.08	InfDown	-0.111031	FALSE	FALSE	TRUE
chr1_120934897_120936697	1.4956e-05	0.00075516	1.6	InfUp	0.678072	0.026306	0.094872	1.2	InfUp	0.263034	FALSE	TRUE	FALSE
chr1_121096897_121098698	0.088929	0.17402	1.14	InfUp	0.189034	0.05149	0.14057	1.19	InfUp	0.250962	FALSE	FALSE	TRUE
chr1_121102597_121105599	0.28827	0.37221	1.01	InfUp	0.0143553	0.029628	0.10186	1.13	InfUp	0.176323	FALSE	FALSE	TRUE
chr1_121252298_121254703	0.11552	0.20683	1.06	InfDown	-0.0840643	0.041618	0.12392	1.41	InfUp	0.495695	FALSE	FALSE	TRUE
chr1_121257597_121259503	0.022136	0.06988	1.08	InfUp	0.111031	0.057046	0.14927	1.23	InfUp	0.298658	FALSE	FALSE	TRUE
chr1_12191599_12194403	8.9432e-05	0.0022612	1.19	InfUp	0.250962	0.27472	0.37237	1	InfDown	0	FALSE	FALSE	TRUE
chr1_12202202_12205097	0.0019611	0.014531	1.22	InfUp	0.286881	0.029628	0.10186	1.2	InfUp	0.263034	FALSE	TRUE	FALSE
chr1_12209899_12214303	0.69488	0.70631	1.02	InfDown	-0.0285692	0.54754	0.57845	1.02	InfDown	-0.0285692	FALSE	FALSE	TRUE
chr1_12217301_12218901	0.28827	0.37221	1.06	InfUp	0.0840643	0.010482	0.055285	1.16	InfUp	0.214125	FALSE	FALSE	TRUE
chr1_12220999_12222599	0.28827	0.37221	1.06	InfUp	0.0840643	0.069495	0.16804	1.13	InfUp	0.176323	FALSE	FALSE	TRUE
chr1_12232303_12234701	0.32238	0.4026	1.07	InfUp	0.0976108	0.30767	0.39866	1.02	InfUp	0.0285692	FALSE	FALSE	TRUE
chr1_12238097_12240999	0.015026	0.054025	1.14	InfUp	0.189034	0.057046	0.14927	1.14	InfUp	0.189034	FALSE	FALSE	TRUE
chr1_12243599_12245708	0.028237	0.082042	1.09	InfUp	0.124328	0.0017022	0.019099	1.2	InfUp	0.263034	FALSE	FALSE	TRUE
chr1_12254599_12257301	0.45177	0.50717	1.02	InfDown	-0.0285692	0.25889	0.3599	1.03	InfDown	-0.0426443	FALSE	FALSE	TRUE
chr1_12403900_12406499	0.19714	0.29223	1.04	InfUp	0.0565835	0.076423	0.17746	1.06	InfUp	0.0840643	FALSE	FALSE	TRUE
chr1_12435998_12437702	0.21104	0.30529	1.01	InfUp	0.0143553	0.015856	0.070705	1.13	InfDown	-0.176323	FALSE	FALSE	TRUE
chr1_13919102_13921402	0.088929	0.17402	1.38	InfUp	0.464668	0.00093729	0.013859	1.2	InfDown	-0.263034	FALSE	FALSE	TRUE
chr1_14049398_14051699	0.22548	0.31837	1.04	InfDown	-0.0565835	0.62199	0.63948	1.04	InfUp	0.0565835	FALSE	FALSE	TRUE
chr1_14056501_14058699	0.097253	0.18506	1.09	InfDown	-0.124328	0.21429	0.32238	1.03	InfDown	-0.0426443	FALSE	FALSE	TRUE
chr1_14107899_14109901	0.039834	0.10312	1.12	InfDown	-0.163499	0.32475	0.41162	1.03	InfUp	0.0426443	FALSE	FALSE	TRUE
chr1_142829204_142830904	0.67762	0.69085	1	InfUp	0	0.22866	0.33464	1.16	InfUp	0.214125	FALSE	FALSE	TRUE
chr1_142931603_142934800	0.35799	0.43178	1.05	InfUp	0.0703893	0.24353	0.34717	1.22	InfDown	-0.286881	FALSE	FALSE	TRUE
chr1_143278099_143279404	0.088929	0.17402	1.15	InfDown	-0.201634	0.21429	0.32238	1.19	InfDown	-0.250962	FALSE	FALSE	TRUE
chr1_143281599_143284404	0.088929	0.17402	1.15	InfDown	-0.201634	0.5664	0.59346	1.03	InfDown	-0.0426443	FALSE	FALSE	TRUE
chr1_143669900_143671599	0.37628	0.44662	1.1	InfDown	-0.137504	0.13926	0.25131	1.12	InfUp	0.163499	FALSE	FALSE	TRUE
chr1_143764900_143766798	0.34001	0.41794	1.02	InfUp	0.0285692	0.10915	0.2192	1.06	InfDown	-0.0840643	FALSE	FALSE	TRUE
chr1_143878998_143880699	0.15877	0.25483	1.08	InfUp	0.111031	0.0035041	0.028987	1.21	InfDown	-0.275007	FALSE	FALSE	TRUE
chr1_143913097_143915501	0.073835	0.154	1.14	InfUp	0.189034	0.25889	0.3599	1.05	InfUp	0.0703893	FALSE	FALSE	TRUE
chr1_143930401_143932001	0.054853	0.12673	1.11	InfDown	-0.15056	0.17433	0.28672	1.06	InfDown	-0.0840643	FALSE	FALSE	TRUE
chr1_143949999_143951801	0.0073882	0.033988	1.21	InfDown	-0.275007	0.091755	0.19845	1.07	InfDown	-0.0976108	FALSE	TRUE	FALSE
chr1_143953002_143954102	0.18379	0.27944	1.08	InfDown	-0.111031	0.0029458	0.026286	1.22	InfDown	-0.286881	FALSE	FALSE	TRUE
chr1_1439801_1441801	0.10612	0.1957	1.1	InfDown	-0.137504	0.0011505	0.01539	1.2	InfDown	-0.263034	FALSE	FALSE	TRUE
chr1_143990797_143993298	0.22548	0.31837	1.07	InfDown	-0.0976108	0.00075976	0.012216	1.19	InfUp	0.250962	FALSE	FALSE	TRUE
chr1_143998097_144001501	0.35799	0.43178	1.01	InfDown	-0.0143553	0.10915	0.2192	1.04	InfUp	0.0565835	FALSE	FALSE	TRUE
chr1_144009498_144011398	0.13601	0.22961	1.04	InfUp	0.0565835	0.37801	0.45099	1	InfDown	0	FALSE	FALSE	TRUE
chr1_144067502_144069698	0.43263	0.49168	1.03	InfUp	0.0426443	0.0024661	0.023649	1.2	InfUp	0.263034	FALSE	FALSE	TRUE
chr1_144084099_144086304	0.35799	0.43178	1.01	InfDown	-0.0143553	0.076423	0.17746	1.13	InfUp	0.176323	FALSE	FALSE	TRUE
chr1_144090397_144092202	0.41364	0.47684	1.09	InfDown	-0.124328	0.10915	0.2192	1.21	InfUp	0.275007	FALSE	FALSE	TRUE
chr1_144093499_144095901	0.52898	0.56893	1.07	InfDown	-0.0976108	0.1504	0.2634	1.08	InfUp	0.111031	FALSE	FALSE	TRUE
chr1_144533301_144536703	0.18379	0.27944	1.05	InfDown	-0.0703893	0.27472	0.37237	1.03	InfUp	0.0426443	FALSE	FALSE	TRUE
chr1_144702504_144703901	0.62372	0.64591	1.01	InfDown	-0.0143553	0.076423	0.17746	1.16	InfDown	-0.214125	FALSE	FALSE	TRUE
chr1_144907901_144909608	0.65999	0.67574	1.03	InfUp	0.0426443	0.27472	0.37237	1.05	InfUp	0.0703893	FALSE	FALSE	TRUE
chr1_144988303_144990699	0.0085734	0.037364	1.16	InfDown	-0.214125	0.45246	0.50606	1.01	InfUp	0.0143553	FALSE	FALSE	TRUE
chr1_145008599_145010901	0.45177	0.50717	1	InfUp	0	0.041618	0.12392	1.06	InfDown	-0.0840643	FALSE	FALSE	TRUE
chr1_145021099_145022299	0.62372	0.64591	1.02	InfDown	-0.0285692	0.16208	0.27514	1.15	InfUp	0.201634	FALSE	FALSE	TRUE
chr1_145095698_145097703	0.58636	0.6148	1.01	InfUp	0.0143553	0.27472	0.37237	1.04	InfDown	-0.0565835	FALSE	FALSE	TRUE
chr1_145127803_145130503	0.60515	0.63023	1.01	InfDown	-0.0143553	0.013859	0.065243	1.09	InfUp	0.124328	FALSE	FALSE	TRUE
chr1_145144402_145146503	0.47102	0.52289	1.05	InfUp	0.0703893	0.013859	0.065243	1.13	InfDown	-0.176323	FALSE	FALSE	TRUE
chr1_145158698_145160503	8.9432e-05	0.0022612	1.24	InfDown	-0.31034	0.00574	0.038848	1.17	InfDown	-0.226509	FALSE	TRUE	FALSE
chr1_145183598_145186100	0.10612	0.1957	1.04	InfDown	-0.0565835	0.22866	0.33464	1.08	InfDown	-0.111031	FALSE	FALSE	TRUE
chr1_145225503_145228603	0.073835	0.154	1.07	InfDown	-0.0976108	0.00075976	0.012216	1.2	InfDown	-0.263034	FALSE	FALSE	TRUE
chr1_145253098_145255003	0.39485	0.46147	1.07	InfUp	0.0976108	0.010482	0.055285	1.12	InfUp	0.163499	FALSE	FALSE	TRUE
chr1_145261499_145264004	0.14711	0.24181	1.09	InfUp	0.124328	0.49047	0.53428	1.05	InfUp	0.0703893	FALSE	FALSE	TRUE
chr1_145436901_145439898	0.19714	0.29223	1.06	InfDown	-0.0840643	0.34218	0.42528	1.02	InfUp	0.0285692	FALSE	FALSE	TRUE
chr1_145448398_145450008	0.13601	0.22961	1.04	InfUp	0.0565835	0.32475	0.41162	1.04	InfDown	-0.0565835	FALSE	FALSE	TRUE
chr1_145453997_145456801	0.11552	0.20683	1.02	InfUp	0.0285692	0.026306	0.094872	1.18	InfDown	-0.238787	FALSE	FALSE	TRUE
chr1_145506399_145508908	0.054853	0.12673	1.06	InfUp	0.0840643	0.22866	0.33464	1.02	InfDown	-0.0285692	FALSE	FALSE	TRUE
chr1_145515498_145517098	0.019513	0.064056	1.07	InfUp	0.0976108	0.091755	0.19845	1.08	InfUp	0.111031	FALSE	FALSE	TRUE
chr1_145588900_145590298	0.58636	0.6148	1.01	InfUp	0.0143553	0.37801	0.45099	1.01	InfDown	-0.0143553	FALSE	FALSE	TRUE
chr1_145609701_145611908	0.017149	0.058959	1.08	InfUp	0.111031	0.41487	0.47876	1	InfUp	0	FALSE	FALSE	TRUE
chr1_146152402_146154202	0.19714	0.29223	1.25	InfUp	0.321928	0.029628	0.10186	1.57	InfUp	0.650765	FALSE	FALSE	TRUE
chr1_146696301_146698198	3.8426e-05	0.0013041	1.3	InfDown	-0.378512	0.18711	0.29844	1.04	InfDown	-0.0565835	FALSE	TRUE	FALSE
chr1_147106098_147108401	0.088929	0.17402	1.09	InfUp	0.124328	0.00574	0.038848	1.15	InfUp	0.201634	FALSE	FALSE	TRUE
chr1_147119399_147121699	0.37628	0.44662	1.17	InfUp	0.226509	0.10915	0.2192	1.08	InfUp	0.111031	FALSE	FALSE	TRUE
chr1_147789598_147791803	0.14711	0.24181	1	InfUp	0	0.041618	0.12392	1.12	InfUp	0.163499	FALSE	FALSE	TRUE
chr1_147805703_147807903	0.171	0.26746	1.06	InfDown	-0.0840643	0.13926	0.25131	1.11	InfUp	0.15056	FALSE	FALSE	TRUE
chr1_147992903_147995203	0.47102	0.52289	1.07	InfUp	0.0976108	0.010482	0.055285	1.52	InfUp	0.604071	FALSE	FALSE	TRUE
chr1_148183399_148185203	6.8186e-05	0.0018979	1.47	InfDown	-0.555816	0.21429	0.32238	1.11	InfDown	-0.15056	FALSE	TRUE	FALSE
chr1_148240499_148242601	0.081126	0.16375	1.07	InfUp	0.0976108	0.24353	0.34717	1	InfDown	0	FALSE	FALSE	TRUE
chr1_148603997_148605900	0.015026	0.054025	1.26	InfDown	-0.333424	0.30767	0.39866	1.01	InfUp	0.0143553	FALSE	FALSE	TRUE
chr1_148766499_148768101	0.27185	0.35891	1.03	InfDown	-0.0426443	0.12868	0.24098	1.11	InfUp	0.15056	FALSE	FALSE	TRUE
chr1_149214899_149216799	0.049433	0.11827	1.09	InfDown	-0.124328	0.13926	0.25131	1.07	InfUp	0.0976108	FALSE	FALSE	TRUE
chr1_149222501_149225403	0.7441	0.75113	1.03	InfUp	0.0426443	0.17433	0.28672	1.08	InfUp	0.111031	FALSE	FALSE	TRUE
chr1_149354999_149356901	0.015026	0.054025	1.11	InfUp	0.15056	0.026306	0.094872	1.22	InfUp	0.286881	FALSE	FALSE	TRUE
chr1_149357697_149359002	0.00011651	0.0026004	1.38	InfUp	0.464668	0.00061135	0.010817	1.3	InfUp	0.378512	TRUE	FALSE	FALSE
chr1_149368597_149369697	0.00074245	0.0078718	1.66	InfUp	0.731183	1.561e-05	0.0020517	1.76	InfUp	0.815575	TRUE	FALSE	FALSE
chr1_149373600_149376299	0.21104	0.30529	1.15	InfUp	0.201634	0.041618	0.12392	1.19	InfUp	0.250962	FALSE	FALSE	TRUE
chr1_149512902_149515400	0.2559	0.3454	1.27	InfUp	0.344828	2.2366e-05	0.0023151	1.93	InfDown	-0.948601	FALSE	FALSE	TRUE
chr1_149567798_149569601	0.52898	0.56893	1.86	InfUp	0.895303	0.023285	0.088203	1.97	InfDown	-0.978196	FALSE	FALSE	TRUE
chr1_149604599_149606999	0.11552	0.20683	1.23	InfDown	-0.298658	0.026306	0.094872	1.12	InfDown	-0.163499	FALSE	FALSE	TRUE
chr1_149705998_149707201	0.24044	0.3313	1.06	InfUp	0.0840643	0.0078157	0.046343	1.13	InfDown	-0.176323	FALSE	FALSE	TRUE
chr1_149739599_149741801	0.013123	0.049584	1.2	InfUp	0.263034	0.023285	0.088203	1.11	InfUp	0.15056	FALSE	FALSE	TRUE
chr1_149758399_149760999	0.10612	0.1957	1.09	InfUp	0.124328	0.0090689	0.050998	1.13	InfDown	-0.176323	FALSE	FALSE	TRUE
chr1_149783097_149785797	0.0023484	0.016212	1.15	InfUp	0.201634	0.015856	0.070705	1.15	InfUp	0.201634	FALSE	FALSE	TRUE
chr1_149814498_149816600	0.0023484	0.016212	1.2	InfUp	0.263034	0.22866	0.33464	1.07	InfDown	-0.0976108	FALSE	FALSE	TRUE
chr1_149820798_149822603	0.13601	0.22961	1.19	InfUp	0.250962	0.16208	0.27514	1.07	InfUp	0.0976108	FALSE	FALSE	TRUE
chr1_149856797_149860502	2.8379e-05	0.0010981	1.3	InfUp	0.378512	0.012075	0.060232	1.12	InfUp	0.163499	FALSE	TRUE	FALSE
chr1_149899298_149904201	0.097253	0.18506	1.02	InfUp	0.0285692	0.29099	0.38583	1.03	InfUp	0.0426443	FALSE	FALSE	TRUE
chr1_150039001_150040301	0.049433	0.11827	1.04	InfUp	0.0565835	0.029628	0.10186	1.12	InfUp	0.163499	FALSE	FALSE	TRUE
chr1_150061101_150063002	0.031757	0.088868	1.22	InfUp	0.286881	0.00093729	0.013859	1.25	InfUp	0.321928	FALSE	FALSE	TRUE
chr1_150131501_150136503	0.11552	0.20683	1.13	InfUp	0.176323	0.057046	0.14927	1.06	InfUp	0.0840643	FALSE	FALSE	TRUE
chr1_150148701_150153203	0.11552	0.20683	1.03	InfUp	0.0426443	0.27472	0.37237	1	InfUp	0	FALSE	FALSE	TRUE
chr1_150157898_150160201	0.0054286	0.027714	1.12	InfUp	0.163499	0.32475	0.41162	1.03	InfUp	0.0426443	FALSE	FALSE	TRUE
chr1_150185399_150187101	0.14711	0.24181	1.02	InfUp	0.0285692	0.39633	0.46475	1.02	InfUp	0.0285692	FALSE	FALSE	TRUE
chr1_150240299_150242303	0.24044	0.3313	1.03	InfDown	-0.0426443	0.20043	0.31008	1.03	InfUp	0.0426443	FALSE	FALSE	TRUE
chr1_150265099_150267301	0.054853	0.12673	1.17	InfDown	-0.226509	0.00038792	0.0088611	1.31	InfDown	-0.389567	FALSE	FALSE	TRUE
chr1_150292998_150295701	0.0023484	0.016212	1.26	InfUp	0.333424	0.010482	0.055285	1.14	InfUp	0.189034	FALSE	TRUE	FALSE
chr1_150335299_150338408	0.86399	0.86472	1	InfDown	0	0.5664	0.59346	1.02	InfUp	0.0285692	FALSE	FALSE	TRUE
chr1_150523502_150526399	0.37628	0.44662	1.01	InfDown	-0.0143553	0.41487	0.47876	1.03	InfDown	-0.0426443	FALSE	FALSE	TRUE
chr1_150532999_150535602	0.15877	0.25483	1.09	InfUp	0.124328	0.60367	0.62472	1	InfUp	0	FALSE	FALSE	TRUE
chr1_150539398_150542197	3.8426e-05	0.0013041	1.52	InfUp	0.604071	0.076423	0.17746	1.06	InfUp	0.0840643	FALSE	TRUE	FALSE
chr1_150576097_150578308	0.060716	0.13557	1.16	InfUp	0.214125	0.041618	0.12392	1.13	InfUp	0.176323	FALSE	FALSE	TRUE
chr1_150582998_150587108	0.028237	0.082042	1.08	InfDown	-0.111031	0.21429	0.32238	1.02	InfDown	-0.0285692	FALSE	FALSE	TRUE
chr1_150592101_150595099	0.34001	0.41794	1.05	InfUp	0.0703893	0.20043	0.31008	1.06	InfDown	-0.0840643	FALSE	FALSE	TRUE
chr1_150600499_150603103	0.24044	0.3313	1.06	InfDown	-0.0840643	0.0090689	0.050998	1.15	InfDown	-0.201634	FALSE	FALSE	TRUE
chr1_150732698_150734604	0.025038	0.075694	1.14	InfUp	0.189034	0.22866	0.33464	1.02	InfUp	0.0285692	FALSE	FALSE	TRUE
chr1_150736798_150739108	0.022136	0.06988	1.12	InfUp	0.163499	2.7958e-06	0.0010066	1.4	InfUp	0.485427	FALSE	FALSE	TRUE
chr1_150743398_150744308	0.2559	0.3454	1.01	InfDown	-0.0143553	0.21429	0.32238	1.03	InfUp	0.0426443	FALSE	FALSE	TRUE
chr1_150760298_150766801	0.0046278	0.025022	1.1	InfUp	0.137504	0.24353	0.34717	1.06	InfUp	0.0840643	FALSE	FALSE	TRUE
chr1_150824398_150826902	0.013123	0.049584	1.05	InfUp	0.0703893	0.41487	0.47876	1.03	InfDown	-0.0426443	FALSE	FALSE	TRUE
chr1_150848098_150850403	0.52898	0.56893	1.04	InfDown	-0.0565835	0.18711	0.29844	1.02	InfDown	-0.0285692	FALSE	FALSE	TRUE
chr1_150853499_150854702	0.0016306	0.012933	1.26	InfUp	0.333424	0.30767	0.39866	1.07	InfDown	-0.0976108	FALSE	TRUE	FALSE
chr1_150897601_150900299	0.00011651	0.0026004	1.18	InfUp	0.238787	0.020551	0.082528	1.05	InfUp	0.0703893	FALSE	FALSE	TRUE
chr1_150948799_150951402	0.19714	0.29223	1.02	InfDown	-0.0285692	0.47144	0.52053	1.02	InfUp	0.0285692	FALSE	FALSE	TRUE
chr1_150978499_150981302	0.11552	0.20683	1.1	InfUp	0.137504	0.25889	0.3599	1	InfDown	0	FALSE	FALSE	TRUE
chr1_151029101_151032108	0.43263	0.49168	1.01	InfUp	0.0143553	0.4336	0.49285	1.02	InfUp	0.0285692	FALSE	FALSE	TRUE
chr1_151042003_151044208	0.13601	0.22961	1.05	InfUp	0.0703893	0.069495	0.16804	1.07	InfUp	0.0976108	FALSE	FALSE	TRUE
chr1_151128798_151132201	0.24044	0.3313	1.12	InfUp	0.163499	0.046351	0.13223	1.16	InfUp	0.214125	FALSE	FALSE	TRUE
chr1_151161898_151163003	0.56737	0.5994	1.05	InfUp	0.0703893	0.041618	0.12392	1.12	InfUp	0.163499	FALSE	FALSE	TRUE
chr1_151170398_151172598	0.00060186	0.0069122	1.19	InfUp	0.250962	0.020551	0.082528	1.1	InfUp	0.137504	FALSE	FALSE	TRUE
chr1_151226299_151228408	0.11552	0.20683	1.07	InfDown	-0.0976108	0.13926	0.25131	1.09	InfUp	0.124328	FALSE	FALSE	TRUE
chr1_151248899_151250901	0.0019611	0.014531	1.24	InfDown	-0.31034	0.58513	0.6095	1.02	InfDown	-0.0285692	FALSE	TRUE	FALSE
chr1_151253298_151255908	0.019513	0.064056	1.03	InfDown	-0.0426443	0.45246	0.50606	1.01	InfUp	0.0143553	FALSE	FALSE	TRUE
chr1_151283097_151285603	0.0085734	0.037364	1.34	InfUp	0.422233	0.013859	0.065243	1.24	InfUp	0.31034	FALSE	TRUE	FALSE
chr1_151298498_151301108	0.2559	0.3454	1.02	InfDown	-0.0285692	0.05149	0.14057	1.03	InfUp	0.0426443	FALSE	FALSE	TRUE
chr1_151318299_151320708	0.0033237	0.020281	1.23	InfDown	-0.298658	0.37801	0.45099	1.01	InfUp	0.0143553	FALSE	TRUE	FALSE
chr1_151371101_151373103	0.27185	0.35891	1.07	InfUp	0.0976108	0.037264	0.1162	1.08	InfDown	-0.111031	FALSE	FALSE	TRUE
chr1_151625299_151628198	0.22548	0.31837	1.04	InfUp	0.0565835	0.1504	0.2634	1.06	InfDown	-0.0840643	FALSE	FALSE	TRUE
chr1_151633299_151635799	0.13601	0.22961	1.04	InfUp	0.0565835	0.16208	0.27514	1.03	InfDown	-0.0426443	FALSE	FALSE	TRUE
chr1_151662999_151665403	0.10612	0.1957	1.05	InfDown	-0.0703893	0.013859	0.065243	1.12	InfDown	-0.163499	FALSE	FALSE	TRUE
chr1_151734998_151736801	0.30512	0.38798	1.05	InfDown	-0.0703893	0.47144	0.52053	1.05	InfDown	-0.0703893	FALSE	FALSE	TRUE
chr1_151839498_151841401	1.4956e-05	0.00075516	1.59	InfUp	0.669027	0.018079	0.0764	1.07	InfUp	0.0976108	FALSE	TRUE	FALSE
chr1_151881101_151883203	0.0099133	0.04126	1.11	InfDown	-0.15056	0.013859	0.065243	1.11	InfDown	-0.15056	FALSE	FALSE	TRUE
chr1_151911699_151914403	0.017149	0.058959	1.3	InfUp	0.378512	0.033276	0.10932	1.21	InfUp	0.275007	FALSE	FALSE	TRUE
[truncated: 16,254 more rows]

## Sheet: Fig2c_gran
PC1	PC2	ATB
[truncated: 46 more rows]

## Sheet: Fig2c_mono
PC1	PC2	ATB
[truncated: 32 more rows]

[truncated: 2 more sheets: Fig2d_gran, Fig2d_mono]
