# Supplementary material for: Histone acetylome-wide associations in immune cells from individuals with active Mycobacterium tuberculosis infection
Source: Nat Microbiol. 2022 Jan 31;7(2):312–26. doi: 10.1038/s41564-021-01049-w (PMC9439955; doi:10.1038/s41564-021-01049-w)
Supplement: Source Data Fig. 3 — Statistical source data. [file 41564_2021_1049_MOESM8_ESM.xlsx]

## Sheet: Fig3a,d
peak_coords	TB__22	TB__26	TB__30	TB__41	TB__25	TB__32	TB__34	TB__36	TB__37	TB__38	TB__39	TB__13	TB__14	TB__16	TB__17	TB__18	TB__19	TB__20	TB__23	TB__24	TB__1	TB__3	TB__4	TB__5	TB__6	TB__7
chr6_32545680_32547598	4.16342	3.02465	2.33274	3.02465	1.58945	3.07639	-0.0114766	3.51326	3.75661	2.19726	1.77667	-0.434541	0.593846	-0.493356	-0.0980675	1.05239	-2.03547	1.48926	0.173261	-0.247323	0.678998	0.432965	0.49178	0.432965	0.828253	1.97871
chr17_40627501_40629101	0.992277	1.46503	1.81014	0.918835	-0.266262	-0.640883	0.302235	0.253507	-0.0134413	-0.118528	-1.08144	0.481403	0.244281	-0.542196	-0.533773	0.240807	-1.05526	0.409531	0.0615689	0.693638	0.224687	0.349383	0.0480856	0.0541281	-0.129519	-0.864371
chr2_43665689_43667021	0.876511	1.37061	1.8175	0.388733	0.334116	-0.945383	-0.653713	-1.50572	0.402176	-0.67926	-1.42135	0.0571747	0.083965	0.576565	0.197892	-0.334167	0.0934319	0.152546	-0.901057	0.0736498	0.331568	0.662772	-1.71265	0.120686	-0.100902	0.148854
chr13_33310800_33312200	0.621268	1.83294	1.85175	-0.0627525	-1.95699	-0.165561	-2.17778	-3.67393	-0.35144	0.678028	-5.06169	0.850613	0.583278	-0.278462	0.103596	-0.0259758	-0.863322	0.618713	-1.09167	0.103226	0.18093	-0.408464	-0.460581	0.295972	0.011316	-0.243244
chr12_122937301_122939127	0.965313	1.12002	1.63048	0.890605	-0.0508911	0.385188	0.430515	0.847094	0.0774238	0.32605	0.76922	0.697192	-0.299331	-0.281305	0.0915272	-0.0635417	-0.176261	0.150994	0.188797	-0.308072	-0.0555666	0.000287965	0.150846	-0.0426273	0.117432	0.533195
chr11_59580672_59582672	1.02049	1.17274	1.15444	0.84731	0.248885	0.2323	0.46039	-0.113573	-0.208296	-0.176852	0.5043	0.677013	0.188923	-0.0933721	-0.36704	-0.13163	-0.122339	0.33641	-0.493106	0.00514126	0.107156	-0.172606	-0.374506	-0.325649	0.0228889	0.224131
chr4_177902035_177903499	1.33026	1.28194	1.16106	0.464169	0.132935	-0.485164	-0.0983516	-1.1365	-0.0956532	-0.869263	-1.37329	0.567253	0.190806	0.0903736	0.364306	-1.00974	-0.923064	0.284285	0.114548	0.321235	0.0554976	0.30988	-0.350764	-0.396622	0.00597738	-0.0726529
chr4_123667045_123668898	0.920963	0.949911	1.23636	1.08728	-0.260312	-0.636597	-0.129795	-0.201955	0.501292	0.50203	0.198742	0.322359	-0.590777	0.225785	-0.282846	-0.528395	0.0320257	-0.073119	0.380882	0.514084	-0.110011	0.218092	-0.00119101	-0.00818819	0.17202	0.561553
chr13_114474100_114476100	0.959817	1.26668	0.504258	1.2848	-0.157643	0.442421	0.920569	0.34024	-1.40007	0.333626	-0.111701	0.458016	-0.00474594	-0.460599	-0.208303	0.0174184	-0.182266	0.404193	0.268393	-0.292107	0.806297	-0.279285	0.100181	0.581106	0.655079	0.0359007
chr19_40047963_40049563	0.76907	0.750295	1.55673	0.909159	-0.73453	0.25045	0.018886	0.729476	0.100288	-0.105866	0.221752	0.461274	0.086448	-0.689074	-0.207313	0.077991	-0.00596422	0.346589	0.259963	-0.329915	-0.201783	-1.15608	-0.0795881	0.115456	0.0117239	-0.033692
chr4_6775404_6777010	0.968502	1.06008	1.11713	1.07195	-0.0491039	0.211561	0.865125	0.701003	-0.368516	-0.137286	0.433033	0.47602	-0.688131	0.0192347	0.0597552	0.137231	0.119529	0.730334	0.0288666	-0.88284	0.339662	0.248533	-0.0231584	-0.00786051	0.418064	0.351812
chr1_89751597_89753497	0.433379	0.966684	1.50056	0.952725	-0.861123	-0.13604	-0.585584	0.316291	0.157728	0.0575615	-1.06969	0.812927	0.196548	-0.604301	0.0542741	-0.344708	-0.0430924	0.0472249	-0.129286	0.0104141	-0.101489	-0.228143	-0.0141026	0.185998	0.0655609	0.413408
chr18_59954825_59957100	1.35732	3.91162	2.27043	-2.52483	-0.404008	-0.312585	0.218671	-2.43085	2.79382	2.33574	-2.23639	1.43849	1.77568	2.61928	2.03235	2.15394	-10.4692	1.5715	-2.19796	1.07587	1.45651	0.322301	-4.65591	1.00932	0.0931766	-1.18097
chr1_89775397_89777697	0.664618	1.15975	1.33746	0.593108	-0.0358774	0.405246	0.290717	0.196444	-0.301688	0.14842	-0.418546	0.544451	0.167064	-0.0288829	0.212525	0.0464344	-0.474468	0.104922	-0.208681	-0.363364	-0.0291075	-0.115778	-0.0994589	-0.329852	0.314811	0.0301007
chr5_176540883_176542677	1.06122	1.11315	1.33501	0.458092	-0.200614	0.348826	0.892012	0.853581	0.426242	0.575744	0.784629	0.701407	0.416513	-0.345706	-0.410673	0.380817	0.453384	0.0383327	-0.0773591	-1.15672	0.149167	-0.100139	0.0211576	0.29304	-0.20793	0.439217
chr3_172303828_172305428	1.14582	1.1228	1.09093	0.603742	0.378753	0.622219	0.281644	0.203466	1.4542	0.638393	-0.392768	0.97692	-0.0866776	-0.747448	0.311368	-0.0591288	-0.689226	-0.138967	-0.000383407	0.433543	-0.552043	-0.0554988	0.43779	0.12005	-0.320191	0.549277
chr12_69890806_69892008	0.634204	0.771081	1.27949	0.958805	-1.37089	-0.194061	-0.389999	0.084549	-0.422771	0.257286	0.217895	0.665045	0.0283651	-0.407784	-0.943557	-0.101412	0.238063	0.0567428	0.230487	0.23405	-0.657652	-0.636723	0.330337	-0.120986	-0.24528	-0.150952
chr3_36959074_36960503	0.745226	1.54925	1.27832	0.31885	-1.03393	-0.350678	-0.438696	-0.427144	0.384607	0.501915	-0.57826	0.765117	0.152661	0.863875	0.656852	0.368806	-0.466798	0.358329	-0.742682	-1.95616	0.817075	0.0801078	-1.5851	0.105429	-0.19051	-0.0585512
chr8_18588401_18589401	1.00021	1.1297	1.39178	-0.155702	0.180986	-0.148818	-0.073218	0.347008	-0.0888206	0.285447	-0.893968	0.392731	0.106065	-0.325721	0.0133622	0.0926601	-1.45229	0.71901	-0.0313216	0.485508	0.236243	-0.129944	-0.443839	0.120232	-0.0545427	-0.159677
chr2_39367336_39369199	0.872704	0.835625	1.11817	0.530084	0.163134	0.194188	0.837956	0.199314	-0.121455	0.305193	0.296104	0.126688	0.161867	-0.101003	-0.272981	-0.384092	0.0487906	-0.0379412	0.0206123	0.438059	-0.728796	-0.272989	-0.100666	0.148534	0.15299	0.292365
chr8_81933459_81935110	0.134791	0.983772	1.66105	0.152174	0.120205	-0.329446	-0.576022	-0.657966	-0.810645	0.467362	-1.01716	0.308397	0.304363	-0.236152	0.342565	0.108528	-0.397237	0.210709	-0.801715	0.160542	0.418459	-0.537184	-0.557559	-0.408852	-0.936388	-0.245128
chr14_71891089_71892689	0.788065	1.29444	1.46195	1.66397	-0.88713	-0.809136	-3.43376	2.80862	0.358766	-2.72353	-2.62191	0.152954	1.46966	0.709887	-0.213131	-0.902246	-3.43158	1.54705	-0.393079	1.06048	0.436313	-2.13766	-2.30835	-1.61049	-0.909782	0.436313
chr9_5976511_5977956	0.951817	1.04785	1.07745	0.492189	0.147114	0.160687	0.822277	0.630945	0.439497	0.218864	0.485539	0.184318	0.596943	0.223771	0.0891656	0.12896	0.333602	0.122297	-0.124299	-1.55476	0.670217	0.141917	-0.39721	-0.046705	-0.338729	-0.0753128
chr8_70601355_70603569	1.00125	1.27346	0.947314	0.316398	1.00496	0.375473	-1.08553	-0.157074	0.645755	0.425735	-1.07823	0.583574	0.220867	0.323944	-0.354985	-0.14764	-0.872955	-0.509607	-0.237882	0.994683	0.0673811	-0.275182	-0.532667	0.335489	0.0656029	-0.572061
chr11_58919098_58920799	0.426139	0.876029	1.0867	1.01541	0.347873	0.249034	-0.167092	0.0632884	0.861728	0.0469592	-0.296591	0.611139	0.118682	-0.140698	-0.647699	-0.264944	-0.230924	-0.0741705	-0.0379442	0.66656	0.123869	-0.239272	-0.651969	0.0915895	0.17817	0.105252
chr9_21982510_21984628	0.851868	1.23981	1.57137	-0.679021	-0.60111	-4.04347	-0.72943	-0.866912	1.11597	0.620883	-3.64602	-0.192685	0.704843	0.542932	0.804035	0.880471	-1.0462	-0.491701	-0.764919	-0.436782	0.841201	-0.399635	-0.25021	0.332766	-0.817709	-0.424273
chr21_35898304_35899804	0.671048	1.00917	1.35231	0.050842	0.0562064	0.498593	0.0681734	0.172904	0.610768	0.553953	-0.118184	0.462997	0.378202	0.227586	-0.00528856	0.323667	0.218049	-0.258403	-0.243779	-1.10303	0.107112	-0.0257698	-0.300211	0.0884934	0.0126688	0.363156
chr6_26043237_26045683	1.00792	0.939839	0.541974	0.618706	0.0517143	0.42163	0.392334	0.8486	0.0549151	0.553857	0.119522	0.547096	0.0111881	-0.0195272	-0.196546	-0.377061	-0.0252592	0.236725	-0.108718	-0.067898	-0.397341	0.0164975	-0.0318381	0.118943	0.0215235	0.367908
chr14_95606338_95607784	0.399268	1.26873	1.27199	0.789765	-0.675357	-1.82615	-0.816456	-3.59631	0.549648	-1.62014	-3.01668	0.277084	0.650944	0.877453	1.04422	0.0240763	-1.50461	0.143692	-1.23103	-0.281836	0.893766	-0.40588	-2.71534	-0.843317	-1.12648	0.893766
chr6_27099037_27102037	1.1461	0.707013	0.722359	0.492923	0.190369	0.814336	0.415007	0.896474	0.78564	0.585373	0.730265	0.491776	-0.0709359	-0.221903	-0.472352	-0.124336	0.498124	0.146009	-0.0875031	-0.158879	-0.580645	-0.133779	0.36427	0.235063	0.0102679	0.236391
chr10_11759619_11761041	1.01202	0.792196	1.29639	0.620148	0.125053	0.187662	1.03558	0.839807	-0.0243735	-0.284263	0.484314	0.0175035	-0.420998	0.553105	0.61247	0.137508	0.372634	0.338441	0.80179	-2.41245	1.10249	0.513803	1.00635	0.0870955	0.275738	0.799443
chr17_58515301_58516801	0.709332	0.530476	0.766719	1.06111	0.0212117	-0.949653	0.287904	0.459729	0.475881	0.110819	0.875946	0.0836907	-0.244446	0.126164	-0.0916943	-0.617991	0.708048	-0.0664151	0.00610972	0.0965339	0.354944	0.141013	-0.252042	0.101279	0.388201	0.57752
chr18_19432618_19434025	0.534418	0.753101	1.15581	0.52737	-0.757174	-1.36467	-0.0598026	-0.582294	0.00317931	-0.492562	-0.637117	-0.094343	-0.0200793	0.557999	-0.541344	0.141364	-0.116907	0.196113	-0.128208	0.00540566	-0.317672	-0.15968	-0.877244	-0.0924608	-0.148959	-0.250089
chr5_67664777_67666186	0.70863	0.999911	0.798925	0.455896	-0.228152	0.296567	-0.22471	-0.231741	0.18172	0.407383	-0.319718	0.351413	0.0737636	0.349202	-0.362373	0.227732	-0.203468	0.0881685	-0.327602	-0.196837	-0.138975	0.408301	-0.00111134	0.0828425	-0.238162	0.167035
chr7_138248698_138251600	1.09638	0.614355	0.0183311	1.36311	0.184222	0.265836	0.443798	-0.0858713	-0.360966	-0.289576	0.48319	0.0549429	-0.0653733	-0.114745	-0.392762	-0.373352	1.43636	0.0686957	0.0116846	-0.625448	0.464621	-0.690439	-0.0826203	0.180812	0.918014	0.515211
chr12_104887907_104889333	0.560928	0.71834	1.17416	0.411693	0.425558	0.258063	0.285921	0.480564	0.234371	-0.0709575	-0.265673	0.355135	-0.13933	-0.0503606	-0.170083	-0.0839546	0.183371	-0.180363	0.390513	-0.304928	0.00303842	0.210273	0.0308726	-0.0430492	0.404565	0.307175
chr13_28667782_28669490	0.673735	0.722339	0.950249	0.618393	-0.396726	-0.351016	0.54229	0.167773	-0.111306	0.392858	-0.0186926	-0.169537	0.0494707	-0.73017	0.249148	0.345404	0.174176	0.0953131	0.258404	-0.272209	0.262824	0.194734	0.114443	-0.0640437	0.119444	-0.0173445
chr7_150283098_150285199	0.699142	0.871845	0.909817	0.396595	-0.221374	0.178776	0.39174	0.182704	0.0368962	0.414458	-0.048305	0.506761	-0.1042	-0.10251	0.0264844	0.0236631	-0.386717	0.224515	0.0035472	-0.191544	-0.423035	-0.415352	-0.37265	0.235269	-0.672824	-0.0367853
chr10_11761302_11762902	0.594223	0.695439	1.06348	0.462232	0.256137	0.140712	0.304059	0.184763	0.486516	-0.0810966	0.137574	0.319525	0.0752323	-0.0943613	0.024119	0.109458	0.286085	-0.18719	0.134397	-0.667265	0.531302	0.205391	0.0996344	0.316957	0.196858	0.337959
chr2_9308380_9310382	1.02456	0.860584	0.377714	0.6574	0.429384	0.564009	0.33575	0.0791492	0.4329	0.204691	0.348519	0.90499	-0.450078	-0.138878	0.121572	-0.216597	-0.171641	0.260057	0.0265696	-0.335994	0.304618	0.0569407	0.202574	-0.0286959	0.0827232	0.517889
chr1_193506598_193507699	0.852019	1.02233	0.594091	0.476849	-0.896262	-0.0484611	-0.876184	-0.327438	0.996577	0.112463	-0.923916	0.636267	-0.00616218	-0.104132	-0.0968367	-0.0909742	-0.565899	-0.200147	-0.307981	0.735866	-1.23251	0.584779	-0.763764	0.0956679	0.308959	0.11842
chr5_74955482_74957486	0.316157	0.663066	1.13754	0.639583	-0.195874	0.604317	0.266882	-0.247338	1.07964	0.572801	-0.214436	0.217887	-0.0254295	-0.126139	0.233841	-0.10733	0.310361	0.256525	-0.11249	-0.647225	0.194493	0.0796806	-0.244899	0.152477	-0.341211	0.0371976
chr4_71871198_71873199	0.753742	0.804025	0.751743	0.65491	-0.184383	0.199528	0.202041	0.687855	0.282275	0.231711	0.226233	0.720941	0.0808691	-0.0237944	-0.0830337	-0.0865952	0.301516	0.124563	-0.254419	-0.780047	0.134337	-0.386975	-0.0694332	-0.0460847	0.218946	0.145341
chr5_154113126_154115477	0.82717	0.550923	0.677459	0.917853	-0.508455	-0.570319	0.314227	0.21337	-0.609686	-0.283092	0.633732	-0.115882	0.315758	0.161462	-0.00382537	-1.16529	0.249712	0.561005	0.00736221	-0.0103004	-0.163756	-0.168073	-0.370907	-0.0181278	-0.759296	0.56732
chr5_90764510_90766410	0.636634	0.720422	1.04316	0.208107	-0.0478171	0.377555	-0.466236	-0.518776	-0.506364	0.1365	-0.377287	-0.321513	0.0157299	0.49004	-0.0291428	-0.0571422	0.00861525	0.0180553	-0.0910033	-0.0336392	-0.344678	0.239065	0.166972	-0.0530486	-0.0279356	0.239348
chr10_64932619_64934870	0.329468	0.898459	1.26051	-0.0705638	-0.366506	0.333101	0.479205	0.24795	-0.257686	0.609971	0.0490485	0.44717	0.3341	0.0252823	-0.0631079	0.276418	-0.543668	0.108695	-0.314321	-0.270568	-0.490725	-0.170299	-0.563241	-0.18409	-0.0755983	-0.0903435
chr10_32237437_32239019	0.923139	0.627358	-0.720576	1.21323	-0.00639696	-0.249693	0.402677	-0.0446516	0.471391	0.668039	0.399099	0.136069	-0.11913	-0.0918272	-0.165709	-0.249641	0.297139	0.13648	-0.11068	0.1673	0.430067	-0.0328962	-0.206741	0.441392	-0.190389	0.0234784
chr15_33199800_33201964	0.671857	0.698382	0.741901	0.707046	-0.366	-0.146862	0.261052	-0.103141	-0.72604	0.286945	0.213662	-0.0449649	0.169133	-0.273224	-0.564845	0.147796	0.223557	0.62938	-0.658219	0.371386	0.235437	-0.177142	0.210336	0.384849	0.15759	0.258663
chr12_32038928_32041208	0.416844	0.698473	0.924618	0.604685	-0.370057	0.131389	-0.164886	0.0572437	-0.0466369	0.111792	-0.736238	0.313899	0.229409	-0.364533	0.161031	-0.290191	0.0633967	0.204755	-0.466323	0.148557	-0.0934577	0.0373483	0.112813	0.29197	0.235071	0.445664
chr2_120989294_120990982	0.421332	0.551112	1.09623	0.47688	-0.112435	0.470962	0.344808	0.226323	-0.282985	0.0519398	0.343352	0.312986	0.198075	-0.412277	-0.286454	-0.165545	0.015634	0.0905248	0.130569	0.116487	-0.207342	-0.25396	0.228234	0.0176766	-0.133246	0.00110441
chr9_5449254_5451255	0.403313	0.75162	0.993514	0.383859	0.2687	0.72769	0.177196	0.563669	0.432986	0.412573	0.0878619	0.362968	0.12798	-0.164814	-0.161015	-0.00571513	-0.0708654	0.101735	-0.184603	-0.00566922	-0.0184038	0.254808	-0.389299	0.15869	0.135978	0.0354568
chr11_46121031_46122408	0.300816	0.988051	1.38338	-0.219326	-0.945868	-0.164878	-0.395007	-1.2185	-0.50473	0.0451756	-1.2807	0.467481	0.434834	-0.391194	-0.489804	0.591168	-0.563253	0.681945	-0.794052	0.0628742	-0.109964	-0.290467	-1.09252	-0.537992	0.192061	-0.464519
chr9_115873463_115875628	0.759788	0.891926	0.132394	0.762667	0.449806	0.611335	-0.14059	-0.270214	-1.03258	0.563508	-0.0681751	0.327852	0.195042	-0.200183	-0.504326	0.314162	0.0433978	-0.200642	-0.124055	0.148751	0.622172	0.82473	0.238429	0.398614	0.382894	0.622172
chr14_55093689_55095711	0.656166	0.610901	0.793184	0.553113	-0.144069	-0.454701	-0.0598965	-0.0629218	0.00189621	-0.214515	0.0646244	0.465371	-0.157747	0.154494	0.147677	-0.330134	-0.0145412	-0.0429508	-0.143043	-0.079127	-0.0893122	-0.376441	-0.00381992	-0.18388	0.119855	-0.00223374
chr10_111896596_111897941	0.805591	0.961792	0.849199	-0.153904	0.384214	0.295809	-0.121835	-1.24437	1.06491	0.596223	-1.31847	0.172152	0.339188	0.106204	0.280197	-0.659682	-0.151143	-0.236307	-0.367444	0.516836	-0.405716	0.316496	-0.876833	0.542801	-0.320594	-0.676158
chr1_212955701_212957099	1.13441	0.83598	0.751694	-0.200956	0.823693	0.696676	0.663811	0.182666	1.38299	0.812541	0.341363	0.603288	-0.653734	0.644661	-0.158928	0.395054	0.171914	-0.591293	0.146389	-0.557349	-1.23966	0.187168	0.267575	-0.307759	0.296675	0.903574
chr18_53445398_53447076	0.511401	0.799228	0.683598	0.638077	-0.184877	-0.188856	-0.0624712	-0.420801	-0.102077	0.573516	-0.0799067	0.127026	0.160017	0.243127	-0.038956	-0.258287	-0.47919	-0.525539	0.330598	0.441204	-0.0811899	0.0713965	0.242762	-0.31155	0.256998	-0.0149344
chr11_60213367_60215403	0.451215	0.779512	0.767951	0.486853	0.24405	0.250943	-0.271905	0.206544	0.115146	0.383053	0.0142345	0.129387	-0.041855	0.315755	-0.153042	0.345372	0.125125	-0.173941	-0.211383	-0.335418	0.175339	-0.0468401	-0.460384	-0.165128	0.245434	-0.0104249
chr13_53087204_53089120	0.178516	1.15467	1.69752	0.245928	0.395679	-0.28269	-0.429995	0.869871	0.814898	0.0646221	-0.192599	0.634834	0.539166	1.05851	-0.895024	1.27992	0.325444	0.148949	-3.06949	-0.0223078	-0.0801986	0.78638	-0.107959	0.458279	0.23218	-0.334599
chr13_22026500_22028720	0.533808	0.71452	0.722227	0.517626	0.0750095	-0.228206	0.208783	-0.445728	-0.10031	0.216654	-0.535498	0.296517	-0.107936	-0.285587	-0.0706119	-0.285969	0.459973	0.225886	-0.116439	-0.115832	0.368805	0.0435847	-0.415614	-0.0213001	0.00295215	0.114388
chr6_27112869_27115580	0.644005	0.700302	0.620049	0.453303	-0.115629	0.22468	0.0430292	0.277379	0.315195	0.33994	-0.264348	0.254081	0.177891	0.0639313	-0.432891	0.144935	-0.0342763	-0.134752	0.124753	-0.163672	-0.29166	-0.179149	0.120304	-0.0552093	0.09593	0.144193
chr6_27106437_27108237	0.433731	0.752361	0.652545	0.549545	-0.0136854	0.435251	-0.458138	0.191564	0.294241	0.177691	-0.411873	0.308247	0.124165	-0.059329	-0.225802	0.208667	-0.158752	-0.0511937	-0.196029	0.050027	-0.102037	0.128734	-0.253795	-0.155909	-0.0295298	-0.341668
chr17_66575601_66577601	0.497199	0.595806	0.682077	0.601274	0.44913	-0.0647542	0.448844	-0.142207	-0.469266	0.0116049	-0.0652634	-0.120197	-0.130573	-0.203547	-0.102521	0.0828494	0.373356	-0.139702	0.116479	0.123857	-0.345842	-0.19771	-0.284161	-0.290233	-0.376922	0.277746
chr20_36329820_36331099	0.705869	1.00284	0.197994	0.56783	-0.169085	0.41863	0.546559	-0.581625	0.427754	0.330267	0.479603	0.242355	0.232728	0.368497	0.445289	0.376726	-0.0829594	-0.3835	-0.140089	-1.05905	0.445429	0.496733	-0.583491	0.151817	0.136799	-0.602552
chr13_27704182_27706082	0.77338	0.863297	0.480683	0.585706	0.649334	0.111274	0.958548	1.10598	1.26538	0.317882	-0.0555974	0.774067	0.286403	-0.488539	-0.0567103	0.662465	0.155368	-0.15341	0.0346312	-1.21427	0.896094	-0.169484	-0.0137933	0.0435496	0.224179	0.280765
chr5_100225095_100227702	1.09146	1.41418	1.26216	0.177382	-0.393193	-0.868152	-3.30207	-3.11356	0.553358	0.476242	-3.2657	0.591918	1.18404	0.776116	1.02454	0.184688	-2.98845	0.720016	-2.44713	0.95425	0.766665	-0.549968	-2.61403	-0.471653	-0.980058	0.766665
chr11_103944597_103947231	0.537943	1.12717	0.195299	0.655075	-0.115626	-0.273217	-0.166605	-0.452089	-0.487398	0.100039	-0.878243	0.315138	0.185177	0.446932	0.222863	0.493377	-0.637781	0.119644	-1.34857	0.203224	0.263548	0.423123	-0.154685	0.68809	0.279546	0.314731
chr12_100593955_100595506	0.695792	0.885248	0.46418	0.479152	0.0695088	0.623363	0.798742	1.0988	-1.57208	0.0308713	0.229913	0.763215	0.131326	0.234048	-0.256747	-0.576684	0.0719326	0.197772	0.268005	-0.832869	-0.178485	-0.0893943	0.120679	-0.171685	0.176609	0.783768
chr7_127639999_127641407	0.609187	0.434214	0.909481	0.363619	-0.293533	-0.0206378	0.37065	0.342941	0.110499	-0.54969	0.517	0.424048	0.191637	-0.134427	-0.303098	-0.014531	0.195692	0.0198089	0.0971001	-0.476231	-0.265225	-0.499584	-0.0149366	0.307261	-0.169342	0.275017
chr6_26198338_26200237	0.529875	0.643167	0.724075	0.473731	-0.0162857	0.462539	0.07639	0.511778	0.161705	0.319171	0.13363	0.186657	0.160392	0.53239	-0.257797	-0.0693264	-0.122781	0.074615	-0.0538429	-0.450307	-0.156603	-0.33653	0.06502	-0.271769	0.181339	-0.000126759
chr8_71452401_71453955	0.639071	0.76789	0.924103	0.209042	0.194617	0.310647	0.546394	0.699559	-0.433903	0.226322	0.194102	0.738879	-0.552953	-0.369502	0.333207	0.309637	0.225454	0.0658684	0.343141	-1.09373	0.342327	-0.00426971	0.0878404	0.00639572	0.0418865	-0.0154438
chr19_863060_864360	0.799788	0.440892	0.897584	0.100171	0.367377	-0.00943801	0.214293	0.550598	0.355182	0.343811	0.150354	0.236502	-0.373009	0.15641	-0.00269373	-0.241063	0.530098	0.0976335	-0.0422073	-0.36167	0.111651	-0.230038	0.463417	0.348174	0.389685	-0.0598496
chr22_30036487_30038204	0.65554	0.744975	0.661058	0.353126	0.69731	0.347599	0.293087	0.537786	0.432384	0.400093	0.00812396	0.384933	0.619211	-0.149047	-0.669564	0.183256	-0.0151826	-0.289535	-0.235063	0.170991	0.249942	-0.524574	0.0107172	0.281574	0.290481	0.191021
chr6_82706176_82708176	0.102314	1.03832	1.17433	-0.160371	0.324107	-0.18802	-0.179531	-1.41521	-0.287889	0.484911	-0.612665	0.126826	0.377227	0.389444	-0.0378426	0.384454	-0.590782	-0.451144	-0.945357	0.747176	0.316924	0.911873	-0.453389	0.252964	0.37286	-0.0943235
chr6_27791075_27793337	0.725885	0.92127	0.53687	0.376088	0.118696	0.645956	0.383716	0.844759	0.693604	0.322641	0.170029	0.846685	0.215723	0.425036	-0.272344	0.460621	-0.0757357	-0.326317	-0.140229	-1.13344	-0.149485	-0.0304147	0.206082	0.216353	-0.161134	0.23071
chr12_24966607_24968416	0.450763	1.35411	1.2439	-0.639839	-0.864277	-0.182927	-1.89952	-1.02736	0.743568	0.419849	-1.74623	0.784976	0.781629	0.144051	0.174226	0.701901	-1.62355	0.583812	-1.83246	0.285417	0.0911602	0.120566	-1.8514	0.190051	-0.474239	-0.493463
chr5_78914983_78917010	0.477898	0.837312	1.12661	-0.184105	-0.785888	-0.961967	-0.484746	-1.07258	0.233383	0.242179	-1.56634	0.0591018	0.74485	0.241311	0.284675	0.0350118	-0.604071	0.101231	-1.25165	0.389539	-0.706129	-0.211964	-0.201733	0.216146	-0.93269	-0.250971
chr13_47241500_47243200	0.86853	0.739732	0.25937	0.383168	0.631779	0.545752	0.52236	0.923175	0.485753	0.385183	-0.315158	0.626803	0.24347	-0.153492	-0.390271	-0.524037	-0.277402	0.26512	0.123307	0.0865011	-0.0274779	-0.115877	-0.0580809	-0.12311	0.260689	0.28824
chr1_149368597_149369697	1.29341	0.601558	0.00182066	0.0211375	0.663885	-0.173891	-0.196924	-0.422659	0.445072	-0.158336	0.0499102	0.351551	0.0759803	0.0153512	-1.0678	0.258249	0.0276261	0.128996	-0.110747	0.32079	0.0823306	0.211691	0.470123	-0.75413	0.243215	0.282666
chr13_33104590_33106421	0.150637	0.633706	0.816832	0.55044	-0.143961	-0.065685	-0.613918	0.584849	-1.86331	-0.307661	0.0572127	0.462085	0.200013	0.0949224	-0.297821	-0.0978575	-0.169468	-0.218937	-0.300321	0.327383	-0.412237	-0.635219	0.00423425	-0.117581	-0.574762	-0.0253596
chr10_94043200_94044919	0.533411	0.40259	0.958556	0.188849	-0.0908794	0.155506	0.333418	-0.135638	-0.358522	0.17196	0.501344	0.131841	0.0903519	-0.641086	0.183301	-0.0456857	0.372794	2.51821e-05	0.00497536	-0.0965165	-0.139967	-0.355786	0.271734	-0.478273	0.17949	0.0668883
chr11_183008_184831	0.563092	0.618838	0.762924	0.163301	0.106132	0.412779	0.0300244	-0.0864992	0.210114	-0.0271111	-0.449046	-0.181266	0.265063	0.24638	0.198848	-0.175819	0.0936224	0.0284413	0.0528515	-0.528121	0.128154	0.161365	-0.429336	0.219892	0.453083	0.233435
chr4_122103198_122104103	0.140722	0.628651	1.27607	-0.127923	-0.166802	0.947925	-0.686964	0.36968	-0.0569495	-0.631589	-1.51002	0.720408	0.250734	-0.296762	-0.303811	0.0912796	-0.82427	-0.107204	0.148905	0.320721	-1.34738	-0.187721	-0.154583	-0.223193	-0.0813574	0.286233
chr2_217276780_217277880	0.320454	0.699909	0.705519	0.369868	0.0305971	-0.132957	-0.160088	-0.232218	0.0343188	0.537357	-0.242104	0.250753	-0.0830124	0.340253	-0.319877	-0.244333	0.00746799	-0.0506368	0.0503732	0.0490136	0.240633	0.380988	-0.325603	-0.00996179	-0.151059	0.0530528
chr9_88952354_88954455	0.546482	0.504248	0.434192	0.648265	0.19408	-0.473182	0.133557	0.36956	0.559638	0.068018	0.0748997	0.176752	0.0775269	-0.0467637	-0.408572	-0.00630699	-0.28177	0.142071	0.0462603	0.300802	0.0544723	-0.354859	-0.312997	0.0938388	-0.743157	0.0945064
chr7_148277700_148281599	0.824429	0.299237	0.539947	0.520756	-0.144506	-0.388497	0.673186	0.444548	0.480873	-0.315066	0.457598	0.311525	-0.210205	-0.75312	0.371014	-0.178419	-0.0487814	0.383166	0.193885	-0.0690652	-0.252573	-0.646024	-0.022549	-0.292989	0.0752878	0.32705
chr1_228644802_228647302	0.642343	0.571668	0.411712	0.48356	0.102617	0.384581	0.0286373	0.79698	0.103138	0.233332	0.201194	0.233894	0.337596	-0.202365	-0.0543622	-0.0714454	-0.0078856	-0.084935	-0.261114	0.110617	-0.317671	-0.26136	0.0829173	0.0524549	0.0446495	-0.121798
chr2_98703280_98705705	0.615281	0.542225	0.654271	0.278021	-0.143186	-0.120684	0.638636	-0.0365217	0.393524	0.213338	0.330167	0.258515	0.285344	-0.0886052	0.153313	-0.261151	0.057312	0.00547948	-0.193228	-0.216979	0.02097	-0.0113828	0.0811321	0.0701801	0.0640051	-0.243702
chr15_53071803_53073814	0.491828	0.435849	0.743177	0.422907	-0.0151109	-0.707752	0.0697474	0.559615	0.496693	0.503365	0.0669058	0.149845	0.00250368	-0.0339491	-0.169912	-0.351892	0.379837	0.00860185	0.104042	-0.0890772	-0.0451219	-0.0992988	-0.16023	-0.989038	0.0704929	-0.0396915
chr9_115886748_115888948	0.194015	0.035611	0.843954	0.907829	-0.577413	-0.121812	0.28851	-0.181151	0.254984	-0.77622	0.750458	0.317874	-0.247765	-0.617937	-0.0686887	-0.209372	0.225786	0.331612	0.28494	-0.0164487	-0.0316403	-0.641808	0.14699	-0.109641	-0.0260375	0.418525
chr12_22195007_22197007	0.5872	0.817381	0.34821	0.64496	0.359239	0.208139	-0.197027	-0.448412	0.764855	0.63569	-0.175023	0.607694	-0.14421	-0.153633	-0.888207	0.156023	-0.247153	0.0389725	-0.354783	0.985296	0.485178	0.472616	0.10465	0.77369	-0.0832993	-0.368821
chr10_48604396_48605837	0.822311	0.440812	0.0979754	0.731809	-0.309589	-0.306578	0.306518	-0.135954	-0.512742	-0.198052	0.370615	-0.233091	-0.67621	-0.10922	-0.197127	0.499139	0.274708	0.147981	0.367787	-0.0739661	-0.0137681	0.170198	0.33629	0.457624	0.413236	0.368617
chr14_55347600_55349716	0.663413	0.702498	0.569949	0.230944	0.219169	0.441937	-0.63814	0.900603	-0.0776315	0.630464	0.33461	0.834903	-0.124621	0.0235652	-0.324475	-0.160588	0.106278	-0.406068	0.270232	-0.219226	-0.00244232	-0.157343	0.127736	0.0887056	-0.133196	0.295052
chr16_57022486_57024305	0.539908	0.46389	0.336157	0.709074	0.0115074	-0.0390363	-0.0630119	0.0583237	-0.0540483	-0.0762228	0.000643173	0.210394	-0.165822	-0.0501229	-0.366765	-0.188234	-0.0189545	0.260227	0.0219068	0.29737	-0.00262141	-0.177001	0.00594665	-0.155971	0.080887	0.182911
chr21_36850114_36851614	0.24793	0.55306	0.982172	0.241723	0.537037	0.333397	-0.315492	-0.60455	0.246679	0.565791	-0.781513	-0.312326	-0.316797	0.328275	0.267817	-0.151914	-0.413642	-0.0153387	0.0316848	0.582241	0.0232114	0.0116012	-0.0677282	0.166353	0.243239	0.347014
chr2_240916894_240919394	0.284818	0.50838	0.53142	0.772379	0.246883	0.0639745	0.0720273	0.0752723	0.455855	-0.243281	0.0870672	0.132274	0.0575351	-0.160832	0.153791	0.357537	0.352619	-0.349478	0.104942	-0.648389	0.660185	0.132505	-0.098674	0.139844	-0.0530825	-0.0315536
chr7_148260598_148262599	0.363996	0.517332	0.721681	0.445195	-0.514386	-0.110889	0.0692648	0.0980351	0.159539	0.417189	-0.0450021	0.22674	0.264513	-0.523883	-0.106893	-0.0771894	0.03727	0.0624715	0.177149	-0.0601779	0.0562264	-0.112662	-0.134965	-0.164656	-0.145213	0.0519009
chr17_45649301_45650966	0.442737	0.275367	1.16542	-0.0314776	-0.352617	0.0328837	0.0915161	0.154493	-0.280423	-0.283024	0.574696	0.179307	-0.00854145	0.207525	0.0119875	0.152947	0.195509	0.315165	-0.229221	-0.824678	-0.336016	-0.899776	0.139261	-0.179723	-0.569328	-0.172258
chr7_152363800_152366200	0.495691	0.688733	0.598683	0.358146	0.0310632	0.0562499	-0.0865203	-0.100248	0.315273	0.10054	-0.173393	0.193256	0.109584	0.251426	0.0584687	0.603518	0.135645	-0.212262	-0.400527	-0.739109	0.298738	-0.00192612	0.0898736	-0.114869	0.258365	-0.0662766
chr1_222755698_222757503	0.713743	0.499689	0.295218	0.475265	0.192493	-0.184057	0.299731	0.403261	0.113239	0.0664871	0.273304	0.318039	0.167527	-0.156114	0.127839	-0.348972	0.097248	-0.0595116	-0.0870821	-0.0589729	0.254467	-0.197368	0.158932	0.0849771	0.139413	-0.200935
chr17_19090501_19092363	0.56353	0.549996	0.676753	0.256049	1.31655	1.07198	0.316288	0.315757	1.33033	0.637714	0.327041	0.416071	-0.144477	0.0740752	0.00344565	-0.372743	0.565924	-0.127087	-0.191864	-0.223345	0.519701	0.787152	0.339258	0.243932	0.191205	0.464465
chr10_91151170_91153619	0.485547	0.359327	0.769342	0.429532	0.547614	0.348771	0.0953074	0.70421	0.763393	0.233708	0.42049	0.445452	-0.226587	-0.125099	-0.181746	-0.412009	-0.331825	0.216646	0.319158	0.296009	-0.143149	-0.740111	-0.297004	-0.327401	-0.289675	-0.085094
chr1_52561001_52562600	0.253509	0.332117	0.880241	0.458286	-0.38774	-0.540973	0.520421	-0.103566	-1.15944	-0.2616	0.668594	0.20332	0.0485849	-0.283378	0.2007	-0.272361	0.435415	-0.13565	-0.135781	-0.06085	-0.266904	-0.337673	0.33497	-0.171599	-0.14137	0.465906
chr1_947598_949703	0.154635	0.514201	0.869314	0.406097	0.402788	-0.0427877	0.1696	0.588107	0.178328	0.21114	0.536698	0.447235	0.0225992	-0.424481	-0.223928	0.0645879	-0.344728	-0.0342622	0.116901	0.376076	0.143383	-0.0810055	-0.575333	-0.357885	-0.478633	-0.112913
chr9_5509411_5511528	0.232059	0.395011	0.598137	0.68413	0.352298	0.247401	0.221924	0.558691	0.770485	0.0184014	0.0379453	0.15889	0.0473956	-0.0893243	-0.286865	-0.0255314	0.213595	0.0424058	-0.0234157	-0.0371494	0.165732	-0.00330171	-0.253147	0.186598	-0.0256212	0.115744
chr22_32533304_32534846	0.569198	0.466137	0.524105	0.461408	-0.375505	0.214484	0.515802	0.602859	-0.139757	0.150606	0.344722	-0.11071	0.273649	-0.0901095	-0.0657534	-0.256235	0.16821	0.162245	0.420408	-0.501704	-0.202362	0.0580332	-0.104608	-0.152512	0.0874591	0.307384
chr2_175247480_175250010	0.368259	0.722004	0.517933	0.412889	0.0691318	-0.0871572	0.142173	-0.574815	-0.266256	-0.162275	-0.601481	0.3025	0.115676	-0.157483	0.160098	0.145512	-0.316471	-0.398446	-0.368913	0.517528	-0.93146	-0.299042	-0.495575	-0.301495	-0.330287	-0.174474
chr16_14376352_14377452	0.601374	0.265042	0.393375	0.800287	0.0385397	0.122262	0.597485	0.316257	0.207239	-0.178914	0.0521068	-0.954617	-0.102574	-0.124052	-0.110996	0.297997	0.159057	0.540147	0.331102	-0.0360639	0.171137	0.111836	0.0610131	0.35929	0.484211	0.355402
chr10_38320966_38322766	0.548382	0.30546	0.567248	0.582911	-0.444062	-0.765932	0.020122	-0.158965	-1.02673	-0.903644	0.136383	0.0408644	-0.167315	-0.358232	-0.383364	-0.0266652	0.130396	0.384045	0.483485	-0.103214	-0.149634	-0.748267	-0.443192	-1.01038	-0.10311	-0.117597
chr12_47057807_47059507	-0.185662	0.370995	1.1084	0.386462	0.033319	0.0892914	-0.526439	-0.0394107	0.584857	-0.191945	-0.0982434	0.153446	-0.292654	0.124345	0.418211	0.0724091	-0.245076	-0.215169	-0.215702	0.20019	0.0594123	0.696039	-0.202448	0.266186	-0.0629707	-0.0320189
chr12_110516800_110518516	0.543754	0.531495	0.778205	0.2453	0.278374	0.175154	-0.0691455	0.124615	-0.481107	-0.163443	0.156048	0.562981	-0.259445	-0.112957	-0.587911	-0.00391891	-0.182559	0.138354	-0.365358	0.810814	-0.678337	-0.448392	0.0740728	-0.0634943	0.0646311	0.0343122
chr18_21441526_21443526	0.224024	0.459844	0.693247	0.621412	0.505396	0.498633	0.474019	1.07758	-0.714204	0.246681	0.0760125	0.305688	-0.543778	-0.122391	0.442219	-0.185899	0.394035	0.0596684	0.131927	-0.481469	0.189451	-0.0891322	0.366755	-0.0481	0.57388	0.438264
chr2_87807510_87809280	0.172614	0.578545	0.173435	0.931769	-0.0235603	0.715692	0.54658	0.766419	0.674657	0.370456	0.38243	0.210222	0.309688	0.340701	-0.221322	0.0136786	0.26825	-0.135395	-0.223892	-0.561931	0.287647	0.795691	0.169191	0.269133	0.652323	0.465594
chr20_217499_219499	0.311916	0.604383	0.811219	0.163971	-0.319537	-0.372851	0.14798	0.076857	-0.58021	0.157312	0.00138019	0.428914	0.176594	-0.052901	-0.338073	0.0309161	-0.354852	0.239623	-0.281158	0.150938	0.147451	-0.0998022	-0.00268387	0.13678	-0.116604	0.0271477
chr1_161320397_161322302	0.266411	0.84094	0.294844	0.534925	-1.03981	-0.670346	-0.522366	-0.156051	-1.48594	0.197304	-0.357583	0.257936	0.211006	0.432235	-0.21027	0.303103	-0.128146	0.00980602	-0.3243	-0.55137	0.223493	0.0672152	-0.291237	-0.379535	0.0226657	0.0616756
chr22_40671495_40673795	0.395796	0.447338	0.760472	0.278254	-0.453038	-0.302977	-0.06135	0.0780611	-0.506542	0.125989	-0.199317	0.273194	0.100176	-0.127804	-0.136755	-0.258332	0.302805	0.0222778	-0.137668	-0.037894	-0.25274	-0.407871	0.120036	-0.00572217	-0.0630323	-0.184401
chr8_22875301_22877136	0.338783	0.499999	0.719643	0.30517	0.157507	0.249473	0.0379382	-0.0948423	-0.0654374	0.134342	0.116338	0.0020621	0.0414986	0.199277	-0.0932744	0.0716282	0.0472732	-0.00746231	0.100492	-0.361494	0.277363	-0.0705692	-0.11051	-0.104512	-0.127485	-0.226867
chr4_1129735_1132698	0.73686	0.520991	0.55958	0.0631356	-0.283269	-0.337879	-0.14864	0.160369	-0.18951	0.0539437	0.222001	0.348462	-0.142486	0.260651	-0.400891	-0.0896865	-0.0199591	0.348096	-0.30087	-0.00331586	-0.0531994	-0.167815	-0.0965894	0.105865	0.27918	-0.235071
chr7_28191198_28192502	-0.0530445	0.463321	1.04471	0.292885	0.572385	0.424996	-0.32685	0.0931566	-0.173002	0.258026	0.0641525	0.016777	-0.373911	0.191086	0.0311709	0.42839	-0.0707415	-0.549097	0.104589	0.221736	-0.266408	0.0383812	0.00544588	-0.215443	-0.339288	-0.536342
chr5_119723086_119724787	0.706029	0.611657	0.437558	0.220723	0.56889	-0.603353	0.0772377	-0.623764	1.11541	0.52311	-0.208758	-0.189469	-0.348364	0.172789	0.0773744	0.497965	-0.460537	-0.160528	-0.13827	0.54904	0.198007	0.142811	-0.258347	-0.34327	0.412437	-0.456767
chr7_73547799_73549599	0.49421	0.104808	0.352987	1.00452	0.208263	-0.0577919	0.148199	0.321198	0.0749885	-0.914045	-0.0289078	0.1237	-0.756858	-0.534632	-0.240343	-0.0670034	0.635079	0.36551	0.444973	0.0295732	-0.153692	-0.648747	-0.1736	-0.070525	0.103836	-0.0135464
chr11_104668798_104670598	-0.608136	0.626415	1.19466	0.759285	-0.894463	0.146802	-1.69277	-0.441714	0.108454	-1.01916	-1.85982	0.711968	0.402371	0.10174	0.43289	-0.5251	-1.93681	0.314649	-0.196438	0.694735	0.733376	-0.05948	-0.491085	-0.00114883	-0.151521	0.733376
chr2_28269410_28271780	0.0320233	0.188195	1.29796	-0.098463	-0.938277	-1.00378	-0.391254	-1.19504	-0.274351	-0.330514	-0.873743	-0.108032	-0.147653	-0.0307983	0.114268	0.0482662	-0.182963	0.364248	0.103108	-0.160445	-0.123149	-1.04714	-0.504275	-0.323013	-0.564346	-0.770429
chr1_89737597_89741303	0.319272	0.477802	0.64324	0.491706	0.175266	0.314328	0.187508	0.566372	0.367448	0.382724	0.00828664	0.375597	-0.14337	-0.541579	0.241652	0.274408	0.0524484	-0.0548737	0.0221838	-0.226467	0.0771841	-0.572656	-0.161426	-0.0141041	0.0583368	-0.0746828
chr21_36305233_36307233	0.240325	0.495169	0.613265	0.517683	0.0391389	0.427681	0.0937806	0.324133	-0.18558	0.073838	0.15921	0.411822	-0.122817	-0.0205491	0.0517825	-0.185203	-0.0100673	0.0146635	0.0146532	-0.154285	-0.0487475	-0.0666401	-0.0461154	0.0752959	-0.0549234	0.17947
chr13_77510982_77512504	0.436491	0.660894	0.408831	0.46007	0.635304	-0.187882	0.340312	0.547114	0.784303	0.559435	0.512086	-0.0440284	0.195826	0.352865	-0.116037	0.358043	-0.025936	-0.789574	-0.0360144	0.104856	0.443385	1.05315	0.31501	0.465253	0.608101	0.693561
chr21_34904505_34906514	0.639968	0.421605	0.117414	0.69987	-0.218747	0.186206	0.291392	-0.0644587	0.375458	-0.180492	0.360505	0.368487	0.134056	-0.78323	-0.0468214	-0.0584655	0.171182	0.153829	0.0741179	-0.013156	0.359005	0.11454	0.0605805	0.244791	0.34064	0.448116
chr15_76627803_76629600	0.517944	0.5365	0.190293	0.606598	-0.277208	0.211938	0.456294	0.257414	-0.300707	0.370563	0.0159312	-0.0298538	0.274509	-0.204515	-0.294503	-0.20596	0.010434	0.0363197	0.222023	0.191546	-0.204631	-0.242629	-0.20581	0.337399	0.229609	0.0745718
chr8_26161359_26163660	0.656024	0.930745	0.329376	0.0613713	-0.0987418	-0.457071	-0.499879	-0.812162	0.473473	0.294529	-0.848655	0.420338	0.303995	0.32768	0.31341	0.0975649	-0.920143	0.285157	-0.895688	0.067686	0.364097	-0.0582051	-0.808887	-0.348484	-0.0594691	-0.457274
chr10_88963019_88965037	0.347584	0.492844	0.759898	0.191749	0.178948	0.134144	0.170994	0.166823	0.0949759	0.526764	0.270142	0.249703	-0.127296	0.0357958	-0.129167	-0.0899083	0.126034	0.116933	0.00265053	-0.184745	0.269631	0.213355	0.0630394	-0.0105241	-0.0908836	0.308875
chr1_155606598_155608198	0.112043	0.347246	0.88511	0.415881	-0.00906413	0.00168738	0.155206	-0.0106883	0.336008	0.0862775	0.307322	0.242125	0.19676	-0.240203	-0.0610654	-0.0552791	0.246379	-0.27012	-0.168236	0.109641	-0.0251923	-0.239614	-0.089622	0.0361054	0.0542348	-0.0241512
chr9_79229211_79231154	0.147973	0.605611	0.824386	0.222644	-0.0213175	0.155128	0.318133	-0.671326	0.531354	0.584426	-0.162958	0.0805141	0.0144524	0.513488	-0.0410505	0.204943	-0.0477512	-0.219062	-0.0833893	-0.422144	0.192523	0.0274833	-0.207532	0.166795	0.113896	0.0267652
chr19_10977927_10979463	0.522923	0.348488	0.722344	0.250076	-0.0557966	-0.117581	0.269785	0.417868	-0.188546	-0.102663	0.105518	0.351391	-0.0992376	-0.41906	-0.0835951	-0.33128	0.185212	0.127745	0.153808	0.115016	-0.22114	-0.110486	0.246302	-0.17379	0.286176	0.116114
chr1_221049802_221051202	0.318767	0.446921	0.864577	0.115259	0.155064	0.0336122	0.0851459	0.0467578	0.0440985	0.438199	0.327687	0.0791411	-0.120916	0.400537	-0.0847623	-0.0121934	-0.0197996	-0.189219	0.104835	-0.157622	0.0529441	-0.140047	0.101646	0.00119195	0.026349	-0.170676
chr12_96740401_96741547	0.384358	0.356738	0.988081	0.166263	0.237286	0.110693	0.333423	0.608527	0.139341	-0.388093	0.121174	0.711697	0.353192	-0.435354	-0.304787	-0.659696	-0.0881405	-0.0821354	0.193937	0.311287	-0.241541	-0.508029	-0.0279806	0.0895005	-0.00313613	-0.0973415
chr22_36634204_36636004	0.0507201	0.458795	0.814925	0.429031	-0.0825343	0.0974658	-0.157866	0.151642	0.0235412	0.217746	0.0706099	0.430552	-0.184471	0.0947668	-0.368027	-0.0619516	-0.125941	-0.0330646	0.179663	0.0684741	0.00901376	-0.0836701	-0.244203	-0.236361	-0.0135916	0.00552695
chr10_77809037_77810696	0.899541	0.399721	-0.160144	0.608103	-0.332766	0.0739629	-0.0498728	-0.669782	-1.075	-0.21827	0.0251501	-0.59854	-0.395133	0.252922	0.519144	-0.126671	0.25855	0.296928	-0.17324	-0.0339591	-0.393647	-0.128396	0.275265	0.338276	0.212835	0.328128
chr2_98564905_98566380	0.336858	0.191437	0.888756	0.356772	-0.221031	-1.23675	0.188416	-0.222991	-0.513761	-0.492654	0.481052	-0.0967866	-0.321242	-0.065216	-0.0444319	-0.151812	0.250625	0.38177	-0.313956	0.36105	0.199527	-0.214867	-0.163196	-0.0125904	-0.06976	-0.317124
chr18_2958276_2961725	0.457796	0.607705	0.678443	0.0622787	0.336007	0.144083	0.141051	0.220068	0.504587	0.0776977	-0.0716529	0.566546	0.0380595	-0.0590773	-0.0510781	-0.128412	-0.388966	0.163628	-0.41215	0.271451	-0.203449	-0.00415139	-0.578963	0.000675485	0.0447241	0.00461347
chr3_45973303_45974703	0.237264	0.485697	0.756042	0.307493	0.0824779	-0.088225	0.139319	-0.0121495	0.233607	0.0225625	0.166641	-0.0672917	0.0367066	0.0865542	-0.058036	0.247052	-0.541175	0.171453	-0.239659	0.364396	0.167018	0.286928	-0.22554	0.234026	0.163977	0.262275
chr8_124049001_124051060	0.166676	0.589778	0.9713	0.212141	-0.193941	-0.120385	-0.728146	-0.170103	0.356707	0.348012	-0.269193	0.701008	0.126246	-0.444417	-0.0788027	-0.0277835	-0.404534	-0.667857	-0.0668464	0.862987	-0.549536	-0.386113	-0.348059	0.133797	-0.263866	-0.0281204
chr21_40152292_40153792	0.661388	0.228575	0.45111	0.574605	0.157981	-0.201248	0.742161	0.802294	0.34835	-0.281486	0.072233	0.112196	-0.525449	-0.316543	0.196909	-0.480751	0.508419	0.285001	0.501842	-0.281623	-0.533635	-0.0498155	-0.0280696	-0.269995	-0.0954384	0.24329
chr1_150539398_150542197	0.482345	0.52309	0.766041	-0.0353313	0.317651	0.32944	0.343181	0.570284	-0.0165137	0.483148	0.303243	0.483142	0.12796	-0.416912	-0.418261	0.11792	-0.0671846	-0.0222551	0.00348313	0.192108	-0.192972	-0.192271	0.0939506	-0.0830728	-0.0470878	-0.0354984
chr12_510406_511606	0.225085	0.527297	0.696379	0.292159	0.489508	0.475738	-0.281197	0.113713	-0.778696	0.373001	0.105427	-0.339585	0.145743	0.110997	-0.274573	0.0100844	0.176456	0.00943302	-0.0201009	0.181546	0.0851482	0.0105706	-0.467141	-0.194393	-0.584909	-0.486096
chr9_20972839_20975511	0.36404	0.246914	0.772894	0.410397	1.16329e-06	0.0791709	0.337656	0.287543	-0.0974308	-0.306443	-0.160632	0.127546	0.0988573	-0.0599608	-0.228826	-0.437106	-0.287299	0.469713	0.329882	-0.0128057	0.092398	-0.232725	0.701425	-0.270358	-0.0791774	0.305772
chr4_15782598_15784735	0.543085	0.441505	0.373109	0.418342	0.531728	0.0891351	0.256826	0.260251	0.896686	-0.0797306	0.0892899	0.208949	-0.140365	-0.300221	-0.0581987	0.141434	-0.118467	-0.060646	0.107401	0.220114	0.0884188	0.258737	-0.205685	0.0357621	0.23211	0.137167
chr2_225905380_225907180	0.324689	0.304837	0.538116	0.576225	0.2815	-0.0233812	0.240916	0.399113	-0.0146238	-0.0115292	-0.0383205	0.00214039	0.0456756	0.180363	-0.0684292	0.0585744	-0.244806	0.0297871	-0.198027	0.194722	-0.0374067	0.153236	0.0435516	0.222129	0.132324	-0.0374067
chr1_172787198_172789103	0.0718858	0.423961	0.727659	0.547488	0.415485	0.858415	-0.241547	1.14336	0.886751	0.52554	0.397435	0.402103	0.00973233	-0.0690551	0.0440691	-0.0359022	-0.472105	0.191476	-0.437484	0.367166	0.516979	0.457032	0.392131	0.68454	0.453949	0.68128
chr17_68339601_68341601	0.570895	0.791221	0.421534	0.140425	0.122936	0.253731	0.322306	-0.503562	0.521134	0.404708	-0.519463	0.196668	0.230569	0.672661	0.527322	-0.111555	-0.113889	-0.306585	-0.131561	-0.963629	-0.238567	-0.468067	-0.749025	0.0272018	-0.457481	-0.143537
chr9_120544728_120546755	0.447664	0.296106	0.739255	0.29446	0.307618	0.0706849	0.452416	0.423185	0.374013	0.1553	0.363712	0.32	-0.199455	0.00834095	-0.235317	-0.501158	-0.135236	0.0709427	0.319688	0.352194	-0.286043	-0.400542	0.0936027	-0.0822159	0.218568	0.199037
chr13_50653972_50657632	0.578494	0.514325	0.429155	0.164322	0.0990348	0.331089	0.184945	0.25793	-0.193254	0.350813	0.101048	0.0673699	0.0454771	-0.0450038	-0.0652371	-0.0506549	0.0435856	0.0984739	-0.0924358	-0.00157495	-0.174823	0.180707	0.163608	0.127054	-0.018069	0.051352
chr1_228962198_228964198	0.292707	0.381944	0.954526	-0.0447076	0.11683	-0.036252	0.374833	-0.414739	0.529688	0.0443161	-0.0687038	0.111797	-0.24349	-0.141585	0.252846	0.310499	0.15352	-0.101402	-0.26888	-0.0733056	-0.0476503	0.166492	0.0122095	0.542838	0.160457	-0.203035
chr4_25929798_25931303	0.339264	0.324392	0.906579	0.14301	0.257987	0.267327	0.15403	-0.0435457	0.269367	0.304199	-0.364327	0.0147288	-0.121513	0.585812	-0.576099	-0.148422	0.308005	0.0482819	-0.0568335	-0.053959	-0.632514	-0.476193	0.474298	0.155457	-0.44966	0.364252
chr3_172279227_172281774	0.618396	0.544225	0.537331	0.000626203	-0.0103271	-0.237523	-0.344651	-0.439589	-0.0744752	0.381143	-0.310645	-0.00641312	0.026428	0.423474	0.259819	-0.393499	-0.166132	-0.200334	-0.124362	0.18102	-0.287071	-0.213732	-0.126512	0.111969	-0.0705841	0.0316457
chr11_2286372_2288000	0.165582	0.381676	1.01544	-0.0787172	0.22207	-0.0762751	-0.00281331	0.181801	0.0681971	0.268807	0.0728782	-0.103225	0.231863	-0.137542	-0.130437	0.291463	-0.0670409	0.060504	-0.0910915	-0.0544931	0.636679	0.402173	0.208426	0.10065	-0.00686232	-0.184055
chr18_47813806_47815148	0.359278	0.580719	0.181259	0.572141	0.33846	0.194717	0.0280536	-0.15861	0.1985	0.0412385	-0.0917595	0.0429514	-0.00575203	0.176099	-0.0445591	0.0359381	-0.19512	-0.380824	0.237286	0.13398	0.134504	0.416774	-0.249196	0.253635	-0.063906	-0.065346
chr12_46377606_46378816	0.471479	0.705259	0.625585	-0.170573	-0.0382801	-0.215868	-0.164545	0.0423063	0.147522	0.346047	-0.769308	0.378481	0.127561	0.284191	0.107072	0.0634187	-0.323995	0.118759	-0.325011	-0.430477	0.00805529	0.179888	-0.243794	-0.296498	-0.229195	-0.274385
chr3_59371223_59373503	0.189555	0.433962	0.9552	-0.091712	0.551883	0.188525	-0.180675	-0.664875	0.529139	0.37461	-0.49802	-0.0830037	0.0917275	0.216595	0.101175	-0.0314147	-0.0402097	-0.141822	-0.0948396	-0.018207	0.295452	-0.0626645	-0.194759	-0.184923	-0.0313197	-0.0464448
chr16_10970237_10973636	0.144075	0.550706	0.714699	0.245582	0.177082	-0.0383891	-0.0419434	-0.0540331	-0.100797	0.39731	0.0739993	0.047323	0.0668083	0.274649	0.0965743	0.199454	-0.26995	-0.115873	-0.00331497	-0.29567	0.494091	-0.108608	-0.305778	-0.102723	-0.164408	-0.00947272
chr6_27839175_27841737	0.311134	0.583896	0.488787	0.352259	-0.0257437	0.13656	-0.00359927	0.388811	-0.165502	0.423207	-0.0985264	0.501389	-0.324794	0.0184112	-0.123849	0.112299	0.0351324	0.0495613	-0.272142	0.00399199	-0.0953418	0.0485015	-0.0369513	0.210031	0.168626	-0.0362811
chr12_116485857_116487555	0.6759	0.920072	0.878782	-0.733633	-0.322312	0.260062	-0.935094	-0.95995	1.43335	0.756226	-0.758537	0.379691	0.18586	0.425439	0.333298	1.1107	-0.175258	-0.271767	-0.473634	-1.51432	0.122507	-0.180053	-1.07932	-0.243866	-0.520525	-0.816864
chr1_89663603_89665599	0.259911	0.416928	0.597599	0.421401	0.150046	0.55375	-0.0806487	0.432454	0.398951	0.245848	0.0995628	0.173057	0.0174419	-0.363894	-0.101943	-0.105242	-0.163409	0.113268	0.141012	0.289708	-0.272603	-0.0257407	-0.457216	-0.0465087	-0.503762	-0.182297
chr14_89630881_89633017	0.201957	0.410305	0.742641	0.260303	-0.119063	-0.072177	0.144336	-0.0903883	-0.10242	0.146376	0.0790009	-0.0635965	-0.0108512	0.0900527	0.133953	-0.123547	-0.19874	-0.170157	0.107618	0.235267	-0.275135	0.0226505	-0.206655	0.132157	-0.0535561	-0.182857
chr16_81665609_81667692	0.202851	0.340358	0.675204	0.419464	0.229344	0.31286	-0.192143	0.0734604	0.184885	-0.06339	0.309457	0.183545	0.0103571	-0.0615491	-0.31208	0.0223287	-0.0276073	-0.121057	0.135133	0.170929	0.357099	0.0813047	0.147597	0.128551	0.138237	-0.120782
chr4_169768498_169770109	0.436103	0.695189	0.597765	-0.026517	0.264468	0.515573	-0.184013	-0.221741	0.573562	0.692097	-0.158741	0.340048	0.551581	0.0286371	0.281658	-0.243981	-0.144205	-0.0540058	-0.103374	-0.656359	0.73402	0.190455	-0.325409	-0.0391426	-0.457188	0.123169
chr6_26188137_26190075	0.416121	0.48412	0.23888	0.6249	-0.793503	0.0542485	0.0799187	0.286644	0.350497	0.269372	-0.0703934	0.367354	-0.00932397	0.326634	-0.734804	0.148031	-0.2631	0.151731	-0.240715	0.254192	-0.914261	-0.30236	0.173529	0.103684	0.21043	0.209992
chr4_130453599_130454709	0.785968	0.837947	0.504259	0.0687815	-0.428285	-1.25234	-0.423841	0.192936	0.172159	0.390783	-0.851117	-0.0128502	0.248468	0.207305	-0.0984917	-0.325322	-1.66078	0.49756	-0.126328	1.27044	0.00862244	0.582831	-0.430758	0.258872	-0.1535	-0.0488472
chr4_119958602_119960599	0.409574	0.263029	0.968587	-0.156713	1.00948	0.440233	0.0860213	-1.12954	0.917882	-0.233654	0.27755	-0.018906	0.226469	-0.220492	0.323463	-0.156012	-0.11498	-0.449507	0.275476	0.13449	0.615989	0.0959346	0.247028	0.128438	-0.241156	-0.0205674
chr5_75859895_75861726	0.202133	0.0668928	0.889351	0.436276	-0.43286	-0.322351	0.51081	0.498598	-0.483976	-0.0970442	0.795281	-0.223777	0.00239027	-0.230282	-0.188329	-0.0916306	0.47918	0.284256	0.372084	-0.403891	0.272643	-0.51261	0.179309	0.102129	0.0466661	0.0429593
chr20_48954799_48956499	0.00647453	0.299717	0.69565	0.572666	0.233521	0.401681	-0.0306735	0.312987	-0.127003	-0.00136422	0.237408	0.041602	0.175038	-0.269937	-0.221969	-0.194469	0.178103	-0.158279	0.10128	0.34863	0.0189142	0.0881797	-0.0386959	0.109449	-0.221761	0.0663003
chr6_126231337_126232937	0.229603	0.372779	0.447847	0.720124	0.275263	0.00255568	0.580236	0.309918	0.391654	0.273571	0.0775557	0.242381	-0.767518	-0.0170872	0.551093	0.00734859	-0.070395	0.318551	0.290976	-0.555349	0.0214651	-0.0592523	-0.0153424	-0.619658	-0.549901	0.439351
chr9_6428639_6429954	0.242624	0.421218	0.535537	0.546255	-0.328563	0.265652	0.174133	0.680528	0.0746862	0.704363	0.0423562	0.594624	-0.240787	-0.0516227	-0.641909	-0.233491	-0.0366949	0.130054	0.375856	0.10397	0.0615631	-0.0645549	0.636672	0.212103	0.366375	0.163855
chr7_130694799_130696899	0.856634	0.504008	0.246326	0.0492042	0.68244	0.854752	0.803196	0.550751	0.353833	0.308931	0.362063	-0.148974	-0.088391	0.0116062	0.504004	-0.00125871	0.188531	-0.105087	0.470559	-0.830991	-0.226586	0.145575	-0.141234	0.0714885	0.0176119	0.302561
chr2_231275636_231277410	0.464762	0.423122	0.327125	0.41219	0.0983758	-0.121951	0.0550445	0.423535	0.0378495	0.0446735	-0.0362819	0.24656	-0.0993396	-0.0399568	-0.088888	-0.0951507	-0.156309	0.192007	-0.0741364	0.115214	0.104274	0.068535	-0.0642679	-0.0849398	0.161512	0.104274
chr3_37176403_37178167	0.414632	0.447025	0.260032	0.673363	0.533328	-0.503263	0.19017	-0.790275	-1.29176	-1.31661	-0.208738	-0.0184971	-0.573926	-0.253334	-0.199025	0.522478	-0.216738	0.349215	-0.295989	0.685816	0.225219	0.0265089	-0.178417	0.461256	-0.27494	0.184749
chr4_77115198_77116498	0.0255014	0.481728	0.735818	0.284039	-0.178175	-0.15075	-0.368208	-0.207684	-0.287807	0.215072	-0.490072	-0.0635769	0.0927233	-0.095719	-0.0792052	0.276885	-0.207585	-0.237691	0.140503	0.173666	0.0140157	0.212166	-0.0703036	-0.115344	-0.396287	-0.230545
chr12_6960106_6961706	0.655406	0.553232	0.172863	0.278778	0.0535038	0.166234	0.254147	-0.0164941	-0.221967	0.544602	0.345134	0.513964	0.0270355	-0.347843	-0.358552	-0.145153	0.42735	-0.320102	0.0907958	0.112505	-0.196132	-0.0438085	0.170321	0.00659157	0.0778938	0.1085
chr1_161358701_161360503	0.18548	0.479952	0.601428	0.288635	0.285143	-0.0983394	0.230848	0.118834	-0.155565	0.159724	-0.0199831	0.189014	0.00133872	0.0557955	-0.127602	0.00658516	-0.0935571	-0.0516532	-0.0202006	0.0402794	0.324565	0.176956	-0.0623468	-0.0121895	0.141399	0.129953
chr1_159849398_159851098	0.467574	0.61886	0.279736	0.295313	0.422378	0.20584	-0.179381	0.107471	0.553735	0.244403	-0.0667392	0.361643	0.105568	0.375884	-0.404791	0.319663	-0.127473	-0.255162	-0.124926	-0.250405	0.469815	0.313284	0.187034	0.0892967	0.0484236	-0.189918
chr3_177144272_177145904	0.588843	0.459463	0.152405	0.553833	0.610488	0.232412	0.219749	0.382052	0.0347299	-0.299444	-0.0929782	0.49307	-0.633389	-0.653598	0.244268	-0.310185	0.319687	0.0491919	0.103584	0.387372	-0.265568	0.32525	-0.479978	0.337865	-0.0457238	0.136715
chr20_31956999_31958399	0.530975	0.182742	0.212086	0.766988	-0.0932008	0.0375206	0.185618	0.417053	0.418092	-0.477014	0.367305	0.345873	0.403006	-0.350889	0.288891	-0.275792	0.494997	-0.0442375	-0.154083	-0.707767	0.0885025	-0.98215	0.294175	-0.170718	-0.14659	0.48635
chr6_26026469_26028383	0.413134	0.407384	0.440602	0.369588	0.157657	0.529067	-0.144646	0.321346	0.54126	0.304202	-0.192937	0.256684	0.0234441	0.147946	-0.164612	0.0161894	0.0794366	0.0117703	0.130295	-0.501153	0.110341	-0.507874	0.109679	-0.102525	-0.0124425	-0.0606937
chr16_28516986_28519386	0.00688385	0.489205	0.609738	0.437968	0.120307	0.0230497	0.0320613	-0.515214	0.308652	0.330294	-0.105126	-0.0288906	0.214278	0.0955761	0.169416	0.207724	-0.122661	-0.153176	-0.102339	-0.279926	0.565029	-0.0375794	-0.355758	-0.208077	-0.262222	-0.0889971
chr6_27804311_27807437	0.348836	0.596983	0.484156	0.277617	0.0628712	0.373772	0.211892	0.497272	0.131792	0.526322	0.177423	0.289261	0.0269863	0.478081	-0.104126	0.266878	0.11154	-0.32415	0.0130405	-0.757511	-0.114013	0.0274588	0.179681	-0.166437	-0.0652213	-0.196333
chr15_42781996_42784264	0.54408	0.413843	0.374458	0.286837	0.0752716	0.120488	-0.123226	0.522042	0.243611	-0.0133005	0.240598	0.359426	-0.116744	0.294647	-0.0226637	-0.21646	-0.0278568	0.124683	-0.171478	-0.223554	0.0748891	0.0489865	0.123785	0.18754	0.250183	0.175065
chr1_59972099_59974201	0.500703	0.268505	0.353227	0.48154	-0.0911962	0.284674	-0.0180884	0.378808	0.556864	0.0627108	0.242889	-0.338619	-0.118212	-0.0639614	0.21387	0.0801654	-0.214175	0.204984	0.0567324	0.179214	-0.190199	0.148323	0.0907027	0.757308	-0.060489	0.639251
chr5_154087383_154089810	0.49786	0.340875	0.402366	0.419391	-0.032508	-0.0052206	0.491344	-0.15927	0.171278	0.491366	0.524292	-0.0506051	-0.203243	0.344861	0.418805	-0.162807	0.111148	0.160575	-0.188924	-0.42981	-0.0273089	-0.473663	0.297406	0.413037	-0.704749	0.250082
chr1_89591101_89593201	0.064234	0.307603	0.88818	0.187998	0.581674	0.502831	-0.0411543	0.137909	0.865728	0.0524479	0.136836	0.0659601	0.142704	-0.193115	-0.0804509	0.207702	-0.0501351	-0.263814	0.0634576	0.107692	-0.0171387	-0.0523682	-0.377027	-0.191182	-0.210197	-0.215336
chr6_131948583_131949775	0.533599	0.535917	0.415363	0.0600035	0.404265	0.189079	-0.495274	0.0208225	0.564889	0.384236	-0.135037	0.151043	0.0606672	0.271423	-0.0224642	-0.0605467	-0.232506	-0.16141	-0.136086	0.12988	-0.154591	-0.116031	-0.463306	-0.25911	-0.203731	-0.166618
chr6_27775068_27778883	0.561083	0.627054	0.190226	0.172827	-0.146576	0.273535	0.155727	0.350909	-0.0826925	0.36005	-0.134432	0.408899	0.162327	-0.1171	-0.208877	0.144814	-0.0496917	-0.0618839	-0.194486	-0.0840011	-0.600798	-0.0966785	-0.247969	0.0138817	-0.169872	0.0411562
chr9_79265348_79268128	0.442886	0.371272	0.629234	0.0566595	-0.0758677	-0.367298	-0.280838	-0.588372	0.644718	0.244922	-0.347926	0.148187	-0.141908	-0.0851771	0.0163293	0.0232889	0.0154079	0.064524	-0.16733	0.126679	-0.0692786	-0.0454186	-0.0557336	-0.312938	-0.187829	-0.0958254
chr11_13228831_13230372	0.237036	0.428962	0.474614	0.423447	0.00962576	0.0516339	0.0722486	0.117023	0.150579	0.0252497	0.00736863	0.232943	-0.00537805	0.0324308	-0.372004	0.134347	0.0452006	0.0603971	-0.0525445	-0.0753926	0.173178	0.383231	0.170008	0.0415104	-0.150077	0.0285586
chr16_25059286_25061474	0.144354	0.459885	0.465012	0.488969	0.0879326	0.459895	-0.144333	0.113387	0.195713	0.287017	-0.0379189	0.378054	0.0271947	0.0742531	-0.171582	-0.0932267	-0.264107	-0.0470447	-0.0818531	0.178312	-0.0974895	0.0748584	0.183795	-0.0423175	-0.239737	0.346967
chr8_119293801_119294901	0.475662	0.656597	-0.057613	0.666473	0.48261	-0.00218059	0.11211	0.697933	-1.13145	0.877744	0.14671	0.642745	-0.599413	-0.257083	-0.0163657	-0.247211	-0.217093	-0.479272	0.307813	0.865881	-0.121533	-0.157095	0.500719	0.202866	0.324584	0.308397
chr11_66956808_66958699	0.446994	0.245501	0.424437	0.419719	-0.400318	-0.0537978	-0.0691609	0.374586	-0.299511	-0.340331	0.348801	0.170675	-0.00310161	-0.0184209	0.0280977	-0.370477	0.0434392	0.160744	-0.110631	0.0996736	-0.238785	-0.102862	0.275537	0.17617	0.295169	0.00443889
chr5_139948183_139949986	0.120678	0.412147	0.786248	0.112693	0.434605	0.443018	-0.325348	-0.0923916	0.382756	0.406054	-0.0356711	-0.0283799	0.242399	-0.0107039	-0.0625867	0.0303364	-0.238358	-0.27516	0.101463	0.240991	0.193314	-0.0200939	-0.195768	-0.0537582	-0.334734	-0.401679
chr9_5458903_5460911	0.18179	0.718626	0.491713	0.206648	-0.0203433	0.316188	-0.0715323	-0.0785263	0.639743	0.33073	-1.11758	0.705724	0.125698	-0.0953294	0.155788	-0.110024	0.000381812	-0.277695	0.146732	-0.651276	0.36988	0.277841	-0.504196	0.426714	0.0389023	0.0515862
chr17_34362601_34364001	0.424604	0.530453	0.17795	0.4234	0.640776	0.378134	0.211742	-0.365303	0.156408	0.00771342	0.0298288	0.2322	0.255781	-0.432048	-0.310217	0.208302	-0.127543	-0.10546	-0.0137783	0.292765	0.555148	0.474257	0.221649	-0.268312	0.254073	0.484902
chr15_51519603_51521503	0.228955	0.534297	0.559965	0.335337	0.125195	-0.55281	-0.00707884	-0.15147	0.0940144	0.293001	-0.0184699	0.225697	-0.0661583	-0.120568	-0.732483	0.430873	-0.0678322	-0.260936	-0.087486	0.678893	0.260036	0.544158	0.109696	0.160318	0.108301	-0.141179
chr5_154061610_154063210	0.326089	0.426835	0.468949	0.261392	0.473618	0.0125953	0.216713	0.0525114	0.432189	0.297185	0.109579	0.243769	-0.0690301	-0.0207225	-0.0987777	-0.0518763	-0.0577339	0.00553494	0.0367946	0.0120424	0.347263	-0.000923902	-0.217567	0.00148152	-0.164839	0.104275
chr1_179002798_179004998	0.39288	0.436927	0.368253	0.313293	-0.398959	-0.01914	0.125665	-0.135718	-0.928621	0.0930261	0.320509	0.250575	-0.279643	0.0240924	0.0439663	-0.146682	0.0875323	0.0723091	0.175549	-0.227699	-0.181056	-0.300589	-0.163981	0.0380225	-0.118508	-0.0245532
chr17_57514288_57516501	0.291975	0.31929	0.641928	0.36023	0.141512	0.587221	0.421869	0.552997	0.714336	0.242009	0.418865	0.134855	0.168878	-0.324905	0.0130958	0.18111	0.583642	-0.0043893	0.044228	-0.796514	0.243909	0.103037	0.0781751	-0.0182893	-0.074947	0.0394073
chr19_56914531_56916138	0.541357	0.315728	0.280118	0.384884	0.0298354	0.557814	0.642915	-0.0477374	0.210495	0.18483	0.52361	0.256719	0.0826146	-0.145551	0.239948	-0.304805	0.0249229	0.24559	-0.0624473	-0.336991	0.0169239	0.00850519	-0.0448107	-0.105112	0.0708626	0.0169239
chr22_36042960_36045704	0.362922	0.339586	0.498562	0.29464	0.335816	0.381578	0.13983	0.261294	0.272259	0.136433	0.123459	0.17746	0.0766002	-0.225519	-0.0493292	-0.201105	0.104557	-0.171953	0.0895193	0.19977	-0.238663	-0.193521	-0.0432294	-0.0179887	-0.0619909	-0.213081
chr1_17371501_17372802	0.397538	0.676278	0.431833	0.354145	0.503391	-0.105127	0.996486	0.683456	0.484621	0.215407	-0.0930995	0.765236	-0.0500066	-0.0458043	-0.253669	0.234167	0.614645	0.0681097	0.110388	-1.44307	0.889472	0.33639	-0.259373	-0.319752	0.276715	0.673586
chr6_37138380_37140411	0.437441	0.330291	0.243287	0.483171	0.0698973	-0.0987604	-0.169331	0.152701	0.478415	-0.0793071	-0.111229	0.229784	-0.218763	-0.00582852	-0.308698	0.0162485	0.135063	0.23583	-0.144095	0.0604593	-0.0267253	-0.159819	-0.218356	0.0736249	-0.132832	0.152894
chr5_66584377_66585626	0.191135	0.43196	0.766644	0.0992054	-0.33679	-0.171111	-0.218311	0.00934561	-0.983528	-0.32863	-0.0352034	0.487406	-0.217424	-0.0966034	-0.37817	-0.298248	-0.0622028	0.331477	-0.128859	0.362625	-0.394062	-0.150884	-0.690103	0.12835	-0.134307	0.142318
chr16_79203392_79205636	0.247824	0.433153	0.738911	0.0343794	-0.130535	0.0552574	0.389497	-0.435262	-0.458286	0.286071	0.0155643	0.0385491	-0.106067	-0.394448	0.0064296	0.457636	0.351628	-0.207756	0.0482533	-0.194225	0.225569	0.425805	0.493222	0.381259	0.262231	0.0163012
chr11_85194031_85196139	0.577774	0.452481	0.884412	0.00928861	-0.117923	-1.05543	-0.76136	-0.294501	-0.441975	-0.459569	-0.410335	-1.54181	0.151413	0.486751	-0.629533	0.947109	-0.18855	-0.184076	0.62483	0.33387	0.78133	0.689712	-0.587628	0.874154	0.556395	-0.999729
chr16_57013181_57014752	0.42664	0.331672	-0.132862	0.76213	-0.749473	-0.342304	0.104716	0.0342811	-1.10258	-0.102112	0.211646	0.00253365	-0.316777	-0.197122	-0.178481	-0.000283966	-0.165079	0.204251	0.211629	0.439329	-0.474211	-0.316335	0.0177497	-0.0740394	0.236755	-0.00497997
chr11_66079167_66080703	0.509455	0.580066	0.556244	-0.268263	0.13174	-0.100609	0.234189	0.225822	-0.425469	0.54111	0.133704	0.355824	0.285001	-0.192542	0.12147	0.0104875	0.217339	-0.390605	-0.0761207	-0.330854	0.150511	-0.0859551	-0.118668	0.124279	0.120095	-0.376782
chr6_163878575_163882437	0.0994012	0.410041	0.60478	0.509722	-0.610975	-0.126528	-0.488678	0.0912148	-0.121779	-0.16644	-0.0715172	0.729979	0.329349	-0.641963	-0.185605	-0.107565	-0.041565	0.0970816	-0.491764	0.312054	-0.389108	-0.529624	-0.389586	-0.200091	-0.742491	-0.0105445
chr20_12989899_12991472	-0.0100128	0.401808	0.758821	0.326851	-0.188312	0.0861216	-0.0594526	0.451505	-1.55305	0.0991239	0.3343	-0.311979	-0.0460631	0.575463	-0.0388088	0.210607	0.0119293	-0.0426475	0.225852	-0.584353	0.197376	-0.182545	0.0921353	0.0655664	-0.0656371	0.304542
chr11_121210308_121212239	0.263305	0.160803	0.678968	0.337838	-0.190407	-0.486244	0.45221	0.049608	0.275842	-0.0336048	0.460247	0.203873	-0.294433	-0.248298	-0.0663014	-0.102483	0.0560771	0.318063	0.11499	0.0185121	0.128653	-0.0662235	0.161166	-0.117252	-0.0217754	0.332519
chr15_72753864_72755303	0.226074	0.177261	0.547817	0.522607	0.266068	0.355774	0.164435	0.258967	0.071474	-0.298556	0.444021	0.150005	-0.0792155	0.124963	-0.298048	-0.488185	0.120845	-0.0766547	0.287823	0.258466	-0.215722	-0.193837	0.0774765	0.128261	0.150025	0.315074
chr20_4706814_4708599	-0.0492783	0.227962	0.672053	0.601091	-0.0848949	-0.625694	-0.198054	-0.116323	0.172995	0.398343	0.119217	0.0108235	-0.25481	-0.149441	-0.499152	0.0831207	0.178407	-0.247318	0.291904	0.586466	-0.0263248	-0.214988	-0.148533	-0.186897	-0.510352	-0.0701666
chr2_58134536_58137136	0.12982	0.326675	0.888132	0.42356	-1.44993	-0.712014	-0.320761	-0.821483	-0.0429882	-0.263398	-2.33157	0.305403	-0.069865	-1.14426	0.183068	-0.729258	0.0956946	1.02895	0.0213218	0.308943	-0.264615	-0.331055	-0.468967	-0.34546	0.223109	-0.118782
chr2_216742594_216744280	0.121802	0.631283	0.78583	-0.24747	-0.955506	-0.833003	-0.363897	-2.24657	-0.647815	0.0487107	-1.81681	-0.160161	0.117038	-0.171093	0.386605	0.0796878	-0.535209	0.272081	-0.18564	0.196691	0.258249	0.196817	-0.609933	0.00969938	0.172094	-0.0171243
chr9_5493021_5495228	0.112852	0.527702	0.252205	0.545422	0.10995	0.384854	0.299861	0.627653	0.371032	0.185999	-0.132225	0.241198	0.231163	0.246336	-0.204283	0.0704721	-0.335886	0.163454	-0.207508	-0.204946	0.260701	0.3654	-0.164462	0.554193	-0.306915	0.0927502
chr5_32388189_32389593	0.544853	0.591083	0.748265	-0.565357	-0.195537	-1.11853	-0.109214	-1.42486	0.425638	0.52825	-0.260362	-0.00777394	-0.186102	0.567344	0.41708	0.593326	-0.202841	-0.0944952	-0.51732	-0.569217	0.20353	-0.324724	-0.701195	-0.348435	-0.106366	-0.0779222
chr7_28708099_28710300	0.436704	0.269812	-0.0962593	0.805701	-0.0338007	-0.881933	-0.27229	-0.405004	-0.487742	-0.420863	-0.298318	0.266982	-0.560628	-0.157876	0.0193283	-0.1212	0.264041	-0.143174	-0.235151	0.667677	-0.524606	-0.726158	-0.137589	0.0801901	-0.33115	0.361473
chr9_91966153_91968055	0.42403	0.35684	0.357178	0.283243	-0.129495	-0.255747	0.1967	0.427694	-0.657648	-0.457218	0.300684	0.232264	0.160746	0.0427605	-0.186511	0.0656382	-0.0679329	-0.0345877	0.000561234	-0.212938	-0.380305	-0.681269	-0.262899	-0.246959	-0.155064	-0.0634596
chr12_122948355_122950133	0.328923	0.267445	0.640757	0.142867	-0.243086	-0.218516	0.324316	-0.19377	0.226905	0.168266	0.305889	-0.112397	0.0116857	-0.224521	0.0419805	-0.073725	0.328856	-0.0923112	0.0749616	0.0454705	-0.186492	0.383805	0.0185972	0.0264856	0.0683092	-0.00688966
chr6_74180183_74182291	0.535446	0.473522	0.123061	0.302375	0.133495	-0.0276052	0.243274	-0.103732	0.174177	0.0415648	-0.12253	0.162156	-0.1235	0.0360873	0.113561	0.228413	0.346884	-0.112183	-0.199686	-0.451733	-0.19174	-0.19191	-0.330188	-0.0189418	-0.150949	-0.164633
chr9_123236148_123238203	0.389491	0.261383	0.420087	0.384555	-0.306717	-0.573014	0.289574	-0.112306	-0.700912	-0.720797	0.0999143	-0.0722905	0.179553	-0.153124	0.182167	-0.174939	0.102987	0.341109	0.0104459	-0.415909	0.0980149	-0.372402	-0.327373	-0.672299	-0.0256514	-0.0106303
chr6_26249469_26253037	0.450952	0.549249	-0.104965	0.512638	0.0221051	0.226259	0.523002	0.55133	-0.102987	0.358756	-0.270736	0.629722	-0.28699	0.0116194	-0.223887	0.0139513	0.00056384	0.229509	-0.268446	-0.106043	-0.374169	-0.132075	0.0943948	0.0590014	0.061089	0.0702118
chr4_185337499_185339799	0.259051	0.37929	0.592034	0.174806	0.370195	0.621016	0.402692	0.539826	0.619249	0.253915	0.0209464	0.321115	0.003211	-0.267602	-0.0364728	0.0913643	0.188038	-0.111132	0.131338	-0.319859	-0.0533589	0.268839	0.113691	0.185248	-0.0585064	0.152579
chr4_124260859_124262598	-0.193055	0.155269	0.478336	1.04639	0.228458	-0.103296	-0.506154	0.130458	0.435747	0.793326	0.414585	-0.521668	-0.43314	0.146799	0.387323	-0.0277955	0.982803	-0.859943	-0.131192	0.456814	0.433662	0.42189	0.316603	0.944099	0.462485	0.167632
chr2_97150794_97153294	0.305767	0.302124	0.441401	0.388237	0.185085	-0.1425	0.0366383	-0.144605	0.307354	-0.0663923	-0.0842014	0.22632	-0.0326325	-0.341129	-0.095756	-0.119811	-0.0823129	-0.0356423	-0.0335927	0.514556	-0.185498	-0.280664	-0.152647	-0.0756345	-0.205951	0.0132948
chr1_212966998_212968603	0.443141	0.346239	0.442141	0.184281	-0.273139	0.174761	0.213886	0.258988	0.268941	0.125126	-0.00346408	0.0607802	0.185647	0.00661152	-0.242558	0.187015	0.0128325	-0.000140573	0.274776	-0.484964	-0.036384	-0.0758528	0.314001	0.0545442	0.207766	0.303764
chr2_238876148_238878680	0.398849	0.391193	0.386701	0.229757	0.0381201	0.0660538	0.418039	0.259969	-0.148419	0.142851	0.0996178	0.400654	-0.254287	-0.0959624	-0.0615353	-0.0444255	0.148455	0.0418844	0.122717	-0.2575	-0.120938	-0.109661	0.0931142	-0.0502725	0.105371	0.032588
chr22_50359892_50362004	-0.0398749	0.254075	0.719381	0.360656	-0.0818468	0.259395	-0.200797	-0.401951	0.167938	0.449523	-0.0771123	-0.143363	0.0043468	0.204558	-0.0278566	-0.0885438	-0.183683	0.337539	-0.148212	0.0452155	0.634212	-0.199817	0.135707	0.139073	0.197339	0.200074
chr10_103732641_103735043	0.31669	0.341661	0.650974	0.137095	-0.316779	0.10634	0.337939	0.027196	-0.533361	-0.0582178	0.42464	0.327213	0.326091	-0.205983	0.0793749	-0.492362	0.235759	0.320751	-0.0688575	-0.521987	0.279851	0.0573576	0.126376	-0.186693	-0.213907	0.159796
chr11_9252298_9254331	0.145492	0.0752758	0.785993	0.28193	0.290218	-0.317667	0.115528	0.307452	0.640141	0.18792	0.585346	-0.129865	0.0695037	0.023569	-0.383272	-0.075144	0.340579	-0.120392	0.254339	0.0206824	0.0670544	-0.117417	0.113126	-0.511258	-0.506379	-0.0556549
chr4_17596345_17598245	0.513737	0.307551	0.288458	0.265745	0.210281	-0.33881	0.203579	0.233492	-0.132954	-0.050037	0.233795	0.016548	-0.236072	0.068758	0.160579	0.232488	0.0255815	0.1428	-0.0328181	-0.377865	0.511062	-0.0718532	0.401039	-0.081293	0.311014	0.134406
chr6_6406784_6408518	0.239457	0.411815	0.296054	0.587719	-0.604761	0.36389	0.192932	-0.209934	0.819791	0.45125	-0.0872975	-0.332543	0.155052	0.00903914	0.353623	0.421051	0.569738	-0.0494004	-0.353955	-0.772605	-0.0511216	0.406869	-0.102668	0.375573	0.0280608	-0.112703
chr12_118744406_118746855	0.212704	0.453155	0.532805	0.226789	-0.00364498	-0.0924017	-0.0459839	-0.428511	-0.274336	0.310647	-0.195615	0.465833	-0.112385	-0.265802	-0.0383749	-0.22717	-0.118015	-0.0281523	-0.202728	0.526795	-0.0242785	0.00920685	0.117152	0.171258	-0.155115	0.288811
chr6_153303937_153306375	0.350652	0.0887547	0.636348	0.238234	0.787416	-0.162934	0.09021	0.378408	0.317049	0.0658754	0.457128	-0.0202338	-0.314071	-0.0106158	0.143945	0.206312	0.207073	-0.0676206	-0.00394952	-0.14084	0.154112	0.120328	-0.122991	-0.00128179	0.00586942	0.154112
chr6_26272137_26275037	0.410543	0.478513	0.331195	0.114218	0.283311	0.466416	0.199853	0.0610779	0.26667	0.548767	-0.0137804	0.287457	-0.0903485	0.111244	-0.0748927	-0.172059	-0.0872525	-0.140354	0.157264	0.00894198	-0.256677	-0.0997926	-0.183712	0.047623	-0.13828	-0.226458
chr22_36648604_36650146	-0.0708598	0.357031	0.485071	0.493835	0.0498039	0.288091	0.00956537	0.289927	-0.105118	0.240847	0.0779473	0.174165	0.0837936	0.0595259	0.0401059	0.0554072	-0.0735525	-0.136138	-0.0214259	-0.181881	0.0625444	-0.200509	-0.104516	-0.369606	-0.157694	-0.22624
chr6_27831911_27834437	0.483439	0.436223	0.118835	0.281179	0.093597	0.235444	0.0623393	-0.0727063	-0.114332	-0.0572538	-0.16649	0.145598	0.169067	0.130465	-0.1318	-0.109658	-0.131255	-0.262548	0.135382	0.0547489	-0.261758	-0.13953	0.0720337	0.0333935	0.170173	-0.063076
chr3_138594010_138595572	0.350898	0.420727	0.115688	0.489247	-0.520936	0.124881	0.202072	0.451871	-0.271784	0.365391	0.286491	0.16182	-0.294799	0.321019	0.213704	-0.163004	0.082935	0.0619688	0.140751	-0.524396	-0.20782	0.161767	-0.0256837	0.0730326	0.407333	0.435412
chr6_26239811_26242271	0.129753	0.204034	0.536936	0.451594	-0.322567	0.113461	0.16065	0.00911432	0.214441	-0.249788	0.210922	0.211227	-0.233979	0.080025	0.144523	0.0260346	-0.106237	0.0724737	0.176032	-0.3701	-0.193886	-0.16887	0.163876	0.0544691	-0.285093	0.206684
chr6_26054211_26057012	0.534725	0.40637	0.181342	0.199095	-0.0129459	0.153732	0.206328	0.371118	0.344791	0.249672	-0.0859615	0.240094	-0.103424	0.181621	-0.266916	0.21554	-0.100345	-0.084324	-0.0821627	-8.27995e-05	-0.482688	-0.268898	0.193969	0.345561	0.148212	-0.124516
chr6_35694818_35696218	0.0106117	0.423516	0.572642	0.332282	0.22286	-0.154464	-0.18584	-0.131454	0.49247	0.17468	-0.0958903	0.0821767	0.190578	0.268078	-0.143297	0.145911	-0.297572	-0.287835	-0.346374	0.388332	-0.0143713	0.0916285	-0.296871	0.035534	-0.223068	0.0163547
chr18_43553300_43555741	0.460199	0.203284	0.381597	0.331499	0.218437	0.192837	0.566937	0.359058	0.339025	-0.103475	0.30178	0.344447	-0.0498887	0.0782438	0.0392914	-0.463629	0.316182	-0.0208058	0.114198	-0.358039	-0.146149	-0.541412	0.217039	0.194883	0.243259	0.418099
chr10_90843747_90846935	0.225811	0.317985	0.385025	0.453839	-0.149022	0.146519	0.161658	-0.324944	0.313735	0.464453	-0.043326	0.285113	-0.347717	0.10181	0.422643	-0.275939	-0.00111125	0.232476	-0.163274	-0.254	0.056439	-0.59849	-0.0649692	0.151716	-0.0698043	0.394243
chr2_7381880_7384080	0.488646	0.298037	0.340333	0.174336	0.327028	-0.178006	-0.170582	0.0885234	-0.123405	0.115708	-0.275251	0.0949739	-0.333749	0.0273353	0.105194	-0.0851291	0.139322	0.0448425	0.0120511	-0.0048415	-0.105229	-0.808324	-0.244147	0.0406449	-0.0280457	0.214314
chr13_113840700_113842700	0.0790234	0.160279	0.426697	0.635832	0.183149	0.233085	-0.300886	0.0873393	0.615175	-0.110525	0.443912	0.00792187	0.159346	-0.406536	-0.226195	0.132951	-0.0853206	-0.246973	0.365458	0.299349	0.357291	-0.0179141	0.0112405	-0.160485	-0.170965	0.009914
chr16_66734336_66735738	0.46718	0.389816	-0.0079847	0.484363	-0.988032	-0.403069	0.48077	-0.0482762	-1.0597	0.263715	0.174353	0.295753	-0.187551	-0.0538536	-0.3567	-0.172561	0.23556	0.510645	-0.164306	-0.106986	-0.216798	-0.265379	0.203836	0.0989389	0.448132	0.421719
chr17_39834163_39836466	0.245555	0.217941	0.626645	0.175106	0.0451043	0.153712	0.177723	0.187585	-0.0546448	-0.0158172	0.212032	0.140023	-0.0526052	-0.216187	-0.117358	-0.0871776	0.183329	-0.124893	0.214165	0.0607042	-0.405027	-0.429073	-0.121351	-0.0190603	-0.188299	-0.238052
chr8_94947051_94948769	0.0966092	0.217136	0.923816	-0.126738	0.0669345	0.0440553	0.22102	-0.18322	0.817218	0.260567	-0.196632	-0.0893773	-0.0809232	-0.296336	-0.0942895	0.111841	0.00700676	-0.18373	0.221855	0.403954	-0.399571	0.539016	-0.0348915	0.218942	-0.018072	0.0677828
chr6_26216111_26218537	0.388099	0.25326	0.471974	0.200134	0.0842708	0.396168	0.205324	0.439376	-0.854582	-0.0372263	0.236255	-0.0556346	-0.27181	-0.0440503	0.0899646	-0.161765	0.286448	0.049756	0.322224	-0.215133	-0.516672	-0.199315	0.19437	-0.0868853	-0.181291	0.152574
chr16_11404538_11406152	0.000622619	0.183781	0.652752	0.38282	-0.454891	-0.472876	-0.278379	0.064438	-0.199831	-0.432033	-0.290084	-0.144381	0.118317	-0.160638	-0.195062	0.195706	0.154355	-0.144642	0.123983	0.0523626	-0.353635	-0.00025495	-0.112471	-0.209436	-0.393386	-0.195679
chr16_67969386_67971809	0.280928	0.355114	0.508953	0.122787	-0.224463	0.0800554	-0.155285	0.0594838	-0.330443	0.0631159	0.15848	0.344727	-0.00329132	0.0177874	-0.218264	-0.0454327	0.0329268	0.172692	-0.187501	-0.113644	0.0771754	-0.193954	-0.0198697	0.102486	0.0325208	-0.0582695
chr22_26924569_26926169	0.610251	0.101432	0.295705	0.295922	0.120126	-0.388955	0.699291	0.322025	0.24899	-0.336939	0.759288	0.20535	-0.289713	-0.267349	-0.194553	0.272372	0.428146	0.179326	-0.00671827	-0.32686	0.0668452	-0.27833	0.531173	-0.264423	0.48097	0.345186
chr15_50380900_50382914	0.183028	0.530781	0.365062	0.180551	-0.601234	-0.54329	-0.127938	-0.276678	0.064744	0.271569	-0.44301	0.29269	0.207593	-0.206825	0.167645	-0.209052	-0.030687	-0.0104573	-0.128097	-0.0828098	0.152423	0.263701	-0.896828	0.153825	0.105188	0.34146
chr10_91144019_91145832	0.574797	0.259958	0.493424	0.151183	0.499463	0.0578967	-0.268872	-0.225143	0.972015	0.0042547	-0.297235	0.426819	-0.814344	0.11525	-0.554382	-0.323451	0.249361	0.220897	0.689362	-0.00951326	0.219628	0.238258	-0.0031115	0.0404303	-0.151665	0.145248
chr4_185435199_185436699	0.107307	0.245851	0.320292	0.628512	0.999672	0.408741	0.234318	0.946028	0.440274	0.547516	0.381277	0.0465835	-0.0907636	-0.384785	-0.226216	0.115266	0.317284	-0.401081	0.161943	0.46177	0.361378	0.158968	0.393271	0.352326	0.045449	0.428127
chr17_61516301_61518163	0.0253168	0.276609	0.856	-0.0469788	-0.0999615	0.140436	-0.0235392	-0.185683	-0.0401215	0.165891	-0.0545707	0.0445637	0.456268	-0.0949191	-0.273434	0.0916049	-0.195734	-0.0843336	-0.0366031	0.0925864	0.102024	-0.273737	0.148959	0.0234044	-0.282834	-0.517304
chr21_36179271_36181417	0.125241	0.340419	0.489297	0.285205	0.00713361	0.0647694	-0.130059	-0.270154	-0.293184	-0.151103	-0.05951	-0.0520083	0.0046563	0.0587945	-0.0568011	0.000671327	-0.17388	-0.136557	0.0297951	0.32533	0.0118924	0.399298	0.0846715	-0.0386198	0.259683	-0.0751677
chr14_91580100_91583287	0.256968	0.321944	0.434412	0.226304	0.0173424	0.372025	-0.0347561	0.344745	0.0152463	0.306998	0.217667	0.219853	0.00679291	0.00588788	-0.0899613	-0.150556	0.0613066	0.077851	-0.115065	-0.0161091	-0.226512	-0.207834	-0.0962504	-0.0539627	-0.118557	0.0152527
chr8_143406043_143408844	0.173014	0.298044	0.264777	0.53758	0.0798232	-0.0513278	0.140018	-0.350114	0.089114	-0.0155172	0.00717839	-0.41753	0.199294	-0.0478992	0.0110404	0.0450143	-0.314257	0.0616249	0.0804243	0.382288	0.502563	0.373691	0.0408402	-0.101578	0.389847	-0.170785
chr12_125124107_125125507	0.287203	0.308308	0.16962	0.50176	0.183062	-0.624491	-0.157399	0.0914013	0.38958	-0.189275	-0.0210688	0.167087	-0.0892009	-0.420664	-0.0475565	0.173827	-0.0405054	-0.139041	0.04123	0.354823	0.508798	0.317444	-0.178919	0.143631	0.0676442	0.225249
chr9_94177311_94178811	0.26862	0.258363	0.44936	0.313848	0.38146	0.590165	0.62199	0.409528	0.420602	0.0821813	0.498744	-0.0650378	-0.158456	0.0895013	0.0965962	-0.0807516	0.299483	-0.0341682	0.330197	-0.477364	0.0140547	0.324647	-0.117501	0.127429	0.287712	0.480561
chr15_44953970_44956500	0.390635	0.258003	0.529753	0.019835	0.120684	-0.0504813	0.156683	-0.219739	0.170662	0.0303165	0.0298695	0.0750593	-0.0206554	-0.105941	-0.116431	-0.0589705	-0.181377	0.204286	0.00364765	0.200383	0.0479044	-0.200524	0.0524331	0.0608987	-0.0128358	0.0548886
chr2_202097636_202099136	0.230544	0.221561	0.47804	0.316759	0.458621	0.14662	-0.0807696	0.290013	0.590316	0.140445	0.0345882	-0.113825	-0.261261	0.223302	0.0328358	0.049856	0.122631	-0.227342	0.265059	-0.091255	-0.180756	-0.0791671	-0.0932445	-0.24352	-0.147995	0.00085002
chr8_103674201_103675936	0.0612919	0.186373	0.666567	0.238879	0.177149	0.169599	0.454777	0.610704	0.471652	0.102875	0.540188	0.141993	-0.0314391	-0.166326	0.0676749	0.0323238	0.0605759	0.111585	-0.160443	-0.055945	-0.267559	0.0398721	-0.18751	-0.282926	-0.128595	0.141232
chr11_72537908_72540172	0.0390093	0.327964	0.656191	0.229953	-0.320659	0.183966	0.288555	0.212151	-0.657238	0.165491	0.064902	0.00437148	0.440376	-0.41886	-0.0189597	0.151147	0.238415	-0.300501	0.258828	-0.354817	0.281153	-0.0344686	0.359737	0.339813	0.0123266	-0.177482
chr22_40356628_40358181	0.134036	0.477814	0.481541	0.127562	-0.0700359	-0.0029606	-0.056084	0.441597	-1.54202	0.266064	0.292035	-0.359375	0.183512	0.211863	0.0285819	0.197939	0.170167	-0.147073	-0.112668	-0.172947	0.339261	0.68471	0.196671	0.229776	0.306735	0.186183
chr17_40530563_40532101	0.0836287	0.310999	0.471651	0.370545	0.114115	0.178908	-0.116763	0.295076	-0.829288	0.119422	0.135933	0.177008	0.0227337	-0.373392	-0.257722	0.225888	0.168152	-0.184045	0.0921283	0.129249	-0.0323406	-0.422807	0.143949	-0.0608164	-0.329375	0.100031
chr8_120612467_120615069	0.272053	0.444036	0.248551	0.309371	0.279992	-0.0498983	0.302208	-0.0475739	0.266601	0.366532	0.149357	0.150066	0.173802	-0.00646356	-0.426184	0.120212	0.0896773	-0.255988	-0.209595	0.364474	0.121026	0.443713	0.118429	0.345288	0.117849	0.385362
chr10_95149796_95151047	0.346432	0.476602	0.352523	0.0301545	0.400369	-0.161288	-0.505293	-0.380179	-0.104583	0.327466	-0.398751	-0.0925602	0.0428828	0.270551	0.141112	-0.095203	-0.110282	-0.189745	-0.170437	0.203681	0.299799	0.556465	0.0913328	-0.223209	0.0129991	0.36431
chr10_120836329_120837341	0.580014	0.234787	0.121945	0.278547	0.199615	-2.88595e-06	0.0364943	0.508589	0.555522	0.181209	0.207003	0.0803889	-0.330198	0.0217376	0.0389516	-0.142852	0.0376788	0.205602	-0.244026	0.332717	-0.502437	0.130298	0.150841	0.0376588	-0.0781883	0.136301
chr17_41797001_41798901	0.277747	0.327612	0.371528	0.298708	0.702969	0.207461	0.432638	0.12662	0.644116	0.080039	0.121971	0.414266	0.0303082	0.0313335	-0.334492	-0.141459	0.281689	-0.213059	0.12623	-0.194817	0.230907	-0.065984	-0.00550284	-0.151577	-0.121573	0.0482527
chr10_4076832_4077937	0.426875	0.17401	0.529253	0.173588	0.20044	-0.194227	0.355828	0.598079	0.255234	0.00227142	0.373502	0.263227	-0.203849	-0.487265	0.223127	-0.534231	0.0054705	0.0816851	0.457861	0.193974	0.207913	0.401579	0.337246	0.01579	0.029904	-0.198736
chr14_81483834_81485634	0.433182	0.253162	0.437747	0.0953894	-0.396616	0.059859	0.407886	-0.316802	-0.470837	0.199411	0.887329	0.261843	-0.246642	-0.162671	0.275995	-0.257285	-0.082702	0.0606242	0.0578909	0.0929471	-0.833541	-0.24692	0.137356	-0.894937	-0.138156	-0.0582725
chr10_61650919_61653247	0.310539	0.341913	0.34139	0.265469	0.139883	-0.112807	0.163159	0.341476	0.336267	0.209449	0.131212	0.367741	-0.106131	0.116115	0.227643	-0.226568	0.00627738	-0.268829	0.138522	-0.254769	0.0586474	0.024006	0.151057	0.124679	-0.0954458	0.150864
chr1_221897998_221900400	0.38364	0.444689	0.467095	-0.0970246	0.314724	0.480581	-0.214245	-0.342444	0.863306	0.278372	-0.776346	-0.00754188	-0.233492	0.394034	0.286743	0.0131963	-0.246223	0.124933	-0.00170249	-0.329947	-0.0179954	0.487863	-0.0929109	0.168266	-0.0283975	0.369704
chr1_186817400_186819698	0.306158	0.501078	0.774275	-0.515916	-0.0390989	-0.433772	-0.516237	-0.676621	-0.234405	0.0877621	-0.731897	0.0984718	0.055732	0.0390506	0.0733248	-0.126866	-0.652563	0.46021	-0.436875	0.489515	-0.0490423	0.0864587	-0.912717	-0.248807	-0.252048	-0.216337
chr22_37667033_37667986	0.449617	0.529122	0.154464	0.0335747	0.398235	0.0692379	0.088047	0.251923	-0.206048	0.387883	-0.0845279	0.0260597	0.025152	0.0529797	0.0684242	0.205578	-0.126633	-0.318792	0.164604	-0.0973728	-0.0374684	0.295016	-0.12438	-0.0106029	-0.237483	-0.0552732
chr1_212768997_212770498	-0.0299305	0.239458	0.623911	0.31155	-0.667089	-0.630957	-0.17503	-0.192704	-0.306579	-0.106537	0.148013	0.341163	-0.158642	-0.0780646	-0.0696816	0.000117746	-0.080616	-0.103844	0.0578962	0.0916713	0.0363723	0.0204471	0.0373826	0.0681517	0.0367437	0.212912
chr17_68400901_68402801	0.54548	0.555903	0.520181	-0.182418	0.218599	-2.51549	-0.676429	-0.889187	0.495573	0.181701	-1.42159	-0.341414	0.245587	0.0789971	0.0708212	0.105479	-0.492714	-0.561934	-0.255001	1.15018	0.145932	-0.204192	-0.924376	-0.212323	-0.366376	-0.538821
chr9_27460030_27461711	0.503488	0.567869	0.22461	-0.0593412	0.413834	-0.251729	-0.681338	-0.628399	0.379646	0.268547	-0.579614	0.254939	-0.299373	0.288382	-0.10159	0.0447085	-0.533976	-0.251692	0.0869507	0.511651	0.236062	0.36642	-0.290997	0.308477	-0.0660267	0.102092
chr5_177665843_177668985	0.12661	0.485813	0.397707	0.214901	0.233282	0.139712	0.132285	-0.034367	-0.175221	0.393132	-0.00142565	0.0866012	0.320083	-0.0813697	0.114421	0.147122	-0.0345828	-0.288393	0.175841	-0.439724	0.647284	-0.047942	-0.248713	-0.24227	-0.0547321	-0.349127
chr2_10490436_10492080	0.00877857	0.295393	0.505063	0.373461	0.293657	0.0400146	0.275608	0.440297	-0.566129	-0.18677	0.320018	0.39534	-0.204317	0.0368054	-0.167216	-0.118237	0.0192423	-0.0496304	-0.0508839	0.138898	-0.218893	-0.210163	-0.221627	-0.068882	-0.0502658	0.422188
chr1_149856797_149860502	0.291126	0.287731	0.399198	0.216069	-0.238032	-0.0518162	0.0746114	0.21483	-0.413251	0.146323	0.195486	-0.00198114	-0.148536	0.128811	0.0176297	-0.0204508	0.0795101	-0.0333432	0.159006	-0.180645	-0.226358	-0.063103	0.129543	-0.0920939	-0.0129891	-0.180821
chr11_33914656_33916998	0.189446	0.425081	0.511819	0.0186105	0.112551	-0.202391	0.066766	-0.170619	-0.115063	0.272672	-0.147019	0.0857279	-0.0666808	-0.018928	-0.0547674	0.268424	-0.0487957	-0.153037	-0.0638577	0.0519152	0.0706994	0.300904	-0.0677296	-0.0721089	0.0265597	0.0293758
chr9_92761441_92762955	0.16641	0.456799	0.415361	0.149627	-0.047611	-0.0524519	-0.251663	-0.293219	0.0175673	0.0694242	-0.379383	0.165766	0.190527	0.0962154	-0.307852	0.14235	-0.275301	0.0295975	-0.0285217	-0.0127802	0.309203	-0.0738629	-0.445313	0.0217152	-0.141465	-0.25332
chr22_17582195_17583759	0.422852	0.237738	0.470951	0.0306895	0.417444	-0.0679641	0.496455	0.356689	0.358294	0.216338	0.391846	0.00202684	0.0913946	-0.23991	-0.279092	0.116191	0.0472874	0.0153859	0.16509	0.0816267	0.249635	-0.0937521	0.0784847	0.15595	0.016123	-0.160937
chr20_5573399_5575100	-0.0585579	0.640438	0.523864	0.296514	-0.302027	-0.123513	-0.193981	0.431896	-0.51404	-0.0645335	-0.683519	1.07403	-0.126402	0.0928903	-0.36526	0.274061	-0.126978	-0.00602322	-0.134609	-0.68171	-0.326011	-0.216184	-0.397812	-0.969692	-0.459651	0.048244
chr19_14477998_14482033	0.220804	0.357482	0.459359	0.130279	0.231956	0.408735	0.120015	0.0686764	-0.0920293	0.262862	0.199539	0.0154988	0.125092	-0.100672	-0.0773371	0.0784533	0.0486008	-0.145065	0.175524	-0.120095	0.0791998	0.206111	0.045189	-0.0677572	-0.307406	-0.239066
chr6_26103275_26105397	0.242432	0.208218	0.0322034	0.686284	0.385103	0.218093	0.190355	0.911489	0.121827	0.251233	0.338868	-0.0185811	-0.0266745	-0.075653	-0.627009	-0.0090354	0.0616242	0.239603	0.212126	0.2436	0.154371	-0.16436	0.00761227	-0.0326945	-0.0706424	0.52071
chr5_7877895_7879986	0.403656	0.212348	0.170319	0.49693	0.344176	0.346513	0.315009	0.467208	0.699539	0.194011	0.0617906	0.112296	-0.0851474	-0.897704	-0.00936632	0.182144	0.354754	0.0308745	0.102324	0.209825	0.0789368	0.0865075	0.190074	0.122963	0.206666	0.274733
chr2_166945348_166948605	0.202613	0.374333	0.348696	0.30806	-1.12103	-0.209011	-0.426927	-1.13707	0.118972	-0.187397	-0.677882	0.141888	0.0416566	0.170126	0.209887	0.0101692	0.12681	0.154096	-0.475302	-0.37933	-0.131739	0.289868	0.0967886	-0.206041	0.416378	-0.223622
chr22_29547970_29549370	0.28855	0.0945883	0.524395	0.288825	0.283756	0.167653	0.398221	-0.125497	0.39287	-0.273249	0.205745	-0.146145	-0.0545218	-0.336774	-0.110488	0.0595861	-0.160081	0.0890692	0.359327	0.300028	-0.537828	-0.538462	-0.155557	-0.548713	-0.404871	-0.0576849
chr16_84759786_84760986	0.323647	0.475067	0.434754	-0.108147	0.349828	0.105028	-0.0535138	0.300102	0.140553	0.680558	-0.0449782	-0.0557496	0.130578	-0.146226	0.189312	0.211968	-0.00625439	-0.268519	0.019486	-0.074596	-0.0926175	0.237902	-0.381074	-0.33907	-0.257952	-0.110576
chr19_55908644_55911238	0.397495	0.114984	0.382615	0.265896	-0.361215	-0.29918	0.348286	0.114562	0.14137	-0.347441	0.394552	0.0623211	0.00925751	-0.0514139	-0.116629	-0.135903	0.153877	0.108304	0.0934027	-0.123216	-0.184741	-0.0831483	0.24846	-0.106845	0.365047	0.0451642
chr6_26156171_26159983	0.446088	0.377542	0.230115	0.10389	0.132179	0.398992	0.132567	0.212737	0.260427	0.574693	-0.0856647	0.178115	-0.0455471	0.0574862	0.0333429	-0.0254368	0.174445	-0.173435	0.0488161	-0.247786	-0.495335	-0.34247	0.0205634	-0.172985	-0.182219	-0.088204
chr8_67445659_67448964	0.325599	0.294795	0.443845	0.177571	0.400307	0.792764	0.236743	0.570945	0.547428	0.188024	0.368818	0.4895	-0.129836	-0.0103337	-0.0369955	-0.441509	0.248202	0.0303625	0.160005	-0.309395	0.0387464	0.132074	-0.0585817	0.191405	0.192889	0.10896
chr9_79257954_79259454	0.23152	0.135758	0.240032	0.541666	0.0582975	-0.286685	0.221058	0.394347	0.0136262	-0.269262	0.473574	-0.126881	0.0651315	0.0782309	-0.154833	0.055478	0.0171338	-0.198663	0.279921	-0.0155188	-0.167451	-0.184726	0.161275	-0.283613	-0.21942	0.224342
chr18_76916325_76917925	0.305441	0.228983	0.580859	0.06949	0.0849125	-0.296751	-0.207764	0.0617015	0.663894	0.0352187	0.00969921	-0.00119091	0.0288015	-0.203671	-0.400548	0.359554	-0.294006	0.020895	0.23491	0.255256	0.269281	0.079429	0.0709097	-0.126317	0.0135988	-0.0388228
chr14_68282434_68285742	0.49628	0.260603	0.302622	0.102324	0.225931	-0.4712	0.420794	0.22201	-0.103695	0.198213	0.552385	0.166814	-0.212278	-0.0884857	-0.205862	-0.04708	0.126374	-0.0782399	0.018404	0.320353	-0.171529	-0.206734	0.0167896	0.255286	-0.135929	0.136678
chr17_74510795_74512701	0.00135434	0.3231	0.509632	0.311301	-0.0254845	0.250104	-0.343807	-0.288377	0.276245	0.0388645	-0.127417	-0.0174245	0.269519	0.317523	-0.128678	-0.00170482	-0.0372342	-0.129841	-0.270035	-0.00212384	0.0659834	0.130792	-0.104189	-0.197486	0.0155218	-0.202697
chr12_111014707_111017211	0.12116	0.32824	0.523391	0.172894	0.100922	0.433329	-0.39473	-0.200234	0.276577	0.240212	-0.101578	-0.029705	0.0917744	-0.232313	0.171183	0.196306	-0.127838	-0.132398	-0.148662	0.211653	-0.0659062	0.254985	0.0137753	-0.0876317	-0.222176	0.0309265
chr20_3775900_3777200	0.0343003	0.492302	0.532849	0.0422034	0.12891	0.139093	-0.0821444	-0.11648	-0.755998	0.201098	0.0500085	0.236851	0.0975692	0.109448	-0.1054	0.0685201	-0.115546	-0.301232	-0.164016	0.173805	0.019874	0.29184	-0.10925	0.0945764	-0.116595	-0.225411
chr20_32849666_32851799	0.105061	0.151573	0.486572	0.379597	0.0915281	-0.251522	0.456809	-0.015076	-0.330458	-0.166789	0.315951	0.0543919	-0.309973	0.0164972	0.0460391	-0.0305395	0.0408705	0.11378	-0.0324695	0.101403	-0.0809326	-0.371445	0.0448179	-0.128799	0.152837	0.196548
chr2_113881080_113883294	-0.0289845	0.368068	0.668851	0.0966424	0.297142	0.186423	-0.368369	-0.219551	0.361764	0.260269	-0.22489	-0.0972947	0.18667	0.134441	-0.0855276	0.0964798	-0.290238	-0.282308	-0.118518	0.456295	0.183051	0.417665	-0.170092	0.238572	-0.0103125	-0.0996702
chr12_92610999_92613655	0.317177	0.265442	0.400823	0.181858	0.243211	-0.252055	0.253126	0.192186	-0.0734984	0.373203	0.301039	-0.0633034	-0.222135	-0.105643	-0.193084	0.111019	-0.0211729	-0.081032	0.270831	0.304522	0.145629	0.058917	0.172931	0.102912	0.146252	0.183907
chr11_110349537_110351185	0.312813	0.418946	0.250897	0.242339	0.793182	0.364588	-0.165168	0.584043	0.531364	0.023297	-0.313113	0.445003	0.0614963	-0.462555	0.0950468	0.00762697	-0.164435	-0.235882	-0.132933	0.386632	0.0805699	-0.230802	-0.513658	0.183855	0.279962	0.190575
chr7_47980398_47981901	0.258296	0.443775	0.29057	0.234286	0.237316	0.0587753	0.410009	-0.0344816	0.0894565	0.373325	0.259028	0.187236	0.17674	0.0527299	-0.0493737	0.0478266	0.273799	-0.30628	0.292408	-0.675086	0.590041	0.283643	0.00713691	-0.088996	-0.0936734	0.263126
chr10_91060502_91062941	0.190969	0.171264	0.732539	0.0133689	0.342346	0.367331	0.0765557	0.887728	0.532298	0.0960642	0.3071	0.584395	0.0569473	-0.106624	-0.12048	-0.459687	-0.0633591	0.0940322	-0.0145359	0.0293119	-0.16639	-0.422267	-0.0319675	-0.0284273	-0.0379154	0.133626
chr10_93970419_93972119	0.149559	-0.215628	0.631253	0.599224	0.634016	0.34823	-0.00398454	0.597893	1.17	-0.295047	0.462732	0.162124	-0.235766	-0.570047	-0.216821	-0.401867	0.708034	0.0478538	0.0616375	0.444851	-0.265589	-0.364459	0.466813	-0.34201	-0.137016	0.151123
chr2_218087180_218088732	0.171357	0.130735	0.802231	-0.0127973	0.0606789	-0.213033	-0.722529	0.0562879	0.891122	0.78935	-0.312666	-0.19861	-0.564421	0.343238	0.203129	0.0142151	0.128644	-0.309252	-0.0224978	0.405554	-0.362612	-0.00321802	0.389318	0.0105628	0.332522	-0.125424
chr2_224820482_224823180	0.398883	0.350738	0.355862	-0.00140466	0.0370957	-0.0441579	0.0417641	0.202344	0.0441926	0.288653	-0.0174562	0.0343522	-0.0564871	0.290634	-0.0855761	-0.169794	-0.0996188	0.10603	0.066691	-0.086231	-0.037584	0.148863	-0.0701519	0.153961	-0.0578989	0.085351
chr1_59485398_59486898	0.157452	0.369786	0.468864	0.149231	0.491245	-0.253784	0.0787903	0.593559	0.456411	0.160315	-0.190867	0.263316	-0.295521	0.185514	-0.104535	0.171185	-0.204475	-0.0354559	-0.22045	0.240421	-0.101616	0.0707512	-0.37389	0.0538212	0.0956223	0.00555997
chr14_24629334_24631642	0.0728019	0.194176	0.548364	0.276644	0.147958	0.128683	-0.223608	-0.195129	0.418492	0.0355659	-0.0400865	-0.0112492	-0.0552782	-0.244447	0.0578293	-0.0041288	-0.176478	0.10475	0.106585	0.222417	0.219237	0.0293475	-0.169997	-0.384703	0.0313602	0.0710131
chr4_56731702_56733359	-0.380255	0.880406	1.46805	-1.42869	-1.71676	0.0575852	-1.72965	-1.79958	0.0884423	1.19586	-2.50381	0.304661	0.915105	-0.0206707	0.69507	0.684601	-2.62662	0.27652	-0.624362	0.395694	0.0522408	-0.710066	-1.3667	0.430146	-0.0239213	-0.831883
chr6_26032518_26034437	0.573736	0.223262	-0.318949	0.620259	-0.0112534	0.257307	-0.655451	0.315158	0.533111	0.395369	0.38866	0.181511	0.202932	-0.0403246	-0.568365	-0.40625	0.0139395	0.122661	-0.208654	0.702551	-0.0318383	-0.329468	0.0843614	0.0368273	-0.0277551	-0.0046816
chr6_37793545_37794975	0.0563161	0.0468898	-0.409658	1.0744	0.00766714	0.213671	-0.653733	-0.0235258	-0.138875	-0.97629	-0.255002	0.0161599	-0.39954	-0.104468	-0.223056	0.260253	-0.132819	0.189742	-0.139138	0.532866	-0.0974787	-0.144778	0.034631	0.300073	-0.262375	-0.0624716
chr15_45027064_45029299	0.228218	0.370717	0.50442	0.0220857	0.0870651	0.15024	0.0402627	0.211055	-0.252341	0.166026	-0.0548182	0.232649	0.244425	-0.136728	-0.0462437	-0.308948	-0.22137	-0.209147	0.132436	0.312926	-0.390425	0.00721992	-0.0869571	-0.294613	-0.0485	-0.0506309
chr4_17577245_17582506	0.173365	0.450069	0.413515	0.0641232	0.0732049	0.0393166	0.251946	0.251846	-0.400322	0.387293	0.109984	0.355568	-0.0692892	-0.115109	-0.066317	0.0175294	-0.1849	-0.173411	0.153261	0.0826669	-0.21617	-0.100035	-0.359803	-0.0486689	-0.188295	-0.12108
chr8_67438243_67440569	0.522009	0.200704	0.170889	0.235771	-0.139706	-0.36569	-0.187095	-0.100611	0.305424	-0.479499	0.0260867	0.293135	-0.0761089	-0.113962	0.0279806	-0.0431195	0.33603	0.152993	-0.38131	-0.195638	0.109219	-0.0292537	0.106811	0.122737	0.164191	0.153883
chr5_79783110_79784910	0.00491524	0.382537	0.470517	0.233912	0.327744	0.372172	-0.0153285	-0.0379781	0.305525	0.303591	-0.225861	0.254661	0.159595	0.176088	-0.0672377	0.090243	0.0268489	-0.229802	-0.0798571	-0.33054	0.392347	0.160263	0.239819	-0.145656	-0.104075	-0.172548
chr5_32390195_32392510	0.436391	0.330247	0.0926608	0.24842	-0.0396974	0.0917205	0.216954	-0.842293	0.0364311	0.341207	-0.0273086	-0.151757	-0.230822	0.00580521	0.169306	0.196982	0.025517	-0.108519	-0.198172	0.291659	-0.376681	-0.0986035	0.197429	-0.042812	0.329768	0.142591
chr8_131053969_131055851	0.13771	0.289413	0.507662	0.142135	0.0326929	-0.115194	0.0386367	-0.124456	0.233507	0.0579291	-0.130701	0.227448	-0.120618	0.00607428	-0.0996724	-0.0600897	-0.151503	0.133631	-0.117994	0.182724	0.119862	0.286663	0.0585778	0.0722298	-0.000320479	0.07675
chr4_173923610_173925209	0.207399	0.184823	0.333189	0.481835	0.867489	0.281049	0.159542	0.497109	0.493363	-0.154667	0.0227149	-0.0463115	-0.73195	0.19619	0.310509	0.350526	-0.233679	-0.2496	0.0989921	0.305323	-0.267102	-0.240171	0.171014	0.195302	0.425047	0.0776454
chr12_7260406_7262133	-0.101142	0.215224	0.567028	0.330671	0.186974	0.14344	-0.215769	0.102821	-0.121905	0.0772182	0.225876	0.0465258	-0.0712541	0.0118774	0.0620075	0.169315	-0.0298587	-0.0779966	-0.127721	0.0171043	0.154496	-0.101564	-0.0375129	-0.21604	-0.283969	-0.0640902
chr5_75841702_75844502	0.157928	0.229345	0.652995	-0.00739642	0.323988	0.388256	0.297976	0.233595	0.399906	0.0940845	0.126638	0.166818	0.107729	-0.282995	-0.0554422	0.0341972	0.0218661	-0.134248	0.284579	-0.142504	0.210445	0.189516	0.174761	0.0983317	0.0282549	-0.160018
chr3_111697309_111699272	0.343533	0.354052	0.56695	-0.245069	0.315661	0.183944	-0.222982	0.113856	0.490508	0.308696	-0.0256209	0.0320716	0.351673	0.155259	-0.1696	0.0173801	-0.262532	-0.0940283	0.224989	-0.255212	0.34533	0.226753	-0.00568229	-0.243018	-0.324445	-0.275101
chr3_25736957_25738257	0.608079	0.290327	-0.108857	0.450251	0.254026	0.226979	-0.58287	0.029506	0.327895	0.182977	0.258329	-0.209705	-0.412392	-0.340387	0.548108	0.494169	-0.163023	-0.21282	-0.390772	0.686822	-0.690185	-0.0732235	0.0965304	-0.22454	-0.0653461	-0.0804796
chr19_35701453_35705743	0.113378	0.299921	0.541812	0.0859776	0.124394	0.127028	-0.0281884	-0.00556686	-0.656999	0.17803	0.17557	0.070228	-0.0681334	-0.025339	-0.0565551	-0.0347465	0.0737815	-0.15193	0.136279	0.0564158	0.0758047	-0.0630952	0.00192319	-0.0321723	0.0415587	-0.0961095
chr17_74507201_74508601	-0.180563	0.3767	0.526969	0.349399	0.155397	0.224927	-0.0230991	-0.0764281	0.15861	0.201791	-0.0387541	0.0693699	0.150028	0.301265	0.0220733	0.207039	-0.285323	-0.297916	0.267538	-0.434074	0.582687	0.14215	-0.132558	-0.174626	-0.135496	-0.133307
chr17_78805966_78807788	-0.0308811	0.239405	0.408135	0.459244	0.306787	-0.0284504	-0.202454	-0.159357	0.217037	0.262747	0.271552	-0.115049	0.202444	-0.098202	-0.0811194	0.0978695	0.109747	-0.416601	0.0672855	0.233626	0.405286	0.0458409	-0.0457829	-0.151554	-0.234972	-0.045027
chr3_88198244_88200723	0.383976	0.393994	0.315257	0.0262911	-0.0565512	0.11497	0.200996	0.166962	0.178775	0.33808	0.268261	0.478258	0.0138945	-0.0472767	-0.285892	-0.14009	-0.148172	0.16682	-0.207052	0.169511	-0.243097	-0.199358	-0.35273	0.210409	-0.105116	0.0286263
chr6_35693334_35694534	0.103821	0.225535	0.540632	0.183284	0.334066	0.247639	0.0771449	-0.0490665	0.522198	0.102542	-0.155643	-0.190757	0.118456	0.054766	-0.015593	0.0879462	0.0152793	-0.172365	-0.126545	0.228813	-0.457844	-0.20834	-0.284956	-0.192611	-0.25734	-0.343055
chr6_144536230_144538518	0.486324	0.411077	0.285842	-0.118088	0.109471	0.0928455	0.226311	0.109312	0.377189	0.275968	0.0358771	0.446701	0.170835	0.00273257	-0.404926	0.0273451	-0.131093	-0.130327	0.0928459	-0.0741143	-0.0842096	-0.054576	0.0407027	0.17539	-0.162054	-0.244237
chr3_21548985_21552140	0.187016	0.839888	0.991695	-1.04128	0.717603	-0.0559441	-0.126977	-0.835719	0.63202	1.11997	-0.292855	0.272529	0.318221	0.658749	0.707668	0.510908	-1.19876	-1.31193	-0.518211	0.560833	0.20435	1.0126	0.305402	0.522553	0.887498	-0.50414
chr12_107722119_107724355	0.0482845	0.275097	0.660957	0.0599145	0.438373	0.0359771	0.246378	0.253245	-0.00310879	0.132278	0.00403521	0.0518519	0.261283	0.00626039	-0.458888	0.123354	0.121634	-0.279604	-0.0671426	0.241251	0.053674	0.0917233	0.230404	0.161965	-0.0754848	-0.220685
chr9_124120841_124122072	0.238301	0.406484	0.510413	0.0611105	0.231691	-0.333579	-0.298887	-0.131695	1.20091	-0.0307764	-0.815994	0.652804	0.0500145	-0.487447	-0.248374	0.352155	0.173179	0.0365436	-0.612042	0.0831675	-0.18248	0.100039	-0.384186	-0.373898	-0.676875	-0.10802
chr20_32254000_32255000	0.366303	0.361692	0.616427	-0.347235	-0.0910491	0.530455	0.114394	0.411859	-0.844866	0.24121	0.375155	0.271295	0.436211	-0.267385	-0.0167174	-0.231131	0.322352	-0.342526	0.0100309	-0.18213	-0.826864	-0.268967	-0.084558	-0.24863	-0.442129	-0.637106
chr7_106678099_106679003	0.345604	-0.67012	0.997151	0.472366	0.96843	0.934495	0.233451	1.18292	2.55884	-0.335035	1.33012	-0.594031	-0.969096	-0.0821655	0.137552	-0.726278	0.0718849	0.562157	1.08315	0.516825	-0.325977	-0.402256	0.417556	-0.0247047	0.308477	-0.00111042
chr22_29478969_29480746	0.463907	-0.00556548	-0.26513	0.824426	0.338408	0.19291	0.485484	0.207753	0.511877	-0.408313	-0.108949	0.254271	-0.439757	-0.153889	0.307341	-0.707729	0.6274	0.190577	0.171724	-0.249939	0.236551	-0.471808	0.383563	0.677006	0.123126	-0.0306645
chr14_77505916_77510448	0.112355	0.329753	0.439821	0.18163	0.373462	0.374683	0.0315102	0.0843654	0.148995	0.268904	0.046769	0.0903404	-0.0108362	0.341139	-0.133911	0.00693634	0.0547358	-0.179116	0.00930781	-0.178597	-0.040757	-0.104578	-0.12935	-0.117063	-0.198856	-0.193317
chr15_78831899_78834500	0.187783	0.242542	0.471336	0.148048	0.0645988	0.140876	0.174143	0.209424	0.191988	0.0364736	0.00877681	0.276371	-0.0410453	-0.13406	-0.0149284	-0.11652	0.0159209	0.150378	-0.167502	0.0313852	-0.0538439	0.0953127	0.122674	-0.0103757	0.150885	0.185409
chr15_94772764_94775700	0.334475	0.257058	0.113848	0.339215	0.289983	0.155127	0.184829	0.253685	0.287265	-0.113644	0.210839	-0.00842805	-0.0515594	0.030503	-0.104802	0.140146	0.0634597	-0.156084	-0.055392	0.142158	-0.215357	0.236422	0.055085	0.0871668	0.121158	-0.029757
chr9_21480754_21482439	0.30787	0.305543	0.485482	0.354366	0.395511	0.413903	-0.141597	0.190038	0.453153	0.539219	0.249654	0.516753	-0.136257	-0.338095	-0.402416	-0.685895	0.111004	-0.524768	0.416179	1.0435	-0.861587	-0.125015	0.0269184	-0.142969	-0.378864	0.0841757
chr2_37939580_37941180	0.0960565	0.334655	0.473733	0.169401	-0.357597	0.241969	0.200329	0.412667	-1.01613	-0.0944493	-0.0864186	0.117255	0.254931	0.0109458	-0.003963	-0.214337	0.337117	0.0979467	-0.308192	-0.291703	-0.371708	0.00477247	0.000945409	0.387267	-0.161524	0.143339
chr15_63959996_63962149	-0.0603897	0.169628	0.806392	0.080961	-0.189737	0.0336953	-0.161297	0.0571875	-0.0712853	-0.0474592	-0.108683	0.651926	0.00319328	-0.229587	0.074872	-0.296419	-0.140634	0.0970336	-0.347792	0.187407	-0.577255	-1.11232	-0.307582	-0.352693	-0.430034	-0.248781
chr6_7697145_7699911	0.314721	0.328837	0.330213	0.105719	-0.124466	-0.146376	-0.14784	-0.30915	0.374292	0.442715	-0.0376801	-0.309938	0.0455031	0.00955766	0.309853	0.174495	-0.0965623	-0.00965959	-0.315795	0.192546	0.244296	0.763522	0.331349	0.232296	0.312198	0.303836
chr14_23377034_23379237	0.3282	0.266805	0.192967	0.264054	-0.0118742	-0.240819	0.229182	-0.127279	-0.441731	-0.120005	0.256827	0.246	-0.155623	-0.0347545	-0.0973323	0.0963166	-0.0221676	-0.124611	0.163411	-0.0712389	0.00959548	-0.603512	-0.0274191	-0.040575	0.00624327	-0.235969
chr6_5979437_5981237	0.151301	0.230878	0.165231	0.639146	-0.848616	-0.0237264	-0.242307	-1.06682	-0.0239144	-0.624675	-0.307599	-0.313331	0.646051	-0.404066	0.0149849	0.146829	-0.378343	-0.257388	-0.0917933	0.637057	-0.671432	-0.347229	-0.175741	-0.596141	0.38178	-0.38108
chr12_96430206_96432308	0.0831474	0.249956	0.238074	0.465363	-0.152217	-0.0638565	0.0790421	0.00491163	-0.176038	0.00343955	-0.121769	0.0546585	0.07001	-0.148206	0.193029	0.0493862	0.206877	0.0270016	-0.130897	-0.32186	0.617693	0.0986095	0.302486	0.315267	0.420651	0.470613
chr7_12622896_12625999	0.332688	0.4839	0.571562	-0.480526	-0.271441	-0.325493	-0.454883	-0.709459	0.189497	0.459277	-0.91538	-0.218844	0.0190976	0.273546	0.41424	0.32546	-0.355247	-0.00534338	-0.261997	-0.190913	0.363931	0.600358	0.00241147	0.414729	0.336271	-0.197415
chr7_28193999_28196400	0.27652	0.360191	0.621634	-0.277142	0.0731113	0.248846	-0.0919234	-0.170535	0.521658	0.299805	0.0200634	0.20011	0.203187	-0.20493	0.0774941	0.0592723	-0.597691	-0.103433	-0.040013	0.406004	-0.288607	0.124938	-0.205732	-0.277126	0.0951727	-0.189974
chr8_32431701_32433741	0.202111	0.421691	0.614845	-0.0822127	-0.338403	-0.253658	-0.0673341	-0.639089	0.110987	0.303391	-0.28472	-0.247034	0.666171	0.640504	-0.0263427	-0.414166	-0.509069	-0.0295268	-0.169895	0.0893587	0.176166	0.203251	-0.040492	-0.135133	-0.0233211	-0.690905
chr2_161227980_161229610	0.195425	0.429983	0.305952	0.128415	-0.202076	0.255581	0.2906	-0.19976	-0.213168	0.0495095	-0.118592	0.181743	0.160037	-0.0783151	0.137908	0.130872	0.214584	-0.0337861	-0.38567	-0.327373	-0.437926	0.316141	-0.140307	-0.0945442	-0.416333	-0.184844
chr2_12569880_12572205	0.288092	0.473735	0.0285711	0.265917	0.215456	0.0526107	-0.0371561	-0.0565521	-0.505817	-0.0754838	-0.32464	0.318901	0.0340811	-0.2355	-0.173466	0.20461	-0.110359	0.12588	-0.408367	0.244219	0.169128	0.0545873	-0.203656	0.250858	0.0577849	0.350094
chr15_94748970_94750603	0.125894	0.400967	0.172994	0.387668	0.690878	0.543697	0.612256	0.553611	0.731153	0.802236	0.536302	0.109758	0.119173	-0.0796201	-0.410847	0.300609	0.276624	-0.489958	0.125424	0.0488375	0.100307	0.38238	-0.117783	0.236968	-0.0704044	0.0761121
chr2_71677920_71681310	0.303418	0.451404	0.0753586	0.209857	-0.057076	-0.446855	-0.158109	0.0116753	-0.562987	0.172702	-0.151927	0.126674	-0.240011	0.316945	-0.0137689	0.251128	-0.103129	-0.0388178	-0.040139	-0.258881	0.151804	-0.0510829	-0.218469	-0.0288262	-0.300559	-0.156
chr8_145992307_145994215	-0.0175235	0.317259	0.566283	0.182158	0.20485	-0.420809	-0.228342	-0.376572	0.223093	0.176319	-0.399085	-0.258567	0.101052	0.329836	0.0614077	-0.0529474	-0.345084	-0.368789	0.113355	0.419738	0.24192	0.313179	-0.131188	-0.0154012	0.170541	0.052897
chr1_52604901_52606701	0.254173	0.394516	0.785434	-0.675025	0.366972	-0.171288	-0.310907	-0.0590215	1.08742	0.922428	-0.0901926	-0.133393	0.271183	0.368493	0.0534674	0.429165	-0.175466	-0.392505	-0.214812	-0.206132	0.545331	0.740023	0.101584	0.275101	0.131398	-0.0903041
chr18_59947625_59949500	0.313357	0.731682	0.537224	-0.463521	0.280412	-0.305044	0.0988855	-1.0699	-0.68914	0.80404	-1.23421	-0.270846	0.385118	-0.606206	0.558403	0.366215	-0.227623	-0.207966	-0.802131	0.805036	0.0827097	0.73586	-0.026634	0.26592	0.226921	-0.0264621
chr1_206164998_206167198	0.357854	0.482749	-0.0364363	0.241977	0.263672	-0.30335	0.262941	-0.11417	0.763457	0.590407	-0.795398	0.0305868	-0.231758	0.284197	0.118556	-0.0212243	-0.0762637	-0.467515	-0.0667207	0.430142	-0.655798	0.421309	-0.174293	0.388937	0.0180004	0.325717
chr15_68142800_68144700	0.335176	0.0852637	0.0953036	0.573173	0.331127	0.300734	-0.045355	0.383403	0.360257	-0.0568152	0.0543577	-0.652096	-0.388442	0.0178506	0.308469	0.261196	0.277123	-0.236335	0.24272	0.169513	-0.467629	0.0477434	0.070579	0.304042	0.311264	0.443271
chr12_68091855_68093808	0.267462	0.291545	0.579692	-0.141768	-0.0535878	-0.320474	-0.597572	0.205616	0.454779	0.518907	-0.617553	-0.0765814	0.0539532	-0.0222433	-0.392138	0.252851	0.0779634	-0.166653	-0.227947	0.500795	-0.557661	0.132868	0.0932946	-0.081311	-0.298704	-0.232856
chr3_47123227_47126127	0.447639	0.422699	0.12284	0.0341801	-0.220855	-0.193254	0.114469	0.0527793	0.332284	0.475718	-0.345127	0.334885	0.144479	-0.543179	0.209172	-0.0467119	-0.245632	0.0621183	0.136207	-0.0513387	-0.0763837	-0.536893	-0.725883	0.0966148	-0.391497	-0.125709
chr6_26473036_26475537	0.322078	0.318726	0.348486	0.0228159	-0.151684	0.267259	-0.00730862	0.262089	0.197863	0.270032	0.290574	0.301153	0.0442012	-0.0517939	0.0504091	0.109732	0.110824	-0.216709	0.0132456	-0.361061	-0.417679	-0.00630689	0.0300751	-0.148607	-0.325165	-0.0336598
chr6_167362976_167365292	0.166102	0.188477	0.637543	0.0763616	-0.148858	0.173193	0.168235	0.155464	-0.284255	-0.246358	0.0671112	0.250789	0.229629	-0.957188	0.14705	-0.042107	0.160925	-0.0369334	0.238595	0.00924081	0.14153	-0.0700691	0.0181847	0.208703	-0.0395622	-0.211334
chr16_27394469_27396336	0.340275	0.0992374	0.380228	0.183471	0.273546	-0.144316	0.100464	0.0587577	-0.0444644	-0.191575	0.246381	-0.0891024	-0.0727485	-0.336505	-0.0726298	0.0996507	0.212268	-0.0646242	0.244602	0.0790893	0.116937	-0.390372	0.0575229	0.236801	-0.296586	-0.0545189
chr16_69206505_69208569	0.0920558	0.17787	0.346106	0.459837	-0.506318	-1.04043	0.328495	-0.055431	-1.26351	-0.322828	0.391959	0.410894	-0.119249	-0.736887	0.0705107	-0.148557	0.298209	0.134263	-0.00188016	0.0926971	0.307229	-0.554112	-0.164215	0.0505648	-0.401668	0.0956993
chr1_169635898_169638002	0.394861	0.188542	0.252513	0.212125	-0.145173	0.20048	0.135884	0.415041	-0.269671	-0.298366	0.373846	0.185728	0.303556	-0.458192	0.277946	-0.220303	0.0317255	0.117275	-0.0683368	-0.169399	-0.0319398	-0.262849	0.105461	0.119723	-0.108099	0.0785441
chr8_56917264_56920236	0.296784	0.286499	0.296391	0.164069	0.605639	0.682249	0.350758	1.03845	-0.128816	-0.0743058	0.168506	0.387339	0.199197	-0.326898	-0.304347	0.047927	0.0806609	0.136954	-0.168671	-0.0521621	-0.175853	-0.662273	-0.281508	0.0764266	0.155822	0.193738
chr15_45016220_45017873	0.116184	0.274957	0.537924	0.0412051	0.183323	0.317822	0.145909	0.297518	0.560596	0.0577557	-0.232761	0.140661	-0.166263	0.0992388	-0.023461	0.28324	-0.269828	-0.234142	0.157383	0.0131719	-0.572281	0.343065	0.229722	-0.0742214	-0.0249992	0.173155
chr17_57353554_57356601	0.355452	0.279799	0.311592	0.0313525	-0.184047	-0.044253	0.616221	-0.0661637	-0.10732	0.457727	0.035104	0.157203	0.00854032	-0.0979918	-0.0173427	-0.329187	0.0250941	0.0935963	0.104146	0.0559421	-0.279506	-0.337128	-0.0158038	0.154757	0.174401	0.13478
chr15_30915800_30918764	0.438908	0.468315	0.104149	0.0458303	-0.0338101	0.258679	0.125296	0.148748	-0.159793	0.263687	-0.0765326	0.164807	0.0214559	0.350853	0.325546	-0.00814147	-0.135904	0.297098	-0.686873	-0.328842	0.0506785	0.21474	0.104074	0.247881	0.441455	0.268086
chr6_117001697_117004012	0.125891	0.154626	0.438071	0.275735	0.343645	0.374717	0.245304	0.643213	0.567016	0.753313	0.257584	0.161242	-0.295457	0.102416	-0.184672	-0.228805	0.292212	0.0788547	0.147287	-0.0730776	-0.0448029	-0.0952853	0.267397	0.175823	-0.335387	0.220461
chr14_53574900_53576916	0.164262	0.274218	0.521941	0.0412777	-0.159863	0.111452	-0.168681	-0.386795	-0.46144	-0.0732546	-0.555459	0.23493	0.181793	-0.0652023	0.288863	-0.564933	0.15649	0.0379678	-0.147571	-0.122338	-0.198144	-0.473229	-0.138761	-0.200738	-0.167538	-0.313339
chr14_71353876_71355825	0.0777263	0.241677	0.551638	0.100522	0.200688	0.31351	0.145147	-0.0241755	-0.0440645	0.0330418	0.268195	-0.0811618	0.235373	0.14133	-0.118247	0.0349495	-0.352095	-0.291156	0.225808	0.205199	-0.155135	-0.018932	0.147061	-0.214532	0.0917607	-0.0957671
chr15_86249496_86251617	-0.0636474	0.108911	0.541597	0.327862	-0.0979792	0.106521	-0.240901	0.365485	-0.0252092	-0.284501	0.123728	0.155083	-0.110066	-0.118635	-0.28145	0.103634	0.10497	0.0101148	0.119029	0.0173193	-0.172363	-0.0440451	-0.104309	-0.108559	-0.195854	0.0565885
chr4_84045102_84048035	0.469208	0.240078	0.12893	0.156066	-0.0344967	-0.347269	0.274081	0.167018	0.00584941	0.100201	0.0363172	0.188539	-0.13527	-0.347625	0.120956	0.108454	-0.122789	0.245578	-0.271994	0.214152	-0.186335	-0.367755	0.104129	-0.130905	0.0910748	0.0745899
chr19_10970853_10972744	0.343549	0.154385	0.313054	0.233265	-0.0516305	-0.185749	0.469748	0.338224	-0.665434	0.11964	0.374887	0.0529352	-0.0354281	-0.465582	0.142832	-0.0203227	0.487155	0.108295	0.0831541	-0.353039	0.280714	-0.479362	0.334323	0.0186367	0.0156585	-0.15023
chr1_89816397_89819099	0.0780357	0.443973	0.364915	0.168836	-0.155551	-0.631829	-0.140532	-0.482967	0.111346	0.0178778	-0.413908	0.194346	0.178796	-0.0571086	0.325958	0.101932	-0.634223	-0.125192	-0.371281	0.386773	0.278495	0.308904	-0.172809	0.0997739	-0.0581197	0.0675435
chr21_36207317_36209692	0.0536181	0.240126	0.38912	0.281736	0.010651	-0.186569	-0.248277	-0.357435	-0.129791	0.00493113	-0.104679	-0.165171	0.104371	0.0488806	-0.0346765	-0.0462114	-0.0399024	-0.202891	-0.025914	0.361515	-0.00591695	0.0998564	-0.119243	-0.211533	0.0398441	0.00137667
chr11_107826998_107829098	0.118402	0.11843	0.516907	0.301886	-0.558587	-0.161025	-0.219818	-0.349719	-0.257369	0.176075	0.0799058	0.334672	-0.339881	-0.435244	0.178153	-0.429237	0.0788973	0.382135	-0.173629	0.404134	-0.594899	-0.917113	-0.460315	-0.225582	-0.62858	-0.167693
chr5_173261986_173263695	0.171457	0.208415	0.173024	0.444141	0.309481	0.0367787	0.465751	0.0391645	-0.521893	-0.108312	0.147499	-0.0451389	-0.223433	-0.508485	-0.100824	0.0850772	0.247807	0.182248	0.0830529	0.279696	0.303852	0.0525735	-0.106915	0.365427	0.158852	0.36001
chr1_201504001_201505997	0.235387	0.143184	0.51685	0.0586617	0.213929	-0.291578	0.34331	0.0236705	-0.12284	-0.157212	0.231978	-0.0582561	0.0256611	-0.505071	0.198723	-0.035319	0.080947	-0.127513	0.127055	0.293773	0.1323	0.116699	0.0954829	0.033333	0.120579	-0.27461
chr6_6283575_6285846	0.0327274	0.242009	0.411355	0.269713	0.042645	-0.222098	0.530095	0.00856546	0.208572	0.446828	0.647352	-0.0370606	0.172329	0.0822219	0.37389	-0.0514864	-0.0629249	-0.240426	-0.265211	0.028668	0.219101	0.134176	0.117879	-0.0659308	0.268702	0.14149
chr17_76376901_76378401	-0.188248	0.0948894	0.637777	0.374405	0.248126	0.0700208	-0.322661	-0.266791	0.333677	-0.0851899	-0.114193	-0.227841	-0.183788	0.321248	-0.203524	-0.286863	0.0302028	-0.120437	0.0415963	0.629406	0.0124714	0.321233	-0.197515	0.220611	0.278621	0.184052
chr15_78326296_78327900	0.214113	0.230186	0.225127	0.272727	0.0463036	-0.0169718	0.0154481	0.0688451	0.160574	0.0103636	-0.18313	0.123394	-0.0411988	-0.0306114	-0.227953	-0.0393831	-0.00785596	0.0662416	0.0804375	0.0769293	-0.0977603	-0.176451	-0.129666	-0.0646899	-0.163903	-0.0826792
chr12_104871406_104872955	0.388879	0.218935	-0.00114741	0.352323	0.348648	0.432736	0.164213	0.835912	0.117756	-0.192234	0.0114052	0.400501	0.178833	-0.0834145	-0.391763	-0.0824952	0.11088	0.0122218	0.052656	-0.197419	-0.154444	-0.320646	0.362101	-0.158492	0.0721461	0.290503
chr4_77129502_77132359	0.284173	0.27752	0.464029	-0.122728	-0.432184	-0.350882	-0.0935938	-0.148699	0.228898	0.190112	-0.00393108	0.333892	0.0741564	-0.226242	-0.142763	-0.169603	0.0496361	-0.00981107	-0.0540828	0.144819	-0.274064	-0.0349494	-0.427187	0.166453	-0.177919	-0.0862449
chr2_65593380_65595732	0.190117	0.344246	0.0320645	0.38421	0.387238	-0.00300359	0.403815	0.0554778	0.575205	0.459791	-0.284097	-0.139346	0.158511	-0.179256	-0.161846	0.103009	-0.11839	-0.106254	-0.00962545	0.453198	0.383564	0.685684	0.210477	0.259339	0.388035	0.258211
chr6_36997011_36998169	0.175497	0.164972	0.318742	0.341533	0.40117	0.18445	-0.103537	0.3615	0.471909	-0.122995	-0.152064	-0.0369599	-0.275598	-0.326076	-0.029649	0.326986	0.221733	-0.0363584	0.417998	-0.262076	0.296617	0.121253	-0.125065	0.0185887	-0.235215	-0.0354423
chr19_19296838_19298538	0.582123	0.146062	-0.986196	0.723673	-0.363899	-0.139698	0.633058	-0.0780413	-0.775628	-0.229628	0.201813	-0.0971308	0.185019	0.0179954	-0.140852	-0.208062	-0.244726	0.530758	0.179881	-0.222882	-0.0515065	-0.460102	0.349152	-0.38173	-0.391841	0.545549
chr15_50539464_50541364	0.0940768	0.291742	0.0564688	0.496313	-0.575755	-0.389358	0.340523	0.304021	-0.120455	0.0130828	0.247717	0.348325	-0.130344	-0.0150393	-0.145842	0.422357	-0.121825	0.0219899	-0.206848	-0.172773	-0.366306	-0.124237	0.00324624	-0.288386	0.0301615	0.0838288
chr20_36771966_36773620	-0.205845	0.157667	0.560626	0.323255	0.0676687	0.0982406	0.0436368	-0.343892	0.249093	0.110507	0.133639	-0.0833702	0.00449303	0.294862	-0.0917726	0.123403	0.0940927	-0.255533	-0.151727	0.065552	0.121519	0.0490504	0.0568643	0.144618	0.155598	0.0601307
chr2_43515180_43516348	0.535019	0.322419	0.114891	-0.00313134	0.417117	0.0836514	-0.299537	0.0231816	-0.502373	-0.0126835	-0.085818	-0.243692	-0.431297	0.0272594	0.151786	0.208173	-0.227811	-0.228832	0.566244	0.178169	0.0367545	0.287359	0.103771	-0.0648729	0.184195	-0.548544
chr5_169763785_169764986	-0.286838	0.143879	0.661942	0.27175	0.301513	0.184535	-0.445399	0.0234264	0.0705634	0.0814631	-0.307737	-0.144701	0.0531183	0.402951	-0.088361	-0.0951561	-0.023193	-0.228733	-0.0277063	0.15178	0.120938	-0.12156	-0.0876014	-0.223907	0.156273	0.0063631
chr5_172220679_172221785	-0.196065	0.0100761	0.416553	0.63003	0.0386005	0.2479	-0.36365	-0.313426	0.660624	-0.291313	-0.294772	-0.248367	-0.11714	0.19715	-0.224799	-0.237979	-0.188172	0.224696	0.0155483	0.579063	0.0999209	0.310627	0.0327865	0.0539559	0.243042	0.362536
chr14_55196434_55197934	0.00471949	0.230807	0.574264	0.212085	-0.832323	-0.166343	-0.495295	-0.0939026	0.0432753	-0.011583	-0.449468	0.200854	0.422356	-0.0825445	-0.293768	-0.142961	-0.707983	0.356887	-0.213069	0.460229	-0.510086	-0.801111	-0.35446	-0.293968	-0.349532	-0.0661325
chr5_126096877_126099683	0.250215	0.0712151	0.411657	0.173717	-0.0576341	-0.154639	-0.10915	-0.142009	-0.011977	-0.361193	0.00428114	-0.229946	-0.0427329	-0.0127894	0.197242	0.0383179	0.185724	0.0213503	-0.228199	0.0710333	-0.253858	-0.18954	0.109714	-0.00982647	0.208818	0.141738
chr20_5099866_5101499	0.25529	0.218832	0.404072	0.0901272	-0.151472	-0.0566552	-0.481073	-0.0385972	-0.458841	0.197459	-0.0362932	0.260563	-0.21407	-0.0729492	-0.00513924	-0.351029	0.171494	-0.0111741	-0.247192	0.469496	-0.446146	-0.437623	-0.0779842	-0.163102	0.220413	-0.115488
chr7_141803699_141806103	0.36707	0.0773983	0.394308	0.119157	-0.110043	0.240022	-0.089858	-0.284249	0.711716	0.493067	0.0519637	-0.259801	-0.260907	0.0515748	0.306596	-0.326678	0.361625	0.236812	0.0812194	-0.190441	-0.050631	-0.123698	0.0257009	0.0820794	0.0211896	0.107152
chr1_117074601_117076401	0.286854	0.204134	0.303021	0.157025	-0.0625542	-0.245837	0.11939	0.104207	-0.179493	-0.0214687	0.295798	0.110569	-0.288748	-0.189782	0.13728	0.0662983	0.297776	-0.0119584	0.20356	-0.324996	0.298313	0.226142	0.0529315	0.1003	0.119408	0.116005
chr5_154093386_154095302	0.111653	-0.00391564	0.518583	0.254767	-0.0119429	-0.366278	0.324628	0.295101	0.274888	0.202774	0.551359	-0.234699	-0.065436	-0.138613	0.209336	-0.16174	0.250959	-0.101509	0.11432	0.127382	-0.0496238	-0.106909	0.147404	0.127613	-0.199754	-0.0904293
chr16_11902936_11905112	0.365634	0.337028	0.00569394	0.272859	0.00568581	0.0298163	0.731428	0.202308	-0.489703	0.024896	0.0777591	0.268902	0.036892	-0.337665	-0.472651	0.310903	0.278378	0.16056	0.175063	-0.420382	0.239054	0.0446226	0.316852	-0.105763	0.0687748	0.0800875
chr4_129878698_129880502	0.108145	0.597497	0.68283	-0.534985	-1.63432	-1.84728	-1.60559	-1.84107	0.721479	0.388972	-1.81025	0.237369	0.0740806	-0.367223	0.554681	0.480614	-0.80104	0.237673	-0.629625	0.213471	0.548907	0.668235	-1.12112	-0.452564	0.194826	-0.389065
chr6_320937_322437	0.129821	0.448849	0.616353	-0.376643	-0.195811	0.255222	0.200796	-0.310501	-0.590525	0.0542623	0.467076	0.53209	0.199802	-0.116229	-0.319384	0.0815403	0.182897	-0.292809	0.18111	-0.449019	0.106136	0.256359	-0.602283	-0.0129216	-0.0102977	-0.787262
chr3_148716427_148718872	-0.0424238	0.473359	0.528544	-0.0394485	-0.251195	-0.00598723	-0.654975	-0.112031	0.0305267	0.315948	-0.856128	0.371804	0.232481	0.338696	-0.0697198	-0.0813753	-0.595379	0.0452595	-0.475527	0.233761	0.188519	0.00999153	-0.187442	0.260005	0.194609	-0.287918
chr2_70153394_70154980	0.00543715	-0.0382898	0.313586	0.577869	0.215181	0.0597083	-0.114601	-0.233115	1.00158	-1.06565	-0.80569	-0.290638	-0.231718	-0.247515	0.171475	0.101223	0.311514	0.262276	0.0810978	-0.157715	0.22689	0.31668	-0.358751	0.149896	0.146362	-0.201774
chr16_14050536_14052436	0.0868904	0.352935	0.160571	0.354266	0.597086	-0.170851	-0.0292745	0.0217244	0.499468	0.312804	-0.0636811	-0.0354096	0.00682871	0.00839876	0.10546	0.35327	-0.232607	-0.503405	-0.107424	0.404889	0.556487	0.420336	0.150492	0.456088	0.0514211	-0.240376
chr4_142557099_142558899	0.160982	0.137275	0.361956	0.238635	0.0990786	0.0726405	0.100636	0.336936	0.366344	-0.0187565	0.0529588	0.00998095	0.0215385	0.107053	-0.135187	-0.249492	-0.0853749	0.298741	-0.0439587	0.0766995	-0.273373	-0.367441	-0.436318	-0.221412	-0.398984	-0.319854
chr9_79176111_79178539	0.273599	0.154927	0.442724	0.0315881	-0.101239	-0.295452	-0.00675498	0.298068	0.464785	0.185908	0.164889	-0.11583	-0.123607	0.169817	0.11138	0.229307	0.0972596	0.200683	-0.444725	-0.124285	-0.253174	-0.00915984	0.0211329	-0.149338	-0.00881713	0.0517335
chr7_150264199_150267499	0.161333	0.233956	0.285413	0.237855	-0.109808	0.266863	0.0891741	0.448075	-0.262994	-0.19064	0.0538803	0.285101	0.118045	-0.143064	-0.0400064	0.141805	0.02646	0.034819	-0.0284944	-0.394665	-0.0901146	-0.472141	-0.0339783	0.0453696	-0.104127	-0.0482905
chr6_37016237_37019037	-0.00092395	0.125743	0.34436	0.378675	0.385081	0.121382	-0.143325	0.0643925	0.228936	-0.150305	-0.130034	-0.049008	0.0129472	-0.0887226	0.0339631	0.0137892	-0.0100042	0.0873111	-0.0803249	0.0800492	0.375695	-0.204879	-0.120998	-0.0391419	-0.0852007	0.00396514
chr1_111421797_111424308	0.150442	0.356658	0.337841	0.0472129	-0.11855	0.0795077	-0.269146	0.113912	-0.201971	0.0576008	-0.466122	0.170907	0.111379	0.233139	-0.212434	-0.197837	-0.108886	0.190789	-0.170896	-0.0161623	-0.0180004	0.221006	-0.200109	0.0220699	0.070685	0.064586
chr1_184424598_184426103	0.659639	0.427961	0.399503	-1.03428	0.0659106	-0.184293	-0.0361537	-0.949147	0.957067	0.348603	-1.11424	0.155477	0.0409995	0.424973	-0.174022	0.0848793	-0.250048	0.33602	-0.404643	-0.213635	-0.530437	0.156898	-0.608969	0.214319	-0.385663	0.147005
chr9_135225748_135227555	0.135352	0.21466	0.563878	0.0213429	-0.281716	-0.148694	-0.701216	-0.435269	0.547217	-0.0496188	-0.351532	0.40544	-0.0510038	0.0609353	0.497571	0.00867441	-0.20388	-0.0564536	-0.0857948	-0.575488	0.325004	-0.630902	-0.113219	-0.174695	-0.279493	-0.101893
chr5_75816686_75818186	0.0808571	0.169409	0.483074	0.185047	0.153782	0.0718467	0.214588	0.155139	0.545185	-0.171651	0.205877	0.286657	-0.0984711	-0.0790714	0.15353	-0.120471	-0.445737	-0.185607	0.407465	0.0817065	-0.115482	-0.00511937	-0.0800715	-0.136934	-0.0621383	0.0425168
chr4_15810099_15811709	0.299492	0.181288	0.206855	0.208562	0.313658	0.196343	-0.0373249	0.0883334	0.632422	-0.385794	-0.0708247	0.0540335	-0.340862	0.0701351	-0.0198803	0.100336	-0.20053	0.115736	0.152523	0.068508	-0.0633357	0.239881	-0.240303	0.193798	0.023985	-0.134115
chr3_20084774_20085679	0.369161	0.367557	0.353382	-0.14104	-0.0939941	0.450633	0.258999	0.620427	-0.68441	0.152675	0.322822	0.0678251	0.150157	0.320228	-0.223257	0.219946	0.328906	-0.42651	0.225403	-0.662696	-0.749982	-0.079381	0.117221	-0.191839	-0.0201729	-0.340132
chr6_108901883_108903283	0.351396	0.339539	0.169919	0.0565879	-0.0124903	-0.0762086	-0.289922	0.15777	-0.0315724	-0.190394	-0.475535	-0.10538	0.223736	0.276965	0.132903	0.00902916	0.0572472	-0.425526	0.186771	-0.355744	-0.191661	0.063137	-0.210493	0.171192	0.0987399	0.0490544
chr9_94181039_94183048	-0.0462445	0.211336	0.634108	0.00817001	0.127491	0.293371	-0.176163	-0.0908382	0.0332106	0.0706987	-0.315085	-0.301506	0.0635305	-0.0927896	0.212835	0.241342	-0.264458	-0.115028	0.133026	0.123047	-0.0922722	0.0332815	-0.23063	0.0287226	-0.0610132	-0.0676811
chr4_156560299_156562103	-0.136341	0.309447	0.732942	-0.207075	-0.284576	0.0539138	-0.0580376	-0.426317	-0.288779	0.281313	-0.508169	0.304201	0.164872	-0.296279	0.0867925	-0.131957	-0.164765	-0.065664	0.0529117	0.0498878	-0.30857	-0.0234217	-0.303916	-0.339749	-0.642069	-0.47351
chr4_140888103_140889407	0.1921	-0.0818312	0.401239	0.400661	0.114241	0.0898862	0.0347517	0.356187	0.699107	-0.340599	0.63013	0.199674	-0.381738	-0.425884	-0.0134251	-0.0345786	0.248674	0.29585	-0.250109	0.361536	-0.117006	0.06784	0.272207	-0.12798	0.390224	0.23543
chr6_34311338_34313846	0.0496923	0.150936	0.560673	0.0629453	-0.753538	-0.386203	0.0316843	-0.543067	-0.363917	-0.232397	-0.0769186	0.180266	0.0443615	0.0198199	0.158175	-0.231205	-0.165396	0.183286	-0.0405108	-0.148796	-0.241262	-0.346005	-0.0626557	-0.235336	-0.137083	-0.0917993
chr7_139470700_139472899	0.442862	0.236549	0.00998302	0.220441	0.445682	0.549649	-0.14332	-0.10171	0.295083	0.0309294	0.167358	-0.105351	0.153825	-0.186122	0.367347	-0.148887	-0.351304	-0.170689	0.0385088	0.402673	0.145922	0.278537	0.413411	0.319921	0.114775	0.306255
chr2_65291132_65293736	0.0349638	0.292897	0.279964	0.253362	0.273148	0.0172264	-0.102136	-0.0945015	0.145081	0.00760533	-0.21698	-0.0414238	0.137774	0.215024	0.0150012	0.0692394	-0.164276	-0.135215	-0.0157968	-0.0803269	0.426205	0.112809	-0.150194	0.0227157	-0.0314461	-0.165894
chr15_101663600_101665764	0.339505	0.350707	-0.00466994	0.219507	-0.470569	0.0261612	-0.0960873	0.217749	-1.18696	-0.547606	-0.176559	0.186207	-0.165687	-0.057724	0.115996	0.152213	-0.282896	0.0182175	0.419174	-0.3855	-0.321919	0.169747	0.110144	-0.0260799	-0.139734	0.253375
chr15_69806970_69809470	0.371495	0.180026	0.0871252	0.371093	-1.0888	-0.865885	0.384641	-0.536719	-0.711487	0.0176515	0.00921138	0.114532	-0.099331	-0.246	0.50646	-0.85789	0.221673	0.200558	0.277867	-0.117869	-0.138362	-0.145943	-0.0337662	-0.235553	0.316814	0.104706
chr17_15786501_15788101	0.0607783	0.0938922	0.229599	0.543369	0.0678669	0.19234	0.22283	0.0121027	0.319105	-0.155997	0.409	0.0235094	0.190599	-0.591444	-0.302065	0.244516	0.410179	-0.33329	0.184389	0.173606	0.297043	0.235464	0.33122	0.256849	0.368082	0.334694
chr12_62644008_62646499	0.181123	0.30385	0.435092	0.0399888	-0.0638144	-0.208277	-0.40517	-0.0794984	-0.0632571	-0.0347906	-0.320767	0.170771	0.192814	-0.0947813	-0.232891	-0.154206	-0.298031	-0.321226	0.035909	0.701641	-0.446278	0.167417	-0.00299286	-0.129481	-0.0284642	-0.0439769
chr4_1177335_1179410	0.108317	-0.105893	0.579511	0.243379	-0.0414043	-0.150647	0.256325	0.480937	-0.686956	-0.208998	0.643713	-0.051426	-0.389917	-0.167929	0.0578735	-0.120829	0.34334	0.167108	-0.0883966	0.250176	-0.566414	-0.690581	0.348288	-0.186358	0.164157	0.233875
chr1_149357697_149359002	0.223453	0.213626	0.243674	0.272664	0.56364	0.304774	0.067847	0.493515	0.436035	0.529145	0.502267	0.135985	-0.252637	0.0882353	-0.0678781	0.250652	0.508968	-0.0824153	-0.0603056	-0.520604	0.38083	0.233391	0.403128	-0.32686	0.174517	1.00791
chr9_5563000_5564011	-0.231696	0.0954566	0.683596	0.226833	0.209894	0.292576	0.251069	0.248354	0.644484	-0.386045	-0.0722568	-0.0713514	0.110279	0.289211	-0.451988	0.33234	-0.331912	-0.0711002	0.0720296	0.122492	-0.256416	0.0209852	-0.122378	0.0221178	0.227522	0.135376
chr15_93501103_93503443	0.309592	0.139873	0.185734	0.241897	0.00947209	-0.20824	-0.100541	0.363866	0.227527	-0.0392725	-0.0805288	-0.0473946	0.123353	0.176191	-0.00209079	-0.409011	0.0625061	0.11219	-0.15105	0.135306	0.0172022	-0.145053	-0.0101391	0.308022	0.0192183	-0.156924
chr2_68967780_68970836	0.490194	0.388956	-0.123394	0.0427805	0.0709324	0.255778	-0.0196985	0.121119	-0.0661618	0.302907	-0.242058	0.13177	0.174935	-0.0410289	-0.0898241	-0.25293	0.00793295	0.0240903	-0.249787	0.294841	-0.34033	0.33726	-0.0327307	0.194647	0.0509442	0.0740306
chr1_3806599_3808801	0.309717	0.238004	0.245922	0.105045	-0.29203	-0.350191	0.313054	0.313671	-0.201408	0.117833	-0.221177	0.252746	0.0287235	-0.271552	-0.0332971	0.0112698	0.244294	0.177101	0.0499488	-0.459234	0.198554	-0.412829	0.0116966	0.077975	0.17672	0.0166083
chr14_51706576_51707918	0.163991	0.0489128	0.516155	0.0993007	-0.178521	0.0617596	-0.386465	0.16431	-0.00212461	-0.0788994	0.294319	-0.147486	0.0358804	0.290595	-0.151928	-0.17465	0.0984337	0.258837	-0.0155236	-0.194158	-0.309962	-0.55468	-0.328186	-0.300996	-0.506888	0.0741622
chr17_57913801_57917901	0.120598	0.301284	0.525533	-0.202645	0.046391	0.0999119	-0.310038	-0.257938	-0.0831388	0.143374	-0.425387	0.0773372	0.0600124	0.108875	0.0047238	0.0574441	-0.181284	-0.111137	-0.0161132	0.000141545	-0.0407763	0.127846	0.008683	-0.0301729	-0.0975051	-0.0983964
chr1_8486898_8488999	0.209494	0.323159	0.142453	0.173653	-0.0900226	-0.0603282	0.0758256	0.221363	-0.407741	-0.0272591	0.0524858	0.292583	0.091979	-0.123896	-0.204939	0.139842	-0.105	-0.0955884	0.0616504	-0.0566317	0.00279992	-0.00232589	0.0128171	-0.113595	0.103832	0.12389
chr10_126211347_126212976	0.0468782	0.210642	0.415488	0.1595	0.270409	-0.00600163	-0.282741	-0.346505	0.294346	0.131588	-0.177999	-0.142919	0.0575696	0.120379	0.281809	0.0556015	-0.149428	-0.245763	-0.0855827	0.108334	0.263864	-0.07011	-0.0254717	-0.15801	0.212749	0.0628822
chr1_161509301_161510802	-0.109403	-0.0375741	0.672978	0.202951	0.0506957	0.0315501	-0.00241757	1.17974	0.0748764	-0.0658281	0.206977	-0.269919	0.0379208	0.145386	-0.130356	-0.0570891	0.176647	0.235265	0.131806	-0.269662	0.0724383	-0.214838	-0.175799	0.0523074	0.182615	0.22008
chr14_102965916_102967742	0.478824	0.212423	0.189443	-0.0290387	-0.242835	-0.286571	0.144972	0.179416	-0.0475926	0.0272094	0.132754	0.211478	0.00830533	-0.395071	-0.106922	0.138348	0.230473	0.117109	0.224716	-0.428435	0.479781	0.0915833	0.281218	0.272623	0.0188156	-0.246769
chr5_42991282_42995095	0.254861	0.242302	0.0898656	0.252179	-0.0159798	0.114416	-0.110288	0.144686	-0.111294	-0.0377841	-0.0463194	-0.138349	0.05065	0.17724	0.197894	0.0843119	-0.0497259	-0.223676	0.100061	-0.198406	-0.0954294	0.0741927	0.156663	0.0110839	0.130316	0.11379
chr6_111250297_111252236	0.155404	0.188989	0.42496	0.0718839	-0.00607603	-0.101387	0.118867	0.0178818	-0.318354	0.0560587	0.272958	-0.19129	-0.1218	-0.133343	0.192537	0.234076	0.365356	-0.183453	-0.0395449	-0.122537	0.0391642	0.300931	0.0580857	0.31069	0.147635	0.191735
chr3_195819472_195821459	0.276854	0.182073	0.108237	0.298286	-0.161133	0.136515	0.356862	0.307111	-0.0686818	-0.0851019	0.435969	-0.0710725	-0.094382	-0.129401	-0.0278917	0.0537087	-0.0162183	0.153558	0.469222	-0.337523	0.403209	0.35513	0.00290556	0.335698	0.449587	0.493762
chr10_6213490_6215035	-0.209035	0.125091	0.389937	0.442835	0.407559	0.165292	-0.137937	0.0783587	0.729444	-0.14503	-0.123093	-0.0370773	0.136407	0.147272	-0.00624403	-0.0963596	-0.101196	-0.283037	0.0311871	0.209049	0.110469	0.0788061	-0.355336	-0.171782	0.0604697	-0.00354962
chr1_50731097_50732803	0.0968441	0.287179	0.360842	0.139132	-0.343423	-0.230978	0.654293	-0.122308	-0.467408	-0.0631617	-0.0254233	0.159105	0.420334	-0.418842	-0.188412	0.22193	0.115637	0.169501	-0.268914	-0.210338	-0.0862992	-0.0717075	0.0473784	-0.350156	-0.192348	0.0680045
chr1_167531598_167534301	0.301664	0.0665378	0.388544	0.0644898	0.139377	-0.104708	0.249752	0.232115	0.0301028	0.201839	0.525214	-0.154782	-0.246536	-0.30644	0.0724124	0.109829	0.156427	0.0205571	0.00780893	0.340723	-0.0642803	-0.043807	0.198499	0.275171	0.325221	0.173804
chr10_91054719_91057019	0.304371	0.265747	0.448587	-0.269357	0.503136	0.197587	0.0701624	-0.065659	0.61583	0.250348	-0.521587	0.243022	-0.16914	-0.103583	0.122914	0.0834189	-0.133832	0.316007	-0.223742	-0.135064	0.158628	-0.154495	-0.144091	-0.139451	-0.0240128	-0.1487
chr9_98823000_98825156	0.583034	0.263891	-0.282471	0.13663	0.325554	-0.25205	0.235501	0.29507	-0.160559	-0.0375614	0.188515	0.0648941	-0.0829347	0.0707615	0.156466	0.0767918	0.0835893	0.176241	-0.333475	-0.212335	0.116945	-0.0169476	0.0405263	-0.183096	0.183126	0.301416
chr6_26233612_26235618	0.164351	0.153498	0.337267	0.173747	0.0801686	0.189974	0.0479524	0.302736	-0.739141	0.0357828	0.0969563	0.0664756	-0.0782619	-0.463442	0.0912163	-0.000687777	0.0350311	0.0730216	0.0484745	0.228172	-0.275576	-0.487926	0.0922645	-0.128131	-0.218468	-0.0121416
chr1_78224098_78225803	0.381127	0.269	0.0890647	0.126835	-0.00564253	0.31842	0.176012	0.613319	0.47974	0.366404	0.21417	0.356368	-0.0492447	0.17804	-0.187032	-0.0105	0.217619	0.231761	-0.211747	-0.525264	0.000376979	-0.0830501	0.036032	0.170887	0.110754	0.306334
chr12_4675399_4677947	0.263976	0.0899888	0.484889	0.0127366	0.0260584	0.230947	0.461232	0.420718	0.52786	0.164976	0.416098	0.058198	-0.107493	0.155699	0.203881	-0.136198	0.0359983	0.214498	0.29702	-0.721603	0.295858	0.060153	0.375926	-0.077347	0.269047	0.244184
chr12_12161693_12164633	0.163982	0.253338	0.366742	0.00155638	0.242324	0.317713	0.163871	0.10443	-0.0290602	-0.0446533	-0.0968308	0.181265	-0.0175674	-0.112024	0.0927822	-0.0103558	0.0603957	-0.178334	0.150001	-0.166162	-0.179184	0.0362469	-0.103689	0.0270898	-0.205925	-0.306603
chr19_13257724_13259680	0.22574	0.26156	0.14541	0.177511	-0.193037	-0.503899	0.0523651	-0.11588	-0.113409	0.0616746	-0.0859699	0.046128	-0.205488	0.131057	0.268327	0.038459	-0.0302505	-0.0683398	-0.0540179	-0.125875	0.106423	0.226013	0.0637785	-0.0651383	0.218124	-0.0534024
chr19_10307980_10310463	-0.0240756	0.134718	0.619596	-0.0227192	-0.178294	-0.430454	-0.00833506	-0.145598	-0.415074	0.0707579	0.224145	-0.0711981	0.0830052	0.123871	-0.253884	-0.0897859	-0.0343166	-0.0381712	0.0740741	0.206405	0.0531119	-0.148742	-0.162042	0.0258682	-0.146012	-0.114166
chr9_93969196_93971774	0.311332	0.142499	0.101532	0.248994	0.0163677	0.12346	0.315281	-0.0384873	-0.0678231	-0.127234	0.231337	-0.1151	0.0942105	-0.0801837	0.148109	-0.184237	0.236622	-0.128684	0.132027	-0.102762	-0.0165232	0.243914	0.322728	0.189045	0.148068	0.146906
chr1_211770398_211771501	0.00423278	0.0750639	0.11296	0.543128	-0.651449	-0.301804	-0.0600796	-0.118741	-0.431003	0.0532015	0.225764	-0.0117552	-0.273759	0.10973	-0.0108025	-0.0188588	-0.120138	0.0692411	0.104392	0.15195	0.0523112	-0.0643746	0.511906	0.237006	0.261872	0.329599
chr21_46548931_46551036	0.276534	0.312844	0.0550322	0.148682	0.538258	0.231781	0.316307	0.00851448	0.372613	0.101648	0.00885624	0.11623	-0.0656981	0.0144601	0.0325761	0.150522	-0.0693287	-0.18809	0.247303	-0.237974	0.42684	0.316297	0.00302785	0.118527	0.103416	0.00617983
chr10_90749470_90752402	0.148907	0.28201	0.109255	0.243057	0.515068	0.560102	0.160886	0.447578	0.380591	0.145973	0.130233	0.225055	-0.0169927	0.057519	-0.185104	0.0757486	-0.000464488	-0.0319102	-0.0549051	-0.0689462	0.0382417	0.110655	-0.214371	0.0715152	-0.000835543	0.084603
chr10_63751205_63754402	0.196007	0.255492	0.509064	-0.21129	-0.278402	-0.24987	-0.185311	-0.363549	0.30747	-0.048209	-0.424059	0.226772	0.154397	-0.312316	0.329751	-0.0435355	-0.273502	0.0875676	-0.251045	0.0819107	-0.045609	0.0766888	-0.224645	0.0604859	-0.091635	-0.0644159
chr6_37000221_37002491	-0.0757468	0.104174	0.358377	0.396755	-0.134976	-0.108352	-0.0252775	0.158771	-0.120945	0.0396584	-0.0572732	0.0664731	-0.0365045	-0.276975	-0.089118	0.0922682	0.401873	0.0781295	0.123582	-0.359728	0.251053	-0.293512	-0.130999	-0.170353	-0.366914	0.0932005
chr5_77843877_77845986	-0.069737	0.139599	0.38545	0.310439	0.0262321	-0.1148	-0.149319	-0.265766	0.0801431	0.0584464	0.270464	-0.0894469	-0.0100386	-0.10906	-0.0995323	0.129266	-0.0121048	-0.0241322	-0.178711	0.39376	0.227163	0.0511997	-0.238938	-0.0740409	0.254552	0.24378
chr17_76371001_76372601	0.136624	0.171736	0.273728	0.224656	0.308743	-0.288289	-0.00377074	0.0113899	0.609307	0.0681148	0.26813	0.0243528	-0.0830265	-0.11953	-0.137593	0.168665	-0.143381	-0.044882	-0.0884219	0.423817	0.340439	0.424087	-0.00264224	0.123175	-0.107298	-0.0660794
chr5_37721102_37723702	0.0716526	0.153462	0.0569254	0.522307	-0.404501	-0.119889	-0.190708	0.406957	0.050108	-0.041476	0.133196	0.0136846	-0.095424	-0.173358	0.273146	0.0661551	0.477995	-0.359689	0.106952	-0.30946	0.273559	0.533417	0.207881	0.61483	0.454631	0.217022
chr10_11593402_11595019	0.200299	0.496885	0.0821185	0.238817	0.0554241	-0.0587534	-0.27251	-1.78114	0.704323	0.422331	-0.727943	-0.522391	0.46771	0.494431	0.280647	0.54755	-0.276887	-0.881331	-0.0557108	-0.0540172	0.491232	-0.0657888	0.00590661	0.32287	0.0474912	-0.79925
chr1_213223798_213226003	0.285843	0.30069	-0.0280238	0.204619	0.295145	0.281142	0.263896	0.139793	0.320691	0.360218	0.0485498	0.195499	-0.161268	0.25122	0.00374833	-0.0635333	-0.126287	0.0428771	0.0212074	-0.163464	0.0816817	0.0489429	0.01284	0.328725	-0.184261	0.300978
chr3_124872942_124875562	0.0366871	0.214553	0.250358	0.261483	-0.298881	-0.223828	-0.116063	-0.367712	-0.962509	-0.236779	0.163642	0.0584174	-0.176006	0.039884	-0.0302147	-0.12376	0.188908	-0.134758	0.103933	0.0735959	0.0228631	0.122022	-0.134795	0.251105	-0.0375772	0.00378732
chr1_66277199_66279203	0.0595752	0.340473	0.761798	-0.475798	-0.807784	-0.490889	-0.454055	-0.765558	0.0849607	0.0806114	-0.814209	-0.268545	0.177042	0.309844	-0.353401	0.395765	-0.825949	0.301732	-0.139876	0.403388	-0.4086	0.165544	-0.649683	-0.00184166	0.109292	-0.279268
chr17_62091563_62093001	0.0306901	0.149406	0.546007	0.0443603	-0.531401	-0.463942	-0.143918	-0.201918	-0.353085	0.0427574	-0.020452	0.227659	-0.0744228	-0.0702604	0.119855	-0.177857	-0.488539	0.210383	-0.138799	0.391981	-0.535034	-0.35766	0.0424063	-0.746291	-0.214259	0.0249878
chr8_119072001_119074101	0.183915	0.248338	0.467541	-0.0308902	1.29951	0.491162	0.0191948	0.134828	1.32704	0.141054	0.25304	0.275917	-0.431135	0.696473	-0.236969	0.13201	-0.182321	-0.398205	0.0223544	0.121876	-0.051751	0.0475613	-0.252248	-0.029382	0.140876	0.172996
chr10_14700002_14702958	0.210462	0.365111	0.0554356	0.122735	-0.179596	0.00588077	-0.112475	0.0100718	-0.310275	-0.0994631	-0.366857	0.176634	0.0288129	0.145719	-0.310112	0.0864873	-0.138559	0.0530047	-0.00386167	-0.0381255	-0.100158	0.193268	-0.300549	0.0362346	0.230108	0.108773
chr2_71203580_71205180	0.136406	0.185809	0.262738	0.221268	0.209003	-0.406936	0.117257	0.115972	0.465052	0.154762	-0.165059	0.0507511	0.150093	-0.111373	-0.238317	-0.196798	-0.085371	0.000536976	-0.0727564	0.503234	0.0788385	0.104393	-0.0926331	-0.0687784	-0.19765	-0.298924
chr1_40706801_40708201	-0.0784204	0.255914	0.476479	0.277203	-0.345122	0.000298238	-0.162903	-0.238818	-0.473945	-0.0898954	-0.424037	-0.214146	0.185043	0.556738	-0.729361	0.26512	-0.281453	0.246547	-0.52859	0.500102	-0.642429	-0.525519	-0.153823	0.10836	-0.199963	-0.291981
chr6_42531169_42534180	0.114834	0.203953	0.164605	0.276492	-0.0522531	-0.0563897	0.131891	0.267991	-0.0322091	0.18221	0.0364554	0.130381	0.0642027	0.106291	-0.200644	-0.115347	-0.13476	0.0623768	0.210357	-0.122858	0.0909409	-0.166263	0.0265012	-0.149353	-0.184112	0.166747
chr11_62476298_62478498	0.177569	0.175428	0.181902	0.23579	0.191791	0.16723	-0.0219675	0.0337376	0.251463	0.171233	0.140557	0.119737	-0.0976834	0.271529	-0.271832	-0.158697	0.11948	0.0458747	-0.0363997	0.00799196	-0.010301	-0.077874	-0.000705058	-0.0052279	-0.115954	0.0880713
chr9_110309511_110312056	0.0503595	0.183135	0.17489	0.329256	-0.105832	0.0311292	0.0604906	-0.287372	-0.233742	0.138113	0.167726	-0.0823535	-0.179356	0.10866	-0.0352605	-0.00440168	0.00859191	-0.0742316	0.124359	0.133993	-0.0313541	0.105209	0.0140152	-0.118794	0.194629	0.0676864
chr18_10122548_10124248	0.00640603	0.146374	0.243692	0.366422	0.446439	0.252349	-0.00789898	-0.00896244	0.489758	0.035021	0.0297151	-0.0504976	0.102524	-0.264464	0.10416	0.118956	0.185426	-0.362809	-0.0906848	0.257389	0.0699208	0.196453	0.093121	0.0449019	-0.135606	-0.193389
chr12_50410355_50412816	-0.155547	0.292611	0.353538	0.221939	-0.375148	-0.198078	-0.145848	-0.492905	-0.0388271	0.0333333	-0.285631	0.203577	0.0154781	0.0531692	-0.236264	0.273418	-0.0943871	-0.0731886	-0.054211	-0.0875919	0.153226	0.182668	-0.251847	-0.0975149	0.0124891	0.186896
chr6_34149811_34151983	0.145887	0.114044	0.520786	-0.080934	0.0298527	-0.154117	0.264987	-0.0560372	-0.389695	-0.142277	-0.139314	-0.176698	0.130085	0.0109609	-0.171335	-0.29483	0.104001	0.211176	0.0822892	0.104349	-0.0866332	0.0619114	-0.019226	-0.127249	0.078092	0.0765301
chr13_43661672_43663090	0.121191	0.441159	0.597828	-0.333468	0.328401	-0.041041	-0.49401	-0.132671	0.303404	0.309114	-0.195636	0.319799	0.244696	-0.173103	-0.0420109	0.508584	-1.05345	-0.313569	-0.00447099	0.513528	0.199583	-0.311685	-0.391651	-0.0139746	-0.278122	-0.33154
chr7_17038799_17040100	0.659796	0.63672	-0.157433	-0.228013	0.0298052	-0.520787	0.808381	-0.888045	-1.05332	0.12341	-1.49898	0.171234	-0.419585	-0.0122559	0.81492	0.226717	0.105647	0.330121	0.277612	-1.49441	0.908544	0.274965	0.371141	-0.141975	0.0583193	-0.247137
chr6_5657068_5659568	0.0986208	0.198886	0.331055	0.104014	-0.0486207	0.181223	7.40272e-05	-0.505781	0.146287	0.254204	0.321571	-0.202566	0.195552	0.00907954	0.0418852	0.171617	0.0299583	-0.145682	-0.140494	0.0406508	0.0911276	0.159716	0.0348529	-0.0196958	-0.0496368	-0.0020882
chr5_58422586_58423986	-0.159248	-0.0568461	0.685954	0.228491	-0.436657	-0.0124094	-0.191629	0.040583	0.076976	-0.466537	0.0788946	-0.104225	0.261736	-0.0130285	-0.757599	-0.0613288	0.461119	-0.0602329	0.0253788	0.248181	-0.516288	-0.0212732	-0.0720202	0.0091204	-0.0104576	-0.0922586
chr16_11821186_11823636	0.291037	0.227036	0.150398	0.212563	-0.533108	-0.058284	0.374516	0.289009	-0.180123	-0.258054	0.438155	0.0730833	0.120755	0.187985	0.142101	0.260273	0.160355	0.200786	-0.10119	-1.04415	0.109017	-0.344596	-0.249078	0.0795987	0.112937	0.0282022
chr1_36764901_36767097	0.314135	0.246514	0.116235	0.0587644	0.192317	0.0426124	-0.186877	0.185022	0.703545	0.226434	-0.120247	0.116406	0.24194	-0.224374	-0.00465337	0.174278	0.0118404	-0.243636	0.0182931	-0.0900942	0.022445	0.0572468	-0.0476887	-0.229079	-0.144766	0.026926
chr12_96513708_96516128	0.150064	0.211482	0.145996	0.261829	0.0503809	0.101657	0.0343641	0.0432568	0.303397	0.115297	0.0430508	0.191972	-0.256336	0.166036	0.0426886	0.188926	0.178681	0.0593357	-0.175506	-0.395797	0.0375973	-0.0979123	-0.0587517	-0.183605	0.0389707	-0.0331836
chr15_81602900_81605803	-0.0761321	0.129063	0.488909	0.13716	0.167033	0.264858	-0.167161	-0.0624885	0.0907034	0.0101661	-0.0638361	-0.302083	0.0979808	0.146357	-0.168026	0.124898	-0.0339448	0.0824119	0.040136	0.0122706	0.22724	0.239238	-0.0664312	0.0477602	-0.130797	0.0796766
chr5_43007390_43011096	0.234555	0.311493	0.109629	0.045607	0.132822	0.262675	0.0120091	0.286577	0.0596429	0.572794	0.125809	0.0330178	0.0131047	0.153278	0.112264	0.0842645	-0.0717331	-0.305111	0.135726	-0.154811	-0.106062	0.033144	0.0191299	-0.016183	0.0110262	-0.0557097
chr20_48316372_48318461	-0.0475955	0.208038	0.305675	0.252092	0.405513	0.0968867	0.111636	0.0588724	0.452848	0.0375471	0.0137431	0.0088539	-0.0350422	-0.0276591	-0.0285279	0.281914	-0.235421	-0.264723	-0.0748126	0.375417	0.0493681	0.237661	-0.0618091	0.0892177	0.152821	-0.128672
chr10_50517302_50520132	-0.158495	0.111011	0.622131	0.0460883	0.232397	0.124504	-0.161088	-0.343785	0.239408	0.100892	-0.13865	-0.132681	0.102591	-0.247784	-0.0420316	-0.00601017	-0.155387	-0.0154259	0.0357932	0.460935	0.25754	0.229042	-0.136217	-0.0887614	-0.00530222	-0.0207434
chr12_121497306_121499216	0.18204	0.0834432	0.250695	0.215987	0.455523	0.121199	0.0381477	0.24112	0.167687	0.0525796	0.386693	0.241016	-0.196182	0.0676209	-0.138151	-0.199997	0.395798	-0.0534173	-0.0610289	-0.0556576	0.103231	-0.27227	0.0797453	0.0383091	-0.139232	0.0900147
chr10_64467925_64470819	0.174963	0.410867	0.418061	-0.411827	-0.277704	0.172982	-0.487931	-1.55829	0.167753	-0.0392162	-1.1835	0.12677	0.301127	-0.254349	0.209027	-0.0240015	-0.369741	0.0181164	-0.0532281	0.0462794	0.0828556	0.254943	-0.511761	-0.0104097	-0.0715014	0.0610205
chr3_187459044_187464103	0.264892	0.12121	0.211895	0.0897313	0.327753	0.156713	0.031079	0.157972	0.260966	-0.00880331	0.0621225	-0.029903	-0.0795111	0.0372822	0.0587454	-0.145585	0.108608	-0.0266172	0.165585	-0.0886043	-0.0259191	-0.0390369	-0.0541079	0.0302221	-0.179576	0.00626106
chr15_86244703_86246821	0.038169	0.207572	0.283574	0.170357	-0.377716	0.0943068	0.142195	0.441361	-0.130311	0.246774	0.100218	0.269872	0.0631563	-0.25715	-0.174756	0.0659241	0.021608	0.0616505	0.0708957	-0.1212	-0.130154	0.0567898	0.0592189	-0.142329	0.0855605	0.00979621
chr8_8882755_8884501	0.277041	0.501489	0.124793	-0.244228	-0.0813935	0.0648519	-0.421058	-0.147672	0.0508826	0.427583	-1.08966	0.204199	-0.0602634	0.432344	-0.325351	0.204034	-0.289442	-0.139896	-0.179454	0.153829	-0.682876	-0.0541254	-0.483913	-0.126252	0.397933	0.0519567
chr18_43249719_43251441	-0.189785	0.0453799	0.450427	0.363103	-0.680299	-0.00459774	0.124802	0.399923	0.055215	0.111625	0.117155	0.355486	-0.250602	0.136912	-0.279291	0.0779411	0.168396	0.0806018	0.17121	-0.460655	-0.358601	-0.457276	0.107379	-0.319309	0.257138	0.22287
chr3_160116427_160119127	0.0824694	0.273397	0.288362	0.0258252	-0.0709307	0.0191411	-0.272965	-0.147001	-0.209169	-0.0127941	-0.245448	0.0740684	0.136074	0.132167	-0.00237526	-0.0156537	-0.0594239	0.0113518	-0.2384	-0.0378082	-0.0911596	0.181513	-0.129936	-0.20264	-0.310958	-0.262135
chr20_39630499_39633299	0.0652724	0.245733	-0.116026	0.433869	0.172076	0.0971258	0.0486041	-0.0673594	-0.135761	0.198512	0.041133	0.0315618	0.0183639	0.0934966	-0.0998847	-0.0725894	0.144776	-0.225283	0.124097	-0.0145388	0.250625	0.226372	-0.0158554	-0.0825605	0.0598551	0.10739
chr5_88597477_88600110	0.265532	0.529021	0.548916	-0.472643	-0.395548	0.339705	-0.286911	-0.686534	0.672819	0.345373	-0.900137	-0.128972	-0.00863202	0.804634	0.525943	0.433804	-0.33021	0.145771	-0.0995649	-1.34277	0.315432	0.386798	-0.487505	0.087874	0.425561	-0.00323906
chr11_62193808_62196816	-0.092473	0.0644729	0.52793	0.13642	0.334317	0.0912245	-0.116175	-0.0989851	0.109953	0.161312	0.0443202	-0.218057	-0.0425254	-0.103662	-0.0854688	0.0909188	0.0609438	-0.0741562	-0.0438379	0.415845	0.140756	0.0707203	0.0926351	-0.00842499	-0.0400978	-0.131262
chr20_25218099_25219520	0.0919078	0.197512	0.362754	0.0269764	0.444565	0.0849206	-0.356884	-0.110366	0.141714	0.136297	-0.0160038	0.0119148	-0.0496862	0.103639	-0.123604	0.0986493	0.0950978	-0.347336	-0.0527855	0.26411	0.132793	0.0925987	0.00039822	0.0907226	0.195596	0.123461
chr2_33700510_33702732	0.0801216	0.0915764	0.564723	-0.125922	-0.0045938	0.275249	0.127283	0.517453	0.151599	0.356831	0.0385692	0.205123	0.0486465	-0.289845	-0.273243	-0.112102	0.113654	0.116602	0.178995	0.0121684	-0.215253	-0.202765	0.0878165	0.0896773	-0.355291	-0.240095
chr5_75838385_75839685	-0.0631316	0.331733	0.256209	0.159925	-0.0613498	-0.0909034	-0.292962	-0.195232	-0.480303	0.219149	-0.260345	0.301929	-0.070204	-0.32258	-0.00301396	0.117744	-0.0684711	-0.131955	-0.126921	0.303472	0.152795	0.270125	-0.108645	0.138283	-0.319282	-0.0190871
chr5_98368698_98369883	-0.276862	0.419868	0.684376	0.0220604	0.153229	-0.263533	-0.549763	0.143692	0.632009	0.468565	-0.93358	0.54204	-0.0784366	0.34274	-0.848105	-0.0253656	-0.0462488	-0.595595	-0.220757	0.929728	-1.10262	0.246684	-0.656127	-0.291628	-0.396603	-0.312464
chr6_18260276_18261876	-0.14891	0.0796366	0.443941	0.253734	0.34025	-0.229786	0.0852293	-0.161963	0.258956	0.136594	-0.0129203	-0.00332892	-0.0849482	-0.107701	-0.15496	0.0537872	0.150855	-0.185651	-0.00687314	0.33882	0.149695	-0.0642037	-0.0428312	-0.106623	-0.254644	-0.215106
chr18_71901225_71902925	0.108409	0.176555	0.300559	0.176282	0.148654	0.0740823	0.0235438	0.204633	-0.484042	-0.489408	-0.259581	-0.031298	0.294125	0.0759884	-0.309293	0.0064763	0.55895	-0.0493517	-0.132041	-0.413556	0.446335	0.267008	0.292896	0.471768	0.280565	0.18271
chr15_51515170_51516703	0.0359421	-0.0756189	0.373819	0.377316	-0.0486368	-1.0063	-0.154745	0.17027	0.510288	-0.939235	-0.033276	0.0873718	0.241684	-0.441149	-0.286162	0.178801	0.516689	-0.117422	-0.210397	0.0305847	0.101343	-0.158393	-0.228599	-0.344699	-0.318632	-0.227965
chr10_115141247_115142843	0.237924	0.0696196	0.33203	0.125061	0.758776	0.816382	0.290788	0.959425	0.849515	0.0506619	-0.0820054	0.0578893	-0.0577918	0.429829	-0.147651	-0.3272	0.346615	0.0888928	0.194246	-0.584832	-0.108943	-0.0939684	0.241695	0.308675	-0.286613	0.103422
chr13_43294272_43295972	0.469836	0.784871	0.108173	-0.776324	0.399272	-0.0249878	0.0152826	-0.777721	0.174853	0.735446	-1.41375	0.118754	0.335271	0.743129	0.355813	0.521637	-0.1031	-0.722103	-0.444388	-0.805013	0.378196	0.779184	0.268979	0.673979	0.517856	0.0295893
chr5_119798482_119799710	0.602674	0.2259	-0.0602614	-0.135245	0.406877	-0.967558	0.891983	-0.23053	-0.0369659	0.599158	0.421813	-0.182529	-0.104268	0.543794	0.112345	-0.373582	-0.0187929	0.282288	-0.0572395	-0.202014	0.777566	-0.069409	0.172024	0.165054	-0.0219176	-0.0293919
chr2_182561580_182563041	0.46373	0.459523	0.527601	-0.0847576	0.0526667	1.22682	-0.310448	0.180796	1.60552	0.667804	0.299062	0.353959	0.411592	1.4321	0.135572	-0.992859	-0.63334	0.516195	-0.294501	-0.928716	0.374585	0.298149	0.043216	-0.107629	-0.0121415	-0.104347
chr9_139512821_139515239	-0.0215618	0.182617	0.343653	0.175501	-0.175642	0.0205162	-0.339368	-0.571469	-0.295557	-0.0933851	-0.166869	-0.270222	0.125855	0.21094	-0.140447	0.239935	-0.0288825	0.152497	-0.319606	0.0299298	0.275704	-0.172308	-0.215152	0.110498	0.178946	0.0494762
chr1_159045497_159048400	0.196812	0.1957	0.200023	0.0852353	0.617082	0.387712	0.268346	0.338884	0.402482	0.0814812	0.187323	0.22694	0.142134	0.0614911	-0.110975	0.026156	-0.0351679	-0.143718	-0.278425	0.111566	-0.164816	-0.147817	0.176709	0.0564097	-0.211382	-0.0646339
chr5_173168477_173170277	0.115518	0.248212	0.438528	-0.166159	-0.118292	-0.110287	0.216259	0.109263	-0.579888	0.12301	0.230007	0.0285202	0.156945	0.0113606	-0.157699	0.167736	0.11091	-0.141084	0.282	-0.45869	0.088719	0.10223	-0.0484328	-0.133065	-0.278976	-0.100516
chr2_225822136_225824541	-0.154303	0.0776247	0.320217	0.357402	0.0555425	0.331436	0.0306041	0.433115	0.186801	0.0656153	-0.0742498	-0.0306716	0.00071487	-0.245031	0.145997	0.102968	0.0738453	0.0651521	-0.0501213	-0.0628536	0.114929	0.0638458	0.0344717	0.195547	0.0484753	0.387142
chr20_33679399_33681920	0.240841	0.0414608	0.134985	0.234636	0.158793	0.202357	0.0761351	-0.0809949	-0.0361028	-0.0146475	0.0106786	0.0676856	0.0208805	-0.155614	-0.0415442	-0.207756	0.234149	0.0755774	0.0642994	-0.0576774	0.0799648	-0.153851	0.07271	-0.0761848	0.0559313	0.0799648
chr16_67588936_67590392	0.149717	0.26476	0.209859	0.0689462	-0.159691	0.598094	0.251831	0.443656	-0.0256448	0.502303	-0.583978	0.0601679	-0.240668	0.329976	-0.112785	0.135396	-0.0765161	0.316933	-0.175994	-0.23651	-0.509537	0.062376	0.547083	0.387522	0.174417	0.385251
chr17_57364366_57366074	0.3459	0.203214	-0.197908	0.337034	0.522642	0.302059	0.250838	-0.119405	0.396013	0.279243	0.414648	0.192042	-0.0186022	-0.539482	0.13115	-0.196374	-0.00691932	-0.271316	0.209232	0.500269	0.151892	0.313783	0.143999	-0.0693829	0.0428169	0.201103
chr5_43017282_43020486	0.286085	0.195998	-0.136029	0.272951	0.0628625	-0.0257483	0.0634216	0.331526	-0.176465	-0.12724	-0.027246	-0.164207	0.126605	0.135989	0.0739526	0.123118	-0.0167309	-0.125741	0.0357382	-0.188724	-0.0752576	0.0694911	0.141241	-0.051204	0.0501124	0.0841994
chr6_4407221_4409483	0.308251	0.188326	0.145087	0.151291	-0.578527	-0.601562	-0.122085	-1.58768	0.966917	0.0617757	-0.665882	0.288959	-0.239872	-0.215448	-0.201181	0.254807	-0.0604055	0.53976	-0.6436	0.27698	0.517599	-0.0612793	0.266889	0.136694	0.379711	-0.384216
chr1_8053198_8054902	0.15402	-0.21934	0.329612	0.47498	0.27097	-0.110992	0.286748	0.162439	0.11724	-0.281435	0.19362	-0.441521	0.0636506	-0.64304	0.0875053	-0.388278	0.316675	0.335718	0.107923	0.561367	0.28423	-0.653379	0.158595	0.0861259	0.200832	-0.285162
chr4_87926345_87929335	0.146568	0.301789	0.190891	0.0166161	-0.0502166	-0.0538002	0.0618293	0.11023	0.312742	0.308178	-0.130994	0.334026	0.199163	0.084206	-0.142524	-0.0896766	-0.0848642	-0.154119	-0.157639	0.0114271	-0.0916791	0.157759	-0.0140185	0.118848	-0.113987	0.0288398
chr20_3960366_3962699	-0.0489682	0.14799	0.304564	0.21703	-0.0656041	-0.421352	0.0375291	0.124762	0.127139	0.0604212	-0.0018192	0.195318	-0.00860807	-0.103999	-0.109095	0.0398153	0.17914	-0.0920588	-0.070046	-0.0304664	0.0346119	-0.00666605	-0.218079	-0.264129	-0.168422	0.0101885
chr6_25137211_25139945	0.163412	0.259652	0.27059	-0.0551176	-0.095032	0.345035	-0.20451	0.104382	0.131041	0.191124	-0.180411	0.124076	0.0785179	-0.0304171	-0.119596	0.148435	-0.0759347	0.134771	-0.382018	0.122166	-0.55276	-0.0439927	-0.289448	-0.0766271	-0.23834	-0.0696072
chr17_68309488_68311801	0.36176	0.0954622	0.0779234	0.103366	0.676745	0.358301	0.384996	0.404836	1.15127	0.217663	0.168796	0.120591	0.134381	0.0611254	-0.139712	-0.385451	0.0210843	-0.0356936	0.157985	0.065689	-0.0711501	0.108577	0.148372	-0.180599	-0.0297716	0.239699
chr21_36847012_36848831	0.354713	0.463299	0.425874	-0.576797	0.255176	-0.32065	-0.116842	-0.437785	0.624937	0.613752	-1.11038	0.0379546	0.192027	-0.00362318	0.709677	0.133349	-0.821248	0.150401	-0.73601	0.337473	0.123344	-0.129923	-0.264834	0.454747	0.00143517	-0.221828
chr8_18952727_18954362	-0.0199939	0.309839	-0.011982	0.430366	0.419628	0.0997889	0.36883	-0.133446	-0.682722	0.174053	0.338223	-0.294799	0.129985	0.231882	-0.278385	0.185733	-0.305591	0.103566	-0.389774	0.617383	0.32602	0.42971	0.0819632	0.0744425	0.0989883	0.0177105
chr9_79209728_79212211	0.212956	0.253643	-0.131023	0.271716	-0.0593579	0.109671	-0.137029	0.0357587	-0.825487	0.115187	0.110956	-0.0991601	-0.057345	-0.119118	-0.243552	0.128583	0.16107	0.0396337	0.01786	0.172029	0.115392	0.386553	0.11424	0.140691	0.0379377	0.157064
chr10_50490796_50491547	-0.247001	-0.136559	0.712336	0.185723	0.351003	-0.011745	-0.390357	0.145963	0.789409	-0.169611	0.0528241	-0.30043	0.0268505	0.431432	-0.373495	-0.163547	-0.130993	0.173392	-0.0329263	0.369717	0.342545	0.0162334	0.0517466	-0.145981	0.154388	-0.0854309
chr5_59947102_59949395	0.195984	0.249486	0.213383	0.071344	0.269035	0.201896	-0.338476	-0.829226	-0.272083	0.56098	-0.0451513	-0.0832143	0.128649	0.113973	-0.155568	0.243323	-0.0157946	0.0553051	-0.723698	0.437024	0.427666	-0.611622	0.430645	-0.384357	0.650819	-0.381996
chr7_138792999_138795706	0.244616	0.213658	0.0474931	0.15695	0.221913	0.299171	0.225065	0.67934	0.37471	0.327591	0.21566	0.189098	-0.0168689	0.197046	0.0626016	-0.0602897	0.147978	0.0955509	-0.0603466	-0.554769	0.130886	-0.0522555	-0.0537706	0.125544	-0.107794	0.205126
chr6_138043183_138044983	0.0544894	0.260317	0.101921	0.232293	-0.00539047	0.33479	-0.106903	-0.111518	0.073054	-0.143749	-0.205602	0.182483	-0.0162661	0.161327	-0.128782	0.281375	-0.0450576	-0.198914	0.126849	-0.363014	-0.0841839	-0.0295147	-0.126632	-0.121003	-0.062426	-0.0695934
chr15_64403703_64406200	0.325342	0.235685	0.00701652	0.0872721	-0.0377346	-0.0320992	0.121487	-0.136281	-0.38962	0.147517	0.0206954	-0.197795	0.0466334	-0.0836218	-0.27882	0.040743	-0.248371	0.0928688	0.164083	0.46428	-0.0378374	0.246934	0.100814	0.167751	0.160049	0.131015
chr14_35325342_35327616	0.307862	0.108353	-0.286013	0.453466	0.00613372	0.196707	0.40433	0.0689675	0.236828	-0.370287	-0.00324014	0.296665	-0.0250494	-0.140767	-0.237397	0.0218419	0.223227	0.219037	0.160306	-0.517864	0.226513	-0.134222	0.198501	-0.118218	0.203479	0.400866
chr1_90183597_90186302	0.0612531	0.530421	0.480824	-0.476874	0.065208	-0.145185	-0.789023	-0.297245	0.755364	0.322938	-1.66099	0.188541	0.370707	0.240599	0.115502	0.221108	-0.571665	0.308846	-0.888069	0.0144304	0.115871	0.0267534	-1.02123	0.127466	-0.199261	-0.244076
chr10_23700902_23703937	0.25519	0.00218496	0.481358	-0.143916	0.145775	0.118765	-0.142414	0.132776	0.435489	0.310073	0.00900715	-0.299315	-0.110122	0.159136	0.346912	-0.176191	0.314602	0.152972	-0.0709679	-0.317026	0.159289	-0.0187313	0.288952	0.116753	0.239617	0.303746
chr2_64262810_64264232	-0.47717	0.0317167	0.425549	0.501431	0.215703	0.137238	-0.471808	-0.300136	-0.605108	-0.685164	-0.0454837	-0.0207958	-0.283002	0.339387	-0.252079	0.238216	-0.174755	-0.0955704	-0.140908	0.389508	-0.664229	-0.246871	-0.319108	-0.068328	-1.41297	0.467322
chr17_78227788_78229888	0.0614367	0.0930814	0.384714	0.107847	-0.215162	-0.208541	0.150421	0.328338	-0.17377	-0.0793171	0.341477	0.108005	0.100233	-0.345883	0.179432	0.214647	0.343041	-0.190841	-0.0495149	-0.359119	-0.0320341	-0.280565	-0.0616918	0.0162864	-0.0862768	-0.0852963
chr12_51787107_51788511	-0.118244	0.167974	0.437981	0.106658	-0.0307499	-0.0916782	-0.441033	-0.195001	0.0808424	0.295559	-0.302601	0.160793	0.204119	-0.332605	-0.125884	0.0637156	-0.0430392	-0.167183	-0.109559	0.349643	0.271739	-0.155422	0.0331071	0.00482689	-0.178071	-0.0795682
chr10_95146119_95148119	-0.0792041	0.151372	0.317836	0.188266	0.201625	0.109437	-0.0418422	-0.00378517	0.436331	0.125505	-0.118867	-0.0261414	0.127127	0.168403	0.0025527	-0.0402191	-0.00985299	-0.19754	-0.107325	0.0829957	-0.102491	0.00871854	-0.200768	-0.0310957	-0.171911	0.0116889
chr1_153329399_153332808	-0.0416632	0.104175	0.38265	0.121994	0.127325	-0.0321262	0.00547071	-0.0375438	0.222472	0.292926	0.0854703	-0.00622337	-0.00662464	0.152278	-0.156111	0.0528964	0.0142858	-0.0193315	-0.10198	0.0708098	0.159716	-0.170381	0.0761902	-0.10101	0.00938797	-0.0793309
chr9_86085728_86089465	0.0559807	0.0405593	0.601392	-0.19633	0.00766604	-0.501956	0.0217327	0.174475	0.382468	-0.0887445	0.0810126	0.0131154	-0.00179123	-0.0707758	0.112988	0.031908	-0.11078	-0.319405	0.0288471	0.315893	-0.537291	-0.0567704	-0.150058	-0.139401	-0.22196	-0.391468
chr10_104211819_104214409	-0.188415	0.0425543	0.562927	0.121409	0.149964	-0.194884	-0.191353	0.143788	-0.0882112	0.0789257	0.0275748	-0.281209	-0.0464348	0.241851	-0.13067	-0.0636623	-0.103096	-0.0785569	0.0565449	0.405233	0.0169512	0.188484	0.00867829	-0.142171	0.118256	0.0891695
chr18_55980800_55982600	0.147884	0.0736798	0.241289	0.175152	-0.218508	-0.446257	-0.0568041	-0.021751	-0.0995629	-0.132263	-0.0625951	-0.373984	-0.0607703	0.262107	0.272639	-0.0263228	0.116647	-0.218586	0.0724938	-0.0442227	-0.157688	0.1438	0.144986	0.125032	0.318686	0.248286
chr15_75912500_75914103	0.15188	0.250318	0.218873	-0.0110472	0.0959259	-0.487219	-0.071726	-0.340009	-0.422266	0.122863	0.285376	0.104373	-0.0597347	0.112837	-0.250537	0.0991438	-0.0485389	-0.26498	0.0283873	0.27905	0.250503	0.224141	0.0462535	0.16166	-0.322779	-0.280812
chr10_4095455_4096909	0.180159	0.449266	0.14875	0.0382314	0.174139	-0.184784	0.43992	0.0876589	-2.05854	-0.000736431	-0.209358	0.135126	-0.0987396	-0.76835	0.011557	-0.144189	-0.296315	-0.0829975	0.348415	0.895494	-0.355261	0.254676	-0.255801	-0.0560371	-0.00817079	0.226755
chr15_62949803_62951303	-0.0277981	0.306013	0.342915	-0.0061175	-0.285277	-0.454252	0.0802807	-0.48992	-0.450407	0.0364082	0.206917	0.201831	0.168126	0.0742949	-0.324327	0.174948	0.0147216	-0.151575	-0.433119	0.2751	-0.00461275	0.416727	-0.118281	-0.037876	0.0499436	-0.132759
chr6_131460383_131461983	-0.260887	0.899298	-0.12831	0.410145	-0.546183	-0.269221	0.028402	-0.18116	-2.42416	0.481104	-1.93459	0.84488	0.181631	1.32181	-0.224352	-0.384257	-0.809994	-0.287458	-0.531823	-0.110437	-0.891665	-0.638935	0.462022	-0.416713	-0.698597	-0.540884
chr1_212739400_212741403	-0.0664471	0.249484	0.251117	0.19435	-0.152744	-0.23344	-0.227409	-0.324573	0.0046035	0.0299808	-0.29301	0.0421406	0.207479	0.182335	-0.0931102	-0.00555305	-0.394322	-0.354672	0.0432871	0.372416	-0.0830765	0.104132	-0.0301639	0.00360381	-0.0978171	-0.177185
chr14_68676534_68678666	-0.0152408	0.0515584	0.0960313	0.508536	0.383579	0.192848	-0.446631	0.654182	0.463844	-0.307426	-0.152512	0.562974	-0.280168	-0.348368	-0.410517	-0.11202	0.194997	0.00160844	0.15481	0.236685	-0.0294512	-0.126878	-0.151865	-0.0600386	-0.328791	0.421512
chr11_117829672_117831945	-0.0229815	-0.0532963	0.770699	-0.224221	-0.120211	-0.659093	-0.149269	-0.281637	0.969201	-0.171803	-0.523094	0.0256854	-0.0153937	-0.0960837	0.0985803	-0.451884	-0.255611	0.655585	-0.0649389	0.10406	0.150768	-0.591725	-1.05615	-0.26184	-0.418139	-0.32015
chr4_6926745_6929235	0.321513	0.17002	0.0149156	0.109024	-0.161726	0.0216816	0.0397707	0.152133	-0.0955964	0.0118786	0.0233811	0.224932	-0.00153706	-0.561194	0.0325067	0.202574	0.0856348	0.0627356	0.0143245	-0.0599765	0.150494	-0.182535	0.0977615	0.252659	0.107512	-0.12367
chr20_48908299_48909899	-0.451731	0.157525	0.406617	0.37119	0.39646	0.0533099	-0.291699	-0.340992	0.387328	0.194193	-0.242085	-0.146456	0.118165	0.27772	-0.0541488	0.171256	-0.192057	-0.459989	0.0783824	0.207128	0.421307	0.0878599	-0.266033	-0.101528	-0.164966	0.0121252
chr7_37728499_37730707	0.343936	0.340535	0.665726	-0.820302	-0.471365	-0.580316	-1.27034	-0.888274	0.625589	-0.447693	-1.0452	0.433928	0.210957	0.350233	0.296236	0.162856	-0.751854	0.567132	-1.08533	-0.184156	0.00696354	-0.506619	-0.970284	-0.21767	-0.335551	-0.810944
chr1_21424901_21427903	0.515995	0.2714	-0.702213	0.304307	-0.0695394	0.175351	0.190018	-0.458523	0.102276	0.168733	0.286785	0.208044	0.0397323	-0.0152435	-0.38837	0.289318	0.342017	0.152752	-0.38869	-0.23956	0.271545	0.0883805	0.0296992	0.146908	0.232138	0.205163
chr9_138966439_138969656	0.198727	0.253503	0.107063	0.00152188	0.297513	-0.0807127	0.179782	-0.003288	-0.44861	0.191181	0.141903	0.0217455	0.0693837	-0.0237971	-0.0250395	0.12318	0.0299881	0.00783285	-0.0358561	-0.167438	0.362109	-0.04307	-0.0606731	-0.0493663	-0.188397	0.130367
chr17_71137601_71140363	0.101794	0.0335591	0.308928	0.130143	0.32013	-0.118455	0.0511797	0.143974	0.701619	0.252248	0.0547293	-0.151214	-0.14906	0.0416766	-0.0564035	-0.127438	0.232993	0.154921	-0.0231999	0.0777248	0.297564	0.234857	-0.050164	0.0134612	0.0261315	0.00819357
chr1_212781298_212783503	0.250482	0.0883845	0.10529	0.167768	-0.225486	-0.273758	0.0558707	-0.294183	0.160362	-0.180257	0.0596416	-0.11299	-0.0309874	-0.105058	0.125904	-0.0109867	-0.416392	0.0656304	0.168956	0.315924	-0.118306	-0.0807071	0.0280824	0.0422084	-0.0628088	-0.0750169
chr11_36412034_36413898	-0.0352948	0.352404	-0.263043	0.654109	0.237884	0.0313872	-0.299472	0.596531	-0.117844	0.392256	-0.184541	0.82671	0.173644	-0.0924981	-0.896588	-0.0234559	-0.213943	0.0278525	-0.387002	0.58528	0.385987	-0.205488	0.322758	0.173347	-0.252131	0.559914
chr1_203797798_203800502	-0.0801547	-0.00226061	0.497808	0.169088	-0.20186	-0.462352	-0.436852	0.291373	-0.0027834	0.130091	-0.0350447	-0.124041	-0.434341	0.0993782	-0.340552	0.191064	-0.127448	0.367761	0.0842982	0.283881	-0.0509885	-0.67815	-0.573726	0.144194	-0.363443	-0.0680432
chr18_74919900_74921925	-0.0565175	-0.0536294	0.495946	0.245714	0.366912	0.33451	-0.145776	0.302843	-0.0138603	0.0527577	-0.0374901	-0.0617623	-0.216754	-0.497961	0.00765841	-0.237181	0.0698136	0.0431019	0.188686	0.704399	-0.297048	-0.281914	0.101206	-0.174372	-0.0230057	0.0405884
chr20_3537399_3538699	0.0423778	0.00189761	0.635031	-0.0425373	-0.249952	-1.41004	-0.685604	0.161257	0.750457	-0.654585	-0.472342	0.432429	0.164547	0.409579	0.0270095	-0.619426	-0.308409	0.00819463	-0.512518	0.398593	0.126019	-0.115084	-0.0110164	0.0738332	-0.112306	-0.316098
chr8_23416160_23419716	0.0135827	0.126307	0.142204	0.290984	0.152968	0.125694	-0.137894	-0.259371	-0.201168	0.123134	0.0611238	-0.258695	-0.145983	0.259246	0.0627167	0.0477852	0.0288661	0.0830109	-0.0663619	-0.0105848	0.515468	0.147748	0.169718	0.181396	0.269127	0.174531
chr3_194307064_194308764	0.0834558	0.322476	0.0639881	0.138773	0.319621	-0.0856541	0.0140334	0.10264	-0.407962	0.269672	-0.0508139	-0.19047	0.28171	-0.0333467	0.142123	0.290498	0.0434756	-0.450457	-0.00226357	-0.0812694	0.345596	0.212916	-0.0241602	0.0381719	-0.0177573	0.023201
chr19_7984627_7987053	0.129121	0.22638	0.456765	-0.326525	0.150691	-0.0949348	-0.0472391	-0.14888	-0.0789682	0.481841	0.0668698	0.0604991	0.275235	-0.105521	-0.0422399	-0.106415	-0.185055	-0.100442	-0.0792898	0.283229	0.0448465	-0.162334	-0.234714	-0.0515454	-0.256757	-0.166051
chr20_48292799_48296977	0.345518	0.320466	-0.127084	-0.0191357	0.418927	0.11738	0.150153	0.0836409	-0.0429916	0.070726	-0.020156	0.229967	-0.0141844	0.176186	-0.0143174	0.0221444	0.00467039	-0.203522	-0.163633	-0.0373117	-0.242499	0.0192728	-0.244175	0.00476739	-0.124259	-0.103309
chr21_36900281_36903255	0.269953	0.198706	0.0645142	0.0775374	-0.0646858	0.0919396	0.020442	0.284114	0.263629	0.0764595	0.316296	0.249672	0.0557238	-0.301144	0.0747003	0.336946	0.152924	-0.0486904	-0.178323	-0.341809	0.0804958	-0.0470743	-0.0755747	0.175606	-0.113033	0.087019
chr7_135346800_135348400	0.00303428	0.24402	0.232246	0.0918292	0.0319087	0.084968	0.19098	0.109246	0.280743	0.464258	0.114993	0.231112	0.0891966	-0.128272	-0.154871	0.151224	0.175028	-0.186712	-0.172689	-0.00401693	0.11284	0.145821	-0.0987434	0.368293	0.0182429	0.155979
chr1_54354902_54356399	0.111283	0.109407	0.0569547	0.287247	0.276793	0.244735	-0.141099	-0.0926258	0.463267	-0.0831246	0.0226391	-0.0951345	-0.0206513	0.125535	-0.27321	0.177664	-0.129078	0.0829461	0.0156775	0.116252	0.15122	0.155731	0.0579363	-0.260333	-0.0566248	-0.15658
chr21_42791214_42793433	0.142816	0.0877185	0.344314	-0.00398548	0.185563	-0.0131566	0.291993	0.0409688	0.324458	0.0842013	0.10092	0.14417	-0.313493	-0.0524201	-0.175574	0.121739	0.0528963	0.11459	0.308868	-0.200777	0.235061	-0.147173	-0.0546189	0.0715043	0.0508192	-0.165404
chr6_35698511_35700818	0.0784553	0.00654602	0.297538	0.172026	-0.0688093	-0.169471	0.0724885	0.00810189	0.194117	0.0976934	0.165258	0.306617	0.108638	-0.12396	-0.168269	-0.0812552	-0.0818693	0.0256359	-0.0634978	0.0779613	0.0912153	0.05701	-0.0795952	-0.190343	-0.0165092	0.0912153
chr2_172100683_172102632	-0.0522201	0.260294	0.00127657	0.36923	-0.027852	-0.0334798	-0.203906	0.34981	-0.531383	-0.432296	-0.158156	0.217077	-0.0786672	0.365161	-0.003862	-0.163684	-0.175541	-0.472944	0.0783411	0.234118	-0.669162	-0.0124204	-0.527306	-0.0181767	0.166744	-0.0391602
chr3_101706172_101708427	-0.0538575	-0.033451	0.259552	0.365899	0.0525053	0.132761	0.203896	-0.035103	0.400463	-0.391337	-0.322419	-0.139787	0.0392567	-0.0374788	0.00835548	-0.141162	0.357762	0.235957	-0.150924	-0.17198	0.107705	0.0123107	0.0172765	0.181074	0.231458	0.368243
chr7_139615400_139616800	0.103976	0.153273	0.248489	0.0788997	0.392556	0.0987967	0.324676	0.0965484	-0.172281	-0.126037	0.362652	0.027542	0.126381	0.316737	-0.0863367	-0.0821885	0.260943	-0.361416	-0.130781	-0.0708804	-0.256133	0.0265675	0.0800367	-0.177955	0.232428	0.245651
chr15_50404940_50407613	0.100243	0.140686	0.253147	0.0393114	0.076245	-0.130522	-0.0976542	-0.225733	-0.0240158	0.143361	0.0194594	-0.0840337	0.0382109	0.0699831	0.0400734	-0.0440595	0.0403803	-0.0124588	-0.132891	0.0847956	0.193365	0.0673334	0.0201323	-0.0113289	-0.0235512	-0.0348813
chr2_240195305_240197894	-0.137531	0.11506	0.498061	0.00923022	0.0377051	0.0641616	0.0577091	-0.198551	0.0269707	-0.0616865	0.0909961	0.0196481	0.0682203	-0.214571	-0.0715769	0.19984	-0.119473	-0.0758458	-0.0734197	0.267179	0.101882	0.339412	0.0421458	0.157837	-0.012645	0.0247874
chr18_43546313_43547848	0.0672435	0.120732	0.142582	0.241332	0.221431	-0.137842	-0.114118	-0.0889518	0.0682162	0.0726299	-0.320774	0.0260891	-0.0496855	-0.0844593	-0.229739	-0.0717243	-0.0942542	-0.0167152	0.0529955	0.467493	-0.0832317	-0.0724301	0.109801	-0.324761	-0.0255476	0.188674
chr2_173912880_173915332	-0.0989078	0.352344	0.371073	-0.0203766	-0.441042	0.248301	-0.13083	-0.420314	0.679179	0.492364	-0.563104	-0.0462744	0.351191	-0.309407	0.423971	0.427978	-0.356389	0.0217206	-0.448276	-0.0645144	0.527502	0.768457	0.0320107	0.638638	0.347233	-0.0348585
chr17_33758895_33761263	0.277685	0.196412	0.036753	0.0224061	0.273926	0.443519	0.256638	0.253837	-0.0245063	0.184722	0.193057	0.129866	0.262811	-0.0887322	-0.0950563	-0.104746	0.139521	-0.119832	-0.062178	-0.0616546	-0.105178	0.00661466	0.228799	0.098113	-0.142599	-0.129657
chr4_77118899_77121398	0.18166	0.202004	0.260234	-0.104265	-0.27603	-0.273982	0.256491	-0.0222343	-0.297336	0.0760482	0.0834178	0.125707	0.295743	-0.168965	-0.161889	-0.220426	-0.00365681	-0.147082	0.161014	0.119555	-0.164843	0.226978	0.00525	-0.0744335	0.0335728	-0.0726484
chr2_29537648_29538610	0.138769	0.208564	0.426671	-0.237581	0.397972	0.28035	0.233693	0.454284	0.393995	0.410468	0.301249	0.179258	0.179054	-0.138956	-0.125705	0.159934	0.150887	-0.36328	0.375471	-0.416664	0.324233	0.313148	0.117742	-0.016967	-0.0601623	-0.177681
chr1_154410899_154413397	-0.011554	0.178086	0.448564	-0.116145	0.126261	0.254737	-0.0300192	-0.250863	-0.0719753	0.0494249	-0.176442	0.181033	-0.0375218	-0.293423	-0.232023	0.167749	0.111238	-0.161812	0.125404	0.139356	-0.153244	0.111762	-0.109985	-0.0360255	-0.119277	-0.141112
chr6_144605369_144607837	-0.097151	0.237024	0.454005	-0.12328	0.256854	0.0717578	0.146918	-0.12916	0.0466233	0.433417	-0.237874	-0.0861643	0.0256408	0.314521	0.0756801	0.0414987	-0.272573	-0.0561579	0.00952724	-0.0519727	0.0282225	-0.0556596	-0.274534	-0.10405	-0.254973	-0.143349
chr2_8682699_8685780	0.100016	0.129958	0.0778985	0.224924	-0.0849476	0.0957982	-0.210762	-0.0240435	0.440695	-0.206816	-0.155498	0.0317343	0.0458674	0.0754001	-0.0048891	-0.0105657	-0.0888334	-0.00916336	-0.252058	0.212508	-0.142579	0.25205	-0.0790968	0.248127	0.300797	0.205789
chr14_62128435_62131500	0.114929	0.0878169	0.323631	-0.0077106	0.356611	0.262739	0.0240745	0.220476	0.403491	-0.0855938	-0.219583	0.130962	-0.13123	-0.0882175	0.0697362	-0.260372	0.0715983	0.0920667	-0.0536097	0.169066	-0.113178	0.20855	-0.0719094	0.261235	0.0719186	0.183956
chr2_161218494_161220580	-0.486538	0.282417	0.301953	0.350144	0.0750203	0.37898	0.605103	-0.0573393	0.184693	0.576754	-0.825596	0.0348001	0.0870242	0.484971	-0.341524	0.0464294	0.0890583	0.00121549	0.0369705	-0.438945	0.267101	0.646545	0.33898	-0.212479	0.16638	0.164246
chr11_60047816_60050737	0.339328	0.229819	-0.0050644	-0.0412503	0.222146	-0.294341	0.0384438	-0.365556	-0.0975565	-0.0708575	-0.245452	-0.252997	-0.0960565	0.146969	0.149035	0.303347	-0.106471	-0.168536	-0.16172	0.186429	-0.286535	0.0682233	-0.0901467	0.00116596	-0.10719	-0.214548
chr9_111231028_111232628	-0.10944	-0.177656	0.52041	0.256839	0.0663386	0.11909	0.267539	-0.116744	0.313102	-0.0869031	0.163647	-0.310357	-0.0299655	-0.0677471	-0.348769	-0.0019119	0.0882125	0.00590584	0.0841322	0.5805	-0.379854	-0.15652	0.661031	0.283518	-0.174007	0.22444
chr17_57449188_57452301	0.0276329	0.0904441	0.439347	-0.0618541	0.377	0.420888	0.115851	0.131443	0.133658	0.1645	0.180403	-0.166703	0.0255141	0.0182866	0.0815204	0.031134	0.0708017	-0.361499	0.28676	0.0141845	-0.310929	0.0984713	0.0762067	-0.111992	-0.255328	-0.284706
chr12_66275047_66276447	0.277452	0.0623006	0.462283	-0.345412	0.596345	0.16458	0.70182	0.254982	0.581612	0.341586	0.207145	0.0348039	0.175858	-0.06083	-0.0246262	-0.121634	0.49299	-0.258042	0.0212126	-0.259732	-0.237898	-0.3635	0.0157465	0.0199	-0.00500564	-0.212513
chr4_1194798_1197213	-0.0342729	0.332124	0.243903	0.0197328	0.0526785	0.307979	0.157523	-0.290316	-0.259411	0.0625543	-0.120921	0.0329911	0.2677	0.14716	0.235872	0.195482	-0.249966	-0.280254	0.138179	-0.487164	0.289669	0.135151	-0.102102	0.00100668	-0.21857	-0.313451
chr2_71700320_71702980	0.316033	0.0558529	0.132293	0.0620883	-0.298204	-0.483551	0.378129	0.133992	-0.432262	-0.367014	0.283935	0.0789828	0.130786	-0.413717	0.109714	-0.193671	0.291029	-0.0373428	0.316675	-0.282457	-0.111767	-0.247844	-0.144714	-0.316154	-0.0341859	-0.191642
chr2_220118012_220120432	-0.00737981	0.319634	0.231904	-0.0135323	-0.0838201	0.0710209	-0.0990101	0.102745	-0.0626991	0.239565	-0.223768	0.382845	0.195947	0.042565	-0.12678	0.153933	-0.184573	-0.0184472	-0.158233	-0.287257	0.317895	0.0414554	-0.0470131	0.105284	-0.176995	-0.0616372
chr1_2186097_2188499	-0.0446243	0.18954	0.19671	0.184844	0.200634	0.181902	-0.304701	0.0329725	0.149185	0.167423	-0.297474	-0.0538331	0.0887616	0.146376	-0.180907	0.0877753	-0.244969	-0.080686	-0.0979475	0.335429	0.0753573	0.133644	0.0359266	-0.131897	0.23225	0.0294965
chr8_55180531_55182531	0.0601596	0.228239	0.142447	0.117253	-0.22485	0.0457677	0.229589	-0.457855	0.0943003	0.501649	0.0101121	-0.205575	0.247294	-0.105349	0.274657	0.146625	0.0155071	0.000730129	-0.394085	0.0201948	0.187617	0.290776	0.164665	0.209662	0.116759	0.163453
chr21_19155673_19158936	0.209247	0.193117	0.26127	-0.0938902	0.425346	0.244712	-0.260184	0.453712	0.449259	-0.290485	-0.650727	0.318408	0.288999	0.156905	-0.176702	-0.554575	-0.179903	-0.0131648	-0.109128	0.269161	-0.0999218	-0.12019	-0.315285	0.599406	0.167974	0.218777
chr9_79302480_79304528	-0.500221	-0.247504	0.446943	0.627091	-0.622783	-0.113564	-0.0695979	-0.139904	0.348738	-0.258365	0.455699	-0.283504	0.496974	-0.185498	-0.143417	-0.0787276	0.329927	-0.425254	-0.070779	0.36028	-0.112958	-0.0125041	0.434416	0.041008	0.392666	0.334812
chr16_87980936_87982436	-0.195346	0.0928574	0.36182	0.191975	-0.0629441	-0.119737	0.0497011	-0.219561	0.572306	0.173617	0.157168	0.0844712	0.0251893	0.194829	-0.0989626	-0.0136752	-0.0321003	0.092141	-0.0660243	-0.185868	0.431047	0.139616	-0.264479	-0.249793	-0.0867506	-0.203054
chr8_134531760_134533843	0.361155	0.12312	-0.17214	0.246672	-0.040972	0.505561	0.291635	0.804708	-0.184322	-0.0669009	0.516974	0.141906	0.0236677	0.161195	0.264805	-0.342067	0.280233	0.245687	-0.0719701	-0.703456	0.0326562	0.19417	0.289134	0.18466	0.00811385	0.108435
chr15_49998643_50000400	1.53538	0.863308	0.064846	-0.0893736	0.253628	-0.0442859	1.96896	1.73543	2.30489	0.878831	1.39852	0.751111	-0.378922	1.14327	1.05526	1.0421	1.19724	0.058066	0.771729	-5.63986	2.04637	0.591499	0.471355	-0.388822	-0.10188	0.915818
chr9_68725510_68727955	0.18822	0.22666	-0.26206	0.311402	0.0374699	0.178507	0.367308	0.361775	-0.117846	-0.19791	0.183865	0.209145	-0.25791	0.0944431	-0.145165	0.171968	-0.199291	0.179797	-0.154563	0.101577	-0.158842	-0.0508178	-0.0732756	-0.0892239	-0.273895	-0.158842
chr17_61538001_61539601	0.123944	0.0674987	0.394428	-0.1085	0.379168	0.0360233	0.322346	0.351645	0.0850399	0.078562	0.205856	-0.242388	0.237507	-0.21084	-0.15061	0.0750965	0.204199	-0.0268163	-0.00440104	0.118253	0.126519	0.265062	0.0847799	0.0391114	0.0584642	-0.189934
chr22_39704181_39705596	0.0028228	0.135479	-0.105357	0.456794	0.249253	0.123152	-0.117754	-0.0363222	0.284776	-0.0907414	-0.522697	0.100957	0.0156599	-0.612875	0.0268461	0.190149	0.0838614	0.0102139	-0.0666895	0.251877	0.192766	0.128333	-0.0274036	-0.0178346	-0.190554	0.311952
chr14_94807681_94809381	0.120796	0.0928417	0.282378	0.0910733	0.576307	0.636098	0.303565	0.627646	1.06053	0.4182	0.237158	0.0114298	0.332201	-0.515437	0.407353	-0.029924	0.0366992	0.142434	-0.437056	0.0523002	0.50293	0.464756	0.378646	0.0430293	0.590208	0.427535
chr6_2988545_2991312	0.00933469	0.134313	0.0535528	0.280371	0.287963	0.108956	0.279205	0.451373	0.416489	0.106691	0.264518	0.0612148	-0.017895	0.0763651	-0.0962231	0.0175371	0.148961	-0.140391	-0.0442462	-0.00532218	-0.105824	0.163489	-0.221551	-0.162299	-0.162312	-0.105824
chr6_74164037_74166311	0.227532	0.158511	-0.028238	0.134624	-0.223676	-0.199451	0.17942	0.114421	-0.211626	0.171453	0.0287516	0.0795625	-0.320823	0.0568808	0.0357786	0.0992665	0.0975633	-0.0310832	0.147393	-0.164539	-0.368414	-0.105985	-0.0154817	-0.0729314	-0.0150441	0.125575
chr3_73025342_73027609	0.640564	0.127962	-0.301514	-0.0332087	0.768086	0.614135	0.673248	0.447957	1.13656	0.312339	-0.25211	-0.194714	0.0440546	-0.081217	0.435164	-0.257876	0.290908	-0.190522	0.41546	-0.461257	-0.333829	-0.108714	-0.179896	-0.0579625	0.368539	0.306067
chr2_163116805_163119207	0.191343	0.135793	0.113563	0.135661	0.168232	0.0126018	-0.135753	-0.0340198	0.819882	0.337598	-0.106385	-0.373008	0.19686	0.0037843	0.150344	0.0875989	-0.259159	0.203093	-0.427275	0.417762	0.237906	0.290129	-0.0125906	0.206411	0.126612	-0.0362354
chr1_25635401_25636801	0.399164	0.36769	-0.885766	0.457456	0.440162	0.0341485	0.14022	-0.946255	0.389202	0.578031	0.060837	-0.68774	-0.106464	0.0223719	0.567498	0.0195586	0.549479	-0.612073	-0.0466443	0.294013	-0.182018	0.986353	-1.06956	0.16107	0.0498606	0.486701
chr16_28813609_28815936	-0.0690991	0.145661	-0.137232	0.475576	-0.374473	-0.0894465	0.307648	0.420958	-0.487697	0.03751	-0.208345	-0.155836	-0.0265498	0.111429	-0.149468	0.213677	-0.150622	0.109929	0.00561493	0.0418256	-0.4637	0.239387	0.274735	0.0173661	-0.243207	0.455599
chr10_92957719_92959947	0.0921403	-0.107285	0.304756	0.275405	-0.840466	-0.0408043	-0.294373	0.701027	-0.316617	-0.254422	0.128559	0.28535	-0.224057	-0.511094	-0.211951	-0.256922	0.176371	0.528976	0.0831863	0.130142	-0.707034	-0.524098	-0.0227049	-0.343161	-0.113178	-0.0884189
chr5_134727579_134730095	-0.167295	0.041218	0.373797	0.190584	0.0373161	0.150238	-0.0565609	-0.141096	0.317676	0.117489	0.0152917	-0.0983865	-0.0447269	0.070619	-0.172959	-0.0705384	-0.072247	0.0161275	0.0456798	0.326432	0.0743017	0.204599	-0.0461712	0.105058	0.14213	0.100428
chr8_126285107_126286460	0.0953606	0.350137	0.207983	-0.0624573	-1.09379	0.142923	0.203111	-0.648659	-0.697266	0.176858	0.0227758	0.164593	-0.00816932	-0.412757	0.393179	0.495794	0.227551	-0.0282441	-0.216407	-0.61554	-0.493722	0.224339	-0.240565	-0.0907591	0.0906528	-0.0904716
chr7_4783899_4786907	-0.0274855	0.176357	0.335661	-0.0373477	0.225635	0.258483	-0.0868974	-0.10021	-0.0803996	0.249965	-0.119675	-0.0563538	0.127941	-0.161846	-0.0880593	0.129226	0.0490066	-0.203668	0.142066	0.0616869	0.0324726	0.0285154	-0.146781	-0.0336611	-0.30886	-0.168183
chr13_101044304_101046504	0.00860521	0.340336	0.0804836	0.161087	0.289	-0.0234103	-0.267908	-0.635786	0.213477	0.387801	-0.233709	0.0506504	-0.193532	-0.511453	0.254953	0.368573	0.232288	-0.247882	-0.423839	0.470241	0.513437	0.777309	-0.369286	0.317244	0.530067	0.353139
chr5_70764110_70765710	0.230962	0.0238694	0.357783	0.0953807	-0.0494306	-0.0480383	0.570862	0.513775	-0.506785	0.181688	0.588551	-0.212635	-0.295676	0.176877	0.251712	0.222245	0.554651	0.128194	0.343979	-1.16935	0.374832	-0.502622	0.399218	0.0907266	-0.0230901	0.133427
chr1_150292998_150295701	0.084419	0.105503	0.190749	0.0810074	-0.2007	-0.0755087	0.0152517	-0.0337366	0.268328	-0.163628	-0.183669	0.0363282	0.042459	0.0589088	-0.188019	0.130404	0.0587484	0.0244068	-0.0964134	-0.0668221	-0.193376	0.0985719	-0.0336406	0.0882943	0.101206	0.101658
chr11_34425932_34427908	0.0759374	0.11703	0.245457	0.0487176	-0.0171864	-0.238351	0.00168068	-0.650757	0.629625	0.128426	-0.240079	0.0531047	0.0500969	-0.236328	-0.229401	-0.0374984	-0.063443	0.00897289	0.0488147	0.405681	-0.00676093	0.189862	-0.161631	-0.172638	-0.249375	0.0183802
chr5_43040602_43043695	0.145623	0.181785	0.0798814	0.0716374	-0.0539794	0.185377	-0.169155	0.139374	-0.220591	0.205232	-0.0320976	-0.235935	0.0138085	0.115279	0.194963	0.029618	0.0417379	-0.255703	0.195114	-0.0988824	-0.140717	0.292836	0.0527214	0.0627476	0.103187	0.00255208
chr2_240875194_240877794	0.121851	0.0527745	0.0244598	0.375018	0.516828	0.414773	0.250998	0.286917	0.439098	-0.490405	0.212726	0.104764	0.0410694	-0.47024	0.0875641	0.330149	0.33836	-0.233257	0.40447	-0.60288	0.447697	0.0522397	0.039398	-0.170708	-0.134918	-0.0608298
chr6_47381783_47383383	0.378466	0.073846	0.301998	-0.153812	0.411542	0.56615	0.216329	-0.125617	0.31556	0.224766	0.251731	0.359939	-0.223017	-0.237521	-0.414141	-0.734493	0.213942	0.19647	0.244746	0.594075	-0.514747	-0.128135	-0.162386	0.195744	-0.3609	-0.115491
chr12_109247383_109249111	-0.219271	0.00202719	0.348556	0.275177	0.0470115	0.0945538	-0.162748	-0.00734287	0.60716	0.10743	-0.0739982	-0.00417142	-0.115014	0.0192783	-0.100234	0.0701283	-0.0507293	0.0506185	-0.250983	0.381107	0.0654211	0.247196	0.175422	0.153741	0.209115	0.281461
chr18_9116225_9119318	-0.163125	0.128249	0.669082	-0.272031	-0.188778	-0.14292	-0.678677	-0.313781	0.189437	-0.136091	-0.545944	-0.195219	0.33073	0.119079	-0.049665	0.0250561	-0.516108	0.218695	-0.358435	0.425867	-0.02948	-0.0577015	-0.698097	0.0835132	-0.122576	-0.0952238
chr1_221134703_221136401	-0.392482	0.369244	0.210152	0.390638	-0.384299	-0.059045	-0.341892	-0.0457175	0.1358	0.680879	-0.298719	0.041349	0.758545	-0.222719	-0.0386901	0.0557777	-0.666577	-0.418277	-0.158265	0.648857	0.357348	0.190459	-0.315624	0.176114	0.105933	0.18729
chr14_76044034_76046135	-0.00808674	0.130209	0.239418	0.0788432	0.161898	-0.138676	-0.23201	-0.135133	0.305317	0.0680068	-0.16773	-0.192004	0.0819165	0.213116	0.113943	-0.0833915	-0.136964	0.0204089	-0.0365718	0.0195477	0.134902	0.0528237	-0.465531	-0.225576	-0.286506	-0.0749665
chr16_53467836_53470309	0.158649	-0.247745	0.131058	0.346142	-0.043129	-0.123433	0.0798866	-0.0483917	-0.0933166	-0.435935	-0.0883501	0.152083	0.0162685	-0.0754208	-0.166204	-0.0614486	-0.130983	0.155971	-0.0728013	0.182536	-0.167487	-0.218257	-0.104001	-0.146861	0.0134706	-0.167487
chr8_67024964_67027801	0.404441	0.0604262	-0.249043	0.162882	0.306268	0.249336	0.0441062	0.156543	0.177842	-0.00615315	0.226717	-0.0458527	-0.069883	-0.151237	0.204869	-0.0724189	0.278441	-0.0534493	-0.0102599	-0.0802087	-0.0804454	-0.0825338	0.0687564	0.179428	-0.125563	0.117819
chr11_73333698_73335598	0.324593	0.196732	-0.239806	0.192091	-0.02428	0.369416	0.306627	0.408434	0.397395	0.356859	0.352544	0.00945023	0.158395	0.170172	0.0221287	-0.278169	-0.430626	0.173197	0.494495	-0.319042	0.418873	0.158335	-0.0885046	0.0597523	0.281763	0.1799
chr16_11443286_11444697	0.127639	-0.133272	0.316942	0.131199	0.39195	0.0598088	0.240138	0.11249	0.488744	-0.423226	0.195638	0.127708	-0.399549	0.238853	-0.212714	-0.128649	0.102167	0.196277	-0.00853253	0.0844398	-0.565626	-0.734041	-0.0693421	-0.410495	-0.12749	-0.207329
chr14_68714281_68715617	0.235808	0.020178	0.298426	0.0713972	0.129108	0.926973	0.575792	0.641468	1.36834	0.331236	0.444104	0.00309385	0.413608	-0.314139	0.202905	0.0651365	0.195614	0.186102	0.337614	-1.08993	0.496545	-0.226995	0.124232	0.0956447	0.0705709	0.234087
chr1_159036998_159039801	0.0757267	0.160393	0.000549024	0.186799	-0.0257562	0.189349	0.106786	0.318146	-0.442338	0.00219674	0.145989	0.0951437	-0.0319958	0.0545936	0.0691919	-0.00320843	0.0374487	-0.165438	0.0427622	-0.0984982	-0.216941	0.0783551	0.130167	0.0201945	0.149113	0.219533
chr6_6395111_6397318	-0.0418988	0.211069	0.199061	0.10028	-0.193938	-0.375548	-0.0379663	-0.540059	0.0692495	0.419794	-0.00298451	-0.155192	0.128191	0.281108	-0.201792	0.174192	-0.257582	-0.122018	-0.156105	0.309198	0.121953	0.206937	0.0520693	0.0722883	-0.233298	-0.027043
chr16_10922291_10924092	-0.21132	0.00354953	0.600848	-0.0813394	0.401008	-0.135715	0.204675	0.129156	-0.14103	0.120637	0.364449	-0.117385	0.00669659	-0.117187	-0.209882	0.30076	0.0708611	-0.156402	0.102549	0.119989	0.130568	-0.199638	-0.126864	-0.272246	-0.205516	-0.0224256
chr12_65106908_65109749	0.191498	0.117479	0.296075	-0.163735	-0.367829	0.284976	-0.268701	-0.098561	0.0494539	-0.382356	-0.16647	0.38754	0.138318	-0.241354	-0.031808	0.0723362	-0.338197	0.129325	-0.168908	0.0527476	-0.493078	-0.402707	-0.0383428	-0.0244872	-0.147852	-0.410803
chr2_74432365_74434710	0.24193	0.0805399	-0.329224	0.360036	-0.440492	0.270859	-0.0567346	0.38163	-0.442372	-0.499368	0.292662	0.182998	-0.059525	-0.132937	0.0141468	0.147684	0.12686	-0.147946	0.152034	-0.283315	-0.712937	-0.190696	-0.057323	-0.0837442	-0.11909	0.00355593
chr4_113134003_113136498	-0.171147	0.295296	0.663614	-0.315334	-0.468332	-0.377156	-0.128832	-0.61494	-0.561685	0.283175	-0.0520704	-0.11062	0.231791	0.0943588	0.366884	0.399009	-0.162429	0.377443	-1.277	0.0805597	0.258613	0.216738	-0.26487	0.0146031	0.209739	-0.507063
chr10_88772637_88774394	0.27862	0.102992	0.00144148	0.155452	-0.450819	0.168504	0.292368	-0.031885	1.20503	0.108459	0.627308	0.348599	0.0851944	-0.190575	-0.032063	-0.0114138	0.363312	0.138626	0.139915	-0.841595	0.224237	0.291761	-0.380271	-0.191713	0.234892	0.550053
chr20_35222220_35225299	-0.102097	-0.0943814	0.472994	0.0959577	-0.181672	-0.115259	0.204512	0.310196	0.066229	-0.0750916	0.2928	0.0701355	-0.0521818	-0.134662	-0.00508106	-0.146876	0.316632	-0.0624866	0.290684	-0.276163	-0.0605377	-0.189181	0.108837	0.0129004	-0.200364	-0.0092121
chr5_72247310_72248710	0.103007	0.151698	0.186066	0.109963	0.399559	0.179476	-0.222628	-0.199076	-0.0158656	0.59085	0.451111	-0.0779785	0.0916098	-0.49968	0.0566122	0.390324	0.288902	-0.401422	-0.324206	0.475838	0.484426	0.251534	0.597208	0.25374	0.21193	0.199288
chr5_126030110_126031610	0.454207	0.0497219	-0.292446	0.317157	0.399139	-0.49243	0.480684	0.342213	1.12033	0.61382	0.619371	0.206831	-0.657146	-0.292834	-0.111244	0.399428	0.533877	-0.644257	0.398924	0.166421	-0.158984	0.191306	0.481553	0.203761	0.12815	0.151659
chr22_27524159_27525828	-0.301565	-0.0933608	0.318764	0.448145	0.157545	-0.0692354	-0.0575627	-0.272243	0.297863	-0.0111952	0.144843	-0.285054	-0.149462	-0.0336241	-0.303451	0.139836	0.284204	-0.130952	-0.0713094	0.549811	0.158362	0.367083	0.281416	0.0247337	0.285631	0.281508
chr10_112028647_112030222	0.108327	0.47631	0.182331	-0.313325	-0.314292	-0.297408	-0.308879	-0.421009	0.200365	0.0124318	-0.672095	0.483702	0.107274	-0.0172662	-0.353873	0.527889	-0.649286	0.0336244	-0.27631	0.144245	-0.063712	0.2095	-0.777263	0.354085	-0.343891	-0.287937
chr12_109214641_109217193	-0.115978	0.247654	0.313103	-0.0640033	0.164603	-0.0682457	-0.051374	-0.150747	-0.195081	0.250096	-0.180806	0.0395924	0.0570095	0.284094	-0.317746	0.10095	-0.0273744	-0.307439	0.0469423	0.123971	-0.00781937	0.278772	-0.18255	-0.123052	0.0405592	-0.0839626
chr15_32905200_32908233	0.424417	0.170002	-0.153491	-0.00092557	-0.166891	-0.0168286	0.474301	0.135421	-0.226936	-0.141855	-0.18465	0.148215	0.0775957	0.104362	0.0195807	-0.360135	-0.0684535	0.105596	0.5556	-0.58236	0.023595	0.0929416	0.268195	0.00521811	0.0298186	0.340182
chr2_71856383_71858432	0.0136727	0.340315	0.142904	0.0697459	-0.13768	-0.213081	-0.153048	-0.433162	-1.61328	-0.201972	0.00979032	0.108766	0.523559	-0.437109	-0.208899	0.104791	-0.260272	-0.0766536	-0.461754	0.707572	-0.29783	-0.391822	-0.386589	-0.456103	-0.341127	-0.0567713
chr17_29906474_29910301	-0.110819	-0.0194285	0.346253	0.132021	0.110653	-0.165633	-0.114717	-0.114215	0.283861	-0.0208895	0.0876864	-0.118942	0.0352281	0.0503684	-0.115397	-0.0260549	-0.0588538	-0.0855469	0.0935644	0.225634	0.150327	-0.169606	-0.135022	-0.0573864	-0.0436094	-0.0450415
chr8_27208601_27210201	-0.228548	0.0870648	0.534771	-0.121878	-0.0571936	-0.138986	-0.303826	0.14186	-0.115393	0.0684579	-0.407607	0.147705	-0.0274595	0.0700643	-0.0298935	0.133692	0.00321081	0.0355438	-0.00668181	-0.326181	0.191996	-0.199294	-0.146646	-0.34531	-0.14229	-0.300585
chr2_201832480_201833880	0.251956	0.21981	0.15492	-0.0508481	0.0387491	0.167632	0.406255	-0.354648	0.951661	0.15783	-0.398935	0.374875	-0.472269	0.216327	0.203011	-0.0082839	0.215919	0.256163	0.243324	-1.02907	0.429179	0.135051	-0.2544	0.340265	0.0598374	0.258579
chr1_151283097_151285603	0.0195985	0.0278215	0.054411	0.283453	0.203123	0.169433	-0.220273	-0.217052	0.367419	0.17562	-0.00533729	-0.303769	0.00744232	0.0476617	-0.136625	0.0485121	0.16937	-0.132763	0.183473	0.116698	0.217818	-0.0979755	-0.147952	0.0100245	-0.00375941	-0.122446
chr19_18447524_18449124	-0.00236136	0.241329	0.211922	-0.0474743	-0.343083	-0.387967	0.125842	-0.508956	-0.513258	0.147413	0.193746	0.114476	0.161088	0.0226606	0.041349	0.209508	0.126351	-0.448891	0.0844422	-0.310983	0.23782	0.0416164	-0.0593102	0.220571	-0.102609	-0.107822
chr8_132868343_132870651	0.140502	0.220243	0.214598	-0.214123	0.00816065	-0.153516	-0.125128	-0.976911	0.0872314	0.272373	-0.255923	0.0197607	0.135461	-0.212129	0.0804319	0.172219	-0.0838209	-0.205989	-0.18372	0.277787	0.196184	0.292224	0.179998	-0.0707431	0.0635396	0.0175486
chr1_182112797_182113901	-0.000530333	0.000653609	0.161288	0.201446	-0.228457	-0.311864	-0.454908	-0.63447	0.184773	-0.295048	-0.247238	-0.150976	-0.0746673	0.141465	-0.0190703	-0.0403962	-0.0314182	0.00439741	0.152895	0.0177709	0.119252	-0.0126442	-0.107611	-0.215614	-0.16133	0.114775
chr21_17053686_17056205	0.0347453	0.127613	0.565491	-0.489971	-0.0460472	-0.325298	-0.35971	-0.933062	0.482217	0.259845	-0.685644	-0.213889	-0.00427004	0.464821	0.028543	-0.138827	-0.0546867	0.229883	-0.297806	-0.0137693	0.106428	-0.0710918	-0.587575	-0.144125	-0.0781854	-0.614144
chr10_95186335_95188783	-0.11327	-0.00276044	0.221284	0.238332	0.176276	-0.0399727	-0.0475421	-0.192688	0.253153	-0.167755	0.00518201	-0.180498	-0.127484	-0.0346672	0.0640483	0.147933	0.0210517	-0.0291839	0.133601	0.00519916	0.348897	0.0959853	-0.12451	-0.0824242	0.121085	-0.0563386
chr12_104997241_105000111	-0.0292538	0.165623	0.31258	-0.0926739	0.103877	-0.0410328	-0.15845	-0.155869	-0.147643	0.0606603	-0.0533975	-0.00748081	0.0469161	0.107409	0.138552	-0.0580808	-0.282562	-0.243074	0.155669	0.142652	0.0424122	0.0192281	-0.265224	0.00243377	-0.0887819	-0.292368
chr14_45718166_45720716	0.283697	0.0959652	-0.028206	0.0141973	-0.212377	-0.111522	0.0668976	-0.12512	-0.131581	0.0562527	-0.0445479	-0.162976	0.191208	-0.15061	0.143837	-0.12848	0.146604	-0.0971571	-0.090464	0.148039	-0.525983	-0.103349	-0.0494025	-0.0655807	-0.141943	0.00277448
chr1_66903597_66906002	0.00373849	0.289913	0.286567	-0.224304	0.202258	-0.11357	-0.266558	-0.855907	0.352263	0.0389095	-0.599882	0.118394	0.0823311	0.0559728	0.224025	0.126113	-0.335723	-0.144832	-0.363594	0.237314	0.29399	0.230298	-0.414045	0.217378	0.191812	0.00372143
chr6_164529675_164530937	-0.124401	0.113123	0.444196	-0.117727	-0.465657	-0.552486	-0.246779	-0.357019	-0.755148	0.00466965	-0.196626	-0.0226284	-0.194002	0.402634	0.00866662	-0.13153	0.00421432	-0.0121575	-0.162692	0.107495	-0.281635	0.171116	0.0347667	-0.167745	-0.0609096	-0.249166
chr5_180300098_180301618	0.265032	0.00588839	0.188004	0.200077	0.448119	-0.347804	-0.563106	0.0704658	0.231123	0.00405614	0.188731	-0.0828736	-1.4132	-0.157499	0.0570817	0.455228	0.393138	0.188184	0.125364	0.434573	0.273067	0.701616	0.0945618	0.407696	0.25849	0.137432
chr3_46012903_46015344	-0.0979582	0.120305	0.0222052	0.312078	0.278978	0.245828	-0.132961	-0.0156115	0.0727101	-0.248732	0.153421	0.169432	0.186947	0.0306334	-0.254917	0.020061	-0.0393286	-0.271342	-0.102769	0.261282	0.178532	0.463494	0.232064	0.238342	-0.204711	0.141629
chr1_153706297_153708701	0.144433	0.0983054	0.111407	0.0538919	0.041899	-0.179834	0.243731	0.0817163	-0.112247	-0.156537	0.259766	0.0961252	-0.0839212	-0.204777	0.102802	0.228035	0.239408	-0.139082	0.216997	-0.455587	0.299361	0.158563	0.0792435	0.096492	-0.199466	-0.0835337
chr17_76408080_76410101	-0.0566138	0.139672	0.0175446	0.235295	-0.266525	-0.0455197	-0.148093	-0.208785	-0.0871031	-0.0287067	-0.106872	0.0829377	-0.00499839	0.0418443	0.010618	0.107705	0.10473	-0.234546	-0.0314889	-0.0768021	-0.0339489	0.118192	-0.0655996	0.0225516	0.210367	0.0617079
chr1_15550408_15551908	-0.0121145	0.161495	0.228776	-0.0386214	0.355387	-0.0482385	0.051519	0.00888917	0.329178	0.23351	-0.225608	-0.0386805	0.10616	0.0105821	0.00739075	0.200668	-0.0242769	-0.111424	-0.232996	0.0825771	0.0931805	0.231734	0.000678395	-0.169113	-0.0445068	0.0286338
chr9_98908300_98910355	0.468636	0.100609	-0.702202	0.267324	-0.0423083	-0.480987	0.528303	0.263126	-0.099093	0.245547	0.273891	0.121119	-0.0231242	-0.422635	0.017688	-0.196185	0.248407	0.240757	-0.0358404	0.049813	0.533357	0.38742	0.241038	0.198647	0.338971	0.157676
chr12_54010855_54013901	0.101051	0.156115	0.197068	-0.0856909	-0.240721	-0.326334	-0.0023222	-0.0951332	-0.605097	0.115377	-0.00405875	0.162029	0.290616	-0.362315	-0.130699	-0.19325	0.134221	-0.0321998	-0.0715471	0.203145	0.0768966	-0.128045	-0.12939	-0.0551847	-0.0339374	-0.210346
chr1_21476101_21477803	0.207378	0.0999451	-0.289631	0.316492	-0.367019	-0.191725	0.483593	-0.114345	-0.227958	0.185035	0.340579	-0.076088	-0.0275274	-0.282718	-0.205458	0.175302	-0.0807151	0.0868881	0.531638	-0.121322	0.103155	-0.424579	-0.33699	-0.0481607	-0.101149	-0.160178
chr21_36198631_36200392	0.300747	0.230938	-0.270954	0.0233108	-0.111757	-0.13288	0.0355335	0.121056	-0.654646	0.083137	0.060784	0.0913593	0.139992	-0.0877654	-0.150179	0.120253	0.135335	-0.239907	0.0697313	-0.0788191	-0.227809	-0.0377689	-0.0548428	-0.0258221	-0.0888132	0.107506
chr9_112827415_112828854	-0.19368	-0.480887	0.632542	0.35454	0.292589	0.0111979	0.292218	-0.0250347	0.531919	-0.214501	0.251374	-0.568162	-0.826779	-0.378928	0.214004	0.126546	0.48305	0.411802	0.320109	0.218359	0.158521	-0.245408	0.604474	0.160935	0.151721	0.18608
chr6_110736083_110737483	-0.0929874	-0.104612	0.362671	0.118863	-0.0104518	-0.355024	0.0288379	-0.134779	0.458997	-0.38309	0.00624924	-0.126989	0.0310148	-0.0773361	-0.0780284	-0.00394781	0.0338525	-0.0430813	0.219582	0.0449336	0.136034	0.0345161	-0.052828	-0.202259	-0.190725	-0.532444
chr7_74024099_74025700	-0.110596	0.104047	0.247877	0.0857566	0.153707	-0.205423	0.166226	0.034156	-0.418311	-0.386427	-0.162491	0.11488	-0.00893903	0.0605056	-0.00527056	0.249028	0.0363443	-0.0826541	-0.0622361	-0.301658	0.203105	-0.30086	-0.135309	0.0320157	-0.0521937	-0.122344
chr3_141405104_141406204	0.151077	0.0367644	0.322289	-0.197836	-0.168972	-0.374033	0.174936	0.209246	-0.0505185	0.0277373	0.177599	0.152558	-0.191694	-0.325686	0.206546	0.144951	0.173599	-0.0593313	-0.0784317	-0.0225106	-0.199107	-0.0538818	0.0327445	0.0786426	0.0686486	-0.386746
chr9_110609572_110612654	0.23162	0.00872215	0.0696207	0.0682064	0.366573	-0.171806	0.302963	0.0984902	-0.158372	0.177052	0.265487	-0.251845	-0.356723	-0.00464136	0.145107	0.0901201	0.431794	0.0504821	0.0969313	-0.201225	0.122969	-0.0313807	0.162239	-0.0740091	-0.144448	-0.0248654
chr5_142933310_142935187	0.284429	0.337852	-0.302914	-0.0369101	-0.197882	0.27408	-0.013662	-0.804147	-0.24129	0.257668	-0.566135	-0.342841	0.0271409	0.167576	0.279758	0.278591	-0.052949	-0.208696	-0.00800812	-0.140572	-0.15781	0.547265	-0.0249549	0.393399	0.201802	0.160223
chr22_45621262_45624646	-0.0698917	0.131507	0.0971169	0.15427	-0.0491348	-0.11321	-0.10766	-0.143428	-0.1539	0.0239859	-0.0574345	-0.00981849	0.0938432	0.112397	0.0294653	0.0558673	-0.0896977	-0.097461	0.0126276	-0.107223	0.11608	-0.0903661	-0.189015	-0.203284	-0.266133	-0.156774
chr12_6291519_6293299	-0.295911	0.0207953	0.53997	-0.0771298	0.0334124	-0.12437	-0.0695102	-0.218898	-0.115966	0.145744	-0.125445	-0.0647744	0.107462	-0.0954257	0.0713945	0.0540614	-0.131032	-0.0885663	0.100872	0.0460087	0.279302	-0.207829	-0.128773	-0.204222	-0.0928721	-0.11202
chr16_17352036_17354109	0.00176468	0.011343	0.178232	0.160078	-0.0638738	-0.0902432	0.068228	0.0919076	0.529887	-0.095518	-0.466941	-0.0333227	0.156896	-0.103738	0.23574	-0.190113	-0.0767394	0.376008	-0.218233	-0.146498	0.266556	-0.0892262	-0.048314	-0.0683525	0.202711	0.2748
chr1_67029099_67031101	-0.181548	0.242061	0.337652	-0.0916068	-0.152159	-0.316688	0.076043	-0.766496	0.0805174	0.19697	-0.510018	0.142442	0.0561598	-0.130582	0.326769	0.211956	-0.366267	-0.321727	-0.0436353	0.124886	0.322503	0.462259	0.197793	0.115782	0.129003	-0.0860402
chr12_26623408_26626883	0.17877	0.229317	0.101391	-0.0854258	-0.372466	-0.174725	-0.0582618	-0.45232	0.326085	0.20391	-0.795324	0.0978528	0.0181775	0.618393	-0.0788917	-0.322214	-0.119158	0.311431	-0.515379	-0.0102115	-0.177813	-0.169786	-0.196021	0.545917	0.306135	0.000959133
chr12_6338355_6340355	0.0252915	0.0928998	0.298513	-0.131181	0.235292	-0.138491	0.145005	0.107911	-0.0393667	0.20769	0.212275	-0.05836	0.159412	-0.0331445	-0.111516	-0.0105913	0.0244866	-0.177292	0.0977726	0.109233	0.218876	0.100015	-0.0465412	0.0511399	-0.058979	-0.260932
chr12_102295583_102297506	0.312976	0.281831	0.0591612	-0.326787	-0.373361	-0.27881	-0.0243042	-0.221	0.556455	0.0539676	-0.311636	0.0926187	0.260132	0.293273	-0.17959	0.335136	0.0986951	-0.173515	-0.0766557	-0.650093	-0.306936	0.302206	-0.377551	-0.319326	-0.130389	-0.372055
chr19_41833180_41835525	-0.390486	0.104163	0.575333	-0.0301914	-0.181881	-0.355237	-0.230534	-0.224923	0.0117462	0.0134445	-0.457293	-0.141152	0.162071	0.283219	-0.398854	0.140658	-0.459918	0.147964	-0.222901	0.488914	0.252761	0.315012	-0.162052	0.238017	0.144034	0.0966528
chr1_229130402_229131601	0.327544	-0.00812956	0.0906978	0.0309919	-0.120458	0.655312	-0.413284	-1.27549	0.736525	-0.519368	-0.747836	-0.401986	-0.273123	0.124859	0.294991	-0.0574432	-0.23078	0.623324	-0.411846	0.332005	-0.528566	0.281113	0.176978	0.15002	-0.14473	-0.0751716
chr12_63126161_63127755	0.204816	0.166823	-0.178943	0.1738	0.149432	-0.381078	-0.144783	0.107313	-1.38621	-0.143533	-0.267272	-0.361851	-0.0059925	-0.338442	0.103233	0.087139	0.430813	-0.261898	-0.0291748	0.376173	-0.197046	0.466896	0.279037	-0.129434	-0.117774	0.0155929
chr19_6086743_6089424	-0.118823	0.10593	0.18009	0.13704	-0.0401435	0.389585	0.00683269	0.133065	0.109508	0.0795328	-0.259012	-0.123698	-0.0670165	0.282075	0.00771689	0.110592	0.00109211	0.0874035	-0.116608	-0.181556	-0.0560098	0.309095	0.069308	0.154994	0.297465	0.157398
chr2_144018580_144021248	0.0816073	-0.0643465	0.107088	0.202291	-0.0747091	0.426635	-0.153983	0.524908	0.190224	0.0038413	0.208343	-0.208248	-0.135863	-0.0987659	-0.0613237	-0.181007	0.193856	0.17208	0.326333	-0.0070609	-0.4127	0.27719	-0.0398423	-0.207328	-0.138884	0.34721
chr3_143543862_143546227	0.368225	0.063035	-0.305317	0.11578	-0.121345	0.328197	-0.290393	-0.52494	0.361448	-0.0975765	-0.0723759	-0.0170916	-0.161612	-0.0833454	0.129281	-0.247138	0.138732	0.0186216	-0.000283779	0.222835	-0.54798	0.0286845	-0.350248	0.0651592	-0.0987957	0.0511174
chr4_40317098_40319909	0.0238305	0.016724	0.153899	0.122515	-0.200656	-0.406081	0.0143843	-0.430344	-0.144472	-0.115837	-0.0537269	-0.227748	-0.168997	-0.0909436	0.174777	0.071949	0.186805	-0.164782	0.132057	0.0868838	-0.189535	0.0281649	-0.14322	-0.166973	0.00875989	-0.0964958
chr9_110436441_110439410	0.216164	0.0250216	-0.151699	0.192104	0.0480012	-0.244122	0.303194	-0.0989621	-0.437781	-0.111891	0.19871	-0.0408714	-0.263533	-0.0223008	0.0753495	-0.079343	0.120694	-0.0218287	0.0120048	0.219829	-0.271549	-0.223189	0.104785	0.0718088	0.0133982	-0.000563884
chr11_44612116_44614716	-0.333525	-0.0382854	0.0846999	0.479784	0.163845	0.289119	-0.173395	-0.0119877	0.525373	0.181213	-0.00181067	-0.164342	-0.150858	0.19371	-0.0816907	-0.00534728	-0.0308824	-0.0128357	-0.00209228	0.254339	0.150252	0.109152	-0.116561	-0.165887	0.198499	0.0392483
chr1_221339199_221341701	0.175093	-0.0500664	0.120975	0.0777457	-0.381632	-0.0707993	0.0601117	-0.403128	0.315009	0.179787	0.179801	-0.295076	0.0488076	0.134999	0.171309	-0.281952	-0.00109526	0.0257029	0.29068	-0.0933747	-0.00656286	0.150978	0.422345	-0.0488447	0.103512	0.329131
chr1_31390599_31392601	-0.370203	0.0994991	0.10074	0.486778	-0.344062	0.172759	0.693664	0.570526	-1.48009	0.454226	0.669164	0.0221136	0.0813714	0.0589164	-0.260471	0.0327027	0.518264	0.103228	0.267616	-0.823741	0.772576	-0.114303	0.386135	0.024439	0.0217677	-0.131673
chr1_193090300_193092603	0.124034	0.196989	-0.0992311	0.071247	-0.0520468	0.0570506	-0.0280677	0.257732	-0.148542	0.216226	-0.0236968	0.252806	-0.050121	0.177691	0.0571851	-0.0144329	-0.121329	-0.067406	-0.162978	-0.071415	-0.130124	0.00553376	0.123111	0.206441	-0.103454	0.0618563
chr19_16228353_16231573	-0.163326	0.173064	0.360518	-0.0657271	0.365491	0.448045	-0.0756877	0.00917992	0.212516	0.0896891	0.0563528	0.0339243	0.152936	0.155175	0.00146743	0.304397	-0.0601479	-0.194037	0.180868	-0.574583	0.388367	0.0789327	-0.303348	-0.215325	-0.39468	-0.15633
chr5_142329677_142331482	0.117089	0.123283	0.1847	-0.0815595	0.213085	0.118801	0.25491	0.474915	0.215572	-0.445444	-0.211683	0.356831	-0.112104	-0.0456728	0.0771931	0.0252551	0.247234	-0.0575253	0.052608	-0.543819	-0.11149	0.255285	-0.175114	0.102743	0.104423	0.0129693
chr1_90218999_90221001	0.123601	0.0713484	0.0116693	0.119412	0.0364249	-0.0486697	-0.251399	0.0460258	0.964061	-0.0403288	-0.340406	-0.0318657	0.136579	-0.0328019	-0.135825	0.0702002	-0.330291	0.310127	-0.174349	0.188226	0.411207	0.119886	-0.240489	0.419729	0.135006	0.236213
chr17_54990863_54994188	0.0894764	0.0109541	0.0695756	0.124348	0.156342	0.018208	0.0764072	0.111341	0.3757	0.174449	0.334229	-0.014	-0.184765	0.0492514	-0.112145	0.0652429	0.200859	-0.125833	0.0255235	0.0958663	-0.122272	0.0039864	-0.0145117	0.0534413	0.0206879	-0.0104784
chr14_69416434_69418716	1.76773e-05	0.0632097	-0.129114	0.338483	0.0476763	0.245593	-0.356224	-0.334206	0.351628	-0.191088	0.0214638	-0.228675	0.0733579	0.373785	-0.0108196	-0.0336646	-0.0450329	-0.121503	-0.0826153	0.0751673	0.345581	0.521985	0.0988732	0.290487	0.401635	0.248852
chr2_61583207_61584410	0.102417	0.403284	-0.379942	0.141371	-0.839339	-0.124604	0.369778	-0.395698	-1.72301	0.825773	-0.470073	-0.0953876	0.509806	-0.125364	-0.161679	0.164724	-0.116667	0.195777	0.117069	-0.488278	-0.0348187	-0.593131	0.111965	-0.776778	-0.614258	-0.507849
chr4_166053545_166055902	0.597962	0.25743	-0.222065	-0.297473	-0.588106	0.19633	-0.567233	0.0188549	0.368846	0.385181	0.040067	0.0455945	0.221887	0.567203	0.253897	0.0928369	-0.203061	0.242862	-0.0553877	-1.16583	0.518165	0.0450038	0.196028	0.264066	0.244939	0.563527
chr15_102164500_102167203	0.0327681	-0.112079	-0.203127	0.544332	-0.25929	-0.00400517	0.558953	-0.391574	-0.479987	-0.757714	-0.0348638	-0.436042	0.10817	-0.432357	0.438406	-0.141953	0.30536	0.201027	0.0445694	-0.087181	0.145393	0.416464	0.417714	-0.0966648	0.356968	-0.0761638
chr4_75239498_75241759	-0.291927	0.0365606	0.478898	0.0259599	-0.477312	-0.242027	-0.477539	-0.64347	-0.591412	0.0261784	-0.181824	-0.309904	-0.036463	-0.0647656	0.113252	0.0351787	0.0772869	-0.19376	-0.204608	0.583782	-0.102835	0.480385	0.100494	0.357094	0.231036	0.108946
chr5_95157718_95160596	-0.124445	0.0554486	0.352415	-0.0209465	0.281154	0.341233	-0.23548	-0.248362	0.236425	0.116774	-0.0842239	-0.195016	0.0137637	0.335915	-0.15488	0.0925154	-0.106262	-0.205492	0.10238	0.117077	-0.129518	-0.095373	-0.113326	-0.0861483	-0.152364	-0.132666
chr9_137814100_137815663	-0.179171	-0.101731	0.302117	0.210285	0.156025	-0.377692	0.240462	0.120348	0.454214	0.0072855	0.0849924	-0.238998	-0.174312	0.0463753	0.160715	0.0763446	-0.00534676	0.123574	0.108832	-0.0971834	0.464424	0.00620995	-0.00876023	0.0615492	-0.0471329	0.0720483
chr10_102819932_102821376	0.0534614	-0.001398	0.0326949	0.196164	0.0364982	0.138067	0.102848	0.281639	0.345063	-0.0928705	0.0166219	-0.0393369	0.193643	0.0122224	-0.0635199	-0.106524	-0.215606	0.12984	0.190993	-0.101711	0.204831	0.289785	-0.413293	-0.103754	-0.231435	0.204831
chr5_114795610_114797610	-0.568069	0.161253	0.535536	0.178106	-0.867051	-0.595383	0.379745	-0.399368	-0.975644	0.461855	-0.296822	-0.0902888	0.252102	0.582534	-0.302071	0.378031	-0.282705	0.250032	-0.989739	0.202104	0.264782	-0.358214	0.62333	0.833081	0.506257	0.322425
chr3_45104985_45107623	0.00980148	0.0567187	0.223974	0.00655493	-0.23953	0.00618861	0.185444	-0.0051033	-0.0177738	0.105444	0.0119008	-0.0497204	0.105695	-0.0582386	0.289617	-0.0629187	0.259525	-0.223891	0.0157962	-0.275865	-0.186844	0.144536	0.190266	0.0109607	0.123856	0.0618079
chr18_42338425_42340548	-0.0318988	-0.123029	0.354874	0.137579	0.161199	0.325977	0.276733	0.583123	0.121554	0.182264	0.350688	0.3152	-0.232245	-0.555687	-0.0311914	-0.175158	-0.0918279	0.379019	-0.0270628	0.418953	-0.219065	-0.481902	0.402279	-0.0136618	-0.287954	0.133112
chr8_56985762_56987721	0.0149023	-0.0295927	0.0160766	0.284333	-0.00200108	0.0282386	-0.0888222	0.207311	-0.0598998	-0.016946	-0.160914	-0.0554831	-0.199779	0.100794	-0.234831	-0.0972651	0.271142	0.240821	-0.215701	0.190303	-0.263835	-0.280306	-0.0015585	0.0325131	0.0342309	0.0538926
chr11_72150597_72152531	-0.0417693	-0.0270739	0.293613	0.177885	-0.143355	-0.101573	0.103153	0.246238	0.78018	-0.395789	0.353625	0.214377	0.30641	0.281012	-0.00761803	-0.135768	0.426506	-0.745532	0.196576	-0.535964	-0.139185	-0.179213	-0.0502638	0.4542	0.176018	0.0183515
chr9_107825700_107828539	0.143254	0.0724649	0.0660504	-0.030317	0.0191807	-0.461202	-0.0438151	-0.325472	0.210332	-0.0789388	-0.217943	-0.219096	-0.121823	0.116436	0.0905377	0.0596177	0.00173204	-0.0586948	0.0264138	0.104876	0.205978	0.371298	-0.0719437	0.20351	0.259112	0.027499
chr10_3509290_3512109	0.227048	0.165822	0.0604595	-0.22863	0.344298	0.082076	0.162385	-0.248111	0.120595	0.340439	0.02887	-0.136978	0.0691301	0.0226486	0.101503	0.138273	0.0466779	-0.331369	0.0726881	0.0174262	-0.100053	0.189057	0.062647	-0.0316628	-0.124327	-0.157905
chr7_101534400_101536799	0.0272867	0.27637	-0.011618	-0.00860663	0.297897	-0.0325399	-0.0605996	-0.335959	-0.106558	0.0595861	-0.373322	-0.112992	0.0236585	0.346731	0.059414	0.343176	-0.322554	-0.170985	-0.117125	-0.0493223	0.311394	0.204056	-0.14296	0.172302	0.113748	0.0719913
chr8_144627200_144630656	0.0892139	-0.015528	0.290168	-0.0924209	0.27711	0.330597	0.363417	0.560557	0.256554	0.0962678	0.443389	0.1193	0.0495144	-0.288947	0.218291	-0.132547	0.181283	-0.248027	0.331885	-0.230752	-0.160436	-0.042356	0.107116	0.00100239	-0.22559	-0.232951
chr1_159060197_159063204	0.0800303	0.0512472	0.00607818	0.14698	0.259063	-0.247669	-0.0353108	0.0418727	-0.622561	0.220278	0.154795	-0.340002	-0.259719	0.213383	0.0909646	-0.0160148	0.169044	-0.0093143	-0.123839	0.275497	0.0312641	-0.0255093	0.0974406	0.0489077	-0.0104092	0.0348516
chr4_75549798_75551409	0.185488	0.643046	0.197492	-0.379529	-0.557534	0.325196	-0.781246	-1.91111	1.14087	0.827279	-1.47741	-0.114559	0.691087	0.248371	0.276034	0.190466	-1.74173	-0.121068	-0.352212	0.923614	-0.0247996	0.404499	-0.230504	0.20928	0.189511	-0.459771
chr17_76280001_76282666	0.154693	-0.0224571	-0.0477211	0.156645	0.0969081	-0.224162	0.17253	0.212836	-0.0132739	-0.0733999	0.0153539	-0.30824	0.118158	0.0505217	0.0166168	-0.128636	0.129684	0.00717793	0.245766	-0.131048	0.253159	0.00516311	0.112979	0.0125902	0.125118	0.0880168
chr5_75764083_75766386	0.193883	-0.0644292	-0.057882	0.174314	0.505269	0.473245	-0.0638609	-0.253891	0.554635	-0.425459	0.166638	-0.223242	-0.0758519	0.0812723	0.0134516	-0.00533745	-0.155254	-0.187431	0.174165	0.378228	-0.412353	-0.00463838	0.0740594	-0.203623	0.0347452	0.0303792
chr16_74733586_74736709	0.0854862	0.154807	0.0185263	-0.0319956	0.185931	-0.119952	0.119688	0.287663	-0.129282	0.289159	0.129043	0.0591115	-0.0238689	0.137293	-0.141147	0.119128	0.00659035	-0.13027	-0.115079	0.0882415	-0.148917	-0.0180084	-0.104316	0.0139856	-0.139647	-0.0960355
chr1_66285997_66288001	0.57336	0.677731	-0.548831	-0.771178	-0.568851	-0.632532	-0.542613	-1.3836	0.14763	0.661896	-0.716097	0.280015	0.263474	0.369652	0.310407	0.583246	-0.683598	-0.513084	0.0616457	-0.671757	-0.335393	0.550086	-0.80921	-0.244343	-1.56153	-0.154928
chr8_55064260_55067043	0.0211595	0.0958554	0.15773	-0.0194795	0.0581984	-0.101934	-0.0177634	-0.147484	0.364199	0.402748	0.0989246	-0.197871	0.0415113	0.173011	0.128839	0.277972	-0.108518	-0.167433	0.139315	-0.286826	0.46345	0.129224	0.169083	-0.015219	0.00234174	0.00622602
chr3_36948627_36951003	-0.0473215	0.0424591	0.19924	0.0316869	0.250586	0.13746	-0.165768	0.0653241	-0.311488	-0.069797	0.0698587	-0.0490859	-0.0098791	-0.0159765	-0.0489113	0.0097867	0.123185	-0.280405	0.224937	0.0463491	-0.125085	-0.0691577	-0.0760674	-0.249796	-0.237314	-0.267046
chr16_73116236_73117569	0.443917	0.184762	-0.632241	0.218391	-0.136632	-0.797136	0.832303	-0.215843	-0.775612	-0.0367193	0.114349	0.429705	-0.826401	0.284577	0.119782	-0.190156	0.35196	-0.207793	0.413382	-0.375056	-0.0368326	0.235976	0.392961	0.522568	0.200115	0.274545
chr1_21348099_21350108	0.187769	0.179642	-0.0144248	-0.10647	0.0650918	-0.148877	-0.13401	-0.564602	-0.370951	0.0169729	0.0991174	0.000664813	0.182939	-0.177397	-0.0336818	0.179672	-0.17076	0.0592966	-0.366629	0.325895	0.231057	-0.0992608	-0.185699	0.0848007	0.0145858	0.219327
chr19_5952701_5954501	0.201927	0.0677035	-0.281709	0.189365	-0.447697	-0.262577	-0.055937	0.151278	-0.583109	0.190274	0.339374	0.0815423	-0.160274	-0.162305	0.0326197	-0.122978	-0.0516306	0.0726616	0.169758	0.140605	-0.200585	-0.0932918	-0.0180094	-0.220432	0.074502	0.208401
chr10_125973119_125974909	0.00942812	0.150258	-0.107468	0.171986	0.214205	0.041813	0.282616	-0.0206467	-0.0655429	0.122057	0.384021	0.184491	0.140763	-0.121972	-0.156079	-0.0715274	0.00348807	-0.263045	0.259719	0.0241615	0.257444	0.10426	-0.279828	0.135987	-0.148432	0.352325
chr5_68484486_68486483	0.27774	0.247543	-0.165341	-0.133824	0.120566	0.0399365	-0.186741	-0.132472	-0.296259	0.175489	-0.001597	0.217684	0.14748	0.282768	-0.482591	-0.0156828	-0.175863	-0.25315	0.0322967	0.247058	-0.450235	-0.29623	-0.238139	-0.172989	-0.298034	-0.122269
chr8_8938715_8940569	-0.0937774	0.249647	-0.0842444	0.158501	-0.0503035	-0.407693	-0.253499	-0.777338	-0.529139	-0.0755533	-0.507009	-0.132421	-0.0638484	0.300444	-0.0930024	0.188986	-0.240754	-0.290561	0.0878152	0.243341	0.326724	0.531291	-0.00307012	0.0559526	0.0412602	-0.212827
chr20_47439077_47442299	-0.192339	0.00505106	0.145254	0.236569	0.0820406	0.405963	-0.281358	0.173361	0.195108	-0.146352	0.0871883	-0.0561992	0.0771503	0.370132	-0.144321	-0.00435957	0.0216196	-0.0645014	0.0317989	-0.231319	0.164034	0.0319503	-0.0884454	0.134271	-0.00161727	0.14552
chr18_72165639_72168825	0.111953	0.123704	0.110129	-0.150067	0.216392	-0.13087	0.112818	0.183314	0.201569	-0.00343043	0.0209108	0.212621	0.063736	0.0324408	-0.044073	-0.0751048	-0.0507854	-0.25921	0.125751	-0.00537602	-0.183693	0.0958557	-0.20179	-0.174881	-0.123194	-0.193255
chr11_9652131_9653998	-0.0563059	-0.181302	0.259204	0.230778	-0.124954	0.0253513	0.421024	0.344322	-0.410336	0.107815	0.114212	-0.134089	-0.215199	-0.156068	-0.0134725	-0.465636	0.468518	0.389028	-0.0315868	0.158506	-0.53398	-0.600546	0.0685397	0.0149632	-0.0968551	0.530079
chr9_94881251_94883563	0.0789021	-0.0129632	-0.365004	0.447496	-0.434902	-0.0371051	0.375762	-0.448669	0.32561	0.303187	-0.0465969	-0.170229	0.0473371	-0.100786	0.0754081	-0.424542	0.0041003	0.422752	0.278403	-0.132443	0.314494	-0.0515948	-0.147299	-0.0804535	-0.100601	0.181809
chr12_11974607_11976107	0.0247192	0.158513	0.111007	-0.0759215	-0.26741	0.0411666	-0.142872	0.0773649	-0.35786	0.0587415	0.098911	0.288818	0.0912367	0.0821877	-0.206972	-0.0517272	0.145258	-0.35854	-0.0521696	0.0619092	-0.490412	0.267086	0.13581	0.147784	-0.204201	-0.05599
chr5_172461786_172464395	-0.0925968	-0.0604504	0.138847	0.212525	0.126259	0.109112	-0.119601	-0.0323661	-0.185471	-0.120857	-0.102585	-0.0868046	0.051574	-0.139299	-0.249751	-0.123532	0.16387	-0.0154678	0.0836309	0.315779	-0.0169743	-0.128574	0.186036	-0.0941495	-0.0442716	-0.0172435
chr3_36953272_36955212	0.0249416	-0.0489745	0.1321	0.123191	-0.466112	0.123455	0.203881	0.350645	0.246741	0.00810087	0.0240683	0.0850899	-0.168276	0.0547439	-0.197063	-0.0523093	0.212503	-0.0817096	0.39748	-0.250459	-0.652942	-0.124741	0.0943207	0.0411532	0.0124301	-0.0652046
chr10_104227341_104230119	-0.0290807	0.167916	-0.142446	0.176236	-0.0744721	-0.493019	0.122383	-0.189578	-0.50942	-0.0464247	-0.199566	0.0523775	-0.0343832	0.104313	0.0769746	0.0990732	-0.268081	-0.0323347	-0.0613973	0.0634584	0.0732138	-0.128346	-0.203486	-0.258157	-0.05966	-0.0242818
chr1_159053299_159055599	0.116471	-0.0920133	0.0949335	0.119025	0.36971	0.324626	0.326058	0.346983	0.895986	-0.00532795	0.149009	-0.0984576	-0.0190315	0.241122	0.22125	-0.160597	0.0511404	0.0486825	0.240457	-0.524566	0.213604	-0.200227	0.195779	-0.0454608	0.0511786	-0.0444434
chr10_22893147_22895970	-0.109171	0.111926	0.382943	-0.243788	-0.0390262	0.197539	0.19887	-0.108973	0.129837	-0.123164	-0.105936	0.212529	0.0226094	0.237324	-0.144797	0.201335	-0.261823	0.116708	-0.194302	-0.189583	-0.148228	0.137282	-0.0113182	0.121427	-0.0758743	0.0217827
chr18_29664329_29667441	-0.0962724	-0.127298	0.281669	0.110248	-0.239663	0.271816	0.00184388	0.336681	0.169478	-0.0981685	0.103097	-0.095433	0.112102	-0.163757	-0.195946	0.0137657	0.318354	0.149381	-0.00669957	-0.131767	-0.35439	-0.204751	0.0264195	-0.00861209	-0.299277	-0.0949261
chr9_107597328_107598663	-0.1807	-0.0845476	0.593233	-0.134951	0.328559	-0.293767	-0.309745	0.00648543	0.269566	-0.216215	0.00501373	0.154126	-0.0798999	-0.133353	-0.436551	-0.181828	0.141684	-0.377579	0.134845	0.778556	-0.277712	0.222902	-0.0262348	0.128833	-0.0846208	0.19843
chr6_6385280_6388303	0.215358	0.217489	-0.0958728	-0.119147	-0.298405	-0.335202	0.103534	-1.03396	-0.478962	0.318625	-0.357077	-0.328837	-0.15381	0.270105	0.272341	0.349958	0.0629132	0.0339925	-0.386554	-0.120108	0.091673	0.132417	0.215807	0.232537	0.299956	0.0956476
chr15_90363527_90366143	-0.145831	-0.00889818	0.230053	0.112872	0.035325	0.224817	-0.0794601	-0.440995	0.152952	-0.132201	-0.0643522	-0.381968	0.0860611	0.330765	-0.114929	-0.00175048	-0.0105811	-0.0539166	-0.0509445	0.197263	0.0289168	0.349555	0.0649192	0.221805	0.277579	0.197488
chr6_119467645_119469718	0.0772123	0.134988	0.020611	-0.0153967	-0.0581658	-0.440843	-0.362156	0.0819037	-0.143439	0.0648026	-0.0393367	-0.0508711	0.247571	-0.252687	0.181677	0.317741	-0.111217	-0.191318	-0.227356	0.0864594	0.287205	0.0670055	-0.0325807	-0.110286	-0.0113046	0.0282804
chr12_92905255_92908211	0.187597	0.574196	-0.416812	0.0805243	-0.789245	-0.775337	0.158924	-1.50668	0.190448	0.508562	-0.837443	0.219557	0.690265	-0.563923	0.3762	0.00675535	-0.966066	0.128159	-0.665451	0.774505	0.332228	0.472445	-0.574953	0.395219	-0.535708	-0.368575
chr1_247521998_247525003	0.0632469	0.0429803	0.165939	-0.0864182	-0.231798	-0.298578	0.295391	-0.30485	-0.304133	-0.18563	0.320833	-0.00842509	-0.119254	-0.211561	-0.0771974	0.311557	-0.122858	-0.0317298	0.255986	0.00348239	0.133856	0.16419	0.0390333	0.118611	0.0944633	-0.134217
chr16_74970486_74972009	0.320834	-0.0412073	-0.546302	0.335169	-0.281989	-0.0743191	-0.131943	-0.301572	-0.403708	-0.172741	0.621507	0.077467	-0.192848	-0.106114	0.134358	-0.301005	0.234914	-0.397457	0.296869	0.253816	-0.237317	0.145057	0.420721	0.199236	0.0310212	-0.0582267
chr20_816099_818699	0.00553425	0.10274	-0.0438742	0.103195	-0.0320854	0.0613591	0.061521	-0.143278	-0.23695	0.249033	-0.124471	-0.147645	0.203067	-0.139453	-0.0353217	-0.0838825	0.0116194	0.106109	0.0136772	0.0718299	0.286833	0.0538851	-0.0966844	0.0488231	0.0216476	0.112075
chr20_5926899_5929599	-0.0532494	0.163688	0.00987221	0.0454257	0.0662284	0.0126802	0.0545286	0.180244	-0.66244	0.105695	-0.126499	-0.193254	0.0331311	0.13937	0.155059	0.128265	-0.118785	-0.179238	0.0515573	-0.0161044	0.00298428	0.213258	0.0108993	0.0524218	0.211539	0.208871
chr4_1156035_1158335	0.0932001	-0.0379052	0.317004	-0.212689	-0.00598929	-0.182668	0.24627	-0.15183	-0.303252	-0.726422	0.192726	0.19999	0.179103	-0.381994	-0.219486	-0.168087	-0.100331	0.0693566	0.224771	0.196676	-0.190069	-0.43747	-0.551505	0.0308154	-0.243291	-0.437222
chr1_108478008_108480603	0.197576	0.121303	-0.214123	0.0510174	0.196095	0.341443	0.218571	0.250835	0.769221	0.288923	0.183452	0.192154	0.15969	0.000473239	0.114414	-0.288719	-0.129961	0.0673549	-0.244002	0.128595	-0.0692013	0.318954	-0.146223	0.213092	0.132465	0.360989
chr7_4764099_4766500	-0.105358	0.00473398	0.195003	0.0480252	0.138311	0.298412	-0.112218	0.23875	-0.088179	-0.0602516	0.182994	-0.0634711	0.0686533	0.0523224	-0.0284535	0.164079	-0.0170907	-0.00872259	-0.0102436	-0.157073	-0.0223261	-0.126701	-0.044223	-0.112442	-0.335576	-0.115347
chr11_34674716_34677010	0.257109	-0.140964	-0.294447	0.297688	0.147772	-0.0883477	0.559111	0.0799961	-0.0948847	-0.165545	0.485384	-0.446692	-0.24666	-0.147467	0.196903	0.124638	0.211365	0.0483655	0.196646	0.0628999	-0.136124	0.00509219	0.329325	0.106758	0.227291	0.46699
chr8_103806551_103808901	-0.275884	-0.0332833	0.393508	0.0156743	-0.101558	-0.246232	-0.0417074	-0.16642	0.36724	-0.0576711	0.107694	0.0370121	0.00795744	-0.00508152	-0.134917	0.13585	-0.154216	-0.0678463	-0.190316	0.371558	0.0584652	0.277135	-0.00658255	0.139617	0.172697	0.186319
chr15_70800068_70802700	-0.3434	0.0161701	0.371597	0.0484319	0.0672731	-0.0707029	-0.101877	-0.206821	0.0704337	0.168652	-0.312091	-0.25085	0.0357562	0.189136	-0.152093	0.0922363	-0.0732956	-0.195225	0.0877641	0.266571	0.154895	0.337952	0.107009	0.10368	0.0768181	-0.0384425
chr8_41426469_41428402	0.187781	0.0603895	-0.236993	0.128294	-0.00531623	0.156831	0.468647	-0.353562	0.604939	-0.175237	0.280927	0.0339536	0.307052	-0.279993	0.111898	0.0788058	-0.0292866	0.00417214	-0.211553	-0.0150494	0.0033782	0.425554	0.0798558	-0.0307417	0.0526427	0.256165
chr7_139364996_139367200	-0.170596	-0.0330333	-0.107352	0.397678	0.0123428	0.340903	-0.112945	-0.0539317	0.124994	0.088143	0.216631	-0.25728	0.058487	0.101253	0.0956647	-0.0595617	0.145842	-0.14545	0.0956955	-0.03465	0.401527	0.344644	0.160621	0.253065	0.271607	0.18883
chr11_15820539_15823208	-0.0483508	-0.132508	0.216626	0.116757	-0.103783	-0.555735	0.02704	-0.132727	-0.136689	-0.205418	-0.0672284	-0.253679	-0.136076	-0.253054	0.159366	-0.0786253	0.257811	0.159536	-0.036758	0.181479	0.108255	-0.0060779	-3.37403e-05	-0.102237	-0.0144396	-0.0380609
chr5_148186886_148190096	0.152856	-0.0107625	0.0733042	-0.0661159	-0.00368779	0.317845	-0.273461	-0.0184478	0.381196	0.104718	-0.0156406	0.0900108	-0.0737182	0.0254969	0.15896	-0.145153	0.166371	0.119442	-0.293005	-0.0484047	-0.0224434	-0.132663	0.0969649	0.316537	0.189301	0.0498446
chr10_4374470_4377037	0.321248	0.538032	0.464819	-0.903628	0.336604	-0.150464	-0.676823	-0.517202	-0.414722	0.37437	-0.233062	-0.11678	0.188859	0.40343	0.590357	0.333702	-1.66197	0.64578	-1.12446	0.741087	0.398773	0.191476	-0.71618	-0.476836	0.409166	-0.619028
chr1_66881098_66883003	0.237571	-0.00313459	-0.338264	0.200692	0.349166	0.32733	-0.00713361	0.093928	0.347408	-0.0145616	-0.38872	-0.435272	-0.045907	0.158746	0.190521	-0.0885693	0.123264	0.0858387	-0.0418617	0.0532409	-0.134137	-0.120766	-0.180198	0.182698	0.378072	0.134816
chr14_96892948_96894337	0.513577	0.22168	-0.135949	-0.347566	-0.0686434	-1.13629	0.347789	0.194741	-2.26565	0.647984	-0.390338	-0.0496607	-0.554196	0.513681	0.41659	-0.866135	-0.162337	0.440246	-0.176549	0.438361	-0.490805	-1.30619	-0.23416	0.0880717	0.088375	-0.140774
chr3_172344042_172346272	0.299761	0.071029	-0.297325	0.017279	-0.705764	-0.586802	-0.0199241	-0.525957	-0.588291	-0.178772	-0.219075	-0.0814816	-0.00528987	-0.293994	0.208522	-0.0763431	0.0964024	0.195514	-0.121507	0.0781764	-0.0743756	0.265693	0.100459	0.0195893	0.176234	-0.0697044
chr22_23561992_23563481	0.109537	0.110092	0.216232	-0.237375	-0.213368	0.112062	0.376383	0.258434	0.029268	0.276312	0.115592	0.123487	0.0887328	0.0917324	-0.200832	0.185351	0.307046	-0.0694066	0.251481	-0.777592	0.0480243	0.0232289	0.121074	0.134979	-0.10397	-0.210612
chr6_111254691_111256336	0.185418	0.11368	-0.113713	0.0151836	-0.00120677	-0.0680061	0.374309	0.11576	0.790129	0.0960083	0.151657	0.120771	0.0676226	0.0845875	0.232518	0.351882	0.0952617	-0.262094	-0.0284161	-0.662134	0.0491917	0.114741	0.0433744	0.209204	0.00689847	0.421067
chr4_140811498_140813503	0.281697	0.0815776	-0.508558	0.157799	0.0573745	0.0794377	-0.0925588	-0.410829	0.297946	-0.00741434	0.00859707	-0.0156086	-0.0928383	0.142725	0.187599	-0.122882	0.0596947	-0.0673686	-0.134732	0.0434121	0.14845	0.538778	0.199661	0.242183	0.28244	0.322272
chr14_21267547_21269334	-0.0604285	-0.0987763	-0.217821	0.497532	-0.39736	-0.106203	0.148676	0.320711	0.441077	0.16023	0.369285	-0.177683	-0.0416489	0.2229	-0.504979	0.113422	0.576425	-0.0656846	0.162181	-0.284932	0.0791049	0.358353	0.276042	0.0563035	0.377777	0.260723
chr8_125814469_125815969	0.0866755	0.0829871	-0.265564	0.238209	0.130842	0.0777584	0.0241448	0.239709	0.327293	0.129152	0.215208	-0.117041	0.269868	-0.315392	0.120121	0.203182	0.364588	-0.368607	-0.0917405	-0.0649776	0.341472	0.817185	0.322923	0.265982	0.231313	0.44161
chr12_54890716_54893113	0.0533189	0.117861	-0.100865	0.0628912	0.0877868	0.236587	0.332873	0.4054	0.0609594	0.257314	-0.312326	0.0630478	0.0604035	0.101356	-0.202786	0.0104187	0.205601	0.121126	-0.000791831	-0.358375	-0.178959	-0.038108	-0.0516753	0.00582166	-0.0808386	0.392108
chr10_60094331_60096083	0.245163	-0.0625424	-0.428128	0.269505	0.0524471	0.240163	0.105968	0.458102	-0.251098	-0.239907	0.384911	-0.152416	-0.0965589	-0.112903	0.181862	0.0313973	0.258898	0.0482942	-0.0688492	-0.0897246	-0.315101	-0.0905353	0.0500211	0.0621429	0.0311893	0.0764234
chr17_79299566_79301801	0.197416	0.182858	-0.225704	-0.0634335	0.230754	-0.281762	-0.0884133	-0.0165391	-0.16384	0.0797666	-0.159185	0.0633737	-0.159753	0.0207639	0.132774	0.137238	-0.119476	-0.236151	0.227025	-0.0657946	0.0634945	0.125043	-0.268861	-0.275953	-0.010216	-0.0294702
chr5_110847082_110849683	0.20769	0.0893525	-0.0201096	-0.165524	-0.122776	-0.218911	0.222697	0.00357156	-0.267199	0.036136	0.142718	0.168123	0.00503743	-0.302252	0.102415	-0.0583989	0.0438847	-0.23833	0.182052	0.0974675	-0.12504	0.0727014	0.00642673	0.245244	0.187988	0.00996701
chr2_174024005_174026048	0.171963	-0.03845	-0.106389	0.177259	0.3618	0.636481	-0.176225	0.0306788	0.938373	-0.172092	0.0726785	-0.504598	-0.0730237	0.179052	0.0695976	0.457087	0.0676347	0.0492361	0.266303	-0.511289	0.44055	0.376184	0.0372374	0.141953	0.227754	0.0599033
chr13_43622800_43624998	0.0858234	0.167213	-0.0299918	-0.0990835	-0.351221	-0.571664	-0.128071	0.0457229	-0.492523	0.403496	0.0139854	0.0413368	-0.293271	0.329666	0.062696	0.0832752	-0.10771	-0.0210288	0.0478814	-0.142846	-0.139402	-0.0470873	-0.223008	-0.219212	-0.212756	-0.343685
chr12_6444707_6446231	-0.242918	-0.0264266	0.200825	0.138835	-0.09039	0.192996	-0.183646	0.055763	0.481591	0.0617256	-0.193743	0.00744289	0.117926	0.07155	-0.101912	-0.168416	0.0173085	0.0521115	-0.144685	0.148673	-4.97396e-05	0.196843	-0.11296	0.205832	0.047742	0.222935
chr12_46942706_46945206	0.00357131	0.230962	-0.232147	0.0690049	-0.0919605	-0.196384	-0.0341919	-0.218872	-0.417334	0.183903	-0.236706	0.105476	-0.0211317	0.0621457	0.0479947	-0.010296	-0.0110379	-0.0835611	-0.245366	0.155777	0.0392939	0.572437	-0.0724128	-0.0170283	0.147254	0.152907
chr12_12007306_12010641	-0.0397209	-0.14536	0.389323	-0.125731	0.0149554	-0.0523296	0.0143309	-0.00598298	0.0625689	0.1334	0.0500654	-0.515481	0.161351	-0.0285218	0.141987	-0.206525	0.15026	-0.0286331	0.0530435	0.272519	-0.286469	-0.0887715	0.0210616	-0.0591175	-0.0611771	-0.0674777
chr2_228249136_228251441	0.165997	0.0420761	-0.123245	0.0337804	-0.116213	-0.110536	0.0511664	0.0647205	0.17787	-0.0528781	-0.0676926	-0.156734	0.0664952	-0.0112199	0.178566	0.195659	0.202767	-0.162464	0.11597	-0.429039	-0.049171	0.0523851	-0.0491013	-0.00990385	-0.0509338	-0.0487073
chr9_93912554_93914411	-0.141463	0.00445535	0.259352	-0.0466198	0.333676	0.193858	-0.00504129	-0.156739	0.250389	0.0655978	-0.1716	-0.0804954	0.162453	0.0801115	-0.0158666	-0.0199752	-0.0359506	-0.335577	0.0841765	0.161124	-0.0867317	-0.0210036	0.138125	-0.144084	0.0229285	-0.0289035
chr3_52703727_52705985	-0.209741	0.0612412	0.411706	-0.218511	-0.495753	-0.193611	-0.428894	-0.147765	-0.170303	0.348797	-0.0199012	-0.000773759	-0.0124186	0.198088	0.351334	0.216949	-0.23959	-0.109251	-0.0522239	-0.352114	0.123625	0.104511	0.236591	-0.152212	-0.153388	0.0947131
chr2_182675313_182676832	-0.0363945	-0.172851	0.321605	0.0357892	0.0519928	0.72064	0.160438	-0.5154	0.379345	0.0250064	0.223858	-0.220076	-0.287725	0.0547533	0.23855	-0.351686	0.345914	0.486366	0.0241565	-0.290253	0.257378	0.258854	0.302339	0.018896	0.201227	0.12361
chr1_98371300_98374003	0.0741694	0.147751	0.0792142	-0.190525	0.0502914	-0.261183	-0.068907	-0.61754	0.67134	-0.0373718	-0.738623	-0.219314	0.19438	0.117754	0.136132	0.254656	-0.0272207	0.125137	-0.412122	-0.169402	0.342748	0.233535	-0.448961	0.301279	0.275197	0.334445
chr1_117098001_117100197	-0.045179	0.0128248	0.197906	0.0216542	0.130018	0.489228	0.193181	0.511349	0.568119	0.231331	0.294867	0.216732	-0.134881	-0.129665	0.144939	0.0953069	0.329966	-0.179521	0.362132	-0.705009	0.107188	0.274267	0.113112	0.0238237	-0.113004	0.305822
chr10_63725041_63726841	0.0404365	0.11248	-0.39016	0.732632	-0.0403825	-0.8803	-1.18364	0.189765	0.125683	-0.596514	-0.791319	-0.450174	-0.179744	0.929286	0.278228	-0.372395	-1.34964	0.366927	-0.261335	1.03885	-0.222255	0.374768	-1.16135	-1.06459	-0.293209	-0.222255
chr13_77517990_77519990	-0.0437743	-0.0306682	-0.241388	0.361496	0.562898	0.280466	0.0578768	0.00577146	1.01709	0.0255745	-0.290533	0.107152	-0.193076	-0.242038	0.280371	0.0168118	0.113095	-0.283383	0.092005	0.109063	0.143139	0.223338	0.129681	0.051739	0.154508	0.354682
chr21_40011036_40012481	0.257362	0.0537905	-0.199234	0.00345222	0.346818	0.113008	-0.320993	0.103982	-0.660091	-0.0300448	0.262267	-0.176523	-0.026128	-0.505076	-0.107854	0.0542454	0.0843933	0.152053	0.040017	0.484872	0.261972	0.0443999	-0.271292	-0.115095	-0.108743	-0.501415
chr1_206943401_206946303	-0.189018	0.103625	0.181857	-0.0198674	0.0645316	-0.100531	-0.0908913	0.203738	0.171438	0.10381	-0.0104526	0.169933	0.00367585	-0.0264602	0.0320364	0.0549593	-0.15166	-0.33953	-0.028545	0.28559	-0.0280472	0.457269	-0.107605	0.067875	0.170411	-0.22956
chr13_29232145_29234645	0.138078	0.114091	-0.140791	-0.0506495	-0.0462384	-0.0319165	0.0638632	0.158678	-0.185295	-0.127928	-0.135301	0.20766	-0.0069385	0.0869263	0.066251	-0.17347	-0.0816433	-0.0975333	-0.0110612	0.00980905	-0.474433	0.048625	-0.159837	-0.0907481	-0.0679712	0.0327032
chr2_242558683_242560910	-0.208864	0.143231	0.272997	0.0361056	0.00527964	0.189494	0.321545	-0.13883	-0.0397032	0.153465	0.418711	0.179291	0.338166	-0.622024	-0.149441	0.304296	-0.348402	-0.0533145	-0.374837	0.726265	0.170939	0.459589	0.109214	0.283354	0.00414263	-0.230751
chr2_58333932_58336380	-0.133174	0.129827	0.513576	-0.603187	-0.395794	-0.618509	-0.697521	-1.78122	-0.378188	-0.28618	-1.32856	-0.258608	0.115599	-0.0293615	0.364619	0.0362295	-0.214497	0.0020037	-0.332372	0.316386	-0.0930077	-0.0247424	-0.680274	-0.159153	-0.167459	-0.529341
chr19_14511953_14514153	0.0714833	0.0888273	-0.0436845	-0.0431732	0.15375	-0.0399349	-0.0153337	0.150578	-0.286991	0.121091	0.131513	-0.0909224	-0.0684722	0.137758	0.0648407	0.174673	-0.102583	-0.00539087	0.129206	-0.239109	0.291783	0.0447141	-0.0169338	-0.0774827	-0.0883147	-0.0947673
chr7_130596500_130599502	-0.238819	-0.0428964	0.374997	-0.0688877	0.0856111	-0.0718604	-0.297347	-0.269342	0.277355	0.0880611	-0.320962	-0.228158	-0.145046	0.0281753	-0.0689713	0.173753	-0.0811518	-0.13195	0.0975414	0.355807	-0.139037	0.160988	-0.102329	-0.175665	-0.0471144	-0.201428
chr2_127823712_127825412	-0.162078	-0.203818	0.214971	0.237193	-0.290313	-0.192292	-0.227431	-0.726442	0.534923	-0.455188	-0.123399	-0.27526	-0.0106438	-0.146845	0.0414805	-0.0744019	-0.00116818	0.0458276	-0.200619	0.62163	0.00303576	0.406587	0.336687	0.269357	0.394986	0.245195
chr1_66910698_66912198	0.0547329	0.00731753	-0.0995128	0.122873	0.356803	0.66455	0.439475	0.148326	0.47388	-0.214241	0.273796	0.287449	-0.176366	-0.0158906	0.0322683	-0.181687	0.0981771	0.264404	-0.0208713	-0.287482	0.0811998	0.213035	-0.176863	-0.0341655	0.367136	0.355448
chr5_149317418_149320395	0.198347	0.102095	-0.197892	-0.0559017	0.139406	-0.29609	-0.168909	-0.469334	0.352138	0.0438732	-0.260694	-0.153939	-0.0180787	-0.0196175	0.157977	0.318381	-0.0722197	-0.204661	0.0898849	-0.0977274	0.307899	0.282169	0.0245958	-0.156219	0.00423709	-0.0670492
chr16_46897998_46899398	-0.32102	-0.081893	0.309385	0.149725	-0.278515	-0.247405	0.0852614	0.0372543	-1.20232	-0.13636	-0.23858	0.0119783	0.0289209	-0.611329	-0.0330854	-0.179883	0.21185	0.00396957	0.186456	0.381122	0.18783	-0.305374	0.188431	0.233416	0.149872	-0.218944
chr1_12202202_12205097	-0.221827	-0.156367	0.202467	0.204231	-0.134993	-0.12011	-0.135471	-0.060856	0.194652	-0.239338	0.0475609	-0.107404	-0.00577131	-0.0318014	-0.223992	-0.126185	0.0650201	0.00659228	0.00789566	0.415646	-0.061316	0.135887	0.0595062	0.0882305	0.261069	0.315879
chr1_184755301_184756708	-0.422266	0.359655	-0.147799	0.201467	-0.151189	0.501085	0.282076	0.441505	-2.18542	0.0353762	-0.0836086	-0.019494	-0.0385306	0.552141	-0.155832	0.227793	-0.134018	-0.0907667	-0.115743	-0.225549	-0.362036	0.273892	-0.357252	-0.0546393	0.354928	0.189487
chr11_82827385_82829185	0.131797	0.154683	-1.04753	0.505403	-0.626383	0.0497439	0.357131	0.261236	0.350152	0.186607	0.00907402	0.538888	-0.176144	-0.382807	0.0219303	0.235161	-0.281325	-0.123978	0.361601	-0.193326	-0.218458	0.335573	-0.100686	0.175447	0.0523129	0.315866
chr16_1533136_1534298	0.248531	-0.26818	0.0511887	0.0522532	-0.504824	-0.304212	0.513773	0.0899195	0.106027	-0.921572	0.551102	0.200939	0.018631	0.0231109	-0.175871	-0.39215	0.273161	0.377592	0.126862	-0.452275	-0.188701	-0.477925	0.0996095	0.175414	0.120962	-0.00127164
chr12_56714111_56715706	0.0746548	-0.225074	0.323654	-0.190198	0.511022	-0.0562846	-0.165209	0.110057	-0.0843671	-0.336268	0.460986	-0.270326	-0.113227	-0.0120711	0.154408	0.0179151	0.212778	-0.0674917	-0.000421843	0.0784361	0.135004	-0.188024	0.291466	-0.00831958	-0.0645144	0.0384511
chr1_65885697_65888399	0.00869136	0.349993	-0.289229	-0.0864413	-0.0946382	-0.230145	-0.234138	0.355338	-0.284531	-0.327045	-0.333885	-0.308328	0.162089	0.060308	0.0667962	0.200724	-0.188931	0.101208	-0.071682	-0.0221848	0.124442	0.0771858	-0.212005	-0.217038	-0.22558	0.124442
chr17_40399501_40402401	0.187749	0.0184424	-0.308295	0.103256	0.138336	0.283878	0.182531	0.619454	0.0194663	0.0978268	0.323128	0.226963	0.0935056	-0.232114	-0.0727446	0.00570346	0.0605019	0.0194412	0.0951295	-0.196386	-0.0804802	-0.339245	-0.0364344	-0.142135	-0.0369545	0.163255
chr10_126489719_126492037	0.182561	0.0412395	-0.247502	0.0534727	-0.374758	-0.0744515	0.17136	0.0662118	0.0233532	-0.0869955	0.0536878	0.209864	0.0842268	-0.271667	-0.116786	0.0653367	-0.0404898	0.288641	-0.224611	0.00548565	-0.190663	-0.0756828	-0.0713299	0.107721	-0.0304688	0.194766
chr2_240179132_240182312	0.206363	0.262271	-0.303005	-0.180046	-0.225605	0.0127801	0.0411951	-0.198299	-0.394528	0.143734	-0.210304	0.224343	0.157978	-0.0670882	0.0504402	0.234323	-0.0571118	-0.12533	-0.0222777	-0.395276	0.065512	0.0436486	-0.180118	0.16082	-0.151475	-0.224034
chr7_20258596_20261402	0.301501	0.19009	-0.214253	-0.311587	-0.0960422	-0.213053	-0.125758	-0.372546	0.275086	-0.15163	-0.646974	0.0191422	0.233916	0.210557	0.170422	-0.193326	-0.255103	-0.0547863	-0.159906	0.0290836	-0.202927	0.429671	-0.243504	0.227314	-0.00885983	-0.124126
chr9_107903548_107906154	0.0788524	-0.0720786	0.00902963	0.0384804	0.184342	0.195822	-0.0292335	0.234938	0.31868	-0.0292283	0.168733	-0.169465	-0.117057	-0.19732	0.132973	0.237111	0.153435	-0.2219	0.241002	-0.0587782	-0.243635	-0.107223	-0.0664861	-0.0871034	-0.0610094	-0.156902
chr3_185405585_185407372	-0.0394463	-0.0287703	-0.0833482	0.189595	0.0448611	0.143318	-0.192631	-0.273909	0.832946	-0.0548945	0.0812292	-0.0704021	-0.0940403	0.111671	0.212777	0.317285	-0.0270527	-0.148684	-0.254085	-0.0474693	0.189011	0.236394	0.140804	0.223244	0.189043	-0.107716
chr10_91014809_91016947	-0.0962105	0.101286	0.104022	-0.053568	-0.272246	-0.406344	0.0837224	-0.571355	0.0516535	-0.0071472	-0.492197	-0.0435945	0.250031	0.170784	-0.0320351	-0.0392222	-0.321692	-0.243878	-0.0730975	0.332704	-0.156228	-0.0407806	-0.0518996	0.157427	0.223473	-0.0812891
chr12_40616828_40621408	0.152102	-0.0678775	-0.168049	0.0971294	-0.269965	-0.201135	-0.419926	0.205179	0.0421395	-0.294741	-0.235965	-0.183332	0.05413	-0.0289525	0.24172	0.0889117	-0.0170617	0.154724	-0.198267	-0.111873	0.0912252	-0.0176163	-0.238517	-0.0861684	-0.137545	0.0912252
chr5_39223477_39225610	0.0235755	0.236474	0.102763	-0.388315	-0.0560204	-0.227048	-0.293572	-0.329873	-0.228241	0.292187	-0.555865	0.300329	-0.204438	0.0123148	0.2318	0.046873	-0.26885	-0.024958	-0.0614635	-0.0316066	0.0813791	0.0813444	-0.395731	0.274514	-0.217931	0.0954233
chr8_125641562_125642801	-0.276602	-0.165828	0.0313242	0.359243	-0.00948508	0.253649	-0.137384	-0.0981019	0.361288	-0.260098	0.0460102	-0.0990854	-0.254061	0.200528	-0.100262	0.0310484	0.129876	-0.0344725	-0.0719558	0.198383	-0.0854529	0.158939	0.150989	0.194879	0.436592	0.289459
chr20_49132298_49135799	0.245779	0.264565	-0.164557	-0.382272	-0.186219	0.220912	-0.255296	-0.362733	0.53515	0.383136	-0.486146	0.434605	0.219878	-0.0581124	-0.0933371	0.10174	-0.317818	0.0229679	-0.105438	-0.204486	0.0363201	0.0295613	-0.25758	-0.00194031	-0.0406767	-0.103006
chr7_32540000_32542002	0.524126	0.335669	-0.278023	-0.443301	0.038347	-0.26323	0.723298	0.460913	0.226714	-0.00143739	-0.153728	0.302778	-0.108383	0.386447	0.439377	0.431941	-0.0770086	0.158645	0.0214723	-1.55527	0.43935	0.52997	0.0382143	0.245799	0.118483	0.524091
chr4_141015199_141018203	-0.164812	0.0139539	0.0824421	0.0798168	0.01573	0.155392	-0.278856	-0.24742	0.293369	0.0333204	-0.181452	-0.0970011	-0.0306831	0.016206	-0.0536249	0.180124	-0.0317346	-0.112888	-0.181308	0.31091	0.0224244	0.444184	0.117054	0.106054	0.281709	0.0888265
chr17_2341201_2344301	0.0016809	-0.0906238	0.0655183	0.0385003	0.0463832	-0.11074	0.129772	-0.25313	0.150693	0.0166337	0.236348	-0.298614	-0.0428108	-0.0681661	0.0373731	0.05642	0.140604	-0.101798	0.124268	0.152723	0.0394697	0.14427	0.0585322	0.130824	-0.0043119	0.0412333
chr22_39101046_39103459	0.182992	-0.141834	-0.09686	0.0605505	-0.065977	0.265803	0.475767	-0.30493	-0.235502	0.229576	0.222151	0.304038	-0.157513	-0.166923	0.0608399	-0.026274	0.1383	-0.0372194	0.0869947	-0.202244	-0.263982	-0.443069	0.155744	-0.0752338	0.0844907	-0.263982
chr14_82231648_82233535	0.174322	-0.00357522	0.640163	-1.24071	-0.124663	-0.430522	-0.207403	-1.05521	0.520644	0.082854	-0.294963	0.0490038	0.0875198	0.106878	0.518216	0.101782	-0.463771	0.363643	-0.667722	-0.0955489	0.352117	0.105534	-0.113342	0.12333	0.318091	-0.431464
chr1_224684597_224687303	-0.024404	0.0499163	0.0489586	-0.0742412	0.362645	0.312863	0.181456	0.0247111	0.415658	0.136298	-0.0739504	0.0135028	0.0611002	0.199595	0.0348236	-0.0161774	-0.125802	0.020661	-0.191691	0.00398791	0.00458536	0.121084	0.0276223	0.203132	-0.0461238	0.255304
chr6_47170605_47171880	0.0399022	0.0214983	-0.218512	0.350189	0.16286	0.694345	0.406179	0.681713	0.386243	0.290494	0.50117	0.0485896	-0.192654	-0.00103695	0.512325	0.131791	0.521086	-0.414111	0.371161	-0.977152	0.332102	0.532489	0.662422	0.263802	0.384799	0.282297
chr12_52579899_52581606	-0.0996828	-0.0549204	0.103591	0.0627517	0.229149	-0.301313	-0.125798	-0.517658	0.0760895	0.00287573	0.0718458	-0.134409	-0.0480757	0.161998	0.163429	0.048252	-0.18005	-0.115421	-0.16876	0.273036	0.304868	-0.385091	0.016575	-0.0503404	0.206978	0.297395
chr7_135664099_135666699	-0.235508	-0.0911289	0.373797	-0.125593	0.0785889	-0.231886	-0.517904	-0.718408	0.499019	-0.0759119	-0.608979	-0.0501324	-0.115464	-0.105936	0.0834192	0.0508828	0.0274241	-0.182033	0.0991216	0.192718	0.191616	0.133355	0.0642436	0.0495676	-0.366447	9.03595e-05
chr6_37150412_37152011	0.0306089	0.00823335	0.132334	-0.158013	-0.022317	-0.0141933	0.134808	0.338038	-0.144343	-0.0233766	0.227799	0.156147	0.0926407	0.08029	-0.455738	0.122921	-0.0264484	-0.0189085	0.188884	-0.139787	0.00514641	-0.155828	0.0928289	-0.00984024	-0.0920608	-0.377821
chr1_33406401_33408203	0.0375607	-0.0721354	0.0102175	0.0400567	0.318072	0.0634708	0.339123	-0.182313	-0.0282137	-0.430118	0.20528	0.0363867	-0.152533	-0.0276973	-0.145029	0.10135	0.0271034	-0.270976	0.344845	0.0865495	-0.35116	-0.251856	-0.0164243	-0.107064	-0.102902	-0.00611624
chr13_103256500_103258990	-0.0502483	-0.0596804	-0.159522	0.240741	-0.0905651	-0.0469067	-0.11861	-0.502516	-0.074667	-0.213186	-0.0247373	-0.272318	-0.191744	0.0852055	0.107404	0.0841604	0.158814	-0.152677	0.0649514	0.116203	-0.117277	0.0630989	-0.100606	0.110289	0.0212977	-0.0658789
chr18_53176975_53178947	0.149791	0.197261	0.0423914	-0.367425	-0.694845	-0.865595	-0.822243	-0.794782	0.560783	0.61357	-0.525176	0.145677	0.516756	-0.204354	0.286215	-0.0563079	-0.291182	0.0222455	-0.493618	0.0745677	0.456701	0.0396692	-0.265481	-0.405015	-0.394833	-0.598247
chr3_195945704_195948572	0.130141	0.120021	-0.19505	-0.0887354	-0.147061	-0.163364	0.148521	0.100907	-0.499609	0.172979	0.0308521	0.0943293	0.0239392	0.00867367	-0.203769	0.0710658	0.164165	-0.124146	0.126567	-0.160825	-0.208446	-0.0733918	-0.150704	-0.103982	-0.207141	-0.322983
chr2_231657905_231660410	0.0789894	0.0833781	0.0820437	-0.243071	-0.0658484	0.0806379	-0.25833	-0.171863	0.169808	0.18932	-0.149325	-0.0437728	0.0705789	0.0520424	0.017684	0.354052	0.044311	0.128303	-0.116252	-0.506946	0.496761	0.0869176	0.0285725	0.106023	-0.060956	-0.13844
chr4_82661598_82662498	-0.096205	0.328536	-0.224069	0.0528631	0.206475	-0.862569	0.232114	0.249633	-0.39912	0.246714	0.306419	0.478177	0.482719	-0.00549418	-0.128573	-0.053434	-0.503306	-0.4466	-0.0965021	0.273012	0.644596	0.271839	-0.367421	-0.25314	0.040463	0.301381
chr11_9022600_9024231	0.401492	0.245171	-0.291348	-0.512143	0.109664	-0.243622	-0.049885	-0.0396152	-0.286697	0.136669	0.0198097	0.0467081	0.383835	0.0642563	0.0126289	0.120541	-0.034541	-0.259383	0.190634	-0.524679	0.702576	0.613324	0.0415947	0.000869961	0.254458	-0.294796
chr9_138957939_138960955	0.0717678	-0.0667251	-0.271562	0.191546	0.0136195	-0.59865	0.323592	-0.624266	-0.238596	-0.277854	0.182189	-0.174273	-0.154909	0.0217985	0.114871	0.075663	0.0527462	0.0214897	0.0157773	0.0268371	0.356405	-0.0188323	0.101658	-0.0399892	0.034507	0.0741674
chr20_351899_354999	-0.334637	0.032513	0.205067	0.0619558	0.180266	-0.131902	-0.35965	-0.52746	-0.309055	0.208654	-0.280413	-0.141451	-0.0840169	0.019788	-0.0698882	0.140216	-0.206694	-0.066196	-0.126431	0.534673	0.197449	-0.13956	-0.197455	-0.286866	-0.0826812	-0.235401
chr4_38073663_38075504	0.00238327	-0.0123171	0.0478233	-0.0699406	0.237756	-0.0300424	-0.0238091	-0.454489	0.473916	-0.097643	-0.159063	-0.0573455	0.182269	0.2128	0.0074233	-0.112886	0.0823995	-0.236341	0.0349476	-0.113267	0.230118	-0.00616198	-0.0245296	0.00444971	-0.0437083	-0.314269
chr2_228233809_228236894	-0.0357891	0.17651	-0.134498	-0.0457665	-0.105031	-0.203288	-0.285235	-0.472106	-1.07302	-0.100329	-0.505147	-0.327468	-0.0403893	0.221557	0.0679581	0.210502	-0.078197	-0.0614163	-0.0992724	0.106726	0.0882321	0.356594	-0.0761118	0.108305	0.121125	-0.0348445
chr22_29513064_29515304	0.157049	-0.28689	0.0755131	0.060407	-0.188628	-0.53655	0.074342	-0.686982	0.0269286	-0.664282	-0.0263532	-0.0272263	-0.0304789	-0.542255	-0.194782	-0.174474	0.429641	0.036486	0.274872	0.228217	0.0279767	-0.392541	0.328307	-0.191224	0.0202194	-0.21532
chr10_97514913_97519235	0.0987142	0.0517616	0.0101437	-0.200903	0.249454	0.0390169	0.229268	-0.0424545	-0.00672963	0.168171	0.0338231	-0.029732	-0.0330397	0.201091	0.306782	-0.0720346	-0.0720875	-0.170112	0.174115	-0.304981	-0.0307316	-0.0342065	0.058966	-0.180427	-0.133414	-0.0336421
chr3_59411827_59413772	0.203026	-0.015004	-0.13118	-0.100254	0.200702	0.0193382	0.202096	0.395975	0.298889	0.163523	0.186689	-0.160562	-0.048911	-0.130473	0.372673	0.11203	0.133092	-0.0167274	0.0628936	-0.324016	0.294541	0.284347	0.153639	0.0970606	0.143873	-0.359054
chr1_27070008_27072197	0.0181413	-0.123109	0.142036	-0.0583482	-0.211103	0.279971	0.109604	0.42466	-0.335272	0.0604206	0.364057	-0.105625	0.182005	-0.378408	-0.126185	-0.294881	0.159784	0.207817	0.0987943	0.2567	-0.224066	-0.0323543	0.0465765	0.13618	0.0583494	-0.0233661
chr4_40201545_40202945	0.0803522	0.136318	-0.00559203	-0.234368	-0.0748652	0.143491	-0.208346	0.0167696	0.180429	-0.1561	-0.553828	0.315054	0.21539	-0.34863	-0.29827	0.0866581	-0.241844	-0.142284	0.179088	0.234837	-0.0698134	0.233164	-0.136548	0.238844	0.198957	-0.266043
chr6_159513137_159515283	-0.304102	-0.158397	0.0184183	0.30573	0.0949188	0.0696153	-0.0894612	0.252218	0.204763	-0.120024	0.1693	-0.123688	-0.13537	0.147836	-0.115093	0.132863	0.0967141	-0.0221714	0.00438571	0.0145237	0.0361968	0.0393812	0.0398742	-0.136336	0.0734008	0.272261
chr3_185446072_185448527	-0.0824786	-0.0787421	0.257293	-0.186667	0.196335	0.229672	-0.038266	-0.326155	0.210594	0.105588	0.236908	-0.317611	-0.0317994	0.0700742	0.102773	0.201464	-0.00252779	-0.144004	0.178031	-0.0563997	0.164605	0.0443712	-0.0215973	0.0372049	0.0581218	-0.0916709
chr2_169928121_169931120	-0.146195	0.103124	0.0297887	-0.0386638	-0.491812	0.115649	-0.305874	-0.867215	-0.330041	-0.222579	-0.342202	0.0333943	0.073717	-0.022031	0.11154	0.118768	-0.181796	0.172861	-0.43517	0.128717	0.0329512	0.27372	-0.14687	0.35527	0.0168962	-0.0116503
chr20_39098800_39100500	-0.0023549	-0.0184699	-0.215564	0.169369	-0.560818	-0.492724	0.130094	0.0441856	-0.552298	-0.285838	-0.0644001	-0.151041	0.0332275	-0.149053	0.18482	0.14433	0.109858	-0.0254218	0.233805	-0.380526	0.257231	0.32465	0.206811	0.0136811	0.347213	0.188288
chr12_46955455_46957628	0.194857	0.105757	-0.12472	-0.208183	0.183443	0.078189	0.0602092	-0.363557	0.691208	0.531897	-0.14109	0.0290614	-0.370805	0.472349	0.351807	-0.0914707	-0.23523	-0.212925	0.149369	-0.092154	-0.0394907	0.193908	0.0861165	0.139584	0.383094	0.0803317
chr14_74958600_74960847	0.0725173	0.074626	-0.249585	-0.00036141	-0.227682	0.112395	-0.144634	0.222672	0.0666671	0.051056	-0.0186265	0.139584	-0.0151038	-0.169282	-0.144477	0.0587481	0.0995175	-0.132186	0.0589303	0.104269	-0.214565	-0.0409486	-0.132034	0.068565	-0.0856086	-0.214565
chr2_145169699_145173380	0.231961	0.0665436	-0.232614	-0.115955	0.0490831	0.221637	-0.245393	-0.523317	0.0769676	-0.0838715	-0.545202	-0.331754	-0.0976291	0.0181213	0.457773	0.369561	0.0224785	-0.240822	0.0340501	-0.23178	-0.20211	-0.0400932	0.0308173	0.350906	0.00421802	0.120196
chr18_9739218_9741018	0.0129383	-0.0539868	-0.293926	0.247175	0.207384	-0.373584	-0.0215585	-0.0850148	-0.236445	-0.0412149	-0.00785986	-0.0437093	-0.154378	-0.349644	-0.00733414	0.0883087	0.188174	-0.0890488	-0.0826824	0.450314	0.137122	0.00867228	0.10995	-0.018309	-0.0229525	0.0558465
chr12_125153061_125154761	-0.0577184	-0.0986205	0.0288572	0.059969	-0.114603	-0.348512	-0.230845	-0.570716	0.0802271	0.0434833	0.0118573	-0.118076	-0.201869	-0.158518	0.0829761	-0.123496	0.213775	-0.0711301	0.0517532	0.324586	0.190538	0.148327	-0.0435706	0.132842	-0.00623872	-0.0742692
chr9_129566800_129569239	0.186153	-0.0207336	-0.197883	-0.0884831	0.0277689	-0.153463	0.0440363	-0.0585556	0.0682148	-0.128636	0.0888918	-0.00406144	0.020862	-0.0278919	0.110047	-0.0241698	0.0811877	-0.0514222	-0.21022	0.105668	-0.131358	0.159216	0.11315	0.176142	0.0551941	0.0480071
chr18_9742325_9743931	-0.138648	-0.0552379	-0.0127728	0.126588	-0.0439222	-0.243477	-0.0358589	-0.10789	0.0587522	0.115619	0.0428398	-0.0233774	-0.0353117	-0.0959278	-0.265311	0.0417644	0.229453	-0.243445	0.110889	0.281267	-0.0662125	0.0714711	-0.0110809	0.0466873	-0.102643	-0.0450183
chr10_101765302_101767102	-0.43148	-0.102205	0.305323	0.0738861	-0.825213	-0.266476	-0.243493	-0.0690925	0.128792	0.405808	-0.131702	0.204272	-0.0176332	-0.32977	0.247765	-0.298933	-0.0156644	0.181061	-0.125938	0.154841	0.338686	0.336058	0.20273	0.321473	0.0930357	-0.144724
chr13_20693204_20696104	0.185775	-0.0515861	-0.158797	-0.0361085	-0.30469	-0.202302	0.23195	0.0619715	0.0918394	0.164545	0.318884	0.150867	-0.00134989	-0.601423	-0.0566859	0.286058	-0.12039	0.0881738	0.0995798	0.15517	0.059855	-0.333724	0.167668	-0.154177	0.27069	-0.372006
chr19_3140982_3143880	-0.301675	-0.176771	0.267129	0.0845702	0.0363607	0.112361	-0.147426	-0.284922	0.122438	-0.0654175	-0.0497768	-0.326164	-0.0608547	0.106741	-0.0849827	-0.114639	-0.120327	0.127387	0.0531474	0.419692	0.0661338	0.125421	0.0713925	0.0683789	0.0856496	0.12139
chr6_35014975_35016921	0.0956792	-0.00405449	0.0979165	-0.270411	-0.457755	0.0488192	0.0902001	0.0515044	0.0472413	0.0137679	0.255048	0.20394	0.217393	-0.105501	-0.145436	-0.0762534	0.130686	-0.097705	0.301221	-0.428344	-0.142182	0.0528454	-0.0192219	-0.141524	-0.0121404	-0.255728
chr5_169695484_169699477	0.15546	0.025473	-0.140797	-0.124847	0.0391211	0.178389	0.094216	0.143038	0.193056	0.0101406	-0.128293	-0.0272126	0.149484	-0.26397	0.262998	0.102191	0.162899	-0.205084	0.124347	-0.305654	-0.178154	0.0861408	-0.00856819	0.0403093	-0.158862	-0.0341151
chr16_84632237_84637936	-0.113834	-0.0524803	0.0247293	0.0461253	0.0449539	0.185115	0.00787378	-0.0853824	0.191556	0.0214113	0.0217517	-0.0209714	-0.0119564	0.288932	-0.0433584	9.12383e-05	0.126979	0.0535925	-0.0503779	-0.34293	0.117935	-0.0969911	0.0369253	-0.0569971	-0.0642658	0.0910826
chr22_27508404_27510381	-0.294924	-0.0806825	0.126434	0.125244	0.315201	-0.00535415	-0.207582	-0.481423	0.337651	-0.0891716	-0.0645063	-0.24267	-0.132605	0.335952	0.082612	0.00747947	0.00943892	-0.258659	-0.0173144	0.215766	0.172439	0.295751	-0.0662175	-0.138601	0.265597	0.136737
chr5_142983583_142986419	0.282618	0.152559	-0.39852	-0.167691	0.185565	-0.140107	-0.280045	-0.307944	0.574079	0.0239468	-0.5338	0.0381589	-0.0422117	0.0141637	0.425333	0.267635	-0.480257	-0.283154	-0.186925	0.247257	-0.251208	0.209079	-0.0108364	-0.0684662	0.0764198	-0.178747
chr1_90189400_90191598	-0.0551251	0.0294241	0.0392556	-0.119262	0.179451	0.132025	-0.220473	-0.221717	0.00821444	0.0175291	-0.168299	-0.296557	0.0427264	0.179916	0.0118136	0.167986	-0.131817	-0.220378	0.0977689	0.14854	-0.0649141	0.141791	-0.183596	-0.00508034	0.0757994	-0.195313
chr10_126479576_126481519	0.0170396	-0.289003	0.000651228	0.160982	-0.486123	0.355239	0.537472	-0.664096	-0.487504	0.178566	0.111303	0.331749	0.0874383	-0.0917635	0.0217542	-0.116922	0.115086	0.178704	-0.031144	-0.494902	-0.331782	-0.252947	0.0458482	-0.0963556	0.02645	-0.331782
chr19_14619880_14622644	0.129836	0.0726817	-0.141554	-0.19319	-0.047733	-0.479384	0.0417106	-0.27719	-0.584249	-0.0102857	0.0425838	-0.11876	-0.0481408	-0.00574921	0.0140487	0.240402	0.135128	-0.305638	0.165908	-0.0771988	-0.0126835	0.213412	0.0333961	-0.10037	-0.18052	-0.312055
chr20_48384099_48385899	-0.21487	0.0537211	0.0802793	-0.0040233	0.317495	-0.0155713	0.176497	0.353153	0.52183	0.0526336	0.0374457	0.125634	0.131956	0.206771	-0.343866	0.161209	-0.0617951	-0.520072	0.127144	0.17302	-0.501939	0.300102	-0.210008	-0.268285	-0.396485	-0.338779
chr12_76413507_76415755	-0.614609	-0.0871858	0.270735	0.205053	-0.358102	0.370445	-0.0677495	-0.327769	0.238721	-0.0863658	-0.0792767	0.0625915	0.0156935	-0.446059	0.209458	0.325749	-0.183313	-0.163502	-0.132761	0.312144	0.0505758	0.691454	0.286575	0.215572	0.192741	0.0652773
chr2_121954172_121956605	-0.0258448	-0.023328	-0.217215	0.119431	0.116986	0.172203	-0.114314	-0.321593	0.238601	0.0606867	-0.0170474	-0.306428	0.0164624	0.0821065	0.167286	0.156598	-0.0170097	-0.0955115	0.0262147	-0.0297183	0.226905	0.133622	-0.0759811	-0.00384198	0.213325	0.0933631
chr7_37290099_37291400	-0.197416	-0.178059	-0.00170655	0.255788	0.73813	0.743343	-0.318472	0.0240328	0.360542	-0.33943	-0.269745	-0.0290933	-0.211798	0.210074	0.0648501	-0.270214	-0.0259873	0.388188	-0.390257	0.264237	0.257438	-0.615735	-0.262913	0.0728828	0.502026	0.176428
chr12_53758506_53760841	-0.0356266	-0.00103467	0.0106797	-0.127512	-0.200057	-0.300898	-0.132239	0.0194206	-0.417343	0.097611	0.0769208	0.0100209	0.0397409	0.0568826	-0.114714	-0.123982	0.127349	-0.0773523	0.0720762	0.00997916	0.00754039	0.18578	0.00705601	-0.044357	-0.21761	-0.208664
chr5_55759883_55762643	0.0277221	-0.178509	0.101123	-0.0399382	-0.61089	-0.43576	0.2042	-0.466485	-0.666176	-0.932139	0.00950832	0.270605	-0.271721	-0.397533	-0.0457613	-0.18289	0.0156631	0.121628	0.443666	0.0463422	-0.348568	-0.130568	0.106688	0.14002	-0.18161	-0.139432
chr8_62678415_62680769	0.0143692	0.32313	0.258528	-0.787114	-0.648965	-0.256938	-1.09609	-1.73546	0.813107	0.779073	-1.00211	-0.386796	0.2655	0.559857	0.348095	0.225035	-0.69184	-0.0666623	-0.487033	0.233844	0.241243	0.716623	-0.672742	0.431581	0.0860534	-0.278532
chr1_171710498_171714402	-0.122984	0.00808764	-0.156983	0.105218	0.132777	-0.0504999	0.145819	0.179371	0.0875838	0.0609638	0.102858	0.148004	0.0458028	-0.00363625	-0.138497	0.115084	0.139009	-0.103307	-0.0374781	-0.164982	0.337755	0.181109	0.0517077	0.151577	-0.0691827	0.013697
chr19_48165873_48168469	0.159494	0.11768	-0.203629	-0.265609	-0.14815	-0.174971	0.236236	-0.438192	-0.595839	0.248549	-0.00248658	0.0557614	0.240895	-0.085017	0.0852676	0.0402056	0.118372	-0.113299	-0.0426645	-0.299522	0.208498	-0.191433	0.0547509	-0.112463	-0.0907056	-0.510768
chr14_24635816_24637535	0.292493	-0.0339917	-0.392012	-0.0492797	-0.420569	-0.21044	-0.0677885	0.0663252	-0.701767	-0.376499	0.127399	0.123991	0.0194031	-0.135951	-0.325761	0.343224	0.115373	0.315102	-0.26005	-0.195331	-0.171674	-0.582104	0.0427158	-0.0172543	0.182511	0.189557
chr15_70766400_70768400	-0.0344073	-0.0516551	0.00626721	-0.0605405	0.0600698	-0.627519	-0.0574486	0.0400391	-0.260015	-0.0554384	-0.0742956	-0.316542	-0.0842076	0.0903976	-0.145086	0.152335	-0.0609585	-0.00200747	0.0587001	0.307369	0.0281339	0.137516	-0.119871	-0.0122961	-0.174983	-0.0846544
chr21_16594204_16596514	0.0990309	0.286269	0.0160858	-0.400244	-0.436246	-0.552197	-0.473426	-0.927118	-0.754187	-0.154513	-0.616473	-0.393377	0.378901	0.0580773	0.453595	0.456888	-0.617603	-0.00799725	-0.749259	0.420774	0.0413229	0.395636	-0.233173	0.412494	0.116048	-0.121696
chr6_42741783_42744211	-0.187144	-0.188477	0.206804	-0.0256879	-0.243523	0.12994	-0.236336	0.158886	0.353256	-0.3235	-0.0166354	0.156951	0.0471751	-0.103913	0.0583098	-0.142358	0.0356395	0.191239	-0.23858	-0.00446379	-0.25243	-0.098786	-0.0110613	-0.128084	-0.0858466	-0.146062
chr10_63775690_63777947	-0.134725	0.00657802	0.00891643	-0.0258004	-0.304134	-0.410887	-0.1068	-0.33899	-0.253764	-0.25353	-0.481303	-0.140563	-0.169093	0.282312	-0.000556147	0.19997	0.0163916	0.131588	-0.0233395	-0.29671	0.102289	0.0717547	-0.256837	0.0477289	0.211607	0.332418
chr20_45902599_45904399	-0.312913	-0.168119	0.378814	-0.0636882	-0.328301	0.278182	-0.0236364	0.355008	0.887734	0.00181538	0.43888	-0.12544	0.251893	-0.21869	0.201562	0.482506	0.175612	-0.0263563	-0.182685	-0.558402	0.209047	0.163938	-0.127822	0.178305	-0.0252823	-0.3288
chr1_197115298_197116703	0.447376	0.127309	-1.08555	-0.00258328	-0.483975	0.539598	-0.137734	0.145864	0.129788	0.423432	-0.0360258	0.523681	0.214347	-0.0644271	-0.196545	-0.00764486	-0.352035	0.187607	-0.242573	-0.0624103	-0.36177	-0.106375	0.43558	0.138511	-0.173445	-0.0625221
chr2_68763532_68765710	0.235815	0.046523	0.0202941	-0.304572	-0.395419	-0.18118	-0.100556	-1.07851	-1.24401	0.168886	-0.14565	-0.475847	0.467273	-0.344719	0.0283479	-0.27946	-0.00637407	0.280726	-0.463357	0.79341	-0.230784	-0.232863	0.14965	-0.104294	-0.0852883	-0.408186
chr8_29106459_29108169	-0.223537	0.170196	-0.321025	0.202885	-0.426198	-0.287274	-0.174255	-0.0419104	-0.0306573	0.206166	-0.39944	0.506701	0.150323	0.132075	-0.0277634	-0.218327	-0.242269	0.206025	-0.521828	0.0150645	0.459756	0.204576	-0.16572	0.202893	0.100133	-0.112886
chr15_90427164_90428864	-0.0887198	-0.117405	-0.200645	0.366861	0.201292	0.177662	0.584222	0.0289133	-0.282461	0.0817546	0.64132	-0.0978902	0.0818507	-0.620615	0.0979928	0.0952102	-0.110102	0.321969	-0.576879	0.808464	0.0731975	-0.0836477	0.415276	0.128454	0.170414	0.336539
chr8_8944943_8947372	-0.0106019	-0.102734	-0.14211	0.0665562	0.0722913	0.191235	0.0621808	0.0578311	0.358639	-0.34447	0.0280419	-0.0272083	-0.210415	0.233615	0.112079	-0.0687595	0.151473	-0.085224	0.0683959	-0.173957	-0.27275	0.299266	-0.0329103	-0.0034581	0.258765	0.016349
chr6_35012011_35013611	0.00499337	0.245905	-0.477702	0.0825327	-0.331542	0.133766	0.549451	0.058123	-1.38061	0.0760181	0.311142	0.343819	0.10791	-0.016652	-0.60458	0.274623	0.391413	-0.317822	0.269304	-0.448016	-0.265959	0.286764	0.067343	-0.122443	-0.118344	0.0691728
chr11_128421702_128423810	-0.180705	-0.0645509	-0.084532	0.167596	-0.16097	0.38112	0.413381	0.50129	0.0515274	0.0163124	0.152824	0.106681	0.16382	-0.251325	-0.102728	0.0992101	0.44286	0.0418836	-0.0783145	-0.422087	0.0708529	0.263264	0.197968	0.133329	0.353593	0.277792
chr5_82615796_82618595	0.0814605	-0.0933795	0.0995803	-0.185544	-0.220486	-0.12868	0.339033	-0.524383	0.109638	-0.0770576	0.230226	-0.120297	-0.440218	0.517534	0.46832	-0.0798164	-0.0984839	0.238715	-0.127728	-0.358025	-0.140896	0.111351	0.285631	0.00716617	0.227485	0.0443927
chr6_14889171_14891383	-0.12248	-0.257494	0.205474	-0.0226211	0.186392	0.266971	0.104471	0.0384499	0.287058	-0.434887	0.28747	-0.257103	-0.0624827	-0.287224	0.227969	0.278887	0.291725	-0.0848475	0.161758	-0.268682	-0.0420134	-0.0010865	0.111129	-0.00398255	-0.163439	-0.0264184
chr9_128408156_128409541	-0.399773	-0.0123677	0.453436	-0.371224	0.144846	-0.315337	-0.652267	-0.841432	0.111058	0.156279	-0.493642	0.063517	0.0066987	-0.318948	0.337478	0.104376	0.0133788	-0.285127	-0.23478	0.313406	0.320805	-0.0703165	-0.581703	-0.363979	-0.00476909	-0.28657
chr17_33477201_33479301	0.253693	-0.0974723	-0.775129	0.193158	0.20839	-0.387913	0.153293	0.276128	-0.0487054	0.119178	0.139938	-0.0772398	-0.0831297	-0.0483448	0.146839	-0.0743287	0.0250569	0.0957442	-0.158213	0.173616	0.200011	-0.367735	0.0058116	0.230393	0.162948	0.364796
chr12_56060411_56062111	0.401693	-0.341021	-0.862942	0.491111	-1.06965	-0.507697	0.0909602	-1.10571	-0.565355	-0.302645	0.889913	0.0624561	-0.251079	-1.00077	0.220377	-0.541707	0.427022	0.319763	0.762267	0.00167332	0.318667	-0.182667	0.383273	-0.176037	-0.660022	-0.11778
chr2_216767999_216769648	-0.421938	-0.040261	0.439266	-0.239786	-0.0205258	-0.472714	-0.474582	-0.53335	0.0907132	0.167217	-0.585365	-0.437592	-0.0478915	0.337411	0.0845342	-0.0329663	-0.27058	-0.24147	0.0334267	0.575128	0.013291	0.633187	-0.150027	-0.1505	0.236797	-0.0251163
chr8_116461669_116465264	-0.0124364	-0.0341736	0.104117	-0.246462	-0.597472	0.0359316	-0.401159	-0.749503	0.292869	0.158403	-0.312359	-0.165934	-0.191181	0.0737202	0.549004	-0.067792	0.091361	0.0475638	-0.183019	-0.153723	-0.302769	0.335669	-0.0998524	0.198742	-0.0167732	-0.00912837
chr6_89717236_89718711	-0.186996	-0.209683	0.146616	0.0809971	0.170998	0.253347	0.285018	0.337401	-0.111502	-0.0792648	0.398953	-0.272743	-0.170142	0.0363806	-0.148991	0.123851	0.50979	-0.269817	0.398509	-0.206838	-0.266139	-0.0365655	0.106768	-0.102572	0.117134	-0.101268
chr21_39599481_39602286	0.341141	-0.248168	-0.637159	0.244273	-0.183933	-0.956405	0.880688	-0.4093	-0.387272	-0.62871	0.32922	-0.381521	-0.072015	-0.656773	0.423055	0.140394	0.446713	0.197851	-0.0630653	-0.0346392	0.607153	0.530793	0.823895	0.811928	0.0801406	0.593844
chr2_9747036_9749321	-0.0805166	-0.288357	0.131879	-0.00577811	0.0896043	-0.104097	0.0464793	0.113735	0.271824	-0.0688328	0.61725	-0.0553394	-0.258237	-0.0105091	-0.218826	0.0622096	0.358194	0.0668117	0.050862	0.00483357	0.0689718	-0.0599662	0.288909	-0.0858882	-0.0664275	-0.107995
chr2_44394480_44397680	0.0304136	-0.0903268	-0.127113	-0.0451265	-0.275938	0.118901	0.25985	-0.359313	0.152207	0.271377	0.248059	0.1216	-0.0630882	-0.283349	0.140357	0.0155249	0.159884	0.0335591	-0.00175725	-0.122732	-0.190474	-0.10394	-0.0916641	-0.104268	-0.0888023	-0.190474
chr9_128393700_128396311	-0.0335505	-0.118094	0.0141243	-0.0911131	0.300892	-0.0313606	-0.0758472	0.215729	0.346707	0.0758061	-0.0203348	-0.194124	0.0560275	0.263575	0.065015	-0.222786	0.0440627	-0.0624932	-0.0708154	0.12154	0.0709451	0.0417818	0.0386819	0.051419	0.248414	0.0192503
chr10_75997132_75998832	-0.226398	-0.194088	-0.506317	0.570214	-0.118552	0.299437	0.0261485	0.476358	0.0997868	0.534623	0.594732	-0.0304671	-0.169322	-0.429402	0.0811284	0.152197	0.644906	-0.217006	-0.281193	0.249159	-0.141738	0.0830692	0.376109	0.201852	0.268493	0.540338
chr9_90327728_90329648	0.0388967	-0.123049	-0.12188	0.0312116	-0.0397152	-0.288878	0.0089222	-0.494141	0.457583	-0.253844	-0.00156098	-0.412402	0.019167	0.105984	0.0779885	0.0944645	-0.16035	0.399461	-0.400146	0.275834	0.208556	0.237331	-0.16169	0.17209	0.136337	0.204048
chr4_26075698_26078809	-0.247877	-0.0225685	0.180778	-0.157386	-0.261807	-0.17733	-0.539417	-0.669661	-0.0193128	-0.275974	-0.755826	0.00297476	0.0227767	0.146045	0.124661	-0.228912	-0.338243	-0.0912019	0.00944045	0.35246	-0.09022	0.276047	-0.0429741	0.058451	-0.0423116	-0.234462
chr12_6441155_6443355	0.0354945	-0.0630604	-0.151157	-0.0489323	0.403405	0.151721	-0.0748046	0.105177	0.225488	-0.0661243	-0.0303448	-0.13013	-0.0287157	-0.0591774	0.149446	0.122129	0.242505	-0.317921	0.18527	-0.163406	-0.025606	0.180651	0.0340305	-0.144757	-0.0338395	0.119578
chr8_139203769_139205169	0.316403	0.306476	-1.1147	0.373601	-0.236174	0.361718	0.753952	0.181926	-1.39728	0.823456	0.734593	-0.380686	-0.674787	0.769884	0.3154	0.76031	0.464225	0.260916	0.0581779	-1.57344	0.641091	0.477323	0.314306	0.111136	0.631261	0.753988
chr6_139854091_139855895	-0.125806	-0.0545498	-0.0936483	0.0475658	0.148367	0.18002	-0.112414	0.3279	-0.376934	-0.128979	-0.0563356	0.134413	0.309633	0.115137	0.0421988	-0.364571	0.087762	0.0127924	-0.121533	-0.215832	0.0726844	-0.429853	-0.0591328	-0.398353	-0.104983	-0.204285
chr5_82662719_82666186	0.0909996	-0.0276106	-0.10105	-0.189769	-0.157204	-0.388846	-0.222546	-0.844273	-0.299868	0.101762	-0.248441	-0.38531	-0.000838981	-0.0664436	0.348121	0.0506327	-0.0914794	0.0570006	-0.193621	0.281939	0.16014	0.0799578	0.10185	0.0125015	-0.00300137	-0.115445
chr15_70059070_70061400	0.256257	0.202396	-0.558778	-0.0682307	-1.18698	-3.13533	0.395612	-0.734207	0.0766624	0.102487	-0.89415	-0.022042	-0.0243427	0.0892467	0.887218	-0.0750026	-0.637344	0.176898	-0.515287	0.120655	0.706375	0.181135	-0.61784	0.2602	0.338039	-0.23216
chr4_57723539_57725245	-0.181125	-0.0963012	0.214294	-0.179077	0.0795804	0.240015	-0.821298	0.0857781	-0.840902	0.0401443	0.277061	-0.0573884	-0.150808	-0.263939	-0.150369	0.383337	0.104962	-0.313167	0.219071	0.228302	-0.0361868	-0.640944	-0.234944	-0.111077	-0.0722061	-0.33797
chr2_166949032_166950299	-0.244786	-0.440653	0.167641	0.297977	-0.416102	-0.368785	-0.0452046	-0.390969	-0.0528421	-0.648277	0.397822	-0.797557	-0.350814	0.484886	0.113506	0.0357209	0.439463	0.101279	0.180157	-0.206641	-0.236761	-0.0835236	0.0260162	-0.373293	0.320796	-0.210314
chr22_27519504_27520804	-0.093543	-0.0649117	-0.00945996	-0.0952632	0.407445	-0.286624	0.0171725	-0.265765	-0.172723	-0.129683	0.148475	-0.23266	-0.072779	0.00135805	0.051838	0.190585	0.102477	-0.171713	0.00939332	0.121501	0.144259	0.00565653	-0.335586	-0.284027	-0.045972	0.0262706
chr2_218910180_218913510	0.152046	0.0351469	0.0763963	-0.451574	-0.410743	-0.543441	-0.274985	-1.33742	-0.311429	-0.0187522	-0.55233	-0.301531	0.168635	0.0152123	0.188291	-0.141909	-0.517545	0.627698	-0.403702	0.36485	0.123229	-0.197874	-0.365209	-0.427592	-0.190568	-0.260224
chr18_32288798_32291229	-0.0755742	0.0117977	-0.437152	0.206933	-0.421399	-0.223625	0.053466	-0.553007	-0.379925	-0.318704	-0.642039	-0.14573	0.345696	0.189136	0.257626	0.064512	-0.0755641	-0.0234301	-0.209148	-0.403097	0.166254	-0.322818	0.14435	-0.328315	0.245316	-0.578504
chr17_75320501_75322301	-0.369116	-0.176007	0.0504717	0.191004	-0.142183	-0.311741	0.287585	-0.341704	0.417449	-0.292022	-0.121217	-0.0563178	-0.0074392	4.06539e-05	-0.0563169	-0.165601	-0.265214	0.0373804	0.00719975	0.506268	-0.0895909	0.193796	-0.151776	0.0688505	0.257587	0.316898
chr3_187635885_187638503	-0.114756	-0.21065	0.00384221	0.0365344	-0.112977	0.000252882	-0.0772363	0.0737802	0.103329	-0.24945	-0.254277	-0.347277	0.0445201	0.115492	0.0734425	-0.134402	0.0113569	0.00576255	0.181896	0.0492102	-0.118324	0.0562988	0.221545	0.166841	0.169832	0.0884048
chr12_57021955_57024349	0.00263139	-0.150064	-0.392137	0.201888	-0.0991398	-0.172118	0.21814	0.328352	0.0453629	-0.283162	0.170976	0.336465	-0.105342	-0.0556929	-0.119775	-0.0562995	0.0945406	0.0400523	0.0399967	-0.173945	-0.0999116	-0.351043	0.13912	-0.0888203	-0.00798461	0.116271
chr1_150853499_150854702	0.337147	-0.0662421	-0.892668	0.222013	-0.0338897	0.313093	-0.0909257	-0.524137	0.0820852	-0.147057	0.294915	-0.196277	-0.827092	0.526146	0.380225	0.24075	-0.272467	-0.00626304	0.220246	-0.0652682	-0.302914	0.192369	0.210035	0.394106	0.289514	0.341699
chr15_101610170_101611970	0.0175067	-0.258305	0.0534114	-0.0912994	-0.159154	-0.228659	0.32727	0.24766	-0.103774	-0.298868	0.401502	-0.0948478	0.0584666	-0.304842	0.108154	-0.00733903	0.383514	0.124451	-0.0432028	-0.224355	0.0952028	-0.186144	0.218195	0.0328475	0.185874	-0.302296
chr16_89430736_89432351	-0.0978501	-0.456236	0.275562	-0.001173	0.325651	0.078087	-0.280303	0.180053	0.28191	-1.00203	0.425781	-0.257774	0.176886	-0.430494	-0.483479	0.171947	0.450551	0.00286467	0.266259	0.10324	0.231058	0.0366712	0.361723	-0.093693	-0.129556	-0.0270528
chr8_125773036_125775543	-0.0587424	-0.0435375	-0.160377	-0.0150536	-0.331602	-0.327686	0.0264865	-0.548311	-0.0136733	-0.046245	-0.211462	-0.24643	-0.00495049	-0.190536	0.209878	0.269295	0.0602586	-0.14583	0.0865594	-0.0382441	0.129271	0.287941	0.01595	0.171338	0.120536	-0.0012406
chr7_130587898_130589700	0.0921375	-0.0866708	-0.29443	0.0198205	0.218492	-0.281171	-0.238456	-0.0162849	0.387514	-0.178733	0.134575	-0.0437443	-0.0712478	-0.468967	0.0766572	0.344061	0.196061	-0.250273	0.0608157	0.156637	0.253849	0.333452	-0.107591	-0.0384765	0.0892137	0.0663692
chr10_112262409_112265019	-0.0995236	-0.186006	-0.0156771	-0.0100438	0.147895	0.310538	-0.0998792	0.432366	0.454394	-0.203222	0.337262	0.164365	-0.0571132	-0.111903	-0.0870581	-0.0083029	0.0989803	-0.121299	-0.0089423	0.131273	-0.422705	-0.0216695	-0.0388873	-0.12251	-0.130347	-0.203009
chr9_123164828_123166548	0.170722	0.1203	-0.440583	-0.192795	-0.0912509	0.0233355	0.472112	0.344334	-0.577361	0.0788442	0.0116436	0.135443	-0.0215405	-0.175531	0.151207	0.146657	0.231521	-0.0699964	0.108333	-0.506094	-0.0873848	0.0364347	-0.360142	0.16827	-0.00255414	-0.631259
chr3_45164123_45166023	0.0656586	-0.0637817	-0.2517	-0.0466014	-0.136262	-0.129813	-0.199645	-0.410685	-0.359544	-0.132627	0.0359275	-0.256527	0.0568261	-0.119761	0.32124	0.162831	0.129643	-0.1547	-0.120017	-0.0195353	0.422981	0.426226	0.501466	0.41283	0.363564	0.203928
chr5_75703486_75704892	-0.201848	-0.140744	0.0615281	-0.0253274	-0.150594	-0.0686546	-0.0395558	0.195017	-0.0677913	0.0579796	-0.127867	-0.251738	-0.0680182	-0.0143522	0.0200495	0.0985013	-0.0288246	-0.100281	0.314111	0.0305518	-0.263385	-0.0334104	-0.0153792	-0.225753	-0.0718018	-0.266218
chr13_99972357_99975751	-0.122437	-0.0931235	0.226485	-0.339198	-0.317329	-0.34032	-0.140413	-0.463034	-0.11037	0.107131	-0.104673	-0.366215	-0.0224045	-0.0110413	0.378321	0.165461	-0.0711664	0.0893437	-0.130737	-0.031562	0.171352	0.345089	0.0836447	0.0913266	0.0517146	-0.0136476
chr4_1328263_1330903	0.145134	0.0773659	-0.299119	-0.263775	0.245854	0.105182	-0.108778	0.173346	-0.491846	0.0427361	0.107202	0.142236	-0.157988	0.28369	0.0369964	0.181416	-0.169178	-0.212543	-0.0233098	-0.0813204	-0.438129	-0.295214	-0.149014	-0.357584	-0.172879	-0.47217
chr11_107994608_107995531	0.188911	-0.0179529	-0.306551	-0.166917	-0.107019	0.326855	-0.33522	0.14522	-0.164646	-0.245159	0.360649	0.154964	0.128568	0.109737	-0.158852	0.25197	-0.093745	-0.155014	0.254037	-0.491664	-0.091508	-0.507999	-0.226705	-0.106401	-0.225392	-0.313364
chr3_45680872_45682127	-0.189819	-0.129472	0.235963	-0.265685	-0.436134	-0.318883	-0.0425337	-0.201364	-0.687204	-0.111631	0.275512	-0.00919827	0.134928	-0.110575	-0.0136064	-0.117879	0.123716	-0.26574	0.309576	-0.0512211	-0.0723095	0.0636166	0.149273	-0.0912951	-0.147907	-0.261749
chr20_21295199_21296820	0.0725586	-0.0779729	-0.813961	0.325415	-0.552482	-0.233317	0.304551	-0.123032	-0.349148	-0.194987	0.13273	0.398861	-0.055086	-0.176366	-0.141383	-0.100216	0.216214	-0.0615881	0.254831	-0.335268	-0.0195385	-0.326543	0.0383079	0.196866	-0.0358372	0.199462
chr6_106992976_106996266	-0.0890088	-0.141088	-0.0221783	-0.0616549	-0.0545477	-0.213559	-0.0546483	-0.172399	0.104659	0.028216	0.088815	-0.110137	0.0143072	-0.171047	0.163547	-0.0250573	0.0534885	-0.196042	0.0564981	0.214443	-0.0849729	0.0655846	0.101205	-0.0611409	-0.0298362	0.0350375
chr8_32553864_32555456	-0.874289	0.184215	0.609771	-0.500795	-0.461892	-0.0110046	-0.00403565	1.00991	0.950693	-1.23411	-0.811131	-0.19986	0.601028	0.224506	0.404306	-0.307529	0.0482044	-0.538136	0.308845	-0.541364	-0.231401	0.0836836	0.435386	0.607101	0.300366	-0.231401
chr6_140159737_140163183	0.00432654	-0.0751615	0.026054	-0.25271	-0.123725	-0.366226	-0.188559	-0.957731	0.359996	-0.223843	-0.523691	-0.379176	0.0412454	0.0377961	0.169888	0.10147	-0.279568	-0.0281533	0.00799015	0.328507	-0.0506925	0.173839	-0.179225	0.1538	0.00775848	0.0330239
chr1_120934897_120936697	-0.308405	-0.942386	0.945861	-0.159514	-0.179267	0.0226029	0.0150046	-0.604374	0.960875	-0.513504	0.00452381	-0.530547	-0.36762	-0.365716	0.0167121	-1.11642	0.660985	0.714514	0.961435	0.026658	0.17561	-0.741258	0.431685	-0.166308	-0.205559	-0.12359
chr20_2294561_2296720	-0.0194889	0.0560977	-0.354915	-0.0228448	-0.0277018	-0.553006	0.196216	-0.401567	-0.734625	-0.14348	-0.0641283	-0.170325	0.028449	0.311372	-0.122289	0.114001	-0.0320053	-0.281768	0.159625	-0.00705932	0.0291246	0.139553	-0.0976297	-0.176959	0.020285	-0.105601
chr1_202951201_202952803	-0.25573	-0.162497	-0.211008	0.364128	-0.558268	0.0558013	0.372683	-1.10695	0.328502	-0.117192	0.507774	-0.0957703	-0.619522	0.23946	0.348639	0.613904	-0.0583825	0.156604	-0.178174	-0.406758	0.0715647	-0.247733	0.0336169	0.209957	0.224722	0.161153
chr10_89498932_89501137	0.0768403	-0.0349577	0.430741	-0.847481	-0.232838	-0.350726	-0.96449	-1.6941	1.29753	0.310413	-0.47649	-0.669547	0.330412	-0.0380335	0.67472	0.308474	-0.487056	0.100188	-0.571847	0.352691	0.436802	0.297189	-0.660089	0.0998669	-0.203386	-0.878905
chr2_12085080_12086180	-0.174517	-0.138221	0.117272	0.00532063	0.167287	0.00475369	-0.485735	-0.209074	-0.396188	-0.195303	0.120454	-0.163908	-0.329447	0.341545	-0.392382	-0.248433	-0.088189	-0.039609	0.0890723	0.83135	-0.723376	-0.0392668	-0.28226	-0.542987	-0.251627	-0.390319
chr6_16711968_16714711	-0.160371	0.0286433	-0.0334614	-0.175211	-0.0336655	-0.065872	-0.24228	-0.257723	-0.703274	0.116205	-0.022067	-0.128611	-0.103572	0.330372	0.0623477	-0.064593	-0.0162395	-0.23869	-0.0608168	0.219803	-0.138186	0.319582	-0.0113314	0.13836	0.135136	0.127164
chr1_9703399_9706398	-0.0427214	-0.104647	-0.114999	-0.0804196	0.230449	0.460094	0.280782	-0.0491815	-0.265653	-0.0216747	0.110324	0.0439077	0.10879	-0.368342	-0.0611328	0.0354897	0.148494	-0.039959	0.267796	-0.135043	0.264001	-0.24701	0.19534	0.139794	0.0858201	-0.0191111
chr15_69901168_69904100	-0.178555	-0.13072	0.0111118	-0.0555919	-0.388005	-0.388527	0.0297682	-0.433592	0.000699118	0.137629	-0.00933405	-0.173631	-0.0853733	0.127819	0.0834922	-0.174913	-0.154282	-0.0808838	0.197843	0.259928	-0.18287	0.091869	0.0111534	-0.0564804	-0.130347	-0.304564
chr7_75299598_75301602	-0.26785	-0.120959	0.0196203	0.00966949	-0.124123	-0.41272	0.023864	-0.421189	-0.45549	0.0894263	0.002319	-0.341881	-0.0907853	0.0618966	0.105854	0.146005	0.217096	-0.247638	0.177605	-0.0281538	0.305432	0.122939	0.132193	-0.0054376	0.169899	-0.0524691
chr11_35355910_35359702	-0.0433516	0.164889	-0.252588	-0.200052	-0.0117459	-0.440087	-0.123771	-0.519926	-0.594502	-0.391342	-0.310301	0.199715	0.110586	-0.275223	0.143058	0.409258	-0.28961	-0.34895	-0.185959	0.237127	0.231096	0.596726	0.0153899	0.168784	0.0657022	-0.0607485
chr10_76950837_76953258	0.106912	-0.0329972	-0.523298	0.0332276	0.167037	-0.393473	0.181312	0.0500648	0.00160047	0.0523694	0.244607	-0.0514852	-0.0595104	-0.0864521	0.24567	0.156109	0.183637	-0.437085	0.141819	-0.0927022	-0.0596153	0.0532595	-0.156598	-0.191933	-0.0671717	-0.13958
chr20_21340799_21342401	-0.149071	-0.0907618	0.183595	-0.265262	-1.01517	-1.26719	-1.10158	-0.676552	-0.848878	-0.147405	-0.671461	-0.308997	0.21321	0.362775	-0.15932	0.335772	-0.419946	0.24704	-0.248785	-0.0217502	-0.0451091	-0.959145	-0.152487	-0.471666	-0.974365	-0.570885
chr16_12509209_12511851	-0.394216	-0.0430553	-0.199497	0.296639	-0.958293	0.0111233	-0.0894622	0.0931405	-0.736831	-0.830786	0.133121	-0.167916	0.143514	0.316103	0.216038	0.280351	0.221063	-0.215312	0.0570596	-0.850899	-0.477483	0.344216	-0.578094	-0.0532793	-0.0901197	-0.196377
chr2_201480610_201482080	0.0360603	-0.0131587	0.269336	-0.644687	-0.590138	-0.268931	-0.59564	-0.353081	0.957596	0.0636366	-0.477044	0.00078662	0.301819	0.448768	-0.0277982	-0.26462	-0.604675	-0.290033	-0.205512	0.641264	-1.26602	0.0702983	-0.505885	0.0863236	-0.0873813	-0.166657
chr8_62671616_62674251	-0.137209	-0.151008	-0.157038	0.0771038	-0.00144719	0.101828	-0.165156	-0.469322	0.431195	-0.0303633	-0.00841935	-0.375031	-0.0288203	0.104379	-0.0520887	0.0767298	0.0281987	-0.106863	-0.0124575	0.365952	0.0472288	0.582396	0.189721	0.139499	0.276492	-0.0322583
chr7_4751798_4753800	0.240799	-0.0972953	-0.552857	-0.0143037	0.244124	-0.0508184	0.391309	0.352277	-0.291128	-0.146056	0.38772	-0.0420233	-0.0693915	-0.0933367	0.103864	0.157453	0.478419	-0.214793	0.167653	-0.487844	0.127024	-0.133496	0.0885366	0.224968	0.095097	-0.0689279
chr2_228647236_228649432	-0.0656056	-0.240247	-0.157694	0.107949	0.282547	-0.0603979	0.147908	0.204511	0.835993	-0.404592	-0.00366935	0.06948	-0.11916	-0.621903	0.140316	0.251373	0.00548926	-0.0226613	0.106688	0.190378	0.00910403	-0.0132288	-0.077026	0.084578	-0.14483	0.0381637
chr10_102129619_102131970	-0.0760934	-0.0871688	-0.162031	-0.0823273	0.255363	-0.150115	-0.11243	-0.0956644	0.157103	0.040275	0.0613867	-0.0841751	-0.0041415	-0.0893303	0.115346	0.111319	-0.0280071	-0.0981135	-0.00540036	0.0825021	0.4768	0.280566	0.0914312	-0.0134926	0.140949	-0.0291407
chr14_105490200_105493642	-0.103424	-0.144345	-0.250049	0.0681626	-0.11075	0.156218	-0.223993	-0.196003	-0.111394	-0.0392426	-0.237359	-0.0464359	-0.0693829	-0.0764869	-0.0620518	-0.140912	0.273466	0.00303917	0.190834	-0.07207	0.148228	-0.0224059	0.0604337	0.148261	0.045133	-0.0595372
chr6_143233545_143235737	-0.191977	-0.163708	0.164477	-0.25053	0.295357	0.169169	-0.431086	0.166447	0.272219	-0.029865	-0.394197	-0.0807483	-0.0391937	-0.0104647	-0.0035038	0.0757657	-0.213289	-0.192615	0.136355	0.327694	-0.409141	-0.23664	-0.00518833	-0.16509	-0.291784	-0.164589
chr11_9180331_9184245	-0.0291846	-0.0950521	-0.143406	-0.138699	0.00983988	0.0027818	-0.394933	-0.67123	0.174211	-0.12798	-0.272405	-0.267456	0.169074	0.179275	0.0360824	-0.0332667	-0.229889	-0.063182	-0.0325909	0.241952	-0.00470574	0.0992815	0.0663795	-0.145485	-0.0799015	0.055628
chr4_57823898_57825845	-0.12959	0.069954	-0.439987	0.0601487	-0.390898	-0.598303	-0.0218571	-0.684211	-0.685222	-0.182942	-0.341721	-0.173427	-0.0590274	0.319467	-0.062306	0.351011	-0.101456	0.0689203	-0.318447	-0.0247347	0.325841	0.586286	0.148447	0.248994	0.190328	0.354405
chr9_139573256_139574856	0.0393564	-0.0641081	-0.249146	-0.125625	0.0331262	-0.360875	-0.0667997	0.0270251	-0.166197	-0.218653	0.0579686	-0.246577	0.0684994	0.29436	0.253388	-0.0912968	-0.244437	-0.296148	0.255221	0.00699068	-0.0810625	0.22284	-0.038826	-0.0756439	-0.210758	-0.474484
chr1_151960401_151962702	-0.255063	-0.181184	0.0460136	-0.0353406	0.109119	-0.152814	-0.375091	-0.287119	0.231052	-0.0728139	-0.243513	-0.216843	-0.194712	0.308619	-0.0757712	-0.174728	0.0390403	0.0646547	-0.0505725	0.300313	0.0409356	0.126354	-0.231127	-0.0121222	0.0331551	-0.060611
chr8_101773669_101775469	-0.22306	-0.236565	0.058078	-0.0298112	-0.430784	-0.228718	0.119832	-0.0402955	-0.0141103	0.147254	0.241955	-0.292935	0.167978	-0.238019	0.0449402	0.147376	0.17347	-0.108186	0.236084	-0.130708	-0.0242119	-0.186874	0.107777	-0.195747	-0.13904	-0.301649
chr1_28388799_28390899	-0.231407	-0.357931	0.286495	-0.137231	-0.457681	-0.432226	-0.484687	-0.24304	0.285708	-0.0330356	0.057747	-0.470056	0.265606	-0.267526	-0.103461	-0.0640659	0.308056	0.100737	-0.183855	0.414565	-0.040048	-0.0624724	-0.0404341	0.146606	-0.18907	-0.00894635
chr2_228271010_228273405	0.111665	-0.0257355	-0.438547	-0.153332	0.0564908	-0.14231	0.11111	0.00987581	-0.236942	-0.0821014	0.0941388	0.0140726	-0.0702585	0.0410367	0.0398223	0.0114498	0.0433836	-0.21774	0.127843	0.0103908	-0.271962	0.255585	-0.0692399	-0.116294	-0.0974504	-0.28267
chr4_74687209_74689702	-0.277904	0.0268642	0.0176014	-0.134253	-0.332261	-0.324032	-0.450221	-0.759415	-0.207092	-0.0961913	-0.477333	-0.211637	0.0934136	-0.0550846	0.3667	0.270104	-0.455714	0.139669	-0.451581	0.30413	0.195664	0.51783	-0.0770733	-0.063763	-0.172757	0.00149781
chr6_146678076_146680521	-0.0751506	-0.0532657	0.0189132	-0.243807	0.318733	0.290151	0.536054	-0.0502744	0.271684	0.0925136	0.133704	-0.0114433	0.307967	0.361343	0.121879	-0.236686	0.305458	-0.0590699	-0.0349493	-0.754498	0.517898	0.280753	0.290405	0.306601	-0.0519324	0.137343
chr12_76337207_76339441	-0.0521566	0.0880572	-0.370871	-0.114814	0.0957108	0.0803898	0.0393249	-0.292688	0.0238137	-0.120808	-0.301522	0.10813	0.244376	0.0390854	0.228666	0.166316	0.0203845	-0.0749988	-0.467366	-0.264593	0.371743	0.441918	0.00668922	0.289789	0.1512	0.0112962
chr11_108864698_108866572	-0.10852	-0.385682	0.0189406	0.0672289	-0.35938	-0.227578	-0.366391	-0.318899	0.338385	-0.178235	0.14262	-0.537257	0.150875	-0.096182	0.2923	-0.353464	-0.0729944	0.0303377	0.148252	0.438133	0.0647266	-0.264839	0.0642131	0.337615	0.272943	0.331868
chr2_225746880_225751748	0.167625	0.0361741	-0.355302	-0.312046	-0.400811	-0.622787	-0.212686	-0.399172	0.0535979	-0.127019	-0.722388	-0.208356	-0.0223091	0.137904	0.488604	0.269996	-0.113826	0.058375	-0.37262	-0.237769	-0.05394	0.121955	-0.267141	0.275644	0.266145	0.0108427
chr14_21289135_21290742	-0.436256	-0.110401	0.183167	-0.103596	-0.452137	-0.0100545	0.431132	-0.854702	0.0928012	-0.286373	-0.270531	-0.150061	0.321462	-0.0624841	0.396475	0.133221	-0.0197074	0.0372291	-0.174954	-0.481181	0.413431	0.360121	0.116265	0.152192	0.312466	0.164309
chr10_32428032_32429337	-0.217945	-0.145434	-0.0856695	0.00898814	-0.158426	-0.387367	0.312146	-0.126545	0.213014	-0.227604	0.0961898	0.199678	-0.148562	-0.135337	-0.314385	0.2809	0.364073	-0.0879873	0.0186701	-0.177051	0.292692	0.45628	0.227908	0.252817	0.119735	-0.0787439
chr8_97349415_97351321	-0.239304	-0.0415155	0.126025	-0.104603	-0.343329	0.313062	0.228527	0.273983	-0.0648315	0.262097	0.381148	0.0906573	-0.120091	0.113079	0.392476	0.28785	0.341792	-0.0705961	0.252758	-1.28793	0.412073	0.249606	0.220849	-0.00400553	-0.0405754	0.207648
chr14_56844094_56846037	0.0267066	-0.0476696	-0.0700529	-0.251254	0.0537238	-0.606095	-0.16644	-1.03289	0.312566	0.14762	-0.516872	-0.482812	0.136834	-0.307173	0.388473	0.207136	-0.0319413	-0.15646	-0.374877	0.62082	0.236559	0.246859	-0.0490209	0.0957808	0.177606	-0.49855
chr17_26383501_26385801	0.0775296	0.131853	-0.516114	-0.098435	-0.379831	-0.305798	-0.0385458	-0.506065	-0.349124	0.077043	-0.0829061	0.151452	0.495028	-0.588842	0.11108	0.342664	-0.188704	0.04958	-0.637153	0.264896	0.251048	0.0600941	-0.153959	0.169909	-0.0726556	-0.0133057
chr1_120529303_120532199	0.0604636	0.087277	-0.329091	-0.306193	0.199535	-0.0797494	-0.638086	-0.509411	-0.0413175	-0.102013	-0.64875	-0.151056	0.211722	-0.12647	0.140177	0.348961	-0.35794	-0.0860024	-0.240674	0.261281	0.24332	0.192265	-0.290028	-0.00748451	-0.0975902	-0.178323
chr5_82766593_82770426	0.0319003	-0.0829979	-0.401737	-0.0721509	0.166772	0.149413	-0.0340233	-0.048322	0.328347	0.103402	0.238474	-0.262029	-0.0446409	0.110647	0.122956	0.0790855	0.0926458	-0.0203628	0.126011	-0.204312	0.116941	-0.0652755	-0.343908	-0.395805	-0.359554	0.116941
chr1_67197297_67200008	-0.449883	0.0843922	0.301844	-0.499104	-0.346275	0.464598	-0.894696	-1.33162	0.338916	-0.0601428	-1.284	0.179961	0.0827856	-0.0401079	0.500039	-0.0133386	-0.552648	0.269453	-0.389923	-0.0362217	0.622452	0.362485	-0.519678	0.0496776	0.541323	-0.586206
chr1_8156097_8158502	-0.240305	-0.0810691	0.0305314	-0.128226	0.170676	-0.149751	-0.712701	-0.36063	-0.393422	-0.118961	-0.746541	-0.63101	0.0155205	0.0857602	0.286704	0.277068	-0.211468	-0.0869604	-0.137417	0.401803	0.114371	-0.0893434	-0.286229	0.0913012	0.149709	-0.0342235
chr3_12294542_12296342	-0.585341	-0.236673	0.261802	-0.00277671	-0.286445	-1.06576	0.0862392	-0.870085	-0.102591	-0.0985595	0.0849456	-0.132844	-0.0985069	0.026373	-0.120537	0.179479	-0.222459	-0.279405	0.0392655	0.608635	0.648773	0.243232	0.259318	0.346463	0.37117	0.0567021
chr22_37269087_37271104	0.115109	0.0489256	-0.364871	-0.316379	0.0673763	-0.174615	0.204343	0.145308	-0.213102	0.0951309	0.152644	0.242332	0.190625	-0.00949215	0.103253	0.0383612	0.257954	-0.513573	-0.0759154	-0.233545	-0.293118	-0.0461667	-0.161753	0.00264141	-0.125263	-0.532918
chr4_166135398_166137402	-0.489656	0.0650422	-0.150035	0.128482	-0.134833	0.308621	-0.0419949	-0.0154687	-0.0528697	0.502962	-0.39827	0.368667	-0.145674	-0.728169	0.0694061	0.558322	0.195746	-0.105486	-0.0859475	-0.126866	0.479178	0.290198	-0.0574599	0.149631	-0.0171667	-0.293468
chr10_49841819_49843337	-0.2643	-0.25121	0.063006	-0.0742645	0.231064	-0.044884	-0.133949	0.0286427	0.505742	0.0981413	0.0369445	-0.327956	0.00403726	0.0301399	0.173173	0.0625471	-0.110048	0.0302313	-0.0377431	0.175618	0.179138	-0.096908	-0.104713	-0.213719	0.176794	0.0906918
chr7_130609202_130611602	-0.0216904	-0.15619	-0.263517	-0.089207	-0.0936004	-0.140802	0.0396911	-0.116264	0.0418072	-0.165498	-0.122116	-0.252784	0.0689246	0.032675	0.111757	-0.0164928	0.0577022	0.00122135	-0.0241154	0.0211122	-0.245424	0.0940354	-0.0635494	-0.0571092	-0.0522567	0.0285167
chr13_44832145_44834420	-0.172977	-0.196005	-0.156153	0.0586323	0.282766	-0.0198123	-0.12613	0.0616845	-0.241163	-0.337162	0.155815	-0.197697	-0.359534	-0.148568	-0.0435225	0.183562	-0.0751351	-0.0772072	0.266926	0.451175	0.0314055	0.371688	0.0493625	-0.0287146	0.112226	-0.244939
chr7_65760499_65763302	0.0474084	0.223089	-0.316822	-0.46126	-0.29909	-0.160692	-0.695354	-0.998107	-0.310071	-0.23744	-1.3896	-0.175789	0.584034	-0.192818	-0.176513	0.497851	-0.162623	0.0892503	-0.177881	-0.285512	0.731871	0.660742	-0.191067	0.288702	-0.0107953	0.113876
chr8_97916601_97918160	-0.0464106	0.000198013	-0.50224	0.0143605	0.231001	0.499148	0.578329	0.252813	-0.175201	0.0482171	0.401491	-0.0668909	0.0136904	-0.150797	0.120175	0.397186	0.0387037	0.0184274	0.131618	-0.502112	0.339231	0.638143	0.157781	0.0730058	0.0896585	0.300952
chr1_78941198_78942903	-0.30145	0.132485	0.0437277	0.144351	-0.767288	-0.835321	0.383381	-0.515492	-0.427659	-0.875507	-0.289323	0.309168	0.861596	-1.62776	-0.0331023	0.246456	-0.606818	0.153371	-0.142724	0.839808	0.0592644	0.362303	-1.0539	-0.659144	0.0198133	-0.104543
chr7_66048100_66049600	-0.0515902	-0.509069	-0.936047	0.712593	-0.324172	-0.530659	0.478031	0.051367	0.138336	-0.399778	0.147358	-0.0520459	-0.292838	-0.532651	-0.820132	0.0597628	0.895653	0.251494	0.183273	0.307484	-0.491795	-0.281731	0.398894	-0.177356	-0.520149	0.342292
chr9_95734210_95735654	0.0667889	0.120988	-0.663741	-0.139528	0.144027	-0.110034	-0.0270264	-0.175593	-0.666413	-0.680985	-0.382493	0.24887	0.247459	-0.0130131	-0.0588396	0.32747	-0.296924	-0.0237487	-0.438169	0.00689538	-0.154332	0.0456196	-0.330352	-0.172312	-0.287823	-0.522389
chr6_24742668_24745945	-0.0811498	-0.0996704	-0.183141	-0.186087	0.108097	-0.0846976	-0.195286	-0.213668	0.000150905	-0.345975	-0.336973	-0.187381	0.0877049	-0.113618	0.119161	0.214351	-0.126905	-0.0141736	-0.0675129	0.0883732	0.31191	0.407096	0.0575695	0.347458	0.154278	0.150535
chr21_36366531_36368531	0.0697451	0.011805	-0.433986	-0.23565	-0.147457	-0.376944	-0.0191046	0.14184	0.0383235	0.0770435	0.0456097	0.099536	0.171223	-0.0765456	-0.0841536	0.347846	-0.101059	-0.052702	-0.143139	-0.161006	0.191898	0.15633	-0.160314	0.0105728	0.0235435	-0.0918612
chr12_12608611_12610806	-0.156696	-0.248305	-0.0717307	0.109648	-0.673974	0.294333	0.523686	0.465594	0.10924	-0.613684	0.326896	0.104071	0.258828	-1.1231	0.0371128	-0.00688241	0.237733	-0.188718	0.575718	0.105242	-1.24811	0.453997	-0.197454	0.145635	-0.969168	0.414795
chr3_72056972_72059764	0.0172297	-0.0148337	-0.404786	-0.18508	0.0536755	-0.100715	-0.168273	-0.462372	-0.138829	-0.00221109	-0.310642	0.012824	-0.0355604	-0.190535	0.040674	0.218185	-0.139391	-0.165352	0.223801	0.0353536	0.302453	0.0232605	-0.102503	0.186459	-0.0549351	-0.19854
chr16_57102886_57105636	-0.00851066	-0.0294679	-0.355013	-0.197379	-0.259041	-0.0630989	-0.124755	-0.27089	-0.476899	-0.444406	-0.106094	0.13613	0.169453	0.0756633	-0.0294254	0.0254007	-0.0675817	-0.150346	0.00424603	-0.16354	-0.28031	-0.121703	-0.296416	0.0141028	-0.218809	-0.268438
chr8_125826364_125828764	-0.0778377	-0.145167	-0.439712	0.0984483	-0.0615072	0.152581	0.145272	-0.0706903	0.15876	0.0471544	0.172088	-0.289507	0.0158959	-0.390979	0.205309	0.365149	0.217637	-0.00222603	-0.0768144	-0.0444646	0.380315	0.521744	0.165504	0.431484	0.424601	0.426615
chr7_111752100_111754000	-0.256483	-0.272174	-0.0334783	0.0391282	-0.0307199	-0.103981	0.363004	-0.0253707	-0.606319	-0.669473	0.0377703	-0.251418	-0.331745	-0.0438818	0.0298277	0.16085	0.260581	0.0546731	0.43657	-0.315458	-0.155659	0.0236245	-0.0937139	-0.225065	0.206855	0.325978
chr2_119702980_119704832	-0.181337	-0.151763	0.284526	-0.557647	0.00306843	-0.251357	0.115111	-0.732058	-0.0580537	-0.50434	0.0175854	-0.207632	0.190946	-0.373487	-0.0458255	0.256644	0.170747	-0.38492	-0.0712248	0.464752	-0.456537	0.460598	-0.394219	-0.0760159	0.250039	-0.261925
chr1_33514799_33517003	-0.184684	0.0438142	-0.473927	0.036935	0.275226	0.490967	0.190675	-0.106139	0.281452	0.189528	0.323272	-0.0335592	0.141998	-0.501749	0.119429	0.117084	0.127445	-0.339601	0.1832	0.185754	0.36966	0.0890763	0.174599	-0.248919	-0.278286	0.36966
chr8_116457351_116459562	-0.0385044	-0.0350474	-0.0468067	-0.39647	-0.115966	-0.36408	-0.66405	-1.15326	0.705978	0.18548	-1.07215	-0.0254303	-0.0713792	0.132445	0.250577	-0.348002	-0.166366	-0.0685968	-0.311037	0.607789	-0.336849	0.208327	-0.283012	-0.00273058	-0.0309467	0.126277
chr1_25088202_25089702	-0.0887114	-0.0761245	-0.644574	0.203922	-0.0135062	0.088052	-0.172119	-0.533856	0.184369	0.170644	-0.27367	0.305397	-0.617357	-0.222057	-0.107308	0.22361	0.253147	-0.275057	0.199381	0.240244	-0.291978	-0.0599051	-0.105445	0.333999	-0.307163	-0.014467
chr18_60450525_60452575	-0.167965	-0.287528	0.0186753	-0.141981	-0.217677	-0.464766	-0.222966	0.143493	0.764688	-0.363165	-0.035957	-0.0158549	0.214378	-0.0394821	-0.00724474	0.231762	0.22091	-0.199865	-0.244011	-0.160593	0.111286	-0.165099	0.031843	-0.0152089	0.230764	-0.84508
chr16_21374098_21376736	0.00677725	-0.253064	-0.483709	0.0676108	0.0679081	-0.501374	0.0472196	-0.0651051	0.0391889	-0.0781124	-0.0163799	-0.313725	-0.0448862	-0.0723023	-0.00881737	0.101334	0.0446842	0.0492095	0.035411	0.209092	0.368889	0.146682	0.432258	-0.024464	0.285106	0.168311
chr6_12264975_12267211	0.0191307	-0.29917	-0.128405	-0.174502	-0.0149432	-0.353731	-0.245761	-0.390918	0.420355	-0.168238	-0.116809	-0.517482	0.0103615	-0.0125184	0.279245	-0.0454029	0.188335	0.0567859	-0.0557318	0.0964086	0.253135	0.29575	0.197761	0.165487	0.154435	0.1008
chr9_140220239_140222411	-0.350364	-0.138425	-0.0305503	-0.052696	-0.224822	-0.290038	-0.0241192	-0.526903	-0.261063	-0.0225024	0.141904	-0.0637106	0.0347274	-0.254024	-0.223023	0.146783	-0.178761	-0.12955	0.171579	0.495981	0.201052	0.36135	0.0504593	-0.03707	-0.0710695	-0.253204
chr11_65707600_65710156	-0.333686	-0.102652	0.0510328	-0.20555	-0.0619544	-0.211411	0.300643	0.222519	-0.191459	0.159788	0.070899	0.0435362	0.171456	-0.447438	-0.0122054	0.324425	-0.12569	-0.0395753	0.211619	-0.126127	0.414413	0.0694074	-0.0311052	-0.00273561	-0.200199	-0.134897
chr18_51786218_51789455	-0.318094	-0.338161	-0.0156977	0.0320189	-0.179806	-0.294662	0.199403	-0.0628821	0.0946682	-0.148627	0.0418636	-0.266755	-0.0795033	0.0650475	0.0354445	0.0400776	0.108644	0.263759	-0.130145	-0.0365697	0.115906	-0.0656397	0.219089	0.013453	0.156945	0.418475
chr2_70742732_70744632	-0.0718562	-0.272554	-0.0474253	-0.20842	0.421475	0.0752258	0.083873	0.349277	0.124839	-0.727414	0.327972	-0.0440423	0.0956524	-0.0361628	0.236169	0.140362	0.158451	-0.242539	0.0562647	-0.364154	-0.104805	-0.243255	-0.12962	-0.0535443	-0.224975	-0.23686
chr1_41164001_41166003	-0.0520962	-0.0163856	-0.502966	-0.000850486	-0.280319	-0.00947294	0.208688	-0.538493	-0.248429	0.022231	0.167821	0.114338	0.102325	-0.527472	-0.241526	0.322885	-0.323735	0.0606381	0.00283949	0.489708	0.169201	0.185673	-0.0404849	0.229707	0.191655	0.115481
chr2_176865580_176867510	-0.158206	-0.238957	-0.427416	0.170117	-0.091848	0.377496	0.0209793	0.481231	-0.0156048	0.268235	0.314208	-0.331234	0.0255084	0.172388	0.0966361	0.0889391	0.0768347	0.267151	0.0424934	-0.438716	0.140203	-0.198556	0.169261	-0.0139413	-0.311444	0.142066
chr12_48261906_48263141	-0.0512519	-0.154961	-0.371338	-0.0857517	-0.415486	-0.381586	-0.161056	-0.0739856	-0.527877	-0.202489	0.0546736	0.147389	0.0729456	0.160848	-0.201206	-0.118231	-0.0786852	-0.00554326	-0.0736871	0.0961695	-0.253406	-0.304575	0.158371	-0.201959	-0.197713	-0.496862
chr8_18984569_18987457	-0.0648054	-0.0696727	0.0255438	-0.471105	-0.124495	-0.757096	-0.370531	-1.52367	0.283629	-0.165893	-0.626975	-0.194929	-0.0909234	-0.213256	0.373512	0.0716103	-0.220565	-0.0284113	-0.332952	0.635915	0.23859	0.333457	-0.4125	0.22953	0.0996299	-0.253884
chr6_117996469_118000211	-0.111103	-0.177155	-0.24894	-0.132962	-0.445332	0.0201796	-0.273948	-0.169276	0.108034	-0.0929322	-0.134926	-0.276732	0.0214557	-0.111361	0.0538865	0.173399	0.0850369	0.0946994	0.11611	-0.156494	0.241104	-0.024374	0.244514	0.117829	0.00303872	0.241104
chr1_198857699_198858603	0.115935	0.597272	-1.1829	-0.12267	0.280001	-1.28166	1.18853	-0.0197992	-4.63146	-2.02535	-1.55796	0.0858913	0.69912	0.925609	-0.969808	0.946652	-0.577114	-0.25136	-0.769747	-0.0892438	0.0445254	0.49401	0.645384	-1.14207	0.0445254	-0.122866
chr11_35050708_35053356	-0.265474	-0.207991	0.202356	-0.456172	-0.162687	-0.311655	-0.525403	-0.32244	0.163179	-0.254692	-0.544208	-0.321985	0.0883827	0.0768758	0.146247	0.0573179	-0.216528	-0.0361138	-0.257657	0.46346	-0.255943	0.321036	-0.124577	0.165222	0.0745639	-0.214098
chr6_6377011_6379718	0.186037	-0.210677	-0.838523	0.0714173	-0.243923	-0.160494	0.192476	-0.498538	-0.0592769	0.221237	0.335573	-0.204867	-0.369273	-0.288857	0.501148	0.23901	0.326702	-0.00961835	0.169378	-0.363624	0.319072	0.00981802	0.277426	0.178836	0.0743897	0.0524399
chr2_64750380_64753413	0.0235988	-0.313941	-0.259686	-0.170531	0.0446526	-0.0672287	0.112596	0.14463	0.142357	0.00718697	0.192777	0.167736	0.102047	-0.322279	-0.00958847	-0.0847586	0.0465758	0.033179	-0.066864	0.133952	-0.0904943	-0.197278	-0.199337	-0.180434	-0.0348004	-0.0904943
chr14_31752081_31754235	-0.0888626	-0.369239	-0.150692	-0.069876	-0.0428412	0.0559118	0.171794	-0.121102	0.0951288	-0.254318	0.392683	-0.204741	-0.151905	-0.145934	-0.0905884	0.105982	0.358504	0.0253943	0.393176	-0.289886	0.250424	0.124179	0.440334	0.0351841	0.164936	0.19886
chr18_43262125_43264244	-0.0887542	-0.265878	-0.681663	0.240287	-0.339892	-0.0725167	0.620666	0.214091	-0.144784	-0.0114281	0.26402	-0.446477	-0.0323639	0.300214	0.103373	0.162349	0.284938	0.149891	-0.0278146	-0.494109	-0.110689	0.148962	0.39733	-0.0240932	0.297964	0.215613
chr11_2501098_2503845	-0.402491	-0.34644	-0.0322776	0.0199807	-0.00552334	-0.356365	-0.00684014	-0.225705	-0.0952153	-0.514712	-0.0579048	-0.0801999	-0.153658	0.120152	-0.0540439	-0.223427	0.0103199	-0.114948	0.297955	0.197849	0.163406	-0.0307636	-0.0105682	0.0947833	0.22231	-0.0639256
chr1_158978598_158981502	-0.141598	-0.0421411	-0.127198	-0.431172	-0.122157	0.310423	-0.230813	-0.285548	0.332617	-0.0298049	-0.368342	0.244599	0.10208	-0.0523881	0.0793298	0.0745712	-0.421067	0.104002	-0.19275	0.0616233	-0.106278	0.151027	-0.208524	0.156569	0.096502	0.156755
chr10_33293577_33295435	-0.260536	-0.205755	-0.268358	-0.000262749	-0.0715202	-0.076218	-0.0931079	-0.227008	-0.30348	-0.159833	0.121975	-0.271031	0.0264702	-0.0886698	0.0855268	0.244684	0.28823	-0.229749	0.0163529	-0.0718136	0.219526	0.239811	0.0666727	0.112027	0.177499	0.00597528
chr6_139290945_139293318	0.116784	-0.110552	-0.421411	-0.310164	-0.237211	-0.200493	0.121912	-0.365985	0.20925	0.168854	-0.0442947	-0.105119	0.305914	-0.547258	0.319535	0.177663	-0.04321	-0.0411743	-0.306394	0.240042	-0.0816378	0.10187	0.0899181	0.373665	-0.219368	-0.0438627
chr18_33057118_33059925	-0.278498	-0.148724	-0.184154	-0.118947	-0.285712	-0.0579564	-0.275796	-0.731286	-0.225515	-0.196047	-0.0163928	-0.165243	0.100373	-0.119953	0.110144	0.335182	0.105991	-0.324967	-0.0759666	0.0344392	0.0400832	0.356191	0.156987	0.0291437	-0.0432277	-0.139745
chr11_102790108_102792108	-0.0340977	-0.368418	0.0590719	-0.316086	-0.774639	-0.537551	0.235711	-0.702067	-0.775728	-0.137243	-0.361007	-0.915381	-0.0328958	-0.0500808	0.215847	-0.163112	0.342447	0.158894	0.499588	-0.0553055	-0.488871	0.137483	0.398431	-0.377446	0.260771	-0.00894081
chr2_112789683_112792294	-0.204061	-0.254834	-0.276382	-0.0424531	-0.270543	-0.944307	0.318378	-0.395525	-0.361954	-0.293344	-0.0355367	-0.246572	-0.053237	-0.173399	0.246787	-0.101675	0.232224	-0.00124253	0.0538552	0.0432593	0.271603	0.367961	-0.0103608	-0.0141254	0.0288234	0.061095
chr20_8053377_8054877	0.160813	-0.218098	-1.03499	0.16508	-0.40459	-0.16999	0.0286312	-0.0296566	0.234867	0.468695	-0.62217	-0.988101	-0.207298	0.0773735	0.289952	0.0474213	0.261933	0.311937	0.194096	0.0126874	-0.675223	0.0970134	-0.54521	-0.124463	-0.392348	-0.432691
chr1_786201_788501	-0.717332	-0.0404258	0.131937	0.277178	-0.0231246	0.161667	1.25368	0.589171	-1.63133	-0.286046	1.20936	0.238896	-0.400881	0.0674501	1.47568	-0.0927396	0.234442	-0.238261	-1.20599	-0.0785965	-0.352046	0.0393775	-0.148403	1.50607	-0.182112	-0.794388
chr10_33273731_33275937	-0.128317	-0.181373	-0.332765	-0.163204	-0.187298	-0.359034	-0.30893	-0.721654	0.0635127	0.188499	-0.269143	-0.371331	0.210212	0.116492	0.00165784	-0.00764053	-0.160404	0.00808327	-0.0647112	0.267641	0.365129	0.0616216	0.127046	-0.00450844	0.140801	0.153834
chr16_15962809_15964809	0.0486224	-0.0322422	-1.7737	0.402415	-0.730051	-0.0253244	0.301852	0.190712	-0.945077	-0.297963	0.305481	0.286529	0.16038	-0.255846	0.297126	0.24942	0.5479	0.0545153	-0.0554607	-1.28456	0.576859	0.678524	-0.0402555	-0.0733325	-0.0430349	0.0118825
chr21_27842031_27843431	0.16319	-0.325041	-1.21939	0.418233	0.00154818	0.0297178	-0.507713	-0.0457216	-0.76952	0.162346	0.353485	-0.83673	-0.706981	-0.341459	0.78633	0.362691	0.500129	-0.341122	0.309831	0.26731	0.309351	0.637493	0.724676	0.325243	0.725318	-0.151859
chr7_130614599_130616402	-0.435114	-0.49993	0.264074	-0.260951	-0.138906	-0.208627	-0.358847	-0.178067	0.193751	-0.974985	-0.453132	-0.447975	0.102277	-0.113802	-0.0290324	0.23125	-0.13374	0.207294	-0.111149	0.294877	-0.352875	0.00718609	0.0528697	-0.0882662	-0.185503	-0.0605148
chr13_49457790_49459604	-0.336582	-0.277682	0.0117775	-0.201333	-0.257541	-0.207426	-0.227797	-0.648105	0.334917	-0.312864	-0.646765	-0.386037	0.246161	-0.137925	-0.218763	0.0742772	-0.151727	-0.0776694	0.115078	0.536604	-0.0907935	0.0729011	-0.15845	0.258963	0.2148	-0.237694
chr8_6725364_6727601	0.152702	-0.176361	-0.826694	-0.117654	0.346565	-0.496501	-0.0385548	-0.153923	0.471165	-0.0247016	-0.437699	-0.281709	-0.269467	0.449572	0.177659	0.209884	0.00412558	-0.147965	0.165341	-0.307441	0.282379	0.0539098	0.0742056	0.0573837	0.122428	0.0831311
chr21_39722662_39725081	0.156125	-0.123947	-0.76352	-0.281111	-0.159481	-0.709281	-0.139651	-0.341082	-0.0576467	-0.203874	-0.213082	0.0427691	0.120393	-0.185611	0.0398977	0.278864	-0.18419	-0.104272	-0.0526745	0.0448246	0.453379	0.379269	0.35924	0.132568	0.265788	0.262199
chr3_156200859_156202903	-0.828387	-0.670136	0.597438	-0.0921154	-0.462959	0.252261	-1.05939	0.648775	0.448217	-0.323512	-0.0547059	-0.14583	-0.0574616	-0.237228	-0.488779	-0.148667	-0.481944	0.729678	-0.140905	0.971138	-0.465489	-0.53099	-0.215068	-0.271142	-0.504571	-0.604049
chr19_1131243_1133963	-0.158487	-0.274856	-0.616561	0.0936983	-0.386979	-0.361218	0.0359712	0.280756	-0.18002	-0.522778	-0.106863	0.122795	0.09976	-0.342115	0.0323828	0.168634	0.0564317	0.0579262	-0.0038684	-0.191946	-0.0331416	-0.230432	-0.069555	0.0882487	-0.0502471	0.207188
chr1_30183997_30186299	-0.212585	-0.177888	-0.19933	-0.279302	-0.65421	-0.500062	0.0455614	-0.31851	-0.500594	-0.198979	0.0794116	0.00124473	0.314839	-0.298885	-0.0886522	0.176678	0.0677166	-0.151206	0.163797	-0.185532	0.165737	0.0626019	-0.0292395	-0.085079	0.0501773	-0.400015
chr7_83866001_83868100	-0.477389	0.00272478	-0.0822129	-0.083813	-0.345991	0.16634	0.0748445	-0.185886	1.05863	0.791462	-0.386706	-0.242464	0.0250997	0.154367	0.836156	0.612405	0.0542812	-0.379751	-0.191741	-0.868354	0.397715	0.829447	0.208581	0.367923	0.0171475	0.0313367
chr6_24748883_24750711	-0.212441	-0.224931	-0.446264	-0.0421752	-0.116003	-0.303859	0.0202713	0.0989489	-0.23136	0.198463	0.141273	-0.134155	0.146971	-0.0710101	-0.285451	0.0943963	-0.00760111	0.135551	-0.115957	0.237256	0.304092	0.0492424	0.163936	0.0463426	0.171676	0.456706
chr7_104591498_104592800	-0.223561	-0.00767751	-0.619054	-0.0919531	-0.00873901	-0.462723	0.188252	-0.269156	0.0987929	-0.163222	-0.152315	0.174915	0.296238	-0.0427899	-0.0166855	0.178484	-0.427454	-0.25404	-0.108833	0.200165	0.323282	0.55697	-0.165765	0.12559	-0.0275034	-0.0173147
chr8_97717807_97720172	-0.599491	-0.65253	0.306218	-0.00731268	0.114166	-0.186533	0.5562	-0.353363	-0.156241	-0.0458769	0.53937	-0.786244	-0.254641	-0.00600864	0.136508	-0.357487	0.64308	0.160631	-0.059336	0.523497	-0.0337377	0.271885	0.438324	0.223485	0.329955	0.494794
chr3_105716023_105718223	-0.31583	-0.256708	-0.270952	-0.0553814	-0.372096	-0.838261	-0.656559	-0.325233	-0.110459	-0.522196	-0.223311	-0.139433	-0.0831936	0.479638	-0.073115	0.0793477	-0.150934	-0.141562	-0.289675	0.318927	-0.0912798	0.270406	0.0161741	0.0147922	-0.102592	-0.255694
chr2_46413807_46414980	-0.637596	-0.677258	0.215851	-0.0437833	-0.212197	0.122068	-0.298028	0.180957	-0.357001	-0.494865	0.301434	-0.348885	-0.0214175	-0.0545507	-0.120224	-0.18263	0.0624016	0.169968	0.305337	0.190001	-0.266434	-0.765831	0.130945	-0.413122	-0.40676	-0.686632
chr2_102162680_102163932	-0.279516	-0.206531	-0.346268	-0.0983791	0.189605	-0.0690886	0.0823932	-0.115631	0.0957262	0.0448845	0.221408	-0.308871	0.0763408	0.349742	0.042584	0.0482791	0.133009	-0.49771	0.134063	0.0225632	0.0254598	0.478794	0.110333	0.155369	0.118935	0.0745558
chr16_82190192_82191845	-0.0477535	-0.535078	-0.527902	0.233045	-0.0728328	0.174734	0.564105	0.249074	-0.0962926	0.134791	0.941004	-0.445094	-0.200579	-0.988076	0.382511	-0.18706	0.453609	0.314269	0.288732	0.381687	0.229175	0.195354	0.449248	0.131459	0.35878	0.354549
chr17_79527001_79529701	-0.18433	-0.168438	-0.591206	-0.0826696	0.239719	-0.247851	0.0913918	0.0277719	-0.128049	0.213663	0.0749011	-0.0882373	-0.109879	0.0247746	-0.0572895	0.2261	0.0240014	-0.227902	0.183973	0.0244579	0.0306011	-0.126474	-0.239561	-0.253063	-0.250858	-0.145009
chr5_142640886_142642610	0.275395	-0.088235	-1.37487	-0.0488502	0.512439	-0.0445067	-0.59558	-0.145591	1.80634	0.0463451	-0.494928	0.0360641	0.567077	-0.524979	0.307549	0.0187411	-0.198465	-0.773733	0.0166707	0.551075	0.158687	0.890046	-0.20748	0.250109	-0.2269	-0.0791238
chr6_148886880_148888580	-0.695127	-0.311951	0.244371	-0.366587	-0.0405916	0.280653	-0.173808	0.439277	-1.09771	0.35363	0.0430747	0.108444	-0.175657	-0.2452	-0.153366	0.0239165	0.0951962	-0.166535	0.263439	0.249762	0.145631	0.365774	0.874353	0.106805	0.251113	0.306784
chr1_234866897_234868297	-0.366501	-0.211773	-0.259318	-0.129872	0.0424443	0.282894	0.37179	0.0570819	0.317433	0.0311757	0.266216	0.260614	0.220677	-0.211222	-0.35738	0.170126	0.0640152	0.0201573	0.113637	-0.280626	0.389918	0.061026	-0.04109	0.110699	-0.116621	0.0610821
chr1_10543699_10545498	-0.132884	-0.404741	-0.576253	0.133126	-0.112584	-0.14302	0.347247	0.0435201	-0.229339	-0.528941	0.223806	-0.00399329	0.136781	-0.0401218	-0.838599	-0.0540108	0.488743	0.223031	0.137507	-0.0493372	-0.0253752	-0.438119	0.0490983	-0.114458	0.024755	-0.0535945
chr5_169878510_169880410	-0.275604	-0.226434	-0.397556	-0.0475849	-0.330791	-0.687196	0.0320086	-0.772554	0.00821315	0.459477	-0.00306166	-0.734969	-0.0171008	-0.0074819	0.113198	0.235954	0.164308	-0.273273	0.188227	0.331138	0.217773	0.429024	-0.178534	0.0374502	0.232659	0.012106
chr4_157867335_157869002	-0.250222	-0.135784	0.0101578	-0.475123	-0.364141	0.186045	-0.324458	-0.534018	0.215067	0.54369	-0.219096	-0.117752	-0.151176	-0.573149	0.308268	0.740172	0.0612554	-0.575226	-0.181203	0.48881	-0.990163	-0.189108	-0.123649	0.386559	-0.0714385	0.299592
chr2_152903064_152904199	-0.515969	-0.148381	-0.14405	-0.115674	-0.104313	-0.453372	-0.162577	-0.216023	-0.554508	-0.359706	-0.0900216	-0.0746188	-0.210401	-0.458367	-0.0320906	0.26557	-0.258522	-0.0833547	0.016421	0.835364	-0.334722	0.510136	-0.850959	-0.0410129	-0.355463	-0.262736
chr15_50343200_50344514	-0.104376	0.0263649	-0.541385	-0.307216	-0.454906	-0.602358	-0.916339	-0.346263	0.818645	0.400065	-0.509635	0.127418	0.523533	0.26898	0.361617	0.0389681	-0.470159	-0.27133	-0.818846	0.239818	-0.219386	-0.0500947	-0.55656	-0.309788	-0.294126	-0.309692
chr4_166176002_166178398	-0.462301	-0.478823	-0.453693	0.264274	-0.101075	0.0830981	-0.539646	-0.217535	0.383265	-0.134346	-0.0994554	-0.112538	-0.0869366	-0.149345	-0.335077	-0.0778251	-0.0472319	0.188425	-0.0656857	0.686215	-0.138041	-0.37955	-0.0390599	0.0438017	-0.357471	0.290575
chr1_179143599_179146003	-0.118743	-0.269083	-0.567078	-0.156669	0.133833	-0.0236002	-0.27042	-0.149419	-0.6329	-0.296449	-0.0181366	-0.123095	-0.218909	0.0938922	-0.0484731	0.0863473	-0.00392367	0.239448	-0.197492	0.172206	-0.00243716	-0.260454	-0.136172	-0.134045	0.0713757	-0.0621577
chr10_126028647_126031219	-0.270573	-0.168354	-0.436822	-0.206385	0.0551386	-0.107471	-0.0276148	-0.141002	0.0868125	-0.281991	0.195454	0.175924	0.244305	0.179503	-0.123549	0.146592	-0.255232	-0.308706	0.028016	-0.0868532	0.274726	0.0670391	-0.125899	0.209977	-0.0217154	0.0157662
chr1_212574697_212576897	-0.487722	-0.401962	-0.320971	0.119163	-0.166371	0.209014	0.408354	0.0527021	0.476814	-0.184945	0.331491	-0.229251	0.39463	-0.247243	0.142489	0.297546	0.252009	0.085209	-0.415147	-0.280243	0.446614	0.255156	0.383846	0.410338	0.141705	0.183198
chr16_72223292_72224892	-0.184171	-0.409141	-0.444672	-0.0604806	-0.0389601	-0.370302	0.0507242	-0.72765	0.48168	0.0150013	0.207676	-0.453662	0.113272	-0.185004	0.0932029	0.0696174	0.117734	-0.162811	0.252254	0.155396	0.423224	0.128575	0.189592	-0.193807	0.10401	-0.0222052
chr17_28018288_28020501	-0.336442	-0.487947	-0.916425	0.362676	-0.225373	-0.0123924	0.033294	-0.225311	-0.309688	-0.199725	0.335665	-0.297173	-0.0593739	-0.297901	-0.0290748	0.143184	0.376629	0.0757559	-0.0447339	0.132688	0.384296	-0.0640417	0.318017	0.330861	0.282833	0.394078
chr1_231966901_231969203	0.191041	-0.203994	-0.381521	-0.673507	0.262878	-0.724417	0.633555	0.448078	-0.42859	0.26766	0.517645	-0.615449	-0.0410593	-0.254215	0.066718	0.558532	0.596495	-0.391762	0.377503	-0.296761	0.0110043	0.443368	-0.20818	0.185047	0.20648	0.095319
chr4_99849210_99852410	-0.149533	-0.318117	-0.637941	-0.0752189	0.0620875	0.105275	-0.0327139	-0.187484	-0.143898	-0.250282	0.0479478	-0.389675	0.103144	-0.187018	0.111351	0.245687	0.228274	-0.0984118	0.055116	-0.068468	0.223709	0.425376	0.283279	0.258212	-0.020336	0.216692
chr21_39648292_39651181	-0.254791	-0.422857	-0.157614	-0.311139	-0.0892463	-0.21911	-0.0864699	-0.626999	-0.204127	-0.184914	-0.0977791	-0.520833	-0.180703	0.0910549	0.300126	0.00952818	-0.0502855	0.163655	0.0301219	0.157336	0.227993	0.239872	0.44183	0.124178	0.271398	0.237108
chr15_91293000_91294264	0.271945	-0.0696698	-1.09717	-0.256063	0.371335	-0.196625	-0.504618	-1.55288	0.958429	0.348824	-0.87688	-0.325784	0.140658	0.145498	-0.173076	-0.06383	-0.0660115	0.102834	-0.886327	1.12604	-0.474837	0.087423	-0.513585	-0.128232	-0.269213	0.0096217
chr15_50356200_50360031	-0.356676	-0.358219	-0.0838033	-0.341832	-0.675154	-0.785497	-0.400095	-0.425474	0.190882	-0.181254	-0.362398	-0.448323	0.342961	-0.153468	0.278527	-0.0961502	-0.0315722	0.166993	-0.285935	0.226969	0.0116465	0.230547	-0.408317	0.0117396	-0.209581	-0.246908
chr19_6272943_6275260	-0.0901199	-0.151142	-0.656002	-0.349845	0.0121975	-0.17475	0.0726975	0.0261571	-0.16833	0.11511	-0.0506049	-0.0238408	0.0671078	-0.0383808	0.112351	0.370314	0.038198	-0.202549	-0.0160849	-0.307115	-0.0216334	-0.0559865	-0.138192	-0.100135	-0.303631	-0.47947
chr2_225757880_225760580	-0.361562	-0.2925	-0.107141	-0.37021	-0.685965	-0.458199	-0.47436	-0.612704	-0.914452	-0.456207	-0.651272	-0.561241	0.0436986	0.188737	0.397116	0.0407493	-0.256139	0.415237	-0.108168	-0.159989	0.0108694	0.0811419	-0.148852	-0.0925852	-0.141947	0.172377
chr10_99483519_99485276	-0.417901	-0.278915	-0.513494	0.00330814	-0.452383	-0.426914	-0.0541627	0.0954989	0.0767507	0.0640161	0.150166	0.0531674	0.256114	-0.149484	-0.24357	0.121421	0.186119	-0.105552	-0.464526	0.346311	-0.171719	0.175719	-0.112715	-0.172189	0.187394	-0.290221
chr10_75925596_75930137	-0.15895	-0.394016	-0.538783	-0.147565	-0.105246	-0.355948	0.0410527	0.0295594	0.0546458	-0.264041	0.109229	-0.367663	-0.106585	0.182287	0.174189	0.142127	0.0680021	0.0362118	0.0763242	-0.204894	0.0231932	0.0769696	0.037353	0.0160512	0.0187279	0.0743223
chr15_94912670_94915103	-0.449311	-0.0770646	-0.426249	-0.191738	-0.708311	-0.181224	-0.442361	-0.574507	0.121657	0.361475	-0.381349	-0.307305	0.258099	0.328462	0.140123	0.410843	-0.664068	-0.0065888	-0.0151751	-0.14439	0.284512	0.489887	-0.0914422	-0.0665789	-0.233621	-0.149233
chr8_97937743_97940236	0.0498833	-0.443978	-0.494616	-0.27365	-0.158783	-0.597028	0.318024	-0.238664	-0.21366	-0.285678	0.0828954	-0.640165	0.146205	-0.525004	0.4203	-0.11142	0.140578	0.0405698	0.40736	0.121577	0.27173	0.345756	0.283225	0.131946	0.0845882	0.0283246
chr8_133907210_133908415	-0.790939	-0.732515	0.100898	0.0586277	-0.0455256	0.274853	-0.00890533	0.0711753	0.0191406	-0.261153	0.294818	-0.681362	-0.0136278	-0.222344	0.234511	-0.0778227	0.591444	0.165542	0.206832	-0.203173	0.393248	-0.0839291	0.0931753	-0.168401	0.24075	-0.131142
chr15_90391243_90395627	-0.38655	-0.266318	-0.610622	-0.0431842	-0.271824	-0.493707	0.205107	-0.306615	-0.513241	-0.00747205	0.162215	-0.125874	0.086526	-0.120484	0.140681	0.242063	0.141206	-0.201156	-0.090362	-0.072601	0.339363	0.226807	0.174657	0.135876	0.0245165	0.168423
chr3_50663472_50665923	-0.442084	-0.472463	-0.260752	-0.112299	-0.23442	-0.0693594	-0.361805	-0.295365	0.0800318	-0.359212	0.176181	-0.222905	-0.0271387	0.20725	-0.0630457	-0.0121625	0.0426515	0.0219598	-0.220208	0.273599	-0.148694	-0.0618005	-0.0246911	0.0528373	0.310965	0.321683
chr3_142568559_142570659	-0.448383	-1.0039	0.19563	0.00817166	-0.574027	-0.0286817	-0.604484	-0.239269	0.840033	-0.33236	0.219678	-0.971683	0.39794	0.0764928	0.143095	-0.690319	0.737513	0.363471	-0.0388694	-0.0176407	0.0528196	-1.12602	0.181999	-0.552409	0.670312	-0.532599
chr10_23800932_23802542	-0.417558	-0.294277	-0.0896047	-0.434159	0.237571	-0.102879	-0.044828	0.0969382	0.488392	0.0684393	-0.0765796	-0.0470812	0.125783	-0.172022	0.0382779	-0.0876197	-0.0633785	-0.512991	0.378422	0.340609	-0.199036	0.424283	-0.258501	-0.0874515	-0.0854184	-0.195576
chr21_39660354_39663233	-0.334644	-0.301198	-0.440935	-0.229371	-0.251664	-0.301781	-0.220757	-0.857172	-0.087423	-0.290005	-0.372201	-0.338782	-0.0340492	0.11544	0.232405	0.229035	-0.0572223	-0.18493	0.0137367	0.0243677	0.171788	0.346954	0.106157	0.128012	0.30464	0.142725
chr7_76217599_76218899	-0.152334	-0.456168	-0.960153	0.122558	0.203881	0.435011	0.260819	0.0821589	0.842211	-0.00583759	0.237579	0.0382421	0.306222	-0.519202	-0.1561	-0.186602	-0.117401	0.0520053	0.0259364	0.5569	-0.00129038	-0.0865424	0.231183	-0.20636	0.214849	-0.232086
chr6_34337683_34338883	-0.0648543	-0.260826	-1.1202	-0.106919	-0.296868	-0.456511	-0.185391	-0.417974	-0.331174	-0.480593	-0.417002	-0.0719755	-0.183108	0.304755	-0.169631	0.0661501	-0.0519394	-0.156518	0.187619	0.0746475	-0.266712	0.372341	-0.0270792	-0.0690107	0.201031	-0.0946604
chr7_106357294_106360202	-0.51798	-0.111635	-0.140475	-0.519747	-0.359958	-0.191576	-0.28127	-0.90402	0.21043	0.416315	-0.270605	-0.0262947	0.255968	-0.3328	0.257695	0.349971	-0.530321	-0.0791529	-0.246518	0.351452	0.460666	0.523012	-0.247464	0.218531	-0.0713281	-0.00457853
chr2_208099980_208102405	-0.316676	-0.261056	-0.401204	-0.320076	-0.13677	-0.0498545	-0.192876	-0.471024	0.201406	-0.0356374	-0.245413	0.0232195	0.235436	-0.433053	-0.130593	0.226097	-0.241869	-0.0894588	-0.0410738	0.451295	0.26385	0.247692	0.0623323	0.180787	0.31445	0.0863317
chr3_188497772_188499874	-0.42761	-0.395059	-0.318194	-0.207744	0.0884469	0.225	0.40509	-0.0170255	0.312043	-0.188218	-0.0242305	-0.175528	0.0448045	-0.0835664	0.411228	0.103222	-0.098594	0.0089029	0.0725452	-0.283014	0.335817	0.232751	0.251846	0.249623	0.489935	0.404393
chr22_41361104_41363695	-0.397935	-0.428145	-0.492051	-0.0694826	-0.655286	-0.668966	-0.107658	-0.458983	-0.435686	-0.479415	-0.194853	-0.0929392	-0.0438118	-0.219013	-0.23908	-0.0647351	0.102734	0.0912648	0.325094	0.140487	0.0982847	-0.02815	-0.245888	0.0198854	0.0421432	-0.108839
chr3_141993903_141996562	-0.353996	-0.524393	-0.604269	0.0313437	0.0349173	0.280331	-0.0673609	0.150229	0.265331	-0.37537	-0.100447	-0.291801	-0.0161213	-0.171299	0.212418	-0.0768157	0.217695	0.257564	-0.00900618	-0.122634	0.229429	0.127342	0.107521	0.0809498	0.199596	0.0808452
chr21_39677705_39679331	-0.286366	-0.329225	-0.379753	-0.201411	-0.147852	-0.167308	0.0807009	-0.9886	0.43949	0.0992316	-0.436301	-0.776592	-0.0574234	0.0283199	0.794404	0.172996	-0.270584	0.177273	-0.2536	0.185206	0.332192	0.658172	0.33039	0.526605	0.0124901	0.164176
chr1_52154899_52157603	-0.170453	-0.0433661	-1.07903	-0.181764	-0.154269	0.444179	0.15235	0.0157024	0.265202	0.295647	-0.616283	0.296692	0.169587	0.328757	0.11803	0.251505	0.0417475	0.046708	-0.510503	-0.742524	0.000316968	0.240546	0.166749	0.25484	-0.0874537	-0.00195891
chr17_642701_644401	-0.20459	-0.529138	-0.459638	-0.209374	0.226053	0.223343	0.279974	0.606857	0.314195	-0.0688281	0.32969	-0.226655	0.0246485	-0.000862088	0.0889338	-0.1863	0.438677	-0.0301534	0.184757	-0.293045	-0.334392	-0.493506	-0.16526	-0.113912	-0.162391	-0.326234
chr20_46059999_46062299	-0.169807	-0.441866	-1.11311	0.19124	-0.234055	0.202987	0.274067	-0.059633	-0.222455	0.138528	0.421983	-0.394108	-0.0203514	-0.0333837	0.646896	-0.394024	0.504337	0.29711	-0.565578	-0.0408976	0.176764	0.39858	0.300556	0.430559	0.447613	0.365232
chr3_18781864_18783364	-0.595296	-0.29221	-0.0334632	-0.536955	-0.519711	-0.499496	-0.242682	-0.281941	1.05431	-0.173729	-0.792611	0.16388	0.286043	-0.193508	0.300759	0.313753	-0.21386	-0.166252	-0.334794	-0.15602	-0.0172681	0.212297	-0.459747	0.271367	-0.0972794	-0.393351
chr21_30516631_30518681	-0.418564	-0.632482	-0.149947	-0.145274	-0.341646	-0.145149	-0.065306	-0.428002	-0.0364363	0.00909744	0.0297278	-0.658631	-0.145847	-0.523065	0.320233	0.00950957	0.00909225	0.281253	0.0846502	0.622805	-0.0790786	-0.218612	0.244747	0.145398	0.181459	0.222345
chr4_3203159_3205159	-0.40442	-0.460748	-0.597453	-0.00962196	-0.505021	-0.0113778	0.407111	0.584791	-0.122805	-0.294832	0.375599	0.0840143	0.148008	-0.664782	0.148639	0.285476	0.172608	-0.079187	0.0511794	-0.145955	-0.141533	0.284329	0.452731	0.229644	0.120332	0.215528
chr21_39591462_39594581	-0.335929	-0.344889	-0.554146	-0.0619966	-0.227646	-0.145324	0.837967	-0.585319	-0.0733345	-0.00618576	0.26101	-0.821344	0.590602	-0.282342	0.333848	0.396233	0.461939	-0.0857995	-0.223104	-0.370034	0.840195	0.998843	0.674107	0.545147	0.539786	0.388019
chr8_48453962_48455262	-0.228327	-0.482657	-0.350966	-0.31075	0.183187	-0.580716	-0.0692874	-0.520969	-0.167879	-0.0887392	0.191014	-0.415922	-0.134016	0.0306392	-0.203059	-0.0790255	-0.233046	0.168716	0.07548	0.790232	0.0489863	-0.120213	0.0988811	-0.21913	-0.137906	0.107764
chr6_14841721_14843221	-0.415842	-0.764276	-0.409384	0.032606	-0.3157	-0.204479	-0.0730998	-0.133218	0.699966	-0.430143	0.126232	-0.368397	0.0228296	-0.226416	0.175846	-0.240709	0.177823	0.403528	-0.237253	0.292748	0.104491	0.124147	0.593972	-0.00179354	0.166699	0.154967
chr21_39681505_39683805	-0.0364114	-0.457761	-1.35119	0.0109559	-0.125925	-0.593368	0.237574	-0.246434	-0.245493	-0.103927	0.178186	-0.597695	-0.130982	-0.0225863	0.239748	0.277593	0.252083	-0.0833783	0.182066	-0.116848	0.406064	0.362008	0.22723	0.140277	0.489872	0.328862
chr10_33644096_33645296	-0.408744	-0.389122	-0.274784	-0.375095	0.279368	0.159635	0.49691	0.351591	0.360336	-0.311376	-0.259759	-0.306626	0.0521944	-0.262301	0.46242	0.490204	0.0363932	-0.158276	0.14288	-0.456888	0.344622	0.679522	0.453525	0.347946	0.515727	0.266539
chr14_21316235_21317637	-0.498673	-0.469383	-0.938907	0.188722	-0.21322	-0.61913	-0.379778	0.10163	-0.221885	-0.415972	-0.437613	-0.519715	0.260319	-0.10245	0.067204	0.393977	0.109537	-0.244392	-0.205614	0.241134	0.242305	0.456621	0.45015	0.316151	-0.135687	0.201186
chr13_33026691_33028413	-0.863605	-1.23442	0.173616	0.090857	-0.521956	-0.116479	-0.503175	-0.13302	1.22803	-0.422875	0.667015	-0.709702	-0.567765	-0.401539	0.15373	0.249298	0.668738	-0.0425046	-0.0808236	0.730569	-0.95672	-0.791172	0.282005	0.184569	-0.176082	-0.243848
chr2_102133010_102134907	-0.528704	-0.449203	-0.377475	-0.150256	0.15553	0.100363	0.428488	0.379961	0.429792	-0.484978	-0.169752	-0.403027	0.467874	-0.417682	0.308479	0.66312	-0.150598	-0.080487	0.148011	-0.53569	0.801765	0.532686	0.579102	0.301753	0.164513	0.0999333
chr13_41855699_41857304	-0.311499	-0.553368	-0.586551	-0.225355	-0.328708	0.0733956	0.09378	0.0212302	-0.101943	-0.306537	-0.00757171	-0.416837	-0.359056	-0.153618	0.249956	0.119208	-0.0531985	0.559168	-0.000438164	0.0548142	0.00737717	0.347616	0.090077	0.350159	0.624142	0.731361
chr12_26451141_26452906	-0.511017	-0.395656	-0.32431	-0.544405	0.0817722	0.187527	-0.998166	-1.03375	0.427316	-0.338923	-1.31976	-0.256888	-0.214147	0.128333	0.0353135	-0.0564889	-0.0731622	0.390395	-0.315396	0.362041	0.115095	0.313818	-0.609978	0.141579	0.0112785	-0.163033
chr1_54696108_54697508	-0.671386	-0.475363	-0.392727	-0.259166	0.0070277	-0.173969	0.208701	0.108202	0.0483714	-0.00059498	-0.0795752	-0.175665	0.0105409	-0.164306	-0.496942	0.402728	0.172358	-0.243478	0.258628	0.236134	-0.061079	0.242363	-0.00560896	-0.0718326	0.135863	-0.20335
chr7_75637800_75639403	-0.425377	-0.497339	-0.697354	-0.176751	-0.246044	0.119087	0.200855	0.160793	0.401899	-0.579521	0.285697	0.202737	0.236324	0.188379	0.068737	-0.0270306	0.3902	-0.0514977	-0.280293	-0.727555	0.0777536	0.155182	0.0510531	0.17053	0.0744213	-0.0959339
chr5_146782718_146784910	-0.543914	-0.404774	-0.771106	-0.28512	-0.302416	-0.160517	-0.0925665	-0.375262	-0.0990719	-0.34592	-0.125487	-0.0149468	0.186579	-0.0245395	0.0373035	0.114839	-0.0401574	-0.0847638	-0.155052	-0.0192613	0.476122	0.51157	-0.0753259	0.362424	0.486351	-0.155135
chr1_151839498_151841401	-0.785638	-1.25017	0.183787	-0.00510153	0.200692	0.0794356	0.03978	-0.269356	0.952797	-0.586422	-0.418487	-1.07643	0.0869245	0.0204911	0.0720487	-1.00759	1.01621	0.709506	-0.19713	0.375973	-0.475535	-0.989568	0.0674617	-0.472234	-0.243497	-0.200025
chr1_186113603_186116803	-0.090146	-0.477821	0.120312	-1.47514	-0.387355	-0.304242	0.253161	-0.177196	-0.381603	-0.135372	-0.295997	-1.04215	0.188417	-0.136643	1.21344	0.859697	-0.638931	-0.124926	-0.112237	-0.206674	-0.305663	0.462943	0.822015	-0.0651126	1.30742	-0.600188
chr6_127422583_127424691	-0.111227	0.350733	-0.208316	-1.58937	-0.212896	0.575558	-0.208929	-3.53164	0.552855	-0.641889	-2.00041	-0.160547	0.549165	1.02456	1.20148	0.97012	-1.45034	0.316438	-1.44591	-1.00497	0.682932	0.67732	-0.53395	0.837473	0.400601	-0.380524
chr8_8774251_8776269	-0.957063	-0.99053	-0.180585	-0.156794	0.0350233	-0.175837	-0.0198137	0.481381	0.412482	-0.447265	0.0144843	-0.722075	-0.0517674	-0.180968	-0.0607855	0.173371	0.362024	0.188708	0.297099	-0.00560597	0.343919	0.0387958	0.200132	0.108586	0.0436566	0.0252465
chr17_53769601_53772001	-0.283775	-0.490948	-0.907307	-0.529796	-0.415037	-0.811542	-0.480603	-0.39555	-0.777951	-0.0564517	-0.392046	-0.346713	0.158783	-0.149016	0.17725	-0.145508	0.158334	-0.0259638	-0.152018	0.324852	0.286625	0.0411677	-0.0968543	0.190029	0.449463	0.031614
chr18_43829448_43831926	-0.920569	-1.70731	0.205631	-0.353135	-0.163035	0.205552	-0.178261	0.148763	0.558314	-1.24683	0.74642	-0.695654	-0.486226	0.058849	-0.0693485	-0.851327	0.859747	0.746409	0.504658	-0.0671076	-0.882604	-1.30651	0.249518	-0.843044	-0.558813	-0.162887
chr17_33667874_33669601	-0.64543	-1.38513	-0.172572	-0.318472	-0.250193	-0.467368	0.166825	-0.523076	0.810387	-0.866264	0.425148	-1.03921	-0.242645	-0.549048	0.00294584	-0.209177	0.53331	0.635359	0.476195	0.392265	0.174692	-0.276378	0.264812	-0.13568	0.304152	0.0736204
chr12_50146561_50149108	-0.838248	-0.748793	-0.725969	-0.295852	-0.121231	-0.697494	-0.378314	-0.479046	-0.315697	-0.42174	-0.0269588	-0.490381	0.0786859	-0.00476161	-0.056211	0.337892	0.297253	-0.0431977	-0.307785	0.188505	0.428271	0.339075	0.0390275	-0.147227	-0.069422	0.112068
chr17_13323001_13324901	0.0108981	-0.851385	-0.25862	-1.87627	-0.0722393	-0.0689921	-0.197776	-0.0161329	0.0541279	0.378095	0.0852682	-0.635229	-0.153766	-0.549617	0.730203	0.494762	0.31694	0.417363	-1.09367	0.473014	-1.05633	-0.175356	0.330176	0.133824	0.560733	-0.25206
chr2_188450332_188452132	0.00759277	-0.45092	-1.79215	-0.972656	-0.326678	-0.8795	-0.58977	-0.42004	0.578558	0.696184	-0.910209	-0.419983	0.158872	0.296806	0.5725	-0.0718281	-0.216983	0.0352915	-0.891047	0.536372	-0.103826	0.720669	-0.0900218	0.40433	-0.0277782	-1.37207
chr7_158502498_158505400	-2.83859	-1.56344	-0.749335	0.244916	-2.87221	-1.07317	-0.0463698	-0.829569	-0.942933	-2.38221	-0.256826	0.557041	0.326009	0.236438	-0.0546608	0.0893545	0.0772426	-0.122756	-0.10404	-1.00463	0.350979	0.723469	0.562482	0.33536	0.714916	0.586472
chr9_138943800_138945074	-1.90781	-0.733084	-1.28976	0.330363	-1.75785	-1.51602	3.3193	1.08875	0.598883	1.55457	-0.760505	1.26692	0.750896	-1.92309	0.329906	0.327331	0.174881	0.497882	-0.539749	-0.884977	0.00503872	0.162042	1.23515	-0.785252	-1.44099	0.661241
chr20_1542499_1545099	-1.75666	-2.99344	-0.377545	-0.432321	-0.231816	-0.53493	-0.153246	0.0293358	0.933805	-1.57771	1.0099	-1.49878	-0.613979	-0.512464	-0.00802203	-1.06505	1.22579	0.950621	0.577461	0.944417	-0.635031	-1.95146	0.703447	-0.516477	-0.338077	-0.406139
chr10_45553719_45555232	-2.29797	-2.73349	-0.386562	-0.855744	0.280827	0.127105	-0.0624271	0.0957754	1.42416	-1.07726	0.675741	-1.13072	-0.222265	-1.08038	0.293313	-0.422664	0.944145	0.326974	0.415704	0.875893	-0.176708	-0.819204	0.216947	-0.253492	-0.464494	-0.742185
chr9_138936728_138939539	-1.28078	-1.61124	-0.894628	-2.0521	-1.96365	-2.38319	1.32352	-0.500258	-0.568282	0.273322	0.0723572	0.525612	0.00991888	-2.60088	1.12632	0.278489	0.283796	0.0898902	0.838688	-0.551842	0.267435	0.489306	1.052	0.502795	-2.05591	-0.143114
chr6_29943675_29945575	-4.11829	-5.34287	-0.103435	0.629572	-1.72822	2.14749	1.95019	-2.05271	0.925174	-6.06148	5.58475	-7.05387	-1.31234	-0.968712	-1.61388	1.18613	1.83421	2.17902	-0.380585	6.13002	-2.79774	-2.65014	-9.53355	-10.9187	-5.17721	-4.83359
chr6_33081375_33083721	NA	NA	NA	NA	NA	NA	NA	NA	NA	NA	NA	NA	NA	NA	NA	NA	NA	NA	NA	NA	NA	NA	NA	NA	NA	NA

## Sheet: Fig3b,d
peak_coords	TB__22	TB__26	TB__30	TB__41	TB__25	TB__32	TB__34	TB__36	TB__37	TB__38	TB__39	TB__13	TB__14	TB__16	TB__17	TB__18	TB__19	TB__20	TB__23	TB__24	TB__1	TB__3	TB__4	TB__5	TB__6	TB__7
chr10_44932967_44935347	-1.46507	-1.88649	-0.293099	-2.5607	0.156858	-0.0134977	0.0922215	0.298048	0.125908	-1.07711	-0.08657	-0.418615	0.406178	-0.0534987	0.564641	-0.29446	0.0650702	0.226451	0.36087	-0.856637	0.13668	0.21407	0.413128	-0.29094	0.0265681	-0.496217
chr19_40587153_40588444	-1.2393	-1.33038	-1.66186	-0.9419	-0.542417	0.653402	0.198082	-0.0164004	-0.0144347	0.31835	0.0220529	0.0608996	0.0187757	0.419939	-0.236477	-0.250736	0.0778471	0.0944923	0.256663	-0.441403	0.0924511	-1.13819	0.796624	-0.618058	-0.170526	0.0924511
chr5_359586_361824	-0.995916	-1.19239	-1.24393	-1.16393	0.251326	-0.552444	0.797427	-0.05334	-0.256211	-0.102807	0.1771	-0.315243	0.212882	-0.370693	0.541709	-0.112063	0.170879	-0.0589361	0.409378	-0.477913	0.634581	0.311859	0.272121	-0.0203382	-0.150979	0.88971
chr6_162604411_162606711	-1.34223	-0.882318	-0.727862	-1.11865	-0.450482	-0.3883	-0.553831	-0.798387	-1.61558	0.15885	-0.348334	-0.622289	0.0260416	-0.0781943	0.7688	0.00168961	-0.230743	-0.479358	0.128176	0.485876	0.194547	0.561316	0.0347466	0.279106	0.343631	0.0378647
chr12_106177260_106179260	-0.78145	-1.21562	-1.00067	-1.13407	0.120474	-0.0506792	-0.3055	0.309764	-0.0480183	-0.665666	0.413381	-0.028342	-0.231274	-0.0433936	0.196321	-0.101259	0.302669	-0.234824	-0.09231	0.232413	-0.492549	0.089635	0.172938	0.00775431	0.74312	0.227561
chr3_75290397_75291703	-1.17075	-1.50567	-0.419016	-0.74743	-0.0109382	-0.385842	-0.438563	-0.264179	-0.00948674	-1.29193	0.112499	-0.590615	-0.549538	0.145508	0.117274	-0.426675	-0.155753	0.780579	0.30078	0.37844	-0.190935	-1.06035	-0.967442	-0.630471	-0.106539	-0.73572
chr5_172242277_172243593	-1.39096	-1.61143	-0.784458	-0.189625	-0.0315931	-0.455758	-0.211322	-0.37582	0.122087	-1.04322	0.106778	-0.578187	-0.607794	-0.333909	0.0809006	-0.325103	0.456131	0.207047	0.443825	0.657089	-0.0918405	-0.253061	0.157343	-0.119847	-0.451497	-0.333839
chr8_8117762_8119562	-0.874018	-1.54972	-0.556156	-0.59073	-0.43763	-0.0857425	-0.0268007	0.360472	0.107668	-0.181605	-0.0834992	-0.803858	-0.272631	-0.941601	0.0396605	-0.225228	0.462514	0.65338	0.488387	0.599377	-0.567661	-0.776782	0.715195	0.0202596	-0.264902	0.387477
chr1_218641799_218643000	-0.551708	-1.12184	-0.82359	-1.16296	-0.029218	-0.375969	0.436359	-0.405351	-0.367958	-0.441448	0.471076	-0.439226	-0.0033363	-0.182994	0.241972	-0.419564	0.0477214	-0.0313594	0.242108	0.544678	-0.594501	0.622148	0.773973	-0.131731	-0.17203	0.189077
chr2_41724620_41726448	-1.33215	-1.26075	-0.148202	-0.751074	0.34976	-0.0846851	0.210664	0.282108	0.0363037	-0.160363	0.693624	-0.304793	0.576186	-0.44756	-0.831078	0.689569	0.99298	-0.253907	-0.695518	0.274121	-0.363696	-0.899656	0.504287	-0.215412	-0.262838	1.25164
chr10_14226258_14227764	-1.04719	-0.746386	-0.466847	-1.16381	-0.225524	0.0164217	0.0756646	0.498885	-0.990148	0.1194	0.293459	0.152736	0.671759	-1.00188	0.192576	0.357165	-0.380697	-0.604191	0.293668	0.318861	0.0189709	0.291532	0.526259	-0.823517	0.748368	-0.0837527
chr6_162602595_162603895	-1.53192	-0.872954	-0.120162	-1.1785	-0.200966	-0.0692418	-0.0577727	-1.39062	-2.11958	0.136452	-0.365052	-0.884826	0.0283027	-0.413347	0.51987	0.256978	-0.138334	-0.223729	-0.0447733	0.899859	-0.0996652	0.151523	-0.0941726	0.256955	-0.0146069	0.0627639
chr10_19962937_19964943	-1.01619	-0.61605	-0.995988	-0.84882	-0.201396	0.231947	-0.949096	-1.54487	0.639289	0.154888	-1.33973	-0.16737	0.17354	0.261702	0.420724	-0.0586759	-0.612495	0.276103	-0.505468	0.211939	0.363234	-0.044512	-0.959648	-0.228695	0.0593207	-0.379876
chr12_40315547_40317608	-0.817947	-0.560536	-0.540996	-1.09634	-0.258785	-1.74986	-0.405628	-0.84386	1.30082	-2.09315	-1.5676	0.557531	0.329047	0.562765	0.663184	0.336072	-1.18008	0.544674	-1.33085	-0.482343	0.546415	0.05111	-1.44136	0.291031	-0.563706	-0.969148
chr2_56071080_56072780	-0.69688	-0.522833	-1.138	-0.896864	-0.146107	-1.20242	-0.610841	-0.561306	-1.4765	0.184164	-0.947581	-0.615101	0.467907	0.349451	0.418712	-0.627973	0.261683	-0.043058	-0.857208	0.645588	0.0261623	0.384436	-0.700349	-0.0651595	-0.250381	-0.515027
chr22_45553689_45556283	-0.110199	-1.36604	-0.39196	-2.93326	0.162878	-0.175243	-0.591909	-1.43053	-1.44103	-3.3512	-0.701984	0.0936717	0.0652754	-0.517316	-0.390788	0.200275	0.0597999	0.161504	0.31222	0.0153585	-1.17715	0.182048	0.112392	0.0664657	0.192061	-0.149236
chr15_35350100_35352229	-0.740693	-0.962934	-0.818281	-0.894068	-0.330676	-0.479898	0.357127	0.0252652	-0.184543	-0.899189	-0.112186	0.0441242	0.0492424	0.176757	-0.0823344	-0.14711	-0.0838222	0.427412	0.108171	-0.49244	0.472377	0.0930815	0.216885	0.471556	0.00798567	-0.522273
chr5_34585793_34588802	-0.597502	-0.695051	-0.349891	-1.67537	-0.0593285	-0.736095	-0.321086	-0.181526	-0.384955	0.147098	-0.0824933	0.266218	-0.0691316	0.487605	0.438058	0.125807	0.844657	-0.457817	-1.12937	-0.506023	0.203634	0.81636	1.04937	0.445403	0.686797	-0.551534
chr15_35315045_35317000	-0.701869	-1.05331	-0.662154	-0.959587	-0.614666	-0.545581	0.000518413	-0.63333	-1.06549	-1.24112	-0.425076	-0.0912715	0.118075	-0.290747	0.147747	-0.4194	0.354535	0.150527	0.239101	-0.208567	-0.293057	-0.323284	0.190579	-0.218829	0.173762	-0.0551743
chr7_68647599_68650606	-0.658621	-0.657385	-0.333381	-1.77684	-0.559869	-1.13397	0.63523	-0.581598	0.261308	-0.166055	-0.0343986	0.201437	0.433009	-0.158789	0.292142	0.814192	-0.115364	-0.0998859	-0.772834	-0.593908	0.269496	1.02335	0.67167	-0.0882024	0.360909	-0.278105
chr18_19880618_19883218	-0.612265	-0.720921	-0.283177	-1.6163	-0.440481	0.00148168	0.335846	-0.314034	-0.257846	-0.0309233	-0.38683	0.201088	0.058526	-0.552915	-0.385154	0.0292659	-0.513584	0.943773	-0.302634	0.521634	-0.122711	0.256684	-0.12961	-0.261063	0.513597	-1.25097
chr3_99224040_99225457	-0.974277	-1.42706	0.106213	-0.735643	0.498235	-0.876273	-0.38405	-0.109451	0.624747	-0.547083	-0.13802	-1.18352	-0.328146	-0.655179	0.739578	-0.230815	0.412962	0.0451004	-0.0511723	1.2512	-0.183632	-0.213896	0.116409	-0.135638	0.0920874	-0.490559
chr16_19304912_19306737	-0.513455	-0.992285	-0.716308	-0.924229	0.676632	-0.114519	0.258854	0.599344	0.376244	-0.399095	0.0128171	-0.123594	-0.0335211	-0.054852	0.484338	-0.461487	0.181353	0.339895	0.104631	-0.436763	0.528149	-0.12756	0.189858	-0.334678	0.456156	0.411255
chr3_122908451_122910251	-0.75594	-0.972846	-0.316998	-0.688366	-0.0695052	-0.241165	0.951153	0.0728083	0.842045	-0.103576	-0.180665	-0.737916	-0.398543	1.13625	0.110718	-0.759403	0.345319	0.757654	-0.340713	-0.113367	-0.920243	0.120919	-0.408397	-0.439561	0.662836	-0.234377
chr11_131962608_131965429	-0.0744909	-0.691323	-1.49672	-0.988445	0.362152	0.140991	0.216598	-0.416441	-0.514775	-0.0260226	0.471306	-0.574127	0.109302	0.917692	0.237417	0.0747008	-0.473587	0.290072	-0.21268	-0.36879	0.0206226	0.103666	0.718502	-0.405096	-0.0214313	0.622392
chr3_27211795_27213227	-0.823169	-0.935041	-0.680264	-0.585089	-0.422598	-0.689434	0.381295	0.16505	0.492553	0.332133	0.746636	0.141872	-0.298969	0.0469919	0.561124	-0.453198	0.0346173	-0.530534	0.406376	0.0917204	0.100864	0.535084	0.818633	0.35727	0.736035	0.903443
chr5_95632486_95635095	-0.634132	-0.684886	-1.18432	-0.560105	-1.10885	-0.653654	-0.46624	-0.40685	-0.290408	-0.205736	-0.701321	-0.277033	0.0325424	0.226021	0.430233	0.0344598	0.014691	0.546268	-0.609916	-0.397266	-0.00335393	0.276635	-0.162234	0.0191111	0.0346889	-0.0660933
chr18_19861629_19863529	-1.2867	-0.635234	0.00606245	-1.51295	-0.305747	0.330439	-0.17636	-0.269122	-0.763025	-0.606563	-0.431173	0.381766	0.454681	-0.455626	-0.0680464	0.127207	-0.238728	0.272437	-0.671276	0.197585	-0.101229	0.769574	-0.670096	-0.391111	0.141672	-1.60051
chr2_11015907_11017632	-1.20059	-0.965579	-0.543097	-0.309786	-0.395479	-0.748853	0.429711	0.315933	0.358976	0.0876703	0.368136	-0.14154	-0.349479	-0.0365292	0.764966	-0.139605	0.550674	-0.243779	0.0681536	-0.472861	0.218865	0.173417	-0.17034	0.277756	0.0432379	0.191342
chr4_93022198_93024798	-0.31824	-0.333731	-0.736768	-1.22861	-0.246674	-0.633333	-0.121821	-1.39123	-1.17902	-0.277312	-0.489201	-0.210422	0.535712	0.52022	0.481078	-0.693936	-1.35776	0.244853	-0.414657	0.894915	-0.637262	-0.156478	-0.604773	-0.928196	-0.0785881	-0.0440056
chr7_68720696_68722599	-0.582768	-0.67263	-0.178935	-1.27144	0.245381	-0.469011	-0.169129	-0.112007	-0.18675	-2.08457	0.0825044	0.239343	0.563995	0.160567	0.69012	0.708105	-0.369046	-0.65637	-1.25629	-0.0804265	-0.156994	0.837715	0.924741	0.68871	0.77844	0.113497
chr1_81390001_81392203	-1.00099	-0.537509	-0.0696929	-1.07722	0.0560995	-2.6168	0.0249867	-0.719166	-0.116638	-0.697283	-2.48701	-0.381122	0.109913	-0.100714	1.23371	0.635973	0.0639289	-0.81965	-0.210499	-0.531545	0.496158	0.553875	0.372885	0.642279	-1.33569	-0.242011
chr10_26041619_26044719	-0.329303	-0.785749	-0.748233	-0.709229	-0.759472	-0.213492	0.000307978	0.408782	0.485865	-1.36013	-1.01575	-0.43076	0.641538	-0.193839	0.974893	-0.300589	-0.167035	0.536325	-0.139454	-0.92108	0.10732	0.7998	0.363355	-0.105756	0.785086	-0.0237003
chr6_10081336_10083623	-0.965186	-0.626683	-0.685835	-0.577297	0.0997633	0.058449	-0.0336035	-0.433756	0.523515	-0.424726	-0.393484	-0.0655117	0.430101	-0.0307093	0.328696	0.0981702	-0.40876	-0.187071	-0.377671	0.212756	0.156545	0.0818348	-0.593802	0.0564801	0.36023	-0.165512
chr3_55019572_55020803	-0.814113	-0.794811	-0.415422	-0.914489	0.505079	0.391527	0.126651	0.385487	0.693788	0.638658	0.0819767	0.0147961	-0.123493	0.0419005	0.125008	-0.134355	-0.0337174	0.00185503	0.0599124	0.0480929	0.119252	-0.213869	0.108678	0.121578	0.0561631	0.0949699
chr3_42028497_42029697	-0.911919	-0.742867	-0.625224	-0.546042	-0.231223	-0.441147	0.260455	-0.136715	-0.232912	-0.325003	-0.0970616	-0.172717	-0.0440111	0.206738	-0.217018	0.0870567	0.0123061	-0.222762	0.310773	0.0396347	-0.595706	-0.135393	-0.421408	-0.384991	-0.176224	0.0950206
chr12_68772008_68774708	-0.7992	-0.895763	-0.764852	-0.330762	-0.256903	-0.0674888	-0.15442	0.00623212	-0.397141	-0.680262	-0.0844784	-0.206454	-0.137778	-0.061166	0.186813	-0.296738	-0.00865665	0.162522	0.190601	0.170857	-0.275688	-0.253347	-0.11505	-0.135024	-0.0398563	-0.235829
chr20_20252599_20254499	-0.488656	-0.89369	-1.06216	-0.331019	-0.114529	-0.115882	-0.00525005	0.0315573	0.265435	-0.343376	0.317905	-0.488406	-0.0464123	0.209187	0.314103	0.0729201	0.23148	-0.0474909	0.234741	-0.480121	0.165051	-0.202042	0.242651	-0.00243848	0.0209021	-0.170905
chr2_21454180_21456265	-1.04882	-0.67313	-0.27067	-0.773309	-0.0769339	-0.289926	0.000968366	-0.221003	-0.868223	-0.183498	-0.274065	-0.360233	0.181766	0.0548816	0.0804418	0.226348	0.0931877	-0.0798787	-0.562653	0.36614	-0.26391	0.260755	0.093281	-0.0086534	0.170397	0.287877
chr5_84085586_84088296	-0.488383	-0.458703	-0.441318	-1.45671	-0.177074	-0.782148	0.144874	-1.08341	-0.697906	0.265222	-0.290999	0.00858398	0.0836758	0.363396	0.386244	-0.0587211	-0.619549	-0.122184	-0.219272	0.177827	-0.268903	-0.170538	-0.0694349	-0.514966	0.0106859	-0.184465
chr4_184909302_184911802	-0.350069	-0.666397	-1.49528	-0.410009	-0.462685	-0.718167	0.459798	-0.0505549	0.262892	-0.238087	-0.0945562	-0.0887601	0.0348796	-0.490956	0.215449	0.259922	-0.10185	0.185601	0.000505024	-0.0147904	0.160906	0.24793	-0.244264	0.0702985	0.420233	0.0879558
chr20_51298199_51299699	-0.686629	-0.884821	-0.14995	-0.770512	-0.385729	-0.596683	0.00326832	-0.0621133	-0.766615	-1.0505	-0.0970988	-0.864633	0.771162	-0.260539	0.505849	-0.550044	0.149124	-0.209326	0.187744	0.270663	-0.131109	0.555431	0.224704	0.493676	-0.0178704	0.26324
chr1_218671798_218673501	-0.58575	-0.501155	-0.509722	-0.959491	-0.712619	-0.473326	-0.108493	-1.32678	0.643209	-0.131913	-0.673356	-0.180537	0.38435	0.259462	0.342433	-0.250483	-0.434272	0.242285	-0.516828	0.153589	-0.312236	0.636863	-0.442863	-0.147577	-0.0196149	0.238007
chr20_11432200_11434099	-0.304781	-0.844718	-0.616795	-0.855902	-0.151299	0.118316	0.120771	-0.140572	-0.326914	-0.958959	0.124399	-0.573376	0.163069	-0.0124556	0.270636	0.0801599	0.0606366	0.382178	-0.22668	-0.144168	-0.171964	0.14188	0.32934	0.39627	0.473109	0.248074
chr20_58802099_58805999	-0.337706	-0.749808	-1.36692	-0.230194	-0.322936	-0.671684	0.130325	-0.489187	-0.0260172	-0.947994	-0.369127	-0.47836	0.230702	0.499207	0.32918	-0.370347	0.241468	0.111674	0.12788	-0.691403	0.547523	0.17255	0.0029148	0.388417	0.348529	0.530174
chr18_19864925_19866425	-0.453188	-0.59032	0.107315	-1.98285	0.145054	0.706605	-0.232212	-0.00586743	-0.38663	-0.297951	-0.562544	0.115676	0.647566	-0.998644	-0.107515	-0.503995	-0.189168	0.504796	-0.265504	0.796789	-0.792797	0.4453	-0.914252	-0.981298	0.284027	-1.83418
chr1_230706198_230709802	-0.682655	-0.662624	-0.663808	-0.456311	-0.0766897	-0.0761687	0.359761	0.00646067	-0.203218	-0.365029	-0.0735773	-0.320765	0.0391458	0.559178	0.33771	0.0359311	-0.0312137	0.162283	-0.195099	-0.587171	0.159257	-0.009564	0.255639	0.0297864	0.243608	0.040322
chr4_147025306_147028413	-0.578845	-0.681101	-0.277438	-1.01271	-0.422845	-0.529419	0.229954	-0.593252	-0.0856646	-0.628495	-0.118409	0.246998	0.263405	0.366295	0.337445	-0.596298	0.0986663	-0.135889	-0.405608	-0.175015	-0.428276	0.0457112	0.191622	0.19657	0.224276	0.260362
chr7_157637899_157639607	-0.722312	-0.396344	-0.790933	-0.601907	-0.305149	-0.466922	-0.0999997	-0.0810123	-0.971294	-0.330329	-0.345569	0.0586299	0.313916	0.271662	-0.0029242	0.33314	-0.057608	-0.258096	-0.0271927	-0.631527	0.181591	-0.178495	-0.356155	-0.0636199	-0.522664	-0.481108
chr6_134658791_134660097	-1.18262	-0.926242	-0.26371	-0.337193	0.340026	0.35643	-0.121837	-0.388333	0.487451	0.156882	0.13647	-0.422154	-0.0771024	0.0223192	0.183274	-0.331783	0.199809	-0.0599069	0.220466	0.265078	0.427728	0.0450027	-0.0134577	-0.105563	-0.103889	-0.161419
chr20_56573999_56575975	-0.470613	-0.847117	-0.830221	-0.352403	-0.231299	-0.114197	0.483018	0.295718	-0.111903	-0.298048	0.365791	-0.295841	-0.0537928	-0.249723	0.467054	-0.144859	0.0316628	0.0796304	0.344036	-0.178166	-0.0590129	-0.265895	0.397208	0.161028	0.137326	0.0778048
chr6_54062311_54064011	-0.645245	-0.367777	-0.481934	-0.839404	-1.04575	-0.362766	0.0581508	-2.90258	0.374402	-0.189719	-1.53687	-0.350701	0.255386	0.338048	0.500925	0.00205418	-0.870479	0.124039	-0.28752	0.288249	-0.13199	-0.066179	-0.356079	0.560125	0.189342	-0.372366
chr17_60972501_60973901	-0.46806	-0.669743	-0.57613	-0.730743	-0.210314	-0.81878	-0.14149	-0.350496	-0.169563	-0.657933	0.0931751	-0.194164	-0.0420738	0.153885	0.0749452	0.353753	0.0296459	-0.150486	-0.196357	-0.0291473	0.034757	0.206529	0.131508	0.0384299	0.431665	0.380994
chr8_138994260_138996279	-0.235692	-0.346188	-0.434107	-1.09448	0.545138	0.18589	0.422382	0.329511	-0.736917	-0.31044	0.520712	-0.210525	0.998787	0.0119491	0.766467	-0.714547	0.111167	-0.848743	-0.208568	0.0940137	-0.189478	0.0782754	-0.606738	0.455584	0.599879	-0.76212
chr2_138785120_138787332	-0.402218	-0.972405	-0.447147	-0.342161	0.155083	-0.278727	-0.457837	-0.806826	0.557988	-0.506948	-0.423741	-1.21582	0.0162309	0.159962	0.263448	-0.605142	0.491174	0.496689	0.117374	0.276083	0.261099	-0.262662	-0.35857	-0.113982	0.136947	0.0422874
chr7_25682700_25684299	-0.512034	-0.919437	-0.220134	-0.664655	-0.28929	-0.358566	0.449593	0.247236	-0.120612	-0.194904	0.362177	-0.513798	-0.438623	0.294318	0.346214	-0.308051	0.359201	0.412156	0.172133	-0.323549	-0.254461	0.0233195	0.45946	-0.202733	0.542625	0.244082
chr3_114982403_114983672	-0.695751	-0.412443	-0.425651	-0.347681	-0.149055	-0.954594	-0.470585	-0.192582	0.195976	0.268753	-1.15546	-0.572882	0.195974	0.776213	0.827447	-0.47715	0.779656	-0.455392	-0.40016	-0.673707	0.275207	0.514186	-0.157213	-0.0929046	0.0690923	-0.0217988
chr10_129331419_129333737	-0.570275	-0.753833	-0.533595	-0.433545	-0.0670858	-0.163376	-0.2127	0.0535295	-1.01664	-0.408213	0.521686	0.0188551	-0.504266	-0.0357333	0.13458	-0.246756	0.452229	0.343369	-0.200656	0.0383793	-0.0465104	-0.529943	-0.237273	-0.573201	0.484933	-0.332949
chr2_205119780_205122580	-0.53031	-0.786739	-0.263893	-0.768298	-0.512595	0.0122554	-0.112452	-0.0627428	-0.595851	-0.514173	-0.133251	-0.402748	-0.0228669	-0.20898	0.0957981	0.0949231	0.176918	0.504896	-0.141909	-0.0960314	-0.292917	-0.124939	0.230484	-0.107608	0.415681	0.138179
chr4_147031863_147033203	-0.744058	-0.607418	-0.0751195	-0.930908	-0.39054	-0.51505	0.605379	-0.222396	0.203809	-0.0659395	-0.106512	0.0860969	0.436777	-0.0361234	0.446349	-0.4972	-0.50028	0.162591	-0.305649	0.20744	-0.0123107	0.32878	0.244797	0.00431494	0.304278	0.0680379
chr1_230643501_230646801	-0.505219	-0.710333	-0.579831	-0.512483	-0.219363	-0.548391	-0.296768	0.247911	-0.26412	-0.911902	-0.485227	-0.323763	0.221419	-0.00104982	0.29816	-0.0421307	-0.0125956	0.0699813	-0.0941967	-0.115826	0.0253892	-0.0707888	0.0346945	0.132477	0.0934157	-0.280757
chr5_89985586_89987089	-0.952472	-0.508079	-0.0947662	-0.733629	-0.753773	-0.530577	-0.781166	-1.07231	-0.998268	-0.560741	-1.04309	-0.345733	-0.0991038	0.410133	-0.422781	0.178108	-0.0789082	0.212567	-0.460758	0.606474	-0.582698	-0.0194169	-0.719185	0.771708	-0.480253	-0.15134
chr14_97371486_97373366	-0.520663	-0.745746	-0.605161	-0.354757	0.419667	0.28135	-0.127545	0.231819	0.390019	-0.549637	0.243245	-0.0406826	-0.480436	0.285321	0.290065	-0.486444	-0.0488954	0.169976	0.339701	-0.0286056	-0.112443	-0.032946	-0.407918	-0.299867	0.342072	0.344822
chr16_66618737_66620909	-0.334811	-0.769997	-1.12575	-0.167698	-0.709683	-0.0413859	0.280829	0.035017	-0.70762	-0.349555	0.590605	0.0303225	-0.040611	-0.18594	-0.213779	-0.565777	0.290123	0.322145	0.245328	0.118188	-0.208946	-0.383411	0.116618	0.246964	0.338941	-0.0364042
chr3_31306327_31308827	-0.457805	0.217803	-0.325464	-1.76609	-1.40198	-1.26236	-1.41655	-4.41752	-1.01021	0.373338	-2.70285	-0.026341	0.214134	0.592881	0.773269	0.521755	-1.24673	0.361499	-1.24211	0.0516337	0.695605	-0.188199	-0.994481	0.243815	-0.233352	-0.721492
chr16_20704198_20706009	-0.130253	-0.547689	-0.998428	-0.601256	0.575549	0.0177583	0.460112	0.114046	-0.501922	-0.186557	-0.151905	-0.557736	-0.0479921	-0.250723	0.473026	-0.0410314	-0.111197	0.183409	-0.0807557	0.433	-0.197722	-0.205122	-0.248779	0.368719	0.251855	0.161996
chr4_190486598_190489403	-0.370333	-0.563478	-0.983694	-0.377713	-0.12925	-0.238102	-0.0353024	-0.726123	-0.354129	-0.588208	-0.395422	-0.459897	-0.119435	0.10183	0.214765	0.242609	-0.0712977	0.09787	0.162453	-0.168897	0.257106	0.251583	0.0692469	0.0652405	0.253823	0.108719
chr7_17108996_17111003	-0.874223	-0.678991	-0.176538	-0.486052	-0.653935	-0.66526	-0.348585	-1.10006	-0.676794	-0.29362	-0.661031	-0.542821	-0.0959004	-0.289559	0.430324	0.0398139	-0.0493434	0.170424	-0.107265	0.444327	0.254796	0.336201	0.285725	0.0833716	0.212534	0.0507167
chr15_100455200_100457700	-0.23859	-0.534123	-1.104	-0.466019	0.0146081	-0.335099	-0.28079	-0.413006	-0.373062	-0.832976	-0.310544	-0.130042	0.222519	0.240467	-0.188786	-0.143141	-0.161372	0.0423212	-0.0257519	0.143784	0.0541665	-0.0192999	-0.167183	-0.0566383	-0.121403	-0.657367
chr2_21477905_21480305	-0.615314	-0.578946	-0.711676	-0.287417	-0.904004	-0.247724	0.288909	-0.760054	-0.366095	0.0925282	0.288032	-0.204597	0.176402	0.18073	0.334468	-0.360023	0.233704	0.142719	-0.268476	-0.234927	0.207332	0.328221	0.331687	0.256798	0.262237	-0.0142405
chr6_162520111_162522037	-1.24764	-0.601721	-0.0612188	-0.351956	-0.545596	-0.0746117	-0.0741106	-0.431912	-0.495607	0.119853	-0.198246	-0.386478	0.0500991	-0.427818	0.588525	0.37337	-0.431853	-0.296465	-0.0302208	0.560841	-0.0325729	0.551275	0.384237	-0.0835197	0.474186	0.240695
chr9_27340956_27342163	-0.65093	-0.608868	-0.469954	-0.400121	-0.0140194	0.103303	0.474758	0.0884445	0.244168	0.196826	0.276347	-0.410746	0.285377	0.170989	-0.113725	-0.120068	-0.134087	-0.404508	0.357353	0.369416	-0.57978	0.0466668	0.109136	-0.177103	0.0927351	-0.153113
chr3_189948695_189950603	-0.151976	-0.521364	-0.865215	-0.642492	-0.419747	-0.288956	-0.528785	-0.978595	0.284091	-0.290007	-1.10491	-0.420586	-0.110714	-0.0277367	0.23583	0.0724249	-0.419555	0.0292894	0.0131928	0.627853	-0.699389	0.189136	0.224602	0.128579	-0.0696991	-0.300476
chr19_45125631_45127760	0.0392926	-0.54909	-1.8957	-0.233304	-0.24265	-0.392401	0.101888	-0.127589	-0.206294	-0.291864	0.216477	0.158001	-0.281521	0.144047	0.535331	0.11979	0.295425	0.155452	-0.327602	-0.798922	0.360065	-0.154593	0.21531	0.254801	0.0616299	0.0497579
chr16_52760609_52763109	-0.437573	-0.38187	-0.513676	-0.755483	-0.236437	-0.510851	0.563252	-0.575903	-0.832919	-0.714388	-0.236495	0.278741	0.345018	-0.373264	-0.0484744	0.299328	-0.359946	0.0419316	-0.390843	0.207508	-0.237269	-0.201845	0.011425	0.357196	-0.255164	0.202155
chr5_34498193_34501386	-0.51435	-0.539741	-0.619108	-0.450575	0.256044	-0.336449	-0.198217	-0.257108	-0.128201	-0.0879074	0.19836	-0.215044	-0.0625412	-0.0306262	0.0689162	0.215239	0.206926	-0.268943	-0.158164	0.244237	0.380892	0.416514	0.206376	0.0669128	0.119047	-0.202818
chr10_13873119_13874422	-0.212477	-0.752217	-0.457289	-0.681965	-0.435498	-0.204885	0.534529	0.548023	0.0172349	-0.368714	0.378714	-0.208414	0.250098	-0.431306	0.218298	-0.181382	0.35337	0.276295	0.173041	-0.45	-0.370665	-0.161534	0.15787	-0.286861	0.464763	0.65893
chr4_40953598_40955899	-0.0389353	-0.635432	-0.784248	-0.528889	0.0418629	-0.0330843	-0.0515194	0.236165	-2.666	-0.569583	0.353563	-0.581283	-0.309424	0.237025	-0.295466	-0.113279	0.877769	0.426582	-0.382859	0.140935	-0.582799	-0.706422	0.468917	0.00827899	0.595354	0.375698
chr19_28270239_28272653	0.150575	-0.48119	-0.838392	-1.08712	-0.377188	-1.00729	0.639338	-0.0372087	-0.358084	0.181925	0.516031	0.248048	-0.139163	-0.112964	-0.349063	0.186964	0.492323	-0.113332	0.488193	-0.701006	0.236991	0.0835628	0.34543	-0.0793158	0.673172	0.615543
chr12_8308231_8311121	-0.411181	-0.267881	0.297298	-2.18447	-0.957843	-1.45267	-1.0958	-3.47139	0.890177	-0.0708055	-1.45043	-0.398482	0.4059	0.392863	0.811936	0.397331	-1.05521	0.444328	-1.08564	0.086976	0.238289	-0.0997462	-1.85659	-0.365534	-0.352551	-0.933756
chr12_112272099_112274308	-0.421138	-0.566202	-0.702924	-0.41699	-0.154211	-0.198345	-0.283057	-0.0624473	-0.233542	-0.223317	-0.0303086	0.0246589	-0.130852	0.0953264	-0.160376	0.024979	0.0816995	0.156992	0.122083	-0.21451	0.185758	-0.238202	-0.0262894	-0.219646	0.13167	0.258481
chr9_94172628_94174754	-0.413831	-0.944827	-0.598437	-0.0801264	-0.0386693	-0.59831	-0.101909	-0.399897	0.355942	-0.731194	-0.237118	-0.750736	-0.29479	-0.284356	0.346049	-0.21151	0.348064	0.148314	0.275675	0.42329	-0.149819	-0.459492	-0.0521618	0.0315885	0.153421	0.0871072
chr5_42620886_42622586	-0.385108	-0.354292	-1.23392	-0.133995	-0.13992	0.567737	0.291117	0.187907	-0.20351	0.334157	0.290993	0.227694	0.27747	-0.684781	0.394323	0.167391	-0.265124	0.0294175	-0.534406	0.388016	0.108516	0.222059	0.407032	0.00199165	0.753689	-0.0125066
chr5_108991289_108993895	-0.585886	-0.640721	-0.384524	-0.417697	0.589229	0.716678	-0.187998	-0.514662	0.72134	-0.0364998	-0.205321	-0.344045	-0.228609	0.024757	0.242945	0.212655	0.207066	0.0217746	-0.2471	0.110555	-0.0281394	-0.179709	0.0448638	-0.0105633	0.0796571	-0.215462
chr13_24862172_24864372	-0.229994	-0.737822	-0.778612	-0.270438	0.0474894	-0.211483	0.348267	0.329717	0.04267	-0.272571	0.485821	-0.434561	-0.256233	-0.395938	0.540737	-0.0859255	0.252835	0.128076	0.266548	-0.0155387	-0.0954244	-0.25272	-0.143318	0.0737329	0.103101	-0.0321997
chr4_14856999_14859402	-0.854776	-0.704689	0.0464982	-0.577701	0.0434543	0.20659	-0.240604	-0.167709	0.725815	0.0480529	-0.0843291	-0.295568	-0.251174	-0.143414	0.150622	0.255497	-0.00973062	-0.247904	0.104605	0.437065	-0.312603	0.331235	0.158574	0.136327	0.175031	-0.0746095
chr17_33377301_33379901	-0.163553	-0.345479	-0.83376	-0.715498	0.0557537	-0.170959	-0.12455	0.0764039	-0.0139941	-0.352288	-0.704286	0.134464	0.185291	-0.163272	0.123822	0.00775959	-0.0842818	-0.0658532	-0.0637633	-0.0741654	-0.108846	0.158334	-0.202907	0.0735617	0.292521	0.024751
chr17_76627516_76628916	-0.523102	-0.71554	-0.374839	-0.32041	-0.531566	-1.08523	-0.0868226	-0.328452	-0.60993	-0.749222	-0.0262665	-0.24393	0.0320981	-0.441691	0.10994	-0.0828696	0.347865	-0.0743047	0.216127	0.136765	-0.0475139	-0.133625	0.0290701	-0.146148	-0.311294	-0.0447809
chr3_58652242_58653427	-0.417284	-0.563547	-0.508488	-0.414547	-0.920076	-0.623821	-0.128769	-0.453423	-0.408199	-0.53514	-0.0730008	0.194753	-0.388483	-0.0210548	0.240274	0.126508	0.0368454	0.256132	-0.127618	-0.317357	-0.335572	-0.660644	-0.269432	0.149851	-0.0619703	-0.197294
chr9_30300439_30302839	0.0225315	-0.413535	-0.33851	-1.57794	0.18289	-0.652578	0.302671	-0.497511	-0.166244	0.225832	0.0130573	-0.254744	0.311608	0.059604	0.246379	0.0138159	-0.58566	0.0802166	-0.0859165	0.214697	0.217084	0.119221	0.101683	0.148831	0.460138	0.300936
chr6_161528891_161531191	-0.120779	-0.509854	-0.971546	-0.410518	0.454723	0.173898	0.214953	0.276709	0.162933	-0.4841	-0.134006	-0.190451	0.0680277	-0.285827	0.202759	0.090362	0.0579613	0.0584969	0.369243	-0.370572	0.280343	0.151719	-0.0405491	-0.118827	0.0788459	0.0419907
chr1_84283399_84286099	-0.343776	-0.389861	-0.447533	-0.781636	0.00158685	0.368561	-0.180796	-0.258198	-0.267673	0.252912	-0.261614	-0.188007	0.0634019	-0.10848	0.189734	0.119298	0.0082941	0.0325381	0.164931	-0.28171	0.129838	-0.159529	-0.191729	0.00828649	0.132957	-0.0745282
chr10_97456147_97458837	-0.344449	-0.71042	-0.617841	-0.228918	-0.227504	-0.204413	0.200963	-0.0737051	-0.0706689	-0.131462	0.304823	-0.201293	-0.204736	-0.100337	0.347308	-0.188214	0.446048	0.237998	-0.0105968	-0.326177	0.0938812	-0.443783	0.300331	0.00536211	0.115154	0.299363
chr10_74144519_74147319	-0.198516	-0.69958	-1.62429	0.153999	-0.427675	0.0718456	0.193207	0.269814	-0.377704	-0.791144	0.107189	0.0277569	-0.162089	-0.357996	0.131767	0.173691	0.351266	0.338111	0.162708	-0.665215	0.161546	-0.288349	0.303289	-0.0847879	0.204379	-0.111062
chr4_169430599_169431899	-0.885303	-0.246551	-0.107172	-0.58732	-0.0318412	-0.0923911	-0.508467	-0.521641	0.430465	0.51658	-1.73783	0.0675707	-1.1063	0.241836	0.132497	0.548211	0.0585253	-0.0979792	-0.0155414	0.171181	-0.255411	0.689294	-0.308352	0.689135	0.0386266	-0.500518
chr10_91647122_91650037	-0.548868	-0.30184	-0.143034	-0.910439	-1.05213	-0.417331	-0.319217	-0.978256	-1.13684	0.277487	-0.657198	-0.0620454	0.031749	-0.320208	-0.0416466	0.074695	-0.33865	0.168494	-0.104587	0.592199	-0.340412	0.267764	0.041063	0.384782	0.248734	0.432345
chr12_90317267_90319516	-0.29631	-0.222451	-0.361391	-0.837266	-0.2628	-0.092972	-0.664457	-1.36382	0.166874	-0.0186129	-1.03556	-0.393217	0.0154492	0.440602	0.678487	-0.0165439	-0.218728	0.144334	-0.676584	0.0262009	-0.673628	0.0424676	-0.856918	-0.317594	-0.523152	-0.454952
chr14_86799716_86801687	-0.935534	-1.46968	0.970901	-1.75876	-0.0273318	-1.57949	-0.222286	-0.0420302	0.157083	-0.317572	-0.121452	-1.34916	-0.299159	0.363277	0.832493	-0.0470973	0.122245	0.504317	-0.410954	0.284033	-0.57512	-0.925324	0.286493	-0.783205	-0.140026	-0.702889
chr20_58582799_58584200	-0.0566851	-0.485609	-1.1476	-0.256018	0.179338	-0.176905	0.0496031	0.0808124	0.0655398	-0.752417	-0.205238	-0.12584	-0.173195	0.394502	0.00371852	0.141161	0.0429354	0.225113	0.171796	-0.68019	0.23158	-0.258189	-0.262284	-0.124398	0.322861	0.210678
chr3_45606727_45609895	-0.587916	-0.469813	-0.38118	-0.372558	-0.758376	-0.209786	-0.0398383	-0.205396	-0.84793	-0.345813	-0.239443	-0.235545	0.0953611	-0.03779	0.137244	0.02469	-0.268115	0.119154	0.223204	-0.0582032	-0.285024	0.102434	0.147758	0.0038708	-0.209514	0.0468889
chr10_20063319_20065576	-0.0519582	-0.382805	-1.38589	-0.288111	0.0349134	-0.0507651	0.131652	-0.181206	-0.221366	-0.127434	-0.054637	-0.151109	0.147626	0.245385	0.0771414	-0.00259287	0.182165	-0.021538	-0.176778	-0.300299	0.222452	0.141899	0.135851	0.235692	0.380172	0.326421
chr9_16289110_16290839	-0.37973	-0.298013	-0.156233	-0.825235	0.431618	-0.0425949	0.388289	0.251538	0.00991048	-0.10845	0.177509	-0.372406	-0.33845	-0.0167583	0.531446	0.477162	-0.882506	0.339606	0.268985	-0.00707702	0.373843	0.568301	-0.709288	0.227908	0.427934	0.647468
chr14_39342566_39344417	-0.462949	-0.195991	-0.183998	-0.812514	0.0194443	-1.33308	-0.0171999	-0.573043	-0.284745	0.103823	-1.03148	0.0953619	0.421119	-0.604702	0.0884987	0.115941	-0.154203	-0.208188	-0.569658	0.815829	-0.0144742	-0.19145	-0.654347	-0.737486	0.307045	-0.703787
chr6_130244211_130245780	0.0485656	-0.256916	-0.476667	-1.07792	-0.22987	-0.634861	0.530916	-0.705093	0.677575	0.818966	0.399593	-0.266402	0.127173	0.964243	0.094877	-0.75286	0.230077	-0.140949	-0.0821793	-0.173981	-0.507507	0.910086	-0.352405	-0.332832	-0.0461208	-0.272817
chr16_12137109_12138809	-0.112178	-0.600258	-1.45539	-0.0109619	-0.105962	0.0259026	0.700156	0.560361	-0.709341	-0.474917	0.489746	-0.0205015	-0.0748272	-0.163261	0.0669765	-0.0415386	0.0197779	0.315877	0.0792706	-0.181774	-0.0344169	-0.444443	0.297755	0.244568	0.247289	-0.00637374
chr10_18592422_18594500	-0.465121	-0.433968	-0.0933704	-0.862959	-0.599746	0.0682972	0.0574861	-0.000255312	-0.537153	-0.0345434	0.154085	-0.0573546	0.184529	0.115405	0.226516	0.0405351	0.180212	-0.25878	-0.1245	-0.306564	-0.931895	-0.0694265	-0.0444353	-0.212951	0.157888	0.011891
chr13_73804300_73805872	-0.495151	-0.605722	-0.333129	-0.300108	-0.23	0.0642641	-0.078898	0.00982231	0.159492	-0.28333	-0.23317	-0.318574	-0.152213	0.0385356	0.502496	-0.335815	0.028369	-0.0445543	0.150076	0.13168	-0.309217	0.312282	0.315066	0.346989	0.111327	-0.1948
chr4_38655598_38657007	-0.313481	-0.35153	-1.14368	-0.136626	-0.840551	0.118286	-0.242299	0.407352	-0.695954	0.224146	-0.393074	0.207982	0.0357259	-0.123002	0.0161362	-0.128312	0.00416231	0.314454	-0.2998	-0.027347	-1.06344	-0.701304	-0.394405	-0.449819	-0.325162	0.0562076
chr12_68751811_68754702	-0.314661	-0.500106	-0.62017	-0.342871	-0.226807	-0.143433	-0.258877	-1.07182	-0.225867	-0.620037	-0.380438	-0.335268	-0.0996857	0.101195	0.211665	-0.16913	-0.0540806	0.133245	0.0817417	0.130318	-0.172217	-0.0554662	-0.27115	-0.249738	0.0371635	-0.0972306
chr6_168099475_168101511	-0.187058	-0.276898	-1.02929	-0.417812	0.184058	0.000326149	0.161211	-0.0989071	-0.668517	0.183967	0.133528	-0.154601	0.150256	0.173224	0.0105535	0.133594	-0.0157782	-0.0663639	-0.134266	-0.0966182	0.264496	0.0969525	0.0877244	0.0762596	0.209322	0.28222
chr6_134550409_134552497	-0.524182	-0.686187	-0.536377	-0.0269354	-0.0674472	0.0313827	-0.264267	-0.323086	0.309058	-0.438726	-0.158497	-0.702488	-0.210021	0.247073	0.278013	-0.0382966	0.00830427	0.0071872	0.240663	0.169564	-0.144942	0.107399	0.114167	0.0086705	0.190198	0.14792
chr3_55649197_55650827	-0.514774	-0.333147	-0.40424	-0.488152	0.192047	0.0385712	0.215861	-0.618481	0.132435	-0.357397	-0.534194	-0.333993	0.154891	0.323465	0.0953591	0.055492	-0.195219	0.0301229	-0.206923	0.0768039	0.112778	0.737009	-0.0661751	0.13814	0.368608	0.205287
chr20_52491261_52493000	-0.740208	-0.419033	-0.549689	-0.0629231	-0.56452	-0.286769	0.0754607	-0.390578	-1.00054	-0.739079	0.00552742	-0.262994	0.0625065	0.113932	0.308412	0.13003	0.0960137	-0.243776	0.303342	-0.507465	0.276014	0.424694	-0.18428	0.0106496	0.190929	-0.131589
chr15_63321903_63323264	-0.447513	-0.539501	-0.321947	-0.417441	0.0875823	0.576104	0.331342	0.262052	-0.264223	-0.300079	0.419084	0.0419636	0.317842	0.0498912	0.0695788	-0.227497	-0.189009	0.149149	-0.16625	-0.0456693	-0.0987276	-0.525048	0.308124	0.0199471	0.480941	0.319118
chr15_41937300_41938500	-1.42227	-0.468115	-0.0695251	0.0298717	0.84506	0.692113	0.139991	0.296856	0.0435284	-0.0290985	-0.214963	-0.140938	-0.457753	0.775154	0.280708	0.358498	-0.319252	-0.246861	0.074477	-0.324033	0.377857	0.133098	-0.149458	-0.130983	-0.167221	-0.205287
chr19_8780627_8781827	-0.483983	-0.525092	-0.482484	-0.243589	0.0670228	0.252056	0.116231	-0.0478535	-0.0218786	-0.276597	0.0731452	0.0667932	-0.196544	0.126644	0.0695193	-0.210353	0.0541204	0.0751002	-0.0598363	0.0745564	-0.1461	-0.141953	0.120756	0.182563	0.0252266	-0.349182
chr9_119706253_119708954	0.206681	-0.0550443	-0.877621	-1.0779	0.119816	-0.27172	0.521355	0.079099	-0.472753	-0.0193943	-0.5776	-0.170914	0.2523	0.66208	0.565167	0.262665	-0.459564	0.0479395	-0.0578497	-1.10182	0.420231	0.757171	0.562254	0.079624	0.410006	0.0200324
chr6_162571175_162573215	-0.760923	-0.124738	0.0510369	-0.975445	-0.371233	-0.466169	-0.555498	-0.835551	-1.12267	0.318508	-1.08463	-0.159369	-0.0647735	0.464336	0.53048	0.24781	-0.34009	-0.177452	-0.0998264	-0.401115	0.5608	0.400936	-0.0679249	0.24783	0.177658	-0.0353765
chr13_48716247_48719972	-0.26557	-0.313946	-0.989549	-0.212857	-0.294128	-0.191115	0.0842094	-0.466591	-0.439023	-0.219464	-0.462607	-0.0553684	-0.161053	0.259032	0.0662846	0.119156	-0.063816	-0.114824	0.183173	-0.232584	-0.32897	-0.113088	-0.0617857	-0.114732	0.026064	0.0954647
chr20_45771199_45773799	-0.124902	-0.369098	-1.04931	-0.25251	-0.449255	-0.557163	0.105773	-0.733248	-0.264197	-0.289912	-0.0049099	-0.156645	-0.0946493	0.0173905	0.264085	0.24011	-0.0370713	-0.198081	0.0381374	-0.073277	-0.0153283	0.265239	0.207077	0.113467	0.207383	0.0803642
chr12_29407261_29409461	-0.293903	-0.389082	-0.781121	-0.186579	-0.0999791	0.418302	0.283943	-0.0121576	-0.242477	-0.53174	0.222399	-0.295418	0.256668	-0.0972503	0.1376	0.382646	0.0627002	-0.181293	0.12777	-0.393423	-0.196966	0.315414	0.0961368	0.103226	0.214918	0.639222
chr12_102891802_102893116	-0.512406	-0.561017	-0.264299	-0.277751	-0.026709	0.0749652	-0.267939	-1.31234	1.01208	-1.01489	-0.577577	-0.218269	0.0699352	0.184781	0.16656	0.220568	-0.311875	-0.216027	0.0318893	0.0724378	-0.274002	-0.358732	-0.239994	0.0680286	-0.136064	-0.189486
chr1_198601898_198603702	-0.295027	-0.606107	-0.125894	-0.352312	0.000338302	-0.0669107	0.293226	-0.0163023	0.499772	-0.196815	0.311263	-0.0501321	-0.489802	0.0740586	0.314536	0.179056	0.705075	0.184517	0.179024	-1.09633	0.21595	-0.490499	0.118152	-0.167053	-0.178071	-0.213953
chr6_14946611_14948883	-0.0831048	-0.501366	-0.733089	-0.214724	-0.262476	-0.0293778	-0.207426	0.00680571	0.384908	-0.0274283	0.340617	-0.47259	0.023638	0.199579	0.284187	0.178683	0.430959	-0.122145	0.26497	-0.78728	0.253088	-0.0113658	0.16033	0.119012	-0.0681788	-0.00559017
chr16_58459136_58460809	-0.0978008	-0.56831	-0.519241	-0.324201	0.226953	0.368682	0.493043	0.747669	0.162926	0.0224175	0.498215	-0.182285	0.0556886	-0.14504	0.285189	-0.104764	0.400415	0.149448	0.309115	-0.767766	0.199008	-0.314641	0.539442	-0.157622	-0.0634513	-0.20491
chr6_136327714_136330011	-0.25333	-0.486207	-0.285071	-0.470042	-0.340118	-0.517581	-0.271983	-1.71382	-0.196609	-0.417768	-1.17215	-0.570034	-0.0832009	0.268451	-0.00300734	-0.275361	-0.0922506	0.262884	0.00474981	0.48777	-0.373431	-0.512577	0.027412	-0.121173	-0.12535	-0.284465
chr12_18963306_18965055	-0.458279	-0.150369	-0.714601	-0.223244	0.00402809	-0.00814019	-1.09001	-0.415677	0.099461	0.15652	-0.195802	0.0175044	0.000935066	0.313072	0.268282	0.269017	-0.443718	-0.196573	-0.500334	0.271814	0.442556	0.334795	-0.42071	-0.0446353	0.174327	-0.0923863
chr2_208344880_208346405	-0.342246	-0.740824	-0.228859	-0.215831	-0.682478	-0.152561	-0.333896	0.0905015	0.725837	-0.440426	-0.0388028	-0.169892	0.0466489	-0.447161	0.404698	-0.377364	0.00497828	0.0929847	0.529766	-0.0846588	-0.264137	-0.392483	0.0693221	-0.142641	0.0134524	0.0292884
chr1_112039599_112041503	-0.559332	-0.601009	-0.180688	-0.218965	-0.750343	-0.477381	0.0790231	-0.458941	0.0878171	-0.26998	-0.501434	-0.323085	-0.274003	-0.00821136	0.315831	-0.152821	-0.0437684	0.439697	0.158346	-0.111986	0.00678225	0.107184	0.278808	-0.0339442	0.224238	0.0785111
chr13_32482172_32485390	-0.307758	-0.333147	-0.529331	-0.392493	-0.197928	-0.536794	-0.0342072	-0.887642	-0.202138	-0.19195	-0.463477	-0.256307	-0.127648	0.259141	0.269054	-0.028427	-0.139956	0.013407	-0.0923563	0.103093	-0.0196504	-0.0208884	-0.212643	0.173163	-0.0353704	0.0521039
chr16_29085286_29087509	-0.43632	-0.332159	-0.623546	-0.195052	-0.091166	0.262003	0.109487	0.193172	-0.653686	-0.0742944	-0.059962	0.0882483	0.0221861	-0.0683543	0.0913492	-0.127137	0.144713	-0.181112	0.292172	-0.262065	-0.129704	-0.0421918	0.0253367	-0.0411709	-0.085449	-0.0331833
chr18_39589348_39590800	-0.111711	-0.674302	-1.59487	0.334095	0.730456	0.510149	-0.641206	0.0562988	1.20698	-0.0688058	0.430344	-0.659774	-0.241091	0.534477	-0.363129	0.441966	0.00983579	-0.180253	0.043838	0.41413	-0.414226	-0.476607	-0.118419	-0.549945	-0.0368203	0.503001
chr2_96400380_96402164	-0.406567	-0.41046	-0.126683	-0.632052	0.548354	0.556601	-0.213102	-0.0534138	0.421209	0.0309529	0.135639	-0.0448382	0.336877	0.122229	0.174912	-0.116112	-0.00416937	-0.104059	0.0629649	-0.427804	0.494264	-0.493576	-0.333083	-0.221815	-0.0509693	-0.398061
chr13_51161047_51162399	-0.0783889	-0.488866	-1.06632	0.022706	0.440942	0.53451	0.507913	0.464215	-0.282641	0.0563815	0.471914	0.177511	-0.321916	-0.751973	0.464989	-0.426907	0.285356	0.0949077	0.0466598	0.431373	-0.100122	-0.122721	0.325636	0.454836	0.312116	0.58207
chr20_51291299_51293999	-0.117936	-0.359382	-0.385213	-0.541714	-0.632842	-0.554293	-0.17556	-0.274215	-0.649764	-0.573591	-0.224291	-0.816957	0.207383	0.332933	0.486179	0.290551	-0.490275	0.11093	-0.0466384	-0.0741051	-0.141456	0.250799	0.117125	0.406597	0.256293	-0.0133712
chr11_109939085_109941085	-0.106627	-0.542817	-0.573131	-0.318573	0.0352087	-0.697363	0.119147	0.284136	0.338948	-0.223439	0.179295	0.075284	-0.289697	0.223152	0.375663	-0.337082	0.218983	-0.0314772	0.0299555	-0.264782	-0.10307	-0.601273	-0.092897	0.0134562	0.0300404	0.0195756
chr16_2608909_2611009	-1.09428	-0.522516	-0.0564806	-0.0525638	-1.35534	-0.122071	-0.069906	0.0697564	-0.770908	-0.228801	-0.13706	0.424202	0.119736	-0.260955	-0.299547	-0.173315	-0.0265378	0.0112022	0.284987	-0.0797727	-0.15067	0.111012	0.400032	-0.00646399	0.276881	0.132311
chr4_36314505_36316103	-0.423854	-0.375211	-0.0521223	-0.64386	0.314748	0.202455	-0.54525	-0.373894	0.264282	0.0077463	-0.782901	0.122586	0.147603	-0.109836	0.103122	-0.600539	-0.236801	0.297442	-0.225903	0.502327	-0.100574	-0.0653065	-0.147358	-0.370538	-0.501591	-0.204962
chr6_151874011_151876445	-0.283614	-0.389042	-0.258044	-0.435133	-0.405959	-0.133041	-0.255978	-0.872686	-0.261065	0.0213003	-0.316452	0.0381577	-0.632154	-0.00380787	0.563424	0.20873	0.197531	0.210272	0.107492	-0.689644	-0.0976182	0.438364	-0.436756	0.228103	0.0842627	-0.0976182
chr3_51294927_51296427	-0.263563	-0.418482	-1.11089	0.106605	-0.336899	-0.00236089	0.19528	-0.514625	0.128025	-0.120164	0.0532374	0.00174309	-0.576958	0.498926	-0.0273615	-0.190376	-0.127957	0.114977	0.244646	0.0623599	-0.133374	0.0438436	-0.0586759	0.302254	0.666269	0.388356
chr14_77298586_77300116	-0.619229	-0.959959	0.367873	-0.487812	-0.659315	-0.553498	0.138955	0.274529	0.257062	-0.626615	0.266482	-0.122417	0.190224	-0.586387	0.0435862	-0.538126	0.22825	0.615167	0.365388	-0.195685	0.162341	-0.25661	0.537702	-0.59867	-0.103597	0.164219
chr7_80769599_80771400	-0.363986	-0.279139	-0.184124	-0.701301	0.0376171	-0.0862514	-0.100949	-0.290273	-1.01503	-0.1475	0.183179	-0.190829	0.0825747	0.219167	0.210065	0.0283352	0.0609793	-0.268772	0.20327	-0.344791	-0.0103001	-0.216581	-0.439115	-0.240126	-0.180262	-0.411791
chr7_77109199_77111999	-0.190416	-0.357399	-0.904333	-0.108714	-0.337776	-0.0247692	0.362845	-0.423201	-0.303739	-0.094322	0.353733	-0.194817	0.109275	0.217789	-0.462505	0.359499	0.235462	-0.0575043	-0.00777196	-0.199427	-0.0578618	0.0725379	0.364384	0.087087	0.315813	0.421812
chr2_230272105_230274936	-0.254891	-0.331246	-0.357823	-0.523089	-0.0498597	-0.41277	-0.412692	-0.729547	0.0198606	-0.295562	-0.577025	-0.215745	-0.0552635	-0.0170226	0.283713	0.14101	-0.352057	-0.103218	0.0560977	0.262486	0.0553219	0.113048	-0.0118275	-0.0934443	0.0232847	-0.217487
chr6_161537537_161539911	-0.328931	-0.42573	-0.220493	-0.505158	-0.0565035	-0.116709	-0.157824	-0.28962	0.330957	-0.255771	-0.240739	-0.177191	0.0436721	0.0134585	0.282826	0.0827228	-0.0534267	-0.0688428	0.119891	-0.24311	0.074204	-0.180292	-0.18855	0.0312067	0.0535955	-0.0685872
chr15_88304400_88306103	0.0389306	-0.119805	-0.749885	-0.631488	-0.192162	0.215606	0.407529	0.00868006	-0.397876	0.232931	-0.113365	0.19751	0.418351	-0.0113306	0.349072	-0.29909	0.501003	-0.512791	-0.141333	-0.501391	-0.503425	0.366781	0.279483	0.265441	0.311289	0.345335
chr1_18486102_18487702	-0.252798	-0.433814	-0.238987	-0.378904	-0.679174	-0.342592	0.166774	0.0330423	-1.64691	-0.400437	0.345384	-0.534727	0.530004	-0.220865	0.487889	0.0734166	0.424338	-0.28729	-0.30828	-0.164486	-0.358412	-0.252547	0.719491	-0.0551253	0.755638	0.377328
chr1_70507003_70508603	-0.145724	-0.120329	-0.61267	-0.424463	-0.350749	-0.660047	-0.391324	-1.35158	0.783866	-0.678828	-0.361772	0.14035	-0.0418803	0.129189	0.573693	0.410236	-0.24868	0.137962	-1.05041	-0.0504602	-0.266321	1.11544	-0.421222	-0.781442	-0.182888	0.11097
chr10_13798337_13800376	-0.10964	-0.196772	-0.407353	-0.640385	-0.358286	-0.291169	0.15169	-0.30097	-0.29263	0.384712	-0.416713	-0.0999369	0.556021	-0.489243	-0.312282	-0.231107	-0.311067	0.534922	0.155132	0.197561	0.293026	-0.359876	-0.632176	-0.20106	-0.195224	-0.0850585
chr5_101654086_101656002	-0.0324969	-0.189577	-0.751213	-0.412742	-0.0642129	0.0402099	-0.445649	0.281463	-1.02533	0.163296	0.152982	0.15227	-0.702262	-0.425875	0.38056	0.572907	0.0395281	0.104761	0.158162	-0.280051	0.24092	0.202836	0.0991845	-0.352495	0.457268	0.0222117
chr10_88209196_88210925	0.0269246	-0.398855	-0.674734	-0.418529	-0.023968	-0.259094	-0.0209965	0.0799607	-0.693223	-0.0497943	0.154568	-0.27461	-0.508827	0.225618	0.343834	0.178211	0.286708	0.026509	-0.0774219	-0.200021	-0.413248	-0.0866304	0.412586	-0.315905	0.288825	-0.0451367
chr10_121153909_121156537	-0.273904	-0.430203	-0.750931	-0.0656723	0.0438015	0.265989	-0.0990534	-0.156262	-0.151483	-0.211452	0.0660324	-0.376731	-0.126953	0.24146	0.149871	0.00980095	0.0403646	0.0708455	0.0178674	-0.0265262	-0.0145461	0.0565406	0.0796739	0.0189407	0.344334	0.313657
chr14_25572016_25573837	-0.311009	-0.0605247	-0.601406	-0.443289	-0.144217	-0.129371	0.50674	-0.545236	-2.42644	-0.411291	-0.288687	-0.272332	0.133976	0.0939027	0.581968	0.142219	-0.286255	0.0114924	-0.238008	-0.166963	0.254797	0.341459	0.429671	0.323499	0.400529	0.207957
chr4_190531299_190532499	-0.337212	-0.226549	-0.385514	-0.280826	0.416877	0.383764	0.561034	0.0615621	-1.0008	-0.0284938	0.422471	-0.217759	-0.277231	0.802633	0.0337255	0.212761	0.232454	-0.125805	0.12441	-0.785188	0.360536	0.321348	0.656666	0.162369	0.36048	0.329685
chr14_25555535_25557416	0.0567645	-0.115697	-0.565252	-0.854394	-0.199145	-0.509752	-0.121241	-0.965391	0.790211	-0.0638137	-0.971198	0.0638236	0.483073	0.093512	-0.153964	-0.0516872	-0.303824	0.285233	-0.721464	0.305299	0.146948	0.48601	-0.282769	-0.086136	0.601482	-0.540658
chr1_40372398_40374501	-0.462504	-0.564079	-0.308451	-0.0655445	0.0559675	-0.156937	-0.0632616	-0.580958	0.0130579	-0.345189	0.00682083	-0.230625	-0.134795	-0.33352	-0.0911232	-0.0992158	0.278204	-0.205134	0.426482	0.389727	-0.0601766	-0.179722	0.0380348	-0.258044	-0.142113	-0.235497
chr2_219487480_219488765	-0.74266	-0.484421	-0.207612	0.0500444	-0.129325	0.0697758	0.280977	0.450191	-0.148299	0.167891	0.314305	0.10823	0.0359948	-0.463263	-0.73127	0.470204	0.375575	-0.0392807	-0.153786	0.397596	-0.0611147	0.037269	0.665373	0.237488	-0.191497	0.0936681
chr5_177738784_177740984	-0.554265	-0.116521	-0.603573	-0.0832119	-0.269721	-0.190281	0.436217	0.0662228	0.316717	0.629653	0.194252	0.119163	0.427644	-0.19113	0.180181	0.55551	0.00692154	-0.110429	-0.669588	-0.318272	0.855455	0.43869	0.130237	0.478532	0.354154	0.111479
chr8_87129927_87132327	-0.100694	-0.432199	-0.319788	-0.476519	0.636599	-0.134908	0.242102	-0.600191	-0.245832	-0.0148679	-0.487502	-0.545537	-0.33449	-0.253262	0.414323	-0.136085	0.0523949	0.160043	0.222533	0.420079	-0.0203065	-0.0826433	0.217485	-0.26312	0.0260081	0.174692
chr5_130544677_130548890	-0.232381	-0.388287	-0.683851	-0.148454	-0.28651	0.271567	0.151345	0.359742	-0.188506	-0.267624	0.305698	0.237262	0.0150508	0.00107205	0.0705619	0.0082174	-0.0703782	0.0122444	0.131856	-0.405887	-0.307101	-0.401799	0.163202	-0.169874	-0.0199577	-0.0275912
chr2_91953580_91957136	-0.350309	-0.275175	-0.28118	-0.475099	0.158835	0.0468183	-0.160136	-0.374196	0.0899292	0.107861	-0.0917903	0.0225073	0.0537595	0.167715	0.0421914	0.182527	0.283003	-0.143575	-0.463142	-0.144986	0.298433	0.284851	0.359115	0.363837	-0.438732	-0.916191
chr12_83249599_83251399	-0.376865	-0.665206	-0.0995767	-0.235897	-0.295849	-0.12786	-0.0485458	-0.567603	0.139359	-0.0801877	0.0565676	-0.386228	-0.614603	0.173477	0.241557	-0.0856271	0.15726	0.264419	0.275062	-0.0253175	0.0440225	-0.210342	0.662189	0.451074	-0.194142	-0.126507
chr1_174932897_174936203	-0.127982	-0.271147	-0.393093	-0.579481	-0.566499	-0.0512411	-0.243536	0.043607	0.579174	0.0158373	-0.462824	0.182316	0.041378	0.257121	0.18616	-0.000734215	-0.371691	0.295205	-0.0279618	-0.561793	-0.267733	-0.277481	-0.224742	0.00686915	-0.27119	-0.122689
chr1_183429599_183431999	-0.218611	-0.605346	-0.134379	-0.260945	0.327915	-0.224639	-0.336422	-0.733389	0.586023	-0.339108	-0.568805	-0.452292	-0.341652	-0.241275	0.240832	-0.430398	0.104231	0.260414	-0.0481396	0.90828	-0.427637	-0.279892	-0.0783417	-0.266302	-0.163247	-0.235067
chr1_25435498_25437903	-0.281172	-0.372655	-0.930395	0.0685151	0.212671	0.0951954	0.21161	0.119663	-0.706853	-0.397825	0.569856	-0.249802	0.224148	-0.415957	-0.200088	0.397183	0.118981	0.0612238	-0.136592	0.200903	0.632297	0.416248	0.32271	0.208635	0.222303	0.100613
chr5_57786177_57788702	-0.172742	-0.407652	0.15517	-0.976929	-0.256025	-0.113647	-0.877172	-1.61538	0.706243	-0.348292	-0.342525	-0.390752	0.235496	-0.0248118	-0.0247038	0.158964	-0.798533	0.478629	-0.30568	0.671392	-0.269167	-0.485848	-0.802961	-0.757131	-0.350527	-0.83371
chr8_59039927_59042560	-0.247903	-0.265678	-0.300627	-0.581982	-0.130531	-0.185732	0.306309	-0.399684	0.136288	-0.232577	-0.31685	0.195839	-0.115598	-0.0130691	0.294012	0.0154868	-0.382829	-0.0864994	0.164678	-0.07202	-0.183132	-0.0546014	-0.138803	0.262496	0.0604185	-0.125186
chr20_58628699_58631799	-0.0418672	-0.442645	-0.878822	-0.0311236	0.0498477	0.260963	0.092212	0.179821	-0.244475	-0.0147248	-0.0132314	-0.113634	-0.578279	0.154461	0.216472	0.0566587	0.372292	0.292558	0.336572	-0.737101	0.322747	-0.579824	0.233331	0.174978	0.521173	0.512221
chr2_128919005_128921380	-0.295676	-0.462199	-0.671939	0.011082	0.147813	0.291589	0.364226	-0.231484	-0.168828	-0.162816	-0.103736	-0.28593	-0.39641	0.270155	0.17835	-0.153178	0.162263	0.207925	0.22224	-0.205416	-0.140319	-0.369266	0.0508315	-0.0180362	0.19404	0.211671
chr8_8100960_8103160	-0.202828	-0.567161	-0.852389	0.124371	-0.47267	-0.307015	0.155603	-0.080337	-0.174354	-0.707373	0.168612	0.103328	-0.223089	-0.162717	-0.121907	0.0489171	0.250491	-0.0767882	0.530704	-0.348938	0.0261215	-0.258276	0.516271	0.111059	0.200229	0.340396
chr7_17191400_17194100	-0.228829	-0.30747	-0.194784	-0.432646	-0.290954	0.234099	-0.0201999	-0.0977625	-0.140884	-0.37743	-0.288802	-0.50833	0.174258	0.437635	0.627372	0.113045	0.0178755	0.157948	-0.122228	-0.897577	-0.0577241	0.116114	0.0759703	0.135261	-0.0104996	0.103015
chr15_38309100_38311803	-0.309845	-0.529869	0.315142	-0.772071	0.185636	-0.538155	0.148553	-0.708573	0.0941215	-0.452081	-0.300645	-0.0911364	0.349496	-1.28006	0.0833194	-0.221807	-0.00219722	0.225574	0.143043	0.793769	0.551624	0.166802	0.123517	-0.23895	0.227327	-0.0988277
chr5_49942784_49945410	-0.13062	-0.301817	-0.925973	-0.13627	-0.147876	-0.0910602	0.00967607	0.035819	-0.71133	-0.122077	0.148479	-0.063341	-0.190854	-0.166755	0.075448	0.0945882	0.384369	0.0194207	-0.0925696	-0.0603068	-0.0969934	0.115457	-0.152311	-0.0899982	0.398856	0.130816
chr6_151802311_151804911	-0.347386	-0.304027	-0.252335	-0.475172	0.410444	0.48411	0.252729	0.0915481	0.333665	-0.0237278	-0.0558777	0.168682	0.0437568	-0.256208	0.10011	0.0777254	-0.0597952	0.157228	-0.0652297	-0.166269	0.23778	0.111953	-0.068052	0.0987884	0.0516068	0.292718
chr9_124247372_124249839	-0.27734	-0.329131	-0.441078	-0.306892	-0.204545	-0.0021845	0.484691	0.24228	-0.891035	-0.105741	0.342358	0.14703	-0.0956172	-0.16235	0.239303	-0.0252217	0.00273897	0.0591226	0.154595	-0.319601	-0.0498032	-0.392926	0.135896	0.0807377	-0.0235504	-0.197258
chr15_69046717_69048117	-0.421179	-0.533817	-0.24519	-0.142233	0.165672	0.00217327	0.342438	0.130027	0.212884	-0.232768	0.026163	-0.226901	-0.242055	0.165204	0.020405	-0.182828	0.280236	0.0154576	0.39746	-0.226978	-0.25585	-0.208216	-0.0286699	-0.296658	-0.0629642	0.0759189
chr1_192904597_192907608	-0.49686	-0.470651	-0.372052	-0.0250521	-0.288967	-0.0270655	0.0582262	-0.519177	0.222128	-0.207589	-0.168641	-0.388257	-0.0884609	0.156624	0.324563	0.0010337	0.261014	-0.188874	0.0739275	-0.15157	-0.212956	0.179098	0.200051	0.033275	0.0822716	0.108136
chr1_32000599_32002608	-0.226319	-0.438756	-0.725925	-0.0284976	0.0810962	-0.0371014	0.425828	-0.319191	-0.261	-0.0731843	0.251933	-0.24609	0.00757351	0.0735008	-0.286388	-0.119022	0.186523	0.136725	-0.00156847	0.248747	0.134675	-0.0970131	0.365797	0.217311	0.0129904	-0.0979717
chr2_173557805_173559307	0.0930083	-0.334286	-0.79167	-0.278978	0.303689	0.315402	-0.469456	0.368989	0.475604	0.0646979	0.150553	-0.192891	0.156057	-0.704777	0.387197	0.353527	0.166701	-0.326563	-0.315626	0.476374	-0.0155338	0.28629	0.316667	0.47004	0.439111	0.120267
chr6_162560780_162562211	-0.421699	-0.425753	-0.0643463	-0.334413	-0.311044	0.272214	-0.535483	-0.355169	-0.386491	-0.466004	0.394119	-0.0689923	-0.0646703	0.0962129	0.489277	-0.58114	0.240879	-0.392003	-0.132755	0.413192	-0.776349	0.25257	-0.263482	0.046451	0.45106	0.211334
chr9_75141642_75143663	-0.416321	-0.283416	-0.435759	-0.19459	0.143578	-0.101217	-0.00592736	0.192228	-0.452054	-0.0483506	0.125304	-0.166572	0.201575	-0.012221	0.124068	0.113321	0.225822	-0.20655	-0.246737	-0.032706	0.303097	0.165566	-0.00232394	0.15413	0.218911	-0.00727678
chr6_106317198_106321303	-0.414348	-0.122549	0.0645157	-0.801198	-0.769473	-0.749111	-0.97235	-1.06232	-0.180348	-0.113841	-0.903175	-0.286243	0.299594	0.22815	0.600702	0.321821	-0.750832	0.0570799	-0.502666	0.0323937	0.238741	0.0365792	-0.518795	-0.0203171	0.00132558	-0.457734
chr9_95788839_95791810	-0.092067	-0.239249	-0.613366	-0.315815	0.374285	0.492947	0.253762	0.472284	-0.588518	-0.33007	0.317179	0.0233046	0.218722	0.0968602	-0.0206691	0.0458583	0.282156	-0.0512277	0.290205	-0.885209	0.292127	-0.0562124	0.00989062	-0.210564	-0.171825	-0.0864451
chr10_13950837_13953437	-0.426532	0.0453821	0.259766	-1.16044	-0.0574827	0.400251	0.264641	-0.5647	-0.0917105	0.152726	-0.606338	0.313197	0.634333	0.719163	0.139745	0.0992894	-0.557055	0.388922	-1.1009	-0.636695	0.181518	0.152295	0.000789652	-0.0287948	0.275441	-0.198017
chr10_129676900_129680696	-0.097525	-0.34001	-0.626178	-0.304077	0.420569	0.017598	0.00793696	0.0608593	-0.0274187	-0.399022	0.0151489	-0.0720338	0.0774203	-0.221401	0.113466	0.113485	0.0834181	-0.192621	0.138811	-0.0405439	0.0794271	-0.0244475	-0.0366445	-0.0218308	-0.157255	-0.150833
chr9_32255856_32257853	0.298421	-0.134218	-1.0767	-0.536519	-0.131699	-0.813683	0.665163	0.0510979	-0.939104	0.00870302	-0.250849	-0.658368	0.238631	0.31372	0.284527	0.0571447	0.40854	0.396334	-0.249723	-0.790804	0.426953	0.523772	-0.123917	-0.0111874	0.350726	0.00402543
chr18_10592048_10595048	0.03779	-0.405666	-0.572993	-0.407242	-0.399489	-0.803875	0.154338	-0.145188	-0.247536	-0.0659693	0.0944057	-0.150292	0.02566	-0.0770588	0.382778	-0.224421	0.163108	0.103344	0.0591694	-0.282288	0.0928921	-0.299603	0.124205	0.0322293	-0.0878205	0.131434
chr20_57676599_57679172	-0.183021	-0.078294	-0.875678	-0.202588	0.496247	0.318336	0.121618	0.156514	0.43032	-0.0207323	-0.569604	0.199424	0.250565	0.287004	0.351898	0.157394	-0.403208	-0.163873	-0.394304	-0.284899	0.266707	0.00672911	0.0426841	-0.10849	0.506323	-0.148097
chr5_111543686_111545993	0.0813751	-0.0637521	-0.765338	-0.612497	0.143321	0.347319	-0.0626745	-1.33322	-0.197428	0.0853148	-0.0747236	0.0808889	-0.345771	0.279778	0.564197	0.19046	-0.0585535	-0.0145451	-0.543396	-0.153058	0.0448915	0.165521	-0.143303	0.24805	0.471398	0.055116
chr9_75038039_75040572	-0.154632	-0.544077	-0.458849	-0.174484	-0.0908856	-0.0266037	0.0954124	-0.0593472	-0.178627	-0.951747	0.0471982	-0.246465	-0.0265994	-0.194516	0.101857	-0.00670244	0.141897	0.100974	0.170829	-0.0412743	-0.41139	-0.244327	0.0199379	0.0379098	-0.106177	0.0425794
chr6_138110480_138112698	-0.660965	-0.506332	-0.180043	-0.0140972	-0.440849	0.215696	-0.211884	-0.0926221	0.17936	-0.640077	-0.21476	-0.216796	-0.0199028	0.00767008	0.111946	0.0964671	0.162685	-0.0601531	0.224018	-0.305934	-0.243753	0.249731	-0.0373798	0.0453188	-0.0369261	0.163148
chr7_77038007_77041206	-0.198395	-0.0592084	-0.236065	-0.674297	-0.730911	-0.403305	-0.746768	-1.38764	-0.0920658	-0.25416	-1.02442	-0.167996	0.325751	0.141759	0.567141	0.26664	-0.515	0.143274	-0.608465	-0.153104	0.0662148	-0.121009	-0.55933	0.0536722	-0.0765497	-0.431399
chr1_224431799_224434101	-0.194629	-0.319531	-0.559116	-0.10434	-0.440268	0.509191	0.257488	0.430481	-1.55402	-0.16528	0.329746	0.0495179	-0.212881	-0.0904986	0.139857	-0.286758	0.505505	0.135589	0.364285	-0.604616	-0.0899463	-0.14999	0.390514	0.387634	0.214645	0.0600661
chr10_64258937_64263247	-0.0330943	-0.260274	-0.577296	-0.424381	-0.147394	0.00608391	-0.122355	-0.678979	-0.00874142	-0.0900123	-0.226068	-0.0853956	-0.0770669	-0.135027	0.372756	0.107729	-0.140558	-0.146869	0.0988378	0.00559384	-0.086252	0.0822222	0.190616	0.0860668	0.178196	0.102082
chr7_155385699_155387199	-0.101902	-0.201913	-0.417341	-0.473935	0.183823	0.016836	0.437547	-0.0397059	0.0181191	0.142204	0.119361	-0.152588	0.161036	0.294798	0.21805	0.046667	0.233257	-0.206642	0.107908	-0.702485	-0.0948339	-0.134308	-0.206584	-0.242108	-0.292481	-0.228521
chr4_139225602_139228903	0.312149	-0.138721	-0.959065	-0.385129	0.669634	0.684522	0.797899	-0.00185126	1.06348	-0.0398367	0.00225133	-0.21973	0.547687	-0.147152	0.821132	0.285623	-0.315536	0.209122	0.0327689	-1.21391	0.793631	0.437797	0.437559	0.0820015	-0.533918	0.401699
chr7_17047999_17050807	-0.203015	-0.149148	0.34698	-1.36593	-1.08493	-0.542879	-0.982059	-1.87062	0.190874	-0.136707	-1.11378	-0.512649	0.262584	0.510248	0.744515	0.258187	-0.899777	0.421294	-0.662097	-0.122305	-0.101074	0.122674	-0.624399	0.161242	0.0955164	-0.398172
chr16_29183509_29186309	-0.133965	-0.304199	-0.32804	-0.486827	0.135238	-0.0285209	-0.0302554	-0.0879688	-0.245723	0.086036	0.321136	-0.0844191	-0.0796475	0.147825	0.0381639	-0.220091	0.135969	-0.246447	0.256778	0.0518689	-0.133689	0.0113541	-0.099773	-0.0963676	0.105209	-0.204493
chr4_153563798_153566845	-0.206047	-0.316693	-0.645897	-0.13205	0.142459	0.318533	0.0832921	0.00450236	0.231214	-0.0833342	-0.00055588	0.0344591	-0.0634816	0.201	0.142487	-0.119331	0.031781	-0.0192941	-0.067213	-0.140407	-0.353801	-0.253925	-0.132459	-0.148695	-0.126799	-0.0338046
chr9_7966239_7968539	-0.180329	-0.147348	-0.875034	-0.108669	-0.254033	0.11496	0.255249	-0.386104	-0.769791	-0.518401	-0.290462	-0.166256	0.409028	0.246532	0.0792702	-0.231724	-0.24628	0.112086	0.0852663	-0.287922	0.39319	0.185706	-0.228504	0.258804	0.581075	0.0586151
chr14_77233717_77236138	-0.422665	-0.366617	-0.356083	-0.0909406	-0.32867	-0.189207	0.125372	-0.402561	-0.38959	-0.337805	-0.329895	-0.151175	-0.0660441	-0.105292	0.117699	-0.192275	-0.00887111	0.0307451	0.0391656	0.336047	-0.354296	0.189435	0.121898	-0.0432169	0.132992	0.112013
chr8_29594802_29596401	-0.656588	-0.502918	-0.00401361	-0.0804077	0.0752941	-0.273879	-0.180633	0.20094	0.0710376	-0.313005	0.145692	-0.0927081	0.101486	-0.0079787	0.05808	-0.375428	-0.0875392	-0.369131	0.215938	0.557281	-0.0853303	0.115683	0.158597	-0.198157	-0.0599717	-0.542964
chr17_44425401_44427301	-1.43928	0.503725	0.85164	-1.65419	-2.08511	-0.563902	-2.15084	-0.877581	-0.201106	-1.8702	0.0689638	0.863068	-0.65814	1.21098	0.226361	-1.36058	-0.087318	0.589158	0.859227	-1.64276	-2.22892	-1.59222	-2.57684	-0.0710097	-1.59222	0.276906
chr14_77586357_77588620	-1.1194	-0.714649	0.129536	0.159568	-1.21428	-0.107271	0.243368	0.933302	-0.955724	-0.20572	0.502851	0.0408879	-0.51295	-0.388284	0.171032	-0.000177828	0.189733	0.235209	0.328209	-0.0636585	-0.655052	-0.0410703	0.324425	-0.0270833	-0.0540831	-0.158354
chr1_234976599_234979603	-0.300939	-0.432618	-0.472502	-0.0345651	-0.344673	-0.156051	-0.148466	-0.209942	0.0478626	-0.351191	-0.0766022	-0.28841	-0.0519841	-0.107031	0.196291	-0.0810397	0.111796	-0.0276207	0.248633	-0.000635165	-0.0739315	0.177483	-0.00870763	-0.0724964	0.172797	0.0865201
chr22_27013262_27014692	-0.136011	-0.320172	-0.42724	-0.291606	-0.467954	0.0211791	-0.300128	-0.0533569	-0.596779	-0.275292	0.0235255	-0.0336915	-0.188961	0.0626334	0.35743	0.028812	0.0339097	0.0908079	0.17365	-0.52459	-0.11774	-0.298059	0.0519839	-0.375416	0.178119	-0.29137
chr12_68761016_68762716	-0.286971	-0.42436	-0.191215	-0.270396	0.0528655	-0.600722	-0.282613	-0.372241	0.298044	-0.452216	-0.293962	-0.14249	-0.239152	0.0435261	-0.114023	-0.0651281	0.0550292	-0.205323	0.211423	0.456138	-0.283866	0.102065	-0.109314	-0.212154	-0.0652119	-0.312586
chr8_29969562_29972301	-0.0137405	-0.256626	-0.438175	-0.438249	0.273487	-0.0430648	0.119659	0.298227	-0.266915	0.0762044	0.0410328	0.096741	-0.546888	-0.407674	0.0104212	0.460046	0.233514	0.121469	0.178828	-0.146456	-0.00392179	-0.0482629	0.00111928	0.0386314	-0.169688	-0.287119
chr2_31441305_31443605	-0.315536	-0.14254	-0.338172	-0.384766	-0.210291	0.0128194	-0.106877	-0.0295161	-0.574026	-0.127054	-0.295236	-0.0550425	0.25763	0.154615	0.149323	0.0684447	-0.10148	-0.160627	0.104624	-0.417489	-0.0874454	-0.0542987	-0.263204	-0.164417	-0.273414	-0.379679
chr3_186059374_186061544	0.0737621	-0.149842	-0.27977	-0.963418	0.0823984	-0.640818	-0.313594	-0.970602	-0.508898	-0.0709717	-0.674711	-0.064856	0.0898564	0.0654892	-0.128661	-0.327868	-0.246206	0.0676866	-0.0518824	0.596442	-0.0930952	0.0306374	-0.38277	-0.0519053	0.0970779	0.0335213
chr10_120290258_120291658	-0.236512	-0.0277348	-0.40634	-0.37677	-0.154358	-0.186644	-0.209248	-0.221519	-1.0794	-0.147259	-0.637404	0.013499	0.46436	-0.778754	0.424153	0.129493	-0.241723	-0.469283	0.201649	0.256605	0.040502	0.186307	-0.0305494	-0.157054	-0.130776	-0.485406
chr12_124734566_124736347	-0.212302	-0.487378	-0.787027	0.177636	-0.0516797	0.0533555	0.156637	0.32875	-0.103843	-0.367198	0.171841	0.0705311	0.0611814	-0.235381	0.249762	-0.587536	0.0689008	-0.0164028	0.211089	0.177855	-0.189324	-0.371664	0.172687	-0.073106	0.0514335	0.0125786
chr14_34905266_34907317	-0.127726	-0.226599	-0.381101	-0.451353	-0.0141775	-0.387508	0.390781	-0.392876	-0.619589	-0.0781214	-0.182583	-0.0206967	-0.0200762	-0.111414	-0.0601732	0.130962	0.170938	0.345492	-0.193378	-0.241653	0.294991	-0.200292	-0.0595292	-0.336717	0.458134	0.402067
chr5_49930089_49931743	-0.780969	-0.25672	-0.182629	0.0491807	-0.426279	1.08439	0.356799	0.783748	0.774036	0.356725	0.359617	0.47768	0.156824	-0.6443	0.361047	0.187744	0.203681	-0.250342	-0.278601	-0.213732	-0.547365	0.763311	0.0884419	-0.157601	0.681784	0.55132
chr7_155382099_155384406	-0.138511	-0.200237	-0.564697	-0.27997	-0.035253	-0.171447	-0.0909083	-0.261677	-0.448341	0.0356346	-0.18773	-0.262776	-0.0786347	0.439579	-0.104504	0.136597	0.0682037	-0.0263289	0.0817012	-0.253838	-0.0792569	0.000857786	-0.020011	-0.357441	0.028245	0.0385865
chr11_129694398_129696933	-0.286452	-0.242319	-0.715307	-0.0116632	-0.245023	-0.267337	-0.098266	-0.527131	-0.683098	-0.0107846	-0.278976	-0.260698	-0.219441	0.0379854	0.116739	0.0315555	-0.0229547	0.0647317	-0.048454	0.300536	0.0712402	0.346351	0.16386	-0.0636021	0.286476	0.0705576
chr11_61145408_61147137	-0.184316	-0.209693	-0.707226	-0.138619	0.141125	0.010765	-0.212185	-0.0626549	0.0112857	-0.27144	-0.426232	0.0595322	-0.18319	0.271892	-0.0433266	0.191417	0.0535446	-0.103714	-0.057923	-0.188231	0.0848347	0.191933	0.0618183	0.028005	0.389551	0.113281
chr2_8333280_8335007	-0.255369	-0.303206	-0.313754	-0.196987	0.251682	0.43664	0.172833	-0.207156	0.109974	0.437863	-0.00868545	-0.103207	0.333948	-0.170067	0.236256	-0.728409	0.3535	-0.171646	0.216728	0.032898	0.176201	-0.248621	-0.0593674	0.15535	-0.00142791	0.272358
chr6_114016184_114019775	-0.298269	-0.263508	-0.122953	-0.48004	-0.303645	-0.115533	-0.201042	-0.544422	0.120291	0.00850764	-0.310364	-0.340974	-0.101882	-0.0796726	0.416411	0.209545	-0.0308077	0.0155763	-0.108835	0.020639	-0.348996	0.153769	-0.455151	-0.0149821	-0.20459	-0.318393
chr5_75600286_75602477	-0.128593	-0.326592	-0.415905	-0.312234	0.0709758	-0.166702	-0.0984958	-0.233494	0.0871622	-0.0229796	-0.0388312	-0.141573	0.173448	0.0728435	-0.0846727	-0.238466	0.0352002	-0.130747	0.0623312	0.251635	-0.139857	-0.157163	-0.00155419	-0.013418	-0.117063	0.0447806
chr1_63261099_63262799	-0.234964	-0.090556	-0.50624	-0.323	-0.366429	0.0585299	-0.376343	-1.50489	-1.23137	0.172205	-0.189934	-0.125513	-0.449681	0.428015	0.129012	0.0477261	-0.04286	-0.124797	0.109593	0.0285049	-0.201014	-0.10446	-0.106138	-0.396325	-0.0419106	-0.502353
chr15_100049029_100051600	-0.207618	-0.262092	-0.266402	-0.433596	-0.129732	-0.256011	0.0436099	0.0583512	-0.467401	-0.013932	-0.137198	-0.107623	-0.067726	-0.122648	0.0853943	0.204898	-0.01771	0.154184	0.0685586	-0.197329	0.131364	-0.179905	-0.0959129	-0.188328	0.249259	-0.0256922
chr15_102180700_102183713	-0.212459	-0.453187	-0.488751	-0.0214297	-0.508553	-0.417612	0.138112	-0.114078	-0.955461	-0.717563	0.0135856	-0.411657	-0.0859002	-0.115927	0.201549	-0.107891	0.172511	0.0788309	0.286379	-0.017894	-0.316154	-0.0571192	0.131799	-0.0464411	0.089173	-0.0295766
chr21_42348092_42349803	-0.23253	-0.123539	-0.165029	-0.632028	0.0385694	-0.532875	0.311851	-0.459301	-0.21042	-0.0689958	-0.877268	-0.121644	0.296647	0.27526	0.0264335	0.246792	0.0515753	-0.205045	-0.105392	-0.464627	0.116791	-0.311084	-0.0851977	0.132985	0.0331079	-0.173551
chr7_2831700_2833700	-0.0773458	-0.212445	-0.559018	-0.355017	-0.0751886	-0.550555	0.349132	-0.540581	-0.769713	-0.458955	0.0970969	-0.168164	-0.00409624	0.016035	0.119621	0.0454222	-0.0264015	-0.136463	0.173234	-0.0191869	0.0331766	0.268335	-0.0901596	0.0125269	-0.142756	-0.347149
chr6_97794475_97795697	-0.914531	-0.393755	0.58836	-0.446375	-1.61131	-0.889813	-0.0559002	-0.380077	0.225353	-0.226179	-0.437332	-0.55184	0.083271	0.890881	0.275329	-0.27281	0.323379	-0.558409	0.691892	-0.881693	-1.28397	0.0105093	-1.40282	-0.831123	0.211157	-0.7814
chr2_37880080_37882380	-0.15717	-0.250322	-0.74503	-0.0911259	0.0422881	0.219825	-0.19612	-0.246146	0.126243	-0.251064	-0.139405	0.0311198	-0.0154688	0.153523	-0.049661	-0.0370463	-0.00911862	-0.067825	0.0338615	-0.0393849	0.0578113	-0.112921	-0.277704	0.223183	0.162132	-0.144613
chr12_132287908_132289408	-0.153798	-0.244037	-0.39574	-0.336506	0.0965392	-0.087385	-0.128998	-0.240317	-0.514788	-0.226811	0.21405	-0.481645	0.129477	0.0275027	0.0333919	0.0905782	-0.018673	0.214156	-0.0503844	0.0555964	0.372825	0.382396	-0.352066	0.109301	-0.0500397	0.121917
chr2_10168405_10170836	-0.486363	-0.328341	-0.0030286	-0.341228	-0.246002	-0.0858801	-0.146792	-0.443211	0.152987	-0.19745	-0.212538	0.0104775	0.0848804	-0.00168081	-0.12333	-0.0703687	-0.369479	0.244266	-0.0403693	0.265605	0.172189	-0.100744	-0.249016	0.120813	0.128245	0.060644
chr21_29507365_29509705	0.348277	-0.0251868	-0.552657	-0.908377	0.268783	-0.802494	0.346315	-0.420204	0.171424	-1.22976	-1.03388	-0.0219238	0.395165	0.29508	0.789772	0.261224	-0.62037	0.197541	-0.439504	-0.856985	0.384845	0.678016	0.0784679	-0.323593	0.46028	0.122516
chr1_42180398_42182003	-0.369002	-0.37666	-0.460172	0.0322357	0.0802935	0.124585	-0.140216	-0.26868	-0.0592751	-0.2753	-0.0220204	-0.154603	-0.0445083	0.245586	-0.0201035	-0.155742	0.0166867	0.169823	-0.00683884	-0.0502988	0.327274	-0.324327	-0.150361	-0.140093	0.347438	0.0609969
chr10_19926732_19929237	-0.191245	-0.212691	-0.22006	-0.447526	-0.159609	0.0586342	-0.147824	-0.240662	0.226789	-0.0672149	-0.508551	-0.104724	-0.182213	0.278073	0.234805	0.170448	-0.31764	0.325224	-0.08041	-0.323564	0.123379	0.178712	0.0702391	0.112544	0.101879	-0.0647665
chr2_138737105_138739332	0.000884401	-0.298765	-0.932628	-0.00798202	0.219258	0.142481	0.185252	-0.367607	0.0871567	0.0654528	0.11032	-0.321209	0.151671	0.0915791	0.413673	-0.448388	0.0710603	-0.108698	0.0227084	0.127604	0.0268271	-0.0160632	-0.0210905	0.0560815	0.25481	0.505352
chr2_235329780_235331248	-0.354568	-0.263823	-0.431021	-0.0702252	0.0860371	0.361308	-0.163746	0.451024	0.124723	-0.0567413	0.040258	0.0888489	-0.000377072	-0.0829848	0.00671122	0.152886	0.15079	-0.227838	0.223977	-0.312013	0.0735115	0.168027	-0.014253	-0.167094	0.33431	0.358351
chr22_17201962_17205020	-0.0297521	0.113843	-0.411418	-0.77	0.162987	-0.174417	-0.317045	-1.62936	-0.102216	-0.158811	-1.93433	-0.204235	0.527391	0.323816	0.320847	-0.241947	-0.518992	0.412084	-0.447886	-0.171078	0.41776	-0.182742	-0.803682	-0.201453	-0.317132	-0.482232
chr1_210546399_210548699	-0.0244648	-0.421484	-0.392269	-0.201071	0.0403936	0.373121	0.393173	0.541675	0.403488	0.360792	0.422355	-0.179665	-0.164874	-0.276501	0.305451	-0.447698	-0.141611	0.440783	0.0946622	0.369454	-0.0689623	0.325534	0.541634	0.145112	0.315357	-0.0405636
chr12_117841208_117843660	0.19042	-0.118357	-0.784023	-0.44313	0.258486	-0.058206	0.0840959	-0.480506	-0.313063	-0.226584	0.817126	-0.117233	-0.0699698	0.230362	-0.254936	0.462669	-0.089312	0.220132	-0.713187	0.331474	0.464899	0.566567	-0.0620589	0.750857	0.342861	-0.338177
chr11_40107539_40109232	0.770009	0.174627	-1.88173	-0.959976	0.402938	-0.69361	-0.172651	-1.13281	-0.924256	0.175687	-0.176972	0.266571	-0.374269	0.627587	0.450419	-0.000651207	-1.03584	-0.0154781	-0.920677	1.00233	-0.136181	0.842844	0.326712	0.116379	0.350417	-1.10291
chr9_137262839_137265964	-0.0867484	-0.307299	-0.795081	-0.0343538	-0.422143	-0.501105	0.322922	-0.377393	-0.406502	-0.438156	0.0673927	-0.0550218	-0.0331286	-0.113004	0.107805	0.13169	0.10751	-0.0615374	0.0201808	-0.104494	-0.173113	-0.0692813	0.101163	-0.0130276	0.130537	0.0988614
chr11_9293975_9296589	-0.328155	-0.33552	-0.487809	0.0062418	0.368144	0.329536	-0.0377444	-0.126096	0.346444	-0.345476	-0.018152	-0.202525	0.0743329	0.133674	-0.112765	0.0494019	0.00807391	-0.0641209	0.123337	-0.00940878	0.0512644	-0.00259675	-0.20702	-0.297104	-0.0383756	-0.165734
chr9_117730133_117732254	0.00707228	-0.13492	-0.565307	-0.382045	0.087949	-0.149595	-0.274907	-0.998651	0.75033	-0.111264	-0.290825	-0.0306797	-0.0639659	0.124204	-0.109925	0.200532	-0.517766	-0.0947574	-0.0531921	0.545551	-0.0407211	0.269158	-0.312303	0.0781274	0.142155	-0.155816
chr21_28315365_28317405	-0.392789	0.066021	0.0934717	-0.935673	-0.239189	-0.337734	-0.586436	-0.758624	-0.58551	0.205237	-0.859734	0.0354097	-0.00959835	0.501001	0.0037885	0.420112	-0.855619	-0.123208	-0.0454135	0.0735281	0.199876	0.419401	-0.10676	0.0787976	0.263011	0.208507
chr14_62068135_62071500	-0.193712	-0.292775	-0.452068	-0.126715	0.110417	0.192754	0.441048	0.115544	0.332343	0.00730796	0.316447	-0.0790277	-0.205361	0.138601	0.0949707	0.216324	0.263733	-0.118591	0.134127	-0.444776	-0.0923921	0.131957	0.0732907	0.0273413	0.0649016	-0.0703118
chr2_102329705_102332280	0.114942	-0.162909	-0.744013	-0.397593	0.0991026	-0.120162	-0.2037	-0.271275	-0.283688	-0.21336	-0.136792	-0.0355696	0.0886423	0.195204	0.38145	-0.20314	-0.155938	-0.0813416	-0.226617	0.0373091	-0.111021	-0.0767554	-0.157712	0.0961685	0.133896	0.0810598
chr12_122226408_122228908	-0.285519	-0.374732	-0.178222	-0.255842	0.140718	-0.185285	-0.127846	0.250602	0.346822	0.0102397	-0.207883	-0.0684012	-0.0967632	0.0732133	0.00247739	-0.18531	0.000970146	0.0979959	-0.0251197	0.200937	-0.0662785	-0.147781	-0.0227144	-0.0247034	0.136607	0.231959
chr15_86069900_86072349	-0.252731	-0.0752783	-0.22599	-0.553037	-0.399737	-0.194687	0.0668164	-0.572198	-1.03385	0.221631	-0.297051	0.0711857	-0.0572465	-0.0683153	0.275156	0.0178041	-0.155918	0.185719	-0.072709	-0.195675	0.118423	-0.178202	-0.250846	0.0433224	-0.0130282	-0.00363742
chr6_159107130_159109336	-0.431969	-0.198425	-0.491607	0.0035447	-0.479349	0.130929	-0.326606	0.273566	-0.555248	-0.0247584	-0.28537	0.280926	-0.0486074	0.170537	0.113399	-0.239505	-0.0548465	-0.0439092	-0.114282	-0.063711	-0.419073	-0.0872261	0.0396528	-0.122064	-0.10663	-0.232058
chr5_55883586_55885795	-0.0240032	-0.286525	-0.550225	-0.217461	-0.249597	-0.0200159	0.168184	0.0883744	-0.225452	-0.572733	0.164476	0.268394	0.0811432	-0.00278426	0.0881157	-0.232185	0.168754	-0.207337	0.212482	-0.376583	-0.452774	-0.301415	-0.0783602	0.00305325	-0.164388	-0.286346
chr12_123590399_123592808	-0.158882	-0.145454	-0.340821	-0.430474	-0.177758	-0.0989188	-0.0499629	-0.0388694	-0.505235	0.218973	0.00246584	0.0682664	0.252361	-0.148225	0.102274	-0.291901	-0.0675608	0.043235	-0.00654269	0.0480937	0.0938067	0.206323	-0.039131	-0.118844	-0.168301	-0.0884545
chr12_90273608_90275808	-0.384016	-0.158515	-0.341431	-0.000332564	-0.0227471	0.828529	0.309966	1.05595	0.500298	0.144674	0.143017	0.368972	0.136925	0.292784	0.532503	0.00260177	-0.0168631	-0.232403	-0.0287633	-1.05576	-0.279912	-0.000131038	0.281663	-0.0277773	-0.104596	0.274947
chr22_41345886_41348569	-0.295445	-0.327054	-0.412846	-0.0510109	-0.368123	-0.24161	-0.056986	-0.0539354	-0.384682	-0.500224	-0.0510232	0.106317	-0.0788	-0.122133	-0.0825281	-0.12578	-0.0237236	0.140695	0.0764963	0.109456	-0.2149	-0.167776	-0.230042	-0.173006	0.0243305	-0.171947
chr15_69983000_69985264	-0.144655	-0.283822	-0.288273	-0.295256	-0.428549	-0.300977	0.30046	-0.241191	-0.711281	-0.499831	0.182367	-0.185897	0.313937	-0.156313	0.131543	-0.0194103	0.173311	-0.0992977	0.242649	-0.400522	0.138309	0.241381	0.295794	-0.0116432	0.0827418	-0.011099
chr7_2979800_2981403	-0.262385	-0.141747	-0.135699	-0.334154	0.0187171	0.140627	0.0858131	-0.144464	-0.467888	-0.306574	-0.595732	-0.182863	0.0253063	0.123862	0.912584	-0.208632	-0.414141	-0.0878081	0.0642978	-0.232606	0.315565	0.427926	0.407412	0.510518	0.720862	0.562665
chr4_83188398_83190307	0.0814387	-0.0285032	-0.957058	-0.23343	0.482622	0.337165	-0.084313	0.159433	0.470359	0.258071	-0.358592	0.261124	-0.0216475	0.337344	0.279308	-0.244652	-0.450253	-0.292805	-0.308154	0.439735	-0.522659	-0.0153168	-0.178621	0.180471	0.352971	0.214484
chr1_239799_244499	-0.00147328	-0.557871	-0.570499	0.224057	-0.11795	0.330134	-0.366312	0.172636	0.453073	0.0802284	-0.223656	-0.577957	-0.359947	0.128936	-0.707696	0.117203	0.218171	0.989576	0.175424	0.0162906	0.133922	-0.468914	0.553098	-0.674082	0.336602	0.164998
chr5_32275789_32278224	-0.0834385	-0.305251	-0.705736	-0.0168514	-0.3115	-0.322971	-0.127875	0.140779	-0.173521	-0.259515	-0.191374	0.15424	-0.145193	-0.157363	0.234907	-0.0403326	0.285731	-0.0106237	0.019178	-0.340544	0.0580355	-0.271252	0.0777676	0.157155	0.0967235	0.0796348
chr17_38477701_38481101	-0.220878	-0.297016	-0.506137	-0.0592816	-0.417941	-0.451316	-0.147452	0.00177291	0.0827227	-0.41573	-0.243687	0.0150648	0.0822473	-0.0709954	0.0418172	-0.0110459	-0.0415879	-0.0567875	-0.16996	0.211247	-0.380579	0.176915	0.030846	-0.0860331	0.0491429	-0.0222878
chr16_29234709_29236809	-0.0226152	-0.26007	-0.589845	-0.16101	-0.043923	0.165567	0.279567	0.248433	-0.387172	-0.518579	0.103751	-0.157694	0.299842	0.0484563	-0.00615132	-0.0953759	0.247266	-0.116016	0.310119	-0.530446	-0.148771	0.188738	0.144108	-0.0402728	-0.140332	0.0638741
chr1_229385199_229387302	-0.484885	-0.243215	-0.601931	0.241775	-0.246544	-0.363497	-0.469576	0.0981146	-0.599068	-0.0288042	-0.482591	-0.132918	-0.178441	0.230099	0.148909	-0.0575633	-0.454643	-0.0956267	-0.0653336	0.605517	-0.0259222	-0.0476052	0.246852	0.162509	0.31677	0.298087
chr6_166649011_166651611	0.120685	-0.272742	-0.648092	-0.283609	0.0641072	-0.52917	0.400846	0.0944434	-0.560798	-0.412141	-0.191794	-0.0346403	-0.0929475	-0.245851	-0.0482577	0.315492	0.0135976	0.354565	0.0867532	-0.348711	0.675078	-0.216716	0.445948	0.414165	0.24288	0.220541
chr17_25866723_25868723	-0.0336736	-0.235411	-0.570445	-0.211178	0.206199	0.32566	-0.0995551	0.162234	-0.00838805	0.0367455	0.110179	-0.0401067	-0.0336137	0.125071	0.32648	0.0386232	0.0917567	-0.0994417	-0.0469411	-0.361828	-0.273693	-0.516459	-0.148209	-0.0846897	-0.407152	-0.13291
chr8_3003527_3006136	0.0834632	0.017799	-0.435257	-0.477653	0.181295	-1.03197	-1.10327	-0.489509	-0.0741948	0.294622	-0.73075	0.0828785	0.749347	0.206728	-0.599752	-0.0711119	0.0782503	-0.582529	-0.532028	0.668218	-0.402879	-0.65305	-0.284398	-0.516896	-1.99861	-1.73997
chr9_132538972_132540603	-0.461862	-0.411677	-0.277436	0.102302	-0.294983	0.0304773	-0.226247	-0.324691	-0.0170182	-0.304805	-0.376582	-0.306347	-0.103579	-0.114087	0.12382	-0.224885	0.0201037	0.0925253	0.0863135	0.426135	-0.0307907	0.243562	0.133032	0.167154	0.471146	0.171236
chr5_102728486_102729986	0.198126	-0.118687	0.208351	-0.844789	-0.096943	1.04487	0.727743	0.544509	0.702383	-0.0181162	0.365945	0.0395251	0.111953	0.634974	0.650486	0.17064	0.137592	0.665566	-0.096609	-2.31413	0.404571	0.107222	0.278448	0.0460626	0.580441	0.818328
chr3_188114474_188115974	-0.305727	-0.192916	-0.240743	-0.242407	0.0169393	0.343903	-0.00966019	-0.321445	-0.30093	-0.500916	-0.176683	0.0486754	-0.154456	0.156701	0.120757	0.117491	0.0640223	-0.220756	0.259743	-0.392177	-0.325684	0.27282	-0.0569803	-0.155834	-0.0903308	0.214958
chr3_14450774_14453636	-0.62102	-0.532964	0.110516	-0.0297278	-0.0252776	0.0144187	-0.221752	-0.194959	0.651834	-0.474176	0.178421	-0.2169	0.022972	-0.0452861	-0.0251566	-0.0762149	-0.112158	-0.140902	-0.0492798	0.642925	-0.253475	0.109993	0.00867586	0.0154775	0.21671	0.0565154
chr5_167570110_167571287	-0.154629	-0.249705	-0.170332	-0.273205	0.0944758	-0.807604	0.369596	0.198624	-1.98076	0.127571	0.168134	-0.308064	-0.69695	-0.295596	0.0188582	-0.116297	0.41112	0.331787	0.248536	0.406606	0.0393026	0.362907	0.320824	-0.299516	-0.0556568	0.0321561
chr14_77329487_77331587	-0.241011	-0.277178	-0.244388	-0.178567	-0.153637	-0.233649	0.147232	-0.106492	0.0977183	-0.411486	-0.309314	-0.0782244	0.133154	-0.0233418	0.0396148	0.206436	0.337475	-0.177579	0.1236	-0.561134	-0.139651	-0.13565	-0.0568468	-0.243139	-0.0804411	0.0605481
chr17_28274801_28276903	0.150951	0.23573	-0.576573	-0.268086	-0.0998133	0.711545	0.6168	0.192775	0.835383	0.461775	-0.115587	0.706485	-0.140385	0.274027	0.854121	0.776269	-0.145251	-0.0316278	-0.454356	-1.83928	0.669973	0.329665	0.788035	0.485639	0.526466	0.365724
chr7_5257399_5259707	-0.363026	-0.335614	-0.136443	-0.167494	-0.205871	-0.375217	0.0138267	-0.24677	-0.0487209	-0.376072	-0.0898856	0.180151	-0.0570075	-0.182391	-0.124069	0.0545845	0.217522	-0.0586036	0.0140644	-0.0442509	-0.142013	-0.170281	-1.94913e-05	-0.127207	-0.469643	-0.331899
chr2_28843305_28846005	-0.375362	-0.372609	-0.376029	0.0742863	-0.107463	0.0560895	-0.111585	0.0983857	-0.244683	-0.159253	0.183755	-0.143487	-0.117701	0.096982	0.0726645	-0.10752	0.0147641	-0.0310539	0.201209	0.014142	0.0628101	-0.0628226	0.185983	0.0250027	0.0424342	0.0810173
chr15_45683512_45685500	0.307331	-0.166043	-0.549653	-0.714315	0.214034	0.492041	0.262707	-0.261408	1.18417	0.266822	-0.573659	0.147439	0.292263	0.310192	-0.0561292	-0.413343	-0.335262	-0.0278931	0.359971	-0.277238	-0.51175	-0.697021	-0.308796	0.199695	-0.135523	-0.0763237
chr3_151930297_151932103	0.105814	-0.349166	-1.15721	0.165016	-0.208343	-0.0250929	0.161025	-0.455967	0.719521	-0.192904	0.381231	-0.30356	0.319843	0.0571173	0.196238	-0.464355	-0.410303	0.0190092	0.388137	0.197874	0.254831	0.287488	-0.0073306	-0.108407	0.209118	-0.0990926
chr6_22024798_22027245	-0.486861	-0.313112	0.152475	-0.328695	-0.0318953	0.293099	0.141455	-0.0363048	0.159176	-0.10877	-0.058582	-0.0669511	-0.00300641	0.262565	0.139475	-0.0104782	0.221246	0.149505	0.0865437	-0.7789	0.231089	-0.37755	-0.405979	-0.104914	0.145419	-0.0847023
chr8_67696060_67698956	-0.289377	-0.316529	-0.233841	-0.106436	0.185737	-0.218916	-0.159889	-0.603256	-0.285105	-0.248052	-0.207569	-0.409821	-0.217852	0.11837	0.198679	-0.122886	0.0516293	0.00118296	0.0361325	0.344566	0.0971566	0.0206861	-0.120283	-0.0221326	0.117646	-0.017071
chr3_127017427_127019144	-0.171098	-0.327645	0.149574	-0.765161	0.225284	0.136847	0.369496	0.101948	0.187664	0.143732	0.358299	-0.13991	0.0163942	-0.251706	-0.0648176	0.130611	-0.102461	0.0715154	0.0871634	0.25321	0.0565209	0.485993	0.343679	0.302374	0.31592	0.140442
chr7_77028507_77031199	-0.220703	-0.368479	-0.147817	-0.192467	-0.0602359	-0.191109	-0.142222	-0.391972	0.1944	-0.297327	-0.279699	-0.430459	0.0663211	0.163916	-0.0845789	0.0247238	0.138479	0.41556	-0.260069	-0.0338934	0.21126	-0.156794	-0.109492	0.0363354	-0.00190648	-0.00257543
chr3_195170640_195172595	-0.0342156	-0.182647	-0.339485	-0.418499	0.388914	-0.038436	0.0172657	-0.164733	-0.579108	-0.374221	0.115975	0.0400499	-0.162441	-0.118645	0.0888076	0.0840918	0.263074	-0.3602	0.219784	-0.0545214	-0.348892	0.167841	-0.0765009	-0.276574	-0.424603	-0.199946
chr7_99817299_99819701	-0.224469	-0.275454	-0.628635	0.315964	-0.587257	0.985756	-0.032477	1.03033	-0.668051	-0.7086	0.301618	0.828952	0.252894	-0.788477	0.0297305	-0.0215409	0.326154	0.305537	-0.0672068	-0.866044	0.11985	-0.522288	0.466706	0.322796	-0.0983936	0.0603473
chr20_19965699_19967499	-0.300682	-0.577496	-0.000650732	-0.0483332	-0.208696	-0.411485	-0.286111	0.153538	0.0884281	-0.424735	0.355891	-0.415389	0.195407	-0.489823	0.31736	-0.237933	0.404319	-0.0779902	0.320382	-0.0163334	0.257499	-0.337783	-0.126461	-0.234813	0.293611	0.41884
chr9_71589321_71591639	-0.147418	-0.181888	-0.163039	-0.5099	-0.0272112	-0.065058	-0.436018	-0.48527	-0.110838	0.0746395	-0.248964	-0.0110294	-0.16015	0.226058	0.00202876	0.058204	-0.0569829	-0.0795624	-0.0380915	0.0595264	-0.162439	-0.130575	-0.130202	-0.0861159	-0.0481729	-0.138977
chr5_131772195_131775490	-0.0974072	-0.351752	-0.460356	-0.103389	0.310733	0.42519	-0.141178	0.396864	0.77615	-0.030558	0.122235	-0.0610495	0.082682	0.0170669	-0.0616463	-0.0799522	-0.0114372	-0.0221459	0.169348	-0.0328658	-0.0250509	-0.175218	0.0233081	0.0544159	-0.118903	-0.0368022
chr19_41701564_41702864	-0.28097	-0.356217	-0.141218	-0.174459	0.180154	-0.0205457	-0.704104	-0.342734	0.388523	0.00293807	0.0328931	-0.0980205	-0.08043	0.115731	-0.107455	-0.101657	0.127508	-0.123502	-0.105515	0.373341	-0.0057691	-0.234181	-0.116193	-0.43243	0.18345	0.0833934
chr17_8818501_8820666	-0.287388	-0.318748	-0.242282	-0.0839901	-0.170147	-0.160863	-0.235434	-0.594242	0.273149	-0.438973	-0.229308	-0.325098	-0.184684	0.0638403	0.198422	0.0634012	-0.126025	0.0615753	-0.127614	0.376182	-0.120308	0.45744	-0.0314669	0.134288	0.248801	0.0624622
chr10_70715019_70717737	-0.169963	-0.346539	-0.57655	0.0796352	-0.244132	0.129869	0.0925074	0.013006	-0.426005	-0.294989	0.0956679	0.0439704	-0.128369	-0.0604509	0.200198	-0.336177	0.149461	0.141906	0.18427	-0.194808	-0.157681	-0.24444	0.159891	-0.242705	0.0406812	0.0249287
chr8_2992267_2994267	0.136466	-0.00799591	-0.856037	-0.13959	-0.12473	-0.672282	-1.21148	0.0146052	-2.30981	0.338286	-0.269439	-0.736608	0.693407	0.394878	0.0155469	0.0583923	0.0108468	-0.527743	-0.444511	0.535791	-0.594837	-1.07708	0.105566	-0.503352	-1.03119	-0.193612
chr8_135163769_135165702	0.124372	-0.112561	-0.777334	-0.287576	-0.0741454	0.229189	0.500484	-0.0798538	-0.449633	0.506111	0.184636	0.0404289	0.0745651	-0.202131	-0.0467501	0.000850018	0.318489	0.255654	0.0300186	-0.471124	0.434198	-0.367451	-0.0917336	0.430096	0.0755748	-0.105751
chr5_133889790_133892310	-0.212464	-0.343148	-0.232008	-0.18177	0.333504	0.264643	-0.0785228	0.112427	0.414983	-0.382427	0.043863	0.0124513	-0.0697648	-0.0995491	0.11723	0.0110916	0.0473494	-0.0747513	0.10031	-0.0443668	-0.219792	-0.195182	-0.192366	-0.169589	-0.228164	-0.114983
chr7_144538796_144540900	-0.0302821	-0.203218	-0.607839	-0.165222	-0.152893	-0.0811142	-0.0934288	-0.200512	-0.0286035	-0.326973	-0.247635	-0.121654	-0.14323	0.226651	0.0806006	0.0892878	0.0174272	0.091376	-0.112551	-0.127908	-0.223088	0.267141	-0.0236141	-0.0583459	0.298887	0.218034
chr1_25359800_25361803	-0.413859	-0.330901	-0.200737	-0.0315158	-0.550413	-0.354241	0.0556867	-0.438823	-0.297328	-0.619313	-0.271938	-0.0990757	-0.00376704	-0.154845	0.170502	-0.0828253	-0.0697693	0.00369654	0.0355652	0.200519	-0.252346	0.233556	0.0428839	0.110816	0.167797	0.163614
chr2_64430180_64432620	-0.122822	-0.442295	-0.311144	-0.0788866	0.334998	0.32477	0.104888	0.157588	1.02115	-0.214147	0.181288	-0.186323	-0.16251	0.100646	0.097597	-0.271318	0.180378	0.000313511	0.220979	0.0202373	-0.344251	0.0149419	-0.128858	-0.0676707	-0.0166233	0.0913485
chr1_92177799_92180199	0.00537127	-0.224881	-0.478765	-0.166015	0.156171	0.165632	-0.383405	-0.161748	0.447611	-0.470466	-0.329611	0.133393	-0.230241	0.200665	0.551026	-0.562028	-0.231497	-0.169179	0.270001	0.0378592	-0.348949	0.0202215	-0.335187	-0.131106	-0.0517512	-0.512811
chr6_119081983_119083995	-0.119833	-0.300775	-0.562326	-0.0137326	-0.109799	0.384736	-0.0649217	-0.52227	-0.0123801	-0.409132	-0.139305	0.0631021	-0.218392	0.0394185	0.155041	-0.0682806	0.126022	0.0281162	-0.164416	0.0393869	-0.392108	-0.0702627	0.285723	0.0548478	0.279668	0.235145
chr1_112274999_112277603	-0.25476	-0.259533	-0.269377	-0.129129	-0.0758924	-0.246864	0.0305773	-0.640869	0.0840301	-0.210021	-0.179755	-0.113046	0.0510356	0.0760377	0.0694204	-0.185895	-0.0918336	-0.0825843	-0.165665	0.44253	-0.234956	0.0876948	0.0586921	-0.0524727	-0.0241072	-0.114384
chr7_72625499_72627511	0.00492221	-0.347705	-0.681315	0.0875153	-0.320621	0.113335	-0.0858053	0.312493	-0.00257634	-0.76285	-0.4626	0.396208	-0.508133	0.386526	0.0684251	-0.525081	0.283412	0.119483	-0.0423449	-0.178495	-0.795857	-0.186271	0.271067	0.0355206	1.03524	0.564044
chr10_122548319_122550222	-0.0814467	-0.198256	-0.576675	0.00922554	0.0570925	0.295518	0.310358	0.26133	0.278835	-0.0371766	0.278268	0.00936063	-0.145671	0.467512	0.0617251	0.23614	0.270859	0.0957854	-0.0508974	-0.944814	0.559864	0.158861	0.37254	0.304872	0.526446	0.279498
chr15_90562064_90564600	-0.315828	-0.243216	-0.306471	-0.0733433	-0.217222	-0.133615	0.0833112	-0.271867	-0.284318	-0.122065	-0.123861	-0.224751	0.0118126	0.216112	-0.0271869	0.054858	-0.109203	0.214279	0.0205192	-0.15644	0.279387	-0.0282999	0.0220906	0.0145426	0.222877	0.265314
chr14_60617886_60622247	-0.104469	-0.0516975	-0.429612	-0.369571	-0.054536	-0.310673	0.0104557	0.0462417	-0.212752	-0.141476	-0.36626	0.199771	0.00238967	0.189881	-0.0326475	0.117025	-0.287253	-0.0278877	-0.17902	0.0177423	-0.00813406	0.256743	-0.0156335	0.208975	0.252117	0.0855263
chr15_38360500_38362927	-0.11162	-0.234647	-0.240662	-0.310752	0.200361	-0.150297	-0.027287	-0.361857	0.0262326	0.0326904	-0.0875098	-0.31542	-0.151145	0.235018	0.0776997	-0.119999	0.044701	-0.118739	0.323558	0.0243269	0.0812966	0.228816	-0.0353827	-0.0651781	0.0357795	0.00901868
chr7_2676299_2678099	-0.154517	-0.403309	-0.275077	-0.0782799	-0.479343	-0.406072	0.174309	-0.608088	0.276552	-0.303575	0.192537	-0.014179	-0.000751645	-0.312025	0.0188777	-0.142771	-0.0498033	0.00445235	0.0647799	0.43142	-0.269218	-0.252282	0.109141	0.0626119	0.209198	0.166151
chr11_59538798_59541475	-0.123781	-0.244132	-0.390272	-0.161834	0.0280389	0.159436	0.285999	0.208526	0.328514	-0.0948247	0.0103896	0.0432293	-0.0742813	0.0408864	0.0566169	-0.0795645	0.175244	0.035513	0.172827	-0.370471	-0.0400621	0.211384	0.0275465	0.133796	-0.116011	-0.131674
chr3_10333599_10336299	0.00263522	-0.121123	-0.610097	-0.172578	0.138193	0.335607	0.231222	0.0841227	0.0289141	-0.383405	0.122628	0.144665	-0.0482799	0.0982466	0.208475	0.348092	0.0300072	-0.141427	0.077809	-0.717588	0.00171765	-0.075453	-0.109771	0.0631013	-0.0471726	-0.22482
chr7_5718899_5721599	-0.126381	-0.171902	-0.495944	-0.136898	0.0523746	-0.107465	-0.204551	-0.106709	-0.246265	-0.0882066	-0.024579	-0.117469	0.0141122	0.138215	-0.0950663	0.0613751	-0.273603	-0.0568118	0.125867	0.203381	0.121273	0.0061	-0.0344074	-0.0311012	-0.000393722	-0.184224
chr6_11322811_11325445	-0.287323	-0.34852	-0.282732	-0.00517619	-0.230244	-0.113342	-0.0146541	-0.332666	-0.186678	-0.358806	0.0736309	-0.329373	-0.137156	0.0872488	0.0642956	0.0191365	0.104095	-0.0210727	0.209106	0.00371914	-0.0341663	0.227136	0.127469	-0.0750762	0.256828	0.14921
chr9_80809753_80811856	-0.158489	-0.243402	-0.353232	-0.0878799	-0.12484	0.327929	0.212947	0.547148	-0.610762	0.220547	0.145026	0.183647	0.251855	-0.610884	0.156069	-0.394216	0.101319	0.105431	0.0870089	0.11977	0.555186	0.00744008	0.700628	0.823346	0.486076	0.48465
chr11_68845808_68848645	-0.540226	-0.343689	0.135533	-0.243588	-0.546464	-0.0959868	0.00461011	-0.639674	-0.11176	-0.418508	-0.00160037	-0.0426001	0.114553	-0.125737	-0.0974417	0.0224665	-0.0451931	-0.0116703	-0.0325873	0.21821	-0.169695	0.207721	0.0300062	0.114946	0.177311	0.0940795
chr6_36257934_36260345	-0.118848	-0.307553	-0.360851	-0.131616	0.101493	-0.210747	0.171419	-0.199864	0.153382	-0.355977	0.218486	-0.0776405	-0.202732	0.00317202	0.109366	0.106101	0.0985318	-0.113893	-0.0303786	0.107474	-0.0805351	0.171412	0.131868	0.0401283	0.308575	0.120396
chr7_2549699_2552306	-0.537787	-0.312973	0.202355	-0.305199	0.0507352	-0.01386	-0.166342	0.178667	0.302508	0.114918	-0.134916	-0.190277	0.233511	0.0266867	-0.133787	-0.129734	-0.362585	0.22328	-0.00991574	0.34282	0.251143	-0.0163121	-0.225879	0.0148003	0.0548907	0.20727
chr12_29358955_29361508	-0.235635	-0.365444	-0.298122	-0.00561642	-0.0776865	-0.374949	0.0708568	-0.246305	-0.339576	-0.585348	-0.0334817	-0.326162	0.0343637	0.00407257	0.0886627	-0.00107254	0.273969	-0.0226485	0.0232832	-0.0744677	0.050448	-0.0526738	0.0842698	-0.099506	0.0387154	-0.0856696
chr12_113579241_113581857	-0.181764	-0.114238	-0.261677	-0.314726	-0.202792	-0.452021	0.0545362	-0.284372	-0.324075	-0.0169707	-0.0786728	-0.0114344	0.292715	-0.247046	0.0932209	0.195118	0.00181711	-0.283052	0.0372271	-0.0785664	0.224332	0.173992	0.0751115	0.0176356	-0.162004	-0.151252
chr15_101480000_101482429	-0.256433	-0.289347	-0.269982	-0.077347	-0.262508	-0.295892	0.0336465	-0.187332	-0.115403	-0.124372	-0.159332	-0.229851	-0.136671	-0.0594919	0.119856	0.0251795	0.0196172	0.22616	-0.0138386	0.0490405	0.147454	-0.0172113	-0.0997142	0.132798	0.246078	0.0661801
chr21_44203392_44205192	-0.0724748	-0.2202	-0.43545	-0.150409	-0.222211	0.243257	-0.141727	0.361493	0.0457414	-0.177312	0.00406027	0.144368	-0.0371395	-0.152726	0.111397	0.00429763	-0.0130452	0.383024	-0.113051	-0.327125	0.133412	0.0157159	-0.0706753	0.00243739	0.222205	0.0841706
chr19_34760253_34762360	-0.164134	-0.199173	-0.234594	-0.288321	-0.450527	0.256022	-0.0506513	0.261608	-0.664949	-0.159414	-0.0320644	-0.0218804	0.220709	0.0342911	0.102262	-0.15429	-0.0231795	-0.00332901	0.0179112	-0.172494	-0.430574	-0.0855158	0.165093	0.0489095	0.235606	0.126477
chr19_55384827_55389233	-0.167526	-0.212933	-0.16732	-0.333993	-0.319965	-0.370563	-0.229614	-0.705647	-0.0386652	-0.0408183	-0.151468	-0.221233	-0.00735787	0.0754458	0.140046	0.0319314	-0.192529	0.0925077	-0.105436	0.186625	0.171555	0.169195	0.0256093	0.119302	-0.019993	-0.281753
chr16_12103416_12105737	-0.11627	-0.47235	-0.0560095	-0.19348	0.0884193	-0.0710709	-0.125834	0.257365	-0.0183742	-0.288323	-0.00136829	0.0744555	-0.46549	-0.23905	-0.249171	-0.116378	0.328705	0.258084	0.0994862	0.309358	-0.225679	-0.601786	0.175904	0.179532	0.205341	-0.11209
chr14_105530034_105532916	-0.161798	-0.286697	-0.405525	-0.0554093	-0.0318798	-0.0100205	-0.0706833	0.351155	0.239317	-0.428139	-0.0271971	0.112906	0.00500938	-0.186564	0.0851542	0.0571338	0.0329737	0.0144332	-0.0668832	-0.0541627	-0.146793	0.0362158	-0.014085	-0.0386389	0.110439	0.149112
chr5_159926595_159928590	-0.203856	-0.135088	-0.331621	-0.168271	0.693876	0.859925	0.13531	0.565629	0.68754	0.0333993	-0.533014	0.245931	0.188177	0.169499	-0.19953	-0.431273	-0.160366	-0.0636615	0.0863824	0.164841	-0.647795	-0.245416	-0.381277	-0.122202	-0.243239	0.107612
chr3_53782083_53784674	-0.0889438	-0.222803	-0.214257	-0.314428	0.440693	-0.120682	0.175673	0.103761	0.308574	0.301329	0.0287565	-0.39084	-0.13247	0.257359	0.101566	0.0868618	0.0631534	-0.105522	0.196527	-0.0766351	0.168843	0.261383	0.132314	-0.162747	0.194459	0.0802421
chr4_2787545_2790461	-0.102782	-0.312106	-0.331067	-0.128616	-0.580018	-0.260155	0.172209	-0.145171	-0.114061	-0.543941	0.140031	-0.0110652	0.162486	-0.253684	-0.110418	0.0319692	-0.0382462	0.0996913	0.0541077	0.0651592	-0.35513	-0.0202473	0.056887	0.0164682	0.0993178	0.133374
chr11_63384589_63385998	-0.236405	-0.333406	-0.14812	0.0374672	-0.362375	-0.381059	0.211972	-0.431015	-0.107552	-0.127109	0.309113	0.0190958	0.34132	0.28242	-0.284186	-0.527733	0.441563	0.313187	-0.808606	0.22294	-0.117278	-0.567773	0.113825	-0.160235	0.177838	-0.109697
chr7_17272994_17275702	-0.168026	-0.102747	-0.295029	-0.26118	-0.112983	-0.000330036	-0.180794	-0.848605	0.140208	-0.140654	-0.454275	-0.233177	-0.0088502	-0.0292527	0.29373	0.156739	-0.222115	-0.0914933	-0.153303	0.287722	-0.0867282	0.610824	-0.0164893	0.0828505	0.18196	0.0112803
chr3_55658495_55660936	-0.156473	-0.287696	-0.105858	-0.281893	0.135754	-0.266757	-0.144126	-0.623085	0.203487	-0.542279	-0.221153	-0.351121	-0.0224578	0.334009	0.0587369	0.0152046	-0.029737	-0.0982832	-0.10263	0.196278	-0.0759841	0.264149	0.0737201	0.103929	0.151027	0.043325
chr1_160759103_160760803	-0.309253	-0.300311	0.0348065	-0.227682	0.0220433	0.0971487	0.0287448	0.226625	0.0905656	0.0605512	0.155037	-0.0078544	-0.0356904	-0.468218	0.0141337	-0.152135	0.147455	-0.250951	0.336317	0.416943	-0.311404	0.280407	0.0518832	-0.141559	0.0281626	-0.303628
chr5_159932795_159935295	0.0352392	-0.203592	-0.338103	-0.381268	0.564477	0.597506	0.0755093	0.530419	0.214806	-0.177127	0.277243	0.142904	0.0308093	-0.0275566	0.139472	-0.121636	0.0515745	-0.143632	0.000154557	-0.0720888	-0.436225	-0.220291	-0.283479	0.0514715	-0.116009	-0.073884
chr3_134946527_134948742	-0.262098	-0.0576105	-0.163785	-0.334931	0.342885	0.0564153	-0.0340269	-0.387343	-0.106229	0.284566	0.0362361	0.0853705	-0.193176	0.276658	0.282832	0.0205585	-0.0138133	-0.429742	0.00930626	-0.0379941	-0.00412809	0.0403488	-0.196743	-0.0193022	-0.117997	-0.234932
[truncated: 704 more rows]

## Sheet: Fig3_c
PeakCoords	disc_rawpval	disc_fdr	disc_fc	disc_dir	disc_fclog2	SAcohort_rawpval	SAcohort_fdr	SAcohort_fc	SAcohort_dir	SAcohort_fclog2	DA_in_both	DA_in_discovery	Not_DA_in_discovery
[truncated: 16,053 more rows]
