# Supplementary material for: Histone acetylome-wide associations in immune cells from individuals with active Mycobacterium tuberculosis infection
Source: Nat Microbiol. 2022 Jan 31;7(2):312–26. doi: 10.1038/s41564-021-01049-w (PMC9439955; doi:10.1038/s41564-021-01049-w)
Supplement: Source Data Fig. 4 — Statistical source data. [file 41564_2021_1049_MOESM9_ESM.xlsx]

## Sheet: Fig4a
Contains: Gene ontology analysis, Motifs found in conditions, motifs found in gene ontology and DE TFs
gran up
Ontology	ID	Desc	Rank	HyperP	HyperBonfP	HyperFdrQ	RegionFoldEnrich	ExpFgRegions	FgRegionsHit	BgRegionsHit	FgSetTermCov	TermCov	NumFgGenesHit	NumBgGenesHit	TotalGenes	FgRegionNames	BgRegionNames	FgGeneNames	BgGeneNames
GO Biological Process	GO:0045087	innate immune response	10	1.87612e-10	1.95867e-06	1.95867e-07	1.5594	116.711	182	1318	0.167588	0.138088	145	488	731	Peak_10135,Peak_10136,Peak_10138,Peak_10177,Peak_10227,Peak_10542,Peak_10561,Peak_10584,Peak_10639,Peak_10773,Peak_10833,Peak_10909,Peak_1092,Peak_10933,Peak_10939,Peak_1102,Peak_11045,Peak_11089,Peak_11175,Peak_11217,Peak_1122,Peak_11248,Peak_11264,Peak_11285,Peak_11368,Peak_11417,Peak_11423,Peak_11441,Peak_11466,Peak_11614,Peak_11615,Peak_11618,Peak_11643,Peak_1172,Peak_11781,Peak_11813,Peak_11…	Peak_10011,Peak_10069,Peak_1007,Peak_10079,Peak_10085,Peak_10086,Peak_10094,Peak_10110,Peak_10118,Peak_1012,Peak_10128,Peak_10135,Peak_10136,Peak_10138,Peak_10141,Peak_10146,Peak_10148,Peak_10158,Peak_10168,Peak_10177,Peak_1019,Peak_10190,Peak_102,Peak_10205,Peak_10227,Peak_10250,Peak_10306,Peak_10310,Peak_10318,Peak_10320,Peak_10323,Peak_10339,Peak_10347,Peak_10353,Peak_10354,Peak_10357,Peak_103…	ADAR,ADCY3,AIM2,AKIRIN2,APOBEC3A,APOBEC3B,APOBEC3F,APOBEC3G,APOL1,ATF1,ATG5,BST2,C4BPA,CALCOCO2,CALM1,CAMK2G,CASP1,CD1D,CD55,CD59,CFD,CLEC4D,CLEC6A,CR2,DDX60,DHX58,DUSP3,ELMO2,FCGR1A,FCGR1B,FCGR2A,FCGR3A,FGF7,FOXO3,GAB2,GAPDH,GBP2,GBP5,GCH1,GRAP2,GRB2,HERC5,HMGB1,IFI16,IFI30,IFI35,IFI6,IFIT1,IFIT1B,IFIT2,IFIT3,IFIT5,IFITM1,IFITM2,IFITM3,IRAK2,IRF1,IRF2,IRF5,IRF7,IRF9,IRS2,ISG15,ISG20,ITPR2,JAK2,J…	ABI1,ABL1,ACTB,ACTR3,ADAR,ADARB1,ADCY1,ADCY3,ADCY4,ADCY7,ADCY8,ADCY9,ADRBK1,AGO1,AGO2,AGO3,AGO4,AIF1,AIM2,AKIRIN2,AKT1,AKT1S1,APOBEC3A,APOBEC3B,APOBEC3C,APOBEC3D,APOBEC3F,APOBEC3G,APOBEC3H,APOL1,APP,AQP4,ARPC1A,ARPC2,ARPC3,ARPC4,ARPC5,ATF1,ATF2,ATG5,B2M,BAIAP2,BCL10,BCL2,BCL2L1,BIRC2,BIRC3,BPIFA1,BRK1,BST2,C1QBP,C3,C4BPA,C4BPB,C7,CACTIN,CALCOCO2,CALM1,CALM2,CAMK2B,CAMK2D,CAMK2G,CAPZA2,CARD9,CASP1…
GO Biological Process	GO:0051607	defense response to virus	1	4.1649e-17	4.34815e-13	4.34815e-13	3.34175	17.3562	58	196	0.053407	0.295918	44	95	148	Peak_1102,Peak_11089,Peak_1122,Peak_11368,Peak_11466,Peak_11643,Peak_11781,Peak_1295,Peak_1557,Peak_1568,Peak_1596,Peak_1648,Peak_2204,Peak_2291,Peak_2340,Peak_2360,Peak_2669,Peak_2736,Peak_2888,Peak_2896,Peak_312,Peak_324,Peak_3431,Peak_3717,Peak_3747,Peak_3807,Peak_4012,Peak_4170,Peak_4377,Peak_4573,Peak_4683,Peak_4722,Peak_4763,Peak_4890,Peak_5153,Peak_5211,Peak_523,Peak_5812,Peak_5886,Peak_59…	Peak_10011,Peak_10069,Peak_10501,Peak_10610,Peak_10619,Peak_10778,Peak_10782,Peak_108,Peak_10805,Peak_10878,Peak_10897,Peak_1102,Peak_11089,Peak_1122,Peak_11260,Peak_11368,Peak_11466,Peak_11468,Peak_11643,Peak_11647,Peak_11688,Peak_11693,Peak_11706,Peak_11781,Peak_11850,Peak_12047,Peak_12226,Peak_1253,Peak_1295,Peak_1349,Peak_1557,Peak_1568,Peak_1596,Peak_1648,Peak_1723,Peak_1753,Peak_1788,Peak_2…	ADAR,APOBEC3A,APOBEC3B,APOBEC3F,APOBEC3G,BNIP3L,BST2,DDX60,DHX58,EXOSC4,GBP3,HERC5,IFI16,IFIT1,IFIT2,IFIT3,IFIT5,IFITM1,IFITM2,IFITM3,IFNLR1,IRF1,IRF5,IRF7,IRF9,ISG15,ISG20,MX1,NLRC5,NLRP3,OAS1,OAS2,OAS3,OASL,PLSCR1,PML,POLR3A,PTPRC,RSAD2,STAT1,STAT2,TRIM22,TRIM25,ZC3HAV1	ABCF3,ADAR,ADARB1,APOBEC3A,APOBEC3B,APOBEC3C,APOBEC3D,APOBEC3F,APOBEC3G,APOBEC3H,BCL2,BECN1,BNIP3L,BST2,CARD9,CD40,CRCP,DDIT4,DDX41,DDX58,DDX60,DHX58,DICER1,DNAJC3,EIF2AK2,EXOSC4,EXOSC5,F2RL1,FADD,FAM111A,GBP3,HERC5,IFI16,IFIT1,IFIT2,IFIT3,IFIT5,IFITM1,IFITM2,IFITM3,IFNAR1,IFNB1,IFNLR1,IFNW1,IL12B,IL23A,IL6,IRF1,IRF3,IRF5,IRF7,IRF9,ISG15,ISG20,ITGAX,LSM14A,LYST,MAVS,MB21D1,MX1,MX2,NLRC5,NLRP3,OAS…
gran down
Ontology	ID	Desc	Rank	HyperP	HyperBonfP	HyperFdrQ	RegionFoldEnrich	ExpFgRegions	FgRegionsHit	BgRegionsHit	FgSetTermCov	TermCov	NumFgGenesHit	NumBgGenesHit	TotalGenes	FgRegionNames	BgRegionNames	FgGeneNames	BgGeneNames
GO Biological Process	GO:0042493	response to drug	20	4.58351e-06	0.0478518	0.00239259	1.69662	43.0268	73	539	0.0745659	0.135436	58	212	358	Peak_10067,Peak_10402,Peak_10608,Peak_10965,Peak_11039,Peak_11363,Peak_11478,Peak_11495,Peak_11619,Peak_11917,Peak_1369,Peak_1392,Peak_1411,Peak_1425,Peak_1483,Peak_1487,Peak_1586,Peak_1788,Peak_1810,Peak_2141,Peak_2406,Peak_2495,Peak_2580,Peak_2778,Peak_2835,Peak_2869,Peak_2880,Peak_2936,Peak_3022,Peak_3058,Peak_3155,Peak_3499,Peak_3668,Peak_3817,Peak_3830,Peak_3956,Peak_427,Peak_4359,Peak_4386,…	Peak_10013,Peak_10014,Peak_10031,Peak_10032,Peak_10042,Peak_10067,Peak_10097,Peak_10112,Peak_1012,Peak_10125,Peak_10136,Peak_10138,Peak_10158,Peak_10207,Peak_10226,Peak_10227,Peak_10233,Peak_10256,Peak_10280,Peak_10297,Peak_10318,Peak_10328,Peak_10363,Peak_10402,Peak_10490,Peak_10496,Peak_10518,Peak_10525,Peak_10542,Peak_10566,Peak_10585,Peak_10606,Peak_10608,Peak_1062,Peak_10629,Peak_10632,Peak_…	ABCC1,ABCC6,ACTA2,ADORA2A,ADORA3,ANXA1,APOD,ARG1,B2M,BCL2,BDH1,CARD9,CCL2,CDKN1A,CHUK,COMT,CREB1,CRYAA,CYP11A1,DUSP6,EDN1,EIF2B5,FBP1,GAS6,GGH,HDAC4,HTR2B,IL1B,IL1RN,INHBA,KCNE2,LCK,LYN,MEF2C,NDUFA10,PAM,PDGFA,PDGFB,POR,PPM1F,PPP3CA,PRKCD,PTGS2,PTK2B,SCGB1A1,SEMA3C,SLC18A1,SLC18A2,SLC6A3,SLC9A1,SRP72,SRR,TGFB2,TGFBR2,TGIF1,THBS1,TOP1,TXN2	AACS,ABAT,ABCA2,ABCC1,ABCC2,ABCC6,ACSL1,ACTA2,ADA,ADAM17,ADCY1,ADORA2A,ADORA3,AIM2,AK4,ANKRD1,ANXA1,APEX1,APOA1,APOD,AQP7,ARG1,ATG5,ATP1A1,ATP1A3,B2M,BAK1,BCL2,BDH1,BECN1,BGLAP,CA4,CARD9,CCL2,CCND1,CD38,CD69,CDKN1A,CHUK,COMT,CPB2,CPT1A,CREB1,CRH,CRHBP,CRYAA,CTNNB1,CYBA,CYP11A1,CYP17A1,CYP1A1,CYP2A6,DAD1,DRD3,DUSP6,EDN1,EGR1,EIF2B5,EMX1,EMX2,ENSG00000178404,ENSG00000267545,FBP1,FOS,FOSL1,FZD1,GAL,…
GO Biological Process	GO:0010038	response to metal ion	3	3.4602e-07	0.00361245	0.00120415	2.02049	27.2211	55	341	0.0561798	0.16129	38	129	227	Peak_10005,Peak_10402,Peak_10608,Peak_10780,Peak_10851,Peak_11039,Peak_11077,Peak_11195,Peak_11259,Peak_11363,Peak_11478,Peak_11495,Peak_11686,Peak_11689,Peak_1304,Peak_1411,Peak_158,Peak_2141,Peak_2283,Peak_2365,Peak_2495,Peak_2580,Peak_2835,Peak_2855,Peak_2936,Peak_3058,Peak_3271,Peak_3309,Peak_3394,Peak_3499,Peak_3668,Peak_3830,Peak_4036,Peak_50,Peak_5182,Peak_5561,Peak_5885,Peak_6307,Peak_633…	Peak_10005,Peak_10013,Peak_10033,Peak_10053,Peak_10066,Peak_1012,Peak_10136,Peak_10141,Peak_10148,Peak_10152,Peak_10158,Peak_10173,Peak_102,Peak_10219,Peak_10280,Peak_10318,Peak_10402,Peak_10496,Peak_10586,Peak_10608,Peak_10629,Peak_10639,Peak_10647,Peak_10709,Peak_10721,Peak_10780,Peak_10851,Peak_10953,Peak_11,Peak_11030,Peak_11039,Peak_11062,Peak_11065,Peak_11077,Peak_11091,Peak_11101,Peak_1111…	ARG1,ASPH,B2M,BCL2,BDH1,BSG,CA2,CALM1,CALM2,CLIC4,CRYAA,CYP11A1,DDX19A,FBP1,FOSB,GGH,HMOX1,HTT,HVCN1,IL1A,KCNMA1,KCNMB1,LCK,MEF2C,MTF1,MYOG,NEUROD2,PAM,PPIF,PPP3CA,PTGES,PTGS2,PTK2B,SLC18A2,SLC30A5,SLC6A3,TFAP2A,THBS1	AANAT,ABAT,ACO1,ADAM9,ADCY1,ALG2,ALOX5AP,ANXA11,AQP9,ARG1,ASPH,B2M,BCL2,BDH1,BECN1,BGLAP,BSG,CA2,CACYBP,CALM1,CALM2,CAMK2B,CAMK2D,CAPN3,CARF,CASP8,CASR,CCND1,CDKN1B,CEBPA,CHP2,CLIC4,CRHBP,CRP,CRYAA,CTNNB1,CUTA,CYP11A1,CYP1A1,D2HGDH,DDX19A,DUSP1,FAS,FBP1,FOS,FOSB,GGH,GSK3B,GSN,GSS,HAAO,HMOX1,HSD17B1,HTT,HVCN1,ICAM1,ID2,IL1A,IL6,IQGAP1,IREB2,JUN,JUNB,JUND,KCNIP2,KCNMA1,KCNMB1,KCNMB2,LCK,LIG4,LONP1,…
GO Biological Process	GO:0070372	regulation of ERK1 and ERK2 cascade	1	6.45181e-08	0.000673569	0.000673569	2.38347	18.0409	43	226	0.0439224	0.190266	28	77	134	Peak_10735,Peak_1107,Peak_11309,Peak_11619,Peak_12185,Peak_1487,Peak_1737,Peak_1765,Peak_1810,Peak_2532,Peak_2569,Peak_2580,Peak_2621,Peak_2869,Peak_3058,Peak_3155,Peak_3188,Peak_3503,Peak_4475,Peak_46,Peak_5203,Peak_526,Peak_5272,Peak_5429,Peak_5435,Peak_5665,Peak_5832,Peak_6157,Peak_6219,Peak_6230,Peak_6719,Peak_684,Peak_6986,Peak_7331,Peak_7380,Peak_7432,Peak_8321,Peak_8800,Peak_9025,Peak_9227…	Peak_1009,Peak_10170,Peak_1019,Peak_10348,Peak_10373,Peak_10449,Peak_10490,Peak_10629,Peak_10661,Peak_10678,Peak_10682,Peak_10735,Peak_10781,Peak_10857,Peak_10869,Peak_10925,Peak_10992,Peak_1107,Peak_11209,Peak_11266,Peak_11309,Peak_11405,Peak_1152,Peak_11615,Peak_11619,Peak_11633,Peak_11647,Peak_11666,Peak_11670,Peak_11680,Peak_11700,Peak_11786,Peak_11965,Peak_12000,Peak_12001,Peak_12140,Peak_12…	ANGPT1,ARRB1,CCL3,CHI3L1,CNKSR3,CSK,CYSLTR2,DAB2IP,DUSP6,EPHA2,GAS6,GPR183,HTR2B,KDR,LYN,NOD1,PDGFA,PDGFB,PIN1,PRKCZ,PRKD2,PTK2B,RAP1A,RAPGEF2,SEMA7A,SPRY2,SYK,WNK2	ACKR3,ALOX15,ANGPT1,ANKRD62,APIP,ARRB1,ARRB2,BMP2,BMP4,C1QTNF3,C5AR1,CCL3,CCR1,CD44,CD74,CHI3L1,CNKSR3,CSK,CYSLTR2,DAB2IP,DUSP3,DUSP6,EPHA2,F2R,F2RL1,FBXW7,FGF18,FGFR2,FGFR4,FLCN,GAS6,GPR183,HMGCR,HTR2B,IL6,ITGB1BP1,KDR,KLF4,KRAS,LIF,LYN,MAPK3,MIF,NOD1,NOD2,NRAS,OPRM1,P2RY1,PDGFA,PDGFB,PIN1,PRKCZ,PRKD2,PTK2B,PTPN6,PYCARD,RAP1A,RAPGEF2,RARA,RGS14,RIPK2,S100A7,SEMA7A,SLC9A3R1,SPRY2,SRC,ST5,SYK,TEK,…
mono down
Ontology	ID	Desc	Rank	HyperP	HyperBonfP	HyperFdrQ	RegionFoldEnrich	ExpFgRegions	FgRegionsHit	BgRegionsHit	FgSetTermCov	TermCov	NumFgGenesHit	NumBgGenesHit	TotalGenes	FgRegionNames	BgRegionNames	FgGeneNames	BgGeneNames
GO Biological Process	GO:0019722	calcium-mediated signaling	24	8.04326e-05	0.839716	0.0349882	2.2597	11.506	26	185	0.0252427	0.140541	13	43	74	Peak_10664,Peak_13224,Peak_14349,Peak_14640,Peak_14748,Peak_14820,Peak_15402,Peak_16365,Peak_16512,Peak_1782,Peak_2416,Peak_2936,Peak_4038,Peak_4465,Peak_4629,Peak_5611,Peak_5810,Peak_5899,Peak_6004,Peak_6373,Peak_7105,Peak_7191,Peak_7826,Peak_8138,Peak_9258,Peak_9717	Peak_10092,Peak_10132,Peak_10234,Peak_10360,Peak_10365,Peak_10664,Peak_1071,Peak_10732,Peak_10867,Peak_1088,Peak_10947,Peak_11384,Peak_11430,Peak_11463,Peak_11590,Peak_11596,Peak_11730,Peak_11761,Peak_11762,Peak_11805,Peak_11831,Peak_11961,Peak_12178,Peak_12226,Peak_12256,Peak_12293,Peak_12447,Peak_12517,Peak_12569,Peak_12643,Peak_1270,Peak_12718,Peak_12729,Peak_12857,Peak_12882,Peak_13118,Peak_1…	CALM2,CASQ1,CASQ2,CXCR4,EDN1,EDN2,EGFR,HDAC4,LAT,MCTP1,MCTP2,SLC8A1,TENM2	AGTR1,ASPH,BHLHA15,CACNA1C,CALM1,CALM2,CALM3,CAMK2D,CAMKK2,CASQ1,CASQ2,CCL3,CCR5,CXCR4,EDN1,EDN2,EGFR,EIF2AK3,FIS1,GSTO1,HDAC4,HOMER2,HTR2B,IL8,KDR,LAT,LAT2,LPHN1,MCTP1,MCTP2,NMUR1,NTRK2,NUDT4,P2RY11,PLCG2,PLN,PPP3CA,PRKACA,RCAN1,RCAN3,SLC8A1,TENM2,TNF
GO Biological Process	GO:0002064	epithelial cell development	23	7.39109e-05	0.77163	0.0335491	1.8328	24.007	44	386	0.0427184	0.11399	27	112	211	Peak_10838,Peak_1091,Peak_10923,Peak_11163,Peak_11364,Peak_11577,Peak_12158,Peak_12421,Peak_1258,Peak_12856,Peak_13040,Peak_13070,Peak_13645,Peak_14251,Peak_14586,Peak_14719,Peak_14801,Peak_15617,Peak_15652,Peak_15730,Peak_16417,Peak_1816,Peak_2264,Peak_2641,Peak_2708,Peak_2715,Peak_2728,Peak_2831,Peak_285,Peak_3768,Peak_3937,Peak_4238,Peak_4566,Peak_5062,Peak_5698,Peak_5989,Peak_6578,Peak_7250,P…	Peak_10027,Peak_10138,Peak_10231,Peak_10313,Peak_10360,Peak_10414,Peak_1049,Peak_10569,Peak_10575,Peak_10625,Peak_10736,Peak_10809,Peak_10838,Peak_10850,Peak_10896,Peak_1091,Peak_10923,Peak_1095,Peak_11020,Peak_11053,Peak_11060,Peak_11092,Peak_11163,Peak_11179,Peak_11187,Peak_11189,Peak_11216,Peak_11301,Peak_1131,Peak_11364,Peak_11549,Peak_11577,Peak_1160,Peak_11606,Peak_11641,Peak_11672,Peak_117…	ACTA2,AGPAT6,BMP4,CAPZA3,COL18A1,CTNNB1,ENG,ESR1,HIF1A,HOOK1,INSM1,MEI1,MYO1E,NEURL,PACRG,PAX8,PDPK1,RAP1A,RAP1B,RAPGEF2,RILPL2,SEPT4,SPACA1,TFAP2A,TMC1,WNT5A,WNT7B	ACTA2,AGPAT6,B4GALT1,BASP1,BBS4,BCL11B,BMP4,BMP5,BMP6,C11orf82,CABYR,CAPZA3,CASC5,CCM2,CDC42,CDK6,CELF1,CFTR,CLIC4,CLIC5,COL18A1,CTNNB1,DICER1,DLD,DMC1,ENG,ESR1,F2RL1,FEM1B,FGFR1,FNDC3A,FRMD6,GDNF,GOPC,GPX1,GREM1,H1FNT,HEG1,HIF1A,HMGB2,HOOK1,HRH2,HSD17B4,ID1,ING2,INSM1,IQGAP1,KCNE1,KDM3A,LRTOMT,MAGI2,MAP7,MEI1,MKKS,MYO1E,MYO7A,NEURL,NKX6-1,NOTCH1,NOTCH4,NPHS2,ONECUT1,ONECUT2,PACRG,PAFAH1B1,PAX6,P…
GO Biological Process	GO:0002067	glandular epithelial cell differentiation	5	2.07201e-05	0.216318	0.0432636	3.44542	4.3536	15	70	0.0145631	0.214286	7	20	27	Peak_10923,Peak_12856,Peak_14586,Peak_15544,Peak_1816,Peak_2641,Peak_2708,Peak_285,Peak_3283,Peak_3324,Peak_3334,Peak_4404,Peak_5062,Peak_6578,Peak_7265	Peak_10923,Peak_11060,Peak_11301,Peak_11733,Peak_11810,Peak_1184,Peak_12127,Peak_12479,Peak_12534,Peak_12795,Peak_12810,Peak_12820,Peak_12856,Peak_13006,Peak_13234,Peak_13487,Peak_13579,Peak_14098,Peak_14131,Peak_14430,Peak_14477,Peak_14586,Peak_14711,Peak_14783,Peak_15544,Peak_15545,Peak_16082,Peak_16173,Peak_16361,Peak_1711,Peak_1816,Peak_2641,Peak_2708,Peak_285,Peak_3028,Peak_3283,Peak_3324,Pe…	AGPAT6,BMP4,GATA6,INSM1,PDPK1,RXRA,WNT5A	AGPAT6,BMP2,BMP4,BMP5,BMP6,CDK6,FGF2,GATA6,INSM1,NEUROD1,NKX6-1,NOTCH1,PAX6,PDPK1,RFX3,RXRA,TP63,WDR77,WNT4,WNT5A
mono up
Ontology	ID	Desc	Rank	HyperP	HyperBonfP	HyperFdrQ	RegionFoldEnrich	ExpFgRegions	FgRegionsHit	BgRegionsHit	FgSetTermCov	TermCov	NumFgGenesHit	NumBgGenesHit	TotalGenes	FgRegionNames	BgRegionNames	FgGeneNames	BgGeneNames
GO Biological Process	GO:0035690	cellular response to drug	25	2.44113e-05	0.254854	0.0101942	2.88223	6.59211	19	98	0.0170557	0.193878	11	33	45	Peak_10910,Peak_13496,Peak_13730,Peak_14291,Peak_14375,Peak_15369,Peak_15466,Peak_2444,Peak_2943,Peak_3200,Peak_3927,Peak_4000,Peak_4323,Peak_5191,Peak_6334,Peak_7856,Peak_7927,Peak_8745,Peak_9682	Peak_1026,Peak_10294,Peak_10364,Peak_10415,Peak_10910,Peak_10982,Peak_11147,Peak_11403,Peak_11485,Peak_11635,Peak_11838,Peak_11961,Peak_12594,Peak_12736,Peak_12789,Peak_13149,Peak_13496,Peak_13593,Peak_13715,Peak_13730,Peak_13800,Peak_13831,Peak_14012,Peak_14221,Peak_14291,Peak_14375,Peak_1446,Peak_15037,Peak_15260,Peak_15284,Peak_15369,Peak_15466,Peak_15668,Peak_15780,Peak_15834,Peak_16334,Peak_…	AIM2,ANKRD1,GAS6,KCNQ1,MEF2C,NKX3-1,PDE2A,PDE4B,REST,TH,TXN	AIM2,ANKRD1,CD69,CRHBP,EGR1,EIF2B5,FBP1,GAS6,IL1B,KCNE2,KCNQ1,MEF2A,MEF2C,MT2A,MYC,NKX3-1,NME1,NME2,PDE2A,PDE4A,PDE4B,PPAT,PPM1E,PPM1F,PPP3CA,RBM22,REST,SLAMF8,SLC18A2,TH,TP53,TXN,UMPS
GO Biological Process	GO:0086004	regulation of cardiac muscle cell contraction	21	1.49472e-05	0.156049	0.00743092	3.35014	4.77592	16	71	0.0143627	0.225352	8	20	35	Peak_12256,Peak_13450,Peak_13925,Peak_14029,Peak_14036,Peak_15011,Peak_15466,Peak_2444,Peak_2487,Peak_2943,Peak_4323,Peak_5947,Peak_7856,Peak_804,Peak_8197,Peak_8745	Peak_1026,Peak_10284,Peak_10360,Peak_10931,Peak_10982,Peak_11684,Peak_12156,Peak_12256,Peak_12426,Peak_13450,Peak_13670,Peak_13680,Peak_13681,Peak_13800,Peak_13925,Peak_14029,Peak_14036,Peak_14166,Peak_14221,Peak_14457,Peak_14683,Peak_15011,Peak_15170,Peak_15466,Peak_16229,Peak_16532,Peak_1749,Peak_2058,Peak_2086,Peak_2286,Peak_2444,Peak_2485,Peak_2487,Peak_251,Peak_2638,Peak_2658,Peak_2943,Peak_…	ATP1A1,KCNE1,KCNJ2,KCNQ1,NEDD4L,NUP155,PDE4B,PDE4D	ADRB1,ATP1A1,FGF12,GJC1,GPD1L,JUP,KCNE1,KCNE2,KCNJ2,KCNQ1,NEDD4L,NUP155,PDE4B,PDE4D,PKP2,PLN,SCN2B,SCN4B,SNTA1,SRI
GO Biological Process	GO:0031497	chromatin assembly	1	7.64476e-12	7.98113e-08	7.98113e-08	3.29468	12.4443	41	185	0.0368043	0.221622	52	111	156	Peak_10241,Peak_10326,Peak_10457,Peak_10690,Peak_1155,Peak_12113,Peak_12885,Peak_13044,Peak_13112,Peak_13834,Peak_14597,Peak_15222,Peak_15279,Peak_15417,Peak_15508,Peak_16267,Peak_1641,Peak_1928,Peak_2367,Peak_2720,Peak_2764,Peak_3183,Peak_3343,Peak_3881,Peak_4394,Peak_5258,Peak_5300,Peak_5637,Peak_5642,Peak_5716,Peak_6073,Peak_6501,Peak_6910,Peak_715,Peak_7160,Peak_7988,Peak_833,Peak_8661,Peak_8…	Peak_10030,Peak_1009,Peak_10179,Peak_10241,Peak_10306,Peak_10313,Peak_10320,Peak_10326,Peak_10337,Peak_10370,Peak_10415,Peak_10444,Peak_10457,Peak_10516,Peak_10521,Peak_10527,Peak_10539,Peak_10559,Peak_10575,Peak_10617,Peak_10690,Peak_10862,Peak_10885,Peak_1089,Peak_10928,Peak_10929,Peak_11011,Peak_11042,Peak_11279,Peak_11335,Peak_11404,Peak_1155,Peak_11623,Peak_11697,Peak_11709,Peak_11753,Peak_1…	BAZ2A,CDKN2A,CENPH,CENPW,CTCF,H2AFY,H3F3C,HIST1H1C,HIST1H1D,HIST1H2AB,HIST1H2AD,HIST1H2AE,HIST1H2AG,HIST1H2AH,HIST1H2AK,HIST1H2AL,HIST1H2BB,HIST1H2BD,HIST1H2BF,HIST1H2BG,HIST1H2BH,HIST1H2BI,HIST1H2BJ,HIST1H2BK,HIST1H2BL,HIST1H2BN,HIST1H3B,HIST1H3C,HIST1H3D,HIST1H3F,HIST1H3G,HIST1H3H,HIST1H3I,HIST1H4B,HIST1H4C,HIST1H4D,HIST1H4F,HIST1H4G,HIST1H4I,HIST1H4J,HIST1H4L,HIST2H2AB,HIST2H2AC,HIST2H2BE,HIST…	ASF1A,ASF1B,BAZ2A,BRD2,CASC5,CDKN2A,CENPA,CENPH,CENPK,CENPN,CENPO,CENPP,CENPQ,CENPV,CENPW,CHAF1A,CTCF,H1F0,H1FOO,H2AFJ,H2AFV,H2AFX,H2AFY,H2AFY2,H3F3A,H3F3B,H3F3C,HIST1H1A,HIST1H1C,HIST1H1D,HIST1H2AB,HIST1H2AC,HIST1H2AD,HIST1H2AE,HIST1H2AG,HIST1H2AH,HIST1H2AK,HIST1H2AL,HIST1H2AM,HIST1H2BB,HIST1H2BC,HIST1H2BD,HIST1H2BF,HIST1H2BG,HIST1H2BH,HIST1H2BI,HIST1H2BJ,HIST1H2BK,HIST1H2BL,HIST1H2BN,HIST1H2BO,…
GO Molecular Function	GO:0005249	voltage-gated potassium channel activity	17	9.83567e-05	0.362739	0.0213376	2.54124	7.87018	20	117	0.0179533	0.17094	10	49	85	Peak_12194,Peak_12256,Peak_1252,Peak_12716,Peak_13011,Peak_14621,Peak_15011,Peak_2436,Peak_2444,Peak_3333,Peak_5191,Peak_5243,Peak_6127,Peak_6970,Peak_7169,Peak_804,Peak_8145,Peak_8197,Peak_8708,Peak_9682	Peak_10124,Peak_10216,Peak_10360,Peak_10396,Peak_10410,Peak_10503,Peak_10746,Peak_10812,Peak_10881,Peak_10931,Peak_11029,Peak_11156,Peak_11238,Peak_11564,Peak_11818,Peak_1205,Peak_12151,Peak_12194,Peak_12199,Peak_12256,Peak_12431,Peak_1252,Peak_12546,Peak_12696,Peak_12716,Peak_12935,Peak_13011,Peak_13108,Peak_13186,Peak_13671,Peak_13680,Peak_13751,Peak_13937,Peak_13968,Peak_14166,Peak_14221,Peak_…	CNGA3,KCNAB1,KCNE1,KCNH8,KCNIP2,KCNJ15,KCNJ2,KCNQ1,KCNQ4,REST	CNGA3,CNGA4,CNGB1,HCN4,KCNA2,KCNA3,KCNA4,KCNAB1,KCNAB2,KCNAB3,KCNB1,KCNC1,KCNC2,KCNC3,KCNC4,KCND3,KCNE1,KCNE2,KCNE3,KCNE4,KCNF1,KCNG2,KCNG4,KCNH1,KCNH4,KCNH7,KCNH8,KCNIP2,KCNJ1,KCNJ10,KCNJ12,KCNJ15,KCNJ16,KCNJ2,KCNJ3,KCNJ4,KCNJ6,KCNJ9,KCNK6,KCNMA1,KCNQ1,KCNQ4,KCNS1,KCNS2,KCNT1,KCNT2,KCNU1,KCNV1,REST
GO Molecular Function	GO:0046982	protein heterodimerization activity	12	3.06193e-05	0.112924	0.00941033	1.60427	46.7502	75	695	0.067325	0.107914	78	254	405	Peak_10020,Peak_10264,Peak_10326,Peak_10457,Peak_10690,Peak_10892,Peak_11095,Peak_11171,Peak_11388,Peak_11902,Peak_12076,Peak_12225,Peak_12760,Peak_12885,Peak_13112,Peak_13730,Peak_13834,Peak_14058,Peak_14596,Peak_14972,Peak_15002,Peak_15222,Peak_15282,Peak_15417,Peak_15778,Peak_16140,Peak_16267,Peak_1641,Peak_16412,Peak_16451,Peak_1879,Peak_1928,Peak_2281,Peak_2337,Peak_2367,Peak_2438,Peak_249,P…	Peak_10020,Peak_10028,Peak_1003,Peak_10030,Peak_10040,Peak_10067,Peak_10117,Peak_10155,Peak_10177,Peak_10179,Peak_10186,Peak_10189,Peak_10199,Peak_10218,Peak_1023,Peak_10236,Peak_10264,Peak_10285,Peak_10296,Peak_10304,Peak_10305,Peak_10309,Peak_10320,Peak_10326,Peak_1037,Peak_10380,Peak_10415,Peak_10444,Peak_10452,Peak_10453,Peak_10454,Peak_10457,Peak_10482,Peak_10488,Peak_10497,Peak_10521,Peak_1…	ABTB2,AHR,ARNT,ARNTL,BCL2,BIN1,BMP6,BNIP3L,BOK,BTBD11,CABYR,CEBPB,CENPW,DRAP1,EPAS1,EXT1,GTF2A1,H2AFY,H3F3C,HAND1,HIF1A,HIST1H2AB,HIST1H2AD,HIST1H2AE,HIST1H2AG,HIST1H2AH,HIST1H2AK,HIST1H2AL,HIST1H2BB,HIST1H2BD,HIST1H2BF,HIST1H2BG,HIST1H2BH,HIST1H2BI,HIST1H2BJ,HIST1H2BK,HIST1H2BL,HIST1H2BN,HIST1H3B,HIST1H3C,HIST1H3D,HIST1H3F,HIST1H3G,HIST1H3H,HIST1H3I,HIST1H4B,HIST1H4C,HIST1H4D,HIST1H4F,HIST1H4G,H…	ABCG1,ABTB2,ADCY2,ADD1,ADIPOR1,ADIPOR2,ADORA2A,ADRA1A,ADRA1B,ADRB1,AGTR1,AHR,ALG2,ALOX5AP,APITD1-CORT,APOA2,APOB,ARNT,ARNT2,ARNTL,ATF2,ATP4A,AXL,BAK1,BARD1,BCL11A,BCL2,BCL2L1,BCL2L11,BHLHE40,BIN1,BIRC5,BMP2,BMP6,BNIP3L,BOK,BTBD11,CABYR,CAPN2,CD3E,CEBPA,CEBPB,CEBPE,CENPA,CENPT,CENPW,CHRAC1,CHUK,CLCF1,CLCN3,CXCL13,CYBA,DGKD,DR1,DRAP1,EGFR,EPAS1,ERBB3,EXT1,FOXP1,FOXP2,GABPB1,GABPB2,GCA,GCLC,GCLM,GTF…
GO Molecular Function	GO:0008134	transcription factor binding	7	5.92395e-06	0.0218475	0.00312108	1.5233	70.8989	108	1054	0.0969479	0.102467	78	289	459	Peak_10010,Peak_10020,Peak_10075,Peak_10232,Peak_10241,Peak_10264,Peak_1055,Peak_11034,Peak_11078,Peak_11095,Peak_11341,Peak_11384,Peak_1156,Peak_11649,Peak_11745,Peak_11791,Peak_11813,Peak_11889,Peak_11902,Peak_12076,Peak_12113,Peak_12225,Peak_12419,Peak_12760,Peak_1285,Peak_12978,Peak_13,Peak_13006,Peak_13207,Peak_13610,Peak_13730,Peak_13766,Peak_13876,Peak_13936,Peak_13997,Peak_14068,Peak_1407…	Peak_10001,Peak_10008,Peak_10010,Peak_10020,Peak_10027,Peak_10028,Peak_10075,Peak_10117,Peak_10160,Peak_10180,Peak_10186,Peak_10190,Peak_10204,Peak_10206,Peak_10232,Peak_10234,Peak_10236,Peak_10241,Peak_10264,Peak_10277,Peak_10278,Peak_10313,Peak_10333,Peak_10348,Peak_10362,Peak_10380,Peak_10392,Peak_1040,Peak_10415,Peak_10438,Peak_10445,Peak_10454,Peak_10465,Peak_10519,Peak_10524,Peak_10535,Peak…	AHR,ANKRD1,ARID5A,ARNT,ARNTL,BCL2,CDKN2A,CEBPB,CIITA,CITED2,CREB1,CREG1,CTBP1,DNMT1,DRAP1,ENPP2,EP300,EPAS1,ERCC4,ETS1,FOXD4L6,FOXL2,GATA6,GMNN,GSC,GTF2A1,HAND1,HDAC4,HDAC7,HIF1A,HIPK2,HMGA1,HMGA2,HTT,IFI16,IRF4,JMJD1C,JUN,KAT2B,KAT6B,KLF4,LMO2,LPIN1,LRIF1,MAFB,MED16,MED30,MEF2C,NCOA3,NCOR2,NEUROD1,NFATC1,NKX3-1,NLK,NRIP1,NSD1,OASL,PIM1,PPARG,RBPJ,REST,RPTOR,RUNX1,SKI,SOST,SOX17,SP1,SP100,STAT3,T…	ACTB,ADD1,AHR,AIP,ANKRD1,ANKRD42,APBB2,APEX1,ARHGEF2,ARID5A,ARNT,ARNT2,ARNTL,ARRB1,ASXL1,ATF2,ATF7,BBS10,BBS4,BCL10,BCL2,BCL3,BHLHE40,BPTF,BRD7,BRF1,BRMS1,C1QBP,CAMTA2,CAND1,CBX5,CD34,CDKN2A,CEBPA,CEBPB,CHD4,CIITA,CITED2,CNOT1,CNOT2,COMMD6,COMMD7,CREB1,CREBBP,CREG1,CSNK2B,CTBP1,CTNNB1,DAXX,DGKQ,DHX33,DHX9,DIP2A,DIP2B,DIP2C,DMAP1,DNAJA3,DNMT1,DOT1L,DR1,DRAP1,DRG1,E2F2,E2F5,EGR1,ENPP2,EOMES,EP300,E…
*complete GO results in Supplementary Tables 20-23
Motifs found in GO
motif	consensus	pval	logpval	BH	fg_Motif	PCT_of_58	bg_Motif	PCT_of_49046	FC	GO
V_ISRE_01	CAGTTTCACTTTCCC	1e-15	-36.32	0	24	41.38	2471.9	5.04	8.21024	gran_defense_response_to_virus_nobg
V_IRF7_01	TRGGAAATCGAAABTKRS	1e-07	-18.1	0	23	39.66	5350.5	10.9	3.63504	gran_defense_response_to_virus_nobg
V_IRF2_01	GAAAAGYGAAASC	0.0001	-9.24	0.0004	7	12.07	907.9	1.85	6.51982	gran_defense_response_to_virus_nobg
V_ISRE_01	CAGTTTCACTTTCCC	1e-16	-37.5	0	44	24.18	2699.6	5.46	4.42779	gran_innate_immune_response_nobg
V_IRF7_01	TRGGAAATCGAAABTKRS	1e-07	-18.13	0	50	27.47	5940.7	12.02	2.28647	gran_innate_immune_response_nobg
V_STAT1_05	GNTTTCYRGGAAATGRNNDGNN	1e-07	-16.21	0	57	31.32	7714.1	15.61	2.00735	gran_innate_immune_response_nobg
V_STAT_01	TTCCCGKAA	1e-05	-11.98	0	48	26.37	6853.5	13.87	1.90266	gran_innate_immune_response_nobg
V_IRF2_01	GAAAAGYGAAASC	0.0001	-10.91	0	14	7.69	975.1	1.97	3.90043	gran_innate_immune_response_nobg
V_E2F1DP1_01	TTTCSCGC	1e-10	-25.08	0	17	41.46	2083.8	5.42	7.64998	mono_chromatin_assembly_nobg
V_E2F1DP1_01	TTTCSCGC	1e-08	-19.42	0	18	24	1924.3	4.43	5.41762	mono_protein_heterodimerization_activity_nobg
V_FRA1_Q5	TGAGTCAT	1e-05	-11.71	0	29	38.67	7450.3	17.17	2.25441	mono_protein_heterodimerization_activity_nobg
V_FRA1_Q5	TGAGTCAT	0.0001	-10.66	0.0001	11	68.75	9558.5	19.35	3.55226	mono_regulation_of_cardiac_muscle_cell_contraction_nobg
V_FRA1_Q5	TGAGTCAT	1e-09	-21.78	0	49	45.37	9387.9	18.93	2.39676	mono_transcription_factor_binding_nobg
V_STAT1_05	GNTTTCYRGGAAATGRNNDGNN	0.0001	-9.889	0.0001	34	31.48	7950.5	16.04	1.96373	mono_transcription_factor_binding_nobg
V_FRA1_Q5	TGAGTCAT	0.001	-7.733	0.0034	11	55	9567.9	19.45	2.82579	mono_voltage-gated_potassium_channel_activity_nobg
Motif- TF associations
condition	motif name	Protein	Family	P-value	Q-value	fold change			Gran DE TFs
gran up	V$ISRE_01	STAT2	STAT	1e-37	<1e-4	2.57			ens	gene	pval	qval	fold_change	median_inf	median_con
	V$STAT5A_01	STAT5A	STAT	1e-30	<1e-4	2.25			ENSG00000109320	NFKB1	2.3997751206485e-05	0.000274685003479188	1.37274480135526	0.00243866053468552	0.00177648498998352
	V$STAT1_05	STAT1	STAT	1e-28	<1e-4	1.79			ENSG00000115415	STAT1	1.17471732205282e-05	0.000175363490052556	1.93769967466172	483759.560812538	249656.624882797
	V$STAT_01	STAT6	STAT	1e-27	<1e-4	1.80			ENSG00000125347	IRF1	0.00419018495606234	0.0132868622430214	1.3398903534052	815.756280618205	608.823161197511
	V$STAT3_03	STAT3	STAT	1e-23	<1e-4	1.71			ENSG00000166888	STAT6	0.000137458789343179	0.000951373575326336	0.724374477464095	424487.781289007	586005.987918104
	V$STAT5B_01	STAT5B	STAT	1e-22	<1e-4	2.20			ENSG00000168310	IRF2	5.47930503053229e-05	0.000488551768280293	1.5678488686496	6653288.17552982	4243577.49561689
	V$IRF7_01	IRF7	IRF	1e-15	<1e-4	1.63			ENSG00000168610	STAT3	3.6418124431748e-05	0.00036727501702406	1.19281304542198	1114.14269330754	934.046368442755
	V$IRF2_01	IRF2	IRF	1e-14	<1e-4	2.54			ENSG00000170581	STAT2	1.01539545686978e-05	0.000161234450571743	2.22264628574229	6777045.94756091	3049088.82309971
	V$IRF1_01	IRF1	IRF	1e-11	<1e-4	1.85			ENSG00000185507	IRF7	0.00342514368576027	0.0113579186068108	1.71090209049412	0.00022136772527507	0.000129386553739692
	V$IRF8_Q6	IRF8	IRF	1e-10	<1e-4	1.39
	V$STAT4_Q4	STAT4	STAT	0.0001	<1e-4	1.30			Mono DE TFs
									ens	gene	pval	qval	fold_change	median_inf	median_con
gran down	V$SPIB_01	PU.1	ETS	1e-08	<1e-4	1.30			ENSG00000101412	E2F1	0.00211288020379742	0.00636990635313632	0.670301571591172	6.15315712328432e-08	9.17968476290136e-08
	V$NFKB_Q6_01	NFKB1	NFKB	1e-06	<1e-4	1.40			ENSG00000104856	RELB	0.00999143564651133	0.0227679708834081	1.28641905865217	0.79107080882106	0.614940212134214
	V$P50RELAP65_Q5_01	RELA	NFKB	1e-06	<1e-4	1.34			ENSG00000109320	NFKB1	2.1241066847296e-06	6.07373400486606e-05	1.66492664309337	0.991042258361058	0.595246801096135
									ENSG00000115415	STAT1	0.00109840899564131	0.00375515335452727	1.71568999335525	584409080.170712	340626268.401687
mono up	V$FRA1_Q5	FOSL1	Jun/Fos	1e-20	<1e-4	1.44			ENSG00000126561	STAT5A	3.7945645712433e-05	0.00030485106250426	0.768910792862328	8.24169617318311	10.7186636599322
	V$BACH1_01	BACH1	Jun/Fos	1e-18	<1e-4	1.89			ENSG00000133794	ARNTL	0.0146832997912934	0.0310952429005816	0.869294108753583	0.200579866252286	0.230738784759376
	V$AP1_01	AP1	Jun/Fos	1e-15	<1e-4	1.57			ENSG00000175592	FOSL1	1.41531244749339e-05	0.000159850089385322	2.04247658344764	0.000291385959561439	0.000142663060092267
	V$BACH2_01	BACH2	Jun/Fos	1e-14	<1e-4	1.60			ENSG00000185507	IRF7	0.0207039995397433	0.0412026022586559	1.35908732290425	1142.3489275739	840.526512404519
	V$IRF1_01	IRF1	IRF	1e-12	<1e-4	1.79
	V$ISRE_01	STAT2	STAT	1e-11	<1e-4	1.61
	V$IRF2_01	IRF2	IRF	1e-10	<1e-4	2.13
	V$STAT5B_01	STAT5B	STAT	1e-06	1e-4	1.52
	V$E2F1DP1_01	E2F1	E2F	0.0001	6e-4	1.70
	V$IRF7_01	IRF7	IRF	1e-10	<1e-4	1.44
	V$STAT1_05	STAT1	STAT	1e-06	<1e-4	1.33
	V$STAT5A_01	STAT5A	STAT	1e-05	<1e-4	1.42
mono down	V$NFKAPPAB65_01	RELA	NFKB	1e-21	<1e-4	1.90
	V$NFKB_Q6_01	NFKB1	NFKB	1e-19	<1e-4	1.73
	V$CREL_01	RELC	NFKB	1e-17	<1e-4	1.77
	V$NFKB_C	RELB	NFKB	1e-15	<1e-4	2.11
	V$E4BP4_01	E4BP4	ATF	1e-06	<1e-4	1.71
	V$CLOCKBMAL_Q6	ARNTL	bHLH	1e-05	9e-4	1.42

## Sheet: Fig4c
	Gene Ontology	"-log10Pvalue"	Fold-enrichment
mono_up_function	cargo receptor activity	4.1141	4.26
mono_up_function	signaling receptor activity	12.2076	2.8
mono_up_function	receptor ligand activity	15.0985	4.92
mono_up_process	glycosaminoglycan biosynthetic process	4.9281	4.35
mono_up_process	chemokine-mediated signaling pathway	8.8447	7.9
mono_up_process	regulation of multicellular organismal process	15.4724	1.87
gran_down_function	double-stranded DNA binding	4.1878	1.68
gran_down_function	transcription regulatory region sequence-specific DNA binding	4.2062	1.76
gran_down_process	blood vessel development	5.4868	3.9
gran_up_process	response to cytokine	8.9431	2.36
gran_up_process	regulation of immune response	12.3335	2.28
gran_up_process	defense response to other organism	27.6635	4.71
*complete GO results in Supplementary Tables 29-31

## Sheet: Fig4d
Mono condition	KCNJ15 Super enhancer
Control	10.1565087161436
Control	9.57881512065923
Control	10.359231927119
TB	9.89518694122995
TB	10.6508608035086
Control	9.92818544565187
Control	9.79512977823342
TB	10.2085307379029
TB	10.4691118989432
Control	9.71508103161947
Control	10.0319468750593
Control	9.91672810764837
TB	10.4996694164731
Control	10.2674700460906
Control	9.32132677003281
Control	9.5591777314764
Control	9.89183682107091
Control	10.0423645947312
Control	9.48215310204181
TB	10.786071650628
Control	9.70231647197286
TB	10.6517832377213
TB	10.292024465438
TB	10.6200318846135
TB	9.87359498981098

## Sheet: Fig4e
Gran condition	KCNJ15 Super Enhancer
Control	12.1367850579121
Control	12.0577560492461
TB	12.52773463605
Control	11.9473109429751
TB	12.5842291724105
Control	12.3136334383245
Control	12.4979148178246
TB	11.7484894173017
Control	12.4463186359188
Control	12.2768684157636
Control	11.7656595762997
TB	12.7961946309866
Control	12.2268775259968
Control	12.2399310931953
Control	12.0077528736429
Control	12.7066752057922
Control	12.2476437994072
TB	12.5887274949954
Control	11.9465461685866
TB	12.4302688795607
TB	12.8769521515055
TB	12.6462456364349
TB	12.2194092610048
Control	11.9711922468755
TB	12.5731863243013
TB	12.5120531190085
Control	11.8215657124658
Control	11.7150734217814
Control	12.4167217530492
TB	12.802805664109
Control	11.971413205457
Control	12.4882748490489
TB	12.2635066728768
TB	12.5105499065856
TB	12.3049634130698
TB	11.864296218153
