# Supplementary material for: Histone acetylome-wide associations in immune cells from individuals with active Mycobacterium tuberculosis infection
Source: Nat Microbiol. 2022 Jan 31;7(2):312–26. doi: 10.1038/s41564-021-01049-w (PMC9439955; doi:10.1038/s41564-021-01049-w)
Supplement: Source Data Fig. 5 — Statistical source data. [file 41564_2021_1049_MOESM10_ESM.xlsx]

## Sheet: Fig 5a
	Singapore cohort (Monocytes, Counts/million reads)				Singapore cohort (Neutrophils, Counts/million reads)				UK'10 cohort (Whole blood, Arbitrary unit)				Gambia'11 cohort (Whole blood, Arbitrary unit)				UK'10 training set (Whole blood, Arbitrary unit)					UK'10 treatment set (Whole blood, Arbitrary unit)
	Control	Active TB			Control	Active TB			Active TB	Healthy			Active TB	Healthy			Active TB	Healthy			Healthy	Active TB - 0	Active TB - 2	Active TB - 12
	8.28822	13.1625			1204.94	1511.76			429.74	120.42			8169.75	1052.33			507.08	166.38			113.56	630.16	592.03	291.87
	9.99183	19.5894			1441.38	1277.41			746.96	226.55			4798.59	4826.33			622.73	106.78			215.14	529.13	308	135.34
	7.55738	20.885			1897.41	2904.05			200.04	327.52			3131.77	4272.33			573.6	256.11			312.88	321.05	221.2	220.87
	14.1442	56.1305			2713.33	1356.43			657.32	228.79			11406.3	4254.2			715.65	188.91			217.31	462.74	328.42	215.05
	7.65287	29.6421			1697.24	1565.76			442.51	407.6			3514.78	6321.68			439.51	356.12			390.42	714.54	380.94	282.71
	28.5772	55.019			3814.6	2176.33			717.37	212.8			7333.81	3737.28			286.74	294.01			202	557.44	473.59	161.8
	8.55503	32.9711			1488.54	1736.06			179.11	187.21			5107.32	2221.17			339.07	204.92			177.73	772.62	597.82	199.38
	16.1911	71.3998			1671.71	3237.92			709.6	78.43			10373.8	3393.48			108.03	153.43			73.63
	18.2364	24.46			2708.77	1770.74			306.5	312.61			1437.39	4582.77			646.41	246.92			298.25
	8.73873	20.3686			1162.88	1085.09			574.27	109.95			9004.47	5377.01			757.98	87.6			103.44
	9.307	69.3459			1735.73	3666.95			439.56	223.93			7882.24	1267.32			368.09	272.67			212.63
	5.2328	48.3651			1194.84	3742.83			614.45	198.74			2464.05	7147.9			470.29	134.18			188.57
	5.24392	41.229			2195.62	2440.27			381.5				6167.45	3896.65			352.42
	9.71477	133.448			694.938	4213.72			292.56				5678.27	2810.04
	8.08212	42.4913			1716.49	1721.55			263.09				3866.55	4188.42
	6.388	29.6474			1422.85	3018.72			889.59				16439.9	1170.26
	13.7993	19.1407			1122.67	2724.88			585.34				12024.9	4731.94
	4.58245	82.0082			549.056	2559.57			357.34				5560.58	2446.78
	5.94447	152.899			1197	4291.19			325.6				11049.3	1502.14
		12.551				1709.77			382.59				6723.89	1277.3
									349.86				9245.48	7387.15
													1872.23	6549.31
													7536.59	4809.03
	Each row is expresion data from one subject												5130.23	3982.66
													11500.8	2178.88
													5010.49	4499.29
													6579.45	2288.9
													3733.72	3652.51
													11436.8	7213.42
													13954.2	3048.82
													16196.1	5868.76
													10774.1	3524.1
													5704.54	955.78
													11545.3	4900.61
													5163.76	3204.93
													1941.21	2030.32
													11252.9	2290.54
													8006.25
													8695.79
													10805.5
													7833.05
													15777.1
													17063.2
													14164.9
													10674
													4076.48

## Sheet: Fig 5d
		Fig 5d (Left Top curren recordings)							Fig 5d (Left bottom current recordings)							Fig 5d (right bar graph)
	Current for Control-OE cells (patch-clamp data)								Current for KCNJ15-OE cells (patch-clamp data)					Current at -100 mV for Control-OE and KCNJ15-OE cells (patch-clamp data)
	Voltage[V]	4.5 mM [K+]e	50 mM [K+]e	160 mM [K+]e				Voltage[V]	4.5 mM [K+]e	50 mM [K+]e	160 mM [K+]e				ControlOE	KCNJ15OE
	-119.52	-44.6	-80.71	-179.82				-119.52	-70.37	-837.4	-1778.79				62.83	220.54
	-119.4	-59.47	-103.36	-203.18				-119.4	-84.44	-846	-1804.59				53.15	276.12
	-119.28	-54.51	-105.49	-195.4				-119.28	-80.53	-848.34	-1779.57				68.2	680.5
	-119.16	-47.43	-96.99	-184.78				-119.16	-69.59	-845.22	-1770.19				50.74	98.26
	-119.04	-53.8	-92.74	-172.03				-119.04	-74.28	-859.29	-1792.08				108.89	483.77
	-118.92	-41.77	-87.79	-172.03				-118.92	-67.24	-850.69	-1792.08				123.27	99.24
	-118.8	-31.86	-80	-164.25				-118.8	-71.93	-848.34	-1782.7				228.05	234.8
	-118.68	-29.73	-75.04	-157.87				-118.68	-66.46	-832.71	-1747.51					215.23
	-118.56	-34.69	-78.58	-165.66				-118.56	-64.11	-843.65	-1752.2					419.14
	-118.44	-28.32	-89.91	-153.63				-118.44	-60.21	-836.62	-1744.38					266.57
	-118.32	-35.4	-89.91	-161.41				-118.32	-51.6	-835.83	-1745.17					295.68
	-118.2	-33.27	-76.46	-147.96				-118.2	-67.24	-828.02	-1745.95					343.61
	-118.08	-31.15	-79.29	-142.3				-118.08	-61.77	-831.14	-1735.78					93.21
	-117.96	-27.61	-87.79	-145.84				-117.96	-61.77	-837.4	-1738.91
	-117.84	-28.32	-85.66	-145.84				-117.84	-57.08	-844.43	-1707.63
	-117.72	-32.57	-78.58	-142.3				-117.72	-53.17	-841.31	-1700.6
	-117.6	-26.9	-81.41	-140.17				-117.6	-56.3	-831.92	-1735.78
	-117.48	-32.57	-87.79	-134.51				-117.48	-64.9	-827.23	-1718.58
	-117.36	-28.32	-85.66	-128.85				-117.36	-64.9	-831.92	-1731.09
	-117.24	-22.65	-82.12	-134.51				-117.24	-54.73	-820.98	-1742.04
	-117.12	-25.49	-77.87	-126.72				-117.12	-53.17	-819.41	-1731.87
	-117	-24.78	-82.83	-126.72				-117	-61.77	-824.89	-1724.84
	-116.88	-20.53	-86.37	-121.77				-116.88	-51.6	-814.72	-1745.95
	-116.76	-18.41	-77.17	-141.59				-116.76	-49.26	-809.25	-1751.42
	-116.64	-22.65	-70.09	-150.09				-116.64	-50.82	-817.85	-1741.26
	-116.52	-26.9	-67.26	-134.51				-116.52	-59.42	-828.02	-1743.6
	-116.4	-21.95	-66.55	-140.17				-116.4	-53.17	-813.16	-1763.93
	-116.28	-20.53	-73.63	-143.71				-116.28	-45.35	-816.29	-1792.08
	-116.16	-14.87	-78.58	-154.33				-116.16	-41.44	-817.07	-1767.06
	-116.04	-21.24	-79.29	-140.88				-116.04	-46.13	-815.51	-1752.98
	-115.92	-28.32	-84.25	-148.67				-115.92	-54.73	-795.96	-1767.06
	-115.8	-26.19	-67.96	-139.47				-115.8	-53.95	-797.52	-1779.57
	-115.68	-10.62	-63.72	-147.96				-115.68	-51.6	-799.09	-1783.48
	-115.56	-14.87	-70.8	-148.67				-115.56	-45.35	-803.78	-1768.62
	-115.44	-18.41	-80.71	-148.67				-115.44	-39.09	-810.03	-1765.49
	-115.32	-9.91	-80	-166.37				-115.32	-50.04	-813.16	-1761.58
	-115.2	-22.65	-70.8	-164.25				-115.2	-50.04	-807.69	-1748.29
	-115.08	-23.36	-73.63	-164.25				-115.08	-50.82	-809.25	-1727.96
	-114.96	-16.99	-75.04	-154.33				-114.96	-51.6	-808.47	-1738.91
	-114.84	-21.95	-60.18	-165.66				-114.84	-50.82	-799.87	-1731.87
	-114.72	-15.57	-69.38	-167.08				-114.72	-45.35	-802.21	-1724.05
	-114.6	-12.04	-69.38	-162.83				-114.6	-50.04	-802.21	-1727.18
	-114.48	-16.99	-65.84	-169.2				-114.48	-42.22	-793.61	-1713.89
	-114.36	-26.19	-77.87	-168.49				-114.36	-52.39	-795.18	-1702.16
	-114.24	-24.07	-72.92	-169.2				-114.24	-46.13	-794.39	-1744.38
	-114.12	-12.74	-63.72	-160.71				-114.12	-40.66	-781.88	-1751.42
	-114	-16.28	-74.34	-166.37				-114	-36.75	-770.16	-1710.76
	-113.88	-15.57	-77.17	-154.33				-113.88	-50.82	-781.1	-1704.51
	-113.76	-15.57	-77.87	-148.67				-113.76	-46.13	-776.41	-1718.58
	-113.64	-15.57	-72.92	-151.5				-113.64	-53.95	-775.63	-1711.54
	-113.52	-14.16	-80	-137.34				-113.52	-43.79	-788.14	-1695.91
	-113.4	-13.45	-84.95	-148.67				-113.4	-46.91	-780.32	-1673.23
	-113.28	-11.33	-70.09	-147.96				-113.28	-50.82	-780.32	-1666.98
	-113.16	-4.96	-84.95	-147.25				-113.16	-48.48	-777.97	-1664.63
	-113.04	-18.41	-77.87	-146.55				-113.04	-57.08	-783.45	-1670.89
	-112.92	-7.79	-79.29	-152.21				-112.92	-53.17	-784.23	-1692
	-112.8	-7.08	-74.34	-141.59				-112.8	-51.6	-777.19	-1709.2
	-112.68	-19.11	-77.17	-140.88				-112.68	-43.79	-772.5	-1705.29
	-112.56	-12.04	-75.75	-135.22				-112.56	-36.75	-767.81	-1687.31
	-112.44	-14.87	-63.72	-126.02				-112.44	-46.13	-782.67	-1677.14
	-112.32	-17.7	-66.55	-137.34				-112.32	-51.6	-779.54	-1673.23
	-112.2	-21.95	-63.01	-126.72				-112.2	-49.26	-776.41	-1665.41
	-112.08	-18.41	-51.68	-118.94				-112.08	-39.09	-770.16	-1645.87
	-111.96	-14.87	-59.47	-132.39				-111.96	-35.18	-777.97	-1652.12
	-111.84	-14.87	-61.59	-133.1				-111.84	-35.18	-770.94	-1641.96
	-111.72	-16.99	-62.3	-128.14				-111.72	-44.57	-762.34	-1649.78
	-111.6	-17.7	-60.18	-138.76				-111.6	-47.69	-771.72	-1660.72
	-111.48	-12.04	-59.47	-140.17				-111.48	-43.79	-789.7	-1657.59
	-111.36	-4.96	-63.72	-143.01				-111.36	-35.97	-792.05	-1671.67
	-111.24	-10.62	-60.88	-133.8				-111.24	-46.13	-777.97	-1660.72
	-111.12	-19.11	-67.96	-150.09				-111.12	-46.91	-758.43	-1652.9
	-111	-12.74	-63.01	-139.47				-111	-50.82	-760.77	-1649.78
	-110.88	-5.66	-60.88	-151.5				-110.88	-51.6	-763.9	-1648.21
	-110.76	-17.7	-62.3	-147.96				-110.76	-39.09	-757.65	-1661.5
	-110.64	-13.45	-63.72	-159.29				-110.64	-46.13	-759.21	-1647.43
	-110.52	-16.28	-53.1	-155.04				-110.52	-36.75	-766.25	-1619.28
	-110.4	-10.62	-67.26	-162.12				-110.4	-39.88	-756.86	-1610.68
	-110.28	-19.82	-71.5	-141.59				-110.28	-56.3	-747.48	-1592.7
	-110.16	-21.95	-60.88	-148.67				-110.16	-39.88	-745.92	-1585.66
	-110.04	-23.36	-58.05	-140.88				-110.04	-36.75	-747.48	-1595.04
	-109.92	-19.82	-63.72	-141.59				-109.92	-40.66	-745.14	-1619.28
	-109.8	-14.16	-68.67	-143.01				-109.8	-42.22	-749.83	-1629.45
	-109.68	-9.91	-60.18	-150.09				-109.68	-39.09	-743.57	-1645.87
	-109.56	-11.33	-61.59	-149.38				-109.56	-43.79	-746.7	-1643.52
	-109.44	-17.7	-65.84	-155.04				-109.44	-47.69	-754.52	-1641.96
	-109.32	-14.87	-66.55	-155.75				-109.32	-43	-752.17	-1647.43
	-109.2	-14.87	-63.72	-160.71				-109.2	-54.73	-763.12	-1653.68
	-109.08	-8.5	-69.38	-142.3				-109.08	-43	-763.9	-1626.32
	-108.96	-0.71	-63.72	-146.55				-108.96	-39.09	-756.08	-1596.61
	-108.84	-4.96	-66.55	-160				-108.84	-43	-744.35	-1644.3
	-108.72	-12.74	-65.13	-172.03				-108.72	-33.62	-755.3	-1663.07
	-108.6	-22.65	-58.05	-167.79				-108.6	-38.31	-771.72	-1625.54
	-108.48	-14.16	-55.93	-172.74				-108.48	-38.31	-757.65	-1630.23
	-108.36	-12.04	-62.3	-164.25				-108.36	-34.4	-760.77	-1611.46
	-108.24	-11.33	-60.88	-166.37				-108.24	-37.53	-749.04	-1589.57
	-108.12	-12.04	-48.14	-164.25				-108.12	-39.09	-747.48	-1601.3
	-108	-14.87	-60.18	-162.83				-108	-33.62	-756.86	-1627.88
	-107.88	-19.82	-57.34	-164.25				-107.88	-28.93	-749.83	-1638.05
	-107.76	-23.36	-60.88	-169.91				-107.76	-36.75	-744.35	-1634.14
	-107.64	-12.74	-66.55	-155.04				-107.64	-40.66	-745.92	-1643.52
	-107.52	-11.33	-73.63	-155.75				-107.52	-43.79	-752.17	-1645.08
	-107.4	-5.66	-68.67	-158.58				-107.4	-39.09	-741.23	-1645.87
	-107.28	-10.62	-66.55	-153.63				-107.28	-37.53	-744.35	-1660.72
	-107.16	-5.66	-74.34	-147.96				-107.16	-35.18	-731.06	-1643.52
	-107.04	-8.5	-63.01	-150.09				-107.04	-43	-724.81	-1643.52
	-106.92	-7.79	-65.84	-143.01				-106.92	-35.97	-724.02	-1659.94
	-106.8	-5.66	-67.26	-147.25				-106.8	-32.06	-719.33	-1665.41
	-106.68	-14.16	-70.09	-154.33				-106.68	-36.75	-725.59	-1666.98
	-106.56	-7.79	-75.75	-145.84				-106.56	-28.93	-725.59	-1674.01
	-106.44	-6.37	-68.67	-152.92				-106.44	-33.62	-719.33	-1655.25
	-106.32	-6.37	-70.8	-150.79				-106.32	-33.62	-708.39	-1656.81
	-106.2	-11.33	-80.71	-147.25				-106.2	-32.84	-715.42	-1649.78
	-106.08	-8.5	-74.34	-145.84				-106.08	-29.71	-716.21	-1642.74
	-105.96	-17.7	-71.5	-150.09				-105.96	-25.02	-713.08	-1618.5
	-105.84	-17.7	-61.59	-151.5				-105.84	-29.71	-710.73	-1620.06
	-105.72	-21.95	-56.64	-132.39				-105.72	-33.62	-706.82	-1625.54
	-105.6	-16.99	-63.72	-128.85				-105.6	-31.28	-706.04	-1634.92
	-105.48	-15.57	-73.63	-121.77				-105.48	-36.75	-716.99	-1613.81
	-105.36	-7.08	-72.21	-131.68				-105.36	-33.62	-730.28	-1615.37
	-105.24	-4.25	-70.09	-126.72				-105.24	-30.49	-717.77	-1605.99
	-105.12	-3.54	-71.5	-124.6				-105.12	-32.06	-717.77	-1616.15
	-105	-7.79	-69.38	-121.77				-105	-39.09	-713.86	-1616.15
	-104.88	-6.37	-75.04	-121.77				-104.88	-32.84	-720.12	-1625.54
	-104.76	-4.96	-73.63	-123.89				-104.76	-23.46	-716.99	-1631.79
	-104.64	-3.54	-71.5	-122.48				-104.64	-27.37	-710.73	-1628.66
	-104.52	-8.5	-69.38	-126.72				-104.52	-31.28	-706.82	-1609.9
	-104.4	-4.25	-68.67	-125.31				-104.4	-18.77	-708.39	-1597.39
	-104.28	-5.66	-50.26	-126.72				-104.28	-24.24	-709.95	-1623.19
	-104.16	-9.2	-44.6	-121.06				-104.16	-31.28	-709.17	-1623.19
	-104.04	-14.87	-69.38	-115.4				-104.04	-34.4	-706.82	-1608.34
	-103.92	-14.16	-70.8	-114.69				-103.92	-25.8	-704.48	-1623.19
	-103.8	-12.74	-72.21	-120.35				-103.8	-30.49	-698.22	-1609.9
	-103.68	-8.5	-65.13	-128.14				-103.68	-26.58	-708.39	-1583.32
	-103.56	-12.04	-79.29	-123.18				-103.56	-31.28	-696.66	-1585.66
	-103.44	-10.62	-69.38	-133.1				-103.44	-30.49	-696.66	-1585.66
	-103.32	-6.37	-75.04	-135.93				-103.32	-30.49	-698.22	-1579.41
	-103.2	-11.33	-71.5	-123.89				-103.2	-25.8	-693.53	-1584.88
	-103.08	-5.66	-78.58	-134.51				-103.08	-26.58	-702.91	-1570.02
	-102.96	-8.5	-77.17	-122.48				-102.96	-25.8	-694.31	-1559.08
	-102.84	-4.25	-69.38	-107.61				-102.84	-24.24	-695.09	-1549.69
	-102.72	-1.42	-60.88	-103.36				-102.72	-28.15	-688.06	-1547.35
	-102.6	-7.79	-56.64	-106.9				-102.6	-32.06	-677.89	-1566.9
	-102.48	-2.12	-58.76	-119.64				-102.48	-26.58	-670.86	-1565.33
	-102.36	-1.42	-67.96	-116.1				-102.36	-24.24	-667.73	-1559.86
	-102.24	-4.25	-58.76	-99.11				-102.24	-19.55	-672.42	-1559.08
	-102.12	-4.96	-50.26	-101.95				-102.12	-21.89	-682.58	-1559.86
	-102	-9.2	-57.34	-102.65				-102	-28.15	-676.33	-1561.42
	-101.88	-4.96	-57.34	-99.11				-101.88	-17.98	-680.24	-1549.69
	-101.76	-1.42	-55.93	-97.7				-101.76	-21.11	-674.77	-1544.22
	-101.64	-6.37	-50.97	-91.33				-101.64	-29.71	-686.49	-1541.09
	-101.52	-9.91	-55.93	-99.11				-101.52	-23.46	-685.71	-1537.97
	-101.4	2.83	-66.55	-99.82				-101.4	-21.89	-686.49	-1511.38
	-101.28	-1.42	-64.42	-109.73				-101.28	-19.55	-683.37	-1504.34
	-101.16	-2.12	-60.18	-110.44				-101.16	-17.98	-682.58	-1529.37
	-101.04	-7.08	-48.14	-101.95				-101.04	-34.4	-682.58	-1553.6
	-100.92	-12.04	-54.51	-119.64				-100.92	-19.55	-687.28	-1548.91
	-100.8	-7.08	-65.13	-123.18				-100.8	-20.33	-683.37	-1540.31
	-100.68	-4.25	-67.26	-124.6				-100.68	-25.8	-692.75	-1525.46
	-100.56	1.42	-71.5	-109.73				-100.56	-19.55	-686.49	-1524.67
	-100.44	-6.37	-60.18	-114.69				-100.44	-21.11	-678.68	-1512.16
	-100.32	-2.83	-53.8	-114.69				-100.32	-28.93	-684.15	-1496.53
	-100.2	-7.79	-53.1	-118.23				-100.2	-14.86	-684.93	-1474.63
	-100.08	-3.54	-50.26	-119.64				-100.08	-15.64	-677.89	-1482.45
	-99.96	1.42	-55.93	-121.06				-99.96	-22.67	-683.37	-1483.23
	-99.84	-3.54	-49.56	-122.48				-99.84	-28.15	-691.19	-1472.29
	-99.72	-5.66	-43.89	-116.1				-99.72	-16.42	-690.4	-1491.83
	-99.6	-7.79	-60.18	-117.52				-99.6	-19.55	-681.02	-1503.56
	-99.48	-12.74	-58.76	-107.61				-99.48	-27.37	-670.86	-1487.14
	-99.36	-5.66	-53.1	-115.4				-99.36	-24.24	-672.42	-1464.47
	-99.24	-1.42	-62.3	-100.53				-99.24	-22.67	-659.91	-1462.12
	-99.12	0	-54.51	-109.02				-99.12	-16.42	-665.38	-1476.98
	-99	-4.96	-52.39	-117.52				-99	-21.89	-667.73	-1473.85
	-98.88	-14.87	-43.89	-112.56				-98.88	8.6	-665.38	-1467.6
	-98.76	-2.12	-49.56	-110.44				-98.76	-5.47	-666.17	-1439.45
	-98.64	-1.42	-41.06	-106.9				-98.64	-15.64	-664.6	-1448.05
	-98.52	-6.37	-47.43	-114.69				-98.52	-18.77	-661.47	-1446.49
	-98.4	-7.79	-46.72	-113.27				-98.4	-21.11	-681.02	-1454.3
	-98.28	-14.87	-36.81	-119.64				-98.28	-29.71	-672.42	-1455.09
	-98.16	-13.45	-31.86	-122.48				-98.16	-17.98	-666.95	-1481.67
	-98.04	-7.08	-42.48	-126.02				-98.04	-19.55	-670.86	-1491.05
	-97.92	1.42	-43.89	-115.4				-97.92	-19.55	-660.69	-1478.54
	-97.8	-4.25	-41.77	-128.14				-97.8	-14.86	-674.77	-1484.8
	-97.68	-12.04	-50.26	-111.15				-97.68	-19.55	-672.42	-1459.78
	-97.56	-2.12	-39.65	-113.27				-97.56	-14.86	-672.42	-1473.07
	-97.44	-7.08	-38.94	-113.27				-97.44	-28.15	-674.77	-1480.89
	-97.32	-2.83	-41.06	-125.31				-97.32	-18.77	-678.68	-1464.47
	-97.2	1.42	-56.64	-113.27				-97.2	-26.58	-677.11	-1460.56
	-97.08	-1.42	-44.6	-106.19				-97.08	-16.42	-681.02	-1448.83
	-96.96	-7.79	-41.06	-123.18				-96.96	-29.71	-670.86	-1449.61
	-96.84	-9.91	-46.02	-136.64				-96.84	-21.89	-665.38	-1420.68
	-96.72	-1.42	-36.81	-125.31				-96.72	-19.55	-655.22	-1408.17
	-96.6	-7.79	-42.48	-129.56				-96.6	-25.02	-662.26	-1412.86
	-96.48	-7.08	-48.85	-125.31				-96.48	-16.42	-657.56	-1435.54
	-96.36	-4.96	-43.19	-130.97				-96.36	-21.11	-657.56	-1433.19
	-96.24	-12.04	-33.98	-131.68				-96.24	-14.07	-656.78	-1426.94
	-96.12	-9.91	-30.44	-116.81				-96.12	-18.77	-655.22	-1427.72
	-96	-9.2	-32.57	-114.69				-96	-15.64	-657.56	-1420.68
	-95.88	-8.5	-24.78	-108.32				-95.88	-21.11	-660.69	-1426.16
	-95.76	-4.96	-33.27	-115.4				-95.76	-11.73	-667.73	-1440.23
	-95.64	-8.5	-34.69	-107.61				-95.64	-15.64	-663.82	-1433.19
	-95.52	-8.5	-31.86	-125.31				-95.52	-14.07	-658.35	-1417.56
	-95.4	1.42	-35.4	-109.73				-95.4	-11.73	-656.78	-1405.05
	-95.28	0.71	-44.6	-103.36				-95.28	-17.2	-652.87	-1393.32
	-95.16	0	-45.31	-109.73				-95.16	-5.47	-652.09	-1386.28
	-95.04	2.12	-40.35	-105.49				-95.04	-20.33	-652.09	-1376.9
	-94.92	3.54	-45.31	-97.7				-94.92	-23.46	-667.73	-1362.04
	-94.8	-3.54	-49.56	-108.32				-94.8	-14.86	-667.73	-1355
	-94.68	-5.66	-50.26	-98.41				-94.68	-3.91	-655.22	-1359.7
	-94.56	4.96	-48.14	-91.33				-94.56	-11.73	-655.22	-1365.95
	-94.44	-7.08	-44.6	-100.53				-94.44	-17.98	-656.78	-1360.48
	-94.32	-9.91	-32.57	-104.78				-94.32	-16.42	-648.18	-1369.08
	-94.2	-2.83	-34.69	-109.02				-94.2	-10.95	-642.71	-1377.68
	-94.08	-7.79	-37.52	-109.02				-94.08	6.26	-641.14	-1372.21
	-93.96	-6.37	-36.11	-97.7				-93.96	-3.13	-644.27	-1369.86
	-93.84	-8.5	-30.44	-106.19				-93.84	-14.86	-641.93	-1365.95
	-93.72	-19.11	-28.32	-104.07				-93.72	-12.51	-641.14	-1358.91
	-93.6	-9.2	-41.77	-111.86				-93.6	-5.47	-638.02	-1375.33
	-93.48	-2.12	-31.86	-111.86				-93.48	-1.56	-645.84	-1398.01
	-93.36	0	-38.23	-108.32				-93.36	-9.38	-650.53	-1408.17
	-93.24	-2.83	-40.35	-98.41				-93.24	-19.55	-648.96	-1385.5
	-93.12	7.08	-33.27	-104.78				-93.12	-9.38	-633.33	-1372.21
	-93	0.71	-34.69	-106.9				-93	-10.16	-637.24	-1366.73
	-92.88	3.54	-38.94	-112.56				-92.88	-7.82	-644.27	-1372.99
	-92.76	3.54	-43.89	-111.86				-92.76	-14.07	-635.67	-1380.03
	-92.64	-4.96	-50.97	-115.4				-92.64	-13.29	-645.84	-1371.42
	-92.52	2.83	-39.65	-107.61				-92.52	-10.95	-631.76	-1355.79
	-92.4	-2.83	-43.19	-113.27				-92.4	-19.55	-635.67	-1340.93
	-92.28	-6.37	-46.02	-113.98				-92.28	-5.47	-628.63	-1338.59
	-92.16	-1.42	-40.35	-123.89				-92.16	-1.56	-628.63	-1335.46
	-92.04	-3.54	-49.56	-121.06				-92.04	0.78	-613.78	-1346.4
	-91.92	-6.37	-47.43	-116.1				-91.92	-3.91	-615.34	-1362.82
	-91.8	-11.33	-48.14	-107.61				-91.8	-7.04	-616.12	-1369.08
	-91.68	-7.79	-47.43	-113.98				-91.68	-13.29	-616.91	-1376.12
	-91.56	3.54	-42.48	-124.6				-91.56	1.56	-612.22	-1367.52
	-91.44	-4.25	-33.27	-111.15				-91.44	-3.91	-600.49	-1362.82
	-91.32	-4.25	-40.35	-122.48				-91.32	-3.13	-603.61	-1355
	-91.2	2.12	-41.77	-115.4				-91.2	-5.47	-610.65	-1345.62
	-91.08	2.83	-38.94	-113.98				-91.08	-10.95	-609.09	-1345.62
	-90.96	11.33	-51.68	-111.15				-90.96	-8.6	-616.91	-1347.19
	-90.84	2.83	-48.14	-99.11				-90.84	-7.82	-620.82	-1356.57
	-90.72	0.71	-50.26	-111.15				-90.72	-14.86	-611.43	-1365.95
	-90.6	1.42	-43.19	-111.15				-90.6	-8.6	-609.09	-1355
	-90.48	-1.42	-47.43	-103.36				-90.48	-3.91	-600.49	-1355
	-90.36	5.66	-55.93	-107.61				-90.36	0	-612.22	-1334.68
	-90.24	3.54	-60.18	-114.69				-90.24	-2.35	-608.31	-1352.66
	-90.12	0	-46.72	-109.73				-90.12	-7.82	-613.78	-1352.66
	-90	-6.37	-43.89	-117.52				-90	-4.69	-611.43	-1367.52
	-89.88	-8.5	-49.56	-128.14				-89.88	2.35	-602.05	-1362.04
	-89.76	-3.54	-49.56	-126.72				-89.76	-4.69	-604.4	-1351.88
	-89.64	-8.5	-49.56	-131.68				-89.64	-6.26	-609.87	-1362.82
	-89.52	-2.83	-46.02	-118.94				-89.52	-7.04	-612.22	-1363.61
	-89.4	-6.37	-43.19	-118.23				-89.4	-2.35	-609.09	-1355.79
	-89.28	-4.25	-41.77	-107.61				-89.28	-1.56	-591.1	-1361.26
	-89.16	-8.5	-42.48	-109.73				-89.16	-11.73	-601.27	-1348.75
	-89.04	-6.37	-43.19	-119.64				-89.04	-4.69	-598.14	-1353.44
	-88.92	3.54	-46.72	-111.15				-88.92	-2.35	-605.96	-1350.31
	-88.8	5.66	-41.77	-101.95				-88.8	-9.38	-615.34	-1337.8
	-88.68	6.37	-36.81	-111.86				-88.68	-5.47	-610.65	-1327.64
	-88.56	0.71	-36.11	-118.23				-88.56	-0.78	-605.96	-1340.93
	-88.44	2.12	-49.56	-106.9				-88.44	0	-597.36	-1338.59
	-88.32	-0.71	-43.19	-99.82				-88.32	-1.56	-591.1	-1345.62
	-88.2	2.83	-46.02	-91.33				-88.2	-0.78	-598.14	-1344.06
	-88.08	-1.42	-49.56	-93.45				-88.08	-2.35	-587.19	-1331.55
	-87.96	-3.54	-44.6	-105.49				-87.96	2.35	-596.58	-1319.04
	-87.84	-4.96	-46.02	-99.82				-87.84	7.04	-587.98	-1333.11
	-87.72	-10.62	-41.77	-99.82				-87.72	-4.69	-582.5	-1339.37
	-87.6	-3.54	-36.11	-99.82				-87.6	-1.56	-596.58	-1337.8
	-87.48	2.83	-38.23	-93.45				-87.48	-3.91	-600.49	-1347.97
	-87.36	-9.2	-41.06	-100.53				-87.36	3.13	-593.45	-1321.38
	-87.24	0.71	-40.35	-112.56				-87.24	5.47	-592.67	-1322.17
	-87.12	-11.33	-43.19	-106.19				-87.12	-7.82	-587.19	-1318.26
	-87	-11.33	-32.57	-108.32				-87	-9.38	-580.94	-1309.66
	-86.88	0	-40.35	-100.53				-86.88	-0.78	-589.54	-1303.4
	-86.76	2.12	-40.35	-110.44				-86.76	3.91	-578.59	-1299.49
	-86.64	0.71	-33.27	-105.49				-86.64	0.78	-583.29	-1297.93
	-86.52	-2.83	-34.69	-99.82				-86.52	-6.26	-577.03	-1300.27
	-86.4	-9.91	-39.65	-87.79				-86.4	-0.78	-586.41	-1301.84
	-86.28	-7.08	-38.23	-92.03				-86.28	0.78	-577.81	-1304.18
	-86.16	0	-33.98	-88.49				-86.16	7.04	-561.39	-1272.13
	-86.04	8.5	-39.65	-89.2				-86.04	0.78	-570.78	-1276.82
	-85.92	-6.37	-43.89	-96.99				-85.92	-3.13	-568.43	-1261.18
	-85.8	0.71	-45.31	-84.95				-85.8	0	-578.59	-1258.05
	-85.68	-15.57	-38.23	-93.45				-85.68	-3.13	-573.9	-1276.82
	-85.56	-6.37	-44.6	-92.74				-85.56	-4.69	-573.9	-1271.34
	-85.44	1.42	-36.11	-87.08				-85.44	1.56	-578.59	-1261.96
	-85.32	2.83	-37.52	-94.16				-85.32	-3.91	-563.74	-1241.63
	-85.2	-3.54	-49.56	-102.65				-85.2	-7.04	-558.27	-1225.99
	-85.08	-2.12	-45.31	-82.83				-85.08	-14.07	-548.88	-1236.94
	-84.96	-1.42	-46.72	-92.03				-84.96	-7.82	-559.83	-1241.63
	-84.84	0.71	-39.65	-93.45				-84.84	-0.78	-570.78	-1247.1
	-84.72	-9.91	-48.14	-92.74				-84.72	7.82	-559.83	-1238.5
	-84.6	-2.12	-35.4	-95.57				-84.6	-0.78	-566.87	-1233.81
	-84.48	-1.42	-41.06	-96.99				-84.48	-10.16	-552.79	-1247.89
	-84.36	0.71	-46.72	-92.74				-84.36	-1.56	-552.79	-1243.98
	-84.24	-7.08	-48.14	-75.04				-84.24	3.91	-549.66	-1248.67
	-84.12	-2.83	-41.06	-92.03				-84.12	3.13	-552.01	-1258.05
	-84	-1.42	-41.77	-92.03				-84	10.95	-546.54	-1258.05
	-83.88	-2.83	-36.81	-74.34				-83.88	3.91	-538.72	-1254.14
	-83.76	-4.25	-35.4	-53.1				-83.76	0.78	-544.19	-1240.85
	-83.64	-2.12	-45.31	-94.16				-83.64	0	-549.66	-1225.21
	-83.52	1.42	-38.94	-97.7				-83.52	-2.35	-544.97	-1218.18
	-83.4	4.25	-36.11	-94.16				-83.4	-4.69	-546.54	-1218.96
	-83.28	-0.71	-36.11	-87.08				-83.28	4.69	-545.76	-1213.48
	-83.16	-4.25	-48.14	-92.74				-83.16	5.47	-544.19	-1216.61
	-83.04	4.96	-44.6	-85.66				-83.04	-6.26	-544.97	-1215.83
	-82.92	-1.42	-36.81	-84.95				-82.92	2.35	-541.85	-1220.52
	-82.8	-4.25	-48.85	-93.45				-82.8	3.13	-543.41	-1215.05
	-82.68	-4.96	-50.26	-87.79				-82.68	2.35	-543.41	-1209.57
	-82.56	1.42	-46.02	-92.03				-82.56	7.82	-529.34	-1199.41
	-82.44	-4.25	-43.89	-83.54				-82.44	1.56	-531.68	-1196.28
	-82.32	5.66	-38.23	-82.83				-82.32	7.82	-527.77	-1193.15
	-82.2	-8.5	-28.32	-85.66				-82.2	7.04	-535.59	-1189.25
	-82.08	-14.87	-37.52	-80				-82.08	5.47	-528.55	-1192.37
	-81.96	1.42	-41.06	-81.41				-81.96	8.6	-519.95	-1187.68
	-81.84	8.5	-46.72	-94.87				-81.84	13.29	-528.55	-1187.68
	-81.72	-3.54	-43.89	-94.16				-81.72	12.51	-523.08	-1176.74
	-81.6	-8.5	-32.57	-87.08				-81.6	6.26	-520.73	-1181.43
	-81.48	-2.83	-36.81	-80.71				-81.48	2.35	-512.13	-1184.55
	-81.36	4.25	-43.89	-82.83				-81.36	2.35	-514.48	-1181.43
	-81.24	4.96	-38.23	-75.75				-81.24	21.11	-515.26	-1180.64
	-81.12	8.5	-41.77	-82.12				-81.12	21.11	-513.7	-1189.25
	-81	0	-33.27	-60.18				-81	0.78	-505.88	-1191.59
	-80.88	-2.12	-43.19	-70.09				-80.88	3.13	-519.17	-1179.86
	-80.76	2.83	-50.97	-60.18				-80.76	17.2	-517.61	-1180.64
	-80.64	7.79	-46.02	-69.38				-80.64	14.86	-517.61	-1171.26
	-80.52	2.83	-38.23	-79.29				-80.52	6.26	-510.57	-1175.95
	-80.4	-0.71	-52.39	-85.66				-80.4	10.95	-494.15	-1171.26
	-80.28	-3.54	-50.97	-75.04				-80.28	7.04	-509.01	-1170.48
	-80.16	-6.37	-48.85	-84.25				-80.16	17.98	-512.13	-1175.17
	-80.04	7.08	-46.02	-72.92				-80.04	14.86	-519.17	-1181.43
	-79.92	-3.54	-52.39	-75.04				-79.92	14.07	-510.57	-1161.1
	-79.8	-1.42	-44.6	-85.66				-79.8	12.51	-506.66	-1165.01
	-79.68	-3.54	-37.52	-74.34				-79.68	19.55	-499.62	-1152.5
	-79.56	-1.42	-31.15	-77.17				-79.56	14.86	-508.22	-1142.33
	-79.44	-0.71	-33.98	-79.29				-79.44	9.38	-509.79	-1141.55
	-79.32	2.83	-33.27	-81.41				-79.32	10.95	-512.92	-1160.32
	-79.2	3.54	-38.94	-70.8				-79.2	10.95	-512.13	-1150.93
	-79.08	10.62	-33.98	-53.1				-79.08	17.2	-490.24	-1160.32
	-78.96	12.74	-38.94	-71.5				-78.96	19.55	-498.06	-1153.28
	-78.84	0	-30.44	-74.34				-78.84	9.38	-501.97	-1130.6
	-78.72	3.54	-32.57	-61.59				-78.72	21.89	-503.53	-1129.04
	-78.6	1.42	-39.65	-60.88				-78.6	13.29	-497.28	-1124.35
	-78.48	12.74	-29.03	-67.26				-78.48	8.6	-483.2	-1130.6
	-78.36	10.62	-33.98	-67.26				-78.36	3.91	-481.64	-1115.75
	-78.24	0	-35.4	-76.46				-78.24	4.69	-489.46	-1102.46
	-78.12	-2.83	-38.23	-68.67				-78.12	11.73	-479.29	-1114.18
	-78	-4.96	-31.15	-58.05				-78	18.77	-485.55	-1108.71
	-77.88	2.83	-24.07	-55.93				-77.88	9.38	-488.68	-1098.55
	-77.76	-4.25	-33.27	-65.13				-77.76	13.29	-480.08	-1094.64
	-77.64	-4.25	-32.57	-76.46				-77.64	17.98	-478.51	-1083.69
	-77.52	-2.12	-29.73	-70.09				-77.52	21.89	-487.11	-1083.69
	-77.4	2.83	-28.32	-78.58				-77.4	9.38	-481.64	-1063.36
	-77.28	-1.42	-31.15	-63.72				-77.28	11.73	-474.6	-1057.11
	-77.16	8.5	-31.86	-67.26				-77.16	18.77	-482.42	-1079.78
	-77.04	-1.42	-31.86	-67.26				-77.04	12.51	-484.77	-1073.53
	-76.92	7.79	-31.86	-67.26				-76.92	11.73	-483.2	-1066.49
	-76.8	7.08	-39.65	-64.42				-76.8	7.82	-480.08	-1076.65
	-76.68	5.66	-32.57	-64.42				-76.68	13.29	-476.17	-1068.05
	-76.56	5.66	-32.57	-65.13				-76.56	12.51	-476.17	-1067.27
	-76.44	2.12	-34.69	-60.88				-76.44	17.98	-474.6	-1068.84
	-76.32	7.08	-36.81	-55.22				-76.32	10.95	-477.73	-1082.91
	-76.2	5.66	-29.73	-55.22				-76.2	-1.56	-476.95	-1089.95
	-76.08	4.25	-38.94	-65.84				-76.08	11.73	-479.29	-1082.91
	-75.96	-4.25	-33.98	-74.34				-75.96	23.46	-483.2	-1063.36
	-75.84	-7.08	-24.78	-73.63				-75.84	8.6	-469.13	-1058.67
	-75.72	4.25	-30.44	-64.42				-75.72	17.2	-462.88	-1043.03
	-75.6	-2.12	-30.44	-68.67				-75.6	11.73	-478.51	-1057.11
	-75.48	1.42	-25.49	-70.09				-75.48	16.42	-472.26	-1067.27
	-75.36	-7.79	-25.49	-75.75				-75.36	11.73	-469.91	-1071.18
	-75.24	-3.54	-30.44	-63.72				-75.24	10.16	-479.29	-1067.27
	-75.12	-4.25	-25.49	-72.92				-75.12	21.11	-476.17	-1052.42
	-75	-1.42	-26.9	-65.84				-75	21.11	-474.6	-1044.6
	-74.88	12.74	-28.32	-60.88				-74.88	14.07	-469.13	-1049.29
	-74.76	4.96	-24.78	-61.59				-74.76	7.04	-464.44	-1036.78
	-74.64	9.2	-25.49	-52.39				-74.64	14.86	-457.4	-1028.96
	-74.52	-7.08	-25.49	-63.01				-74.52	10.16	-454.27	-1041.47
	-74.4	-1.42	-26.19	-50.26				-74.4	8.6	-455.06	-1037.56
	-74.28	0.71	-31.86	-52.39				-74.28	8.6	-461.31	-1021.14
	-74.16	4.96	-33.27	-51.68				-74.16	10.16	-462.09	-1021.92
	-74.04	-1.42	-21.24	-59.47				-74.04	8.6	-469.13	-1026.61
	-73.92	-6.37	-25.49	-60.18				-73.92	10.95	-463.66	-1040.69
	-73.8	-0.71	-25.49	-58.76				-73.8	14.86	-473.82	-1050.07
	-73.68	4.25	-26.19	-50.97				-73.68	16.42	-469.91	-1042.25
	-73.56	-5.66	-21.95	-67.96				-73.56	21.11	-460.53	-1036.78
	-73.44	-6.37	-33.27	-71.5				-73.44	20.33	-464.44	-1035.21
	-73.32	-14.16	-26.9	-70.09				-73.32	22.67	-455.06	-1031.3
	-73.2	0.71	-20.53	-88.49				-73.2	9.38	-458.97	-1014.1
	-73.08	4.25	-19.82	-73.63				-73.08	-4.69	-449.58	-1026.61
	-72.96	-3.54	-18.41	-72.92				-72.96	14.86	-446.46	-1028.18
	-72.84	-0.71	-20.53	-72.21				-72.84	21.89	-448.8	-1027.4
	-72.72	-2.12	-18.41	-80				-72.72	17.98	-444.11	-1012.54
	-72.6	6.37	-16.28	-81.41				-72.6	14.86	-446.46	-1004.72
	-72.48	-0.71	-19.82	-70.09				-72.48	7.04	-443.33	-1000.03
	-72.36	-3.54	-16.99	-67.26				-72.36	5.47	-440.2	-1004.72
	-72.24	1.42	-19.11	-66.55				-72.24	13.29	-450.37	-1008.63
	-72.12	6.37	-21.24	-55.93				-72.12	22.67	-446.46	-1007.07
	-72	14.16	-27.61	-61.59				-72	20.33	-447.24	-1019.58
	-71.88	2.83	-21.95	-67.26				-71.88	18.77	-437.07	-1026.61
	-71.76	-2.83	-24.07	-65.84				-71.76	14.86	-438.64	-1028.96
	-71.64	-3.54	-15.57	-49.56				-71.64	8.6	-433.16	-1007.85
	-71.52	-3.54	-15.57	-66.55				-71.52	23.46	-427.69	-994.56
	-71.4	10.62	-31.86	-62.3				-71.4	33.62	-430.04	-999.25
	-71.28	1.42	-26.19	-71.5				-71.28	25.8	-432.38	-994.56
	-71.16	0	-19.11	-66.55				-71.16	15.64	-429.25	-987.52
	-71.04	0	-29.03	-75.04				-71.04	9.38	-424.56	-996.9
	-70.92	2.12	-25.49	-67.26				-70.92	17.2	-421.44	-999.25
	-70.8	8.5	-31.15	-64.42				-70.8	21.89	-417.53	-991.43
	-70.68	5.66	-21.24	-67.96				-70.68	15.64	-423.78	-986.74
	-70.56	-6.37	-27.61	-67.96				-70.56	14.07	-427.69	-976.57
	-70.44	2.83	-26.9	-62.3				-70.44	21.89	-421.44	-969.54
	-70.32	7.08	-20.53	-57.34				-70.32	21.89	-424.56	-972.66
	-70.2	2.83	-26.9	-61.59				-70.2	16.42	-419.09	-972.66
	-70.08	2.83	-31.86	-59.47				-70.08	20.33	-413.62	-980.48
	-69.96	0.71	-33.27	-60.18				-69.96	21.89	-417.53	-979.7
	-69.84	4.25	-27.61	-56.64				-69.84	31.28	-430.82	-967.19
	-69.72	-2.83	-15.57	-58.76				-69.72	28.93	-418.31	-953.12
	-69.6	4.25	-21.95	-50.26				-69.6	17.98	-411.27	-944.52
	-69.48	12.04	-19.11	-46.02				-69.48	17.2	-410.49	-967.97
	-69.36	2.83	-27.61	-60.88				-69.36	35.18	-408.93	-960.15
	-69.24	7.08	-24.78	-57.34				-69.24	24.24	-407.36	-957.81
	-69.12	0	-24.78	-61.59				-69.12	14.07	-412.83	-949.99
	-69	2.83	-24.78	-55.22				-69	12.51	-415.18	-961.72
	-68.88	6.37	-28.32	-53.1				-68.88	20.33	-408.93	-950.77
	-68.76	8.5	-18.41	-58.05				-68.76	16.42	-406.58	-941.39
	-68.64	2.12	-33.98	-65.13				-68.64	19.55	-416.74	-928.88
	-68.52	-7.79	-37.52	-64.42				-68.52	21.89	-411.27	-937.48
	-68.4	0.71	-36.11	-55.93				-68.4	23.46	-404.23	-943.73
	-68.28	12.04	-20.53	-59.47				-68.28	24.24	-322.92	-947.64
	-68.16	7.79	-23.36	-58.05				-68.16	23.46	-265.84	-958.59
	-68.04	0.71	-21.24	-60.88				-68.04	18.77	-387.03	-957.81
	-67.92	2.83	-26.9	-64.42				-67.92	32.84	-391.72	-946.08
	-67.8	6.37	-24.07	-59.47				-67.8	34.4	-390.16	-955.46
	-67.68	4.25	-24.07	-67.26				-67.68	25.8	-399.54	-952.33
	-67.56	0.71	-25.49	-67.96				-67.56	28.93	-403.45	-949.99
	-67.44	0.71	-17.7	-67.26				-67.44	26.58	-390.94	-937.48
	-67.32	7.08	-25.49	-69.38				-67.32	20.33	-397.2	-932.79
	-67.2	5.66	-31.86	-61.59				-67.2	29.71	-390.16	-938.26
	-67.08	7.08	-28.32	-58.05				-67.08	26.58	-391.72	-932.79
	-66.96	3.54	-33.27	-67.26				-66.96	20.33	-385.47	-924.97
	-66.84	-2.12	-29.73	-63.01				-66.84	22.67	-388.6	-928.88
	-66.72	7.79	-29.73	-67.26				-66.72	25.02	-388.6	-923.41
	-66.6	13.45	-26.19	-60.88				-66.6	10.95	-383.12	-917.15
	-66.48	5.66	-36.81	-63.01				-66.48	23.46	-382.34	-916.37
	-66.36	4.25	-36.81	-60.18				-66.36	22.67	-372.18	-917.93
	-66.24	-6.37	-29.03	-53.8				-66.24	30.49	-378.43	-909.33
	-66.12	1.42	-34.69	-48.85				-66.12	28.93	-375.3	-903.08
	-66	-1.42	-35.4	-52.39				-66	25.02	-383.12	-912.46
	-65.88	8.5	-31.86	-60.18				-65.88	17.2	-380.78	-908.55
	-65.76	4.25	-23.36	-58.76				-65.76	28.93	-375.3	-920.28
	-65.64	-2.12	-29.03	-63.01				-65.64	30.49	-369.83	-906.99
	-65.52	4.96	-27.61	-55.22				-65.52	31.28	-369.83	-924.97
	-65.4	2.83	-19.82	-54.51				-65.4	29.71	-370.61	-912.46
	-65.28	6.37	-19.11	-51.68				-65.28	27.37	-371.39	-897.6
	-65.16	13.45	-24.07	-52.39				-65.16	20.33	-378.43	-898.38
	-65.04	6.37	-27.61	-66.55				-65.04	16.42	-358.88	-892.13
	-64.92	11.33	-22.65	-67.26				-64.92	20.33	-363.58	-899.95
	-64.8	1.42	-24.07	-53.8				-64.8	25.02	-362.01	-900.73
	-64.68	7.79	-19.11	-58.76				-64.68	30.49	-366.7	-871.8
	-64.56	5.66	-33.98	-57.34				-64.56	33.62	-362.79	-871.02
	-64.44	7.08	-31.15	-57.34				-64.44	20.33	-360.45	-882.75
	-64.32	9.91	-41.06	-73.63				-64.32	23.46	-362.79	-874.93
	-64.2	4.25	-26.9	-63.72				-64.2	34.4	-359.67	-881.18
	-64.08	-6.37	-29.73	-59.47				-64.08	34.4	-355.76	-883.53
	-63.96	-4.25	-29.73	-51.68				-63.96	34.4	-353.41	-866.33
	-63.84	0.71	-27.61	-67.26				-63.84	29.71	-348.72	-864.76
	-63.72	5.66	-26.19	-58.05				-63.72	19.55	-347.94	-862.42
	-63.6	-7.79	-27.61	-63.72				-63.6	24.24	-343.25	-865.55
	-63.48	-7.79	-27.61	-61.59				-63.48	19.55	-350.28	-867.11
	-63.36	1.42	-21.24	-60.18				-63.36	27.37	-333.08	-873.36
	-63.24	3.54	-29.73	-60.88				-63.24	32.06	-342.47	-878.06
	-63.12	6.37	-21.95	-58.05				-63.12	25.8	-357.32	-870.24
	-63	6.37	-22.65	-62.3				-63	10.95	-356.54	-866.33
	-62.88	4.96	-21.95	-68.67				-62.88	16.42	-360.45	-857.73
	-62.76	12.74	-19.11	-65.84				-62.76	29.71	-351.07	-847.56
	-62.64	9.91	-18.41	-68.67				-62.64	27.37	-346.37	-847.56
	-62.52	6.37	-30.44	-65.13				-62.52	21.11	-347.94	-849.91
	-62.4	5.66	-24.78	-65.13				-62.4	15.64	-354.19	-848.34
	-62.28	8.5	-5.66	-59.47				-62.28	8.6	-345.59	-846
	-62.16	4.96	12.74	-63.72				-62.16	26.58	-344.81	-829.58
	-62.04	2.12	-29.03	-67.26				-62.04	26.58	-341.68	-829.58
	-61.92	0.71	-29.73	-62.3				-61.92	30.49	-340.9	-851.47
	-61.8	-4.25	-25.49	-60.18				-61.8	21.11	-338.56	-866.33
	-61.68	4.96	-33.27	-50.97				-61.68	17.2	-336.99	-842.87
	-61.56	-2.12	-26.9	-62.3				-61.56	15.64	-334.65	-838.96
	-61.44	-3.54	-23.36	-56.64				-61.44	15.64	-326.83	-847.56
	-61.32	2.12	-23.36	-58.76				-61.32	27.37	-326.83	-851.47
	-61.2	-2.83	-16.28	-58.76				-61.2	28.93	-341.68	-856.16
	-61.08	0	-9.91	-54.51				-61.08	27.37	-339.34	-849.91
	-60.96	7.08	-15.57	-51.68				-60.96	28.15	-337.77	-841.31
	-60.84	11.33	-21.95	-43.89				-60.84	14.07	-338.56	-831.92
	-60.72	11.33	-19.11	-55.93				-60.72	23.46	-334.65	-841.31
	-60.6	3.54	-8.5	-62.3				-60.6	27.37	-325.26	-866.33
	-60.48	9.2	-21.24	-70.8				-60.48	38.31	-335.43	-856.94
	-60.36	7.79	-18.41	-57.34				-60.36	32.06	-333.86	-853.04
	-60.24	4.96	-18.41	-60.18				-60.24	24.24	-329.17	-849.91
	-60.12	7.08	-21.24	-50.26				-60.12	18.77	-327.61	-847.56
	-60	4.25	-19.82	-57.34				-60	22.67	-319.01	-842.09
	-59.88	4.96	-28.32	-53.8				-59.88	33.62	-321.35	-839.74
	-59.76	8.5	-23.36	-53.8				-59.76	30.49	-326.05	-838.96
	-59.64	-7.08	-28.32	-46.02				-59.64	34.4	-325.26	-859.29
	-59.52	5.66	-24.78	-53.1				-59.52	26.58	-319.79	-840.53
	-59.4	-0.71	-18.41	-57.34				-59.4	21.11	-319.79	-829.58
	-59.28	6.37	-17.7	-39.65				-59.28	26.58	-320.57	-826.45
	-59.16	6.37	-21.24	-53.8				-59.16	34.4	-307.28	-824.11
	-59.04	0.71	-19.82	-50.26				-59.04	34.4	-309.63	-836.62
	-58.92	1.42	-24.78	-53.1				-58.92	29.71	-308.84	-824.11
	-58.8	12.74	-15.57	-61.59				-58.8	21.11	-315.88	-817.85
	-58.68	4.25	-16.99	-60.18				-58.68	20.33	-297.9	-802.99
	-58.56	0.71	-19.82	-48.14				-58.56	32.84	-303.37	-800.65
	-58.44	18.41	-13.45	-60.18				-58.44	41.44	-304.15	-813.94
	-58.32	9.91	-16.28	-57.34				-58.32	28.93	-299.46	-810.03
	-58.2	6.37	-20.53	-62.3				-58.2	30.49	-311.97	-809.25
	-58.08	12.04	-19.82	-50.26				-58.08	25.8	-312.75	-795.18
	-57.96	0	-16.99	-47.43				-57.96	31.28	-294.77	-797.52
	-57.84	2.83	-22.65	-44.6				-57.84	29.71	-299.46	-803.78
	-57.72	2.83	-21.24	-34.69				-57.72	28.15	-301.03	-791.27
	-57.6	7.79	-24.07	-36.81				-57.6	35.97	-309.63	-791.27
	-57.48	7.79	-16.99	-38.23				-57.48	42.22	-307.28	-799.09
	-57.36	3.54	-9.91	-54.51				-57.36	37.53	-305.72	-794.39
	-57.24	4.96	-27.61	-45.31				-57.24	23.46	-303.37	-785.79
	-57.12	2.12	-19.82	-47.43				-57.12	29.71	-290.86	-795.96
	-57	-3.54	-22.65	-46.02				-57	28.93	-291.64	-787.36
	-56.88	6.37	-24.07	-55.93				-56.88	43.79	-286.17	-796.74
	-56.76	7.08	-17.7	-50.26				-56.76	30.49	-286.95	-813.94
	-56.64	8.5	-12.04	-55.22				-56.64	32.84	-282.26	-802.21
	-56.52	7.08	-21.24	-51.68				-56.52	28.93	-289.3	-802.21
	-56.4	8.5	-14.16	-63.01				-56.4	26.58	-287.73	-792.83
	-56.28	9.91	-21.95	-48.85				-56.28	25.02	-284.61	-790.48
	-56.16	12.74	-24.07	-65.13				-56.16	31.28	-292.42	-794.39
	-56.04	10.62	-21.95	-56.64				-56.04	32.84	-291.64	-777.97
	-55.92	4.96	-19.11	-47.43				-55.92	28.15	-282.26	-775.63
	-55.8	13.45	-10.62	-47.43				-55.8	32.06	-276.01	-774.07
	-55.68	7.79	-5.66	-50.26				-55.68	32.06	-268.97	-775.63
	-55.56	9.91	-14.16	-47.43				-55.56	31.28	-278.35	-771.72
	-55.44	1.42	-19.11	-53.8				-55.44	39.09	-285.39	-785.01
	-55.32	9.91	-17.7	-46.72				-55.32	36.75	-281.48	-774.07
	-55.2	10.62	-7.08	-48.85				-55.2	41.44	-277.57	-768.59
	-55.08	0	-12.04	-43.19				-55.08	25.02	-266.62	-772.5
	-54.96	4.25	-14.87	-46.72				-54.96	32.06	-264.28	-773.28
	-54.84	9.2	-20.53	-40.35				-54.84	37.53	-263.49	-774.85
	-54.72	12.04	-22.65	-42.48				-54.72	43	-272.1	-769.37
	-54.6	12.74	-16.99	-45.31				-54.6	30.49	-269.75	-777.19
	-54.48	4.25	-15.57	-46.72				-54.48	32.84	-257.24	-777.19
	-54.36	-1.42	-21.95	-47.43				-54.36	25.02	-253.33	-777.19
	-54.24	8.5	-21.24	-38.94				-54.24	39.88	-258.02	-788.14
	-54.12	14.16	-16.28	-49.56				-54.12	28.15	-266.62	-791.27
	-54	11.33	-19.82	-49.56				-54	31.28	-265.84	-782.67
	-53.88	7.79	-13.45	-45.31				-53.88	33.62	-251.77	-793.61
	-53.76	2.12	-19.11	-52.39				-53.76	39.88	-249.42	-785.79
	-53.64	5.66	-23.36	-50.97				-53.64	38.31	-243.95	-760.77
	-53.52	7.08	-14.16	-51.68				-53.52	37.53	-255.68	-761.56
	-53.4	9.2	-14.87	-42.48				-53.4	41.44	-256.46	-770.94
	-53.28	8.5	-16.28	-45.31				-53.28	35.97	-241.6	-763.9
	-53.16	6.37	-13.45	-39.65				-53.16	45.35	-243.17	-751.39
	-53.04	9.91	-7.79	-45.31				-53.04	33.62	-250.98	-755.3
	-52.92	8.5	-15.57	-44.6				-52.92	33.62	-256.46	-759.21
	-52.8	7.08	-16.28	-49.56				-52.8	36.75	-241.6	-761.56
	-52.68	7.08	-20.53	-51.68				-52.68	35.18	-237.69	-761.56
	-52.56	17.7	-16.28	-51.68				-52.56	33.62	-231.44	-775.63
	-52.44	2.12	-12.74	-54.51				-52.44	36.75	-246.29	-758.43
	-52.32	0	-18.41	-45.31				-52.32	33.62	-247.08	-736.53
	-52.2	0	-18.41	-53.1				-52.2	21.11	-244.73	-742.79
	-52.08	2.83	-18.41	-53.8				-52.08	35.97	-237.69	-738.1
	-51.96	7.79	-21.95	-54.51				-51.96	42.22	-244.73	-732.63
	-51.84	7.08	-19.11	-50.97				-51.84	39.09	-235.35	-742.79
	-51.72	5.66	-13.45	-48.14				-51.72	35.97	-229.87	-743.57
	-51.6	0	-14.87	-50.26				-51.6	32.84	-241.6	-738.88
	-51.48	9.91	-14.87	-38.94				-51.48	34.4	-241.6	-734.97
	-51.36	6.37	-10.62	-48.14				-51.36	39.09	-242.38	-731.84
	-51.24	9.91	-6.37	-41.06				-51.24	41.44	-236.13	-736.53
	-51.12	4.25	-3.54	-54.51				-51.12	38.31	-236.13	-725.59
	-51	6.37	-3.54	-37.52				-51	30.49	-229.87	-724.02
	-50.88	16.99	-8.5	-52.39				-50.88	35.97	-233.78	-724.81
	-50.76	16.28	-4.96	-43.19				-50.76	35.18	-236.13	-731.84
	-50.64	10.62	-9.91	-39.65				-50.64	39.88	-238.47	-727.15
	-50.52	12.74	-9.91	-50.26				-50.52	29.71	-226.75	-725.59
	-50.4	11.33	-14.87	-41.06				-50.4	21.89	-228.31	-724.02
	-50.28	7.08	-7.08	-40.35				-50.28	21.89	-226.75	-713.86
	-50.16	4.25	-17.7	-46.02				-50.16	25.8	-230.66	-703.7
	-50.04	-0.71	-9.2	-48.14				-50.04	39.88	-236.13	-699
	-49.92	1.42	-9.91	-43.89				-49.92	35.97	-234.57	-703.7
	-49.8	0.71	-16.99	-38.94				-49.8	34.4	-231.44	-704.48
	-49.68	7.79	-20.53	-36.11				-49.68	28.93	-225.96	-687.28
	-49.56	4.96	-14.16	-46.02				-49.56	39.09	-218.15	-687.28
	-49.44	2.83	-2.83	-38.94				-49.44	43	-218.93	-700.57
	-49.32	2.12	-16.28	-38.94				-49.32	35.97	-218.15	-719.33
	-49.2	3.54	-9.2	-41.77				-49.2	35.18	-225.96	-715.42
	-49.08	14.16	-0.71	-40.35				-49.08	31.28	-204.85	-698.22
	-48.96	9.2	-7.79	-46.02				-48.96	38.31	-210.33	-691.97
	-48.84	10.62	-9.91	-40.35				-48.84	32.84	-215.02	-688.84
	-48.72	12.74	0	-43.89				-48.72	31.28	-214.24	-711.51
	-48.6	4.96	-10.62	-41.77				-48.6	32.84	-223.62	-715.42
	-48.48	10.62	-10.62	-46.72				-48.48	33.62	-221.27	-697.44
	-48.36	5.66	-11.33	-39.65				-48.36	31.28	-212.67	-673.2
	-48.24	12.74	-12.74	-51.68				-48.24	28.15	-214.24	-684.93
	-48.12	6.37	-8.5	-46.02				-48.12	36.75	-211.89	-689.62
	-48	7.79	-14.16	-47.43				-48	39.88	-225.96	-700.57
	-47.88	3.54	-14.87	-36.81				-47.88	31.28	-219.71	-694.31
	-47.76	0.71	-15.57	-31.15				-47.76	38.31	-214.24	-688.84
	-47.64	3.54	-24.78	-36.81				-47.64	43	-209.54	-685.71
	-47.52	9.91	-14.16	-46.02				-47.52	48.48	-211.11	-680.24
	-47.4	-6.37	-8.5	-41.77				-47.4	34.4	-211.11	-676.33
	-47.28	1.42	-12.74	-38.94				-47.28	35.18	-215.02	-669.29
	-47.16	12.04	-8.5	-31.86				-47.16	41.44	-206.42	-672.42
	-47.04	10.62	-7.79	-49.56				-47.04	39.88	-199.38	-667.73
	-46.92	4.96	-9.2	-45.31				-46.92	39.09	-202.51	-663.82
	-46.8	13.45	-3.54	-38.94				-46.8	31.28	-201.73	-643.49
	-46.68	9.91	1.42	-43.19				-46.68	35.18	-200.94	-649.75
	-46.56	12.04	-5.66	-50.97				-46.56	38.31	-206.42	-643.49
	-46.44	14.16	-9.2	-60.18				-46.44	36.75	-196.25	-648.96
	-46.32	13.45	-6.37	-48.14				-46.32	34.4	-199.38	-648.18
	-46.2	7.79	-7.79	-37.52				-46.2	39.09	-201.73	-636.45
	-46.08	7.08	-8.5	-28.32				-46.08	36.75	-202.51	-627.07
	-45.96	9.91	-7.08	-31.86				-45.96	39.88	-198.6	-620.03
	-45.84	2.83	-9.91	-36.81				-45.84	39.88	-191.56	-621.6
	-45.72	11.33	-9.91	-38.94				-45.72	34.4	-197.03	-619.25
	-45.6	0	-14.87	-39.65				-45.6	43	-190.78	-617.69
	-45.48	-0.71	-10.62	-31.15				-45.48	47.69	-187.65	-616.91
	-45.36	3.54	-10.62	-31.15				-45.36	43.79	-180.62	-608.31
	-45.24	1.42	-16.99	-39.65				-45.24	39.09	-180.62	-618.47
	-45.12	8.5	-5.66	-25.49				-45.12	46.13	-179.83	-609.09
	-45	7.79	-8.5	-35.4				-45	35.97	-182.96	-616.91
	-44.88	14.87	-14.87	-36.81				-44.88	39.09	-180.62	-620.03
	-44.76	9.91	-6.37	-31.86				-44.76	39.09	-169.67	-612.22
	-44.64	10.62	-7.79	-31.86				-44.64	34.4	-168.11	-613.78
	-44.52	12.74	-12.04	-28.32				-44.52	46.91	-174.36	-608.31
	-44.4	13.45	-4.25	-42.48				-44.4	43	-177.49	-606.74
	-44.28	14.16	-5.66	-36.81				-44.28	35.97	-174.36	-597.36
	-44.16	17.7	-3.54	-39.65				-44.16	33.62	-175.14	-598.14
	-44.04	15.57	-10.62	-37.52				-44.04	41.44	-169.67	-595.8
	-43.92	12.74	-2.12	-39.65				-43.92	46.91	-175.14	-588.76
	-43.8	6.37	-12.04	-29.03				-43.8	45.35	-173.58	-591.89
	-43.68	10.62	-16.99	-30.44				-43.68	45.35	-168.11	-587.98
	-43.56	18.41	-12.04	-27.61				-43.56	35.97	-157.94	-584.07
	-43.44	20.53	-9.2	-26.19				-43.44	50.82	-161.85	-574.68
	-43.32	6.37	-11.33	-34.69				-43.32	43	-156.38	-583.29
	-43.2	-4.96	-8.5	-27.61				-43.2	35.18	-154.81	-581.72
	-43.08	9.91	-0.71	-38.94				-43.08	42.22	-157.94	-575.47
	-42.96	16.99	-21.24	-29.03				-42.96	41.44	-158.72	-577.03
	-42.84	16.28	-14.16	-29.03				-42.84	39.09	-160.29	-579.38
	-42.72	11.33	-6.37	-24.78				-42.72	41.44	-146.99	-575.47
	-42.6	9.2	6.37	-39.65				-42.6	41.44	-152.47	-570.78
	-42.48	16.28	-9.91	-29.03				-42.48	48.48	-162.63	-566.08
	-42.36	16.99	-10.62	-38.94				-42.36	39.88	-156.38	-562.96
	-42.24	13.45	-13.45	-38.94				-42.24	43.79	-149.34	-555.14
	-42.12	7.79	-9.91	-34.69				-42.12	38.31	-148.56	-553.57
	-42	22.65	-8.5	-35.4				-42	43	-139.18	-557.48
	-41.88	9.91	-7.08	-33.27				-41.88	49.26	-144.65	-556.7
	-41.76	9.2	-14.16	-33.98				-41.76	40.66	-150.12	-563.74
	-41.64	3.54	-11.33	-38.23				-41.64	36.75	-147.78	-551.23
	-41.52	14.87	-4.96	-35.4				-41.52	42.22	-135.27	-545.76
	-41.4	21.24	-9.2	-27.61				-41.4	38.31	-139.96	-548.1
	-41.28	11.33	-6.37	-26.19				-41.28	43	-136.83	-550.45
	-41.16	12.74	-9.2	-26.19				-41.16	47.69	-142.3	-551.23
	-41.04	9.91	-9.91	-29.03				-41.04	39.09	-143.87	-547.32
	-40.92	4.25	-9.2	-28.32				-40.92	41.44	-131.36	-548.88
	-40.8	9.91	-13.45	-29.73				-40.8	43.79	-125.1	-537.15
	-40.68	7.79	-12.74	-23.36				-40.68	39.09	-133.7	-537.94
	-40.56	14.87	-9.2	-29.73				-40.56	41.44	-131.36	-542.63
	-40.44	11.33	-12.04	-21.24				-40.44	47.69	-132.92	-542.63
	-40.32	7.79	-8.5	-30.44				-40.32	39.88	-131.36	-534.81
	-40.2	11.33	-11.33	-26.19				-40.2	47.69	-126.67	-523.08
	-40.08	4.25	-12.74	-36.11				-40.08	34.4	-116.5	-534.03
	-39.96	8.5	-14.16	-30.44				-39.96	43.79	-132.14	-531.68
	-39.84	7.79	-1.42	-40.35				-39.84	46.13	-132.14	-529.34
	-39.72	10.62	4.96	-29.03				-39.72	48.48	-136.05	-524.64
	-39.6	10.62	-4.96	-31.15				-39.6	33.62	-130.57	-522.3
	-39.48	9.91	-4.25	-21.95				-39.48	34.4	-126.67	-522.3
	-39.36	2.83	-2.12	-16.28				-39.36	41.44	-125.1	-523.86
	-39.24	10.62	-0.71	-29.73				-39.24	42.22	-122.76	-514.48
	-39.12	9.2	0.71	-29.73				-39.12	42.22	-127.45	-532.46
	-39	9.2	-0.71	-27.61				-39	43.79	-124.32	-516.83
	-38.88	10.62	0	-19.11				-38.88	36.75	-120.41	-507.44
	-38.76	7.08	7.08	-29.73				-38.76	43.79	-119.63	-506.66
	-38.64	9.2	6.37	-29.73				-38.64	52.39	-110.25	-505.1
	-38.52	9.91	-8.5	-32.57				-38.52	31.28	-113.37	-500.41
	-38.4	9.2	-9.2	-26.19				-38.4	34.4	-117.28	-499.62
	-38.28	7.08	-2.83	-24.07				-38.28	42.22	-113.37	-498.84
	-38.16	12.04	-2.12	-24.07				-38.16	49.26	-117.28	-492.59
	-38.04	4.25	-6.37	-38.23				-38.04	43.79	-115.72	-494.15
	-37.92	16.99	-0.71	-23.36				-37.92	32.84	-111.03	-495.71
	-37.8	11.33	-7.08	-28.32				-37.8	34.4	-113.37	-502.75
	-37.68	-2.12	-7.79	-32.57				-37.68	35.97	-111.81	-503.53
	-37.56	9.91	0.71	-29.03				-37.56	47.69	-115.72	-496.5
	-37.44	12.74	-2.12	-32.57				-37.44	38.31	-109.46	-486.33
	-37.32	8.5	-3.54	-34.69				-37.32	44.57	-106.34	-490.24
	-37.2	4.96	-7.79	-46.72				-37.2	38.31	-98.52	-490.24
	-37.08	12.04	7.08	-40.35				-37.08	41.44	-107.12	-484.77
	-36.96	4.96	4.25	-38.23				-36.96	37.53	-104.77	-476.95
	-36.84	19.11	0	-35.4				-36.84	50.82	-108.68	-480.86
	-36.72	11.33	-2.12	-32.57				-36.72	55.51	-113.37	-475.39
	-36.6	11.33	-2.83	-32.57				-36.6	42.22	-104.77	-482.42
	-36.48	12.04	4.96	-33.27				-36.48	36.75	-99.3	-480.86
	-36.36	14.87	5.66	-35.4				-36.36	30.49	-99.3	-482.42
	-36.24	3.54	-1.42	-29.03				-36.24	39.88	-94.61	-481.64
	-36.12	3.54	0	-33.98				-36.12	54.73	-103.21	-477.73
	-36	9.2	-2.12	-37.52				-36	37.53	-95.39	-469.91
	-35.88	8.5	-2.83	-33.98				-35.88	36.75	-93.04	-465.22
	-35.76	1.42	-6.37	-31.86				-35.76	36.75	-98.52	-470.69
	-35.64	3.54	-11.33	-25.49				-35.64	43	-93.04	-473.82
	-35.52	13.45	-4.25	-41.77				-35.52	37.53	-89.92	-467.57
	-35.4	4.96	-7.79	-37.52				-35.4	45.35	-89.92	-454.27
	-35.28	12.04	-8.5	-40.35				-35.28	51.6	-90.7	-451.15
	-35.16	16.99	-8.5	-26.9				-35.16	41.44	-95.39	-451.15
	-35.04	11.33	2.12	-26.19				-35.04	53.95	-86.01	-447.24
	-34.92	5.66	-2.83	-26.9				-34.92	44.57	-87.57	-469.13
	-34.8	14.16	2.12	-25.49				-34.8	52.39	-86.01	-462.88
	-34.68	16.28	5.66	-24.07				-34.68	48.48	-89.13	-461.31
	-34.56	11.33	-2.12	-32.57				-34.56	48.48	-84.44	-458.97
	-34.44	16.28	-2.12	-33.27				-34.44	41.44	-84.44	-456.62
	-34.32	14.16	-1.42	-23.36				-34.32	43.79	-69.59	-459.75
	-34.2	9.91	2.12	-30.44				-34.2	43.79	-73.5	-465.22
	-34.08	10.62	-2.12	-24.78				-34.08	38.31	-82.1	-462.88
	-33.96	12.04	0.71	-31.15				-33.96	42.22	-73.5	-451.15
	-33.84	9.2	-5.66	-24.78				-33.84	40.66	-67.24	-443.33
	-33.72	5.66	-9.91	-36.11				-33.72	44.57	-76.62	-451.93
	-33.6	6.37	-9.91	-23.36				-33.6	47.69	-79.75	-458.18
	-33.48	9.2	1.42	-30.44				-33.48	43	-77.41	-455.06
	-33.36	15.57	-9.91	-21.95				-33.36	46.13	-76.62	-445.67
	-33.24	12.04	-12.74	-22.65				-33.24	51.6	-64.9	-447.24
	-33.12	16.28	-8.5	-26.9				-33.12	60.21	-63.33	-441.76
	-33	11.33	2.12	-30.44				-33	55.51	-65.68	-443.33
	-32.88	14.16	1.42	-29.03				-32.88	56.3	-69.59	-444.89
	-32.76	14.16	7.08	-26.19				-32.76	37.53	-63.33	-437.07
	-32.64	12.74	6.37	-23.36				-32.64	55.51	-69.59	-433.16
	-32.52	14.16	-5.66	-23.36				-32.52	49.26	-57.08	-433.95
	-32.4	9.91	2.83	-26.19				-32.4	42.22	-53.17	-415.18
	-32.28	21.95	9.2	-23.36				-32.28	48.48	-59.42	-417.53
	-32.16	16.99	-4.25	-19.11				-32.16	45.35	-58.64	-423
	-32.04	7.08	2.12	-19.11				-32.04	41.44	-52.39	-423.78
	-31.92	12.04	4.96	-23.36				-31.92	46.13	-53.95	-427.69
	-31.8	7.08	8.5	-26.19				-31.8	50.04	-58.64	-426.91
	-31.68	14.87	-12.04	-24.78				-31.68	62.55	-52.39	-430.04
	-31.56	13.45	-4.25	-27.61				-31.56	64.9	-57.08	-425.34
	-31.44	12.04	-3.54	-24.78				-31.44	50.82	-60.21	-423
	-31.32	1.42	-1.42	-19.11				-31.32	40.66	-53.95	-415.18
	-31.2	10.62	2.83	-14.87				-31.2	57.86	-49.26	-413.62
	-31.08	21.24	-2.12	-15.57				-31.08	52.39	-45.35	-412.83
	-30.96	14.87	-12.74	-26.19				-30.96	57.08	-51.6	-432.38
	-30.84	14.16	-4.96	-9.91				-30.84	60.21	-35.18	-408.93
	-30.72	23.36	5.66	-9.91				-30.72	48.48	-39.88	-405.8
	-30.6	19.82	1.42	-14.87				-30.6	36.75	-53.17	-411.27
	-30.48	19.82	4.25	-16.28				-30.48	40.66	-46.91	-419.09
	-30.36	14.16	4.96	-14.16				-30.36	48.48	-35.97	-416.74
	-30.24	10.62	3.54	-24.07				-30.24	56.3	-43	-414.4
	-30.12	20.53	0	-14.87				-30.12	51.6	-39.88	-414.4
	-30	16.28	-2.83	-21.24				-30	47.69	-43.79	-402.67
	-29.88	15.57	2.12	-16.28				-29.88	38.31	-39.88	-406.58
	-29.76	8.5	-9.91	-16.28				-29.76	49.26	-31.28	-419.87
	-29.64	16.28	-7.79	-16.28				-29.64	45.35	-35.97	-420.65
	-29.52	12.04	7.79	-14.16				-29.52	52.39	-43.79	-399.54
	-29.4	3.54	-7.79	-13.45				-29.4	57.86	-46.91	-401.89
	-29.28	8.5	-3.54	-9.2				-29.28	53.17	-29.71	-401.89
	-29.16	12.04	-6.37	-14.16				-29.16	47.69	-24.24	-392.51
	-29.04	16.28	-1.42	-2.83				-29.04	51.6	-34.4	-397.98
	-28.92	12.04	4.96	-16.99				-28.92	50.04	-36.75	-385.47
	-28.8	14.16	-5.66	-12.04				-28.8	51.6	-35.97	-381.56
	-28.68	12.04	5.66	-6.37				-28.68	46.13	-29.71	-383.12
	-28.56	21.24	4.25	-6.37				-28.56	50.04	-29.71	-376.87
	-28.44	22.65	4.25	-16.99				-28.44	48.48	-25.02	-376.87
	-28.32	24.78	1.42	-14.16				-28.32	49.26	-30.49	-375.3
	-28.2	16.28	-2.12	-18.41				-28.2	45.35	-37.53	-386.25
	-28.08	19.11	-0.71	-11.33				-28.08	42.22	-33.62	-384.69
	-27.96	14.16	9.2	-18.41				-27.96	57.86	-35.97	-390.16
	-27.84	18.41	13.45	-16.99				-27.84	54.73	-32.06	-390.94
	-27.72	12.04	0	-16.99				-27.72	56.3	-24.24	-369.83
	-27.6	10.62	2.83	-17.7				-27.6	45.35	-19.55	-386.25
	-27.48	10.62	2.12	-21.24				-27.48	46.91	-25.02	-386.25
	-27.36	12.74	-3.54	-21.95				-27.36	49.26	-27.37	-376.87
	-27.24	2.83	6.37	-18.41				-27.24	50.04	-28.15	-376.87
	-27.12	4.25	12.74	-14.16				-27.12	54.73	-20.33	-372.96
	-27	12.74	-2.83	-19.82				-27	53.17	-21.11	-365.92
	-26.88	9.91	-4.25	-19.82				-26.88	47.69	-18.77	-363.58
	-26.76	12.74	7.08	-16.99				-26.76	46.91	-22.67	-370.61
	-26.64	5.66	3.54	-20.53				-26.64	42.22	-17.2	-374.52
	-26.52	4.25	6.37	-15.57				-26.52	44.57	-18.77	-375.3
	-26.4	16.28	-4.25	-15.57				-26.4	50.04	-24.24	-365.14
	-26.28	14.87	4.96	-9.2				-26.28	43.79	-13.29	-365.92
	-26.16	14.16	0	-12.74				-26.16	40.66	-13.29	-360.45
	-26.04	14.87	5.66	-11.33				-26.04	46.91	-11.73	-361.23
	-25.92	8.5	0.71	-17.7				-25.92	52.39	-12.51	-366.7
	-25.8	14.87	-5.66	-16.99				-25.8	52.39	-24.24	-358.88
	-25.68	15.57	2.83	-10.62				-25.68	56.3	-17.2	-362.79
	-25.56	20.53	12.74	-12.04				-25.56	40.66	-17.2	-359.67
	-25.44	2.12	5.66	-21.24				-25.44	43.79	-10.95	-354.98
	-25.32	9.2	-2.12	-19.82				-25.32	55.51	-7.82	-358.88
	-25.2	10.62	11.33	-14.87				-25.2	50.82	-4.69	-345.59
	-25.08	7.08	12.74	-21.24				-25.08	46.13	-14.86	-346.37
	-24.96	14.16	9.91	-19.82				-24.96	51.6	-3.91	-347.16
	-24.84	11.33	9.2	-18.41				-24.84	40.66	-10.16	-346.37
	-24.72	9.91	-2.83	-19.82				-24.72	41.44	-3.91	-340.12
	-24.6	7.79	4.96	-12.74				-24.6	50.82	-5.47	-327.61
	-24.48	6.37	12.04	-20.53				-24.48	52.39	2.35	-336.99
	-24.36	22.65	11.33	-13.45				-24.36	50.82	-3.91	-336.99
	-24.24	12.74	9.2	-23.36				-24.24	53.95	-1.56	-331.52
	-24.12	4.96	-2.83	-13.45				-24.12	48.48	-5.47	-329.17
	-24	24.78	0	-21.24				-24	41.44	-3.91	-324.48
	-23.88	23.36	9.2	-22.65				-23.88	49.26	0.78	-329.17
	-23.76	21.24	2.12	-24.07				-23.76	57.08	0.78	-317.44
	-23.64	6.37	0.71	-29.73				-23.64	50.82	0	-320.57
	-23.52	16.28	1.42	-12.74				-23.52	52.39	0	-324.48
	-23.4	24.07	-6.37	-24.07				-23.4	50.04	3.91	-316.66
	-23.28	28.32	1.42	-19.11				-23.28	46.13	0	-307.28
	-23.16	14.16	8.5	-21.24				-23.16	55.51	3.91	-314.32
	-23.04	3.54	4.25	-22.65				-23.04	50.82	8.6	-307.28
	-22.92	9.91	-1.42	-12.74				-22.92	56.3	15.64	-311.19
	-22.8	29.03	11.33	-20.53				-22.8	55.51	6.26	-304.93
	-22.68	20.53	12.04	-24.78				-22.68	51.6	7.82	-307.28
	-22.56	18.41	2.12	-14.87				-22.56	48.48	10.16	-306.5
	-22.44	13.45	9.91	-12.74				-22.44	46.91	11.73	-300.24
	-22.32	17.7	4.96	-15.57				-22.32	58.64	11.73	-296.33
	-22.2	24.07	9.2	-18.41				-22.2	61.77	17.2	-304.15
	-22.08	22.65	7.08	-24.78				-22.08	55.51	8.6	-295.55
	-21.96	21.95	9.91	-26.19				-21.96	53.95	10.16	-290.86
	-21.84	10.62	-1.42	-23.36				-21.84	35.97	21.89	-290.86
	-21.72	15.57	0.71	-12.04				-21.72	50.82	14.86	-283.04
	-21.6	14.16	1.42	-14.87				-21.6	60.21	12.51	-290.08
	-21.48	29.03	4.96	-31.86				-21.48	61.77	14.86	-293.21
	-21.36	29.03	-2.83	-29.03				-21.36	57.08	18.77	-284.61
	-21.24	16.28	-9.91	-17.7				-21.24	44.57	22.67	-289.3
	-21.12	24.07	-2.83	-18.41				-21.12	50.04	25.8	-279.13
	-21	29.73	7.08	-30.44				-21	55.51	25.02	-277.57
	-20.88	11.33	7.79	-24.07				-20.88	54.73	21.11	-279.91
	-20.76	21.24	5.66	-28.32				-20.76	59.42	17.2	-280.7
	-20.64	29.73	10.62	-20.53				-20.64	63.33	21.89	-277.57
	-20.52	28.32	3.54	-19.11				-20.52	47.69	24.24	-277.57
	-20.4	26.9	12.04	-16.99				-20.4	47.69	26.58	-265.84
	-20.28	17.7	19.82	-20.53				-20.28	50.04	25.02	-269.75
	-20.16	31.15	4.25	-24.78				-20.16	63.33	17.2	-273.66
	-20.04	33.27	9.91	-16.28				-20.04	68.02	17.98	-268.97
	-19.92	31.15	15.57	-30.44				-19.92	53.95	21.11	-263.49
	-19.8	33.98	8.5	-27.61				-19.8	48.48	39.88	-273.66
	-19.68	29.73	5.66	-20.53				-19.68	49.26	38.31	-273.66
	-19.56	30.44	-2.12	-21.24				-19.56	55.51	22.67	-261.93
	-19.44	27.61	5.66	-20.53				-19.44	50.82	28.93	-254.11
	-19.32	38.23	6.37	-24.07				-19.32	57.08	29.71	-254.89
	-19.2	34.69	0	-24.07				-19.2	53.95	41.44	-262.71
	-19.08	34.69	0.71	-24.78				-19.08	64.11	32.84	-254.89
	-18.96	28.32	0.71	-19.82				-18.96	58.64	29.71	-250.2
	-18.84	33.98	2.12	-25.49				-18.84	55.51	31.28	-254.89
	-18.72	43.19	14.16	-21.95				-18.72	60.21	30.49	-254.11
	-18.6	50.97	8.5	-19.82				-18.6	66.46	31.28	-244.73
	-18.48	38.23	9.91	-18.41				-18.48	60.99	43	-254.11
	-18.36	41.06	10.62	-9.2				-18.36	59.42	34.4	-254.89
	-18.24	33.27	12.74	-23.36				-18.24	65.68	30.49	-250.2
	-18.12	38.94	7.08	-25.49				-18.12	54.73	39.88	-247.08
	-18	41.06	14.16	-20.53				-18	54.73	38.31	-254.89
	-17.88	39.65	13.45	-21.95				-17.88	63.33	42.22	-236.13
	-17.76	42.48	6.37	-26.9				-17.76	66.46	41.44	-250.2
	-17.64	36.11	0.71	-24.78				-17.64	57.86	38.31	-242.38
	-17.52	39.65	8.5	-16.99				-17.52	60.99	35.18	-240.82
	-17.4	33.98	10.62	-10.62				-17.4	57.08	40.66	-241.6
	-17.28	40.35	9.91	-16.28				-17.28	60.99	35.97	-247.86
	-17.16	44.6	2.83	-27.61				-17.16	73.5	40.66	-242.38
	-17.04	48.85	-1.42	-21.95				-17.04	68.81	36.75	-237.69
	-16.92	41.06	-2.12	-25.49				-16.92	62.55	28.93	-226.75
	-16.8	53.1	2.83	-14.16				-16.8	61.77	39.09	-235.35
	-16.68	45.31	8.5	-23.36				-16.68	62.55	41.44	-231.44
	-16.56	37.52	7.08	-21.24				-16.56	68.02	55.51	-243.95
	-16.44	48.85	5.66	-26.9				-16.44	73.5	39.09	-239.26
	-16.32	53.8	11.33	-29.73				-16.32	59.42	40.66	-226.75
	-16.2	54.51	11.33	-16.28				-16.2	57.86	51.6	-225.18
	-16.08	46.02	17.7	-29.03				-16.08	68.02	50.04	-225.96
	-15.96	51.68	9.2	-21.95				-15.96	64.11	38.31	-222.06
	-15.84	46.72	19.11	-32.57				-15.84	64.9	46.91	-217.36
	-15.72	45.31	14.16	-24.78				-15.72	67.24	45.35	-213.45
	-15.6	46.72	11.33	-38.94				-15.6	69.59	50.04	-216.58
	-15.48	38.23	18.41	-31.86				-15.48	54.73	43.79	-222.06
	-15.36	38.94	8.5	-27.61				-15.36	63.33	50.82	-223.62
	-15.24	40.35	11.33	-27.61				-15.24	65.68	46.13	-225.96
	-15.12	44.6	14.87	-17.7				-15.12	68.81	39.88	-207.2
	-15	45.31	9.91	-29.03				-15	72.72	37.53	-207.2
	-14.88	47.43	10.62	-30.44				-14.88	63.33	46.13	-205.64
	-14.76	48.14	12.74	-28.32				-14.76	66.46	40.66	-205.64
	-14.64	55.93	16.28	-25.49				-14.64	70.37	46.91	-204.85
	-14.52	67.96	-0.71	-16.28				-14.52	77.41	47.69	-193.13
	-14.4	67.26	12.74	-36.11				-14.4	77.41	52.39	-197.82
	-14.28	60.88	25.49	-20.53				-14.28	71.15	55.51	-201.73
	-14.16	58.05	16.28	-29.73				-14.16	69.59	53.95	-198.6
	-14.04	58.05	17.7	-29.03				-14.04	65.68	54.73	-200.16
	-13.92	65.84	16.28	-31.15				-13.92	70.37	54.73	-192.34
	-13.8	67.96	19.11	-33.27				-13.8	64.9	47.69	-198.6
	-13.68	59.47	19.11	-35.4				-13.68	60.99	54.73	-200.16
	-13.56	55.22	16.99	-35.4				-13.56	67.24	55.51	-194.69
	-13.44	59.47	16.28	-35.4				-13.44	68.02	60.21	-186.87
	-13.32	58.05	19.11	-34.69				-13.32	64.11	60.99	-197.03
	-13.2	60.18	21.24	-42.48				-13.2	72.72	51.6	-197.03
	-13.08	64.42	24.78	-34.69				-13.08	72.72	49.26	-189.22
	-12.96	66.55	11.33	-36.11				-12.96	71.15	55.51	-189.22
	-12.84	68.67	19.11	-29.03				-12.84	77.41	56.3	-192.34
	-12.72	78.58	12.04	-36.11				-12.72	70.37	53.95	-185.31
	-12.6	81.41	14.16	-14.87				-12.6	65.68	56.3	-188.43
	-12.48	68.67	24.78	-29.03				-12.48	77.41	60.99	-179.05
	-12.36	80	18.41	-33.27				-12.36	78.19	68.81	-175.92
	-12.24	81.41	21.95	-29.73				-12.24	72.72	71.93	-190.78
	-12.12	85.66	13.45	-32.57				-12.12	60.21	67.24	-182.96
	-12	83.54	21.24	-26.9				-12	66.46	64.11	-178.27
	-11.88	82.12	21.24	-28.32				-11.88	65.68	69.59	-171.23
	-11.76	82.12	16.99	-41.06				-11.76	70.37	74.28	-164.98
	-11.64	79.29	16.99	-40.35				-11.64	72.72	70.37	-170.45
	-11.52	83.54	27.61	-41.77				-11.52	75.06	68.81	-180.62
	-11.4	82.83	26.19	-32.57				-11.4	76.62	57.86	-178.27
	-11.28	78.58	20.53	-33.27				-11.28	82.88	65.68	-175.92
	-11.16	82.12	26.9	-40.35				-11.16	75.06	68.81	-175.14
	-11.04	82.12	24.78	-36.11				-11.04	87.57	74.28	-179.05
	-10.92	80	14.87	-44.6				-10.92	84.44	59.42	-172.01
	-10.8	82.83	19.11	-33.27				-10.8	89.13	65.68	-175.14
	-10.68	82.83	24.78	-33.98				-10.68	79.75	71.93	-172.8
	-10.56	83.54	24.07	-28.32				-10.56	77.41	68.81	-162.63
	-10.44	86.37	26.19	-41.06				-10.44	82.1	75.06	-159.5
	-10.32	98.41	24.07	-41.06				-10.32	88.35	69.59	-157.94
	-10.2	88.49	18.41	-27.61				-10.2	78.97	84.44	-158.72
	-10.08	92.74	27.61	-31.15				-10.08	78.97	84.44	-161.07
	-9.96	98.41	31.15	-35.4				-9.96	83.66	75.84	-154.81
	-9.84	95.57	23.36	-38.23				-9.84	76.62	84.44	-159.5
	-9.72	85.66	20.53	-33.98				-9.72	80.53	80.53	-154.03
	-9.6	92.03	33.98	-28.32				-9.6	83.66	77.41	-154.81
	-9.48	103.36	24.07	-43.19				-9.48	84.44	71.93	-155.59
	-9.36	99.82	23.36	-47.43				-9.36	95.39	86.79	-155.59
	-9.24	89.91	18.41	-41.77				-9.24	94.61	89.13	-157.94
	-9.12	92.03	25.49	-32.57				-9.12	88.35	84.44	-155.59
	-9	87.79	26.19	-40.35				-9	95.39	68.02	-143.87
	-8.88	99.11	30.44	-39.65				-8.88	97.74	82.88	-148.56
	-8.76	104.07	29.03	-48.14				-8.76	101.64	93.04	-146.21
	-8.64	99.11	23.36	-52.39				-8.64	94.61	100.86	-143.08
	-8.52	91.33	28.32	-33.27				-8.52	86.01	95.39	-147.78
	-8.4	94.16	34.69	-35.4				-8.4	95.39	86.79	-147.78
	-8.28	101.24	37.52	-32.57				-8.28	96.95	96.17	-143.87
	-8.16	107.61	36.11	-43.19				-8.16	102.43	88.35	-142.3
	-8.04	103.36	38.23	-38.94				-8.04	97.74	95.39	-129.79
	-7.92	102.65	31.86	-37.52				-7.92	94.61	97.74	-141.52
	-7.8	106.9	31.86	-31.15				-7.8	89.13	97.74	-136.05
	-7.68	103.36	33.98	-43.89				-7.68	95.39	95.39	-144.65
	-7.56	108.32	36.81	-37.52				-7.56	100.08	89.13	-129.01
	-7.44	105.49	37.52	-43.89				-7.44	107.9	96.17	-129.79
	-7.32	107.61	32.57	-39.65				-7.32	110.25	91.48	-126.67
	-7.2	123.89	38.94	-38.23				-7.2	104.77	96.17	-136.05
	-7.08	106.9	32.57	-42.48				-7.08	94.61	101.64	-120.41
	-6.96	118.23	29.03	-43.19				-6.96	100.86	94.61	-126.67
	-6.84	121.06	32.57	-38.23				-6.84	101.64	88.35	-114.94
	-6.72	118.23	45.31	-41.77				-6.72	111.81	102.43	-118.06
	-6.6	103.36	38.94	-40.35				-6.6	97.74	104.77	-118.85
	-6.48	106.19	43.19	-32.57				-6.48	103.21	99.3	-113.37
	-6.36	115.4	36.81	-38.94				-6.36	91.48	111.03	-105.55
	-6.24	109.73	47.43	-35.4				-6.24	94.61	115.72	-107.12
	-6.12	111.86	41.06	-35.4				-6.12	102.43	105.55	-103.99
	-6	112.56	31.86	-38.94				-6	105.55	101.64	-114.16
	-5.88	108.32	46.02	-32.57				-5.88	102.43	104.77	-100.86
	-5.76	105.49	46.72	-33.98				-5.76	103.21	109.46	-110.25
	-5.64	113.27	39.65	-36.81				-5.64	96.95	109.46	-106.34
	-5.52	114.69	40.35	-38.94				-5.52	103.21	107.9	-106.34
	-5.4	113.27	43.19	-34.69				-5.4	111.03	109.46	-98.52
	-5.28	116.1	38.94	-34.69				-5.28	112.59	106.34	-100.86
	-5.16	115.4	41.06	-38.94				-5.16	107.12	107.12	-99.3
	-5.04	106.9	33.98	-35.4				-5.04	109.46	106.34	-104.77
	-4.92	109.73	37.52	-35.4				-4.92	105.55	103.99	-100.08
	-4.8	118.23	41.06	-40.35				-4.8	114.16	112.59	-86.79
	-4.68	118.94	43.89	-32.57				-4.68	109.46	107.9	-91.48
	-4.56	122.48	48.14	-40.35				-4.56	111.81	103.99	-94.61
	-4.44	115.4	46.02	-41.77				-4.44	113.37	109.46	-95.39
	-4.32	113.98	51.68	-32.57				-4.32	110.25	111.81	-86.01
	-4.2	121.06	58.05	-31.15				-4.2	105.55	119.63	-87.57
	-4.08	126.72	55.93	-32.57				-4.08	103.99	120.41	-80.53
	-3.96	120.35	53.8	-41.06				-3.96	114.16	117.28	-84.44
	-3.84	109.73	50.97	-43.19				-3.84	119.63	115.72	-84.44
	-3.72	110.44	51.68	-23.36				-3.72	115.72	119.63	-87.57
	-3.6	117.52	55.93	-30.44				-3.6	108.68	121.97	-87.57
	-3.48	122.48	55.22	-31.15				-3.48	109.46	121.97	-94.61
	-3.36	133.1	60.18	-35.4				-3.36	119.63	112.59	-86.01
	-3.24	128.14	55.93	-35.4				-3.24	118.06	105.55	-79.75
	-3.12	126.02	53.8	-22.65				-3.12	116.5	109.46	-82.88
	-3	124.6	55.22	-24.07				-3	121.97	124.32	-78.97
	-2.88	126.72	55.93	-29.03				-2.88	104.77	120.41	-74.28
	-2.76	138.05	53.1	-33.98				-2.76	107.12	119.63	-70.37
	-2.64	130.97	56.64	-29.73				-2.64	103.21	120.41	-75.84
	-2.52	127.43	53.8	-29.03				-2.52	114.16	126.67	-64.11
	-2.4	138.76	53.1	-30.44				-2.4	122.76	134.48	-68.02
	-2.28	128.85	59.47	-28.32				-2.28	113.37	134.48	-68.02
	-2.16	135.93	67.26	-31.86				-2.16	105.55	124.32	-65.68
	-2.04	135.22	70.09	-28.32				-2.04	102.43	125.88	-60.99
	-1.92	138.76	67.96	-23.36				-1.92	117.28	139.18	-68.02
	-1.8	133.8	63.72	-26.9				-1.8	119.63	128.23	-63.33
	-1.68	140.88	63.72	-35.4				-1.68	116.5	127.45	-69.59
	-1.56	135.93	57.34	-26.9				-1.56	108.68	125.88	-63.33
	-1.44	126.02	69.38	-36.11				-1.44	116.5	131.36	-60.99
	-1.32	130.26	72.92	-25.49				-1.32	114.94	127.45	-59.42
	-1.2	128.85	65.13	-35.4				-1.2	114.16	127.45	-57.86
	-1.08	141.59	62.3	-19.82				-1.08	107.9	133.7	-60.21
	-0.96	139.47	60.88	-24.78				-0.96	115.72	136.83	-56.3
	-0.84	143.71	58.05	-21.95				-0.84	109.46	125.1	-53.17
	-0.72	142.3	58.05	-34.69				-0.72	110.25	143.87	-42.22
	-0.6	143.01	69.38	-26.9				-0.6	114.94	132.14	-54.73
	-0.48	151.5	63.72	-21.95				-0.48	121.19	139.96	-53.95
	-0.36	144.42	63.01	-23.36				-0.36	111.03	137.61	-45.35
	-0.24	147.25	74.34	-15.57				-0.24	111.03	136.05	-47.69
	-0.12	141.59	62.3	-23.36				-0.12	117.28	134.48	-48.48
	-3.6e-06	152.92	72.92	-31.15				-3.6e-06	122.76	134.48	-43
	0.119996	153.63	72.92	-31.15				0.119996	112.59	143.08	-47.69
	0.239996	154.33	73.63	-19.11				0.239996	110.25	141.52	-46.13
	0.359996	150.79	68.67	-20.53				0.359996	111.03	136.83	-43
	0.479996	139.47	71.5	-23.36				0.479996	107.9	143.87	-40.66
	0.599996	139.47	83.54	-26.9				0.599996	107.9	137.61	-42.22
	0.719996	150.09	73.63	-19.11				0.719996	124.32	148.56	-34.4
	0.839996	134.51	80	-30.44				0.839996	118.06	150.9	-43
	0.959996	135.22	72.92	-27.61				0.959996	124.32	152.47	-39.09
	1.08	149.38	73.63	-19.82				1.08	111.81	141.52	-26.58
	1.2	152.92	77.87	-24.78				1.2	117.28	145.43	-30.49
	1.32	145.84	80.71	-13.45				1.32	116.5	154.03	-34.4
	1.44	153.63	76.46	-18.41				1.44	125.1	145.43	-34.4
	1.56	162.83	75.04	-16.99				1.56	114.16	150.9	-26.58
	1.68	159.29	76.46	-14.87				1.68	115.72	149.34	-27.37
	1.8	155.04	77.17	-14.87				1.8	121.97	154.81	-25.02
	1.92	152.92	75.75	-16.99				1.92	121.19	145.43	-21.11
	2.04	143.71	81.41	-9.91				2.04	117.28	146.21	-25.8
	2.16	152.92	83.54	-14.16				2.16	125.88	157.16	-15.64
	2.28	150.09	83.54	-7.79				2.28	125.1	153.25	-21.89
	2.4	161.41	86.37	-15.57				2.4	125.1	158.72	-15.64
	2.52	145.13	77.17	-20.53				2.52	118.06	155.59	-15.64
	2.64	149.38	80.71	-7.08				2.64	121.97	159.5	-14.86
	2.76	146.55	80	-10.62				2.76	122.76	154.81	-17.2
	2.88	145.13	89.2	-14.16				2.88	125.1	162.63	-17.2
	3	144.42	83.54	-19.11				3	129.01	165.76	-13.29
	3.12	146.55	77.87	-16.99				3.12	137.61	157.16	-11.73
	3.24	145.84	75.75	-17.7				3.24	130.57	155.59	-10.95
	3.36	149.38	82.83	-10.62				3.36	133.7	164.98	-19.55
	3.48	152.21	84.25	-12.74				3.48	126.67	152.47	-6.26
	3.6	155.75	91.33	-6.37				3.6	132.92	160.29	-12.51
	3.72	162.12	80.71	-4.25				3.72	135.27	164.2	-5.47
	3.84	160.71	77.87	-3.54				3.84	127.45	164.98	-3.91
	3.96	161.41	90.62	-9.2				3.96	134.48	167.32	1.56
	4.08	157.87	89.2	-4.96				4.08	136.05	168.11	2.35
	4.2	160.71	80	-2.12				4.2	131.36	163.41	-3.91
	4.32	155.04	85.66	-1.42				4.32	126.67	165.76	-3.91
	4.44	160	83.54	-2.83				4.44	129.01	165.76	13.29
	4.56	153.63	89.91	-4.96				4.56	124.32	164.2	11.73
	4.68	153.63	88.49	-4.25				4.68	129.01	168.11	9.38
	4.8	157.87	92.03	-0.71				4.8	129.79	170.45	1.56
	4.92	156.46	87.08	-2.83				4.92	134.48	173.58	7.82
	5.04	154.33	88.49	-3.54				5.04	134.48	166.54	-0.78
	5.16	159.29	85.66	-12.74				5.16	136.83	169.67	11.73
	5.28	162.12	89.91	-2.83				5.28	149.34	171.23	16.42
	5.4	153.63	94.16	2.12				5.4	152.47	164.98	17.98
	5.52	152.92	102.65	-7.08				5.52	136.05	174.36	7.04
	5.64	157.87	96.99	-11.33				5.64	137.61	175.92	5.47
	5.76	153.63	96.99	-3.54				5.76	133.7	168.89	17.98
	5.88	169.91	95.57	-2.83				5.88	137.61	164.2	15.64
	6	172.03	92.03	6.37				6	144.65	178.27	20.33
	6.12	174.86	101.95	8.5				6.12	136.83	181.4	16.42
	6.24	161.41	102.65	6.37				6.24	135.27	179.83	17.2
	6.36	166.37	101.95	2.83				6.36	136.05	173.58	17.98
	6.48	167.08	95.57	0.71				6.48	130.57	172.8	22.67
	6.6	170.62	101.95	16.99				6.6	124.32	171.23	28.15
	6.72	169.2	98.41	4.25				6.72	123.54	178.27	24.24
	6.84	174.86	99.82	7.79				6.84	131.36	173.58	24.24
	6.96	168.49	97.7	3.54				6.96	139.96	179.05	25.02
	7.08	172.03	103.36	7.08				7.08	139.18	175.92	25.02
	7.2	170.62	96.99	0				7.2	131.36	177.49	30.49
	7.32	164.95	104.78	4.96				7.32	143.87	172.01	31.28
	7.44	157.87	107.61	-0.71				7.44	141.52	173.58	30.49
	7.56	164.25	103.36	4.25				7.56	135.27	171.23	28.93
	7.68	157.17	109.73	0.71				7.68	139.96	169.67	32.84
	7.8	157.87	104.07	9.2				7.8	145.43	182.18	34.4
	7.92	174.86	113.27	6.37				7.92	139.96	170.45	31.28
	8.04	169.91	105.49	8.5				8.04	150.9	172.8	32.84
	8.16	160.71	113.27	9.2				8.16	136.83	175.14	35.97
	8.28	169.2	114.69	3.54				8.28	129.01	183.74	41.44
	8.4	168.49	113.27	21.24				8.4	135.27	186.09	31.28
	8.52	187.61	109.02	9.91				8.52	132.92	256.46	40.66
	8.64	188.32	108.32	12.74				8.64	130.57	307.28	45.35
	8.76	189.02	103.36	16.99				8.76	137.61	195.47	37.53
	8.88	169.91	113.27	15.57				8.88	139.18	173.58	42.22
	9	175.57	113.98	21.24				9	139.18	179.05	46.13
	9.12	172.03	106.19	12.74				9.12	136.83	178.27	55.51
	9.24	175.57	107.61	17.7				9.24	139.96	178.27	36.75
	9.36	169.91	109.73	23.36				9.36	142.3	172.8	37.53
	9.48	179.11	110.44	12.74				9.48	151.69	172.8	47.69
	9.6	169.2	115.4	14.16				9.6	142.3	182.96	59.42
	9.72	172.03	115.4	21.24				9.72	138.39	184.52	39.88
	9.84	166.37	122.48	12.74				9.84	145.43	180.62	54.73
	9.96	168.49	120.35	16.28				9.96	135.27	176.71	61.77
	10.08	169.2	117.52	8.5				10.08	130.57	176.71	57.08
	10.2	163.54	121.06	22.65				10.2	146.99	179.05	56.3
	10.32	165.66	125.31	14.87				10.32	137.61	178.27	59.42
	10.44	164.25	125.31	24.07				10.44	139.96	182.18	52.39
	10.56	180.53	123.89	31.15				10.56	143.87	176.71	63.33
	10.68	174.86	112.56	24.78				10.68	133.7	168.89	63.33
	10.8	172.74	125.31	14.87				10.8	128.23	180.62	70.37
	10.92	167.08	117.52	26.19				10.92	140.74	183.74	64.9
	11.04	166.37	120.35	26.19				11.04	149.34	178.27	62.55
	11.16	177.7	109.73	21.95				11.16	150.12	167.32	60.21
	11.28	179.11	116.81	26.9				11.28	136.83	177.49	53.95
	11.4	179.11	121.06	16.28				11.4	135.27	185.31	64.11
	11.52	174.86	113.27	21.24				11.52	141.52	185.31	63.33
	11.64	165.66	115.4	19.82				11.64	147.78	186.87	62.55
	11.76	169.2	120.35	28.32				11.76	147.78	182.96	64.11
	11.88	179.11	125.31	23.36				11.88	142.3	190.78	68.02
	12	172.74	127.43	26.9				12	143.87	191.56	73.5
	12.12	174.16	130.97	28.32				12.12	139.18	195.47	77.41
	12.24	170.62	133.1	31.86				12.24	136.05	198.6	72.72
	12.36	174.16	129.56	32.57				12.36	147.78	193.91	70.37
	12.48	178.4	128.85	30.44				12.48	149.34	189.22	80.53
	12.6	175.57	124.6	31.15				12.6	148.56	183.74	76.62
	12.72	170.62	139.47	24.78				12.72	145.43	185.31	81.32
	12.84	177.7	137.34	31.15				12.84	147.78	198.6	71.93
	12.96	186.9	130.97	33.98				12.96	140.74	187.65	75.84
	13.08	176.28	115.4	38.23				13.08	154.03	185.31	79.75
	13.2	182.65	123.18	26.9				13.2	157.16	190.78	75.06
	13.32	180.53	135.93	41.06				13.32	151.69	196.25	71.93
	13.44	186.9	139.47	29.73				13.44	159.5	192.34	77.41
	13.56	185.48	128.14	31.15				13.56	146.99	200.16	80.53
	13.68	186.9	135.93	35.4				13.68	157.94	200.94	81.32
	13.8	184.78	126.72	36.11				13.8	157.94	200.16	80.53
	13.92	184.07	133.1	43.89				13.92	146.99	197.82	88.35
	14.04	181.94	140.88	33.27				14.04	151.69	211.11	83.66
	14.16	178.4	127.43	47.43				14.16	136.83	203.29	93.04
	14.28	179.11	133.1	35.4				14.28	140.74	207.2	84.44
	14.4	167.08	141.59	38.94				14.4	145.43	209.54	86.79
	14.52	176.99	152.92	40.35				14.52	160.29	204.07	82.88
	14.64	176.99	143.71	36.11				14.64	148.56	201.73	92.26
	14.76	179.82	151.5	40.35				14.76	146.99	201.73	95.39
	14.88	181.24	139.47	34.69				14.88	154.81	204.07	94.61
	15	173.45	134.51	43.89				15	146.21	205.64	82.1
	15.12	175.57	142.3	42.48				15.12	146.21	207.2	86.79
	15.24	188.32	142.3	41.06				15.24	156.38	200.94	92.26
	15.36	181.24	137.34	47.43				15.36	154.03	207.2	89.92
	15.48	193.98	133.8	45.31				15.48	148.56	201.73	96.17
	15.6	194.69	127.43	41.77				15.6	154.81	208.76	85.23
	15.72	192.56	137.34	50.97				15.72	150.12	210.33	96.95
	15.84	200.35	135.93	49.56				15.84	149.34	204.07	96.95
	15.96	190.44	142.3	53.1				15.96	154.03	204.85	101.64
	16.08	189.73	147.25	55.22				16.08	165.76	207.98	105.55
	16.2	199.64	144.42	48.14				16.2	154.81	216.58	110.25
	16.32	214.51	143.71	47.43				16.32	160.29	212.67	101.64
	16.44	198.23	144.42	57.34				16.44	148.56	214.24	95.39
	16.56	189.73	136.64	57.34				16.56	154.03	211.11	103.21
	16.68	191.15	133.1	53.8				16.68	164.98	207.98	103.21
	16.8	189.73	152.21	48.85				16.8	158.72	213.45	107.12
	16.92	186.9	154.33	53.8				16.92	155.59	222.06	106.34
	17.04	184.78	150.09	55.93				17.04	154.81	218.93	97.74
	17.16	183.36	152.92	49.56				17.16	158.72	222.06	99.3
	17.28	186.19	146.55	59.47				17.28	162.63	214.24	100.08
	17.4	194.69	145.13	48.85				17.4	158.72	211.11	102.43
	17.52	200.35	158.58	63.01				17.52	163.41	214.24	107.12
	17.64	206.72	152.21	54.51				17.64	154.81	209.54	107.9
	17.76	198.23	150.79	53.1				17.76	154.03	212.67	113.37
	17.88	207.43	150.79	64.42				17.88	141.52	214.24	106.34
	18	211.68	160.71	58.76				18	153.25	216.58	109.46
	18.12	208.85	153.63	68.67				18.12	155.59	222.84	111.81
	18.24	201.77	150.79	63.01				18.24	167.32	222.84	107.12
	18.36	204.6	155.75	58.76				18.36	156.38	216.58	113.37
	18.48	202.47	152.21	57.34				18.48	144.65	217.36	117.28
	18.6	188.32	153.63	67.96				18.6	148.56	215.8	106.34
	18.72	188.32	155.04	58.76				18.72	155.59	217.36	111.81
	18.84	195.4	150.09	67.26				18.84	161.07	215.8	115.72
	18.96	196.1	147.96	59.47				18.96	152.47	223.62	114.94
	19.08	201.77	152.92	53.8				19.08	146.21	220.49	112.59
	19.2	191.86	152.92	65.84				19.2	157.16	227.53	108.68
	19.32	186.19	145.84	59.47				19.32	154.03	221.27	117.28
	19.44	184.78	144.42	65.13				19.44	143.08	222.84	118.06
	19.56	189.73	157.17	48.14				19.56	156.38	215.02	118.06
	19.68	208.14	156.46	62.3				19.68	166.54	210.33	118.85
	19.8	210.97	146.55	58.05				19.8	164.98	210.33	117.28
	19.92	203.89	152.92	58.76				19.92	168.89	219.71	129.79
	20.04	208.14	150.09	61.59				20.04	155.59	220.49	124.32
	20.16	196.1	158.58	67.96				20.16	144.65	222.84	115.72
	20.28	203.18	162.83	68.67				20.28	151.69	228.31	119.63
	20.4	202.47	162.83	68.67				20.4	159.5	224.4	128.23
	20.52	303.71	159.29	68.67				20.52	154.03	217.36	129.01
	20.64	364.6	159.29	71.5				20.64	158.72	218.93	125.88
	20.76	218.05	164.95	70.8				20.76	151.69	218.15	124.32
	20.88	201.06	159.29	76.46				20.88	149.34	216.58	129.79
	21	201.06	166.37	80				21	150.12	228.31	129.79
	21.12	203.18	169.2	72.21				21.12	146.99	221.27	119.63
	21.24	196.81	155.04	69.38				21.24	153.25	219.71	131.36
	21.36	193.98	167.79	68.67				21.36	158.72	213.45	132.14
	21.48	200.35	164.25	68.67				21.48	146.99	221.27	132.14
	21.6	211.68	169.2	70.09				21.6	154.81	236.91	135.27
	21.72	213.8	171.32	65.13				21.72	157.16	232.22	134.48
	21.84	206.72	171.32	65.84				21.84	161.85	227.53	137.61
	21.96	200.35	167.08	70.8				21.96	164.98	216.58	140.74
	22.08	208.85	172.74	71.5				22.08	159.5	221.27	130.57
	22.2	215.93	174.86	77.17				22.2	153.25	222.06	135.27
	22.32	216.63	171.32	70.8				22.32	156.38	225.96	136.83
	22.44	215.93	172.03	71.5				22.44	166.54	226.75	135.27
	22.56	215.93	166.37	78.58				22.56	154.81	227.53	136.05
	22.68	215.93	171.32	90.62				22.68	160.29	229.87	135.27
	22.8	216.63	175.57	72.92				22.8	144.65	225.18	132.14
	22.92	221.59	174.16	70.09				22.92	135.27	224.4	141.52
	23.04	214.51	172.74	82.83				23.04	134.48	228.31	137.61
	23.16	220.17	176.99	84.25				23.16	143.08	224.4	140.74
	23.28	218.05	164.95	80				23.28	150.12	220.49	132.92
	23.4	209.55	173.45	77.87				23.4	164.2	229.09	139.18
	23.52	198.94	178.4	81.41				23.52	160.29	225.96	139.96
	23.64	202.47	171.32	79.29				23.64	155.59	236.91	149.34
	23.76	211.68	172.74	74.34				23.76	161.85	253.33	143.87
	23.88	225.13	182.65	72.21				23.88	175.14	231.44	141.52
	24	211.68	183.36	82.12				24	165.76	228.31	150.12
	24.12	210.26	184.07	80				24.12	158.72	232.22	143.08
	24.24	220.88	184.07	83.54				24.24	157.94	240.04	161.07
	24.36	208.85	182.65	79.29				24.36	153.25	247.08	153.25
	24.48	215.93	179.82	89.91				24.48	162.63	252.55	146.21
	24.6	220.88	181.94	86.37				24.6	162.63	251.77	139.96
	24.72	226.55	184.07	84.95				24.72	158.72	245.51	143.87
	24.84	228.67	190.44	87.08				24.84	160.29	249.42	163.41
	24.96	222.3	189.02	88.49				24.96	167.32	258.02	166.54
	25.08	214.51	184.07	84.95				25.08	157.16	252.55	158.72
	25.2	224.42	181.94	99.11				25.2	163.41	252.55	158.72
	25.32	210.97	183.36	97.7				25.32	161.07	250.2	150.9
	25.44	214.51	169.2	90.62				25.44	166.54	249.42	161.85
	25.56	212.39	173.45	86.37				25.56	164.98	248.64	168.11
	25.68	219.47	182.65	89.2				25.68	158.72	239.26	163.41
	25.8	224.42	172.03	96.28				25.8	150.9	246.29	154.81
	25.92	223.71	170.62	106.9				25.92	168.11	244.73	162.63
	26.04	231.5	174.86	99.11				26.04	157.16	238.47	169.67
	26.16	222.3	176.99	94.16				26.16	166.54	236.91	154.81
	26.28	220.17	175.57	89.91				26.28	168.89	243.17	166.54
	26.4	228.67	179.11	94.87				26.4	158.72	242.38	172.01
	26.52	228.67	188.32	100.53				26.52	158.72	254.11	167.32
	26.64	240	178.4	89.2				26.64	169.67	263.49	166.54
	26.76	224.42	172.74	97.7				26.76	164.98	252.55	163.41
	26.88	220.88	180.53	95.57				26.88	165.76	246.29	170.45
	27	216.63	178.4	101.95				27	167.32	248.64	173.58
	27.12	218.76	184.07	107.61				27.12	166.54	244.73	167.32
	27.24	216.63	189.02	103.36				27.24	166.54	247.86	175.92
	27.36	210.26	193.98	94.87				27.36	174.36	254.11	173.58
	27.48	225.84	178.4	102.65				27.48	179.05	251.77	168.11
	27.6	229.38	180.53	101.95				27.6	172.8	236.91	171.23
	27.72	315.75	190.44	106.9				27.72	175.14	251.77	167.32
	27.84	366.72	184.07	96.99				27.84	173.58	250.2	183.74
	27.96	227.25	178.4	95.57				27.96	171.23	248.64	188.43
	28.08	229.38	179.82	107.61				28.08	180.62	258.02	175.92
	28.2	234.33	180.53	95.57				28.2	172.01	262.71	169.67
	28.32	231.5	184.07	104.07				28.32	170.45	266.62	162.63
	28.44	231.5	186.19	108.32				28.44	171.23	263.49	182.18
	28.56	234.33	184.78	106.9				28.56	173.58	260.37	180.62
	28.68	227.96	184.07	101.95				28.68	166.54	261.93	182.96
	28.8	233.62	185.48	104.78				28.8	167.32	266.62	187.65
	28.92	230.79	193.27	108.32				28.92	179.05	266.62	177.49
	29.04	220.17	183.36	108.32				29.04	174.36	265.84	173.58
	29.16	230.79	191.15	113.27				29.16	168.89	249.42	192.34
	29.28	227.25	196.1	110.44				29.28	174.36	255.68	184.52
	29.4	235.04	183.36	114.69				29.4	173.58	254.89	173.58
	29.52	229.38	182.65	112.56				29.52	186.09	266.62	171.23
	29.64	233.62	192.56	116.1				29.64	172.01	270.53	180.62
	29.76	232.92	201.77	111.86				29.76	175.92	265.84	181.4
	29.88	242.12	194.69	114.69				29.88	173.58	258.02	180.62
	30	242.83	196.1	112.56				30	173.58	259.59	180.62
	30.12	242.12	191.15	111.15				30.12	167.32	267.4	175.14
	30.24	244.95	181.24	116.1				30.24	161.07	277.57	173.58
	30.36	241.41	188.32	113.98				30.36	163.41	278.35	176.71
	30.48	224.42	184.78	109.02				30.48	167.32	271.31	179.83
	30.6	228.67	187.61	113.98				30.6	163.41	272.1	189.22
	30.72	227.25	198.94	119.64				30.72	164.98	273.66	181.4
	30.84	234.33	197.52	109.02				30.84	157.94	267.4	188.43
	30.96	240	191.86	111.15				30.96	160.29	275.22	177.49
	31.08	231.5	185.48	116.81				31.08	175.92	272.1	179.05
	31.2	231.5	186.9	118.23				31.2	164.98	269.75	185.31
	31.32	230.79	198.94	111.15				31.32	159.5	267.4	176.71
	31.44	230.09	191.86	116.81				31.44	170.45	281.48	175.92
	31.56	239.29	196.1	114.69				31.56	175.14	275.22	190
	31.68	245.66	198.23	115.4				31.68	170.45	279.91	186.87
	31.8	257.7	201.77	123.89				31.8	182.18	272.1	176.71
	31.92	245.66	199.64	123.18				31.92	170.45	265.84	179.83
	32.04	247.78	197.52	130.97				32.04	175.14	267.4	180.62
	32.16	243.54	183.36	113.98				32.16	163.41	280.7	186.09
	32.28	258.4	179.82	118.94				32.28	162.63	277.57	190.78
	32.4	260.53	193.27	116.81				32.4	178.27	275.22	198.6
	32.52	256.28	197.52	123.18				32.52	175.92	281.48	193.13
	32.64	251.32	197.52	127.43				32.64	164.98	278.35	183.74
	32.76	240	191.15	118.94				32.76	164.2	264.28	186.09
	32.88	236.46	202.47	119.64				32.88	169.67	274.44	198.6
	33	239.29	200.35	137.34				33	172.01	276.79	197.03
	33.12	239.29	206.01	132.39				33.12	172.01	272.88	193.91
	33.24	237.87	203.89	128.14				33.24	182.18	267.4	191.56
	33.36	228.67	200.35	125.31				33.36	170.45	267.4	195.47
	33.48	234.33	200.35	116.81				33.48	165.76	272.1	193.91
	33.6	247.78	203.89	119.64				33.6	164.2	280.7	190.78
	33.72	248.49	197.52	115.4				33.72	166.54	268.97	199.38
	33.84	240.7	196.1	127.43				33.84	172.01	258.02	198.6
	33.96	236.46	196.81	121.06				33.96	181.4	251.77	190
	34.08	244.95	208.14	126.72				34.08	181.4	261.15	185.31
	34.2	252.74	199.64	130.97				34.2	179.83	277.57	197.03
	34.32	257.7	202.47	122.48				34.32	164.2	280.7	193.13
	34.44	255.57	213.8	118.94				34.44	172.8	277.57	210.33
	34.56	259.11	186.9	137.34				34.56	182.18	272.88	204.85
	34.68	248.49	203.89	148.67				34.68	174.36	277.57	205.64
	34.8	255.57	207.43	136.64				34.8	172.01	266.62	217.36
	34.92	244.24	213.09	135.22				34.92	175.14	269.75	202.51
	35.04	244.24	203.18	137.34				35.04	172.8	275.22	204.07
	35.16	242.12	213.8	130.97				35.16	177.49	267.4	207.98
	35.28	239.29	205.31	141.59				35.28	177.49	260.37	208.76
	35.4	247.78	205.31	143.71				35.4	173.58	268.97	200.16
	35.52	244.95	215.93	134.51				35.52	175.92	264.28	204.85
	35.64	235.75	215.22	134.51				35.64	171.23	254.89	200.94
	35.76	243.54	206.01	138.76				35.76	175.92	257.24	200.94
	35.88	256.28	209.55	133.8				35.88	178.27	262.71	198.6
	36	274.69	204.6	138.76				36	179.05	273.66	208.76
	36.12	266.9	202.47	133.8				36.12	182.18	268.97	211.11
	36.24	261.24	208.85	136.64				36.24	172.8	260.37	204.07
	36.36	256.28	225.13	139.47				36.36	188.43	268.97	212.67
	36.48	246.37	218.76	143.01				36.48	188.43	272.1	204.85
	36.6	249.2	212.39	140.17				36.6	179.83	259.59	220.49
	36.72	252.74	204.6	140.17				36.72	183.74	261.93	224.4
	36.84	251.32	208.14	145.13				36.84	181.4	254.11	222.06
	36.96	254.86	221.59	140.88				36.96	179.05	263.49	211.89
	37.08	260.53	227.96	141.59				37.08	183.74	268.97	215.02
	37.2	254.16	222.3	142.3				37.2	175.14	274.44	215.02
	37.32	252.74	206.01	153.63				37.32	179.83	273.66	210.33
	37.44	253.45	208.14	147.96				37.44	182.96	277.57	216.58
	37.56	251.32	223.01	150.79				37.56	185.31	271.31	214.24
	37.68	258.4	220.88	140.17				37.68	186.09	273.66	215.8
	37.8	255.57	218.76	147.96				37.8	189.22	272.1	218.93
	37.92	259.11	216.63	146.55				37.92	175.14	279.91	219.71
	38.04	249.91	206.72	144.42				38.04	180.62	279.91	214.24
	38.16	269.73	220.17	152.21				38.16	187.65	286.17	207.98
	38.28	261.24	237.87	148.67				38.28	190.78	283.82	220.49
	38.4	261.94	223.71	147.96				38.4	193.13	283.82	222.06
	38.52	249.2	223.01	145.84				38.52	185.31	279.91	234.57
	38.64	249.2	227.96	138.76				38.64	181.4	274.44	229.09
	38.76	249.2	220.17	152.92				38.76	192.34	279.13	219.71
	38.88	258.4	222.3	158.58				38.88	193.13	295.55	218.93
	39	250.62	214.51	160.71				39	189.22	292.42	216.58
	39.12	253.45	220.17	153.63				39.12	183.74	290.86	216.58
	39.24	264.07	211.68	145.13				39.24	190	280.7	217.36
	39.36	252.74	208.85	157.17				39.36	175.14	286.17	221.27
	39.48	252.74	221.59	162.83				39.48	183.74	296.33	222.06
	39.6	265.48	213.8	162.12				39.6	182.18	311.19	224.4
	39.72	267.61	213.8	160				39.72	186.87	297.12	213.45
	39.84	272.56	225.13	159.29				39.84	190	288.52	212.67
	39.96	262.65	215.93	150.79				39.96	185.31	283.04	222.84
	40.08	265.48	224.42	158.58				40.08	185.31	284.61	225.96
	40.2	262.65	213.09	152.92				40.2	193.13	282.26	228.31
	40.32	260.53	223.01	144.42				40.32	201.73	286.95	222.84
	40.44	272.56	220.17	143.01				40.44	195.47	295.55	224.4
	40.56	267.61	234.33	151.5				40.56	195.47	291.64	223.62
	40.68	267.61	223.71	161.41				40.68	203.29	283.04	237.69
	40.8	257.7	223.71	154.33				40.8	200.94	291.64	247.08
	40.92	259.11	229.38	147.25				40.92	205.64	288.52	240.04
	41.04	260.53	232.92	147.25				41.04	197.03	300.24	227.53
	41.16	266.9	225.13	160				41.16	190.78	306.5	225.96
	41.28	264.77	223.71	155.04				41.28	193.13	300.24	228.31
	41.4	263.36	224.42	160				41.4	191.56	304.15	223.62
	41.52	267.61	224.42	161.41				41.52	181.4	300.24	233
	41.64	264.07	221.59	160				41.64	190.78	303.37	226.75
	41.76	259.82	215.93	170.62				41.76	196.25	284.61	230.66
	41.88	261.24	227.25	162.83				41.88	200.94	291.64	240.04
	42	259.82	220.88	160.71				42	197.03	297.12	230.66
	42.12	261.94	221.59	158.58				42.12	195.47	290.86	234.57
	42.24	259.82	221.59	155.04				42.24	196.25	284.61	231.44
	42.36	258.4	218.76	160				42.36	207.98	278.35	240.04
	42.48	258.4	230.09	168.49				42.48	203.29	279.13	240.82
	42.6	254.86	237.87	154.33				42.6	207.2	295.55	248.64
	42.72	270.44	238.58	160				42.72	211.11	303.37	249.42
	42.84	269.73	235.75	165.66				42.84	197.82	322.14	236.13
	42.96	254.86	237.16	176.28				42.96	189.22	297.12	239.26
	43.08	249.2	247.08	170.62				43.08	185.31	294.77	243.17
	43.2	273.27	244.24	167.08				43.2	189.22	307.28	238.47
	43.32	271.15	230.09	174.86				43.32	191.56	304.15	236.91
	43.44	277.52	232.92	152.92				43.44	179.05	304.15	239.26
	43.56	273.27	225.13	163.54				43.56	190	304.15	241.6
	43.68	273.98	225.13	169.91				43.68	182.18	296.33	241.6
	43.8	271.15	234.33	166.37				43.8	191.56	301.03	254.89
	43.92	274.69	235.04	164.95				43.92	198.6	302.59	253.33
	44.04	271.85	229.38	167.08				44.04	201.73	307.28	243.95
	44.16	272.56	231.5	179.11				44.16	186.87	302.59	243.17
	44.28	271.85	212.39	172.74				44.28	190	306.5	242.38
	44.4	257.7	223.71	169.91				44.4	182.96	293.21	250.98
	44.52	254.16	235.04	171.32				44.52	200.94	289.3	246.29
	44.64	274.69	245.66	181.24				44.64	198.6	303.37	243.17
	44.76	276.81	238.58	181.24				44.76	200.94	303.37	258.8
	44.88	270.44	244.24	180.53				44.88	207.2	305.72	247.86
	45	252.74	242.12	180.53				45	192.34	309.63	253.33
	45.12	253.45	247.08	183.36				45.12	181.4	302.59	248.64
	45.24	271.15	248.49	174.86				45.24	189.22	315.1	247.86
	45.36	261.94	244.95	174.16				45.36	188.43	316.66	244.73
	45.48	264.07	242.12	177.7				45.48	192.34	322.92	250.2
	45.6	254.86	254.86	176.28				45.6	188.43	312.75	243.17
	45.72	269.02	244.95	184.07				45.72	179.05	311.97	258.8
	45.84	269.02	249.2	181.94				45.84	180.62	307.28	252.55
	45.96	258.4	236.46	189.02				45.96	200.94	317.44	250.2
	46.08	262.65	235.04	178.4				46.08	200.16	310.41	256.46
	46.2	268.31	234.33	184.07				46.2	198.6	316.66	261.93
	46.32	267.61	235.75	177.7				46.32	192.34	314.32	256.46
	46.44	256.99	227.96	187.61				46.44	183.74	315.88	243.17
	46.56	254.86	234.33	179.11				46.56	189.22	315.88	250.98
	46.68	268.31	232.21	191.86				46.68	186.09	307.28	263.49
	46.8	269.02	231.5	181.24				46.8	190.78	322.92	255.68
	46.92	256.28	242.12	186.19				46.92	183.74	319.01	259.59
	47.04	242.83	240.7	189.73				47.04	179.83	311.97	251.77
	47.16	256.28	241.41	201.77				47.16	186.87	303.37	245.51
	47.28	255.57	249.2	196.81				47.28	180.62	307.28	250.2
	47.4	259.82	254.16	200.35				47.4	178.27	327.61	250.2
	47.52	255.57	258.4	193.27				47.52	190	327.61	255.68
	47.64	258.4	242.12	205.31				47.64	197.82	319.79	250.2
	47.76	258.4	244.95	201.06				47.76	187.65	301.03	261.93
	47.88	261.24	254.86	203.89				47.88	191.56	303.37	253.33
	48	270.44	263.36	193.27				48	180.62	308.84	259.59
	48.12	271.15	249.91	191.86				48.12	188.43	319.01	255.68
	48.24	270.44	254.86	186.19				48.24	182.18	308.06	246.29
	48.36	250.62	241.41	186.9				48.36	190	308.06	268.97
	48.48	266.9	248.49	198.94				48.48	189.22	304.15	257.24
	48.6	267.61	248.49	201.06				48.6	197.03	309.63	258.02
	48.72	267.61	243.54	201.06				48.72	190.78	301.03	252.55
	48.84	273.27	256.99	194.69				48.84	187.65	313.54	251.77
	48.96	274.69	251.32	203.89				48.96	187.65	312.75	251.77
	49.08	266.19	237.16	197.52				49.08	188.43	315.88	258.8
	49.2	261.24	255.57	202.47				49.2	198.6	319.79	254.89
	49.32	262.65	255.57	197.52				49.32	202.51	322.14	258.8
	49.44	272.56	246.37	205.31				49.44	198.6	320.57	250.98
	49.56	269.02	259.82	214.51				49.56	197.82	311.19	248.64
	49.68	269.73	253.45	212.39				49.68	199.38	303.37	248.64
	49.8	276.1	252.03	213.8				49.8	195.47	299.46	259.59
	49.92	273.98	252.03	205.31				49.92	196.25	303.37	268.97
	50.04	277.52	257.7	208.14				50.04	201.73	311.19	258.02
	50.16	277.52	258.4	203.89				50.16	194.69	309.63	255.68
	50.28	286.01	253.45	204.6				50.28	187.65	310.41	263.49
	50.4	279.64	257.7	208.14				50.4	190.78	306.5	265.84
	50.52	273.98	266.19	200.35				50.52	195.47	308.84	279.13
	50.64	283.18	260.53	203.18				50.64	198.6	312.75	259.59
	50.76	287.43	253.45	205.31				50.76	206.42	311.19	265.06
	50.88	286.01	263.36	201.77				50.88	192.34	319.79	275.22
	51	271.15	254.86	203.89				51	198.6	317.44	266.62
	51.12	266.9	254.86	205.31				51.12	192.34	322.14	263.49
	51.24	276.81	266.19	207.43				51.24	195.47	315.1	261.15
	51.36	271.15	266.9	216.63				51.36	193.13	311.97	265.06
	51.48	278.23	262.65	221.59				51.48	192.34	308.06	271.31
	51.6	264.77	269.73	203.18				51.6	186.09	314.32	272.1
	51.72	261.94	266.9	205.31				51.72	185.31	313.54	273.66
	51.84	271.15	252.03	210.97				51.84	189.22	321.35	277.57
	51.96	272.56	257.7	221.59				51.96	190.78	317.44	268.97
	52.08	270.44	261.24	215.22				52.08	196.25	317.44	275.22
	52.2	277.52	261.24	208.85				52.2	202.51	322.92	266.62
	52.32	280.35	262.65	206.72				52.32	199.38	315.88	255.68
	52.44	269.02	277.52	208.85				52.44	197.82	322.14	249.42
	52.56	276.1	266.9	215.93				52.56	209.54	336.99	263.49
	52.68	270.44	263.36	213.09				52.68	209.54	326.83	272.1
	52.8	270.44	267.61	218.05				52.8	219.71	324.48	274.44
	52.92	273.98	268.31	223.01				52.92	211.11	323.7	271.31
	53.04	267.61	267.61	216.63				53.04	192.34	337.77	263.49
	53.16	262.65	278.23	218.76				53.16	201.73	330.74	271.31
	53.28	269.73	279.64	234.33				53.28	200.94	330.74	275.22
	53.4	274.69	266.19	220.88				53.4	207.98	326.83	272.88
	53.52	269.73	268.31	221.59				53.52	203.29	328.39	268.97
	53.64	272.56	271.85	226.55				53.64	204.07	329.96	281.48
	53.76	284.6	259.82	218.76				53.76	195.47	333.86	282.26
	53.88	284.6	267.61	230.09				53.88	199.38	330.74	284.61
	54	283.18	260.53	240.7				54	191.56	334.65	276.79
	54.12	283.89	256.28	230.09				54.12	194.69	339.34	277.57
	54.24	286.01	266.9	232.92				54.24	214.24	334.65	262.71
	54.36	293.8	280.35	224.42				54.36	203.29	337.77	277.57
	54.48	292.38	266.19	220.17				54.48	198.6	330.74	274.44
	54.6	287.43	262.65	213.8				54.6	188.43	336.99	275.22
	54.72	285.31	266.9	221.59				54.72	199.38	336.99	283.82
	54.84	303	261.94	216.63				54.84	211.89	328.39	276.79
	54.96	295.22	264.77	222.3				54.96	211.11	334.65	273.66
	55.08	293.09	267.61	215.22				55.08	200.16	328.39	285.39
	55.2	287.43	267.61	222.3				55.2	196.25	328.39	274.44
	55.32	286.72	259.11	231.5				55.32	202.51	346.37	276.79
	55.44	279.64	266.19	217.34				55.44	207.98	333.08	286.17
	55.56	276.1	273.27	222.3				55.56	205.64	344.03	291.64
	55.68	287.43	272.56	226.55				55.68	210.33	344.03	289.3
	55.8	293.09	271.15	221.59				55.8	211.89	333.86	300.24
	55.92	286.01	282.47	235.75				55.92	206.42	346.37	280.7
	56.04	298.05	273.27	229.38				56.04	207.98	348.72	274.44
	56.16	292.38	266.19	227.96				56.16	207.2	347.94	286.95
	56.28	295.92	261.94	237.16				56.28	205.64	343.25	290.08
	56.4	290.26	272.56	235.75				56.4	194.69	327.61	286.95
	56.52	286.01	269.02	232.92				56.52	200.16	344.81	278.35
	56.64	286.72	258.4	223.71				56.64	196.25	343.25	281.48
	56.76	294.51	276.1	227.96				56.76	210.33	335.43	283.04
	56.88	290.97	273.27	234.33				56.88	209.54	332.3	284.61
	57	295.22	274.69	233.62				57	207.98	334.65	288.52
	57.12	293.8	282.47	227.25				57.12	194.69	327.61	300.24
	57.24	288.14	276.1	216.63				57.24	204.07	328.39	293.99
	57.36	290.97	264.07	223.71				57.36	193.91	339.34	300.24
	57.48	292.38	266.9	232.92				57.48	196.25	331.52	291.64
	57.6	283.18	269.02	236.46				57.6	196.25	328.39	294.77
	57.72	285.31	274.69	230.09				57.72	190.78	330.74	291.64
	57.84	286.72	283.89	219.47				57.84	192.34	329.17	291.64
	57.96	281.06	280.35	227.25				57.96	200.94	325.26	302.59
	58.08	286.01	278.23	239.29				58.08	200.16	329.17	293.21
	58.2	275.39	273.27	242.83				58.2	190.78	325.26	290.08
	58.32	279.64	265.48	237.16				58.32	205.64	336.99	293.21
	58.44	281.77	272.56	231.5				58.44	202.51	345.59	290.08
	58.56	288.85	265.48	230.79				58.56	200.94	340.9	301.03
	58.68	283.89	272.56	235.75				58.68	195.47	336.21	304.15
	58.8	285.31	276.81	236.46				58.8	196.25	324.48	301.03
	58.92	278.23	276.1	232.92				58.92	192.34	333.86	299.46
	59.04	268.31	276.81	237.16				59.04	197.03	347.16	303.37
	59.16	258.4	281.06	226.55				59.16	189.22	327.61	296.33
	59.28	273.27	284.6	235.75				59.28	190	319.79	308.06
	59.4	273.27	290.26	232.92				59.4	203.29	332.3	311.19
	59.52	278.93	290.26	238.58				59.52	197.82	335.43	308.84
	59.64	275.39	276.1	238.58				59.64	190.78	340.12	299.46
	59.76	272.56	298.05	232.21				59.76	183.74	333.86	313.54
	59.88	274.69	289.55	242.12				59.88	193.13	337.77	301.81
	60	282.47	291.68	240.7				60	192.34	332.3	317.44
	60.12	292.38	278.23	239.29				60.12	199.38	340.9	315.88
	60.24	282.47	290.97	248.49				60.24	201.73	336.99	319.79
	60.36	278.93	290.26	249.2				60.36	193.13	335.43	311.19
	60.48	286.72	289.55	240.7				60.48	203.29	329.17	315.1
	60.6	289.55	290.97	237.16				60.6	203.29	326.83	309.63
	60.72	281.77	295.92	235.04				60.72	201.73	327.61	314.32
	60.84	279.64	287.43	237.16				60.84	193.13	329.17	314.32
	60.96	278.23	285.31	239.29				60.96	195.47	334.65	313.54
	61.08	291.68	284.6	242.83				61.08	201.73	338.56	317.44
	61.2	287.43	290.26	248.49				61.2	204.85	327.61	316.66
	61.32	281.06	289.55	244.95				61.32	198.6	336.99	311.19
	61.44	276.1	290.97	241.41				61.44	204.85	339.34	319.01
	61.56	273.27	288.85	238.58				61.56	200.94	343.25	325.26
	61.68	287.43	298.76	246.37				61.68	198.6	335.43	322.14
	61.8	291.68	299.46	236.46				61.8	192.34	336.21	315.88
	61.92	288.14	300.17	244.24				61.92	202.51	340.9	318.23
	62.04	288.85	293.8	252.74				62.04	202.51	340.12	318.23
	62.16	286.01	301.59	244.95				62.16	209.54	353.41	322.14
	62.28	286.72	297.34	237.87				62.28	214.24	361.23	315.88
	62.4	288.85	294.51	242.83				62.4	204.07	344.81	315.1
	62.52	283.89	293.8	236.46				62.52	286.95	333.08	316.66
	62.64	288.14	298.76	230.79				62.64	337.77	337.77	317.44
	62.76	295.22	300.17	232.21				62.76	214.24	343.25	321.35
	62.88	298.05	294.51	240.7				62.88	199.38	346.37	312.75
	63	300.17	290.26	236.46				63	200.16	333.08	315.88
	63.12	290.26	295.22	253.45				63.12	196.25	337.77	315.88
	63.24	283.18	283.89	252.03				63.24	203.29	334.65	318.23
	63.36	287.43	295.22	254.16				63.36	201.73	336.21	316.66
	63.48	285.31	300.17	256.28				63.48	207.2	347.16	311.19
	63.6	294.51	293.09	254.16				63.6	209.54	357.32	317.44
	63.72	290.97	298.76	256.28				63.72	193.13	355.76	319.79
	63.84	282.47	303	247.78				63.84	188.43	349.5	327.61
	63.96	284.6	306.54	253.45				63.96	198.6	354.98	315.88
	64.08	283.18	310.08	251.32				64.08	211.11	352.63	306.5
	64.2	281.77	313.62	246.37				64.2	207.98	342.47	304.15
	64.32	292.38	309.38	258.4				64.32	199.38	349.5	309.63
	64.44	280.35	309.38	260.53				64.44	190	347.16	315.1
	64.56	283.18	313.62	262.65				64.56	191.56	340.9	316.66
	64.68	293.8	315.04	252.74				64.68	206.42	350.28	311.19
	64.8	291.68	308.67	256.28				64.8	209.54	351.85	312.75
	64.92	287.43	313.62	256.28				64.92	189.22	361.23	318.23
	65.04	286.72	309.38	266.19				65.04	194.69	346.37	321.35
	65.16	271.15	303.71	256.28				65.16	203.29	342.47	326.83
	65.28	283.89	319.29	254.86				65.28	209.54	342.47	325.26
	65.4	288.85	320	257.7				65.4	202.51	353.41	322.14
	65.52	278.23	317.87	251.32				65.52	207.98	369.05	314.32
	65.64	282.47	307.25	266.19				65.64	193.13	360.45	296.33
	65.76	285.31	314.33	253.45				65.76	205.64	355.76	301.81
	65.88	294.51	321.41	269.02				65.88	193.13	358.88	322.92
	66	291.68	317.16	268.31				66	197.82	351.85	329.17
	66.12	290.97	318.58	261.24				66.12	210.33	358.1	322.14
	66.24	295.92	316.46	252.03				66.24	206.42	360.45	312.75
	66.36	296.63	314.33	259.11				66.36	197.82	358.1	310.41
	66.48	294.51	320.7	251.32				66.48	194.69	359.67	315.88
	66.6	286.72	312.92	261.94				66.6	204.07	362.01	327.61
	66.72	288.85	314.33	259.11				66.72	211.89	358.88	327.61
	66.84	293.09	326.37	247.08				66.84	200.16	354.19	330.74
	66.96	282.47	314.33	256.99				66.96	212.67	351.85	316.66
	67.08	275.39	312.21	259.82				67.08	211.89	372.18	320.57
	67.2	282.47	320	266.19				67.2	193.13	372.18	320.57
	67.32	278.23	324.95	254.16				67.32	200.94	372.96	326.83
	67.44	273.27	312.92	256.28				67.44	200.94	381.56	318.23
	67.56	287.43	312.92	261.94				67.56	200.16	360.45	326.05
	67.68	284.6	312.21	277.52				67.68	211.11	361.23	326.83
	67.8	282.47	316.46	272.56				67.8	205.64	369.83	336.21
	67.92	290.26	314.33	261.94				67.92	207.2	380.78	344.03
	68.04	301.59	310.08	271.15				68.04	203.29	370.61	336.21
	68.16	290.26	317.16	271.85				68.16	198.6	365.14	338.56
	68.28	288.85	318.58	269.73				68.28	198.6	363.58	334.65
	68.4	297.34	317.16	272.56				68.4	204.07	367.49	342.47
	68.52	305.84	310.79	271.85				68.52	198.6	364.36	340.12
	68.64	295.92	310.79	284.6				68.64	197.82	369.83	344.03
	68.76	285.31	301.59	281.06				68.76	209.54	358.1	339.34
	68.88	290.97	309.38	273.98				68.88	211.11	369.05	340.12
	69	298.05	314.33	283.18				69	207.2	373.74	339.34
	69.12	281.06	324.95	275.39				69.12	203.29	378.43	333.86
	69.24	283.18	320	286.72				69.24	202.51	372.18	330.74
	69.36	293.09	322.83	288.14				69.36	205.64	360.45	329.96
	69.48	292.38	316.46	277.52				69.48	207.98	362.79	321.35
	69.6	289.55	312.92	278.23				69.6	198.6	377.65	327.61
	69.72	283.18	304.42	280.35				69.72	188.43	372.96	347.94
	69.84	288.85	309.38	289.55				69.84	200.16	364.36	361.23
	69.96	284.6	310.79	286.01				69.96	211.89	367.49	357.32
	70.08	292.38	312.92	288.14				70.08	200.94	372.18	346.37
	70.2	294.51	310.79	290.97				70.2	209.54	373.74	340.12
	70.32	298.05	308.67	288.85				70.32	204.07	375.3	344.81
	70.44	293.8	306.54	285.31				70.44	195.47	370.61	344.81
	70.56	310.08	315.75	286.72				70.56	211.89	369.83	340.9
	70.68	307.96	305.84	283.89				70.68	201.73	369.05	336.21
	70.8	303.71	317.16	278.93				70.8	200.16	372.18	350.28
	70.92	294.51	324.24	293.8				70.92	193.91	379.21	349.5
	71.04	287.43	318.58	290.26				71.04	195.47	362.79	355.76
	71.16	294.51	320	298.05				71.16	190	368.27	358.1
	71.28	297.34	320.7	283.89				71.28	200.16	367.49	356.54
	71.4	298.76	314.33	284.6				71.4	206.42	374.52	354.19
	71.52	293.09	318.58	274.69				71.52	204.85	370.61	351.85
	71.64	302.3	324.95	281.77				71.64	197.03	374.52	354.19
	71.76	297.34	327.07	288.14				71.76	197.03	377.65	365.14
	71.88	298.05	324.95	286.72				71.88	190.78	384.69	351.85
	72	289.55	320.7	292.38				72	204.07	380	352.63
	72.12	300.17	315.04	298.05				72.12	204.07	373.74	344.81
	72.24	293.8	326.37	289.55				72.24	204.07	383.91	355.76
	72.36	294.51	329.91	291.68				72.36	197.82	368.27	346.37
	72.48	298.76	326.37	303				72.48	199.38	363.58	357.32
	72.6	286.72	322.83	293.8				72.6	193.91	367.49	349.5
	72.72	300.88	319.29	303				72.72	200.16	369.83	346.37
	72.84	305.13	325.66	296.63				72.84	193.91	378.43	351.07
	72.96	315.04	317.87	298.76				72.96	202.51	375.3	359.67
	73.08	292.38	319.29	298.76				73.08	197.03	374.52	363.58
	73.2	287.43	332.03	295.92				73.2	202.51	367.49	365.92
	73.32	281.77	327.07	301.59				73.32	201.73	367.49	358.1
	73.44	293.09	324.24	303.71				73.44	210.33	365.14	345.59
	73.56	293.09	324.24	298.05				73.56	216.58	367.49	350.28
	73.68	300.88	332.03	300.17				73.68	209.54	364.36	352.63
	73.8	301.59	332.03	292.38				73.8	202.51	359.67	354.98
	73.92	304.42	336.99	295.22				73.92	209.54	365.92	354.98
	74.04	305.84	343.36	306.54				74.04	215.02	371.39	360.45
	74.16	309.38	320	310.08				74.16	215.8	373.74	365.14
	74.28	302.3	319.29	313.62				74.28	210.33	373.74	368.27
	74.4	300.17	318.58	300.88				74.4	213.45	368.27	372.18
	74.52	293.8	325.66	302.3				74.52	209.54	363.58	365.14
	74.64	294.51	321.41	310.79				74.64	201.73	364.36	369.83
	74.76	297.34	334.15	312.21				74.76	211.11	374.52	377.65
	74.88	298.76	325.66	307.96				74.88	216.58	372.18	366.7
	75	301.59	328.49	314.33				75	217.36	379.21	372.18
	75.12	299.46	324.95	316.46				75.12	211.89	372.96	372.96
	75.24	313.62	329.91	318.58				75.24	210.33	376.87	363.58
	75.36	315.75	337.69	318.58				75.36	218.15	367.49	369.83
	75.48	311.5	329.91	311.5				75.48	216.58	369.83	371.39
	75.6	298.05	333.45	304.42				75.6	212.67	372.18	365.14
	75.72	318.58	327.78	317.16				75.72	204.07	357.32	362.01
	75.84	318.58	333.45	312.21				75.84	207.98	369.83	369.05
	75.96	324.95	339.82	311.5				75.96	207.98	348.72	367.49
	76.08	313.62	336.28	310.08				76.08	205.64	370.61	366.7
	76.2	312.92	332.03	312.92				76.2	211.11	376.09	365.14
	76.32	318.58	325.66	309.38				76.32	215.02	371.39	356.54
	76.44	310.79	321.41	318.58				76.44	203.29	368.27	360.45
	76.56	308.67	327.78	325.66				76.56	204.85	372.18	350.28
	76.68	303	323.53	314.33				76.68	213.45	372.96	350.28
	76.8	303.71	320	315.04				76.8	205.64	368.27	354.98
	76.92	307.96	315.04	318.58				76.92	195.47	375.3	358.1
	77.04	307.96	314.33	332.03				77.04	209.54	365.92	365.92
	77.16	304.42	323.53	332.03				77.16	217.36	364.36	370.61
	77.28	304.42	327.07	322.83				77.28	217.36	375.3	364.36
	77.4	303	327.78	312.92				77.4	215.8	370.61	360.45
	77.52	310.79	328.49	328.49				77.52	207.98	369.05	365.92
	77.64	310.79	339.11	325.66				77.64	211.89	365.14	369.05
	77.76	311.5	334.86	325.66				77.76	214.24	367.49	365.14
	77.88	306.54	333.45	327.07				77.88	211.11	360.45	364.36
	78	302.3	343.36	340.53				78	215.8	369.83	358.88
	78.12	301.59	339.82	344.77				78.12	211.11	362.79	351.07
	78.24	317.16	334.15	335.57				78.24	205.64	372.18	349.5
	78.36	322.83	342.65	332.03				78.36	204.85	370.61	347.94
	78.48	318.58	339.11	325.66				78.48	215.8	369.83	366.7
	78.6	325.66	334.15	330.61				78.6	225.18	377.65	370.61
	78.72	322.12	344.07	330.61				78.72	212.67	380	372.18
	78.84	322.83	342.65	324.24				78.84	211.89	372.96	362.79
	78.96	311.5	329.91	325.66				78.96	205.64	354.19	361.23
	79.08	310.08	325.66	321.41				79.08	205.64	344.03	362.01
	79.2	300.17	332.74	324.24				79.2	219.71	352.63	374.52
	79.32	312.92	339.82	330.61				79.32	217.36	363.58	371.39
	79.44	322.83	350.44	329.2				79.44	221.27	352.63	379.21
	79.56	310.79	349.02	324.95				79.56	218.15	359.67	376.87
	79.68	309.38	338.4	315.75				79.68	206.42	361.23	378.43
	79.8	310.08	329.91	332.74				79.8	206.42	372.18	378.43
	79.92	306.54	334.15	329.91				79.92	211.11	369.83	381.56
	80.04	319.29	349.02	329.91				80.04	211.11	359.67	380.78
	80.16	312.92	341.94	332.74				80.16	201.73	363.58	368.27
	80.28	323.53	340.53	339.82				80.28	211.89	357.32	380.78
	80.4	321.41	341.94	339.11				80.4	208.76	351.07	368.27
	80.52	316.46	330.61	339.82				80.52	203.29	350.28	375.3
	80.64	309.38	343.36	334.15				80.64	216.58	343.25	372.96
	80.76	310.08	348.31	327.78				80.76	218.93	351.85	361.23
	80.88	319.29	339.11	330.61				80.88	215.8	346.37	374.52
	81	319.29	332.74	344.77				81	215.8	348.72	374.52
	81.12	310.79	342.65	339.82				81.12	203.29	348.72	369.05
	81.24	298.05	346.19	336.99				81.24	207.98	348.72	360.45
	81.36	300.88	347.61	336.28				81.36	212.67	353.41	361.23
	81.48	309.38	348.31	343.36				81.48	211.89	340.12	361.23
	81.6	306.54	334.86	347.61				81.6	214.24	344.03	372.96
	81.72	316.46	335.57	349.02				81.72	204.07	349.5	369.05
	81.84	303.71	336.99	355.39				81.84	204.85	347.94	360.45
	81.96	302.3	345.48	351.15				81.96	201.73	360.45	368.27
	82.08	303	342.65	354.68				82.08	205.64	377.65	373.74
	82.2	307.25	343.36	363.18				82.2	206.42	361.23	365.14
	82.32	313.62	336.99	363.89				82.32	215.02	354.19	360.45
	82.44	310.08	342.65	360.35				82.44	213.45	347.94	364.36
	82.56	314.33	342.65	355.39				82.56	207.98	340.9	372.18
	82.68	309.38	344.77	346.19				82.68	200.94	328.39	359.67
	82.8	305.13	341.94	351.15				82.8	211.11	330.74	363.58
	82.92	317.87	344.77	346.19				82.92	210.33	329.96	373.74
	83.04	312.92	353.98	344.07				83.04	213.45	340.12	377.65
	83.16	300.88	364.6	339.82				83.16	210.33	340.9	367.49
	83.28	311.5	354.68	351.85				83.28	215.8	344.03	355.76
	83.4	311.5	364.6	353.27				83.4	206.42	351.85	358.1
	83.52	303.71	363.18	346.19				83.52	199.38	353.41	364.36
	83.64	299.46	356.81	346.19				83.64	215.02	362.01	365.14
	83.76	309.38	346.9	349.73				83.76	210.33	373.74	364.36
	83.88	312.92	349.73	352.56				83.88	214.24	358.1	373.74
	84	314.33	352.56	344.77				84	209.54	355.76	369.05
	84.12	307.25	366.01	356.1				84.12	200.16	363.58	370.61
	84.24	296.63	363.89	353.98				84.24	204.07	356.54	369.05
	84.36	314.33	356.1	354.68				84.36	212.67	364.36	376.09
	84.48	312.21	356.81	363.89				84.48	221.27	364.36	383.12
	84.6	304.42	352.56	366.72				84.6	221.27	351.85	375.3
	84.72	307.96	349.02	351.85				84.72	225.18	361.23	382.34
	84.84	315.04	351.15	359.64				84.84	221.27	363.58	385.47
	84.96	315.75	349.02	368.84				84.96	206.42	371.39	387.81
	85.08	310.79	354.68	360.35				85.08	215.8	362.01	380
	85.2	307.25	364.6	356.81				85.2	220.49	366.7	383.12
	85.32	315.04	365.3	346.19				85.32	218.15	365.92	386.25
	85.44	309.38	363.18	355.39				85.44	223.62	364.36	380
	85.56	314.33	351.15	349.02				85.56	219.71	366.7	388.6
	85.68	307.96	363.18	360.35				85.68	218.93	366.7	396.42
	85.8	303	370.97	362.47				85.8	225.18	371.39	397.98
	85.92	309.38	359.64	358.93				85.92	222.84	366.7	397.98
	86.04	321.41	342.65	345.48				86.04	220.49	380.78	401.89
	86.16	308.67	355.39	349.02				86.16	211.11	378.43	394.85
	86.28	310.79	351.85	366.01				86.28	218.93	376.87	375.3
	86.4	319.29	356.81	372.38				86.4	227.53	379.21	386.25
	86.52	312.92	344.77	368.14				86.52	232.22	372.96	387.81
	86.64	320	346.9	370.26				86.64	238.47	376.87	374.52
	86.76	328.49	354.68	375.22				86.76	229.87	380	380
	86.88	315.75	351.85	368.84				86.88	220.49	385.47	378.43
	87	316.46	351.15	377.34				87	227.53	365.92	371.39
	87.12	313.62	353.27	368.84				87.12	229.87	370.61	383.91
	87.24	308.67	370.26	374.51				87.24	231.44	373.74	388.6
	87.36	324.95	364.6	363.89				87.36	229.09	372.96	393.29
	87.48	328.49	367.43	377.34				87.48	225.18	366.7	399.54
	87.6	322.12	366.72	380.88				87.6	218.15	365.92	389.38
	87.72	310.79	366.72	358.93				87.72	223.62	355.76	390.94
	87.84	323.53	364.6	368.14				87.84	231.44	369.83	382.34
	87.96	326.37	358.93	363.89				87.96	224.4	379.21	397.98
	88.08	329.2	354.68	366.01				88.08	221.27	376.87	399.54
	88.2	324.24	352.56	363.89				88.2	223.62	371.39	391.72
	88.32	314.33	360.35	369.55				88.32	212.67	370.61	390.94
	88.44	315.75	349.02	366.72				88.44	225.96	362.79	390.16
	88.56	324.95	353.27	373.09				88.56	236.13	369.05	377.65
	88.68	332.74	363.89	377.34				88.68	240.82	372.18	389.38
	88.8	333.45	345.48	373.09				88.8	237.69	381.56	377.65
	88.92	332.74	343.36	375.92				88.92	229.09	362.01	376.87
	89.04	327.07	356.81	371.68				89.04	234.57	364.36	383.12
	89.16	322.12	368.14	367.43				89.16	231.44	369.83	380.78
	89.28	337.69	362.47	362.47				89.28	230.66	375.3	380.78
	89.4	336.99	359.64	375.22				89.4	231.44	376.87	381.56
	89.52	330.61	360.35	372.38				89.52	214.24	388.6	384.69
	89.64	332.03	370.97	370.97				89.64	221.27	390.16	382.34
	89.76	342.65	379.46	372.38				89.76	215.02	379.21	391.72
	89.88	336.99	379.46	368.84				89.88	222.06	372.96	380
	90	339.82	369.55	366.72				90	223.62	375.3	375.3
	90.12	336.99	363.18	371.68				90.12	225.18	383.12	376.87
	90.24	334.86	367.43	377.34				90.24	222.84	388.6	372.96
	90.36	346.9	375.22	378.76				90.36	219.71	383.12	382.34
	90.48	332.74	366.72	384.42				90.48	215.02	378.43	383.12
	90.6	326.37	370.26	377.34				90.6	219.71	383.12	376.87
	90.72	335.57	368.84	376.63				90.72	228.31	376.87	376.09
	90.84	331.32	363.89	379.46				90.84	225.18	379.21	378.43
	90.96	327.07	374.51	380.17				90.96	216.58	391.72	391.72
	91.08	322.12	371.68	378.05				91.08	215.02	388.6	385.47
	91.2	317.87	364.6	384.42				91.2	218.93	384.69	379.21
	91.32	314.33	376.63	377.34				91.32	225.96	370.61	379.21
	91.44	317.16	367.43	384.42				91.44	228.31	372.18	388.6
	91.56	324.24	366.72	389.37				91.56	222.06	370.61	382.34
	91.68	324.24	372.38	376.63				91.68	224.4	370.61	386.25
	91.8	314.33	377.34	377.34				91.8	217.36	387.03	389.38
	91.92	321.41	368.84	378.76				91.92	215.02	387.81	390.16
	92.04	331.32	363.89	389.37				92.04	231.44	390.94	390.94
	92.16	334.15	359.64	401.41				92.16	226.75	383.91	394.85
	92.28	325.66	370.26	392.91				92.28	217.36	388.6	396.42
	92.4	331.32	378.76	383				92.4	209.54	376.87	393.29
	92.52	331.32	369.55	388.67				92.52	214.24	376.09	406.58
	92.64	334.15	368.14	393.62				92.64	220.49	374.52	394.85
	92.76	332.03	370.97	389.37				92.76	233	379.21	405.02
	92.88	316.46	372.38	385.83				92.88	223.62	372.18	408.93
	93	323.53	367.43	395.04				93	222.06	362.01	406.58
	93.12	320.7	371.68	392.91				93.12	214.24	368.27	405.8
	93.24	311.5	367.43	397.16				93.24	221.27	373.74	408.93
	93.36	317.87	372.38	402.12				93.36	228.31	372.18	406.58
	93.48	315.75	366.72	390.08				93.48	215.02	383.91	410.49
	93.6	330.61	371.68	409.2				93.6	228.31	365.92	397.2
	93.72	319.29	369.55	399.99				93.72	215.02	368.27	406.58
	93.84	320	380.88	399.29				93.84	204.85	375.3	401.89
	93.96	312.92	382.3	393.62				93.96	205.64	383.12	407.36
	94.08	317.16	393.62	403.53				94.08	217.36	380.78	415.18
	94.2	321.41	388.67	399.29				94.2	223.62	375.3	406.58
	94.32	329.2	387.25	407.07				94.32	215.02	376.87	400.32
	94.44	331.32	394.33	390.08				94.44	213.45	369.05	394.85
	94.56	332.03	392.91	402.12				94.56	220.49	372.18	405.02
	94.68	338.4	383.71	403.53				94.68	216.58	369.05	412.05
	94.8	338.4	385.83	397.87				94.8	223.62	376.87	415.96
	94.92	345.48	378.05	415.57				94.92	211.89	383.91	408.14
	95.04	336.99	371.68	406.37				95.04	217.36	387.03	395.63
	95.16	332.74	385.83	394.33				95.16	211.89	381.56	398.76
	95.28	334.15	393.62	392.21				95.28	215.02	382.34	396.42
	95.4	329.91	382.3	396.45				95.4	215.8	380.78	401.11
	95.52	336.28	385.13	407.07				95.52	218.15	377.65	401.89
	95.64	340.53	378.05	415.57				95.64	222.06	379.21	419.87
	95.76	340.53	378.76	415.57				95.76	226.75	374.52	419.09
	95.88	336.28	375.92	410.61				95.88	217.36	356.54	406.58
	96	333.45	368.14	409.2				96	220.49	372.18	420.65
	96.12	346.19	379.46	421.23				96.12	211.11	380.78	414.4
	96.24	346.19	380.88	426.9				96.24	223.62	372.18	398.76
	96.36	343.36	380.88	413.45				96.36	217.36	369.05	405.8
	96.48	341.94	387.25	409.2				96.48	217.36	376.87	411.27
	96.6	340.53	387.25	409.91				96.6	227.53	373.74	395.63
	96.72	348.31	380.88	420.52				96.72	214.24	376.87	399.54
	96.84	358.93	373.8	426.19				96.84	222.06	376.87	397.2
	96.96	343.36	375.22	419.82				96.96	216.58	380	394.07
	97.08	329.91	371.68	422.65				97.08	220.49	373.74	404.23
	97.2	346.19	373.09	419.11				97.2	230.66	369.05	396.42
	97.32	342.65	384.42	420.52				97.32	227.53	366.7	408.14
	97.44	337.69	383.71	412.03				97.44	225.96	362.79	402.67
	97.56	328.49	375.22	422.65				97.56	218.15	353.41	398.76
	97.68	337.69	368.14	421.23				97.68	215.02	367.49	403.45
	97.8	334.86	362.47	410.61				97.8	219.71	377.65	391.72
	97.92	329.2	363.89	416.28				97.92	239.26	372.96	388.6
	98.04	329.91	370.97	422.65				98.04	225.18	380	392.51
	98.16	338.4	399.29	424.77				98.16	214.24	385.47	403.45
	98.28	346.9	383.71	419.82				98.28	229.87	377.65	408.14
	98.4	349.02	364.6	415.57				98.4	215.02	391.72	401.89
	98.52	339.82	375.22	415.57				98.52	204.85	391.72	418.31
	98.64	338.4	383	412.74				98.64	218.93	386.25	416.74
	98.76	332.74	387.25	404.95				98.76	222.84	374.52	419.87
	98.88	349.73	375.92	416.98				98.88	218.15	381.56	421.44
	99	342.65	375.92	403.53				99	217.36	384.69	414.4
	99.12	341.23	404.24	422.65				99.12	211.11	393.29	415.18
	99.24	340.53	403.53	420.52				99.24	215.02	382.34	408.14
	99.36	336.28	392.91	418.4				99.36	232.22	368.27	400.32
	99.48	324.95	382.3	416.28				99.48	224.4	370.61	410.49
	99.6	327.07	387.25	423.36				99.6	219.71	379.21	409.71
	99.72	337.69	392.91	417.69				99.72	210.33	386.25	414.4
	99.84	329.91	382.3	433.27				99.84	213.45	390.94	414.4
	99.96	339.11	383.71	429.73				99.96	229.09	383.91	408.93
	100.08	332.03	393.62	425.48				100.08	222.84	375.3	419.87
	100.2	328.49	378.05	424.77				100.2	221.27	380	405.02
	100.32	334.86	395.04	416.28				100.32	216.58	371.39	409.71
	100.44	348.31	395.75	424.77				100.44	212.67	381.56	417.53
	100.56	350.44	384.42	423.36				100.56	219.71	382.34	435.51
	100.68	345.48	389.37	437.52				100.68	218.93	368.27	419.87
	100.8	339.82	387.96	429.73				100.8	219.71	372.18	428.47
	100.92	341.23	392.91	426.19				100.92	219.71	359.67	413.62
	101.04	339.82	392.91	417.69				101.04	213.45	366.7	404.23
	101.16	339.82	395.04	417.69				101.16	211.89	375.3	410.49
	101.28	346.9	393.62	424.06				101.28	224.4	367.49	413.62
	101.4	349.73	387.96	426.19				101.4	217.36	376.09	420.65
	101.52	351.85	396.45	419.82				101.52	218.93	369.83	419.87
	101.64	353.98	404.24	416.98				101.64	219.71	383.91	416.74
	101.76	355.39	407.07	414.86				101.76	210.33	372.96	419.87
	101.88	351.15	414.86	423.36				101.88	209.54	365.14	422.22
	102	345.48	419.11	417.69				102	212.67	368.27	423
	102.12	351.85	408.49	430.44				102.12	207.2	374.52	440.2
	102.24	363.89	404.24	423.36				102.24	195.47	375.3	427.69
	102.36	363.89	426.19	429.02				102.36	196.25	361.23	434.73
	102.48	361.76	408.49	429.02				102.48	203.29	371.39	434.73
	102.6	353.27	402.12	440.35				102.6	204.85	370.61	436.29
	102.72	362.47	406.37	433.27				102.72	211.11	376.09	430.82
	102.84	367.43	415.57	433.98				102.84	219.71	362.79	415.96
	102.96	360.35	408.49	445.3				102.96	215.02	369.83	408.93
	103.08	365.3	394.33	436.81				103.08	211.11	371.39	421.44
	103.2	365.3	386.54	439.64				103.2	203.29	376.87	405.8
	103.32	355.39	383.71	444.6				103.32	219.71	376.87	407.36
	103.44	352.56	390.08	448.13				103.44	219.71	381.56	406.58
	103.56	363.89	421.23	448.13				103.56	224.4	378.43	408.14
	103.68	357.52	406.37	437.52				103.68	213.45	373.74	422.22
	103.8	363.18	407.07	445.3				103.8	212.67	380.78	425.34
	103.92	363.18	408.49	435.39				103.92	203.29	371.39	412.83
	104.04	371.68	409.2	419.82				104.04	205.64	381.56	432.38
	104.16	367.43	406.37	424.06				104.16	208.76	378.43	438.64
	104.28	356.81	408.49	426.19				104.28	215.8	386.25	437.07
	104.4	351.85	403.53	435.39				104.4	201.73	377.65	438.64
	104.52	357.52	402.83	432.56				104.52	207.98	379.21	428.47
	104.64	357.52	406.37	429.73				104.64	211.89	383.12	425.34
	104.76	354.68	407.78	431.14				104.76	216.58	384.69	434.73
	104.88	361.76	393.62	429.73				104.88	224.4	381.56	438.64
	105	361.76	390.08	429.73				105	220.49	380	430.82
	105.12	351.15	392.91	433.27				105.12	202.51	371.39	437.07
	105.24	344.77	411.32	445.3				105.24	222.84	351.85	426.91
	105.36	347.61	407.07	448.13				105.36	217.36	347.16	427.69
	105.48	349.73	400.7	441.76				105.48	210.33	347.94	410.49
	105.6	347.61	400.7	433.98				105.6	211.89	354.19	412.05
	105.72	361.06	399.29	423.36				105.72	214.24	350.28	416.74
	105.84	363.89	409.2	441.76				105.84	207.98	340.9	419.09
	105.96	355.39	429.73	441.06				105.96	211.89	336.21	423
	106.08	355.39	419.11	434.68				106.08	211.11	350.28	423
	106.2	357.52	421.94	428.31				106.2	218.15	358.88	437.86
	106.32	351.15	412.03	441.06				106.32	205.64	369.05	440.98
	106.44	347.61	415.57	450.97				106.44	214.24	373.74	440.98
	106.56	341.23	416.98	446.72				106.56	200.16	367.49	439.42
	106.68	359.64	414.15	432.56				106.68	208.76	374.52	441.76
	106.8	361.76	409.2	448.13				106.8	226.75	361.23	426.13
	106.92	349.02	405.66	445.3				106.92	227.53	369.83	439.42
	107.04	356.81	412.03	455.92				107.04	223.62	372.18	420.65
	107.16	349.73	407.07	441.06				107.16	225.96	369.05	439.42
	107.28	347.61	399.99	440.35				107.28	220.49	360.45	426.13
	107.4	361.76	404.95	445.3				107.4	222.06	364.36	423.78
	107.52	358.93	414.15	455.92				107.52	217.36	364.36	438.64
	107.64	377.34	420.52	455.92				107.64	212.67	351.85	426.13
	107.76	361.06	420.52	446.72				107.76	220.49	346.37	414.4
	107.88	353.98	419.11	447.43				107.88	223.62	360.45	427.69
	108	357.52	420.52	444.6				108	211.89	376.87	443.33
	108.12	368.14	416.98	448.13				108.12	207.2	381.56	440.2
	108.24	373.09	421.23	461.59				108.24	212.67	379.21	438.64
	108.36	361.06	414.15	453.8				108.36	215.8	386.25	433.95
	108.48	353.98	409.91	445.3				108.48	219.71	385.47	423.78
	108.6	351.85	410.61	442.47				108.6	215.02	390.16	429.25
	108.72	361.06	419.11	443.18				108.72	222.84	380.78	423.78
	108.84	376.63	417.69	446.72				108.84	223.62	383.91	443.33
	108.96	357.52	419.82	446.01				108.96	220.49	369.05	440.2
	109.08	356.81	404.95	454.51				109.08	217.36	365.92	425.34
	109.2	356.1	393.62	457.34				109.2	218.93	371.39	439.42
	109.32	358.22	402.83	453.09				109.32	229.87	383.12	437.07
	109.44	355.39	414.15	455.21				109.44	223.62	380.78	423.78
	109.56	361.06	409.2	457.34				109.56	221.27	376.09	422.22
	109.68	368.14	411.32	458.75				109.68	228.31	365.14	418.31
	109.8	373.8	404.95	449.55				109.8	233.78	366.7	420.65
	109.92	370.26	412.03	448.84				109.92	221.27	380	427.69
	110.04	381.59	410.61	447.43				110.04	225.96	390.94	436.29
	110.16	378.05	409.91	448.13				110.16	229.09	391.72	439.42
	110.28	379.46	418.4	463.71				110.28	228.31	381.56	445.67
	110.4	376.63	422.65	452.38				110.4	229.09	375.3	430.82
	110.52	373.09	412.03	446.72				110.52	225.18	385.47	441.76
	110.64	373.09	424.77	460.17				110.64	223.62	390.16	443.33
	110.76	369.55	424.77	451.67				110.76	216.58	397.2	448.8
	110.88	367.43	426.19	438.22				110.88	229.87	401.89	444.89
	111	371.68	424.06	453.09				111	241.6	390.94	443.33
	111.12	359.64	428.31	458.75				111.12	226.75	375.3	424.56
	111.24	358.93	414.86	450.26				111.24	233.78	377.65	429.25
	111.36	352.56	421.23	450.97				111.36	230.66	386.25	448.02
	111.48	353.27	430.44	450.97				111.48	229.09	397.98	442.55
	111.6	356.1	424.77	453.09				111.6	227.53	394.85	438.64
	111.72	368.84	416.28	446.01				111.72	228.31	389.38	433.95
	111.84	366.72	411.32	443.18				111.84	231.44	380.78	432.38
	111.96	373.09	403.53	442.47				111.96	230.66	383.91	455.84
	112.08	356.81	414.86	454.51				112.08	233.78	379.21	458.18
	112.2	363.18	430.44	448.84				112.2	226.75	373.74	442.55
	112.32	357.52	429.02	448.13				112.32	231.44	388.6	440.2
	112.44	349.02	412.74	444.6				112.44	225.96	390.16	433.95
	112.56	368.84	413.45	447.43				112.56	230.66	388.6	437.86
	112.68	369.55	426.9	448.84				112.68	230.66	392.51	442.55
	112.8	360.35	416.98	458.05				112.8	233.78	392.51	448.8
	112.92	358.93	423.36	547.96				112.92	222.06	396.42	443.33
	113.04	341.94	421.94	599.64				113.04	216.58	400.32	442.55
	113.16	332.03	426.19	472.91				113.16	223.62	396.42	444.11
	113.28	340.53	407.07	465.13				113.28	229.87	384.69	445.67
	113.4	338.4	404.95	472.21				113.4	225.18	387.81	448.02
	113.52	341.94	399.99	468.67				113.52	236.13	387.81	450.37
	113.64	358.22	397.16	465.13				113.64	223.62	394.07	454.27
	113.76	363.89	406.37	450.97				113.76	221.27	390.16	448.02
	113.88	363.18	402.12	462.29				113.88	236.91	397.2	440.98
	114	358.22	412.74	441.76				114	221.27	393.29	455.84
	114.12	361.76	414.15	450.97				114.12	229.09	395.63	462.09
	114.24	358.93	415.57	451.67				114.24	231.44	397.2	444.89
	114.36	364.6	424.06	446.72				114.36	233.78	394.85	466
	114.48	353.98	416.28	462.29				114.48	225.18	382.34	462.88
	114.6	338.4	414.15	456.63				114.6	226.75	392.51	451.93
	114.72	341.23	422.65	457.34				114.72	232.22	404.23	444.11
	114.84	336.28	431.85	462.29				114.84	229.87	411.27	441.76
	114.96	344.07	425.48	472.21				114.96	225.96	408.14	450.37
	115.08	339.82	414.15	483.53				115.08	235.35	397.98	448.8
	115.2	348.31	399.99	471.5				115.2	225.18	405.02	437.07
	115.32	346.9	404.24	467.25				115.32	222.84	390.94	446.46
	115.44	340.53	411.32	467.25				115.44	235.35	392.51	437.07
	115.56	347.61	422.65	466.54				115.56	230.66	397.2	435.51
	115.68	354.68	415.57	467.25				115.68	225.96	382.34	454.27
	115.8	356.1	414.15	479.99				115.8	215.8	397.98	446.46
	115.92	350.44	415.57	467.96				115.92	223.62	400.32	443.33
	116.04	344.07	413.45	467.96				116.04	233.78	398.76	445.67
	116.16	330.61	421.94	460.88				116.16	238.47	379.21	444.11
	116.28	339.82	423.36	469.37				116.28	225.18	374.52	445.67
	116.4	332.74	429.02	466.54				116.4	235.35	387.81	442.55
	116.52	334.15	434.68	466.54				116.52	236.91	390.16	437.07
	116.64	341.23	438.22	480.7				116.64	233.78	384.69	441.76
	116.76	352.56	424.77	479.28				116.76	228.31	386.25	436.29
	116.88	356.1	424.77	468.67				116.88	230.66	390.94	430.04
	117	346.9	441.76	479.99				117	230.66	390.16	439.42
	117.12	346.19	431.85	474.33				117.12	232.22	372.96	442.55
	117.24	356.81	438.93	487.07				117.24	236.13	378.43	427.69
	117.36	362.47	428.31	489.9				117.36	224.4	384.69	432.38
	117.48	350.44	418.4	479.28				117.48	238.47	395.63	430.82
	117.6	358.93	428.31	473.62				117.6	238.47	396.42	436.29
	117.72	350.44	437.52	466.54				117.72	233	390.94	436.29
	117.84	357.52	438.93	467.96				117.84	223.62	382.34	425.34
	117.96	359.64	437.52	477.87				117.96	222.84	381.56	428.47
	118.08	366.72	433.27	475.75				118.08	233	390.16	439.42
	118.2	366.72	442.47	484.95				118.2	238.47	375.3	450.37
	118.32	378.05	441.76	483.53				118.32	227.53	363.58	449.58
	118.44	366.72	453.8	475.04				118.44	233.78	371.39	442.55
	118.56	361.06	441.06	478.58				118.56	246.29	376.09	436.29
	118.68	368.14	438.93	475.04				118.68	224.4	378.43	437.07
	118.8	366.72	421.94	465.83				118.8	237.69	395.63	437.86
	118.92	368.84	410.61	455.92				118.92	234.57	387.03	437.07
	119.04	373.09	421.23	470.79				119.04	235.35	388.6	444.11
	119.16	358.93	431.85	475.04				119.16	230.66	386.25	450.37
	119.28	349.73	431.85	473.62				119.28	233.78	384.69	435.51
	119.4	375.92	433.27	463				119.4	218.93	386.25	445.67
	119.52	354.68	421.94	475.04				119.52	229.09	405.02	437.86
	119.64	339.82	424.77	494.86				119.64	236.91	413.62	441.76
	119.76	356.81	419.82	492.74				119.76	240.04	401.11	444.89
	119.88	353.98	434.68	489.9				119.88	244.73	393.29	440.98
	120	339.82	419.82	478.58

## Sheet: Fig 5e
	CFU data
		ControlOE				KCNJ15OE
		Exp 1	Exp 2	Exp 3		Exp 1	Exp 2	Exp 3
	24 hr	2.78	1.33	2.2		1.41	0.85	1.2
	48 hr	3.67	2.3	3.1		2.42	1.39	2
	72 hr	5.93	4.77	5		3.34	2.64	3.1

## Sheet: Fig 5f
	CFU fold change 24h vs 0h
		Control-KD	KCNJ15-KD
	Exp 1	1.2	1.9
	Exp 2	1.1	1.5
	Exp 3	0.9	1.7
	Data of three experiments, each experiment performed in triplicates

## Sheet: Fig 5g
	CFU fold change 24h vs 0h
		Control-KD	KCNJ15-KD
	Donor 1	1.24	0.83
	Donor 2	1.35	0.57
	Donor 3	1.33	0.79
	Donor 4	3.54	0.53
	Data of three experiments, each experiment performed in triplicates

## Sheet: Fig 5h
	KCNJ15++ vs Control++ (RNAseq, differential gene expression data); DEGs are highlighted in green
	Gene	Log2(FoldChange)	Log(padj)
	KCNJ15	7.03193	96.2585
	FANCI	3.20053	5.03094
	PRDM15	2.39832	3.98216
	MGC27382	-3.32718	3.49999
	CCND1	-3.14206	3.49999
	TMEM128	-3.28894	3.34278
	PRSS23	2.94516	3.1061
	FAM126B	1.78015	2.94656
	FSTL1	-3.00526	2.55193
	REXO5	-2.88214	2.52198
	ADCY6	-2.86338	2.52198
	IGF2BP1	-2.62702	2.52198
	CENPJ	-2.42434	2.47152
	SGF29	1.77615	2.47152
	GOLGB1	-1.73571	2.31151
	SOCS7	-1.45754	2.16601
	EPN1	1.90317	2.16539
	CCDC180	2.78694	2.09734
	BRD1	1.63503	1.98514
	PPP1R9A	-2.77345	1.87025
	UMPS	-2.17143	1.74044
	MRPS23	-1.96854	1.41387
	SRD5A1	1.88298	1.38655
	USP37	1.6784	1.36573
	OSBPL3	-1.61698	1.32037
	ZNF845	2.25845	1.27875
	AP003108.3	-2.24834	1.19958
	CASTOR1	-2.32192	1.19958
	SETBP1	-2.43802	1.19958
	PARL	1.8143	1.19958
	TFAM	-2.08131	1.19958
	ZNF688	1.80126	1.19958
	AL031595.1	-2.18611	1.1919
	WDR59	1.68577	1.1919
	RHOBTB2	1.52477	1.1919
	TMEM147-AS1	1.62155	1.16725
	CSRP2	-2.36307	1.15162
	THBS1	1.73551	1.13808
	NUDCD2	-2.21314	1.13808
	MRPL46	-2.28713	1.13808
	AC005828.2	-2.41365	1.13808
	AC115621.1	-2.41351	1.13808
	HSD17B1	-2.22688	1.13808
	MRM3	-2.06225	1.10248
	FZD3	-2.35971	1.04455
	IDNK	2.13502	0.973421
	UBXN2A	2.00178	0.965325
	ST8SIA1	-2.31959	0.949681
	CNTRL	-1.14924	0.949681
	BBS7	-2.11815	0.949681
	KLHL29	-2.29114	0.940748
	KLHL18	1.39504	0.940748
	WDR90	-2.12551	0.940748
	TCEANC	-2.27251	0.940748
	NAA25	-1.54117	0.919256
	CSF3R	0.800805	0.885085
	ZNF461	2.24308	0.857085
	ING5	-1.69733	0.816113
	RAP1GAP2	1.18433	0.816113
	IDO1	-2.23202	0.814376
	NNT-AS1	1.8929	0.814101
	LYPLAL1	1.91956	0.814101
	AC092747.4	2.2025	0.791231
	SALL2	-2.20912	0.782362
	PHF5A	-1.81048	0.782362
	MPO	-2.06909	0.770146
	MICAL3	-2.09485	0.768783
	EIF4E3	-1.36022	0.768783
	CYB5D1	-2.10587	0.73257
	USP51	2.15615	0.731993
	TC2N	-1.86221	0.731993
	FANCF	-2.17023	0.731993
	ALOX12P2	-2.16426	0.730405
	CD226	2.15976	0.730405
	PLEKHG4	-2.02842	0.725207
	ZSWIM4	-1.93561	0.725207
	LTBP4	-2.15543	0.725207
	ZNF268	1.89881	0.710315
	KLHL28	-1.56192	0.710315
	HOMER2	-1.77763	0.710315
	CGN	-1.92379	0.710315
	PGM1	-1.23202	0.695129
	DIMT1	1.99207	0.694487
	NDUFAF4	-1.95556	0.645663
	GPR176	2.10061	0.637304
	HACD2	1.22363	0.612557
	TMEM38A	2.07226	0.60351
	TUBGCP4	1.6221	0.60351
	ITGA6	-1.16836	0.597915
	MAGI1	-1.89971	0.597915
	AC027796.3	-1.98686	0.597915
	TSSC2	-2.06136	0.597915
	C1R	1.83469	0.597915
	SLC35A3	-1.9338	0.597915
	PANK4	1.28828	0.597915
	ZNF713	2.05047	0.591493
	ZSCAN25	1.17007	0.591493
	RBFOX2	-1.27148	0.591493
	BICRA	2.04375	0.591493
	ETNK2	-2.04565	0.591493
	AL390318.1	-2.03037	0.591493
	L1CAM	-2.0265	0.591493
	KCNMB3	-1.95304	0.591493
	CHRFAM7A	-2.02565	0.591493
	DNAJC2	1.84876	0.591493
	SERBP1	-0.893981	0.591493
	MYCBP2-AS1	1.4368	0.591493
	AP003419.2	1.01667	0.591493
	RNF165	-2.03062	0.591493
	LSAMP	-2.0194	0.591493
	PARP8	0.991717	0.591493
	SPOPL	1.52093	0.591493
	ZNF507	-2.02681	0.591493
	PKN1	-1.02975	0.591493
	SLIT3	-1.78878	0.591493
	LRRK1	1.16631	0.591493
	ECHDC1	-1.78744	0.58421
	GKAP1	-2.01567	0.58421
	TCF19	-1.62032	0.58421
	SLC45A4	-1.10231	0.58421
	MAPT	-1.81047	0.58421
	CBX5	-1.08374	0.577968
	DNAH1	1.00295	0.573494
	KBTBD3	1.99291	0.573494
	RWDD1	-1.60966	0.573494
	TP53I11	1.29749	0.573494
	BAG1	-1.67062	0.558097
	FHOD3	-1.98506	0.555965
	OPHN1	-1.74993	0.552438
	OR6K3	1.95408	0.552438
	MRPS12	1.85684	0.552438
	SKI	-1.59418	0.552438
	TJP1	-1.83033	0.552438
	KLHL2	1.40238	0.54007
	ZNF273	-1.94055	0.54007
	C9orf147	-1.96452	0.538587
	SESN2	-1.35596	0.538587
	STK38L	-1.6617	0.538587
	IPPK	1.47313	0.538587
	OTUD3	-1.40506	0.538587
	RAB30	-1.93047	0.538587
	AC068533.4	-1.93974	0.538587
	AC073130.1	1.96008	0.533404
	PHTF2	-1.65698	0.532467
	CDK5RAP3	1.14133	0.529837
	NFE2L3	1.47702	0.529837
	AL356056.1	1.95078	0.529837
	GRWD1	-1.52968	0.520667
	FRG1BP	1.91321	0.504841
	HTATSF1	-1.1793	0.497595
	ATF7	1.27374	0.491989
	AL512770.1	-1.92271	0.491989
	GATA2	-1.89	0.491989
	KLRD1	1.58119	0.491989
	LINC01134	-1.9236	0.491989
	LOXL2	-1.9161	0.491989
	DHRS2	-1.92423	0.491989
	NHSL1	-1.50135	0.491875
	ZFP64	1.53984	0.486641
	ZFP90	-1.47646	0.481396
	CBX2	-1.90376	0.481396
	PPP3CB-AS1	1.61384	0.481396
	LINC00877	1.88282	0.47248
	ANKRD23	-1.89768	0.465936
	BIRC5	-1.55452	0.465936
	IFT43	-1.88448	0.458909
	ARMC9	-1.37967	0.458909
	ITM2C	-1.23753	0.453567
	SBF1	-0.971905	0.453567
	POLD4	-1.68451	0.453567
	ANAPC10	1.43441	0.453567
	PNN	-1.09938	0.453567
	CLSPN	-1.76362	0.453567
	ECE1	-1.03088	0.453567
	CNKSR3	-1.66625	0.446164
	MGRN1	1.05468	0.444644
	NOMO3	-1.66489	0.444644
	RAD51C	-1.73373	0.444644
	JPT2	-1.07553	0.430793
	CCR3	1.82302	0.428852
	PYCR1	-1.83861	0.42627
	OR51L1	-1.85261	0.426007
	CBFA2T3	-1.85922	0.420492
	RNF125	1.53375	0.420492
	ZNF277	-1.65203	0.420492
	KRBA1	1.56409	0.420492
	POMT2	-1.03149	0.418512
	ILKAP	1.65105	0.416266
	PIAS1	0.953394	0.409734
	EIF3J-AS1	1.83274	0.408773
	PTAR1	1.21808	0.405917
	PLD2	1.21136	0.402535
	SPSB2	1.67385	0.400029
	ASL	1.21644	0.398705
	DDX59	1.32392	0.39854
	KLF12	-1.64495	0.39854
	CD79B	-1.83448	0.39854
	SMARCA4	-1.1489	0.39854
	DHRS13	1.83141	0.39854
	EAF1-AS1	-1.73875	0.39845
	AL121872.1	1.83245	0.39845
	SRGAP1	-1.47882	0.394144
	SMCO4	1.60761	0.394144
	ZSCAN30	-1.58766	0.394144
	ZNF768	-0.806584	0.394144
	DDX54	0.762832	0.394144
	TOGARAM2	1.79459	0.394144
	MEMO1	0.875476	0.393929
	EEA1	-1.40614	0.393929
	BUB1B	-1.73964	0.393929
	SPC24	-1.80781	0.393929
	ZDHHC24	-1.35408	0.393573
	CDKN1B	1.17931	0.393573
	AVEN	1.80636	0.393573
	AC005479.2	1.8078	0.390621
	STXBP2	0.88577	0.388784
	CRISPLD2	-1.79835	0.388784
	FRRS1	1.00149	0.387733
	LIF	-1.59383	0.375282
	AC027601.2	1.76505	0.375282
	CCT7	-0.797166	0.365827
	CCDC117	-1.12037	0.365827
	ABALON	-1.78132	0.365827
	TBC1D16	-1.24435	0.365827
	ACE	0.792184	0.365827
	COL2A1	-1.78489	0.365827
	LGALS3BP	0.86871	0.365827
	AL031432.4	1.75819	0.365827
	CSMD1	1.78959	0.364799
	MPLKIP	1.71696	0.35689
	TRMT5	1.4435	0.356705
	TTC39C	-1.04654	0.353223
	FEM1A	1.75681	0.353223
	AGAP5	-1.37762	0.352098
	DCXR	-0.870711	0.352098
	FDX1	1.10285	0.347232
	AL035078.1	1.69492	0.340927
	EAF1	0.828412	0.340927
	C1orf228	1.54914	0.340927
	ARHGAP44	-1.59955	0.340927
	RAD18	-1.17241	0.340927
	RUNDC3B	-1.7608	0.340927
	WDR77	0.891107	0.340927
	BTN2A1	-0.996642	0.340927
	ATP9A	-1.29396	0.340927
	CA5B	1.3305	0.340927
	ACVR2B	-0.851146	0.340927
	CEP57	-1.23904	0.337458
	GIMAP6	1.31981	0.337458
	NT5DC4	-1.4443	0.337458
	MED26	-1.41097	0.337458
	AL117339.5	1.72222	0.337458
	C8orf82	1.48149	0.337458
	LINC00654	1.7554	0.337458
	AASS	-1.74707	0.337428
	COX7A2	1.50537	0.337428
	ZNF132	-1.73104	0.337428
	EXO1	-1.73404	0.337428
	SBF2-AS1	-1.43756	0.337428
	RFT1	-1.13322	0.337428
	PEX19	1.04569	0.337428
	CEP128	-1.74196	0.337428
	ARHGAP11B	1.20265	0.337428
	ICAM2	1.4134	0.337428
	AC005562.1	-1.73244	0.337428
	IGFBP2	-1.7433	0.337428
	ALDH8A1	1.72795	0.337428
	PNKD	0.878323	0.337428
	AC016747.1	1.38196	0.337428
	ANKRD52	-0.937018	0.337428
	M1AP	1.45427	0.337428
	ZNF227	1.32762	0.337428
	SPTBN5	-1.73805	0.337428
	TLR7	-0.928624	0.337428
	RNASEH1	1.6256	0.335428
	AC020931.1	1.69852	0.334726
	CEP152	1.40386	0.332891
	PLAGL1	1.28921	0.332322
	AC007126.1	1.62254	0.332322
	KIF18B	-1.68552	0.327988
	PPP1R21	-1.62325	0.326379
	STK39	-1.55853	0.326379
	RASGRP4	1.13895	0.322281
	NOL3	-1.21784	0.32012
	LRIG2	1.18799	0.32012
	SYVN1	-0.846411	0.32012
	SLC38A9	-1.11526	0.32012
	APIP	-1.46892	0.32012
	AC091180.3	-1.71907	0.32012
	C15orf62	1.53643	0.32012
	DBN1	-1.52329	0.32012
	SPOCK2	1.23881	0.32012
	GK5	-1.61665	0.318559
	MCM4	-1.22578	0.314276
	FLT4	-1.67769	0.314276
	SH3PXD2A	-1.52716	0.312405
	AKR1E2	1.7086	0.312405
	LINC01480	1.70821	0.312405
	RPL3P4	-1.61119	0.312405
	APOA2	1.69265	0.312405
	AP002907.1	1.66295	0.296218
	MVD	1.52085	0.295304
	ANKRD11	-1.28778	0.29004
	FAM210B	-1.25168	0.285645
	PRR12	-1.61709	0.281932
	PPM1E	1.68062	0.281792
	RHBDL3	-1.67731	0.281775
	KLHL17	-1.56789	0.281775
	MON2	-1.11937	0.281775
	OTUD7B	-1.25791	0.280927
	SCIN	-1.65027	0.276232
	LINC01902	1.68102	0.275434
	AC103957.1	-1.64517	0.274285
	C2orf72	-1.67096	0.274285
	BCL7B	0.782639	0.27098
	ALDH1A1	0.869976	0.27098
	LINC02186	1.6719	0.266212
	AP003096.1	-1.66355	0.266212
	WTIP	-1.40065	0.266212
	LINC00607	-1.66993	0.265884
	SPRYD7	-1.56566	0.263409
	PVT1	-1.66451	0.262875
	ZNF197	-1.35714	0.262875
	SFXN2	-1.61989	0.262875
	PPP1R26	-1.1632	0.260117
	TRAF4	-1.19425	0.260117
	KCTD21	1.41019	0.260117
	RALGAPA1P1	-1.62306	0.260117
	LINC00939	-1.66062	0.260117
	DCK	-1.08134	0.260117
	GIN1	1.56467	0.260117
	SOS2	-0.794328	0.260117
	WDPCP	-1.53274	0.259329
	HIVEP3	1.64503	0.253948
	ATP7B	1.63466	0.253778
	CCDC43	1.23946	0.253778
	NSA2	-0.828146	0.253778
	TM7SF3	0.681829	0.253514
	RNF135	0.896901	0.253514
	UCHL5	-1.42874	0.253514
	ZNF398	1.03181	0.253514
	ABHD10	-1.20025	0.253514
	CLIC2	1.018	0.253514
	ZNF281	-1.07255	0.253514
	ZDHHC17	-1.361	0.253514
	ITFG2	-0.9332	0.253514
	SULT1C2	-1.09851	0.253514
	TENM1	-1.60684	0.250699
	AGAP2	-1.52682	0.250699
	PHOSPHO1	1.63892	0.249757
	AL035530.1	-1.60275	0.249711
	Metazoa_SRP	-1.63663	0.247745
	TMCC3	-0.848611	0.247001
	KHDRBS3	-1.62848	0.245189
	GXYLT1	-1.43938	0.245189
	OPN1SW	-1.5917	0.245189
	POFUT2	1.29472	0.245189
	UNC80	1.4919	0.245189
	C7orf43	-1.01117	0.245189
	ZNF626	-1.63308	0.245189
	PLK1	-1.51717	0.24494
	AL157402.2	-1.59875	0.244297
	GSTM2	1.37619	0.243946
	CCDC113	-1.50196	0.243946
	OLFM2	-1.5637	0.243946
	NUFIP1	-1.44507	0.241144
	LRP3	-1.57361	0.241144
	AASDHPPT	-1.21245	0.241144
	ABLIM1	-1.28227	0.241144
	TRIM28	-0.711254	0.241144
	AKAP12	-0.910943	0.241144
	FAM219A	-0.977045	0.241144
	MTURN	-1.27712	0.241144
	TTC21A	-1.43666	0.241144
	CDCA5	-0.981887	0.241144
	CICP14	1.61057	0.23515
	KLC2	-1.21973	0.23515
	SPEF2	-1.55483	0.23515
	PSTPIP2	1.06233	0.23515
	SLC16A1-AS1	-1.52964	0.234516
	IFI27L1	-1.56696	0.2297
	WHRN	-1.58735	0.222885
	GAK	-0.697884	0.222885
	NARFL	1.33684	0.222882
	C14orf93	-1.12375	0.222791
	RWDD2A	-1.56013	0.222791
	ZNF383	1.38808	0.222791
	DNAJC18	-1.57538	0.222791
	ZMPSTE24	-1.11179	0.2227
	AC023509.2	1.53634	0.2227
	EMC7	-1.58587	0.2227
	TAF9	-0.802527	0.2227
	SLC7A2	1.58673	0.2227
	AP002748.3	-1.5876	0.2227
	AC107075.1	1.59303	0.2227
	SPIN2B	-1.58777	0.2227
	POLI	-1.15789	0.2227
	TMEM72-AS1	1.59416	0.2227
	SPRY1	-1.49853	0.220806
	UGP2	0.900753	0.220202
	E2F1	-0.988904	0.220202
	MOSPD3	-1.5671	0.21625
	ABHD13	-1.42501	0.214762
	FN1	-1.51095	0.214762
	MARVELD2	1.5895	0.214762
	AL158064.2	-1.15068	0.214762
	CCDC40	-1.56022	0.211039
	USF1	0.697253	0.208753
	TMOD4	1.56296	0.206896
	PTK7	-1.42921	0.203089
	ENTPD1	1.32117	0.203089
	AC118553.2	-0.827631	0.203089
	TEP1	0.718034	0.201382
	TMEM231	-1.57336	0.199936
	AC008560.1	1.57842	0.1999
	LMCD1	-1.56394	0.197088
	SNTB2	1.23718	0.194413
	AP000925.1	1.50437	0.194413
	SLC19A1	1.31533	0.194413
	PARD3	-1.28078	0.194413
	ADIRF-AS1	1.29456	0.194413
	TNS2	-1.57082	0.194413
	ACTG1P3	1.55318	0.194413
	AC005288.1	-1.53318	0.194413
	ECI2	-1.1892	0.194413
	CEP170P1	1.51442	0.194413
	TTC23	-1.07228	0.194413
	AC090772.3	1.56791	0.194413
	TUBGCP3	-0.889979	0.194413
	ATG101	-1.52327	0.19316
	ADGRE5	0.789623	0.191911
	FAM189B	1.55035	0.191911
	LY6G5C	1.5286	0.191248
	PIP4K2B	0.629445	0.191248
	QPCTL	0.977559	0.191248
	PGBD5	-1.53668	0.191248
	HLA-C	0.665038	0.191248
	BCL9	1.54923	0.187867
	MXRA7	-0.68243	0.187867
	CDH26	-1.5565	0.187321
	DDX19B	0.881765	0.187321
	AL139353.1	-1.52916	0.187321
	PIK3R1	0.840546	0.18709
	TM4SF19-AS1	1.11071	0.18709
	ZCCHC11	0.953849	0.185391
	TTC14	-1.11186	0.185391
	KCTD21-AS1	-1.49251	0.185391
	FKBP7	-1.51051	0.183254
	PDP1	0.922619	0.183254
	BAALC-AS1	1.47875	0.183254
	TBC1D4	-1.24483	0.183254
	MTHFSD	1.48067	0.182988
	ZNF561	-1.26218	0.182988
	POGLUT1	1.24255	0.182845
	ETV4	-1.49062	0.180565
	ZKSCAN5	-0.933774	0.1792
	PRKAB2	1.13291	0.1792
	ZNF587B	1.52473	0.178936
	AC092490.1	1.26847	0.178936
	DHRS1	1.0802	0.178936
	ZBTB49	1.23268	0.178936
	MYO1A	1.52569	0.178936
	TBC1D8B	-1.54057	0.178936
	C11orf84	-1.29792	0.178936
	C2CD2	0.994782	0.178936
	TMUB1	-0.936189	0.178936
	CTTNBP2NL	1.01061	0.178936
	TSR3	-1.36026	0.178138
	C17orf49	0.920004	0.177351
	OGFOD3	-1.13712	0.177351
	SLC12A7	-0.978434	0.177351
	MED6	1.22653	0.177027
	NCOA7	-1.23579	0.177027
	MSC-AS1	1.2537	0.176019
	DGCR8	1.05425	0.176019
	CDRT4	-1.4746	0.176019
	TSPAN31	1.07338	0.176019
	APLP1	-1.51978	0.176019
	C1orf35	-1.12029	0.176019
	SLC24A3	1.49529	0.17417
	WWTR1	1.46503	0.17417
	PABPC1L	1.5077	0.17417
	CCDC124	-1.51729	0.173812
	C17orf51	1.24591	0.173598
	AC020658.2	1.49286	0.173598
	AAGAB	-1.21696	0.173598
	TAF5	-1.51739	0.173598
	AJ003147.3	-1.49353	0.171414
	THOC7	-1.30204	0.171414
	AC051649.2	1.05315	0.169689
	FAM76A	1.04412	0.169646
	SUSD5	-1.48444	0.169646
	APPBP2	-0.918671	0.169646
	ZNF48	-1.50321	0.169646
	LINC01291	-1.50574	0.169297
	PARP9	0.789153	0.169297
	NRIR	1.16682	0.168854
	LRP1B	-1.43905	0.165091
	PKD1P6-NPIPP1	1.51468	0.162654
	CEP192	0.810607	0.162653
	MAGED2	-0.785675	0.162653
	C5orf42	-1.2757	0.162653
	AL645608.9	-1.44371	0.160962
	STAG3L3	1.11628	0.159654
	A2MP1	1.48129	0.159636
	XAF1	-1.11019	0.158483
	RTEL1	-1.24553	0.158483
	DOCK9	-1.4711	0.157133
	OR2A5	1.50155	0.156739
	CENPV	-1.29737	0.156111
	GXYLT2	-1.43096	0.156111
	PLA2G12A	1.30453	0.156111
	AL391280.1	1.46733	0.156111
	DERL1	-0.649229	0.155013
	BX640514.2	1.43998	0.153063
	CADM1	-1.38079	0.151698
	ZNF827	-1.43812	0.151698
	ZNF497	-1.49562	0.151698
	ZNF704	-1.44358	0.151698
	Z68871.1	-1.49552	0.150004
	CLEC4D	-1.49699	0.150004
	KIF17	-1.27457	0.149332
	RPP14	1.34312	0.149038
	ZNF226	-1.42727	0.149033
	HNRNPAB	-0.913637	0.147378
	CTSW	-1.47381	0.147378
	ZNF585B	1.31325	0.147378
	C17orf58	-1.49278	0.147378
	EVL	-0.809234	0.147378
	IFT52	0.828317	0.147378
	ORC4	-1.27857	0.147378
	ROBO3	-1.4891	0.147378
	MTRR	0.796705	0.147378
	SLC25A20	0.876403	0.147378
	VCAN	0.692214	0.147378
	XYLT1	1.02586	0.147378
	KATNAL1	-1.16921	0.144002
	PNMA8A	-1.47693	0.143873
	CCZ1	0.752888	0.143873
	GALNT13	-1.48562	0.143428
	AC022400.6	-1.41429	0.143428
	LINC02432	-1.45958	0.143428
	SPR	-0.864163	0.143428
	AC138932.1	1.40191	0.142889
	PJA2	0.812799	0.142889
	ZSCAN29	-0.892099	0.142889
	RALGPS2	-1.45818	0.136134
	ZER1	-0.832262	0.136119
	ASCC3	-0.825105	0.136119
	PALB2	-0.968271	0.136119
	NGEF	-1.47283	0.136119
	SMIM26	1.4756	0.136119
	AC068282.1	1.39321	0.136119
	AC012313.1	1.40945	0.136119
	TTC39B	-1.40602	0.135486
	NXPE3	0.965423	0.135486
	MACC1	1.1999	0.135486
	PTK6	1.42356	0.133885
	SPATA5	-1.17625	0.132737
	DDIT4	-1.16065	0.132737
	BEND6	-1.4478	0.132609
	TNFRSF11A	-1.45757	0.132599
	AC025283.2	1.39467	0.132599
	DDX19A	1.1151	0.131829
	NR6A1	-1.2881	0.129467
	CCDC127	-0.826962	0.129467
	SLC19A2	1.2208	0.129467
	ST7	0.935893	0.129467
	CCDC103	-1.38079	0.129467
	FN3KRP	-1.09779	0.129108
	SLC8A1-AS1	1.44591	0.129108
	PGAP1	1.45399	0.12866
	WASF3	-1.46216	0.128537
	ELF3	-1.38042	0.128537
	LBR	0.780815	0.128537
	ILF3-AS1	-1.4361	0.128537
	PLK2	1.46061	0.128537
	EPB41L5	-1.30476	0.128537
	MFSD6	0.792815	0.128537
	ITK	-1.04449	0.128537
	MORF4L2	-0.710437	0.128537
	COL4A2	0.847166	0.128537
	BEX3	-1.44035	0.128537
	ENKD1	-1.44404	0.128537
	PLCD1	0.997761	0.128537
	C1orf21	-1.37759	0.128537
	AL162231.1	-1.40761	0.128537
	AC024267.6	-1.38483	0.128537
	ATP6V1G2-DDX39B	-1.42612	0.128537
	EFCAB2	-1.38819	0.128537
	KIAA1456	1.42153	0.128525
	NIPSNAP1	-1.04969	0.126488
	AC023946.1	1.4528	0.125636
	SMPD3	-1.45261	0.125541
	RNF123	0.799725	0.125109
	ANO8	-1.38028	0.123404
	SUCO	-0.885188	0.123404
	GSK3A	0.835962	0.123404
	TRIM4	-1.04235	0.123358
	MTERF2	1.44717	0.120519
	MKS1	-1.26175	0.119512
	PPP1R37	0.828165	0.119512
	ZNRF2	1.21299	0.117875
	AGBL2	-1.42675	0.117875
	GALNS	0.840377	0.115154
	AC006027.1	1.39078	0.1122
	PPP4R2	-0.971543	0.1122
	LINC00556	1.43698	0.111675
	GPATCH2	-1.16302	0.111675
	PSMC1P1	-1.38256	0.111675
	TCP11L1	-0.823264	0.111675
	MFSD3	1.41283	0.111209
	ADGRL1	1.36414	0.110188
	POGZ	0.80309	0.110188
	SUB1	-1.14193	0.110105
	VASH2	1.38414	0.110105
	PDLIM1	-1.38917	0.107118
	AC026362.1	1.41775	0.107118
	STRIP2	-1.23858	0.107077
	HSPD1	-0.710186	0.105841
	F8A1	-1.08927	0.105841
	TTPAL	1.1537	0.105816
	VWA8	-1.05908	0.105523
	DHX35	-1.10807	0.105293
	RN7SL834P	-1.35773	0.105293
	PANK3	-0.85441	0.105293
	RBM44	-1.42712	0.105293
	HIST1H2BF	1.42541	0.105293
	TPD52	1.33089	0.105293
	TLK2	-0.808206	0.105293
	AC091132.6	1.32649	0.105293
	ACOT11	-1.02711	0.105293
	CBWD2	1.42388	0.105293
	FRAS1	-1.39471	0.105293
	CHAF1A	-0.889984	0.105293
	TRPV6	-1.33528	0.105293
	AC007613.1	1.38915	0.104427
	PLXDC1	-1.37711	0.102367
	QTRT2	1.00726	0.102367
	CDR2	-1.05594	0.102367
	RPL23AP53	-1.37511	0.101077
	TXNDC5	-0.574978	0.101077
	PAX8	1.12869	0.101077
	ARNTL	0.962187	0.101077
	TRIM39	0.96249	0.101077
	PITPNM1	1.0271	0.101077
	BX664727.3	1.31755	0.101077
	KDM4C	0.677953	0.099524
	PTPRS	-1.25779	0.097874
	VAV3	0.91744	0.097874
	ENPP1	-1.36761	0.097874
	NFYC	0.682464	0.097874
	FAM120B	0.774211	0.097827
	POLRMT	1.05243	0.09672
	NXN	-1.36948	0.09672
	PLEKHA3	-0.955446	0.09672
	POU6F1	-1.39526	0.09672
	BRCA1	-1.07164	0.09672
	CATIP-AS2	1.3976	0.096481
	ZNF362	-1.09564	0.096481
	ITGA7	1.40815	0.096481
	PREX1	0.572375	0.096481
	SRSF4	-0.613161	0.096481
	MLPH	-0.911609	0.096481
	RPS3	-0.623936	0.096481
	GLDC	-1.37723	0.094946
	CDH11	1.36052	0.094946
	CPAMD8	1.31125	0.094749
	IL6R	0.580294	0.094693
	GINS4	-1.39148	0.091267
	AC090502.3	1.30271	0.089595
	EHD4	0.699984	0.089595
	C6orf89	0.624043	0.088996
	FST	1.37329	0.0884
	ASB16-AS1	1.23441	0.087648
	ITPR1	-0.590553	0.086888
	BISPR	1.2718	0.085593
	SART3	-0.712736	0.082753
	L3MBTL3	-1.16258	0.082753
	ZRSR2	-1.39462	0.082753
	TMEM145	1.30275	0.082158
	FUS	-0.697981	0.079859
	TEAD3	-1.36919	0.079048
	RNF217	-0.988775	0.079048
	RASA4	-0.916877	0.079048
	OR10G3	1.3328	0.079048
	HNRNPDL	0.784968	0.077668
	EPSTI1	1.12798	0.077668
	FRG1HP	0.934674	0.077668
	U62317.3	-1.34722	0.076722
	GTF2IP4	-0.712171	0.076722
	TFAP4	0.974835	0.076722
	FPGT	-1.15785	0.075555
	PEX2	-1.04135	0.075128
	CD300LF	0.543598	0.075128
	RAP2A	0.980861	0.075128
	CSF1	0.830817	0.075128
	ABLIM2	-1.28149	0.075128
	MAP2K2	-0.919828	0.075128
	HERC2P9	1.11692	0.075128
	RIMS3	-1.31726	0.075128
	NAIP	-0.821067	0.075128
	AC090833.1	-1.30956	0.075128
	EIF4ENIF1	-0.69875	0.075128
	PA2G4	-0.623219	0.075128
	NBL1	-1.2803	0.075128
	KDM6B	1.19577	0.074984
	ZNF791	1.13465	0.074565
	AC135050.5	1.37754	0.071213
	AL031282.2	1.375	0.070915
	SAMD11	-1.29347	0.06978
	ANKS6	-1.05899	0.069263
	GPRC5A	1.26633	0.069263
	DENND2A	-1.3512	0.068621
	TACC3	0.915015	0.068621
	TDRD6	-0.787888	0.068621
	ZNF510	1.08823	0.068621
	STXBP5-AS1	-1.35996	0.067845
	PRC1-AS1	-1.36955	0.067845
	CAMK1G	-1.26218	0.067679
	PLEKHA5	-1.26717	0.067679
	ZNF521	1.36484	0.067679
	FAM3C	-1.37051	0.067679
	FDPS	-0.763466	0.06619
	UBL3	-1.25674	0.06619
	TJAP1	-1.03377	0.066039
	NCL	-0.760941	0.066039
	ZNF496	0.917966	0.066039
	QSOX1	0.658443	0.066039
	SLC12A5-AS1	-1.30299	0.066039
	FCGR2C	0.705701	0.066039
	TUBG2	-1.35876	0.066039
	TMEM106C	-0.905577	0.065401
	AC087501.5	-1.27561	0.065401
	YOD1	-0.962605	0.065401
	DNAJA3	-0.932193	0.0643
	FBXL15	1.36265	0.064178
	COX16	1.09333	0.064178
	RHOBTB3	1.28968	0.064178
	DNAL1	-1.24786	0.064178
	THAP2	1.35249	0.063937
	BMI1	0.741663	0.061525
	ATN1	-0.986422	0.061525
	AC097359.2	-1.35372	0.061525
	TRAPPC6B	-1.28939	0.061525
	TRIM25	0.577173	0.061525
	CCNY	0.565055	0.061525
	ZNF181	1.32578	0.061525
	TIMM10B	-0.927109	0.061525
	POLR3A	0.869555	0.061525
	AC124804.1	1.28805	0.061525
	RING1	0.639066	0.061525
	MIF-AS1	1.28423	0.060538
	AEN	-0.890274	0.060443
	LYRM2	1.04989	0.06039
	JMJD1C	-0.748187	0.06039
	AC104581.5	-1.35202	0.06039
	IGLV5-52	1.31616	0.059815
	ZNF821	1.30285	0.059815
	RGS2	1.16342	0.059815
	MICAL2	0.903937	0.059815
	EEFSEC	-1.13976	0.059815
	AK6	1.28967	0.059643
	CEP131	-0.857985	0.059643
	FGFR1OP	1.1534	0.059293
	AL021453.1	1.34621	0.059251
	PPL	-1.32397	0.058631
	ZNF610	-1.31077	0.058281
	SNRNP48	-1.02782	0.058071
	AC004801.7	1.32259	0.058071
	WDR81	-0.650664	0.058071
	ZNF414	-1.33854	0.058071
	B4GALT4	-1.17437	0.058071
	EIF3M	-0.755583	0.058071
	AC012184.2	-0.764709	0.058071
	PCDH9	1.33315	0.058071
	MINK1	-0.644408	0.058071
	TLR6	-0.734433	0.058071
	MCM2	-0.798943	0.057968
	PDCD11	-0.691197	0.057968
	SATB2	-1.19306	0.057968
	C1orf132	0.919341	0.057968
	MX2	0.709793	0.057968
	GPM6B	1.23072	0.057968
	SRGAP3	1.25783	0.057968
	ZNF765	-1.22774	0.057968
	ITPRIPL1	-1.28555	0.057968
	ERO1A	0.873694	0.057968
	AL049634.2	1.17	0.057968
	MS4A14	-0.828706	0.057746
	RBM22	0.762787	0.057746
	POC1B-AS1	-1.23978	0.056851
	KCTD15	-1.27246	0.056851
	ROR1	-1.33125	0.055807
	PROSER3	-1.04376	0.055807
	HSPG2	-1.29918	0.055807
	NDRG4	-1.33733	0.055266
	MAP7D3	-0.926558	0.055266
	GADD45A	-1.08793	0.055266
	RBM43	1.32775	0.055266
	AC080013.1	-1.14646	0.055266
	MRPS31P5	-1.26383	0.055266
	SELL	1.22956	0.055266
	AC007362.1	1.27715	0.055266
	KIAA1644	-1.32997	0.055266
	TCAF1	-0.970058	0.055266
	MIR4458HG	-1.3058	0.055266
	MDS2	1.26924	0.055266
	FYCO1	-0.727255	0.055266
	INO80D	-0.725396	0.055266
	SLC41A1	-1.29892	0.055266
	KCTD17	-1.06529	0.055266
	NOSIP	-0.990113	0.055266
	ISY1-RAB43	-1.31941	0.055266
	FBXO16	-1.26105	0.055266
	P2RX5-TAX1BP3	1.29942	0.055266
	ZBTB44	-0.781857	0.055266
	IQCG	-0.763069	0.055266
	SDHC	-0.71197	0.055266
	TMLHE	-1.10475	0.055266
	WDFY1	0.852584	0.055228
	RPRD2	-0.759925	0.053894
	LINC01873	1.24535	0.052246
	TRDMT1	-1.15863	0.052046
	SREK1IP1	-1.22286	0.052046
	NUP43	0.772666	0.052046
	ZUFSP	-1.3262	0.052046
	LEPROTL1	0.708708	0.052046
	DZIP1L	-1.26005	0.052046
	PROX1-AS1	1.21287	0.052046
	POU2AF1	1.27847	0.052046
	SLC4A7	0.788739	0.051044
	CSF2RA	-0.703228	0.051044
	USP44	-1.27292	0.051044
	NDUFA2	-0.77621	0.051044
	WDR97	-1.31259	0.051044
	ZNF408	-1.29056	0.051044
	LINC00861	1.31993	0.050598
	HAUS8	1.19239	0.050598
	TBC1D30	-1.18319	0.050598
	ZNF235	-1.28984	0.049248
	OXNAD1	-0.937619	0.046575
	RNF219	-0.920505	0.04653
	FBN1	-1.29755	0.045074
	TMEM126B	-1.09767	0.043427
	CHCHD4	-1.30675	0.043427
	HSDL1	-0.937302	0.043427
	GDF7	-1.29251	0.042925
	NSD2	-0.543903	0.042459
	ING3	-1.22408	0.042459
	LINC01355	1.31175	0.042459
	MMP19	0.810469	0.042459
	AP000812.1	1.30686	0.042459
	NR4A1	-1.31079	0.042459
	AC092171.3	-1.27621	0.042459
	ZNF724	-1.29938	0.040201
	CCDC61	-1.30282	0.038834
	EXOC6	-0.997588	0.037895
	SH3BP4	-1.00186	0.037895
	ATF3	-0.642553	0.037895
	SCARNA21	0.945013	0.037255
	BSPRY	-1.19823	0.03699
	SUPT16H	-0.739061	0.03699
	ATL3	0.739795	0.036394
	SPATA6L	1.14342	0.036394
	PDGFA	1.11504	0.036394
	TUFM	0.592886	0.036135
	RAB3IP	-1.08157	0.035942
	BMF	0.579421	0.035942
	UBAP1L	-1.20501	0.035942
	ZNF222	-1.23023	0.035942
	ARNTL2	1.12901	0.035942
	STK32C	1.2804	0.035942
	COL6A6	1.21098	0.035942
	TNRC6C-AS1	-1.04225	0.035942
	RALGAPA1	0.704872	0.035942
	MIS12	1.04364	0.035942
	CEACAM19	1.28363	0.035942
	AC009113.1	1.29073	0.035942
	AP002026.1	-1.21973	0.035942
	LINC01359	1.26332	0.035942
	GPN3	-1.28828	0.035942
	MSANTD3-TMEFF1	-1.21805	0.034685
	SLC5A6	0.734489	0.033504
	LINC00937	-1.20268	0.033504
	NUP188	-0.61574	0.033504
	PSD3	0.765964	0.033282
	AP003084.1	1.28195	0.032953
	PHF13	-0.820007	0.031891
	NTNG2	1.25618	0.031891
	TMEM209	0.803895	0.031537
	AKAP2	0.762779	0.031537
	LRRC7	-1.29302	0.031528
	LMNB2	-0.6474	0.031528
	ZNF618	1.2165	0.030522
	CHERP	-1.11915	0.030522
	EP400	0.824335	0.030522
	TVP23A	-1.28935	0.030522
	CCND2	1.07621	0.030522
	PRMT5-AS1	-1.29086	0.030522
	AC013394.1	1.27686	0.030522
	SPTBN2	-1.1469	0.030522
	AC090502.1	-1.24249	0.030179
	PPARGC1B	0.790372	0.029907
	EIF4E2	0.867286	0.029737
	FBN2	-0.953467	0.029377
	FAM213A	1.00732	0.029377
	GIPC1	0.777856	0.029377
	ZNF654	1.04375	0.029377
	LINC00960	-1.28031	0.028681
	LSP1	0.445608	0.028679
	AC005332.2	1.17942	0.028019
	HNRNPA3	0.850007	0.028019
	CRLS1	-1.09232	0.028019
	HIST1H2BC	0.68538	0.028019
	COG5	0.727725	0.026774
	FUZ	1.21388	0.026774
	MBOAT1	0.900882	0.026516
	ANP32B	-0.755492	0.026277
	RBPMS	1.24762	0.026277
	BACE1-AS	-1.18352	0.026167
	TSNAX-DISC1	1.16107	0.026167
	MUTYH	-1.05441	0.026167
	SLC4A8	-1.10654	0.026167
	FAT3	-1.19804	0.025341
	MDGA1	-1.27775	0.025175
	TMPRSS11B	1.17788	0.02444
	Z83844.2	1.17321	0.02444
	AL512306.3	1.15558	0.023389
	C16orf46	-1.19142	0.023389
	NLGN3	-1.22791	0.023389
	PNPLA8	0.960641	0.023389
	CDCA7	-1.21314	0.023389
	ZNF579	-1.26882	0.023389
	AL589935.1	1.18569	0.023389
	TYRO3	-1.16516	0.023389
	AC108134.3	-1.03873	0.023389
	EGLN3	-1.26835	0.023389
	EEF2KMT	1.11735	0.023389
	SUCLG2	-0.796766	0.023389
	AC003989.1	-1.25918	0.023389
	ODF2	-0.855944	0.023389
	TAF3	0.966041	0.023389
	EHHADH	-1.2692	0.023389
	SLC25A13	-0.884278	0.023389
	IPO5	-0.724097	0.023389
	RAPGEF5	1.24583	0.023389
	TMEM242	1.25341	0.023389
	ARHGAP15	-1.17749	0.023389
	KIF22	-0.810567	0.023389
	PPM1N	0.9964	0.023389
	AP003110.1	1.24224	0.023389
	LILRA4	1.23577	0.023389
	ADAM22	-1.25226	0.023389
	AC009502.1	1.16451	0.023389
	CHDH	-1.19715	0.023389
	AC093775.1	-1.152	0.023389
	GPRASP1	1.24882	0.023389
	AC004551.1	1.20176	0.023389
	AL049781.1	-1.15697	0.023233
	AC084855.2	-1.20602	0.022378
	ZFAND3	-0.813518	0.022378
	AC134312.6	1.16706	0.02003
	ARSG	1.04583	0.019992
	TNRC6C	1.14398	0.018998
	C1QB	-1.00101	0.018998
	GNL3	-0.778308	0.018998
	EMC3-AS1	1.19602	0.018998
	Z98259.3	1.07893	0.018998
	ZNF672	-0.754416	0.018933
	AL391825.1	1.24885	0.018697
	IFT140	-1.06531	0.018697
	ARHGEF39	1.18179	0.018233
	SRI	1.01255	0.018191
	FH	0.771767	0.018191
	RC3H1	-0.505105	0.018191
	DHCR24	-0.62709	0.018191
	PWP1	-0.893204	0.018191
	PYROXD1	1.18247	0.018191
	SMTN	-1.20504	0.018191
	CORO1A	-0.958018	0.018191
	NAB2	-0.618991	0.018191
	TIA1	-0.978129	0.018191
	ZNF18	0.919323	0.018191
	POLR3GL	-1.08582	0.018191
	AF279873.3	1.23307	0.018191
	EFCAB8	1.23955	0.018191
	CLIP3	1.16895	0.018191
	WHAMM	-0.855108	0.017166
	ZDHHC16	0.600723	0.016769
	RPL17P50	-1.23688	0.016769
	PGAP2	0.980021	0.016401
	AL390037.1	1.21767	0.015959
	AL109659.1	-1.23418	0.01555
	ADCYAP1R1	-1.12999	0.01555
	FAM89A	-0.963433	0.015255
	PAK2	-0.699857	0.015255
	CKMT2-AS1	-1.2533	0.015255
	NDUFA10	-0.58621	0.015119
	MTMR2	-0.802832	0.014972
	VAMP2	1.14412	0.014972
	TMED2	-0.618208	0.014497
	BCKDHB	1.21134	0.014497
	PCBD2	-1.15577	0.014497
	HSP90AA1	-0.543188	0.014497
	PSTPIP1	0.870548	0.014497
	AL358154.1	1.12491	0.014497
	C20orf196	1.19788	0.013997
	PIK3R4	0.668856	0.013997
	DNM1P34	-1.15081	0.013997
	C3orf20	1.14207	0.013997
	ESCO1	0.914323	0.013454
	EIF2B5	0.807945	0.012643
	LINC00336	1.12485	0.012481
	AP3M2	-0.806406	0.012481
	NAP1L4	-0.737063	0.012481
	PFKFB3	0.557735	0.012481
	SERPINB2	-1.04781	0.012481
	ACLY	0.644927	0.012481
	B3GALNT2	1.05941	0.012481
	EIF2B4	-0.623954	0.012481
	OAS3	0.589045	0.012481
	CRIP1	-1.10271	0.012481
	MAP1LC3B2	-1.24351	0.012481
	KRIT1	-0.716173	0.012481
	CYP2S1	-0.792956	0.012481
	SSSCA1	0.874742	0.012481
	PPIL4	1.11103	0.012481
	MYO5C	-1.1936	0.012481
	CCNE1	-1.23731	0.012481
	MTF1	-0.817142	0.012481
	CPQ	0.707068	0.012481
	IFNLR1	-1.19206	0.012481
	C1orf226	1.12366	0.012481
	ILF3	-0.573303	0.012481
	AC119396.1	1.2371	0.012481
	UHRF1	-1.24009	0.011248
	AC004656.1	-1.22792	0.01123
	TMEM87A	0.918751	0.010373
	TEN1	-1.00807	0.009443
	CMPK2	0.767483	0.009016
	WDR12	-1.0476	0.008933
	LRP6	1.2355	0.008933
	SLCO2B1	0.549114	0.008933
	FAM204A	-0.935061	0.008933
	HLCS	0.8178	0.008933
	PIANP	-1.14486	0.008933
	DNM2	0.549937	0.008206
	PPP1R12A	0.661227	0.008206
	AL354733.3	-1.00862	0.008206
	STX17	-1.03925	0.007537
	PGGT1B	-1.055	0.007146
	RASSF8-AS1	-1.23226	0.006632
	SHROOM1	1.19345	0.006632
	ZNF800	0.793374	0.006267
	PDLIM3	-1.22698	0.003827
	ALDH18A1	-0.832992	0.003632
	CRMP1	-1.22504	0.003632
	AL049795.2	-1.2294	0.003632
	SLC39A3	1.02502	0.002703
	KHDRBS1	-0.649346	0.002541
	NRN1	-1.22742	0.002541
	MTMR1	-0.61432	0.002541
	DANT2	-1.13712	0.002288
	TUB	-1.12315	0.002288
	PXDN	-1.18508	0.002288
	ZNF561-AS1	-1.20822	0.002284
	ATP5D	-1.2256	0.002284
	ABCC9	-1.21692	0.002284
	RHOB	-0.983152	0.002284
	CLCC1	0.801154	0.001977
	CD40	0.585249	0.001977
	KDM2B	0.59421	0.00177
	AC131280.1	1.22152	0.001507
	MKLN1	-0.695478	0.001383
	FAM105A	1.06015	0.001326
	ZNF354C	1.21661	0.000391
	LY6E	0.953943	0.000391
	UBE3A	0.684086	0.000391
	GMCL1	1.21909	0.000391
	PCDHB1	-1.21408	0.000391
	CECR2	-0.921525	0.000391
	PJA1	-0.740255	0.000391
	NOM1	-0.769931	0.000391
	C14orf79	1.2173	0.000391
	LINC01568	-1.18475	0.000391
	CNN3	-1.2181	0.000391
	ABTB1	-0.917996	0.000391
	SLC29A2	1.20056	0.000391
	CAPN10	0.975234	0.000391
	AL033528.2	1.21043	0.000391
	AL031708.1	-1.0164	0.000391
	ZNF12	-0.880543	0.000391
	Z97634.1	-1.19216	0.000391
	GRIPAP1	0.935305	0.000391
	PANK1	1.16676	0.000391
	PLEKHH1	1.07251	0.000391
	RFPL3S	-1.09082	0.000391
	TMEM136	-1.20157	0.000391
	LMNA	-0.643776	0.000391
	RNF146	-0.805122	0.000391
	FAM35A	-0.961542	0.000391
	LINC00520	1.20266	0.000391
	AC079466.1	-1.20668	0.000391
	STX1A	-1.20045	0.000391
	PPIAP22	1.20574	0.000391
	RPL3	-0.534417	0.000391
	KY	-1.148	0.000391
	CACFD1	1.15712	0.000391
	ZNF516	-0.607068	0.000391
	AC012309.1	-1.12593	0.000391
	USP33	0.687662	0.000391
	TMEM110	0.876906	0.000391
	AC092634.8	-1.13864	0.000391
	SNORA71B	1.14227	0.000391
	TTYH1	1.13956	0.000391
	NRDC	-0.610376	0.000391
	DHX58	0.762345	0.000391
	MRPL34	0.84458	0.000391
	TUT1	1.11623	0.000391
	LANCL2	-1.07106	0.000391
	CDC7	-1.17827	0.000391
	LINC02193	1.20562	0.000391
	AC022167.2	-1.20569	0.000391
	MEF2C	-0.945612	0.000391
	FOXK2	0.611246	0.000391
	EML6	1.16202	0.000391
	C16orf87	1.19566	0.000391
	RPARP-AS1	-0.760995	0.000391
	BANF1	-0.973556	0.000391
	PPT2	-1.2032	0.000391
	SYNGAP1	-1.20562	0.000391
	CHN2	-0.890028	0.000391
	AC093010.3	1.19791	0.000391
	HMCN1	-1.07571	0.000391
	HENMT1	1.17662	0.000391
	TNIP2	-0.959786	0.000391
	NRP1	0.501199	0.000391
	IGLC1	-1.19705	0.000391
	FBXO46	1.16918	0.000391
	ARIH1	-0.888446	0.000391
	NFE2	1.20083	0.000391
	ENY2	0.717276	0.000391
	NOB1	1.18808	0.000391
	RAB22A	0.958277	0.000391
	REEP5	0.484097	0.000391
	C5orf30	1.15875	0.000391
	HCFC2	-1.03907	0.000391
	AC008655.1	-1.1326	0.000391
	NVL	-1.06507	0.000391
	KIF3C	-1.09871	0.000391
	PRKACB	0.830318	0.000391
	OSTF1	0.7817	0.000391
	C8orf31	-1.12402	0.000391
	AC068580.1	1.17765	0.000391
	SERGEF	-0.942126	0.000391
	TARS2	0.848801	0.000391
	TMEM55A	0.663223	0.000391
	LDLRAD4	0.889877	0.000391
	RIMKLBP2	1.06478	0.000391
	AC024257.4	-1.11537	0.000391
	TTC33	1.19244	0.000391
	TTC38	0.707318	0.000391
	PITRM1-AS1	-1.18054	0.000391
	NCDN	-0.926409	0.000391
	AC009403.1	-1.19276	0.000391
	AC010976.1	-1.14029	0.000391
	AC013489.3	1.03742	0.000391
	LINC00630	-1.14045	0.000391
	SELENOH	-1.08228	0.000391
	AC011337.1	-1.19336	0.000391
	CD99P1	-0.949615	0.000391
	DOCK6	-1.19194	0.000391
	AC243756.2	-1.10252	0.000391
	CDK10	0.897864	0.000391
	NLRC3	-1.12993	0.000391
	CCDC85C	-1.05889	0.000391
	AP001885.1	1.09485	0.000391
	AL031595.3	1.19192	0.000391
	AHNAK2	-1.18521	0.000391
	ZNF24	-0.697471	0.000391
	AC093627.4	-1.09047	0.000391
	PRDX3P1	1.0801	0.000391
	TCP1	-0.607939	0.000391
	AC099489.1	-0.985952	0.000391
	SCRN1	-0.658824	0.000391
	AL451074.2	1.10455	0.000391
	AC090114.3	-1.14803	0.000391
	FCRLA	-1.18762	0.000391
	EIF5A2	-1.17989	0.000391
	TRIP10	-0.573962	0.000391
	MRPL41	0.813757	0.000391
	AP2A1	-0.586433	0.000391
	BVES	-1.10412	0.000391
	PQLC2	0.670669	0.000391
	RPL21	-0.748313	0.000391
	ZNF320	-0.978065	0.000391
	DUSP5	0.93595	0.000391
	RASSF5	0.631337	0.000391
	RSPH9	-1.16434	0.000391
	LINC00513	1.09162	0.000391
	PRPSAP2	0.809413	0.000391
	YDJC	1.10367	0.000391
	PIAS4	0.848974	0.000391
	DNAJB2	-0.894593	0.000391
	PEX12	1.13531	0.000391
	GNB1	0.543944	0.000391
	JMJD6	0.725906	0.000391
	ERO1B	-1.08453	0.000391
	SLC29A4	-1.16364	0.000391
	PRC1	-0.543772	0.000391
	MCF2L	1.16943	0.000391
	RGPD6	0.865001	0.000391
	RMDN3	-0.862833	0.000391
	C9orf84	-1.11853	0.000391
	DLGAP5	-1.05207	0.000391
	SLC25A1P5	-1.10151	0.000391
	SMAD9	-1.1778	0.000391
	ATIC	-1.02359	0.000391
	BRD4	0.730969	0.000391
	MARCH5	-1.15112	0.000391
	AC027097.2	-0.930072	0.000391
	PTPN21	-1.07095	0.000391
	MIER2	-1.02838	0.000391
	AC008771.1	1.17408	0.000391
	MID1	-1.16055	0.000391
	CXCL1	-1.16054	0.000391
	AC012615.1	1.14627	0.000391
	RSAD2	0.969413	0.000391
	PPP2R1B	-0.986115	0.000391
	C9orf106	-1.15566	0.000391
	ICK	0.910896	0.000391
	MEIOC	1.15456	0.000391
	SEPT9	0.430211	0.000391
	TNFRSF10A	-1.11818	0.000391
	KRT18P57	-1.12211	0.000391
	BACH2	-1.13257	0.000391
	STMN1	-0.734848	0.000391
	SEMA4C	-1.15513	0.000391
	GSR	0.438786	0.000391
	TGFB3	1.15982	0.000391
	ZNF777	0.972639	0.000391
	FASN	-1.02715	0.000391
	MSTO1	-0.730629	0.000391
	AL021578.1	1.07118	0.000391
	AL117328.1	-1.16104	0.000391
	AL035446.1	1.1551	0.000391
	ASNSD1	1.05171	0.000391
	GPR155	-1.12979	0.000391
	DMKN	-1.09754	0.000391
	EXO5	-1.13536	0.000391
	AC023908.3	1.14496	0.000391
	QSOX2	0.795215	0.000391
	DUSP23	0.566864	0.000391
	APPL2	-0.72257	0.000391
	PARP3	-0.981088	0.000391
	IPO5P1	-1.16803	0.000391
	ZNF302	-0.965472	0.000391
	DBP	1.01824	0.000391
	DDX46	0.788008	0.000391
	AC064801.2	1.03709	0.000391
	GNAZ	-1.14531	0.000391
	ZNF330	0.800529	0.000391
	AC245052.4	1.06485	0.000391
	ZFYVE16	0.543181	0.000391
	C12orf50	-1.133	0.000391
	ABHD11	0.989515	0.000391
	ZNF770	-0.954489	0.000391
	DNAJC27-AS1	-1.15722	0.000391
	HINT1	0.639323	0.000391
	OPRL1	-1.08375	0.000391
	HOMER3	-0.689101	0.000391
	PMS2P3	1.13087	0.000391
	GNE	-0.713483	0.000391
	SLC46A3	-0.847717	0.000391
	TIMM29	-1.16067	0.000391
	BCDIN3D	0.773723	0.000391
	RAB11FIP3	-0.893348	0.000391
	AC107021.1	-1.10747	0.000391
	NUTM2D	1.13159	0.000391
	CHRNA7	-1.14632	0.000391
	RPL5	-0.484169	0.000391
	DESI1	0.798885	0.000391
	MBTD1	0.943248	0.000391
	GCNT2	0.687973	0.000391
	ZNF852	1.16039	0.000391
	ISYNA1	1.16014	0.000391
	GGNBP2	-0.933703	0.000391
	ZNF577	0.892085	0.000391
	AC100803.3	1.04931	0.000391
	CCDC97	-0.880321	0.000391
	EEF1A2	-1.01059	0.000391
	CPSF4	-0.841057	0.000391
	AHRR	0.631494	0.000391
	TMEM168	0.96889	0.000391
	C4orf33	1.13945	0.000391
	AC067930.4	1.15541	0.000391
	POC5	-1.02463	0.000391
	TMEM120A	0.784551	0.000391
	CAAP1	-1.0649	0.000391
	ZDHHC6	-0.625418	0.000391
	MAMLD1	-1.01481	0.000391
	TMEM87B	-0.999848	0.000391
	PIGH	-0.717457	0.000391
	UTP3	-1.0854	0.000391
	ZNF81	-0.831857	0.000391
	FRK	-1.00575	0.000391
	PIK3CD	-0.552334	0.000391
	IFI6	0.752829	0.000391
	AC027607.1	1.01915	0.000391
	CCHCR1	-0.993524	0.000391
	TMEM165	-0.721339	0.000391
	EVC	0.924952	0.000391
	LSG1	0.810277	0.000391
	GCN1	-0.585118	0.000391
	PRDM8	-1.08423	0.000391
	LYNX1	-1.14937	0.000391
	SH3GLB1	-0.717886	0.000391
	DPY19L1	0.955252	0.000391
	SULF2	0.447912	0.000391
	GFOD2	0.913024	0.000391
	OCLN	-1.09604	0.000391
	C16orf95	1.14354	0.000391
	YIPF2	-0.763752	0.000391
	GSE1	-0.896266	0.000391
	GLYAT	-1.12859	0.000391
	GTSE1-AS1	1.04159	0.000391
	UFSP2	-1.13819	0.000391
	AC139713.2	-1.07185	0.000391
	LDHA	-0.465858	0.000391
	GPN2	-0.731919	0.000391
	INIP	0.705898	0.000391
	AC069234.3	-1.06381	0.000391
	KCNJ6	-1.12427	0.000391
	DERA	-0.777467	0.000391
	ZNF324	0.953515	0.000391
	AL731563.3	-1.04218	0.000391
	C19orf54	1.1346	0.000391
	TMEM164	0.541913	0.000391
	AL121772.1	1.01684	0.000391
	AP001160.1	1.02888	0.000391
	MKRN1	-0.532963	0.000391
	LINC00893	-1.08576	0.000391
	C21orf2	0.840679	0.000391
	RAN	-0.436008	0.000391
	HS1BP3	-0.588192	0.000391
	INO80C	-1.00456	0.000391
	ANKRD33B	-1.12477	0.000391
	NXNL1	-1.007	0.000391
	TMEM37	1.14124	0.000391
	POLD2	-0.559734	0.000391
	LRP2	-1.07159	0.000391
	ELOC	-0.598859	0.000391
	GHRL	1.11251	0.000391
	OR52E4	-1.02679	0.000391
	EML1	-1.03553	0.000391
	PRKCZ	-1.09273	0.000391
	STK32B	-1.02517	0.000391
	CRY1	1.05364	0.000391
	MORN1	1.12085	0.000391
	H1F0	-0.739272	0.000391
	AC097662.1	-1.01522	0.000391
	TRGV4	1.09335	0.000391
	DLG1	-0.858934	0.000391
	LGMN	0.458576	0.000391
	AC020909.3	-1.10051	0.000391
	PRR11	-0.990266	0.000391
	TNFRSF14-AS1	-0.887368	0.000391
	RPL7L1	0.730692	0.000391
	PSPH	-1.00169	0.000391
	ASXL2	0.522866	0.000391
	RAC3	-1.02384	0.000391
	MIATNB	-1.02928	0.000391
	DRG1	-0.456882	0.000391
	BTBD6	-0.759067	0.000391
	COQ10B	-1.07137	0.000391
	KIAA1147	0.673121	0.000391
	EPPIN	-1.06618	0.000391
	ZNF267	-0.690129	0.000391
	PHBP12	1.01173	0.000391
	ZNF230	-1.12541	0.000391
	TRIM69	0.618953	0.000391
	MDK	-1.13542	0.000391
	ERLEC1	0.782253	0.000391
	KCNG1	-1.02855	0.000391
	ACSS1	-0.794178	0.000391
	HS3ST3B1	-1.13135	0.000391
	MDFIC	-0.762599	0.000391
	SH3GL1	-0.638735	0.000391
	LINC02210	1.09416	0.000391
	SIGLEC1	0.618473	0.000391
	KCNJ1	1.07422	0.000391
	ELOB	0.635341	0.000391
	IFT57	-0.970873	0.000391
	DDX60	-0.868134	0.000391
	TXLNB	-1.07223	0.000391
	PIDD1	-1.13055	0.000391
	MTFR1	-0.593443	0.000391
	TRAPPC12	-0.628459	0.000391
	AC004832.3	0.984732	0.000391
	AL136115.3	-1.01557	0.000391
	DENND6A	0.87231	0.000391
	TSC22D3	-0.573316	0.000391
	ZNF232	0.93495	0.000391
	LINC01579	1.06827	0.000391
	DHCR7	1.12158	0.000391
	TFPI	-0.82816	0.000391
	LAP3	0.563171	0.000391
	ADNP	-0.553215	0.000391
	PIP4K2C	-0.686293	0.000391
	NFATC4	-1.06869	0.000391
	AL591806.1	1.0674	0.000391
	RYK	0.904039	0.000391
	STIL	-1.09446	0.000391
	FOXO3B	-1.02699	0.000391
	RAB2B	-0.692046	0.000391
	PRDM1	0.743289	0.000391
	SLC7A6OS	-0.931359	0.000391
	ZNF599	0.999733	0.000391
	OBSL1	-1.12161	0.000391
	NGRN	-0.72346	0.000391
	MAMSTR	1.10738	0.000391
	CPTP	0.93087	0.000391
	SLC14A2	-1.07122	0.000391
	ALDH1A2	-1.08567	0.000391
	FAM114A1	-0.848559	0.000391
	RAB27A	1.11479	0.000391
	USP22	-0.400129	0.000391
	RPAP1	-0.741294	0.000391
	SRGN	0.460808	0.000391
	MAT2A	0.445301	0.000391
	TCAF2	-1.11291	0.000391
	LRRN1	0.974097	0.000391
	FAM186A	1.0983	0.000391
	CCT8	-0.667618	0.000391
	MYEF2	-1.11724	0.000391
	CHST13	-1.11861	0.000391
	RPS10P7	-1.07284	0.000391
	EGR2	0.561724	0.000391
	RB1CC1	-0.587077	0.000391
	WDR66	1.09397	0.000391
	PARP11	0.881542	0.000391
	SYT11	0.561692	0.000391
	WDR41	-0.914374	0.000391
	CD70	0.998286	0.000391
	AC116913.1	-1.11494	0.000391
	AL807752.5	-1.05143	0.000391
	CUL3	-0.660855	0.000391
	RSAD1	-1.06692	0.000391
	TAF6L	0.870581	0.000391
	AL590764.1	-0.999453	0.000391
	CHURC1	-0.894946	0.000391
	FCGR3B	-1.02573	0.000391
	ZBTB20	0.640459	0.000391
	AL390879.2	-1.11208	0.000391
	EIF2AK2	-0.785061	0.000391
	C1orf109	-1.00077	0.000391
	CLDN16	0.981265	0.000391
	PLEKHF2	0.617918	0.000391
	CEP170	-0.471446	0.000391
	CNOT4	0.693877	0.000391
	RNF103	-0.991114	0.000391
	AC073957.2	-1.07189	0.000391
	CLEC12B	-1.06686	0.000391
	SEC14L5	-0.986349	0.000391
	RAB3B	1.10999	0.000391
	SEC11C	0.769576	0.000391
	CARS2	-0.583219	0.000391
	SIK1	-0.994663	0.000391
	SLC13A5	1.06479	0.000391
	AP001992.1	-0.859302	0.000391
	RXFP4	-1.0034	0.000391
	OGFOD1P1	0.968551	0.000391
	SPECC1L-ADORA2A	-1.01761	0.000391
	HEMK1	0.626885	0.000391
	EXTL2	1.10717	0.000391
	AC243829.1	-1.11124	0.000391
	NEK8	-1.01503	0.000391
	EIF3K	0.555688	0.000391
	AP001781.3	1.0375	0.000391
	ERCC3	0.616199	0.000391
	UGDH	-1.00328	0.000391
	GPR162	-0.808739	0.000391
	AC007038.2	-1.08124	0.000391
	LINC02159	0.970019	0.000391
	TEC	-1.09667	0.000391
	ZNF536	-1.00348	0.000391
	GORAB	0.767718	0.000391
	RPS6KL1	-1.10759	0.000391
	GALNT14	0.959684	0.000391
	DAGLA	0.665533	0.000391
	GLI1	1.05391	0.000391
	SPA17	-1.10681	0.000391
	STK17B	-0.559816	0.000391
	NSUN4	-0.760465	0.000391
	IFI35	0.604336	0.000391
	HNRNPA3P9	-1.04361	0.000391
	COPS9	-1.06258	0.000391
	MIR181A1HG	1.0468	0.000391
	SLC25A17	0.866653	0.000391
	IFT74	-1.0897	0.000391
	SEPT11	-0.639077	0.000391
	AC107884.1	1.00118	0.000391
	SIX4	-1.0469	0.000391
	IVD	0.881512	0.000391
	CX3CR1	-1.07413	0.000391
	SLC8A1	0.818279	0.000391
	FANK1	-1.09198	0.000391
	MIB2	-1.04615	0.000391
	AP001486.2	-1.09555	0.000391
	MTFP1	-1.10095	0.000391
	PAN2	0.54645	0.000391
	BOLA1	-0.92663	0.000391
	NFYA	-0.789185	0.000391
	AC023051.2	1.09957	0.000391
	Z98882.1	-1.03425	0.000391
	TCEAL4	-1.08596	0.000391
	ZDHHC9	0.789149	0.000391
	AC027682.7	1.06386	0.000391
	KDM5B	-0.573321	0.000391
	OVCH1-AS1	-1.01936	0.000391
	COX20	-0.717535	0.000391
	RRM2B	-0.845733	0.000391
	OR2F1	0.99982	0.000391
	LINC00623	1.02903	0.000391
	RARRES1	-0.730471	0.000391
	ZNF491	1.08293	0.000391
	MCCC2	0.86674	0.000391
	CCZ1B	-0.768204	0.000391
	NCBP3	-0.679504	0.000391
	AC007000.1	-0.981325	0.000391
	RHOH	1.07264	0.000391
	TSEN15P2	-0.950914	0.000391
	SCOC	0.993927	0.000391
	TAGLN	-1.05255	0.000391
	AL441992.1	0.966063	0.000391
	NAPG	0.933892	0.000391
	TCAP	-0.998583	0.000391
	GPHN	0.833385	0.000391
	AC008038.1	-1.0827	0.000391
	RBMS2	-0.866846	0.000391
	KANSL1L	-0.713568	0.000391
	LBH	-0.948947	0.000391
	SLC44A2	0.690626	0.000391
	HGF	0.865236	0.000391
	ASPHD2	1.0879	0.000391
	LRPPRC	-0.70588	0.000391
	ZFC3H1	-0.607689	0.000391
	C9orf3	-1.04187	0.000391
	CD8A	1.06624	0.000391
	FAM239B	-1.0176	0.000391
	AC015909.5	0.959979	0.000391
	PYROXD2	-1.08076	0.000391
	HILPDA	-1.04472	0.000391
	BLOC1S6	-0.646143	0.000391
	NDUFC2	0.759317	0.000391
	RTL5	0.515258	0.000391
	ZNF620	0.983374	0.000391
	SRA1	0.56626	0.000391
	TEFM	1.05667	0.000391
	STUM	-1.06857	0.000391
	TMEM8B	-0.941547	0.000391
	TNFAIP2	0.377764	0.000391
	POLR2M	0.632628	0.000391
	EID2	-0.92506	0.000391
	LINC01184	0.855505	0.000391
	SNTA1	-1.05559	0.000391
	AC006254.1	1.01053	0.000391
	PGGHG	0.898301	0.000391
	PTDSS2	-0.88411	0.000391
	YPEL2	0.759073	0.000391
	FLNC	-1.07924	0.000391
	DET1	0.949184	0.000391
	NUP107	-0.684141	0.000391
	ZNF518A	-0.776884	0.000391
	GBA2	-0.619038	0.000391
	DVL1	-0.94603	0.000391
	PBLD	1.06936	0.000391
	PKP4	0.684197	0.000391
	CFAP54	-1.00479	0.000391
	ZNF101	0.933844	0.000391
	AC080112.2	-1.05014	0.000391
	KCNE1	-0.988716	0.000391
	AC107463.1	0.988827	0.000391
	PCNP	0.939529	0.000391
	SNW1	0.557237	0.000391
	PSMA2	0.780305	0.000391
	SP110	0.517001	0.000391
	TRIM3	-0.816666	0.000391
	EZH2	-0.753505	0.000391
	NSDHL	-0.828745	0.000391
	SLC25A11	-0.453534	0.000391
	CCDC102A	-0.992237	0.000391
	STMN3	-0.793977	0.000391
	AC073283.1	1.0364	0.000391
	AARS2	-0.844123	0.000391
	OSTC	0.510162	0.000391
	JADE1	-0.732636	0.000391
	LINC02009	1.06578	0.000391
	ZNF615	0.985971	0.000391
	GALE	0.857096	0.000391
	C17orf53	-0.975667	0.000391
	C12orf57	-0.871177	0.000391
	AL513314.2	-0.972725	0.000391
	AC087222.1	0.953554	0.000391
	HDAC11	-0.961048	0.000391
	CEP44	-0.973471	0.000391
	MSS51	-0.960273	0.000391
	ERH	0.863441	0.000391
	STK24-AS1	-0.952647	0.000391
	LINC01922	1.04782	0.000391
	PWP2	1.0658	0.000391
	AC005865.2	1.07694	0.000391
	RNF34	0.616025	0.000391
	GTF2H2B	1.07307	0.000391
	MPRIP	-0.496785	0.000391
	SLC35E3	0.859122	0.000391
	ZGPAT	-1.05188	0.000391
	AC009119.2	-1.0743	0.000391
	RRN3P1	-0.635045	0.000391
	AC046185.2	-1.01596	0.000391
	HIST4H4	1.06737	0.000391
	ZNF738	-1.06776	0.000391
	AL158212.3	-1.05354	0.000391
	NUCKS1	-0.559043	0.000391
	HLA-DQB1	0.400588	0.000391
	AC109322.1	-1.04082	0.000391
	MAP3K14-AS1	0.999195	0.000391
	AC138409.2	1.01076	0.000391
	WASH2P	-0.83556	0.000391
	POLR2F	0.685835	0.000391
	RGP1	-0.499111	0.000391
	TGM4	1.00106	0.000391
	STK10	0.452199	0.000391
	FAM182A	-0.947305	0.000391
	TSTA3	-0.635952	0.000391
	PHKA1	-1.00116	0.000391
	CD46	0.562413	0.000391
	CCNC	-0.788191	0.000391
	SNHG20	-1.06616	0.000391
	ST5	0.893141	0.000391
	GINS2	-0.877404	0.000391
	NARS2	-1.03884	0.000391
	TPD52L1	-1.06623	0.000391
	SLC52A2	0.599179	0.000391
	C9orf139	0.809044	0.000391
	PKD2	-0.851193	0.000391
	LRP11	1.06182	0.000391
	STON2	0.963794	0.000391
	CD300LB	0.677996	0.000391
	HEG1	0.616773	0.000391
	ATP5J2	-0.78655	0.000391
	LANCL1	-0.919255	0.000391
	GOSR2	-0.508399	0.000391
	AC009041.2	1.05358	0.000391
	HTATIP2	0.75103	0.000391
	GGNBP1	1.02445	0.000391
	PPM1K	-0.947358	0.000391
	AC012236.1	0.929294	0.000391
	HNRNPH2	-0.733809	0.000391
	CENPF	-1.04193	0.000391
	ALDH3B1	0.54441	0.000391
	PRDM5	-1.06026	0.000391
	NFAT5	-0.591921	0.000391
	DUSP8	-1.03843	0.000391
	PEX11A	1.04241	0.000391
	AC114763.2	-0.917363	0.000391
	CMTM4	-0.836535	0.000391
	POLN	1.04694	0.000391
	AC116366.2	1.02213	0.000391
	C12orf76	0.764931	0.000391
	TRIM38	0.475884	0.000391
	ORM2	0.937145	0.000391
	PIK3IP1-AS1	1.06101	0.000391
	AC114781.1	0.917552	0.000391
	SLC1A4	0.724056	0.000391
	AEBP1	0.924604	0.000391
	PPM1A	-0.6801	0.000391
	LINC01814	1.05705	0.000391
	AC069222.1	-1.05519	0.000391
	SLC35C1	-0.826118	0.000391
	CHRNB2	-1.0543	0.000391
	AUTS2	0.994135	0.000391
	MUT	-1.04355	0.000391
	HLA-DQA2	0.5422	0.000391
	SYNE2	0.898056	0.000391
	PDE9A	-0.730212	0.000391
	CCNDBP1	-0.570643	0.000391
	KMT5A	-0.620608	0.000391
	APOL3	0.620995	0.000391
	TAGAP	0.518525	0.000391
	TMEM68	0.716979	0.000391
	ARHGEF18	-0.732421	0.000391
	FCGR1CP	1.05634	0.000391
	TMEM229B	0.995606	0.000391
	CYP4A22-AS1	1.04822	0.000391
	GLRX5	-0.893218	0.000391
	MTUS1	-0.955375	0.000391
	TREML3P	-1.05228	0.000391
	C1orf186	-1.0542	0.000391
	SRFBP1	-0.995348	0.000391
	WDYHV1	-0.938668	0.000391
	CCNG2	0.90016	0.000391
	PYGM	1.0237	0.000391
	MAP1LC3A	0.921544	0.000391
	AC010653.2	1.0465	0.000391
	AC005154.3	-1.05298	0.000391
	ATP9B	0.564252	0.000391
	AC091167.8	0.935001	0.000391
	ZBTB20-AS1	0.988693	0.000391
	ALDH2	0.501534	0.000391
	GLI4	0.9426	0.000391
	NGDN	0.746892	0.000391
	CU638689.4	0.968454	0.000391
	AP000350.6	1.04901	0.000391
	PHF21A	-0.697422	0.000391
	LINC00174	0.976626	0.000391
	GIMAP5	0.674641	0.000391
	TXNL4A	-0.952575	0.000391
	FAM168B	-0.437987	0.000391
	N4BP3	-0.990074	0.000391
	KCTD10	0.622698	0.000391
	C2CD3	0.606534	0.000391
	AC019294.2	0.894727	0.000391
	GZF1	-0.735943	0.000391
	FAM126A	0.928817	0.000391
	NOP14-AS1	-0.915631	0.000391
	ACAD8	0.919157	0.000391
	PTRH2	0.805137	0.000391
	IMPAD1	0.582037	0.000391
	PPFIA4	-1.00497	0.000391
	PIR	-0.773429	0.000391
	COL8A2	0.630458	0.000391
	GPT2	-0.811785	0.000391
	STXBP4	-1.01788	0.000391
	MCM10	-1.03958	0.000391
	AC027644.3	0.979605	0.000391
	ABRAXAS1	1.02558	0.000391
	UVSSA	-0.694935	0.000391
	DPYSL5	-1.02515	0.000391
	UBR3	0.655246	0.000391
	LRP5L	0.894662	0.000391
	MLLT3	-1.0115	0.000391
	ZNF544	-0.99726	0.000391
	UXS1	-0.605214	0.000391
	KANK1	-1.00155	0.000391
	AIFM1	-0.84593	0.000391
	BX322234.1	-0.886222	0.000391
	BATF3	-1.03725	0.000391
	CKLF	1.00469	0.000391
	ZNF136	-0.978788	0.000391
	MAPK10	-0.965791	0.000391
	CST7	-0.966366	0.000391
	SLC39A13	0.80252	0.000391
	AC133065.5	-0.909281	0.000391
	RNF24	-0.594908	0.000391
	LINC01358	1.01378	0.000391
	TDG	-0.845583	0.000391
	PFN4	-0.912199	0.000391
	GMDS	0.90926	0.000391
	CBSL	-1.04018	0.000391
	CCDC136	-0.981523	0.000391
	REEP2	-1.03944	0.000391
	TP73-AS1	-0.889509	0.000391
	BAG4	0.614163	0.000391
	GALNT16	-0.919749	0.000391
	ADCK1	0.803411	0.000391
	SP2	1.00456	0.000391
	RND1	-1.03409	0.000391
	SEMA6A	-1.03781	0.000391
	HLA-DQB2	0.777955	0.000391
	GRIP2	1.01957	0.000391
	MIB1	-0.697352	0.000391
	ARL17B	0.909522	0.000391
	NCAPG	-1.0338	0.000391
	BAZ2B	-0.533677	0.000391
	ST6GAL1	-0.580876	0.000391
	DNAJC22	1.02246	0.000391
	AC105105.2	1.02229	0.000391
	KLHL42	0.997093	0.000391
	AL162431.3	0.883747	0.000391
	CDHR3	-0.978878	0.000391
	NPIPB15	0.565478	0.000391
	SNX13	0.614448	0.000391
	AC090877.1	-0.876407	0.000391
	SLC22A13	-0.938032	0.000391
	GMDS-AS1	-0.922532	0.000391
	SDC4	-0.467173	0.000391
	AP1S1	-0.514549	0.000391
	LINC002481	-0.904834	0.000391
	AC027688.2	-1.02533	0.000391
	ZNF428	0.917704	0.000391
	UBE2Q2P1	-0.875323	0.000391
	TRIM59	-0.987006	0.000391
	HNRNPA1	-0.482539	0.000391
	AC009088.2	0.887701	0.000391
	CHKB-CPT1B	0.994974	0.000391
	LRRC8D	-0.543977	0.000391
	KIAA0556	0.753127	0.000391
	NOTCH3	0.928532	0.000391
	ANGPTL7	0.996938	0.000391
	SEMA6D	0.892068	0.000391
	JKAMP	-0.67321	0.000391
	ACAP1	0.657388	0.000391
	CCDC91	0.87932	0.000391
	FAM157C	0.981891	0.000391
	CDK2AP1	-0.910772	0.000391
	AL805961.1	0.956021	0.000391
	NEFM	-0.791664	0.000391
	PPP1R3F	1.00745	0.000391
	METTL13	0.664578	0.000391
	KLF3	0.614565	0.000391
	PSMA3	-0.8554	0.000391
	MAD2L1	-1.02875	0.000391
	LENEP	0.872243	0.000391
	AC114546.1	-0.88537	0.000391
	SRP9	-0.797578	0.000391
	UQCRQ	0.804806	0.000391
	CEP104	0.54936	0.000391
	FBXL2	-1.00903	0.000391
	FAM98C	0.848891	0.000391
	IRF3	0.62105	0.000391
	PIGX	-1.00012	0.000391
	MAP3K9	-1.02722	0.000391
	HIST1H2BO	0.902252	0.000391
	SCARNA5	0.966604	0.000391
	MIR1267	0.866895	0.000391
	CCL24	0.772139	0.000391
	OR6W1P	1.0264	0.000391
	APBA3	-0.795242	0.000391
	SLC18B1	-1.00669	0.000391
	PDC	-0.874885	0.000391
	SRP19	0.98488	0.000391
	RUNX1	-0.628915	0.000391
	ALG11	0.826146	0.000391
	TMEM243	0.592096	0.000391
	RTN4IP1	-0.873415	0.000391
	AL135925.1	0.937423	0.000391
	GUF1	-0.804677	0.000391
	NDUFA11	0.527328	0.000391
	MRPL13	0.969741	0.000391
	ZFHX2	-0.933292	0.000391
	XPC	-0.603243	0.000391
	PRR34-AS1	-0.881209	0.000391
	AC243960.3	0.968059	0.000391
	CHST6	0.989285	0.000391
	SYP	0.988258	0.000391
	TXNDC16	-0.912046	0.000391
	CYB5B	-0.625818	0.000391
	ANKRD16	-1.00257	0.000391
	PSMD9	0.753807	0.000391
	AC104662.3	0.996382	0.000391
	LINC00668	-0.924993	0.000391
	AC004923.4	-0.885689	0.000391
	AC022497.1	0.975185	0.000391
	GREB1	1.01704	0.000391
	ZSCAN16	-1.01409	0.000391
	STC2	-0.905401	0.000391
	AC015971.1	-1.00873	0.000391
	MLLT11	0.651869	0.000391
	PPP1R3B	0.716345	0.000391
	TESK2	-0.559368	0.000391
	NNT	-0.620637	0.000391
	RNF157	-0.905235	0.000391
	AC239809.3	0.9194	0.000391
	HEATR3	-0.667512	0.000391
	ESRP2	-1.01267	0.000391
	PALD1	-1.01734	0.000391
	CD163	0.837202	0.000391
	TRMT11	-0.94546	0.000391
	CA11	-0.638409	0.000391
	HSF2BP	-1.00735	0.000391
	PER2	-0.909393	0.000391
	ZBTB3	0.734239	0.000391
	SLC36A4	0.84669	0.000391
	DEF8	0.572009	0.000391
	ZNF564	-0.933089	0.000391
	RIPOR2	0.745006	0.000391
	BRD9	-0.526831	0.000391
	PRICKLE1	0.876253	0.000391
	RPL36AP33	-0.895344	0.000391
	EPM2A	0.934378	0.000391
	CCDC25	0.838178	0.000391
	ZNF248	0.976892	0.000391
	HSF5	-0.853171	0.000391
	SPATA21	-0.883947	0.000391
	FAM86C2P	0.864568	0.000391
	NSMCE3	0.706068	0.000391
	NIT2	0.775032	0.000391
	PRDM11	-0.989772	0.000391
	ITFG1	0.606242	0.000391
	AC007032.1	-0.98764	0.000391
	STOX2	0.722489	0.000391
	SLA2	-0.97638	0.000391
	AP001453.3	0.943588	0.000391
	NMNAT1	-1.00228	0.000391
	SAR1B	0.639592	0.000391
	SERHL2	-1.00677	0.000391
	LY6G5B	1.00566	0.000391
	SNX33	0.619513	0.000391
	C2orf74	-0.853188	0.000391
	MBNL3	-0.599046	0.000391
	LINC00311	-0.873255	0.000391
	OAT	-0.766614	0.000391
	HYAL3	-1.00544	0.000391
	AP000781.2	0.90123	0.000391
	AC024075.3	-1.00319	0.000391
	MXD4	-0.789196	0.000391
	AC007390.2	-0.967868	0.000391
	ZNF658B	-0.905446	0.000391
	ACVRL1	0.690523	0.000391
	LINC01963	-0.963748	0.000391
	LONP1	0.508558	0.000391
	GBP5	0.681607	0.000391
	NUP205	0.481344	0.000391
	HKR1	-0.886554	0.000391
	AC026412.3	-0.890564	0.000391
	FOXRED2	0.663159	0.000391
	ATR	0.774585	0.000391
	AL022069.1	0.844705	0.000391
	WDR54	-0.99648	0.000391
	ZNF629	-0.61651	0.000391
	EPC1	-0.593846	0.000391
	SP140	-0.878793	0.000391
	MT-ATP6	0.466648	0.000391
	CASP7	0.693264	0.000391
	RAB5A	0.619001	0.000391
	AC087280.2	-0.939129	0.000391
	SPRED2	-0.976942	0.000391
	FBXO22	-0.806351	0.000391
	AC008969.1	0.805065	0.000391
	AC131649.2	1.00397	0.000391
	ODF2L	-0.930423	0.000391
	ARHGEF3	0.662425	0.000391
	SSPN	-0.87751	0.000391
	AP003041.1	0.853172	0.000391
	AC004477.1	0.851247	0.000391
	RBBP8	0.644343	0.000391
	RPL23AP2	0.982294	0.000391
	BNIP1	0.927574	0.000391
	MCTP1	0.613717	0.000391
	AHSA2	0.815997	0.000391
	RYBP	-0.648521	0.000391
	SCFD1	-0.763048	0.000391
	RABL2A	-0.813406	0.000391
	ARHGAP11A	-0.680709	0.000391
	ALAD	0.516113	0.000391
	CCDC121	0.999251	0.000391
	ARMCX5-GPRASP2	0.953012	0.000391
	NEXN	0.979124	0.000391
	OSGIN2	0.723358	0.000391
	PRNP	0.482685	0.000391
	AC022087.1	-0.900639	0.000391
	AL353898.3	0.929402	0.000391
	ZNF552	-0.983059	0.000391
	HCAR3	0.856903	0.000391
	CPEB1	-1.00276	0.000391
	IFITM1	-0.980093	0.000391
	ACOX3	0.657733	0.000391
	AL354740.1	-0.885379	0.000391
	GALM	0.499771	0.000391
	DCUN1D3	0.730233	0.000391
	BAG2	0.987621	0.000391
	HCG25	0.98287	0.000391
	PKD1L3	0.88318	0.000391
	IARS	0.439066	0.000391
	ZFP1	-0.986967	0.000391
	YWHAE	-0.397997	0.000391
	ZNF285	-0.931876	0.000391
	APOBEC3G	0.671236	0.000391
	TUBB6	0.404288	0.000391
	LINC00310	0.908179	0.000391
	TRAFD1	0.445326	0.000391
	HIST1H2AG	-0.570165	0.000391
	AP003716.1	0.976327	0.000391
	KCTD13	0.860562	0.000391
	FUK	0.551866	0.000391
	TOX	-0.9319	0.000391
	AC008543.1	-0.853889	0.000391
	METTL14	-0.986106	0.000391
	PDAP1	0.614297	0.000391
	ANGEL2	0.695329	0.000391
	DDR1	-0.801606	0.000391
	AC096667.1	0.995541	0.000391
	C14orf37	-0.879616	0.000391
	EXOSC8	-0.840072	0.000391
	DMBX1	-0.839594	0.000391
	LINC02361	0.941555	0.000391
	LINC02384	-0.986858	0.000391
	METRNL	0.81617	0.000391
	MOCS3	-0.901241	0.000391
	GABPB1-AS1	-0.974202	0.000391
	AC015871.3	0.798693	0.000391
	KIAA0586	0.66182	0.000391
	MLLT1	-0.631506	0.000391
	SLC25A26	0.970495	0.000391
	AKR7A3	0.913796	0.000391
	MIR646HG	-0.977011	0.000391
[truncated: 17,228 more rows]

## Sheet: Fig 5i
	% of early apoptotic cells
	Control-OE	KCNJ15-OE
	4.77	9.87
	3.67	7.88
	5.98	5.24
	3.25	10.4
	2.85	9.08
	3.1	9.12

## Sheet: Fig 5j
	% of late apoptotic cells
	Control-OE	KCNJ15-OE
	0.83	2.94
	0.72	3.11
	1.01	1.46
	0.96	1.56
	0.81	1.84
	0.92	2.09

## Sheet: Fig 5k
		% of necrotic cells
		Control-OE	KCNJ15-OE
		1.04	1.75
		1.03	1.5
		0.86	1.17
		0.98	0.89
		0.86	0.96
		0.9	1.1

## Sheet: Fig 5l
		Uncropped immuno blot of Fig 5l

[truncated: 1 more sheets: Fig 5m]
