# Supplementary material for: Histone acetylome-wide associations in immune cells from individuals with active Mycobacterium tuberculosis infection
Source: Nat Microbiol. 2022 Jan 31;7(2):312–26. doi: 10.1038/s41564-021-01049-w (PMC9439955; doi:10.1038/s41564-021-01049-w)
Supplement: Source Data Fig. 6 — Statistical source data. [file 41564_2021_1049_MOESM12_ESM.xlsx]

## Sheet: Fig6a
RawPval	FDRQval	Beta	EffSize	IsQTL	Chr	Pos	PlottedGene		*coordinates in hg19
1.40649e-07	1e-05	-0.1175	-0.212094	TRUE	chr6	24666060	NA
1.31697e-21	0.0061	0.6782	1.57758	TRUE	chr20	48637297	NA
7.65558e-25	0.0002	-0.3138	-0.53825	TRUE	chr18	21039698	NA
2.54337e-08	1e-05	0.1331	0.27851	TRUE	chr17	2717849	NA
1.13651e-75	1e-05	0.3867	0.892762	TRUE	chr4	37852322	NA
3.24968e-07	0.0005	0.07754	0.165684	TRUE	chr6	16729124	NA
0.000325624	0.0027	-0.06965	-0.128151	TRUE	chr7	151358424	NA
2.976e-17	5e-07	-0.1957	-0.312121	TRUE	chr16	4524443	NA
5.36939e-194	0.0001	0.448	1.07049	TRUE	chr10	98508321	NA
5.58797e-21	0.0006	-0.1758	-0.31819	TRUE	chr16	48610933	NA
4.86313e-06	0.0057	-0.1179	-0.233929	TRUE	chr5	108746643	NA
2.36645e-12	1e-05	0.392	0.795535	TRUE	chr17	8761578	NA
6.48894e-18	2e-05	0.2904	1.06121	TRUE	chr12	108706781	NA
0.000505502	0.001	-0.152	-0.301887	TRUE	chr20	4055442	NA
2.65388e-14	2e-05	0.3113	1.51595	TRUE	chr3	51295007	NA
3.92604e-28	0.0003	-0.3412	-0.649905	TRUE	chr7	66615118	NA
0.00168917	0.0035	0.05032	0.107775	TRUE	chr6	43396325	NA
3.86974e-26	0.0007	0.1015	0.246809	TRUE	chr17	76878941	NA
5.99989e-33	1e-05	0.1495	0.390594	TRUE	chr10	14614056	NA
5.84486e-15	5e-07	0.2149	0.516835	TRUE	chr20	35637398	NA
2.73247e-16	5e-05	-0.08659	-0.163686	TRUE	chr6	35265972	NA
9.15234e-35	5e-07	0.2687	0.569944	TRUE	chr2	86263941	NA
9.46127e-05	0.0045	-0.2701	-0.520424	TRUE	chr10	112173327	NA
6.26148e-08	1e-05	-0.1368	-0.262069	TRUE	chr5	56576743	NA
1.1261e-18	5e-07	-0.09756	-0.186006	TRUE	chr1	12210686	NA
1.11062e-07	0.0015	0.1602	0.326772	TRUE	chr4	88312504	NA
5.28842e-10	5e-07	-0.1766	-0.297306	TRUE	chr7	48018455	NA
0.000465593	0.0006	-0.06068	-0.118285	TRUE	chr20	5703889	NA
1.72762e-156	6e-06	-0.2979	-0.534829	TRUE	chr3	4517795	NA
6.55856e-11	0.0033	-0.07115	-0.130073	TRUE	chr1	182113557	NA
6.69682e-52	1e-06	-0.1507	-0.251167	TRUE	chr6	11323865	NA
1.14828e-09	2e-05	0.08422	0.174948	TRUE	chr13	79980340	NA
3.29031e-55	5e-07	-0.9724	-0.804634	TRUE	chr14	72319100	NA
3.30437e-23	5e-07	0.1895	0.47715	TRUE	chr1	65521168	NA
1.71505e-47	1e-06	-0.1487	-0.274861	TRUE	chr6	170616103	NA
4.17822e-19	5e-07	0.1367	0.306365	TRUE	chr16	29138043	NA
2.11703e-52	5e-07	0.3829	2.60122	TRUE	chr16	84845034	CRISPLD2
6.27378e-16	5e-07	-0.1233	-0.227281	TRUE	chr20	56983172	NA
1.85371e-07	0.0021	-0.0798	-0.1425	TRUE	chr8	30013759	NA
1.36685e-54	1e-06	0.09578	0.222227	TRUE	chr16	11692191	NA
5.67941e-305	5e-07	1.07	3.51396	TRUE	chr7	138729795	NA
5.57011e-26	5e-07	-0.2072	-0.349115	TRUE	chr15	50359224	NA
1.67531e-28	0.0032	0.1616	0.360393	TRUE	chr6	2990406	NA
3.53627e-16	0.006	-0.2406	-0.440659	TRUE	chr12	133022035	NA
0.000427522	0.002	0.06412	0.131474	TRUE	chr2	99082938	NA
0.00485235	0.008	0.05022	0.102857	TRUE	chr11	729039	NA
1.97163e-43	5e-07	0.3398	0.846959	TRUE	chr15	56235774	NA
4.4443e-16	0.00012	-0.2581	-0.506575	TRUE	chr19	15698229	NA
1.23866e-12	0.00012	-0.1575	-0.308219	TRUE	chr20	2273731	NA
7.85309e-269	4e-05	-0.2822	-0.402568	TRUE	chr8	97657415	NA
5.80414e-32	1e-06	0.2497	0.79044	TRUE	chr2	29223424	NA
3.499e-05	0.0027	0.04498	0.093953	TRUE	chr17	61904728	NA
1.46146e-305	5e-05	-0.7813	-0.828087	TRUE	chr4	1300258	NA
9.59865e-07	0.0006	-0.1357	-0.26634	TRUE	chr11	2698280	NA
1.31201e-06	0.0045	-0.3603	-0.691555	TRUE	chr4	140109407	NA
5.34371e-63	5e-06	-0.2483	-0.366494	TRUE	chr18	74277674	NA
1.14834e-06	5e-06	-0.7314	-0.914822	TRUE	chr19	55268790	NA
1.425e-16	4e-05	-0.2291	-0.407289	TRUE	chr7	144532104	NA
2.48625e-07	0.0046	0.1002	0.227082	TRUE	chr3	151960936	NA
0.00156645	0.0046	-0.07156	-0.139766	TRUE	chr9	86909082	NA
6.91512e-27	0.00012	-0.2148	-0.345894	TRUE	chr17	439124	NA
6.59021e-227	5e-07	0.5567	2.23395	TRUE	chr17	68286361	NA
0.000205169	0.0027	0.0697	0.144516	TRUE	chr2	106439218	NA
3.74577e-32	5e-07	0.5992	7.33864	TRUE	chr9	93018889	NA
1.13832e-39	5e-07	-0.2593	-0.432527	TRUE	chr10	30831454	NA
0.000775534	0.0061	0.1409	0.286673	TRUE	chr7	127291187	NA
2.22211e-269	0.0005	0.5772	4.40443	TRUE	chr12	108054624	NA
4.21084e-15	1e-06	-0.1556	-0.250766	TRUE	chr17	37608052	NA
1.57818e-21	7e-05	0.2209	0.667674	TRUE	chr17	80818173	NA
2.21222e-15	0.0002	-0.157	-0.299333	TRUE	chr4	107236868	NA
3.01861e-05	0.0012	-0.05047	-0.0954064	TRUE	chr14	68864457	NA
1.28482e-12	5e-07	0.303	0.869316	TRUE	chr21	45959918	NA
5.50792e-09	3e-05	-0.08161	-0.155005	TRUE	chr12	129313854	NA
6.85898e-08	0.0002	0.08175	0.185732	TRUE	chr7	50252820	NA
1.44944e-14	0.0003	-0.1686	-0.312801	TRUE	chr1	33515210	NA
7.76274e-11	0.0002	0.1381	0.335438	TRUE	chr15	32906779	NA
3.54869e-28	5e-07	-0.235	-0.38493	TRUE	chr3	16295635	NA
1.24146e-11	0.0013	-0.134	-0.263003	TRUE	chr19	36392027	NA
1.03367e-233	0.0063	1.012	3.7558	TRUE	chr20	353208	NA
1.34806e-89	4e-06	-0.4283	-0.686929	TRUE	chr10	121167465	NA
3.52717e-307	5e-07	1.188	8.67153	TRUE	chr22	38572440	NA
2.77895e-46	5e-07	-0.2297	-0.397749	TRUE	chr14	24809185	NA
1.19142e-15	6e-05	-0.07909	-0.145386	TRUE	chr15	75400779	NA
2.10673e-07	0.0004	-0.1805	-0.295902	TRUE	chr1	151917393	NA
2.63737e-12	1e-05	0.1562	0.398317	TRUE	chr3	181964907	NA
2.56431e-11	0.0001	-0.1204	-0.211785	TRUE	chr1	19832175	NA
5.52559e-45	1e-06	0.1963	0.433956	TRUE	chr17	8315918	NA
3.54081e-18	0.0022	0.2088	0.44563	TRUE	chr16	66584481	NA
9.61844e-118	5e-07	1.111	5.21719	TRUE	chr17	14642033	NA
0.000241218	0.000241218	0.09697	0.206891	TRUE	chr20	4826252	NA
5.19632e-15	0.0005	-0.1321	-0.245539	TRUE	chr10	51827934	NA
0.00405035	0.0068	-0.1022	-0.202979	TRUE	chr7	37704902	NA
0.000560965	0.000560965	0.091	0.205534	TRUE	chr16	2917807	NA
1.34471e-06	0.0015	-0.1767	-0.350595	TRUE	chr12	29534262	NA
4.3236e-19	1e-05	0.09496	0.206099	TRUE	chr5	122765497	NA
1.90195e-33	5e-07	-0.1803	-0.29509	TRUE	chr18	29666127	NA
3.13481e-52	0.0002	-0.2275	-0.367232	TRUE	chr2	121955160	NA
4.76754e-115	0.0011	1.59	4.96177	TRUE	chr16	12510339	NA
0.00241274	0.006	0.03773	0.078124	TRUE	chr3	182521127	NA
0.000378485	0.0052	-0.0906	-0.171429	TRUE	chr17	25793042	NA
6.24136e-13	5e-07	-0.1483	-0.257019	TRUE	chr1	38389202	NA
3.61021e-37	0.0017	0.2108	0.488472	TRUE	chr2	69390618	NA
1.17943e-10	1e-06	0.0655	0.140679	TRUE	chr3	14693792	NA
0.00010214	0.0076	-0.1319	-0.261447	TRUE	chr12	48207676	NA
0.000137714	0.0039	-0.1002	-0.194563	TRUE	chr12	12511517	NA
0.00539014	0.00539014	-0.0443	-0.0836638	TRUE	chr8	11660916	NA
1.47993e-06	5e-06	0.74	2.93534	TRUE	chr1	3760230	NA
2.95077e-21	1e-06	0.2586	0.659357	TRUE	chr20	56012988	NA
3.27142e-32	3e-06	-0.2252	-0.393019	TRUE	chr2	122495014	NA
7.5489e-66	1.4e-05	0.3492	0.839928	TRUE	chr7	96747484	NA
2.33636e-05	0.0025	0.1258	0.256944	TRUE	chr10	22905321	NA
0.000194212	0.0026	0.09602	0.199771	TRUE	chr7	50418625	NA
4.46276e-18	3e-06	-0.2048	-0.38388	TRUE	chr21	42768561	NA
0.00079869	0.0035	0.08475	0.173811	TRUE	chr14	91199944	NA
1.79026e-24	5e-07	-0.2357	-0.426993	TRUE	chr15	65149682	NA
4.33906e-82	5e-06	0.4941	1.55255	TRUE	chr5	131690241	NA
1.07031e-15	0.0001	0.311	1.50605	TRUE	chr9	92013561	NA
1.48032e-10	3e-05	-0.1625	-0.297619	TRUE	chr17	2027182	NA
7.51472e-16	0.0003	-0.1905	-0.360113	TRUE	chr17	76143799	NA
6.6349e-08	2e-05	0.1884	0.387097	TRUE	chr19	45619655	NA
4.52073e-113	5e-07	-0.3913	-0.620127	TRUE	chr1	160317619	NA
4.88005e-16	5e-07	0.445	1.07423	TRUE	chr3	131089443	NA
1.85109e-76	3e-05	-0.5623	-0.62064	TRUE	chr22	24016863	NA
2.27693e-07	1e-06	-0.08539	-0.152892	TRUE	chr12	48500334	NA
2.52918e-11	0.0001	0.1252	0.314533	TRUE	chr8	141112998	NA
1.47623e-30	2e-05	0.2455	0.62981	TRUE	chr15	91109374	NA
1.47541e-10	0.0007	0.1446	0.331006	TRUE	chr3	117146307	NA
2.68905e-08	2e-05	-0.1204	-0.223584	TRUE	chr10	101445591	NA
5.4229e-10	0.0004	0.4939	1.00539	TRUE	chr5	148187480	NA
1.29085e-11	0.0001	-0.1482	-0.23884	TRUE	chr22	43358088	NA
2.83903e-24	0.00012	-0.4058	-0.80277	TRUE	chr14	94421826	NA
9.31636e-26	1e-06	0.3269	1.35925	TRUE	chr5	176972259	NA
2.44731e-05	0.0058	0.04382	0.0926427	TRUE	chr5	131629165	NA
4.50421e-23	5e-07	0.2462	0.528269	TRUE	chr1	20930228	NA
1.50987e-09	0.0001	0.06346	0.133811	TRUE	chr2	37458711	NA
4.80382e-14	5e-07	0.1557	0.331347	TRUE	chr3	128506907	NA
0.000449372	0.006	0.06287	0.13937	TRUE	chr7	155436997	NA
1.28072e-42	1e-06	-0.1912	-0.352118	TRUE	chr17	74712310	NA
2.88796e-65	0.0039	-0.5764	-0.875988	TRUE	chr10	75926461	NA
8.99632e-06	0.0002	-0.0903	-0.166145	TRUE	chr3	186703480	NA
0.000422559	0.0016	-0.06558	-0.122924	TRUE	chr9	92752267	NA
0.00385883	0.0076	-0.09549	-0.164496	TRUE	chr12	105075270	NA
1.7471e-226	5e-07	-0.9616	-0.879378	TRUE	chr6	24749702	NA
4.86446e-32	0.0001	-0.3367	-0.645638	TRUE	chr2	158970425	NA
2.29841e-26	0.0002	-0.4045	-0.604634	TRUE	chr19	2394064	NA
7.08502e-25	1e-06	0.1983	0.544481	TRUE	chr12	116762091	NA
0.00120723	0.0027	-0.1452	-0.287525	TRUE	chr6	15218939	NA
2.3682e-10	0.0028	-0.28	-0.552268	TRUE	chr15	70785354	NA
2.98228e-05	0.0022	0.2178	0.439379	TRUE	chr11	27527917	NA
1.02472e-58	2e-06	-0.6719	-0.910434	TRUE	chr15	48888988	NA
0.00801922	0.00801922	-0.05274	-0.103513	TRUE	chr18	33710610	NA
1.2202e-16	5e-07	0.1196	0.263088	TRUE	chr11	105052078	NA
4.86792e-31	0.0001	-0.1305	-0.23989	TRUE	chr5	180336849	NA
8.08339e-21	1e-05	0.2727	0.572899	TRUE	chr1	117603156	NA
0.00055753	0.0061	0.05014	0.106851	TRUE	chr19	2950150	NA
4.8545e-06	0.0004	-0.2212	-0.435433	TRUE	chr9	137235511	NA
1.66587e-123	8e-06	-0.3428	-0.512024	TRUE	chr12	57724941	NA
2.75406e-13	0.0009	-0.2065	-0.347936	TRUE	chr10	104561456	NA
1.36692e-169	0.0001	-0.8475	-0.826023	TRUE	chr5	139936239	NA
4.8057e-05	0.0015	-0.1115	-0.219488	TRUE	chr1	114429340	NA
3.91726e-06	0.0001	-0.2256	-0.441487	TRUE	chr7	87943049	NA
0.00278877	0.00278877	-0.07801	-0.154018	TRUE	chr3	186724009	NA
3.49514e-109	0.0001	0.2125	0.524238	TRUE	chr7	44669421	NA
1.41208e-13	5e-07	0.1056	0.22954	TRUE	chr19	45543787	NA
1.34163e-37	9e-06	-0.5522	-0.92963	TRUE	chr2	24432937	NA
2.66822e-74	5e-07	-0.2255	-0.359076	TRUE	chr9	27599607	NA
1.51943e-06	0.0002	0.08837	0.202986	TRUE	chr10	43928319	NA
4.55248e-07	0.0003	0.078	0.176152	TRUE	chr9	104161154	NA
0.000445829	0.0015	-0.05416	-0.104556	TRUE	chr15	94840523	NA
8.56384e-06	0.0059	-0.06099	-0.116061	TRUE	chr9	115141197	NA
2.16873e-52	5e-07	-0.2667	-0.428778	TRUE	chr10	51503977	NA
2.92953e-05	0.0007	-0.09933	-0.189561	TRUE	chr2	109855906	NA
1.23473e-78	0.0001	0.1859	0.42016	TRUE	chr2	114648900	NA
3.61976e-39	4e-05	-0.4648	-0.619733	TRUE	chr19	52132392	NA
5.18896e-18	1e-06	-0.2248	-0.393007	TRUE	chr10	125941181	NA
0.000109691	0.0008	-0.1096	-0.201286	TRUE	chr19	51934555	NA
2.62574e-06	0.0007	0.1262	0.26278	TRUE	chr14	68141029	NA
3.96107e-142	0.0002	0.6401	1.78649	TRUE	chr1	70876758	NA
1.45232e-44	5e-07	2.527	9.25302	TRUE	chr7	102354008	NA
7.6812e-20	5e-05	-0.1386	-0.236721	TRUE	chr3	71828420	NA
3.81383e-28	0.0001	0.1879	0.52021	TRUE	chr7	28724502	NA
1.29994e-23	1e-05	0.2009	0.598006	TRUE	chr3	46264618	NA
2.34243e-08	0.0003	-0.1436	-0.279922	TRUE	chr12	104871892	NA
7.35989e-20	5e-07	0.1864	0.452812	TRUE	chr15	85113429	NA
0.000229752	0.000229752	0.06929	0.147598	TRUE	chr21	40124063	NA
3.47427e-44	0.0001	-0.2791	-0.518292	TRUE	chr19	55909500	NA
0.000263219	0.0011	-0.07087	-0.129799	TRUE	chr13	40975937	NA
2.90992e-27	5e-07	0.6219	1.85725	TRUE	chr20	61371222	NA
8.87313e-32	1e-05	0.1419	0.34555	TRUE	chr9	117758440	NA
2.28144e-12	5e-07	-0.1516	-0.265267	TRUE	chr7	6544247	NA
5.7431e-08	3e-05	0.1601	0.33202	TRUE	chr12	68799717	NA
0.00148547	0.0051	-0.1052	-0.206883	TRUE	chr9	100948053	NA
1.17415e-05	2e-05	-0.1139	-0.205225	TRUE	chr15	69606641	NA
2.21768e-12	5e-05	0.2175	0.458764	TRUE	chr15	90506266	NA
4.52191e-13	5e-06	-0.128	-0.230631	TRUE	chr11	123375355	NA
2.96684e-213	0.0007	-0.4774	-0.614019	TRUE	chr9	110437382	NA
8.93827e-05	0.0005	-0.3204	-0.62947	TRUE	chr3	188152306	NA
0.00665874	0.00665874	0.06086	0.128872	TRUE	chr6	159420147	NA
2.1668e-08	3e-05	0.1088	0.242101	TRUE	chr6	20425596	NA
0.00272297	0.007	-0.1629	-0.319725	TRUE	chr17	80834695	NA
2.58189e-84	5e-07	0.1718	0.4328	TRUE	chr8	52811213	NA
1.28551e-99	0.0005	-0.2047	-0.386957	TRUE	chr16	30645416	NA
5.16403e-15	1e-05	0.1063	0.24544	TRUE	chr12	671243	NA
3.09153e-06	0.0001	-0.172	-0.336925	TRUE	chr1	21416435	NA
1.86109e-08	1e-05	0.2263	0.653291	TRUE	chr16	85557979	NA
8.54967e-09	1e-05	-0.4193	-0.66874	TRUE	chr1	7972201	NA
1.47748e-142	5e-07	0.2817	0.979485	TRUE	chr20	4062886	NA
1.96794e-11	1e-06	-0.136	-0.221679	TRUE	chr8	11681825	NA
1.29914e-09	5e-05	-0.1275	-0.245665	TRUE	chr10	14586090	NA
7.68101e-13	0.0001	0.131	0.319356	TRUE	chr17	28188111	NA
3.91908e-22	0.0002	-0.1789	-0.301941	TRUE	chr1	40402527	NA
1.48265e-05	0.0013	-0.3336	-0.477937	TRUE	chr9	67672260	NA
1.22301e-116	0.0037	-0.4312	-0.700569	TRUE	chr1	112032126	NA
2.11815e-46	4e-05	0.6577	1.67503	TRUE	chr17	79120827	NA
8.71066e-10	6e-05	0.1854	0.407025	TRUE	chr14	105253009	NA
5.17213e-05	0.0003	0.1343	0.281965	TRUE	chr11	88072398	NA
7.45378e-49	4e-05	-0.1326	-0.251374	TRUE	chr20	30651233	NA
7.23373e-69	3e-06	0.3932	1.19496	TRUE	chr12	123201925	NA
0.00762395	0.00762395	0.06073	0.125191	TRUE	chr15	44720545	NA
6.38741e-07	0.003	-0.1368	-0.259091	TRUE	chr1	29102292	NA
3.5391e-36	5e-07	0.7637	2.06909	TRUE	chr14	92651829	NA
3.4791e-136	5e-06	-0.8319	-0.729737	TRUE	chr1	161601398	NA
3.29838225163616e-320	5e-07	0.7923	6.81548	TRUE	chr3	187491497	NA
1.82891e-39	5e-07	0.2308	0.719115	TRUE	chr20	33197489	NA
3.75029e-20	4e-05	-0.2417	-0.446765	TRUE	chr13	111350281	NA
2.38846e-286	0.0001	-0.6578	-0.772519	TRUE	chr7	6462845	NA
8.7564e-22	1e-05	-0.392	-0.494637	TRUE	chr17	504218	NA
3.23293e-81	5e-07	0.5069	1.54401	TRUE	chr16	88666048	NA
3.29838225163616e-320	5e-07	-0.4082	-0.701978	TRUE	chr7	102212739	NA
1.44092e-20	5e-07	0.2602	0.708702	TRUE	chr19	863356	NA
2.76854e-11	4e-05	0.1067	0.223784	TRUE	chr11	116853213	NA
9.26969e-07	0.0024	0.2906	0.61308	TRUE	chr19	53237793	NA
8.2409e-05	0.0005	0.1371	0.278037	TRUE	chr19	36119330	NA
1.22309e-11	0.0026	-0.1243	-0.227032	TRUE	chr19	54566901	NA
1.63438e-13	0.0001	0.1875	0.532898	TRUE	chr20	5668714	NA
3.29838225163616e-320	5e-07	-0.3461	-0.651789	TRUE	chr2	85555191	NA
2.05191e-35	5e-07	0.2453	0.754885	TRUE	chr7	23338774	NA
6.48565e-138	0.0001	-0.7061	-0.775508	TRUE	chr2	160219552	NA
5.07909e-282	2e-05	0.5959	2.04355	TRUE	chr2	197078127	NA
2.53465e-110	5e-07	0.3436	0.803085	TRUE	chr8	27950670	NA
9.58333e-110	1e-05	0.4289	1.75923	TRUE	chr15	91474236	NA
6.32181e-25	5e-07	0.3411	1.11744	TRUE	chr8	68881423	NA
9.6337e-12	0.0001	-0.09008	-0.169164	TRUE	chr9	141107896	NA
3.15999e-06	0.0004	0.09249	0.192788	TRUE	chr4	104062414	NA
6.3879e-08	0.0005	-0.08633	-0.156253	TRUE	chr19	44098963	NA
1.50924e-15	5e-07	-0.1578	-0.302299	TRUE	chr21	37572412	NA
8.73295e-05	0.0063	-0.4347	-0.851518	TRUE	chr4	6905546	NA
0.000171915	0.0022	-0.109	-0.213725	TRUE	chr3	9451377	NA
8.7166e-11	3e-05	0.1693	0.350881	TRUE	chr10	104575870	NA
2.68454e-16	0.0008	-0.1293	-0.242589	TRUE	chr16	4998178	NA
0.000312851	0.0028	-0.3279	-0.644838	TRUE	chr17	19091596	NA
2.57761e-52	4e-06	-0.3408	-0.51364	TRUE	chr15	67367184	NA
8.2427e-07	7e-06	0.09553	0.199812	TRUE	chr2	128282820	NA
2.48693e-42	0.0001	-0.1076	-0.194751	TRUE	chr4	10182556	NA
1.43729e-49	5e-07	-0.4171	-0.69401	TRUE	chr2	40621387	NA
2.41952e-15	0.00011	-0.2352	-0.450144	TRUE	chr8	145002283	NA
1.0721e-07	0.0053	0.1139	0.246697	TRUE	chr19	37701265	NA
2.81411e-57	5e-07	-0.4544	-0.578485	TRUE	chr5	68597486	NA
0.000184593	0.0051	-0.1082	-0.180484	TRUE	chr1	182364029	NA
2.78456e-06	0.0004	-0.2486	-0.491304	TRUE	chr8	22927824	NA
1.45e-08	1e-06	-0.1928	-0.333853	TRUE	chr22	50359902	NA
1.01041e-07	0.0052	-0.05059	-0.096823	TRUE	chr10	12084639	NA
1.77305e-112	0.00012	-0.506	-0.760902	TRUE	chr3	25645698	NA
3.56976e-124	5e-07	-0.48	-0.649966	TRUE	chr7	64104533	NA
1.36567e-62	1e-05	0.3154	1.241	TRUE	chr1	160545587	NA
0.000305198	0.0042	-0.0608	-0.119921	TRUE	chr10	7829759	NA
3.29838225163616e-320	5e-07	-0.8151	-0.789826	TRUE	chr5	176541937	NA
4.34863e-26	1e-06	-0.2454	-0.437823	TRUE	chr2	197850176	NA
6.09081e-10	0.0001	-0.1749	-0.330624	TRUE	chr22	38756671	NA
1.45347e-11	7e-05	-0.2074	-0.397318	TRUE	chr15	93790850	NA
3.12626e-88	5e-07	-0.4375	-0.614898	TRUE	chr11	104970852	NA
8.20337e-08	2e-06	0.1008	0.220328	TRUE	chr10	3507739	NA
1.44226e-30	5e-07	-0.1929	-0.365341	TRUE	chr11	34937698	NA
9.025e-08	0.0001	0.08874	0.203977	TRUE	chr12	80327343	NA
8.0164e-06	0.0078	-0.1796	-0.344722	TRUE	chr10	133739005	NA
7.53472e-06	0.0014	0.1531	0.314956	TRUE	chr3	44803130	NA
1.09227e-22	0.0001	-0.1811	-0.345941	TRUE	chr19	51910707	NA
7.92849e-32	0.0005	-0.1645	-0.295863	TRUE	chr1	200332600	NA
0.001158	0.0021	-0.09647	-0.170442	TRUE	chr12	104194857	NA
4.63582e-216	0.0002	-0.3628	-0.635377	TRUE	chr1	200639028	NA
2.52786e-188	5e-07	-0.3065	-0.502459	TRUE	chr9	126959681	NA
1.11666e-52	2e-06	0.3622	1.02043	TRUE	chr3	13428235	NA
1.24123e-59	0.0002	-0.4202	-0.706812	TRUE	chr15	48605651	NA
1.46714e-11	5e-07	0.1457	0.319553	TRUE	chr12	125336956	NA
2.88281e-05	0.0059	-0.1324	-0.256093	TRUE	chr1	175288738	NA
1.13963e-75	1e-05	-0.2463	-0.39251	TRUE	chr4	74735244	NA
1.71264e-43	5e-07	-0.8109	-0.875702	TRUE	chr3	14494855	NA
4.66409e-12	4e-06	-0.1578	-0.26388	TRUE	chr1	8001466	NA
6.71836e-10	0.0001	-0.1293	-0.243045	TRUE	chr4	38611565	NA
5.23026e-05	0.00014	-0.1086	-0.188052	TRUE	chr22	43533360	NA
1.64884e-64	0.0007	-0.5484	-0.620011	TRUE	chr8	2075378	NA
1.54271e-20	0.0011	0.3898	0.846563	TRUE	chr1	38465315	NA
0.000117946	0.000117946	-0.08315	-0.148085	TRUE	chr10	80517040	NA
5.07137e-30	0.0001	-0.3159	-0.598295	TRUE	chr11	116856992	NA
4.60132e-26	0.0001	-0.1435	-0.270245	TRUE	chr17	79269708	NA
1.81921e-131	0.0001	0.4331	5.09829	TRUE	chr17	3821064	NA
2.51974e-48	3e-05	-0.4547	-0.795626	TRUE	chr16	84808622	NA
0.000261193	0.0053	-0.1225	-0.240196	TRUE	chr17	62403328	NA
1.78445e-98	5e-07	-0.1528	-0.265508	TRUE	chr4	4250133	NA
0.000198911	0.006	0.3785	0.782591	TRUE	chr9	97488227	NA
2.63856e-30	1e-05	-0.3593	-0.617354	TRUE	chr10	6240195	NA
1.70883e-13	2e-05	-0.1317	-0.246399	TRUE	chr19	8565043	NA
1.35966e-05	0.0002	-0.09778	-0.185365	TRUE	chr19	48762583	NA
7.45561e-07	0.0003	-0.0561	-0.107266	TRUE	chr18	43677887	NA
2.77602e-05	0.0007	-0.2869	-0.56532	TRUE	chr1	88335455	NA
8.82273e-31	5e-07	0.3053	0.79124	TRUE	chr14	95990728	NA
9.45982e-94	0.0002	-0.3931	-0.680104	TRUE	chr7	76074845	NA
4.21181e-46	1e-05	0.9981	2.65841	TRUE	chr3	97629199	NA
0.00019356	0.0009	-0.1077	-0.18537	TRUE	chr16	8943551	NA
0.000561059	0.003	-0.218	-0.431256	TRUE	chr11	64099360	NA
1.56344e-76	5e-05	1.038	5.27841	TRUE	chr10	32238325	NA
1.37873e-20	5e-07	0.2072	0.486556	TRUE	chr12	45609276	NA
2.60774e-27	5e-07	0.3019	1.07038	TRUE	chr12	795257	NA
4.0673e-08	0.0001	-0.06939	-0.128144	TRUE	chr14	35099099	NA
0.000206332	0.0006	-0.2073	-0.385674	TRUE	chr1	226849761	NA
1.2804e-08	0.0033	-0.08855	-0.168027	TRUE	chr12	6580228	NA
1.07295e-26	6e-05	0.2349	0.490448	TRUE	chr4	40623613	NA
1.13088e-06	0.0002	-0.1072	-0.183405	TRUE	chr20	1453512	NA
6.74028e-80	1.1e-05	-0.2761	-0.435833	TRUE	chr20	1099666	NA
3.40147e-100	3e-05	-0.3652	-0.604136	TRUE	chr1	208712025	NA
4.21531e-64	0.0026	2.225	8.6931	TRUE	chr7	48577988	NA
1.19664e-24	0.0003	0.283	0.749173	TRUE	chr12	125424510	NA
3.29838225163616e-320	5e-07	-0.3202	-0.549228	TRUE	chr14	62036334	NA
8.07034e-05	0.002	-0.0788	-0.149526	TRUE	chr15	81604293	NA
3.80393e-28	0.001	-0.231	-0.411765	TRUE	chr8	20044322	NA
1.78096e-44	1e-05	-0.4798	-0.695867	TRUE	chr1	25053689	NA
3.29838225163616e-320	5e-06	-0.8384	-0.702472	TRUE	chr14	100841008	SLC25A29
0.00065178	0.0032	-0.1574	-0.312612	TRUE	chr11	58912020	NA
3.0517e-06	2e-05	-0.1238	-0.242033	TRUE	chr3	132176391	NA
1.62505e-07	0.0002	-0.135	-0.267592	TRUE	chr1	225965605	NA
2.43837e-47	5e-07	0.2595	0.653323	TRUE	chr9	77756950	NA
0.00565226	0.00565226	0.04912	0.099393	TRUE	chr11	62521663	NA
5.8061e-22	5e-07	0.1532	0.352711	TRUE	chr21	39202070	NA
3.88663e-06	3.88663e-06	-0.237	-0.465162	TRUE	chr2	55497534	NA
1.62163e-85	0.0061	0.6567	1.44361	TRUE	chr9	134473271	NA
5.88975e-09	0.0065	-0.1129	-0.210242	TRUE	chr18	11973533	NA
5.64732e-13	2e-05	0.9116	1.8763	TRUE	chr19	41309893	NA
2.13576e-05	0.0002	-0.1031	-0.196944	TRUE	chr2	136893864	NA
4.93067e-92	5e-07	-0.3186	-0.493953	TRUE	chr11	33086078	NA
5.14162e-86	5e-07	0.3719	1.05548	TRUE	chr4	185370183	NA
0.00250115	0.0043	0.1584	0.318841	TRUE	chr11	48053838	NA
2.39765e-20	0.0001	0.5323	12.3075	TRUE	chr3	185017049	NA
8.29088e-08	0.0001	0.1789	0.371277	TRUE	chr7	129498661	NA
1.67806e-63	1e-05	0.2922	0.665301	TRUE	chr14	56559929	NA
4.68889e-139	1e-05	0.9328	3.80114	TRUE	chr4	3047537	NA
2.53718e-53	5e-07	0.1881	0.505509	TRUE	chr17	62408949	NA
2.29231e-32	3e-06	0.1639	0.364709	TRUE	chr19	2427815	NA
4.50406e-34	0.0003	-0.1666	-0.274917	TRUE	chr2	237779996	NA
4.21993e-08	0.0001	0.1245	0.271804	TRUE	chr22	23527610	NA
1.4467e-15	0.0033	0.2124	0.478486	TRUE	chr2	103105148	NA
2.04394e-12	0.0014	-0.0875	-0.162942	TRUE	chr5	40679567	NA
4.19008e-164	1e-06	-0.3728	-0.543837	TRUE	chr1	2178206	NA
3.77892e-51	2e-05	-0.3105	-0.535345	TRUE	chr8	61817103	NA
2.90689e-18	5e-07	0.1212	0.279359	TRUE	chr3	137855138	NA
0.00496401	0.0068	-0.1566	-0.311023	TRUE	chr19	13025199	NA
0.000917332	0.000917332	-0.06869	-0.125232	TRUE	chr16	88858646	NA
5.82771e-20	8e-05	-0.1507	-0.270072	TRUE	chr14	91488751	NA
1.24799e-180	0.0002	-1.348	-0.794811	TRUE	chr14	61966729	NA
9.35898e-07	0.0004	-0.1051	-0.190054	TRUE	chr4	78115909	NA
2.30163e-09	2e-06	-0.5821	-0.692976	TRUE	chr7	304916	NA
6.63459e-06	0.002	-0.3838	-0.76	TRUE	chr9	107754218	NA
0.000162271	0.0053	-0.08724	-0.171395	TRUE	chr1	11791222	NA
5.60659e-06	0.0017	-0.05449	-0.104587	TRUE	chr12	10320212	NA
8.5297e-19	1e-06	-0.1288	-0.242561	TRUE	chr1	228277869	NA
2.98143e-05	0.0012	-0.05677	-0.107012	TRUE	chr10	114206754	NA
2.09723e-118	5e-07	0.5028	2.70614	TRUE	chr6	110062223	NA
3.6176e-17	1e-05	-0.3359	-0.640419	TRUE	chr11	70066508	NA
8.93378e-19	0.0001	0.2459	0.530471	TRUE	chr1	198571557	NA
5.45271e-40	5e-07	-0.4443	-0.746723	TRUE	chr15	90427941	NA
3.29838225163616e-320	5e-07	0.9896	3.75916	TRUE	chr8	22943001	NA
2.30336e-61	5e-07	-0.1646	-0.296043	TRUE	chr21	36881431	NA
1.89957e-05	0.0009	-0.1123	-0.214723	TRUE	chr11	18610041	NA
6.51472e-05	0.0022	0.1032	0.211844	TRUE	chr4	100768414	NA
1.54111e-233	9e-05	-0.5661	-0.619365	TRUE	chr19	21497910	NA
6.51555e-12	4e-06	-0.1479	-0.245885	TRUE	chr8	41386411	NA
1.91379e-84	0.0007	0.4058	1.91686	TRUE	chr9	90169751	NA
1.2421e-27	5e-07	0.5583	2.45731	TRUE	chr15	81014621	NA
1.76673e-62	5e-07	-0.5575	-0.837087	TRUE	chr3	176939815	NA
4.63105e-128	5e-07	-0.3371	-0.449467	TRUE	chr5	178986436	NA
4.5404e-22	5e-07	-0.1887	-0.343716	TRUE	chr9	120488086	NA
3.34905e-11	0.0007	-0.1413	-0.247461	TRUE	chr1	162297946	NA
2.5123e-12	1e-05	-0.5206	-0.805259	TRUE	chr17	43334649	NA
0.0034069	0.0079	-0.1309	-0.258696	TRUE	chr19	50432949	NA
1.68237e-08	3e-05	0.08483	0.176307	TRUE	chr16	12910649	NA
5.4432e-72	6e-06	-0.582	-0.892638	TRUE	chr12	31868386	NA
6.15159e-07	0.0002	-0.1074	-0.209766	TRUE	chr2	234075366	NA
3.97615e-07	0.0003	-0.08827	-0.171066	TRUE	chr14	75612025	NA
9.69901e-22	2e-05	-0.3818	-0.701838	TRUE	chr8	98001510	NA
9.46095e-189	1.1e-05	0.5792	1.32343	TRUE	chr22	42836440	NA
3.22378e-08	0.0076	0.08075	0.173116	TRUE	chr15	101142138	NA
1.16143e-14	9e-05	-0.1583	-0.302099	TRUE	chr8	116889329	NA
2.0556e-16	0.001	-0.1225	-0.224359	TRUE	chr1	236688177	NA
7.47425e-11	5e-07	0.07682	0.166529	TRUE	chr9	111697054	NA
9.19511e-06	0.0038	-0.08711	-0.166082	TRUE	chr22	46989867	NA
1.72935e-42	4e-06	-0.09889	-0.174872	TRUE	chr2	191886093	NA
1.7749e-171	5e-07	-0.4294	-0.624582	TRUE	chr7	138816558	NA
1.8529e-62	0.0004	-0.1732	-0.281169	TRUE	chr8	124054706	NA
1.72385e-39	5e-07	0.5605	3.53405	TRUE	chr7	21969505	NA
8.32824e-05	0.0024	-0.2515	-0.487876	TRUE	chr12	4334329	NA
3.83105e-11	0.0002	3.033	6.88692	TRUE	chr16	66183669	NA
2.39673e-06	0.0035	-0.06293	-0.116214	TRUE	chr17	40569947	NA
4.87668e-05	0.0005	-0.08407	-0.162611	TRUE	chr9	93544311	NA
0.000595626	0.0053	-0.1133	-0.224356	TRUE	chr1	168148137	NA
1.27509e-26	0.0004	-0.2471	-0.477027	TRUE	chr4	147027229	NA
4.47434e-36	3e-06	-0.3045	-0.557182	TRUE	chr3	185050487	NA
1.47024e-10	5e-05	-0.2893	-0.552627	TRUE	chr6	90816437	NA
1.73834e-13	5e-07	0.2004	0.629002	TRUE	chr18	43470764	NA
1.44892e-53	1e-06	-0.364	-0.634146	TRUE	chr22	35806238	NA
5.01759e-17	0.00035	-0.2191	-0.395845	TRUE	chr10	102017003	NA
2.8172e-07	0.0002	0.1011	0.20747	TRUE	chr9	100994723	NA
1.42811e-09	0.0002	0.1083	0.228988	TRUE	chr9	97090131	NA
8.74843e-06	0.0005	-0.0676	-0.12381	TRUE	chr3	172428782	NA
2.59623e-11	1e-05	-0.1847	-0.287247	TRUE	chr15	40397936	NA
5.48774e-12	3e-06	-0.1587	-0.299152	TRUE	chr16	387037	NA
4.93664e-12	0.0005	0.2768	0.581941	TRUE	chr1	231917951	NA
0.000406569	0.000406569	-0.08732	-0.156628	TRUE	chr1	85743584	NA
1.2132e-25	1e-06	0.0925	0.216983	TRUE	chr14	75593839	NA
1.09714e-38	6e-06	0.1575	0.343736	TRUE	chr1	47047441	NA
0.000215238	0.0052	0.0992	0.20305	TRUE	chr17	73663372	NA
1.3421e-15	1e-05	-0.1594	-0.264784	TRUE	chr20	44539492	NA
0.000337473	0.001	-0.1224	-0.242136	TRUE	chr12	96744851	NA
3.89299e-156	5e-06	0.1499	0.355635	TRUE	chr19	44178437	NA
1.968e-06	0.0008	0.1778	0.363525	TRUE	chr18	9488157	RALBP1
2.1972e-44	5e-07	-0.2832	-0.465789	TRUE	chr1	211884436	NA
4.4168e-06	0.0014	0.1378	0.27875	TRUE	chr6	34254059	NA
3.01054e-49	0.0001	-0.2651	-0.498308	TRUE	chr15	85264461	NA
1.28414e-09	0.0006	0.1141	0.235379	TRUE	chr5	95179309	NA
0.000486742	0.0014	-0.06241	-0.12142	TRUE	chr12	121136245	NA
1.27372e-167	4e-06	-0.8154	-0.846729	TRUE	chr10	103608495	NA
7.67888e-19	4e-06	0.1807	0.449894	TRUE	chr16	3265055	NA
8.93337e-32	1e-05	0.7975	2.50432	TRUE	chr7	3636684	NA
3.16018e-105	5e-07	-0.5654	-0.723944	TRUE	chr5	102447227	NA
1.48885e-29	0.0006	-0.1926	-0.286821	TRUE	chr9	132388716	NA
1.95011e-05	4e-05	0.05398	0.115899	TRUE	chr17	7386428	NA
1.59665e-55	1e-06	-0.4799	-0.527653	TRUE	chr19	13044544	NA
0.00282871	0.00282871	-0.5028	-0.771757	TRUE	chr6	31197824	NA
2.31402e-09	5e-07	0.1304	0.290229	TRUE	chr19	33750118	NA
0.00539547	0.00539547	0.07233	0.153828	TRUE	chr19	13886112	NA
0.000111118	0.0005	0.05186	0.109583	TRUE	chr11	118273019	NA
2.26191e-12	9e-06	-0.1391	-0.230298	TRUE	chr2	172813241	NA
1.11987e-13	0.0008	-0.1418	-0.268053	TRUE	chr8	56885135	NA
0.00130825	0.00130825	0.04435	0.0920698	TRUE	chr6	53186608	NA
2.60655e-10	1e-05	0.5082	8.19677	TRUE	chr15	69616114	NA
8.66372e-06	0.0001	0.07527	0.160354	TRUE	chr18	12701937	NA
3.15767e-52	3e-05	0.5452	1.2924	TRUE	chr16	23653269	NA
0.000229691	0.0028	-0.1233	-0.242478	TRUE	chr22	30987960	NA
0.00138283	0.0071	0.06339	0.139518	TRUE	chr14	23399790	NA
2.03664e-12	0.0045	0.07221	0.148994	TRUE	chr9	86595571	NA
2.63708e-07	0.0002	-0.09967	-0.190029	TRUE	chr19	16348946	NA
3.69839e-07	0.0002	-0.1431	-0.235556	TRUE	chr10	5326150	NA
2.98015e-12	2e-06	0.3207	0.653356	TRUE	chr1	145515979	NA
5.33169e-72	1e-06	-0.4081	-0.531726	TRUE	chr19	14887259	NA
6.85009e-08	0.0002	0.2371	0.636254	TRUE	chr19	20279186	NA
2.77039e-08	0.0003	0.3386	1.61546	TRUE	chr11	36413934	NA
2.93353e-06	0.001	-0.1378	-0.260491	TRUE	chr19	54665970	NA
7.33413e-09	0.0003	0.1415	0.354681	TRUE	chr11	125757917	NA
7.5227e-10	0.0012	0.09774	0.231996	TRUE	chr9	134510745	NA
1.49229e-32	2e-05	0.4308	0.988187	TRUE	chr5	16629815	NA
3.13299e-25	6e-05	0.06858	0.152434	TRUE	chr15	65185904	NA
1.44418e-37	5e-07	0.2833	0.853956	TRUE	chr1	31255905	NA
6.80046e-74	5e-07	-0.4505	-0.637199	TRUE	chr2	85762048	NA
1.85996e-09	5e-05	-0.09296	-0.18033	TRUE	chr2	162022843	NA
0.00233254	0.0027	-0.08398	-0.154233	TRUE	chr3	112576258	NA
8.92309e-05	0.0014	-0.1372	-0.220225	TRUE	chr19	44079687	NA
6.63823e-20	5e-07	0.2214	0.519657	TRUE	chr13	46915686	NA
3.12755e-19	0.00024	-0.1091	-0.194128	TRUE	chr4	190488137	NA
2.40918e-25	0.0001	0.6289	2.20049	TRUE	chr8	581272	NA
5.16838e-06	0.0002	0.04712	0.0959674	TRUE	chr1	169637391	NA
3.64922e-10	3e-06	-0.1759	-0.305647	TRUE	chr1	232755733	NA
1.78019e-18	1e-05	-0.1689	-0.302688	TRUE	chr3	156304811	NA
6.10556e-20	0.0001	-0.4246	-0.713613	TRUE	chr6	76012047	NA
2.03409e-71	0.0001	-0.2173	-0.366133	TRUE	chr10	28689359	NA
1.70976e-14	1e-05	0.222	0.502206	TRUE	chr10	6167106	NA
0.00281954	0.00281954	-0.6206	-0.741458	TRUE	chr12	29843420	NA
4.82827e-34	1e-05	0.1767	0.395214	TRUE	chr12	1059556	NA
1.19553e-05	0.0001	0.102	0.21368	TRUE	chr16	53132318	NA
3.27343e-50	0.0001	-0.2956	-0.523649	TRUE	chr5	171580289	NA
5.8056e-12	0.0001	0.131	0.281025	TRUE	chr4	185338310	NA
0.000444841	0.0044	-0.2615	-0.345671	TRUE	chr7	140015104	NA
2.17061e-112	1e-05	-0.3683	-0.580915	TRUE	chr16	23864825	NA
2.49678e-73	0.0041	-0.2424	-0.444363	TRUE	chr5	55711873	NA
3.30755e-17	1.9e-05	0.6421	1.35865	TRUE	chr22	19308637	NA
4.02045e-13	0.0009	0.1134	0.230067	TRUE	chr10	75503692	NA
2.37525e-246	5e-07	0.5348	1.47247	TRUE	chr8	39797416	NA
4.33492e-27	5e-07	-0.4958	-0.583637	TRUE	chr6	10535591	NA
2.11219e-45	0.0037	-0.4093	-0.723784	TRUE	chr5	150432446	NA
5.23817e-11	1e-06	0.192	0.55228	TRUE	chr3	185001311	NA
9.70333e-10	0.0004	0.09203	0.215754	TRUE	chr3	196359443	NA
1.04698e-09	4e-05	-0.1662	-0.324927	TRUE	chr2	3522326	NA
0.000362879	0.0006	0.1014	0.208599	TRUE	chr16	66623408	NA
5.9489e-06	0.0048	0.08189	0.181574	TRUE	chr13	46894950	NA
1.12931e-15	5e-07	0.1697	0.40637	TRUE	chr2	106392799	NA
2.94435e-16	5e-07	0.1656	0.371509	TRUE	chr15	94749915	NA
0.000553285	0.000553285	-0.1017	-0.179365	TRUE	chr9	6429909	NA
4.81151e-53	4e-06	-0.3405	-0.551864	TRUE	chr12	6658860	NA
3.29838225163616e-320	5e-07	-0.5376	-0.752414	TRUE	chr7	75247329	HIP1
2.04006e-34	2e-05	0.4857	1.10049	TRUE	chr17	76823227	NA
8.50715e-10	0.0009	0.1311	0.280398	TRUE	chr17	4889779	NA
1.59349e-25	1e-05	0.1745	0.367175	TRUE	chr19	30096708	NA
2.00426e-28	0.0001	-0.3618	-0.607557	TRUE	chr20	16494919	NA
0.00368145	0.0071	-0.04349	-0.0848585	TRUE	chr5	140070104	NA
9.52054e-17	0.0001	-0.2157	-0.401676	TRUE	chr8	23417091	NA
1.45789e-28	9e-06	0.1605	0.422535	TRUE	chr10	18948841	NA
1.21213e-58	5e-07	-0.3685	-0.569112	TRUE	chr2	2708720	NA
1.4782e-68	0.00017	0.3374	1.83071	TRUE	chr9	139452711	NA
3.17395e-188	0.0004	0.3597	1.2819	TRUE	chr6	111302790	NA
1.99474e-08	0.0004	0.1731	0.361529	TRUE	chr2	176328404	NA
8.14426e-12	0.0004	-0.07221	-0.139267	TRUE	chr2	179395560	NA
1.13963e-13	0.0002	0.5522	1.12602	TRUE	chr1	16767730	NA
1.04204e-33	5e-07	-0.11	-0.203327	TRUE	chr12	40552700	NA
0.000282565	0.0073	-0.2024	-0.397252	TRUE	chr17	66294343	NA
3.29838225163616e-320	5e-07	0.5264	2.7381	TRUE	chr4	74575517	IL8
1.04219e-80	0.0001	-0.3661	-0.675461	TRUE	chr11	118986659	NA
1.07873e-35	5e-07	0.3659	1.46243	TRUE	chr22	45683837	NA
1.16457e-09	2e-05	0.1569	0.343552	TRUE	chr21	27937539	NA
2.2358e-15	0.0003	-0.1264	-0.230657	TRUE	chr16	11877177	NA
0.00062297	0.0069	-0.116	-0.222649	TRUE	chr15	31516953	NA
5.12199e-08	0.0016	0.1711	0.362193	TRUE	chr11	118763786	NA
1.37489e-52	6e-05	0.2746	0.959469	TRUE	chr3	196230791	NA
2.47315e-20	5e-07	-0.2948	-0.392282	TRUE	chr6	91060345	NA
1.05525e-06	0.0001	0.09594	0.206656	TRUE	chr4	77069950	NA
2.62023e-22	3e-06	0.5741	1.49935	TRUE	chr12	4772621	NA
1.75494e-05	9e-05	-0.1746	-0.346429	TRUE	chr3	49423700	NA
1.83943e-05	0.00021	0.1026	0.213951	TRUE	chr1	180216440	NA
3.77583e-44	1e-06	-0.2245	-0.410046	TRUE	chr2	10471363	NA
1.81134e-06	0.0001	-0.06604	-0.128482	TRUE	chr1	87241186	NA
7.38218e-21	5e-06	-0.1976	-0.353805	TRUE	chr4	129879440	NA
1.26738e-21	0.0001	-0.1236	-0.235653	TRUE	chr1	36863241	NA
1.32026e-09	5e-07	0.1315	0.286025	TRUE	chr2	178218359	NA
9.98646e-29	1e-06	-0.3037	-0.499096	TRUE	chr15	48910240	NA
1.19647e-09	1e-06	-0.1914	-0.335495	TRUE	chr10	112263999	NA
2.85116e-47	5e-06	-0.342	-0.53271	TRUE	chr4	4316885	NA
2.48801e-12	0.0037	0.1427	0.315359	TRUE	chr4	86657812	NA
4.51945e-08	0.0061	-0.1131	-0.217709	TRUE	chr10	129851702	NA
4.21866e-36	5e-07	-0.3319	-0.476868	TRUE	chr10	82014594	NA
1.59311e-07	4e-06	-0.08826	-0.157186	TRUE	chr3	101231368	NA
9.04145e-50	0.00028	0.1694	0.419151	TRUE	chr11	61722212	NA
9.64715e-06	0.0001	-0.1255	-0.213981	TRUE	chr17	68523562	NA
6.99937e-18	3e-06	-0.1868	-0.330912	TRUE	chr9	129286249	NA
5.644e-13	2e-05	0.1831	0.510882	TRUE	chr2	31236407	NA
7.78701e-31	5e-07	-0.1863	-0.320103	TRUE	chr4	84491121	NA
8.82979e-146	0.0006	0.3649	0.870571	TRUE	chr18	72166846	NA
4.17616e-85	0.0002	0.3241	0.98406	TRUE	chr18	77552696	NA
4.60188e-10	4e-05	-0.1401	-0.272303	TRUE	chr12	116623562	NA
3.29838225163616e-320	5e-07	0.9454	2.07461	TRUE	chr6	10694649	NA
1.90421e-125	5e-06	-0.8771	-0.718934	TRUE	chr9	93910600	NA
4.02453e-86	1e-05	0.1597	0.417571	TRUE	chr15	58798813	NA
6.45194e-15	0.0006	0.2752	0.568654	TRUE	chr7	65920541	NA
2.69864e-07	0.0047	-0.06615	-0.128322	TRUE	chr1	36614708	NA
9.06524e-36	5e-07	2.011	7.09598	TRUE	chr13	114164401	NA
7.65076e-07	7.65076e-07	0.1252	0.270908	TRUE	chr20	48703480	NA
0.00022025	0.002	0.3765	0.773816	TRUE	chr2	149303264	NA
1.08843e-67	0.0006	-1.031	-0.905578	TRUE	chr10	114149479	NA
2.14475e-56	0.0062	0.3439	0.764987	TRUE	chr8	144108455	NA
2.14111e-23	2e-05	1.554	3.24155	TRUE	chr20	36343640	NA
1.65249e-44	1e-05	-0.2401	-0.360511	TRUE	chr5	10732625	NA
7.28271e-21	1e-05	-0.3829	-0.717041	TRUE	chr15	35351901	NA
4.28097e-21	0.0001	-0.4647	-0.844909	TRUE	chr6	611030	NA
4.17583e-49	1e-05	0.1745	0.367291	TRUE	chr17	3790550	NA
5.74148e-07	0.0083	0.08975	0.200648	TRUE	chr19	7742802	NA
1.14251e-52	5e-07	-1.045	-0.798624	TRUE	chr12	96809924	NA
1.40786e-15	1e-05	-0.2593	-0.493435	TRUE	chr19	9434872	NA
1.02767e-79	0.0056	0.1116	0.25611	TRUE	chr16	31363253	NA
1.51633e-36	0.0003	0.6185	2.24991	TRUE	chr7	101441082	NA
1.38425e-26	5e-07	0.1404	0.301968	TRUE	chr20	43608128	NA
2.33477e-181	9e-06	-0.406	-0.665029	TRUE	chr10	121154964	NA
0.00675294	0.0071	-0.2399	-0.465373	TRUE	chr13	111807548	NA
6.12425e-11	2e-06	0.1126	0.264288	TRUE	chr16	81876369	NA
2.9284e-30	2e-05	0.148	0.357402	TRUE	chr8	28637027	NA
2.84023e-10	0.0001	-0.1217	-0.23181	TRUE	chr3	101498077	NA
2.15888e-07	0.0001	-0.1294	-0.245076	TRUE	chr19	35168434	NA
0.0044439	0.0079	0.3927	0.834201	TRUE	chr16	19130011	NA
1.69493e-05	0.0065	0.06754	0.148521	TRUE	chr6	160365554	NA
1.6014e-15	0.0082	0.2818	0.610419	TRUE	chr10	5333951	NA
4.53003e-09	0.0001	-0.09884	-0.190627	TRUE	chr14	89824529	NA
2.20737e-11	5e-06	-0.1406	-0.235117	TRUE	chr14	89655743	NA
1.96033e-10	4e-05	-0.0914	-0.166636	TRUE	chr2	180871395	NA
1.77638e-17	5e-07	0.228	0.569288	TRUE	chr17	78712423	NA
4.01225e-27	5e-07	0.4338	1.46159	TRUE	chr7	130756929	NA
2.3512e-05	0.0008	0.3122	0.631856	TRUE	chr10	126697327	NA
9.64983e-227	0.00015	-0.6214	-0.630543	TRUE	chr11	2923826	SLC22A18
1.26582e-05	0.0008	-0.1313	-0.255696	TRUE	chr18	9793040	NA
2.84218e-12	0.0001	0.3371	0.778792	TRUE	chr9	92762139	NA
1.87527e-09	0.0002	-0.4683	-0.733438	TRUE	chr7	76271122	NA
2.44832e-07	1e-05	-0.1134	-0.218497	TRUE	chr12	65095604	NA
0.00167222	0.0029	0.04829	0.100426	TRUE	chr10	3698452	NA
1.20914e-11	6e-06	0.1424	0.350351	TRUE	chr1	38157604	NA
2.8653e-08	2e-06	0.04829	0.101985	TRUE	chr4	54243905	NA
1.06689e-14	0.0026	0.634	2.64939	TRUE	chr2	25096692	NA
4.06167e-196	5e-07	0.6819	2.45863	TRUE	chr8	125463250	NA
9.22248e-58	0.0001	-0.3644	-0.689499	TRUE	chr20	61464440	NA
3.10557e-50	0.0021	-0.2188	-0.402576	TRUE	chr9	6704188	NA
0.000611762	0.0012	0.07371	0.157601	TRUE	chr2	71856467	NA
2.70743e-25	2e-05	0.2281	0.485061	TRUE	chr5	34007659	NA
1.83993e-32	0.0046	0.2659	0.956991	TRUE	chr9	100882881	NA
0.000111557	0.0022	0.3516	0.717478	TRUE	chr3	53178405	NA
3.29838225163616e-320	5e-07	-0.3525	-0.51087	TRUE	chr1	95185906	NA
0	7e-06	0.2213	0.554706	TRUE	chr13	46951467	NA
0.0072528	0.0072528	0.03781	0.0793827	TRUE	chr2	68385097	NA
4.31395e-10	0.0004	0.4678	0.96843	TRUE	chr2	69969133	NA
2.86976e-80	5e-07	-0.3449	-0.464825	TRUE	chr1	198603179	NA
9.79989e-11	5e-07	0.1529	0.321963	TRUE	chr1	110837263	NA
2.10812e-102	4e-05	-0.1514	-0.276026	TRUE	chr6	5261608	NA
8.31867e-16	0.0008	0.2766	0.576851	TRUE	chr2	69135362	NA
7.16694e-29	1e-06	0.4597	0.976527	TRUE	chr21	27512979	NA
5.9525e-69	0.0016	0.2935	0.64869	TRUE	chr2	219597960	NA
0.0021996	0.0021996	-0.4633	-0.838552	TRUE	chr6	74104419	NA
1.29605e-11	0.0001	-0.2308	-0.440879	TRUE	chr20	36872114	NA
1.19938e-11	0.0013	0.1554	0.319819	TRUE	chr16	28875204	NA
3.00862e-27	3e-05	0.1344	0.324598	TRUE	chr16	12624367	NA
5.86818e-90	0.0012	-0.5566	-0.808424	TRUE	chr20	18539107	NA
7.07782e-42	0.0003	-0.209	-0.4	TRUE	chr12	1922036	NA
1.49016e-06	0.0002	-0.1015	-0.17395	TRUE	chr8	134085354	NA
3.79926e-56	1e-06	-0.2148	-0.373241	TRUE	chr9	74919926	NA
5.7522e-11	3e-06	-0.2255	-0.435328	TRUE	chr7	66571496	NA
1.35492e-14	0.0002	-0.08093	-0.14582	TRUE	chr20	24973005	NA
0.000301152	0.0032	0.09146	0.193219	TRUE	chr4	140597052	NA
1.47238e-14	5e-07	-0.128	-0.24015	TRUE	chr9	131799139	NA
1.78357e-34	3e-05	-0.1394	-0.231561	TRUE	chr12	58329820	NA
0.00597645	0.0063	-0.03418	-0.0664334	TRUE	chr1	249098537	NA
1.97886e-27	5e-07	0.1259	0.290226	TRUE	chr18	74768870	NA
2.64593e-18	4e-06	0.235	0.555359	TRUE	chr4	178228892	NA
1.34958e-51	5e-07	-0.267	-0.380342	TRUE	chr1	74664149	NA
1.92117e-30	5e-06	-0.314	-0.572993	TRUE	chr2	86244465	NA
3.20244e-05	0.0074	-0.2123	-0.398311	TRUE	chr16	90148217	NA
2.66397e-06	0.0003	0.1562	0.320608	TRUE	chr15	44589166	NA
1.56992e-223	7e-05	1.162	2.94177	TRUE	chr7	48010184	NA
1.89702e-06	0.0014	-0.1059	-0.20444	TRUE	chr2	228302103	NA
1.59248e-78	0.0002	-0.4841	-0.687154	TRUE	chr1	156246742	NA
8.18099e-27	0.0001	-0.2741	-0.50948	TRUE	chr20	4041276	NA
3.83742e-10	2e-05	-0.1632	-0.316586	TRUE	chr1	21660762	NA
1.73744e-19	5e-06	-0.05958	-0.111573	TRUE	chr22	37270502	NA
0.000120605	0.000120605	-0.0472	-0.0883068	TRUE	chr12	56325419	NA
0.00306783	0.0063	-0.1216	-0.24175	TRUE	chr12	56519800	NA
6.94678e-70	5e-07	-0.4356	-0.741447	TRUE	chr18	43779478	NA
0.0013626	0.0013626	0.063	0.132228	TRUE	chr10	99496361	NA
2.02162e-107	0.0014	0.3251	0.777286	TRUE	chr4	25915858	NA
4.39739e-50	5e-07	-0.6383	-0.650331	TRUE	chr19	41262687	NA
6.09784e-06	1.3e-05	0.1351	0.292488	TRUE	chr11	47448685	NA
0.000495885	0.0008	0.1502	0.364607	TRUE	chr2	120968840	NA
0.000163253	0.0057	-0.294	-0.564841	TRUE	chr8	104067152	NA
1.39633e-09	1e-05	-0.1164	-0.210679	TRUE	chr14	107081096	NA
3.29838225163616e-320	5e-07	0.7438	3.92196	TRUE	chr2	103039929	IL18RAP
4.46074e-24	3e-06	0.1419	0.34086	TRUE	chr22	30217827	NA
6.48192e-87	5e-07	-0.1523	-0.268607	TRUE	chr7	75676988	NA
7.54964e-08	6e-06	-0.09419	-0.182186	TRUE	chr12	110302270	NA
3.83949e-96	5e-07	-0.2329	-0.338272	TRUE	chr15	34394273	NA
7.96878e-22	1e-05	0.2396	0.706472	TRUE	chr10	13608109	NA
3.5628e-24	0.0066	-0.2553	-0.361615	TRUE	chr5	150827301	NA
1.39671e-10	0.0003	-0.3882	-0.767953	TRUE	chr18	3178167	NA
2.50183e-08	1e-05	-0.2093	-0.404444	TRUE	chr8	33425020	NA
2.14911e-09	0.0041	-0.178	-0.320432	TRUE	chr7	6865853	NA
0.000340074	0.003	-0.04664	-0.0893487	TRUE	chr20	10486243	NA
1.67112e-70	0.0004	-0.36	-0.681818	TRUE	chr19	17862060	NA
1.77863e-39	0.0009	-0.3513	-0.544229	TRUE	chr1	38461821	NA
2.5277e-71	0.0007	0.4047	0.875974	TRUE	chr14	99503109	NA
1.97643e-07	0.0001	-0.0654	-0.12761	TRUE	chr3	49978069	NA
6.55502e-18	5e-07	-0.1481	-0.270502	TRUE	chr10	51574606	NA
1.15817e-26	5e-07	-0.2256	-0.340528	TRUE	chr13	73830278	NA
5.70179e-20	5e-07	0.1391	0.332696	TRUE	chr16	23892887	NA
0.000376855	0.0008	0.04898	0.101914	TRUE	chr13	21614500	NA
5.00902e-50	1e-05	0.8947	2.84846	TRUE	chr5	96414855	NA
2.67793e-268	5e-07	0.6292	2.46214	TRUE	chr20	2198635	NA
1.85066e-21	1e-06	0.1033	0.22925	TRUE	chr19	38807184	NA
7.38571e-22	0.0035	0.1263	0.27261	TRUE	chr2	28687233	NA
4.13426e-55	3e-05	-0.5489	-0.540788	TRUE	chr10	71577422	NA
0.000632368	0.0017	0.08629	0.189815	TRUE	chr21	40556595	NA
1.76466e-07	0.0009	-0.07085	-0.132554	TRUE	chr3	183602251	NA
3.26827e-63	5e-07	-0.4475	-0.578539	TRUE	chr1	154404406	NA
4.57764e-22	1e-06	-0.1096	-0.193298	TRUE	chr6	44355399	NA
1.01375e-57	0.0003	-0.3221	-0.436154	TRUE	chr2	70256700	NA
7.92262e-10	0.0003	-0.2298	-0.449706	TRUE	chr16	21623712	NA
8.0544e-25	0.0001	-0.2112	-0.404211	TRUE	chr4	40603821	NA
1.04189e-09	0.0009	0.1048	0.258957	TRUE	chr7	127857326	NA
1.89496e-31	5e-07	-0.4761	-0.748585	TRUE	chr9	114832050	NA
0.000308218	0.0004	0.06284	0.135797	TRUE	chr12	51729289	NA
1.25556e-40	0.0002	-0.1851	-0.29381	TRUE	chr1	12040203	NA
2.63409e-59	5e-07	-0.5695	-0.916331	TRUE	chr12	90156745	NA
3.38155e-58	3e-06	-0.5128	-0.786503	TRUE	chr17	75143161	NA
0.0020638	0.0072	0.05193	0.105699	TRUE	chr1	201924504	NA
1.16806e-05	0.0032	-0.1439	-0.2762	TRUE	chr17	35356711	NA
5.14211e-84	3e-06	-0.3422	-0.539322	TRUE	chr17	48987140	NA
1.43138e-77	2e-05	1.198	2.57524	TRUE	chr4	140159654	NA
1.9109e-08	6e-05	-0.1318	-0.240073	TRUE	chr10	76601805	NA
9.98086e-06	0.0045	0.09067	0.208965	TRUE	chr11	118973112	NA
1.31263e-05	0.0043	0.1519	0.37852	TRUE	chr6	32762226	NA
4.73786e-07	0.0025	-0.08404	-0.157378	TRUE	chr18	9734742	NA
6.33715e-20	0.0003	0.267	0.573392	TRUE	chr4	6893308	NA
2.40996e-08	2e-05	0.1196	0.250524	TRUE	chr21	48042513	NA
5.92776e-52	5e-07	-0.1643	-0.279898	TRUE	chr12	95035174	NA
1.33849e-286	0.0001	-0.2929	-0.454109	TRUE	chr1	207494416	NA
7.98914e-27	1e-05	0.2633	0.649002	TRUE	chr6	144358607	NA
1.65794e-15	0.0066	0.1934	0.407287	TRUE	chr19	18315629	NA
5.6518e-05	0.0018	0.07658	0.157767	TRUE	chr17	27087929	NA
4.47812e-26	3e-05	-0.1141	-0.198607	TRUE	chr19	53700807	NA
2.50038e-38	5e-05	-0.6992	-0.873454	TRUE	chr8	10467124	NA
7.31951e-18	0.0002	-0.2335	-0.399145	TRUE	chr8	23366942	NA
3.72711e-07	0.0009	-0.1592	-0.250118	TRUE	chr13	24853751	NA
0.00298736	0.0053	0.09823	0.201374	TRUE	chr9	34187191	NA
4.21388e-16	5e-07	0.1033	0.243977	TRUE	chr3	40350783	NA
0.00425758	0.0054	-0.03861	-0.0741075	TRUE	chr1	183442097	NA
3.18021e-152	0.0014	0.5802	1.34166	TRUE	chr12	105144534	NA
1.09056e-16	0.0035	-0.2096	-0.322214	TRUE	chr1	183333785	NA
4.67738e-37	2e-05	-0.5239	-0.86097	TRUE	chr7	90401891	NA
1.43007e-09	5e-05	0.09242	0.191942	TRUE	chr7	45067267	NA
1.41792e-151	5e-07	1.064	6.49771	TRUE	chr13	50107973	PHF11
0.000301338	0.0022	0.05459	0.117956	TRUE	chr5	72862314	NA
0.000197963	0.0018	-0.2319	-0.455599	TRUE	chr3	129831724	NA
1.92008e-20	0.0015	-0.7499	-0.958339	TRUE	chr13	103333775	NA
1.76278e-59	5e-07	0.4384	1.28941	TRUE	chr18	60119725	NA
0.00819573	0.00819573	-0.07363	-0.139981	TRUE	chr2	43433879	NA
0.00134329	0.008	-0.2088	-0.412241	TRUE	chr6	30615260	NA
1.04952e-31	5e-07	0.3033	0.696201	TRUE	chr20	48913673	NA
9.72517e-42	1e-06	-0.3768	-0.589671	TRUE	chr15	80197328	NA
5.56812e-07	0.0001	-0.1232	-0.239689	TRUE	chr13	111318160	NA
7.05462e-13	5e-07	-0.1221	-0.208184	TRUE	chr1	200337141	NA
1.08013e-07	0.0002	0.06814	0.139104	TRUE	chr4	170533736	NA
0.00204029	0.0043	-0.08134	-0.155081	TRUE	chr1	210000693	NA
5.53435e-53	0.003	-0.345	-0.66092	TRUE	chr12	11962946	NA
1.90912e-17	2e-05	0.3918	1.98179	TRUE	chr19	6722635	NA
1.03127e-102	0.0006	-0.615	-0.684474	TRUE	chr5	96232142	NA
1.14401e-59	1e-06	0.1512	0.352119	TRUE	chr20	48892735	NA
1.47206e-26	0.0006	0.252	0.575868	TRUE	chr10	104192826	NA
9.13952e-66	0.0002	-0.2344	-0.428519	TRUE	chr9	126983984	NA
1.59587e-26	0.0021	-0.5782	-0.551718	TRUE	chr6	106995515	NA
1.26357e-12	2e-06	0.1425	0.342754	TRUE	chr12	68753849	NA
5.3536e-53	2e-06	-0.4805	-0.70146	TRUE	chr5	126097611	NA
4.74615e-10	5e-07	0.21	0.549954	TRUE	chr22	24255296	NA
1.19568e-16	5e-07	0.158	0.418543	TRUE	chr19	15746804	NA
8.91623e-08	0.0031	0.1737	0.426467	TRUE	chr19	40448373	NA
1.277e-06	0.0012	-0.08513	-0.161844	TRUE	chr7	37394820	NA
6.4516e-05	0.0039	-0.07533	-0.141998	TRUE	chr11	33757941	NA
1.58848e-06	0.0018	-0.07677	-0.140476	TRUE	chr2	64957988	NA
0.00699068	0.00699068	-0.08765	-0.162015	TRUE	chr8	62495791	NA
3.10033e-18	5e-07	-0.2267	-0.400884	TRUE	chr3	194406505	NA
3.5823e-05	0.0056	0.06727	0.148499	TRUE	chr11	67084761	NA
3.29838225163616e-320	5e-07	-0.6151	-0.761262	TRUE	chr12	109137726	NA
1.19273e-13	0.0061	-0.08998	-0.166784	TRUE	chr8	62672723	NA
0.000282146	0.004	-0.06771	-0.124467	TRUE	chr16	66262051	NA
0.00514163	0.00514163	-0.1167	-0.198807	TRUE	chr5	59378653	NA
2.81371e-09	0.0002	0.1703	0.360614	TRUE	chr11	3444155	NA
2.1818e-100	1e-05	-0.388	-0.639736	TRUE	chr14	24799578	NA
2.79862e-13	0.0003	-0.3118	-0.537586	TRUE	chr16	74401375	NA
8.0416e-18	5e-07	0.1774	0.415165	TRUE	chr15	59816036	NA
0.000147867	0.0007	-0.06432	-0.125871	TRUE	chr1	222763661	NA
1.29288e-12	3e-06	0.4174	0.90122	TRUE	chr5	150615250	NA
3.21996e-07	0.0003	-0.1032	-0.196011	TRUE	chr11	126238832	NA
1.657e-67	5e-07	0.3596	1.10037	TRUE	chr2	30448103	NA
3.19796e-12	0.0004	0.1601	0.395944	TRUE	chr5	96079027	NA
1.86567e-09	0.0005	-0.2523	-0.495191	TRUE	chr11	119063691	NA
9.18218e-20	3e-05	-0.2053	-0.375663	TRUE	chr2	112382879	NA
1.65603e-58	0.00011	-0.1414	-0.234689	TRUE	chr17	81012049	NA
7.26969e-58	5e-07	0.263	0.59435	TRUE	chr2	70360125	NA
3.32837e-09	0.0008	0.08026	0.162717	TRUE	chr19	16190215	NA
1.37406e-06	1e-05	-0.07715	-0.141171	TRUE	chr2	240161994	NA
1.2649e-20	2.3e-05	-0.2812	-0.395778	TRUE	chr19	52150192	NA
2.85817e-25	1e-05	0.1978	0.456813	TRUE	chr20	18547981	NA
6.9004e-06	3e-05	0.05044	0.105435	TRUE	chr15	75747219	NA
0.000268064	0.0065	0.1471	0.29865	TRUE	chr6	108943490	NA
0.00722738	0.0084	0.06309	0.130716	TRUE	chr22	42795201	NA
0.000440643	0.0066	-0.1182	-0.233136	TRUE	chr12	94656853	NA
0.000384436	0.0066	-0.0721	-0.131689	TRUE	chr6	36820565	NA
2.32519e-61	0.0002	-0.3859	-0.686655	TRUE	chr6	108145931	NA
6.9822e-20	0.0002	-0.3471	-0.666219	TRUE	chr20	24911618	NA
1.92034e-135	5e-07	-0.4794	-0.641338	TRUE	chr15	28381723	NA
4.7057e-12	8e-06	-0.1644	-0.30729	TRUE	chr14	91708247	NA
5.61351e-07	0.00016	0.1465	0.3787	TRUE	chr19	28284220	NA
3.90167e-115	0.0001	-0.4163	-0.726527	TRUE	chr16	303027	NA
1.86434e-80	5e-07	-0.3318	-0.512828	TRUE	chr7	76959731	NA
0.000764884	0.006	0.07295	0.154506	TRUE	chr2	85788270	NA
1.67371e-10	3e-05	0.07886	0.166039	TRUE	chr3	171854170	NA
4.18641e-05	0.003	0.06341	0.12801	TRUE	chr10	74113747	NA
2.03489e-124	0.0004	0.4983	1.09264	TRUE	chr15	92013902	NA
1.65435e-09	0.0004	0.09229	0.197687	TRUE	chr11	85339344	NA
9.06631e-05	0.0019	-0.07088	-0.131993	TRUE	chr6	106897047	NA
0.00148716	0.0031	0.1034	0.209545	TRUE	chr12	104941172	NA
1.08254e-36	0.0012	0.5768	1.46993	TRUE	chr22	42810988	NA
5.47492e-06	0.0067	1.143	2.41982	TRUE	chr14	55250505	NA
0.00417315	0.0073	-0.1441	-0.286197	TRUE	chr19	33678593	NA
3.38454e-07	0.0002	-0.1285	-0.250487	TRUE	chr17	43253551	NA
5.24786e-42	4e-05	0.3359	1.29842	TRUE	chr13	83341551	NA
3.96031e-68	0.0002	-0.2412	-0.384382	TRUE	chr20	44420280	NA
2.37521e-10	0.0004	-0.2567	-0.506811	TRUE	chr5	177643137	NA
2.17235e-09	5e-06	-0.1296	-0.252386	TRUE	chr5	10607519	NA
1.60006e-16	5e-07	-0.1427	-0.266231	TRUE	chr10	79789657	NA
9.77793e-19	5e-07	0.1794	0.411798	TRUE	chr19	16296908	NA
8.1655e-126	0.0004	-0.3607	-0.677371	TRUE	chr14	92852868	NA
0.000228885	0.0062	-0.6865	-0.814837	TRUE	chr17	46096126	NA
6.52502e-58	5e-07	-0.2294	-0.335871	TRUE	chr20	1472700	NA
2.02711e-11	0.0001	0.1328	0.31236	TRUE	chr8	131224976	NA
3.4386e-14	0.0003	0.2175	0.515953	TRUE	chr3	4018598	NA
6.37328e-11	5e-07	0.1661	0.358747	TRUE	chr17	39069224	NA
2.99094e-16	0.0006	0.5665	1.27303	TRUE	chr14	99540783	NA
2.41196e-51	5e-07	0.2704	0.964853	TRUE	chr2	62530980	NA
4.85491e-18	3e-05	-0.3849	-0.690404	TRUE	chr21	46909516	NA
3.85759e-87	5e-07	0.8562	1.98977	TRUE	chr3	179066454	NA
1.39093e-05	0.0001	0.08245	0.174997	TRUE	chr6	116772664	NA
4.43327e-10	2e-06	-0.08393	-0.152323	TRUE	chr17	40730728	NA
2.78082e-05	0.0004	-0.1049	-0.200191	TRUE	chr7	144540394	NA
8.93103e-145	0.0004	-0.3957	-0.712331	TRUE	chr19	2167738	NA
1.50388e-32	1e-06	0.1442	0.315951	TRUE	chr16	12895986	NA
3.80503e-23	0.0059	-0.1493	-0.254996	TRUE	chr10	75669013	NA
2.31917e-16	5e-07	-0.1812	-0.333395	TRUE	chr21	34698741	NA
1.4874e-43	0.0001	-0.6016	-0.96876	TRUE	chr1	36627513	NA
0.00014152	0.0068	-0.07849	-0.149221	TRUE	chr2	101656726	NA
2.25338e-71	0.0001	-0.4109	-0.513304	TRUE	chr19	21492062	NA
2.10924e-17	0.0004	-0.2268	-0.448665	TRUE	chr14	102836799	NA
1.80819e-05	0.0007	-0.05647	-0.106047	TRUE	chr14	77507205	NA
3.09786e-12	0.00012	0.2027	0.426333	TRUE	chr3	186649197	NA
5.31035e-63	0.0013	-0.2738	-0.416743	TRUE	chr18	9782262	NA
2.22897e-32	0.0001	-0.2711	-0.457553	TRUE	chr5	177911023	NA
1.26752e-25	5e-07	0.09174	0.194056	TRUE	chr10	75936611	NA
5.93556e-119	0.0009	-0.3158	-0.595849	TRUE	chr7	157283052	NA
7.62181e-06	0.0001	0.08411	0.17543	TRUE	chr10	126754062	NA
5.18833e-34	1e-05	-0.3005	-0.472113	TRUE	chr7	64541681	NA
2.07547e-189	5e-06	-0.678	-0.759239	TRUE	chr16	11903855	NA
1.96206e-08	0.0002	0.3617	0.7333	TRUE	chr2	85804682	NA
2.57372e-13	5e-07	-0.1832	-0.324535	TRUE	chr8	124934558	NA
2.41461e-09	1.2e-05	-0.1326	-0.222111	TRUE	chr20	18659402	NA
1.30827e-05	0.003	-0.0984	-0.184789	TRUE	chr1	19674320	NA
9.20793e-06	0.0016	-0.1244	-0.226594	TRUE	chr4	88818283	NA
8.26975e-06	0.0001	0.05932	0.124819	TRUE	chr10	124767745	NA
1.2437e-40	0.0004	-0.2505	-0.468224	TRUE	chr5	150438085	NA
1.82026e-244	0.0003	0.4701	1.83203	TRUE	chr3	18787530	NA
5.9268e-39	3e-05	-0.09466	-0.17337	TRUE	chr1	109618308	NA
4.10831e-06	0.0003	0.07786	0.163092	TRUE	chr11	3901278	NA
2.74678e-11	0.0014	0.115	0.254566	TRUE	chr1	243659727	NA
5.20175e-16	5e-07	0.2868	0.717179	TRUE	chr1	2508343	NA
3.41497e-06	0.0003	0.08874	0.185126	TRUE	chr15	34453933	NA
1.23341e-38	0.0003	0.6825	1.44843	TRUE	chr2	109648143	NA
1.27114e-77	1e-05	0.5818	6.39341	TRUE	chr20	61359421	NA
1.18317e-105	7e-06	-0.6703	-0.747269	TRUE	chr12	740009	NA
7.41869e-23	1e-05	0.2313	0.648808	TRUE	chr8	23020396	NA
5.78096e-16	5e-06	0.3623	0.981045	TRUE	chr9	95985281	NA
5.26918e-05	0.0057	-0.1912	-0.373437	TRUE	chr13	114895598	NA
7.07559e-63	5e-07	-0.4051	-0.626121	TRUE	chr1	39492462	NA
9.61603e-11	0.0001	-0.1837	-0.323986	TRUE	chr6	135062047	NA
1.34643e-34	0.0001	-0.2738	-0.41142	TRUE	chr14	35009071	NA
1.65511e-25	5e-07	0.2558	0.648251	TRUE	chr11	8986787	NA
5.84838e-08	9e-06	0.2793	1.18952	TRUE	chr14	23422186	NA
5.85501e-79	0.0018	-0.223	-0.347894	TRUE	chr12	8130958	NA
6.35683e-27	0.0001	-0.1377	-0.257624	TRUE	chr13	32525161	NA
3.41317e-05	0.0043	-0.1987	-0.38999	TRUE	chr1	169430041	NA
1.94716e-15	5e-07	0.1224	0.255853	TRUE	chr7	117824601	NA
2.20975e-235	2e-05	-0.4708	-0.688808	TRUE	chr19	58816329	NA
1.66859e-62	4e-05	0.3999	1.67814	TRUE	chr16	85149023	NA
8.89217e-35	5e-07	-0.2538	-0.397806	TRUE	chr10	70774148	NA
5.985e-05	0.0005	-0.1366	-0.249726	TRUE	chr10	35454976	NA
6.10643e-281	0.0004	-0.9699	-0.867531	TRUE	chr19	12994353	NA
9.49663e-66	3e-05	-0.1243	-0.221371	TRUE	chr4	1295478	NA
8.13776e-55	0.0001	-0.2804	-0.518779	TRUE	chr16	16169574	NA
1.32108e-11	0.0001	-0.1427	-0.270009	TRUE	chr1	160989614	NA
0.000622001	0.0048	0.06316	0.132508	TRUE	chr16	11199447	NA
5.5391e-220	0.0007	-0.304	-0.565581	TRUE	chr1	161612839	NA
7.88291e-08	0.0007	-0.09692	-0.177509	TRUE	chr5	177609540	NA
8.67689e-07	0.0021	0.0801	0.176626	TRUE	chr8	144666895	NA
4.40152e-33	0.0006	-0.4143	-0.792919	TRUE	chr15	42350037	NA
4.76323e-22	1e-05	0.2724	0.854454	TRUE	chr13	99698253	NA
0.00449179	0.0079	-0.1624	-0.322222	TRUE	chr14	65189051	NA
6.47486e-06	0.0045	-0.09801	-0.185801	TRUE	chr6	43150302	NA
1.06671e-05	0.0002	-0.1324	-0.249576	TRUE	chr2	234089035	NA
1.2573e-32	0.0001	-0.3374	-0.623084	TRUE	chr7	102083951	NA
0.000581947	0.0022	0.07497	0.157732	TRUE	chr17	4698960	NA
7.98073e-44	4e-06	0.2918	0.660181	TRUE	chr7	150283853	NA
0.000108439	0.0034	-0.07958	-0.156039	TRUE	chr11	112031080	NA
8.40448e-60	1e-06	-0.5202	-0.747414	TRUE	chr9	138884754	NA
1.39621e-26	2e-06	0.1491	0.316863	TRUE	chr10	45871554	NA
6.08971e-70	0.0001	-0.3259	-0.502544	TRUE	chr6	113800341	NA
4.15436e-31	2e-06	0.1222	0.257453	TRUE	chr10	105881171	NA
4.72392e-23	1e-05	-0.2616	-0.490807	TRUE	chr9	123689104	NA
1.6947e-06	0.00016	-0.08139	-0.158346	TRUE	chr17	7240391	NA
2.17661e-18	0.0031	-0.1577	-0.308611	TRUE	chr7	72649764	NA
5.56814e-53	0.0024	-0.316	-0.410123	TRUE	chr8	96100311	NA
9.2196e-10	0.0008	-0.119	-0.203419	TRUE	chr2	25585907	NA
2.85473e-290	2e-06	0.6165	2.16278	TRUE	chr17	41437552	BRCA1
7.3922e-16	0.0006	0.07244	0.15765	TRUE	chr11	45939934	NA
8.86911e-19	7e-05	-0.4235	-0.801325	TRUE	chr12	110033734	NA
3.29838225163616e-320	5e-07	0.3695	1.69573	TRUE	chr11	67804156	NA
8.83598e-20	3e-06	0.1669	0.42355	TRUE	chr10	112356707	NA
6.87557e-20	7e-05	0.239	0.577295	TRUE	chr22	25000229	NA
4.78375e-44	5e-07	0.3574	0.803869	TRUE	chr3	122228931	NA
1.57401e-11	0.0002	0.1312	0.27563	TRUE	chr11	129964835	NA
4.65712e-43	2e-05	-0.1315	-0.230904	TRUE	chr2	75077100	NA
0.00117308	0.0013	0.09731	0.21249	TRUE	chr6	82679396	NA
7.64306e-06	0.0024	0.2532	0.519278	TRUE	chr17	537095	NA
9.67171e-10	5e-07	0.1939	0.581148	TRUE	chr17	27453301	NA
5.33512e-31	1e-06	0.2855	0.851476	TRUE	chr10	134827931	NA
2.33454e-14	1e-05	-0.1013	-0.186213	TRUE	chr2	69001011	NA
1.46633e-34	5e-07	0.2934	0.776499	TRUE	chr9	77763300	NA
7.29927e-14	0.0048	0.0921	0.202018	TRUE	chr5	142217070	NA
6.50719e-10	0.0042	0.2119	0.431129	TRUE	chr17	76588197	NA
9.39465e-06	9.39465e-06	0.2253	0.57747	TRUE	chr21	44466543	NA
2.91009e-07	0.0015	0.1018	0.208031	TRUE	chr7	129484769	NA
1.18712e-05	0.001	0.08678	0.175473	TRUE	chr10	70940191	NA
2.44381e-105	0.0001	-0.3271	-0.584629	TRUE	chr6	26104448	NA
5.19847e-09	4e-05	-0.1254	-0.228415	TRUE	chr3	107940458	NA
7.2491e-43	0.0001	0.3079	0.851376	TRUE	chr6	50930485	NA
9.97212e-130	3e-06	0.6902	3.60889	TRUE	chr6	42505811	NA
1.1883e-83	5e-07	-0.547	-0.851362	TRUE	chr22	22121554	NA
1.1144e-35	8e-06	0.7965	1.71808	TRUE	chr16	56553491	NA
1.17957e-26	5e-07	-0.196	-0.331361	TRUE	chr8	90849184	NA
2.08725e-06	0.0052	0.09332	0.218165	TRUE	chr14	62144076	NA
0.000292969	0.0005	-0.102	-0.195215	TRUE	chr9	113037762	NA
1.11349e-16	0.0004	0.1896	0.589461	TRUE	chr17	54390409	NA
2.44752e-09	3e-05	0.2296	0.48449	TRUE	chr16	25078278	NA
1.1628e-27	1e-06	-0.2116	-0.384029	TRUE	chr1	32105192	NA
3.16953e-06	2e-05	0.1352	0.291348	TRUE	chr1	47061655	NA
4.38783e-52	2e-05	0.2748	0.754738	TRUE	chr1	161582200	NA
0.00303521	0.00303521	0.06575	0.136072	TRUE	chr1	16679847	NA
1.23518e-288	1.7e-05	0.3928	0.986439	TRUE	chr22	38577119	NA
2.05772e-51	0.0001	-0.7868	-0.808633	TRUE	chr3	174055503	NA
2.80629e-26	5e-07	-0.2752	-0.445307	TRUE	chr17	43279448	NA
4.63307e-07	5e-07	-0.05883	-0.109963	TRUE	chr4	185375291	NA
2.5015e-33	1e-05	-0.2815	-0.520333	TRUE	chr19	4933289	NA
4.3727e-31	0.0079	-0.1238	-0.228835	TRUE	chr10	35484949	NA
9.40997e-09	0.0005	0.1011	0.209295	TRUE	chr6	119088973	NA
3.35041e-151	5e-07	0.3071	0.909387	TRUE	chr11	74659933	NA
4.06403e-35	3e-06	-0.2642	-0.51501	TRUE	chr2	198070787	NA
0.000103143	0.0011	-0.08241	-0.160019	TRUE	chr11	48028343	NA
1.0274e-59	5e-07	0.4678	1.09299	TRUE	chr16	84785274	NA
0.00278744	0.0046	-0.05893	-0.114538	TRUE	chr7	139963092	NA
3.28101e-31	0.0002	0.2964	0.632185	TRUE	chr22	42176917	NA
2.84291e-16	0.0001	0.1353	0.284124	TRUE	chr2	160760972	NA
7.48114e-39	0.0001	-0.2421	-0.458957	TRUE	chr3	134313604	NA
0.000140417	0.0017	-0.1884	-0.368689	TRUE	chr5	110074677	NA
2.08474e-27	1e-05	0.1624	0.37372	TRUE	chr2	187350241	NA
1.35045e-41	5e-07	-0.2546	-0.423627	TRUE	chr4	152019760	NA
4.04507e-77	0.0055	-0.3178	-0.620098	TRUE	chr7	154719718	NA
8.3032e-22	5e-07	-0.07643	-0.143127	TRUE	chr5	102456304	NA
6.06398e-12	0.0001	-0.3885	-0.450174	TRUE	chr5	75477201	NA
4.0923e-09	0.00012	-0.2234	-0.316655	TRUE	chr16	47052650	NA
8.56395e-12	0.0054	0.07427	0.163608	TRUE	chr13	100150958	NA
9.71417e-226	1e-05	0.4016	1.06215	TRUE	chr2	121023496	NA
1.49562e-38	0.0003	-0.1882	-0.321709	TRUE	chr18	10526284	NA
2.02612329999781e-312	5e-07	-0.8053	-0.828072	TRUE	chr15	50427290	NA
1.96245e-12	2e-06	-0.1251	-0.204746	TRUE	chr10	70060945	NA
4.18592e-14	0.0001	-0.2989	-0.549449	TRUE	chr22	22126219	NA
0.000422643	0.0031	0.1039	0.210964	TRUE	chr19	55385522	NA
3.43501e-11	0.00018	-0.2811	-0.539539	TRUE	chr15	76629031	NA
5.2342e-06	0.0003	-0.1026	-0.187912	TRUE	chr10	104555651	NA
6.11704e-28	3e-06	0.107	0.231802	TRUE	chr17	62502435	NA
2.83518e-53	5e-06	-1.623	-0.861922	TRUE	chr12	123890893	NA
8.15462e-22	5e-07	-0.1776	-0.323497	TRUE	chr4	47465370	NA
8.62892e-06	0.0003	-0.09659	-0.188285	TRUE	chr11	2324440	NA
1.75834e-51	0.0002	-0.3942	-0.694626	TRUE	chr3	71855936	NA
8.51186e-36	5e-07	-0.2568	-0.391762	TRUE	chr8	18068074	NA
7.00482e-26	2e-05	-0.2748	-0.479163	TRUE	chr9	127027750	NA
4.17447e-07	0.0012	0.08835	0.212559	TRUE	chr9	34048755	NA
4.83071e-05	0.001	-0.07168	-0.134737	TRUE	chr3	98241847	NA
7.60682e-11	2.7e-05	0.1096	0.262389	TRUE	chr12	14707773	NA
6.79729e-10	0.0002	0.07817	0.162246	TRUE	chr10	73530939	NA
2.08092e-08	1.1e-05	0.197	0.612657	TRUE	chr7	33011010	NA
9.85976e-35	1e-06	0.3872	1.05562	TRUE	chr10	34686067	NA
2.49713e-07	0.0071	0.08641	0.196163	TRUE	chr1	169676293	NA
1.09235e-16	5e-07	0.2442	0.62841	TRUE	chr10	38645117	NA
2.82952e-25	5e-05	0.2665	0.874487	TRUE	chr14	91125110	NA
0.00149091	0.005	0.3495	0.739604	TRUE	chr11	117685220	NA
5.42928e-07	0.0001	0.301	0.609004	TRUE	chr3	141408045	NA
0.00390933	0.0064	0.1106	0.243344	TRUE	chr19	52512280	NA
0.000542109	0.0074	0.06942	0.149483	TRUE	chr6	65192782	NA
4.78923e-05	0.0014	0.07182	0.156063	TRUE	chr17	404617	NA
1.49116e-51	5e-07	-0.4241	-0.688474	TRUE	chr10	129958947	NA
2.26866e-42	0.0001	1.333	4.41391	TRUE	chr1	4796417	NA
8.05833e-42	6e-05	-0.3593	-0.634245	TRUE	chr7	76235829	NA
5.69922e-22	0.0002	0.1732	0.466972	TRUE	chr19	54705619	NA
3.29838225163616e-320	5e-07	-0.549	-0.88477	TRUE	chr15	65175300	NA
4.04748e-14	1e-05	0.06142	0.132285	TRUE	chr1	234509259	NA
1.38885e-37	5e-07	0.6203	5.15842	TRUE	chr14	92932437	NA
2.4559e-15	5e-07	-0.09731	-0.176286	TRUE	chr8	87521212	NA
3.17779e-18	7e-06	0.1731	0.498775	TRUE	chr17	618100	NA
5.2934e-07	1e-05	0.08756	0.187736	TRUE	chr6	36494228	NA
5.51816e-28	5e-07	0.1408	0.301015	TRUE	chr16	57728938	NA
2.28339e-190	0.0005	-0.4214	-0.805736	TRUE	chr2	74412765	NA
0.00264914	0.0083	0.09529	0.200126	TRUE	chr15	72409903	NA
6.27452e-250	2e-06	-0.4761	-0.735858	TRUE	chr17	25958574	NA
2.32451e-17	0.0003	-0.05328	-0.105296	TRUE	chr1	85039893	NA
2.07506e-24	0.0011	-0.1848	-0.351331	TRUE	chr1	231109140	NA
0.00268292	0.00268292	-0.1942	-0.325839	TRUE	chr20	8381467	NA
1.41573e-152	5e-07	1.1	5.00797	TRUE	chr14	93075824	NA
1.27716e-17	1e-06	-0.2092	-0.356997	TRUE	chr13	100027812	NA
4.03559e-55	5e-07	-0.3939	-0.6	TRUE	chr2	231430248	NA
2.9251e-14	0.0038	-0.07171	-0.131699	TRUE	chr14	31091758	NA
3.43464e-30	0.0005	0.5536	1.26754	TRUE	chr2	101730093	NA
8.73452e-192	0.0036	0.5017	1.35357	TRUE	chr7	27136308	NA
6.2632e-159	6e-06	-0.4659	-0.626631	TRUE	chr1	235078914	NA
3.22096e-05	0.0004	0.1338	0.283385	TRUE	chr19	54774592	NA
1.36068e-09	1e-05	0.1214	0.25226	TRUE	chr11	75110589	NA
1.00265e-56	5e-07	-0.3732	-0.655888	TRUE	chr15	101748227	NA
1.08824e-21	5e-05	-0.1176	-0.230362	TRUE	chr7	105987153	NA
6.77773e-39	0.0001	0.4308	1.02001	TRUE	chr5	148343228	NA
0.000457672	0.0005	-0.06328	-0.123113	TRUE	chr14	91716073	NA
1.20581e-06	0.0003	-0.1247	-0.242607	TRUE	chr2	71644791	NA
2.82016e-46	1e-05	0.8459	1.84192	TRUE	chr14	69907145	NA
1.94936e-11	0.0035	-0.05891	-0.110942	TRUE	chr1	46839889	NA
7.20657e-15	0.0001	-0.09246	-0.168569	TRUE	chr1	205282979	NA
4.02791e-10	0.0002	-0.1508	-0.289443	TRUE	chr11	35167103	NA
0.00405574	0.0046	-0.06642	-0.127363	TRUE	chr19	53466852	NA
7.12734e-81	0.002	0.2915	0.642424	TRUE	chr2	99121708	NA
6.02366e-20	5e-07	-0.1559	-0.273749	TRUE	chr17	62160044	NA
2.23996e-20	5e-07	0.2695	1.03614	TRUE	chr12	110894557	NA
1.61802e-117	0.0001	-0.1829	-0.316162	TRUE	chr5	138775173	NA
2.10763e-05	0.0004	-0.07499	-0.14435	TRUE	chr17	73841401	NA
3.29838225163616e-320	5e-07	0.865	4.11905	TRUE	chr2	103125736	NA
5.70723e-07	0.0001	-0.1201	-0.214848	TRUE	chr5	157893360	NA
3.26931e-31	0.0017	-0.2304	-0.448249	TRUE	chr17	73309055	NA
0.000198347	0.0013	0.07743	0.179569	TRUE	chr10	31996352	NA
5.41831e-19	8e-05	-0.7086	-0.869448	TRUE	chr5	178094484	NA
0.000855917	0.002	0.06204	0.133505	TRUE	chr19	46047639	NA
1.40421e-29	5e-07	-0.2121	-0.407493	TRUE	chr19	19555384	NA
1.06926e-66	0.0003	-0.5441	-0.739266	TRUE	chr22	50050468	NA
2.35598e-07	0.0043	-0.1138	-0.225347	TRUE	chr1	202976184	NA
3.10369e-26	5e-07	-0.1986	-0.327993	TRUE	chr1	154599778	NA
1.70296e-19	5e-07	-0.1662	-0.291579	TRUE	chr17	7771462	NA
3.80696e-12	0.0036	-0.2348	-0.464032	TRUE	chr1	233248952	NA
5.06394e-28	0.0001	-0.1362	-0.245848	TRUE	chr20	641553	NA
1.12558e-13	0.00022	-0.07811	-0.152261	TRUE	chr1	224180577	NA
9.861e-13	5e-07	0.1483	0.355167	TRUE	chr15	51200754	NA
1.26918e-15	5e-07	-0.3456	-0.519699	TRUE	chr15	101598522	NA
3.82747e-28	0.0002	0.2647	0.637217	TRUE	chr2	160430127	NA
1.02762e-134	1e-06	0.1853	0.486927	TRUE	chr10	121031659	NA
2.68963e-27	5e-07	0.1706	0.424589	TRUE	chr1	155214066	NA
5.64453e-17	5e-07	0.2631	0.89566	TRUE	chr1	28639893	NA
1.3459e-40	5e-07	-0.1316	-0.242357	TRUE	chr1	209938987	NA
3.58341e-08	0.0003	0.1639	0.357978	TRUE	chr12	10180030	NA
6.47692e-08	0.0014	0.1509	0.381929	TRUE	chr17	10059432	NA
2.03434e-11	5e-06	-0.09173	-0.162786	TRUE	chr12	112554667	NA
1.44101e-05	0.0009	-0.236	-0.459144	TRUE	chr3	195825149	NA
8.15865e-07	0.0004	-0.1053	-0.179234	TRUE	chr6	17885402	NA
0.000542196	0.0076	-0.09633	-0.188145	TRUE	chr1	226832211	NA
0.000379538	0.0041	-0.04723	-0.0894508	TRUE	chr5	176326231	NA
3.03367e-130	5e-07	0.5342	1.65823	TRUE	chr20	45318042	NA
9.01156e-20	2e-05	0.2174	0.494597	TRUE	chr7	37464618	NA
2.12691e-41	0.0005	-0.2721	-0.521764	TRUE	chr11	118888831	NA
8.74486e-16	5e-07	-0.1702	-0.289456	TRUE	chr1	40541144	NA
7.7698e-06	0.0017	-0.1419	-0.270543	TRUE	chr13	32381039	NA
1.96719e-139	4e-06	0.4499	1.58947	TRUE	chr1	244488280	NA
1.46148e-10	3e-05	0.332	0.694851	TRUE	chr15	69728530	NA
4.69205e-05	0.0015	0.07131	0.151129	TRUE	chr14	20881055	NA
2.29544e-10	2e-05	-0.2093	-0.402113	TRUE	chr3	105483583	NA
0.00144079	0.00144079	0.1369	0.336322	TRUE	chr4	39034786	NA
3.29838225163616e-320	5e-07	1.187	4.9853	TRUE	chr17	1492513	NA
3.88794e-21	7e-06	-0.1086	-0.209855	TRUE	chr5	179125398	NA
9.03936e-08	0.0003	0.1818	0.377492	TRUE	chr2	99240243	NA
0.000560943	0.0016	0.06923	0.147361	TRUE	chr8	37379389	NA
3.86784e-08	0.0001	-0.1656	-0.315429	TRUE	chr3	72522916	NA
1.02167e-34	0.00013	-0.1431	-0.25971	TRUE	chr10	73398722	NA
2.15617e-16	0.0003	-0.1155	-0.210574	TRUE	chr5	180673228	NA
4.98813e-07	5e-06	-0.1339	-0.259748	TRUE	chr11	116819991	NA
8.28487e-60	0.001	0.3084	0.686936	TRUE	chr18	71815420	NA
3.29838225163616e-320	5e-07	0.5049	1.766	TRUE	chr6	166650171	NA
1.80312e-09	5e-07	-0.06618	-0.123011	TRUE	chr9	34329110	NA
4.10591e-50	5e-07	0.1821	0.436481	TRUE	chr4	153701130	NA
0.00130468	0.0041	0.2767	0.556069	TRUE	chr17	75402969	NA
3.29838225163616e-320	5e-07	-0.4182	-0.57643	TRUE	chr14	35590821	NA
1.54269e-52	1e-06	-0.3072	-0.556522	TRUE	chr12	116797470	NA
1.15288e-85	2e-06	0.554	9.11934	TRUE	chr6	2952289	NA
5.26924e-08	0.0002	-0.1166	-0.226408	TRUE	chr6	110142111	NA
0.000217779	0.0025	-0.2483	-0.484961	TRUE	chr2	172100771	NA
3.11857e-306	1e-05	0.3574	0.970668	TRUE	chr1	17425473	NA
0.0045936	0.0045936	0.04444	0.09161	TRUE	chr7	8166653	NA
7.0015e-47	5e-07	-0.9329	-0.782963	TRUE	chr18	3699969	NA
5.10557e-14	1e-05	0.07309	0.155627	TRUE	chr2	70296281	NA
5.94347e-07	3e-05	0.1519	0.324399	TRUE	chr17	76168857	NA
1.63404e-12	0.0003	-0.1073	-0.195091	TRUE	chr7	100472380	NA
1.45271e-06	0.0002	-0.1374	-0.269676	TRUE	chr7	66310776	NA
3.39296e-65	1e-05	-0.8992	-0.829138	TRUE	chr9	134881443	NA
0.000829569	0.0041	0.08002	0.181946	TRUE	chr2	223312785	NA
0.00687132	0.00687132	-0.1332	-0.218003	TRUE	chr2	192501878	NA
2.7125e-08	7e-06	-0.1237	-0.230354	TRUE	chr1	115259469	NA
4.08736e-12	5e-07	0.1448	0.323431	TRUE	chr5	58653150	NA
2.85571e-26	0.0071	0.262	0.867406	TRUE	chr17	78754340	NA
0.000110929	0.0033	-0.1072	-0.211232	TRUE	chr8	90789374	NA
4.80017e-23	4e-06	-0.3525	-0.493697	TRUE	chr14	76081664	NA
1.25251e-130	5e-07	-0.5534	-0.834691	TRUE	chr10	79596578	NA
1.7518e-12	8e-06	-0.1304	-0.242154	TRUE	chr1	167570072	NA
7.49364e-20	5e-07	-0.1579	-0.266723	TRUE	chr18	43753831	NA
1.31843e-83	2e-05	0.6874	2.30555	TRUE	chr11	44087989	NA
5.16382e-07	1e-05	-0.1087	-0.211068	TRUE	chr3	48282695	NA
3.80514e-33	5e-07	0.344	1.11761	TRUE	chr1	155206341	NA
1.8938e-09	0.0001	0.1215	0.252651	TRUE	chr12	96802164	NA
8.13888e-186	5e-07	0.5463	1.51183	TRUE	chr21	37305159	NA
7.9172e-10	0.0002	0.1736	0.355774	TRUE	chr16	56485795	NA
3.39675e-10	6e-05	-0.1642	-0.308647	TRUE	chr1	192292525	NA
3.29838225163616e-320	5e-07	-0.9123	-0.893974	TRUE	chr6	166667545	NA
6.45666e-13	0.0017	0.1079	0.244782	TRUE	chr2	37989015	NA
1.24544e-06	0.0015	0.07815	0.167974	TRUE	chr6	8435295	NA
0.001007	0.0024	-0.09595	-0.186311	TRUE	chr16	85816971	NA
2.04927e-217	5e-07	0.3891	1.25314	TRUE	chr21	44472719	NA
7.23631e-08	5e-05	0.08148	0.171212	TRUE	chr9	132106240	NA
6.13494e-06	0.0002	0.1926	0.40234	TRUE	chr21	39236434	NA
4.91839e-11	5e-07	0.109	0.234686	TRUE	chr17	428247	NA
9.97954e-08	0.0043	0.2397	0.557118	TRUE	chr16	11326785	NA
1.02083e-163	5e-07	-0.2096	-0.380054	TRUE	chr20	58803299	NA
1.56194e-45	5e-07	0.2487	0.584626	TRUE	chr3	52287293	NA
2.09262e-71	5e-07	-0.3419	-0.552342	TRUE	chr18	74258187	NA
2.76376e-10	6e-05	-0.1652	-0.310526	TRUE	chr1	9153885	NA
1.83729e-60	0.00024	-0.1822	-0.296501	TRUE	chr19	21511784	NA
4.41163e-51	8e-05	1.478	3.48338	TRUE	chr12	122288202	NA
0.000201839	0.0036	-0.1371	-0.265698	TRUE	chr7	77058877	NA
2.36873e-05	0.0043	0.1101	0.226473	TRUE	chr17	57298238	NA
2.82179e-36	5e-07	-0.185	-0.31651	TRUE	chr21	15939944	NA
1.18666e-24	0.0001	-0.06541	-0.121018	TRUE	chr5	156699305	NA
2.18651e-78	5e-07	-0.8436	-0.889404	TRUE	chr11	33073698	NA
1.92833e-280	0.0001	-0.3992	-0.6377	TRUE	chr12	66538901	NA
1.05724e-40	5e-07	-0.1197	-0.214516	TRUE	chr1	89457930	NA
1.17607e-15	0.0002	-0.3826	-0.735062	TRUE	chr19	36444363	NA
6.00289e-99	5e-06	0.382	0.981501	TRUE	chr20	19288562	NA
1.10343e-05	0.0008	-0.08571	-0.16922	TRUE	chr10	120840250	NA
4.36537e-07	0.0005	0.1901	0.397034	TRUE	chr6	36330444	NA
1.96947e-13	5e-07	-0.1456	-0.246362	TRUE	chr11	4414162	NA
7.86502e-33	0.002	0.131	0.28355	TRUE	chr11	3914973	NA
2.2436e-86	5e-07	0.3953	1.69475	TRUE	chr17	10075497	NA
8.09687e-66	0.0002	-0.4961	-0.817972	TRUE	chr19	45787566	NA
8.46307e-30	3e-06	-0.1259	-0.215214	TRUE	chr15	43398108	NA
1.75165e-82	0.0012	-0.2659	-0.502647	TRUE	chr5	43009529	NA
2.0686e-74	2e-05	0.2962	1.18267	TRUE	chr21	39600143	KCNJ15
1.03105e-18	4e-06	-0.2735	-0.505545	TRUE	chr1	234534763	NA
3.3015e-08	0.0041	-0.2356	-0.465613	TRUE	chr19	2629845	NA
7.90212e-11	0.0025	0.1964	0.402047	TRUE	chr17	19880301	NA
0.00166493	0.0018	-0.05441	-0.102564	TRUE	chr6	160159034	NA
5.16091e-07	0.0004	-0.486	-0.955752	TRUE	chr10	101539159	NA
3.13303e-33	5e-07	0.3832	1.01028	TRUE	chr17	18804385	NA
9.60699e-29	0.001	0.1078	0.230588	TRUE	chr11	10324658	NA
1.07368e-06	8e-05	-0.06305	-0.121017	TRUE	chr9	130213508	NA
4.81283e-18	1e-05	-0.08611	-0.160803	TRUE	chr6	7390077	NA
1.47955e-63	2e-06	-0.1259	-0.229535	TRUE	chr4	120376115	NA
3.29838225163616e-320	5e-07	-0.4655	-0.718919	TRUE	chr12	4398497	NA
6.41453e-86	0.0001	0.4502	5.57869	TRUE	chr18	74214414	NA
1.40419e-23	2e-06	-0.1981	-0.368901	TRUE	chr12	121726406	NA
4.76854e-06	0.0009	-0.06226	-0.114659	TRUE	chr6	25993114	NA
2.93144e-196	0.0001	-0.4017	-0.554834	TRUE	chr12	47750481	NA
1.90102e-06	0.0003	-0.1382	-0.231104	TRUE	chr22	42697216	NA
1.2138e-06	0.0009	-0.076	-0.146295	TRUE	chr4	103311182	NA
1.17782e-12	4e-05	0.1147	0.262893	TRUE	chr16	70558039	NA
3.2262e-58	1e-05	-0.1693	-0.294179	TRUE	chr1	161014446	NA
0.000122799	0.0013	0.2376	0.479661	TRUE	chr12	53969466	NA
0.00714446	0.00714446	-0.05494	-0.107937	TRUE	chr1	112251227	NA
3.90288e-32	5e-07	0.3191	0.854351	TRUE	chr12	109255377	NA
0.000367209	0.0028	-0.1522	-0.301088	TRUE	chr7	97881690	NA
7.68173e-130	5e-06	0.3533	1.18736	TRUE	chr20	8409376	TMX4
5.3523e-31	0.0007	-0.2548	-0.467952	TRUE	chr21	46903290	NA
4.31063e-41	1e-06	-0.3149	-0.55636	TRUE	chr9	114700584	NA
4.83733e-34	0.0024	-0.1749	-0.322396	TRUE	chr1	2083537	NA
2.79967e-147	0.0002	0.3458	0.795674	TRUE	chr5	156755273	NA
1.60187e-11	4e-05	-0.1775	-0.342004	TRUE	chr14	20945355	NA
6.41708e-10	5e-05	-0.09158	-0.166812	TRUE	chr8	33370985	NA
1.19131e-06	0.0001	-0.1056	-0.183016	TRUE	chr17	68311236	NA
7.41523e-11	0.0003	0.1104	0.238703	TRUE	chr9	36127532	NA
7.07479e-07	0.0021	0.1881	0.3805	TRUE	chr2	64864638	NA
2.19844e-11	4e-05	-0.07959	-0.149465	TRUE	chr19	10861800	NA
4.81826e-79	0.0002	-0.1448	-0.243361	TRUE	chr2	28582733	NA
0.000481849	0.0042	-0.06298	-0.118383	TRUE	chr8	117457413	NA
2.47028e-06	0.0004	-0.09881	-0.193745	TRUE	chr15	101475466	NA
1.93678e-12	0.0003	0.1152	0.258065	TRUE	chr6	144062130	NA
5.04287e-30	0.0026	-0.2664	-0.515779	TRUE	chr1	169666140	NA
3.00261e-21	0.0001	-0.1974	-0.380714	TRUE	chr18	55334106	NA
0.000316873	0.0018	-0.06845	-0.13088	TRUE	chr4	88343290	NA
1.8727e-36	5e-05	-0.1724	-0.330268	TRUE	chr15	58430955	NA
1.25934e-34	1e-05	0.2555	0.890244	TRUE	chr2	192490233	NA
1.82952e-10	1e-05	-0.2562	-0.472258	TRUE	chr11	66080402	NA
1.60179e-57	0.0019	-0.2812	-0.483577	TRUE	chr3	141217954	NA
2.40497e-33	0.0001	0.303	0.658982	TRUE	chr6	28048538	NA
5.56182e-06	0.0015	0.1575	0.319084	TRUE	chr2	27887034	NA
6.52357e-249	0.0001	1.231	4.31778	TRUE	chr16	48664120	NA
0.000713546	0.000713546	0.07415	0.160829	TRUE	chr6	34803558	NA
8.15868e-12	1e-05	-0.1624	-0.311409	TRUE	chr4	88130752	NA
5.73581e-11	0.0037	0.1778	0.372746	TRUE	chr2	175357758	NA
2.69859e-23	2e-05	-0.2326	-0.423294	TRUE	chr13	99571222	NA
2.53311e-49	1e-06	-0.4861	-0.94572	TRUE	chr1	236103313	NA
3.18677e-63	5e-07	-0.3554	-0.647359	TRUE	chr7	73644787	NA
0.000247087	0.0025	0.06361	0.141466	TRUE	chr15	40330693	NA
1.7544e-14	5e-07	0.1492	0.350811	TRUE	chr1	213065986	NA
1.91699e-38	0.0002	-0.2939	-0.504983	TRUE	chr3	53735299	NA
0.000405168	0.0068	0.05032	0.105548	TRUE	chr11	94292769	NA
4.60976e-08	5e-06	-0.3779	-0.74098	TRUE	chr9	132615323	NA
3.47227e-90	2e-06	0.7479	8.35642	TRUE	chr22	45676445	NA
1.07276e-71	5e-05	-0.3173	-0.495394	TRUE	chr12	8000336	NA
9.26642e-05	0.0063	-0.2228	-0.438583	TRUE	chr19	10511301	NA
1.89144e-25	5e-06	0.282	0.614714	TRUE	chr6	89783000	NA
8.56546e-07	0.0067	-0.07504	-0.142662	TRUE	chr3	169719893	NA
1.97306e-12	0.0001	-0.2538	-0.501086	TRUE	chr9	79090773	NA
7.24167e-23	1e-06	-0.2533	-0.429686	TRUE	chr8	96194737	NA
7.13382e-25	5e-07	-0.1365	-0.242021	TRUE	chr11	18405491	NA
7.9759e-139	5e-07	-0.2772	-0.430101	TRUE	chr17	37793815	NA
4.0584e-07	0.0004	0.09698	0.19877	TRUE	chr11	64036688	NA
7.49168e-11	5e-07	-0.2451	-0.40049	TRUE	chr4	8421757	NA
1.8688e-64	5e-07	-0.5228	-0.769956	TRUE	chr12	32012671	NA
5.31587e-07	0.0003	-0.1789	-0.349073	TRUE	chr6	35800681	NA
4.187e-56	5e-07	-0.3531	-0.558261	TRUE	chr5	73729341	NA
1.14974e-10	0.0005	-0.1136	-0.215152	TRUE	chr5	148228496	NA
0.000295549	0.0008	-0.075	-0.139665	TRUE	chr7	37449740	NA
6.00536e-05	0.0021	-0.1095	-0.209971	TRUE	chr22	29196843	NA
3.52368e-07	4e-06	0.1679	0.464646	TRUE	chr3	141766090	NA
4.27097e-12	5e-07	-0.1125	-0.199645	TRUE	chr7	140005703	NA
9.56658e-175	0.0001	-0.2853	-0.540341	TRUE	chr1	21664899	NA
1.27029e-231	5e-07	-0.8306	-0.784695	TRUE	chr11	85867875	NA
3.60131e-18	0.0045	-0.1544	-0.263257	TRUE	chr5	33440624	NA
1.21053e-09	5e-07	0.1177	0.259823	TRUE	chr6	14857515	NA
1.34871e-15	0.0001	-0.09952	-0.186193	TRUE	chr20	4942474	NA
0.000356375	0.0011	-0.1603	-0.314622	TRUE	chr5	102729864	NA
1.27723e-14	7e-05	-0.08034	-0.155698	TRUE	chr1	27816432	NA
7.60351e-80	5e-07	-0.4279	-0.5898	TRUE	chr11	34438104	NA
1.48964e-13	8e-06	-0.2111	-0.381736	TRUE	chr3	128914307	NA
3.19667e-63	5e-06	-0.104	-0.189091	TRUE	chr3	182928723	NA
2.72254e-14	0.0001	0.5778	1.19134	TRUE	chr5	131723481	NA
2.35655e-49	0.0002	-0.3078	-0.57	TRUE	chr12	69181478	NA
4.17193e-12	1e-05	-0.1231	-0.218844	TRUE	chr10	114136349	NA
1.03516e-09	0.0006	0.1319	0.34008	TRUE	chr17	73224639	NA
8.74815e-30	2e-05	0.1779	0.481722	TRUE	chr11	118955679	NA
1.4551e-51	0.0001	1.29	3.33463	TRUE	chr2	238512455	NA
5.79787e-20	2e-05	0.4999	1.09268	TRUE	chr16	57158034	NA
9.70215e-25	1e-06	-0.1809	-0.335933	TRUE	chr7	38217967	NA
8.9746e-05	0.0035	-0.05146	-0.0961869	TRUE	chr14	103096352	NA
6.94957e-10	9e-05	-0.2044	-0.398829	TRUE	chr1	209830676	NA
5.98857e-20	5e-07	0.2778	0.812281	TRUE	chr22	39437410	NA
4.06211e-19	1.3e-05	0.2921	0.608288	TRUE	chr17	72733044	NA
1.78247e-06	1e-05	-0.101	-0.182146	TRUE	chr1	184762603	NA
1.50084e-08	0.0001	-0.1438	-0.27081	TRUE	chr3	129815151	NA
3.29838225163616e-320	5e-07	0.666	2.25457	TRUE	chr6	34724742	NA
1.63898e-06	0.0002	0.06584	0.140399	TRUE	chr18	11882794	NA
1.96558e-13	1e-05	-0.0932	-0.175849	TRUE	chr14	92588688	NA
1.28053e-26	5e-07	-0.4134	-0.689575	TRUE	chr17	73567535	NA
0.000230834	0.0032	0.1022	0.221428	TRUE	chr12	133613855	NA
0.00058554	0.0019	-0.109	-0.215842	TRUE	chr17	18684373	NA
1.19878e-27	1e-06	-0.2833	-0.380013	TRUE	chr2	29175207	NA
8.42812e-20	0.0019	-0.4098	-0.810682	TRUE	chr21	46389368	NA
1.16294e-40	0.0023	-0.3592	-0.6921	TRUE	chr9	68413646	NA
1.06673e-19	0.0002	-0.1986	-0.350574	TRUE	chr3	14481832	NA
1.5604e-58	2e-06	0.1136	0.268971	TRUE	chr20	47662627	NA
0.000208882	0.0014	0.1777	0.357941	TRUE	chr3	53204823	NA
1.66699e-27	0.0007	0.3361	1.36543	TRUE	chr9	115657046	NA
4.81014e-16	3e-05	-0.5887	-0.550959	TRUE	chr10	3782419	NA
2.22039e-14	5e-07	0.1366	0.296892	TRUE	chr2	28692472	NA
4.2077e-21	2e-05	0.09439	0.201279	TRUE	chr3	187567491	NA
4.2342e-11	2e-05	0.206	0.429838	TRUE	chr19	18132540	NA
7.5883e-26	5e-07	-0.3027	-0.474824	TRUE	chr12	133081895	NA
0.000325791	0.002	0.1265	0.256358	TRUE	chr18	2971005	NA
3.19913e-07	0.0038	0.1209	0.258859	TRUE	chr7	106089343	NA
2.655e-06	2e-05	-0.1032	-0.174177	TRUE	chr5	134761222	NA
3.0534e-07	0.0032	-0.3932	-0.777844	TRUE	chr5	150396945	NA
2.10495e-299	3e-05	-0.3946	-0.627844	TRUE	chr13	34302817	NA
5.89399e-26	0.0006	-0.2211	-0.427246	TRUE	chr7	66593785	NA
2.47567e-18	5e-07	-0.1506	-0.240767	TRUE	chr1	221174133	NA
8.23578e-05	0.0019	0.07332	0.161605	TRUE	chr7	148725750	NA
3.29838225163616e-320	5e-07	0.417	1.44216	TRUE	chr17	8060571	NA
2.31158e-43	4e-05	0.53	10.8595	TRUE	chr1	40559288	NA
3.24752e-22	2e-06	-0.2765	-0.534816	TRUE	chr14	91167518	NA
1.69788e-13	5e-07	-0.1395	-0.263705	TRUE	chr1	226070493	NA
2.14201e-37	5e-07	-0.2945	-0.418621	TRUE	chr14	104397367	NA
3.29838225163616e-320	5e-07	-0.7192	-0.836279	TRUE	chr5	1481148	NA
1.65646e-11	2e-06	-0.1558	-0.297612	TRUE	chr20	20724396	NA
1.15513e-65	0.0004	-0.1371	-0.260399	TRUE	chr8	142237057	NA
3.44944e-20	5e-07	0.1742	0.413188	TRUE	chr3	59286534	NA
6.57339e-27	0.0047	0.272	0.611511	TRUE	chr9	93571160	NA
3.79049e-05	0.0012	0.09174	0.206412	TRUE	chr3	196378637	NA
7.21879e-05	0.0012	0.04603	0.0952608	TRUE	chr5	93954054	NA
0.00148672	0.00148672	-0.08327	-0.156523	TRUE	chr17	74478992	NA
6.22054e-131	1e-05	-0.1925	-0.319237	TRUE	chr22	18254006	NA
5.74007e-05	0.0012	-0.05973	-0.111022	TRUE	chr12	10339210	NA
6.12532e-46	0.0002	0.3944	0.848354	TRUE	chr6	26240624	NA
0.000552062	0.0025	0.1914	0.385732	TRUE	chr2	228272530	NA
9.66393e-07	0.0014	-0.1898	-0.369981	TRUE	chr8	52782689	NA
5.1639e-07	0.0012	0.2367	0.593159	TRUE	chr21	43482161	NA
1.18979e-135	5e-07	0.6307	3.15824	TRUE	chr6	167383075	NA
3.55683e-05	0.0029	-0.06209	-0.115195	TRUE	chr4	4292423	NA
1.19517e-31	0.0017	-0.6041	-0.941699	TRUE	chr16	50723074	NA
1.85191e-73	5e-06	-0.2621	-0.380406	TRUE	chr15	91382995	NA
6.78101e-16	1e-06	0.2369	0.659705	TRUE	chr1	111735181	NA
6.09508e-82	5e-07	0.4007	1.02024	TRUE	chr1	17630727	NA
2.01965e-127	5e-07	0.1277	0.300365	TRUE	chr22	43542792	NA
3.18838e-07	0.001	-0.1386	-0.265772	TRUE	chr2	136774627	NA
5.19651e-09	4e-06	-0.1449	-0.232026	TRUE	chr7	37714304	NA
1.16564e-06	0.0002	0.2067	0.419994	TRUE	chr19	2056504	NA
0.002055	0.0038	0.119	0.25878	TRUE	chr1	27977923	NA
4.15722e-11	0.0004	-0.4026	-0.730672	TRUE	chr1	16839561	NA
1.85778e-25	5e-07	0.1704	0.421834	TRUE	chr14	90240515	NA
1.16275e-16	2e-05	0.1938	0.517905	TRUE	chr14	100539433	NA
3.77481e-06	0.0005	0.1925	0.397317	TRUE	chr19	52599042	NA
3.46238e-08	0.003	0.1574	0.327371	TRUE	chr16	66241524	NA
6.02956e-25	1.2e-05	-0.1026	-0.191597	TRUE	chr6	160211215	NA
2.88013e-06	0.0001	-0.09831	-0.193524	TRUE	chr7	77083219	NA
9.22473e-25	0.0008	0.3159	0.681039	TRUE	chr1	153339314	NA
6.53529e-28	0.0047	0.2239	0.506848	TRUE	chr11	35248780	NA
0.00387958	0.0068	-0.09302	-0.183653	TRUE	chr21	45510495	NA
7.40991e-224	5e-07	1.307	3.52054	TRUE	chr5	34001704	AMACR
3.28599e-16	5e-06	-0.09755	-0.180983	TRUE	chr9	80718596	NA
5.22752e-09	0.0001	2.147	4.65878	TRUE	chr12	132648147	NA
5.2822e-14	0.0002	-0.08541	-0.158167	TRUE	chr4	39355429	NA
1.90169e-06	0.0031	-0.2146	-0.324414	TRUE	chr10	44473793	NA
1.44874e-56	6e-05	-0.1431	-0.256682	TRUE	chr15	62352374	NA
5.04469e-13	5e-06	0.1519	0.331841	TRUE	chr17	10011458	NA
9.06515e-08	0.0001	0.1196	0.254387	TRUE	chr7	139785024	NA
8.47166e-132	3e-06	0.5709	2.02267	TRUE	chr6	14948114	NA
1.13123e-06	0.0001	0.2755	0.638249	TRUE	chr6	32904601	NA
5.58005e-08	0.0005	-0.07745	-0.142634	TRUE	chr8	25058513	NA
1.62283e-06	0.0015	-0.09681	-0.187072	TRUE	chr3	5165191	NA
2.13969e-15	5e-07	-0.1188	-0.208787	TRUE	chr6	27440545	NA
8.94517e-08	1e-05	0.09614	0.209959	TRUE	chr1	209959168	NA
2.54024e-66	5e-07	0.4995	1.28472	TRUE	chr6	6857640	NA
4.13732e-15	3e-05	-0.1808	-0.342424	TRUE	chr8	48351214	NA
3.49754e-17	0.0001	-0.2506	-0.388226	TRUE	chr16	81032317	NA
1.40314e-16	0.0001	0.2126	0.47519	TRUE	chr14	92884818	NA
5.5873e-09	0.0007	0.3119	0.631313	TRUE	chr4	70624898	NA
6.10157e-09	0.0015	-0.3134	-0.616929	TRUE	chr19	15705115	NA
2.43687e-35	5e-05	-0.3284	-0.587478	TRUE	chr19	55276096	NA
2.88811e-117	5e-05	0.4533	3.28003	TRUE	chr3	194248450	NA
4.64818e-66	4e-06	-0.3246	-0.520609	TRUE	chr14	92715015	NA
2.51834e-30	5e-07	-0.1627	-0.293153	TRUE	chr15	86077552	NA
2.46442e-05	0.0001	0.1166	0.289294	TRUE	chr2	88296515	NA
6.97612e-17	5e-07	-0.1242	-0.228519	TRUE	chr12	3982707	NA
1.03182e-10	5e-05	0.1576	0.427564	TRUE	chr21	46038186	NA
9.96452e-76	5e-07	-0.3557	-0.551046	TRUE	chr7	5277208	NA
0.000362154	0.0055	-0.3456	-0.678978	TRUE	chr2	37994727	NA
4.87595e-35	1e-05	0.1303	0.284684	TRUE	chr6	44214577	NA
5.60911e-112	1e-06	-0.4568	-0.617297	TRUE	chr22	45631165	NA
4.15758e-13	5e-07	-0.1572	-0.271503	TRUE	chr2	206411109	NA
3.81306e-11	5e-07	0.1029	0.227705	TRUE	chr7	139942304	NA
3.63394e-09	1.1e-05	-0.1105	-0.192845	TRUE	chr17	47405657	NA
7.72412e-30	0.0035	-0.2844	-0.55277	TRUE	chr13	24828837	NA
3.70017e-16	5e-07	-0.4969	-0.777621	TRUE	chr17	39444029	NA
1.45951e-19	5e-07	0.2472	0.745589	TRUE	chr1	212810001	NA
3.24742e-11	0.0001	-0.2043	-0.393263	TRUE	chr6	6711927	NA
1.6184e-80	2e-06	0.3407	1.33138	TRUE	chr20	21080958	NA
6.54661e-20	0.0001	-0.3565	-0.677113	TRUE	chr17	9879060	NA
2.86206e-163	0.00014	0.7063	1.72058	TRUE	chr9	37911531	NA
5.91911e-13	0.0001	0.2161	0.453515	TRUE	chr22	36841725	NA
1.97078e-125	5e-07	0.2654	0.633488	TRUE	chr14	60619317	NA
9.36906e-13	0.001	0.1769	0.388663	TRUE	chr6	6892601	NA
3.5551e-17	0.0009	1.11	2.296	TRUE	chr3	46014252	NA
4.87788e-09	0.0009	0.5634	1.16093	TRUE	chr6	35338062	NA
1.02726e-11	3e-06	0.194	0.598119	TRUE	chr1	161736035	NA
1.40628e-05	0.0067	0.06851	0.144368	TRUE	chr4	40241236	NA
7.29432e-40	0.0001	0.1831	0.381816	TRUE	chr5	173312730	NA
5.05595e-07	0.0017	-0.08757	-0.165695	TRUE	chr8	117706898	NA
1.18321e-07	0.0003	-0.1049	-0.201537	TRUE	chr9	120480812	NA
2.82283e-06	0.0025	-0.1243	-0.236988	TRUE	chr16	57023938	NA
1.39852e-13	5e-07	-0.1729	-0.322575	TRUE	chr3	38332467	NA
3.29838225163616e-320	5e-07	-0.7619	-0.868262	TRUE	chr19	21779246	ZNF493
1.52162e-05	0.00021	-0.09882	-0.181321	TRUE	chr8	10027482	NA
1.67403e-28	0.006	0.2036	0.543151	TRUE	chr10	27531484	NA
1.14202e-19	3e-06	0.2344	0.691956	TRUE	chr19	18484176	NA
1.54698e-09	5e-07	-0.117	-0.216867	TRUE	chr17	42967295	NA
1.7433e-11	1e-06	0.1212	0.260813	TRUE	chr2	233950732	NA
1.26305e-68	5e-07	-0.492	-0.609288	TRUE	chr5	68631076	NA
1.18822e-06	0.0001	0.06606	0.146751	TRUE	chr14	69404626	NA
4.56616e-62	2e-06	0.8606	3.13173	TRUE	chr2	123830796	NA
7.53855e-06	0.0015	0.1148	0.238075	TRUE	chr1	43402205	NA
7.15026e-14	0.0001	-0.4641	-0.889933	TRUE	chr3	16006072	NA
7.2489e-12	5e-07	0.2089	0.626105	TRUE	chr17	48359421	NA
1.1442e-19	3e-06	-0.1757	-0.2701	TRUE	chr15	89199809	NA
0.000558451	0.004	0.5169	1.06314	TRUE	chr6	26223694	NA
4.93644e-14	0.0041	-0.1651	-0.300182	TRUE	chr6	16753147	NA
2.39319e-08	0.0002	0.04787	0.100715	TRUE	chr10	71929746	NA
6.56912e-07	2e-05	-0.1658	-0.326378	TRUE	chr10	29976928	NA
0.000310074	0.0024	-0.1583	-0.311921	TRUE	chr11	73038579	NA
2.44717e-13	0.0001	-0.2274	-0.373706	TRUE	chr8	655056	NA
1.06779e-20	1e-06	0.1991	0.506294	TRUE	chr12	48295488	NA
0.000690048	0.0011	0.08447	0.189543	TRUE	chr3	113551182	NA
9.86537e-11	0.0001	-0.1264	-0.235821	TRUE	chr6	170684889	NA
6.48465e-72	5e-07	-2.615	-0.888851	TRUE	chr4	8289253	NA
1.76672e-09	0.0014	0.05711	0.117631	TRUE	chr12	121715572	NA
1.7567e-36	0.0009	-0.1973	-0.364358	TRUE	chr7	66460963	NA
3.29838225163616e-320	5e-07	0.2832	0.71362	TRUE	chr22	47158179	NA
4.09203e-06	0.0031	-0.1024	-0.200196	TRUE	chr7	128712868	NA
5.35418e-145	3e-06	0.4009	1.91132	TRUE	chr22	50838241	NA
1.18961e-173	1e-06	-0.3553	-0.518308	TRUE	chr18	43577865	NA
4.17012e-81	0.0037	-0.2181	-0.352342	TRUE	chr15	101691107	NA
5.40971e-75	5e-07	-0.4327	-0.59274	TRUE	chr6	158503107	NA
2.48655e-28	0.0001	-0.2752	-0.442088	TRUE	chr17	630185	NA
2.68869e-09	1e-05	-0.1397	-0.262101	TRUE	chr17	25801010	NA
9.8359e-10	0.0001	-0.3279	-0.639181	TRUE	chr17	73993640	NA
3.27299e-19	5e-07	-0.1232	-0.224	TRUE	chr12	95071013	NA
6.61397e-205	5e-07	-0.6989	-0.913595	TRUE	chr22	37971048	NA
2.95994e-46	5e-07	-0.2195	-0.381407	TRUE	chr1	3594105	NA
6.76532e-18	0.0005	0.1834	0.436875	TRUE	chr1	179263003	NA
2.05183e-20	0.0001	0.1278	0.270677	TRUE	chr7	6422288	NA
1.16117e-13	0.0003	-0.08826	-0.171379	TRUE	chr1	169337376	NA
0.000315446	0.001	-0.121	-0.238659	TRUE	chr20	814368	NA
6.30576e-25	2.3e-05	-0.1711	-0.281646	TRUE	chr4	184542978	NA
2.04761e-119	1e-05	-0.4374	-0.591881	TRUE	chr7	38296473	NA
6.96634e-07	0.0001	0.2292	0.49772	TRUE	chr13	31265486	NA
2.95266e-09	0.0001	-0.1083	-0.189667	TRUE	chr9	132758778	NA
1.40071e-56	1e-06	-0.2137	-0.312655	TRUE	chr14	90850229	NA
5.93472e-35	5e-07	0.4417	1.43223	TRUE	chr1	162199351	NA
5.6855e-07	9e-06	-0.1072	-0.20675	TRUE	chr17	9891349	NA
2.69063e-12	1e-06	0.1781	0.38425	TRUE	chr17	76983149	NA
0.00015944	0.0055	0.1251	0.254734	TRUE	chr20	48392570	NA
0.000433408	0.0039	0.2142	0.432422	TRUE	chr19	11186412	NA
1.23758e-06	4e-05	0.22	0.451097	TRUE	chr5	98298589	NA
3.66303e-06	0.0014	-0.06704	-0.12673	TRUE	chr14	75925394	NA
2.99583e-08	0.0004	0.1356	0.289713	TRUE	chr17	42155408	NA
3.1048e-05	0.0013	0.05206	0.10577	TRUE	chr15	75079840	NA
3.00624e-23	0.0025	0.109	0.231275	TRUE	chr16	81111176	NA
5.04407e-06	0.0004	-0.08022	-0.144801	TRUE	chr5	112196949	NA
6.358e-06	9e-05	-0.1038	-0.205138	TRUE	chr9	32573132	NA
5.40485e-11	3e-06	0.2043	0.453899	TRUE	chr9	139592942	NA
1.6619e-14	0.0001	-0.231	-0.402439	TRUE	chr1	26634307	NA
2.33272e-06	0.0007	-0.09189	-0.175363	TRUE	chr15	80165330	NA
1.68272e-22	0.00011	1.245	2.68088	TRUE	chr14	77444443	NA
1.35344e-58	5e-07	-0.333	-0.508785	TRUE	chr3	4025779	NA
6.4087e-23	2e-06	-0.1833	-0.351486	TRUE	chr1	28562252	NA
1.17011e-24	0.0071	0.5652	1.153	TRUE	chr17	25572372	NA
1.47591e-07	4e-06	-0.06939	-0.128381	TRUE	chr14	65381764	NA
4.21816e-17	3e-05	-0.2204	-0.412348	TRUE	chr6	129993700	NA
4.61911e-19	4e-05	-0.2277	-0.333382	TRUE	chr1	17636860	NA
4.44498e-50	5e-07	0.3553	1.65217	TRUE	chr3	45076823	NA
3.23053e-05	3.23053e-05	0.118	0.251921	TRUE	chr1	9489161	NA
1.00855e-173	0.0079	-0.3921	-0.690925	TRUE	chr21	47312108	NA
0.000753392	0.0021	-0.2511	-0.495266	TRUE	chr2	203508797	NA
3.27804e-19	5e-07	0.2298	0.521739	TRUE	chr1	67520083	NA
0.00162494	0.0027	-0.05391	-0.103973	TRUE	chr11	78060464	NA
2.49888e-132	5e-07	0.6752	1.96909	TRUE	chr5	38417197	NA
2.82885e-20	5e-06	-0.3291	-0.431607	TRUE	chr15	75444033	NA
3.29838225163616e-320	5e-07	0.2887	0.848369	TRUE	chr19	42308164	NA
9.869e-07	0.0021	-0.09293	-0.182037	TRUE	chr9	4762737	NA
5.02024e-08	0.0006	0.07066	0.145466	TRUE	chr17	21192905	NA
0.00457807	0.0061	0.0498	0.105609	TRUE	chr7	141731340	NA
9.85662e-121	1e-05	0.4605	2.92103	TRUE	chr19	43846238	NA
4.60636e-05	0.0004	-0.08956	-0.166006	TRUE	chr6	1708802	NA
3.14932e-44	1e-05	-0.5114	-0.843199	TRUE	chr12	50066244	NA
3.29838225163616e-320	5e-07	-0.6758	-0.782629	TRUE	chr17	79122996	NA
2.70105e-09	0.0004	-0.1484	-0.272044	TRUE	chr20	5843812	NA
3.20743e-18	0.0052	-0.2426	-0.462536	TRUE	chr15	75468300	NA
3.12816e-23	5e-07	0.1995	0.580617	TRUE	chr9	95502571	NA
9.4973e-122	0.0065	-0.3536	-0.475588	TRUE	chr5	150505516	NA
9.68392e-46	5e-07	-0.4388	-0.543742	TRUE	chr16	53125819	NA
4.96863e-06	3e-05	-0.1185	-0.22067	TRUE	chr6	131898208	NA
0.000248122	0.002	0.175	0.355006	TRUE	chr6	2980965	NA
1.00595e-15	0.0002	-0.3051	-0.554727	TRUE	chr6	89754750	NA
1.8029e-05	0.0001	-0.1001	-0.189225	TRUE	chr3	71954860	NA
9.17983e-15	3e-06	0.1274	0.259497	TRUE	chr1	152008766	NA
6.14283e-14	5e-07	0.2549	0.536293	TRUE	chr1	36924676	NA
8.95473e-06	0.00014	-0.05411	-0.105994	TRUE	chr17	65362552	NA
1.1591e-23	1e-06	0.2289	0.616566	TRUE	chr9	132221495	NA
1.48413e-58	5e-07	-0.3392	-0.465934	TRUE	chr16	89182104	NA
9.17422e-26	1e-05	-0.292	-0.51865	TRUE	chr18	11918107	NA
3.29838225163616e-320	5e-07	-0.7947	-0.719186	TRUE	chr7	151633265	NA
4.56242e-195	5e-07	0.2885	0.892636	TRUE	chr4	74570643	NA
3.80679e-70	0.0001	-0.1797	-0.340987	TRUE	chr10	14596272	NA
7.9525e-19	5e-07	0.2308	0.494748	TRUE	chr1	156163695	NA
2.67732e-217	4e-06	0.4215	1.61897	TRUE	chr4	169427647	NA
0.00255832	0.0029	0.06039	0.1244	TRUE	chr4	80958253	NA
1.10403e-05	0.0022	0.06057	0.131061	TRUE	chr11	61560081	NA
5.73746e-82	5e-07	-0.2418	-0.400995	TRUE	chr15	91458406	NA
2.41521e-272	0.0001	1.193	5.8783	TRUE	chr7	37624932	NA
5.74407e-108	2e-06	-0.3286	-0.594751	TRUE	chr1	161275943	NA
4.59386e-07	0.002	0.1484	0.306137	TRUE	chr8	52875389	NA
8.13853e-28	2e-05	-0.1882	-0.360191	TRUE	chr18	21166916	NA
4.61548e-05	4.61548e-05	-0.1211	-0.219982	TRUE	chr1	194028312	NA
5.48819e-07	4e-06	0.08725	0.183646	TRUE	chr3	185646406	NA
2.2816e-09	0.00017	-0.1387	-0.27037	TRUE	chr7	37805727	NA
3.29838225163616e-320	5e-07	-0.7163	-0.840728	TRUE	chr3	128310794	NA
8.13318e-05	0.0017	-0.2657	-0.52098	TRUE	chr7	44660581	NA
2.80331e-75	5e-07	0.328	0.781976	TRUE	chr11	1803642	NA
3.31719e-06	0.0007	0.06266	0.13551	TRUE	chr21	45149133	NA
1.45831e-09	0.0004	-0.1699	-0.32178	TRUE	chr6	11207687	NA
6.26646e-24	6e-05	-0.1077	-0.19816	TRUE	chr10	50746852	NA
7.85703e-29	1e-06	-0.1772	-0.330906	TRUE	chr16	377644	NA
3.22299e-10	5e-07	0.11	0.248335	TRUE	chr1	11779499	NA
1.28914e-10	1e-06	0.1467	0.38509	TRUE	chr2	30860007	NA
2.90597e-15	5e-07	-0.09331	-0.178073	TRUE	chr15	34516995	NA
6.73856e-86	2e-06	0.2827	0.843377	TRUE	chr6	11496891	NA
8.87608e-08	4e-06	-0.05415	-0.103045	TRUE	chr17	62153231	NA
4.20853e-14	5e-07	0.1499	0.331894	TRUE	chr14	71609698	NA
1.44268e-10	0.0003	-0.1472	-0.244113	TRUE	chr17	28019091	NA
7.75852e-07	1e-06	-0.09207	-0.165594	TRUE	chr19	41945904	NA
2.13113e-107	1e-06	0.581	4.21626	TRUE	chr10	90791096	NA
1.76668e-09	0.00011	0.1376	0.289228	TRUE	chr7	76009923	NA
4.9773e-34	5e-07	0.4272	1.60511	TRUE	chr1	186947729	NA
5.18299e-67	5e-07	0.397	1.59246	TRUE	chr7	105078345	NA
4.33935e-29	5e-07	0.3499	0.949139	TRUE	chr9	137856843	NA
1.06114e-62	0.0008	-0.3862	-0.590972	TRUE	chr8	97866615	NA
1.3631e-09	0.0001	0.1668	0.342928	TRUE	chr19	42927521	NA
3.107e-50	3e-06	0.2315	0.549881	TRUE	chr14	65546299	NA
0.00101644	0.0024	0.09378	0.205365	TRUE	chr2	48514639	NA
9.77755e-46	0.0019	-0.06629	-0.122873	TRUE	chr17	81006850	NA
3.99535e-05	0.0001	-0.1085	-0.213793	TRUE	chr1	108455985	NA
4.65262e-33	0.0022	-0.3466	-0.671705	TRUE	chr6	31172170	NA
1.19235e-23	5e-07	-0.2341	-0.419158	TRUE	chr3	148863772	NA
1.84253e-10	0.0002	-0.104	-0.191001	TRUE	chr3	32187076	NA
1.08768e-08	0.00013	-0.1288	-0.246743	TRUE	chr3	126259369	NA
5.84051e-51	0.00016	-0.1427	-0.272849	TRUE	chr12	105065960	NA
5.06824e-12	5e-07	0.1909	0.422065	TRUE	chr10	75585307	NA
1.35853e-27	5e-07	-0.1748	-0.319854	TRUE	chr19	8579535	NA
7.89096e-39	0.0003	-0.3309	-0.650737	TRUE	chr15	89637651	NA
2.62304e-162	5e-07	-0.5416	-0.732387	TRUE	chr8	19524000	NA
0.000310583	0.0004	0.09345	0.204285	TRUE	chr20	43997646	NA
8.92819e-241	3e-06	1.123	5.52522	TRUE	chr16	84209816	NA
3.46349e-38	4e-05	-0.4075	-0.561295	TRUE	chr9	123606101	NA
1.34463e-16	0.0002	-0.3963	-0.762115	TRUE	chr15	68143183	NA
1.51759e-17	3e-05	-0.1966	-0.358106	TRUE	chr5	131616208	NA
1.36078e-07	0.0015	-0.09283	-0.170487	TRUE	chr19	46524967	NA
3.99888e-20	5e-07	-0.2245	-0.338612	TRUE	chr11	19139190	NA
1.34687e-05	0.0006	-0.07717	-0.143305	TRUE	chr9	115969195	NA
6.78871e-23	0.0022	-0.1268	-0.236567	TRUE	chr14	24683125	NA
5.05274e-13	0.0003	0.593	4.50779	TRUE	chr5	172324897	NA
1.41339e-05	0.0002	0.07659	0.161039	TRUE	chr18	29692651	NA
6.42566e-52	5e-07	-0.1344	-0.252394	TRUE	chr17	38375402	NA
3.29838225163616e-320	5e-07	-2.533	-0.888772	TRUE	chr22	20378965	NA
2.97535e-222	5e-07	-0.6714	-0.724272	TRUE	chr9	138967601	NA
2.6359e-105	0.0006	-0.3969	-0.740485	TRUE	chr13	80611453	NA
2.9883e-21	5e-07	0.2199	0.497286	TRUE	chr20	52491498	NA
1.30661e-11	0.0003	-0.3185	-0.626352	TRUE	chr17	72686768	NA
1.96752e-08	9e-05	-0.1448	-0.27581	TRUE	chr10	121610352	NA
1.31305e-17	5e-07	0.2289	0.57354	TRUE	chr3	52532291	NA
0.000885733	0.000885733	0.1005	0.221293	TRUE	chr7	36204162	NA
2.07791e-27	5e-07	0.2339	0.548546	TRUE	chr2	152494218	NA
1.0892e-11	2e-05	0.1706	0.407111	TRUE	chr20	19054959	NA
1.038e-09	5e-06	-0.1758	-0.27277	TRUE	chr20	1416182	NA
6.34797e-58	0.0022	0.1648	0.380249	TRUE	chr1	185297199	NA
9.15357e-24	0.0021	-0.06536	-0.125091	TRUE	chr5	150138037	NA
2.34636e-06	0.0033	-0.1702	-0.332422	TRUE	chr9	95787999	NA
1.2523e-30	5e-07	-0.7482	-0.85411	TRUE	chr8	11720227	NA
1.18839e-06	0.0062	-0.09705	-0.176937	TRUE	chr9	132539425	NA
7.90289e-99	9e-06	-0.6623	-0.807683	TRUE	chr15	89613742	NA
1.20869e-19	0.0001	-0.3819	-0.701377	TRUE	chr22	39486593	NA
2.75424e-18	0.0001	-0.3439	-0.658182	TRUE	chr1	27602370	NA
2.05335e-19	0.0004	0.2511	0.889952	TRUE	chr17	27444030	NA
8.56898e-08	1e-05	0.1066	0.259842	TRUE	chr5	114820246	NA
5.31142e-37	2e-05	-0.2884	-0.535562	TRUE	chr15	78592277	NA
0.000340933	0.0039	-0.1847	-0.292942	TRUE	chr22	39471914	NA
2.50532e-125	1e-05	0.4519	1.17928	TRUE	chr2	71357710	NA
1.82049e-20	1.1e-05	-0.4242	-0.474497	TRUE	chr9	79313529	NA
1.35962e-07	0.0006	-0.2477	-0.438407	TRUE	chr11	66277610	NA
7.88538e-20	1e-06	0.2612	0.753063	TRUE	chr17	30096105	NA
0.000210154	0.000210154	-0.05183	-0.100641	TRUE	chr10	30012843	NA
0.00157476	0.0036	0.05761	0.119177	TRUE	chr12	109115755	NA
0.00827526	0.00827526	-0.04814	-0.0933851	TRUE	chr8	117767507	NA
1.05219e-12	5e-07	-0.1004	-0.179606	TRUE	chr6	27447296	NA
2.82844e-08	5e-07	-0.06273	-0.122281	TRUE	chr19	16560394	NA
8.01571e-32	1e-06	0.5628	3.39036	TRUE	chr15	39627330	NA
1.27024e-45	5e-07	-0.3211	-0.568319	TRUE	chr2	8216794	NA
0.000741506	0.0045	0.06845	0.140338	TRUE	chr13	100160345	NA
3.18438e-08	0.0043	0.1283	0.275381	TRUE	chr2	157293991	NA
5.18042e-05	0.0003	-0.2788	-0.549901	TRUE	chr22	44588028	NA
3.29838225163616e-320	5e-06	-0.6568	-0.844759	TRUE	chr13	110813308	NA
5.25547e-28	1e-05	-0.4109	-0.560956	TRUE	chr8	108687626	NA
3.29838225163616e-320	5e-07	-1.043	-0.865201	TRUE	chr1	22345647	NA
1.96291e-255	5e-07	0.4224	1.23023	TRUE	chr4	26866972	NA
2.03387e-19	8e-05	0.3646	2.0022	TRUE	chr17	71068719	NA
2.20023e-23	5e-07	-0.2032	-0.343533	TRUE	chr3	52805093	NA
2.25459e-88	5e-07	-0.3193	-0.46175	TRUE	chr17	38253212	NA
1.67684e-29	0.0008	0.2481	0.712624	TRUE	chr4	15903797	NA
3.06232e-32	5e-07	-0.1598	-0.299531	TRUE	chr3	14419628	NA
2.32658e-85	3e-05	0.4297	1.1664	TRUE	chr1	203244113	NA
4.24706e-44	0.0069	-0.1691	-0.298236	TRUE	chr7	75254172	NA
2.45449e-07	0.0025	-0.1104	-0.188396	TRUE	chr8	142231504	NA
6.31256e-163	5e-07	0.3039	0.839155	TRUE	chr1	212429194	NA
6.2045e-07	0.0001	0.07954	0.176227	TRUE	chr8	23405380	NA
1.42708e-14	0.0001	-0.3798	-0.626733	TRUE	chr20	36618621	NA
4.717e-06	0.0007	-0.1427	-0.246247	TRUE	chr19	28993359	NA
9.80642e-13	0.0063	-0.4043	-0.46153	TRUE	chr4	9154535	NA
2.27434e-27	0.0001	-0.07972	-0.149149	TRUE	chr19	3165974	NA
3.90021e-26	1e-05	-0.2968	-0.518881	TRUE	chr4	178362122	NA
7.60521e-35	5e-07	-0.2756	-0.471514	TRUE	chr20	1345303	NA
6.06011e-24	0.0007	-0.113	-0.218147	TRUE	chr11	69065731	NA
0.000314335	0.0073	0.1068	0.215954	TRUE	chr1	27070623	NA
5.52649e-07	0.0034	0.09434	0.226615	TRUE	chr17	46190390	NA
3.26573e-07	0.0079	-0.1437	-0.244596	TRUE	chr9	137367787	NA
1.75215e-07	4e-06	0.3666	0.786611	TRUE	chr2	182801534	NA
5.77132e-05	0.002	-0.09829	-0.190116	TRUE	chr14	91699418	NA
1.3315e-12	0.0043	0.1567	0.352729	TRUE	chr2	102690727	NA
2.92927e-12	2e-06	-0.366	-0.677151	TRUE	chr11	129697006	NA
1.95332e-06	1e-05	-0.2317	-0.460636	TRUE	chr2	109066311	NA
0.000742429	0.0028	-0.0359	-0.0703232	TRUE	chr15	52133559	NA
3.54332e-09	7e-05	-0.2144	-0.415907	TRUE	chr3	37187513	NA
5.02218e-35	5e-07	-0.1719	-0.295107	TRUE	chr12	7987940	NA
0.00056174	0.0023	0.05734	0.120159	TRUE	chr14	21785044	NA
5.96529e-10	0.0004	0.1858	0.414964	TRUE	chr12	125353532	NA
9.49697e-05	0.0009	0.0563	0.115369	TRUE	chr11	128641995	NA
2.19064e-48	5e-06	-0.1744	-0.310044	TRUE	chr6	110213469	NA
4.36044e-05	0.0008	0.07506	0.159262	TRUE	chr5	145420194	NA
7.93036e-05	0.0083	0.1792	0.380669	TRUE	chr2	47538792	NA
2.80052e-06	0.0018	0.4023	0.835601	TRUE	chr5	142504400	NA
2.40331e-14	5e-07	-0.185	-0.31171	TRUE	chr1	109727529	NA
9.0924e-75	4e-06	0.617	1.55006	TRUE	chr1	52044188	NA
1.45314e-06	0.0001	0.1396	0.296485	TRUE	chr17	7359757	NA
0.000139911	0.0019	0.09595	0.230677	TRUE	chr14	70149434	NA
6.26065e-17	0.0023	-0.094	-0.183773	TRUE	chr10	74080315	NA
2.34788e-43	0.0001	0.1777	0.378689	TRUE	chr12	99001364	NA
7.48216e-07	0.0007	0.08699	0.194196	TRUE	chr2	85173517	NA
1.44402e-15	5e-07	-0.1366	-0.261686	TRUE	chr2	68639273	NA
0.00044151	0.0025	0.08582	0.174165	TRUE	chr19	49496786	NA
1.33276e-07	0.0066	0.1647	0.353927	TRUE	chr2	182322220	NA
2.05407e-06	0.0084	0.1612	0.328879	TRUE	chr16	84764213	NA
1.09656e-56	5e-07	-0.2518	-0.482838	TRUE	chr17	73966554	NA
2.84515e-19	4e-06	-0.4977	-0.900814	TRUE	chr10	72866103	NA
3.29838225163616e-320	5e-07	1.346	5.24961	TRUE	chr3	72505316	NA
1.90093e-87	0.001	0.1851	0.423424	TRUE	chr10	14601356	NA
1.90101e-12	5e-07	-0.1336	-0.232348	TRUE	chr11	6656666	NA
1.4348e-67	0.0003	-0.2179	-0.378957	TRUE	chr8	23082971	NA
2.56142e-20	7e-05	-0.2775	-0.533141	TRUE	chr22	36628907	NA
7.15135e-10	0.0006	0.4398	0.944588	TRUE	chr9	19102343	NA
3.33612e-82	0.0039	0.6538	1.55574	TRUE	chr6	167506474	NA
0.000309639	0.000309639	0.09563	0.210338	TRUE	chr9	6890876	NA
2.14988e-09	0.0003	0.1332	0.27869	TRUE	chr15	99558384	NA
3.72675e-05	0.005	0.05388	0.115996	TRUE	chr1	173855298	NA
8.47263e-05	0.0026	-0.1437	-0.282596	TRUE	chr17	2847476	NA
0.00127818	0.0053	0.1456	0.345105	TRUE	chr13	46888585	NA
0.00026656	0.0004	0.1307	0.348116	TRUE	chr19	58693576	NA
2.10844e-22	5e-07	-0.2003	-0.348955	TRUE	chr5	150158199	NA
8.6791e-08	0.0046	-0.1161	-0.221143	TRUE	chr8	23400072	NA
1.29422e-05	0.0019	0.1079	0.224909	TRUE	chr18	32826636	NA
4.12182e-43	0.0002	-0.2339	-0.33825	TRUE	chr9	135230658	NA
2.62768e-39	5e-07	-0.1455	-0.255487	TRUE	chr12	120884328	NA
0.00206746	0.0044	-0.05637	-0.106863	TRUE	chr1	184129062	NA
5.43382e-08	0.0001	-0.1228	-0.213937	TRUE	chr2	150017978	NA
3.32205e-29	0.0058	-0.1386	-0.245745	TRUE	chr6	24659482	NA
5.09191e-16	0.0068	-0.1173	-0.196647	TRUE	chr17	643426	NA
4.88023e-07	0.0006	-0.09188	-0.174511	TRUE	chr12	129279264	NA
2.24009e-52	5e-07	0.413	1.26493	TRUE	chr1	109706393	NA
2.12084e-05	0.0024	0.1892	0.391921	TRUE	chr12	8666801	NA
3.38364e-10	0.0002	0.6458	1.56406	TRUE	chr2	10169140	NA
2.04999e-09	0.0001	-0.1559	-0.294707	TRUE	chr16	4692091	NA
1.69478e-25	0.00011	-0.3548	-0.423389	TRUE	chr4	84238014	NA
7.5042e-25	1e-05	0.1475	0.339979	TRUE	chr12	76414535	NA
0.000137997	0.001	-0.05639	-0.104426	TRUE	chr2	131743012	NA
0.000171829	0.0003	0.1605	0.346092	TRUE	chr11	77213443	NA
1.97618e-07	0.0001	-0.1996	-0.374133	TRUE	chr10	106007523	NA
1.99239e-138	0.0004	-0.2368	-0.370579	TRUE	chr6	12208819	NA
5.36421e-86	3e-05	0.8298	2.8167	TRUE	chr11	64153352	NA
1.94192e-05	0.0015	-0.2412	-0.47668	TRUE	chr3	32484104	NA
9.29583e-06	0.0012	0.118	0.243776	TRUE	chr2	121044584	NA
0.000648645	0.0074	-0.08352	-0.158934	TRUE	chr18	29599192	NA
1.33627e-08	0.00019	-0.06504	-0.122371	TRUE	chr22	37625419	NA
1.70914e-05	0.0026	-0.08108	-0.147956	TRUE	chr6	31509779	NA
7.42013e-16	0.0002	-0.1413	-0.247461	TRUE	chr15	75003051	NA
4.74965e-35	5e-07	-0.3033	-0.471695	TRUE	chr15	78341007	NA
7.88656e-18	0.0003	0.09402	0.203815	TRUE	chr21	36420786	NA
1.3342e-60	0.0078	0.2473	0.527911	TRUE	chr1	11865804	NA
2.38622e-29	4e-06	-0.3036	-0.556044	TRUE	chr6	15067032	NA
1.53053e-13	6e-05	0.1204	0.296844	TRUE	chr11	6150814	NA
3.22646e-26	5e-07	-0.3925	-0.512068	TRUE	chr14	35074380	NA
4.37207e-91	5e-07	0.6481	9.36561	TRUE	chr9	78242109	NA
3.97301e-09	0.0016	-0.2077	-0.407255	TRUE	chr6	18330918	NA
1.63919e-06	0.0001	-0.7451	-0.84815	TRUE	chr14	35604892	NA
2.12223e-12	0.0001	-0.1084	-0.186575	TRUE	chr19	56826958	NA
3.20641e-08	0.0006	-0.139	-0.243646	TRUE	chr1	21916829	NA
2.87412e-19	0.0007	-0.4177	-0.825494	TRUE	chr17	38431854	NA
1.62047e-20	6e-05	-0.2814	-0.504301	TRUE	chr5	17118930	NA
0.00829379	0.00829379	0.2119	0.443537	TRUE	chr17	38122882	NA
5.03628e-07	1e-05	-0.2256	-0.446291	TRUE	chr9	116327460	NA
2.38233e-05	0.0001	-0.1599	-0.264735	TRUE	chr8	101230523	NA
6.47743e-07	0.0002	-0.1425	-0.279412	TRUE	chr10	112328023	NA
8.86097e-06	0.00011	-0.1191	-0.202723	TRUE	chr6	109245360	NA
4.08889e-69	0.0005	0.5663	5.20736	TRUE	chr8	31158754	NA
1.03045e-122	2e-05	-0.905	-0.890748	TRUE	chr4	185254951	NA
1.02794e-07	0.0001	0.1053	0.225144	TRUE	chr10	75949930	NA
1.76413e-20	0.0077	0.1223	0.258781	TRUE	chr12	110266275	NA
6.48435e-06	0.0006	0.05754	0.121226	TRUE	chr9	92151600	NA
9.56102e-43	1e-05	-0.1054	-0.193394	TRUE	chr13	34117382	NA
0.00137135	0.002	0.1458	0.297673	TRUE	chr9	3397376	NA
3.3744e-11	4e-05	-0.08975	-0.166512	TRUE	chr15	59949890	NA
1.37555e-37	0.0001	-0.2059	-0.367679	TRUE	chr17	28069307	NA
2.29866e-28	3e-06	-0.1719	-0.328053	TRUE	chr7	64466653	NA
2.51427e-132	0.0001	0.4593	1.15868	TRUE	chr7	99214674	NA
0.000568568	0.000568568	-0.0472	-0.0909441	TRUE	chr19	16309923	NA
2.15352e-22	0.0015	0.1752	0.401191	TRUE	chr15	99496340	NA
1.3885e-06	0.0079	-0.1432	-0.276448	TRUE	chr8	26306943	NA
1.43616e-170	3e-06	0.6964	2.08067	TRUE	chr1	182140185	NA
3.59584e-08	0.001	0.2882	0.661161	TRUE	chr7	23245569	NA
1.39462e-22	4e-05	0.2828	0.91714	TRUE	chr17	81151539	NA
8.31846e-20	5e-07	-0.2639	-0.361259	TRUE	chr16	1824075	NA
3.05837e-11	5e-05	-0.09841	-0.17909	TRUE	chr13	99195261	NA
2.45104e-12	0.0073	-0.1466	-0.275305	TRUE	chr12	13145613	NA
4.78377e-40	0.0032	0.5681	1.62803	TRUE	chr17	14508265	NA
2.32699e-11	0.0047	-0.09868	-0.171468	TRUE	chr3	171858523	NA
1.06375e-22	5e-06	0.3884	0.857395	TRUE	chr10	75578720	NA
3.89065e-41	5e-07	-0.4123	-0.647253	TRUE	chr17	45569850	NA
1.28367e-17	0.0067	-0.1054	-0.184912	TRUE	chr12	105121764	NA
1.59443e-14	0.0028	-0.4389	-0.867391	TRUE	chr2	71704943	NA
6.9795e-134	1.3e-05	-0.3526	-0.619684	TRUE	chr22	45559416	NA
5.46738e-72	0.0063	0.3287	0.777436	TRUE	chr12	48591848	NA
2.25399e-49	5e-07	-0.2031	-0.328907	TRUE	chr20	1305721	NA
5.81758e-17	0.0001	-0.08893	-0.161105	TRUE	chr6	4021279	NA
2.90107e-25	5e-07	0.2611	0.735597	TRUE	chr11	85732690	NA
5.29142e-05	0.0003	0.3713	0.758297	TRUE	chr20	4098684	NA
4.92241e-22	0.0043	0.2383	0.733908	TRUE	chr6	24721584	NA
2.85628e-42	5e-07	0.4988	1.18989	TRUE	chr19	44282529	NA
5.35635e-53	0.0009	0.2385	0.662132	TRUE	chr5	108992465	NA
1.16353e-22	5e-07	0.2222	0.619028	TRUE	chr6	110364945	NA
2.68852e-65	0.0001	1.068	2.58283	TRUE	chr9	140541541	NA
3.85585e-16	0.0002	-0.393	-0.746439	TRUE	chr1	234799218	NA
1.10646e-07	0.0001	0.1199	0.245244	TRUE	chr1	26560745	NA
5.63898e-12	0.0002	0.1743	0.366947	TRUE	chr8	74607004	NA
1.98974e-168	0.0001	-0.3391	-0.486863	TRUE	chr12	69753830	YEATS4
7.19868e-28	0.001	-0.3956	-0.774927	TRUE	chr12	47954020	NA
1.83222e-09	0.0001	0.05035	0.109647	TRUE	chr20	5058791	NA
1.36223e-24	5e-07	-0.3414	-0.474826	TRUE	chr17	40737117	NA
0.000306536	0.0075	0.1697	0.498238	TRUE	chr6	24952847	NA
8.83947e-24	5e-07	0.353	0.780455	TRUE	chr4	101958407	NA
7.26666e-17	0.0004	-0.3412	-0.599649	TRUE	chr3	126946060	NA
6.43404e-15	0.0001	0.2216	0.499831	TRUE	chr2	157321340	NA
9.57795e-69	5e-07	-0.1971	-0.364325	TRUE	chr11	95890264	NA
9.30773e-34	0.0054	0.362	0.777575	TRUE	chr5	55965807	NA
3.87526e-05	0.0005	-0.1731	-0.343452	TRUE	chr16	57076018	NA
2.46316e-16	2.3e-05	-0.2151	-0.417265	TRUE	chr11	70162055	NA
7.29222e-05	0.0004	-0.1908	-0.374118	TRUE	chr2	174738951	NA
2.64447e-06	0.0045	-0.1613	-0.31109	TRUE	chr2	113556867	NA
4.63147e-12	1e-05	-0.1786	-0.33477	TRUE	chr3	4509080	NA
1.52467e-07	0.0001	-0.08439	-0.153019	TRUE	chr17	37040709	NA
0.00150925	0.0072	-0.06253	-0.120366	TRUE	chr5	142730376	NA
7.3341e-06	0.0002	-0.1327	-0.239099	TRUE	chr21	47947528	NA
7.32977e-43	2e-06	0.2573	0.579962	TRUE	chr18	9647899	NA
2.96704e-08	0.0004	-0.2005	-0.391602	TRUE	chr3	45151576	NA
1.48044e-17	1e-05	-0.3046	-0.590883	TRUE	chr22	19229275	NA
4.3713e-13	0.0007	-0.1701	-0.255789	TRUE	chr4	159857819	NA
4.85133e-239	0.0007	-0.5542	-0.766528	TRUE	chr4	88772540	NA
1.28615e-36	5e-07	0.1985	0.450573	TRUE	chr17	463843	NA
3.7248e-07	0.0002	-0.13	-0.223176	TRUE	chr18	43266885	NA
2.8958e-17	8e-05	-0.09557	-0.173922	TRUE	chr1	200988256	NA
5.57159e-18	6e-05	0.1645	0.352362	TRUE	chr2	68969440	NA
1.56746e-66	2e-05	-0.4293	-0.504762	TRUE	chr6	39786864	NA
2.26018e-105	5e-05	0.8439	3.5258	TRUE	chr1	9743234	NA
2.64158e-23	6e-06	-0.1725	-0.310252	TRUE	chr21	48055425	NA
2.70972e-26	0.00023	-0.2027	-0.383176	TRUE	chr10	89857817	NA
1.18733e-12	2e-05	-0.3229	-0.487764	TRUE	chr10	63818424	NA
1.48134e-17	2e-05	0.2101	0.569608	TRUE	chr8	131290664	NA
2.63082e-58	1e-05	-0.4829	-0.780129	TRUE	chr1	24195131	NA
1.98889e-06	0.0001	-0.07084	-0.134294	TRUE	chr1	150186091	NA
0.000677926	0.0046	-0.2057	-0.296611	TRUE	chr5	60240986	NA
1.04659e-85	2e-06	1.158	2.74213	TRUE	chr17	1510933	NA
7.06711e-10	1e-05	-0.1261	-0.224978	TRUE	chr12	105616970	NA
1.33126e-11	1e-06	-0.1011	-0.188093	TRUE	chr1	10438687	NA
3.04062e-42	5e-07	-0.275	-0.453048	TRUE	chr3	11265233	NA
1.90721e-14	0.0001	0.346	0.735935	TRUE	chr4	25241782	NA
5.79505e-123	5e-07	-0.5814	-0.70773	TRUE	chr9	81310680	NA
0.000199248	0.0026	-0.1477	-0.290177	TRUE	chr11	36438917	NA
6.1967e-211	5e-07	1.038	9.2431	TRUE	chr17	34411158	NA
1.88329e-148	5e-07	0.6287	5.2261	TRUE	chr19	54600232	NA
8.74869e-44	3e-05	-0.2197	-0.405351	TRUE	chr9	124014733	NA
8.64729e-34	0.0003	0.1137	0.273449	TRUE	chr15	91373613	NA
3.04032e-34	0.0001	-0.2834	-0.436672	TRUE	chr20	4047407	NA
2.8026e-14	2e-05	-0.09428	-0.168809	TRUE	chr3	9821914	NA
1.80069e-16	0.007	0.1726	0.514379	TRUE	chr9	95882900	NA
7.64062e-74	0.0006	0.1993	0.439229	TRUE	chr8	19554248	NA
1.53766e-05	0.0007	-0.09335	-0.182146	TRUE	chr8	129263221	NA
6.11481e-55	2e-06	0.1429	0.348027	TRUE	chr1	26324520	NA
0.00218957	0.0032	0.1493	0.421573	TRUE	chr5	49943626	NA
2.06658e-05	0.0025	-0.06112	-0.111941	TRUE	chr18	12991393	NA
1.99134e-18	0.0008	0.1277	0.27424	TRUE	chr6	16682133	NA
4.22556e-22	5e-07	0.1529	0.392102	TRUE	chr19	56623343	NA
2.62322e-27	1e-06	-0.3089	-0.569926	TRUE	chr17	16170764	NA
0.00146941	0.0033	-0.1665	-0.271837	TRUE	chr20	56828115	NA
1.43794e-32	0.0051	0.07862	0.171043	TRUE	chr21	46334472	NA
1.19816e-21	5e-07	0.1255	0.28758	TRUE	chr5	49741529	NA
1.7263e-10	3e-05	-0.1171	-0.229383	TRUE	chr15	64337280	NA
1.13099e-15	1e-05	-0.3107	-0.504793	TRUE	chr9	138938930	NA
9.86171e-54	5e-07	0.265	0.866579	TRUE	chr2	190526224	NA
7.12534e-18	0.0013	0.06024	0.132337	TRUE	chr3	130612532	NA
0.000224259	0.0028	0.05154	0.106963	TRUE	chr16	29937652	NA
4.4977e-11	4e-05	0.1627	0.345986	TRUE	chr17	35481445	NA
4.89511e-07	0.0035	-0.08242	-0.156246	TRUE	chr10	12307827	NA
2.02406e-46	0.0002	-0.1357	-0.240816	TRUE	chr6	25138723	NA
1.64163e-05	0.0035	0.08576	0.178816	TRUE	chr14	35312272	NA
1.30361e-24	5e-07	-0.1373	-0.246499	TRUE	chr19	56132661	NA
1.22943e-158	0.005	0.5115	1.22486	TRUE	chr16	53516539	NA
3.75269e-34	2e-06	-0.5494	-0.861129	TRUE	chr17	78865630	NA
6.20707e-07	0.0052	-0.2295	-0.451327	TRUE	chr14	35809352	NA
5.04747e-80	0.0001	0.4151	1.15178	TRUE	chr3	10335786	NA
9.48909e-15	1e-05	0.2044	0.439239	TRUE	chr14	75468950	NA
2.27852e-17	0.00019	0.2787	1.10595	TRUE	chr7	116484482	NA
0.000105689	0.0009	-0.08875	-0.165578	TRUE	chr2	85764960	NA
3.1561e-06	0.0013	-0.09995	-0.182891	TRUE	chr8	128470608	NA
0.000898748	0.0039	0.08561	0.176334	TRUE	chr13	37749796	NA
1.39034e-11	0.0001	0.09291	0.20041	TRUE	chr1	114400804	NA
7.6301e-23	0.0002	-0.1669	-0.310801	TRUE	chr19	58898436	NA
6.00309e-15	0.0002	0.1701	0.426156	TRUE	chr9	129250251	NA
8.96682e-24	0.0012	0.1213	0.269556	TRUE	chr12	132345371	NA
1.203e-138	2e-05	-0.527	-0.674776	TRUE	chr4	6642090	NA
8.62814e-24	0.0003	-0.1575	-0.297732	TRUE	chr12	105081525	NA
1.4055e-11	3e-05	-0.1709	-0.309882	TRUE	chr1	35913342	NA
5.29086e-05	0.0034	-0.08636	-0.167202	TRUE	chr11	63752979	NA
1.22735e-25	0.0002	0.2829	0.609961	TRUE	chr2	29237986	NA
1.41219e-178	5e-07	-0.8774	-0.90407	TRUE	chr12	89674799	NA
1.76534e-06	8e-05	0.1128	0.238226	TRUE	chr10	75911680	NA
1.01161e-22	6e-06	0.3852	0.811374	TRUE	chr18	44676639	NA
6.63476e-11	0.0007	0.1997	0.495349	TRUE	chr15	91114376	NA
1.50095e-23	5e-07	-0.1717	-0.323048	TRUE	chr7	157182895	NA
4.1148e-52	1e-05	-0.3871	-0.692487	TRUE	chr1	19233962	NA
0.000470065	0.0023	0.1818	0.368987	TRUE	chr14	100572835	NA
2.63489e-28	5e-07	-0.2561	-0.455694	TRUE	chr17	38359119	NA
9.09656e-17	0.0001	-0.245	-0.472973	TRUE	chr20	33871661	NA
1.35489e-18	2e-05	0.2354	0.691235	TRUE	chr21	39644846	NA
3.36458e-93	1e-05	-0.1458	-0.272523	TRUE	chr2	70520498	NA
4.3772e-11	0.0001	-0.2047	-0.405347	TRUE	chr2	25194985	NA
0.000174773	0.0047	0.1152	0.238287	TRUE	chr17	7307936	NA
4.29388e-26	1e-05	-0.2229	-0.395213	TRUE	chr2	38871030	NA
5.5048e-09	2e-05	0.2008	0.502126	TRUE	chr7	21975557	NA
5.0752e-102	1e-05	0.4671	1.31819	TRUE	chr12	10096010	NA
5.40797e-07	0.008	0.132	0.286832	TRUE	chr5	106810412	NA
4.03388e-05	0.003	0.08431	0.173531	TRUE	chr19	14239043	NA
1.50491e-07	0.0074	0.1516	0.325252	TRUE	chr2	238877170	NA
1.13057e-41	5e-07	-0.306	-0.450995	TRUE	chr3	187635232	NA
2.12444e-05	0.0018	0.05891	0.123735	TRUE	chr16	85792265	NA
1.56641e-07	0.0005	-0.1292	-0.230303	TRUE	chr17	75316880	NA
7.19055e-24	0.0001	0.6464	1.32161	TRUE	chr11	93387974	NA
1.37118e-21	0.0079	-0.1503	-0.239522	TRUE	chr9	72360907	NA
1.21739e-186	5e-07	0.5096	1.75573	TRUE	chr19	45189030	NA
2.99009e-07	0.0002	-0.1364	-0.259562	TRUE	chr12	6468018	NA
8.88645e-05	0.0001	-0.1298	-0.226132	TRUE	chr18	74241854	NA
2.52036e-05	0.0003	0.2316	0.469634	TRUE	chr17	16417289	NA
2.25695e-07	2e-05	-0.1904	-0.374067	TRUE	chr4	12119414	NA
1.53575e-08	0.0012	0.4489	0.912584	TRUE	chr17	33759413	NA
1.29919e-10	7e-06	0.1928	0.397977	TRUE	chr17	73901294	NA
4.92611e-249	2e-05	0.515	4.47826	TRUE	chr12	123131824	NA
5.61919e-22	6e-05	0.1487	0.317599	TRUE	chr12	727168	NA
5.86611e-10	0.0004	0.2533	0.941461	TRUE	chr3	59735965	NA
0.000406192	0.0008	0.09369	0.195493	TRUE	chr4	175536400	NA
1.99536e-52	0.0001	0.3046	0.930503	TRUE	chr12	132674034	NA
2.84709e-12	0.0006	0.09136	0.201478	TRUE	chr14	51279514	NA
0.000511865	0.0008	0.1112	0.261555	TRUE	chr17	33167139	NA
0.00520771	0.00520771	-0.7741	-0.671379	TRUE	chr6	29854273	NA
0.000224915	0.0004	0.06753	0.148908	TRUE	chr19	56650956	NA
7.14199e-09	0.0001	0.1228	0.292451	TRUE	chr12	96741308	NA
1.14122e-12	5e-07	0.1111	0.255109	TRUE	chr11	78285875	NA
0.00010993	0.0009	0.0798	0.169553	TRUE	chr3	122043536	NA
1.04915e-10	0.0045	0.1398	0.289531	TRUE	chr3	72679127	NA
4.40624e-20	0.0001	-0.525	-0.524214	TRUE	chr3	46250652	NA
0.000274171	0.0069	0.1417	0.294656	TRUE	chr20	46369648	NA
1.27118e-15	5e-07	0.1248	0.270628	TRUE	chr14	103112591	NA
3.29838225163616e-320	5e-07	-1.136	-0.82829	TRUE	chr1	12047028	MFN2
7.47054e-47	2e-05	-0.2995	-0.502939	TRUE	chr12	40609979	NA
3.76987e-07	7e-05	0.1421	0.29831	TRUE	chr22	36890520	NA
6.19713e-13	5e-07	0.1817	0.397202	TRUE	chr9	97141530	NA
6.00286e-05	0.0013	-0.06386	-0.11892	TRUE	chr7	8019057	NA
2.67757e-12	0.0004	-0.1709	-0.326145	TRUE	chr1	19578062	NA
6.69858e-13	5e-07	-0.1611	-0.30715	TRUE	chr5	179185686	NA
0.000396193	0.0084	0.1621	0.33112	TRUE	chr9	136932166	NA
2.9555e-12	1e-06	-0.1057	-0.198311	TRUE	chr2	219020482	NA
0.000641774	0.0073	-0.1251	-0.230175	TRUE	chr13	99138270	NA
1.56734e-33	1e-05	0.4063	0.902688	TRUE	chr12	105156908	NA
0.000958836	0.0034	-0.1071	-0.210413	TRUE	chr9	124225479	NA
3.76289e-05	0.0003	0.08779	0.181948	TRUE	chr6	6593277	NA
5.20652e-13	0.0016	0.2091	0.430823	TRUE	chr12	120729323	NA
3.41057e-211	2e-05	-0.8049	-0.814264	TRUE	chr8	142337790	SLC45A4
0.000429935	0.0015	-0.07506	-0.149076	TRUE	chr7	5710427	NA
3.20182e-32	8e-05	0.5981	1.24786	TRUE	chr1	59050480	NA
1.41955e-37	5e-07	0.1784	0.4317	TRUE	chr16	27316283	NA
1.71413e-23	2e-06	-0.1404	-0.258326	TRUE	chr5	138721164	NA
1.47267e-35	5e-07	-0.3137	-0.524144	TRUE	chr19	14466520	NA
4.6799e-13	5e-07	0.1789	0.433697	TRUE	chr4	47917474	NA
0.000626712	0.0039	0.0783	0.159584	TRUE	chr20	3747992	NA
2.84728e-63	5e-07	0.1868	0.487538	TRUE	chr2	192436018	NA
0.000661829	0.0074	0.07841	0.162592	TRUE	chr12	47609058	NA
4.04349e-17	0.0022	0.1624	0.338192	TRUE	chr10	6295732	NA
6.16022e-06	0.0006	0.1343	0.298411	TRUE	chr4	120257711	NA
4.57609e-94	5e-07	0.4135	1.05822	TRUE	chr8	17926357	NA
1.84232e-07	0.0001	-0.04481	-0.0857608	TRUE	chr1	205091105	NA
2.24721e-07	0.0065	0.3928	0.815361	TRUE	chr22	39842420	NA
7.00323e-127	0.0031	-0.9761	-0.926971	TRUE	chr6	31240592	NA
2.51226e-05	0.0001	-0.0848	-0.154463	TRUE	chr10	102673292	NA
3.07874e-46	5e-07	0.2623	0.792926	TRUE	chr3	126247795	NA
6.05863e-20	6e-06	0.4159	0.932302	TRUE	chr10	14690094	NA
1.0539e-10	4e-05	-0.4001	-0.720252	TRUE	chr1	12016422	NA
2.46379e-77	5e-07	-0.3142	-0.456354	TRUE	chr2	240180188	NA
4.37571e-63	5e-07	-0.2298	-0.365342	TRUE	chr5	149340090	NA
7.7281e-45	5e-06	-0.3581	-0.628246	TRUE	chr7	158611006	NA
2.81843e-10	4e-05	0.1037	0.216312	TRUE	chr17	42977073	NA
2.19255e-57	5e-07	-0.1044	-0.195872	TRUE	chr14	35452126	NA
8.10852e-160	1e-06	1.335	3.94504	TRUE	chr12	662838	NA
3.8455e-06	2e-05	-0.07311	-0.137684	TRUE	chr1	154359179	NA
1.02551e-142	0.0051	-0.3544	-0.661194	TRUE	chr7	74182473	NA
3.17226e-10	0.0016	-0.1182	-0.220935	TRUE	chr5	10506286	NA
2.55705e-16	0.0002	-0.2242	-0.427048	TRUE	chr15	58622664	NA
1.29837e-07	0.0062	-0.1365	-0.255618	TRUE	chr7	65235831	NA
2.63067e-06	0.00021	-0.06534	-0.123985	TRUE	chr19	41903220	NA
2.56068e-15	5e-07	0.1291	0.278473	TRUE	chr22	19675944	NA
2.9005e-06	0.0077	-0.08684	-0.169279	TRUE	chr11	77129942	NA
2.68692e-06	0.0017	-0.2435	-0.353154	TRUE	chr5	68892137	NA
0.000412604	0.0012	-0.1713	-0.335882	TRUE	chr7	22618338	NA
3.40971e-06	0.0004	-0.1488	-0.236003	TRUE	chr12	6493351	NA
3.1496e-19	5e-07	0.3515	1.05603	TRUE	chr2	124496604	NA
3.37475e-11	1e-05	0.1363	0.294512	TRUE	chr6	6726266	NA
4.70124e-13	0.0009	0.131	0.330892	TRUE	chr11	71854493	NA
4.57371e-306	0.0001	2.158	6.3424	TRUE	chr1	11874855	NA
3.1413e-25	0.0001	-0.2053	-0.310121	TRUE	chr16	89830462	NA
1.10633e-10	0.0001	-0.07108	-0.130183	TRUE	chr6	16712658	NA
1.49908e-18	0.0022	-0.04921	-0.0955534	TRUE	chr14	35515096	NA
1.64554e-29	0.0002	-0.1009	-0.18984	TRUE	chr2	54342955	NA
3.84477e-54	2e-05	0.604	1.30411	TRUE	chr12	120967287	NA
1.52884e-06	0.0025	0.04872	0.100257	TRUE	chr2	71559445	NA
9.68029e-20	8e-06	0.3398	0.953423	TRUE	chr13	110383805	NA
3.42316e-06	0.0022	-0.07787	-0.146786	TRUE	chr19	49955155	NA
8.68743e-08	0.0016	-0.1524	-0.284594	TRUE	chr6	132991492	NA
7.89914e-06	0.0004	0.094	0.213297	TRUE	chr1	231378584	NA
7.941e-23	0.006	-0.1494	-0.291512	TRUE	chr1	114447565	NA
0.000216221	0.0006	-0.1388	-0.272424	TRUE	chr11	59428851	NA
3.85335e-08	9e-05	0.4126	3.70211	TRUE	chr1	62107806	NA
2.00986e-71	3e-06	-0.4415	-0.756641	TRUE	chr14	102197694	NA
2.13002e-49	7e-05	0.65	2.11416	TRUE	chr14	21359808	NA
0.00116779	0.006	0.1142	0.276614	TRUE	chr6	28875502	NA
7.54394e-77	0.0014	-0.302	-0.569811	TRUE	chr1	247609648	NA
8.45975e-07	0.0005	0.2274	0.469592	TRUE	chr17	66233594	NA
2.22454e-24	2e-05	0.3759	0.847385	TRUE	chr19	3141550	NA
1.03607e-07	0.0003	-0.1439	-0.273834	TRUE	chr3	146276712	NA
0.000164888	0.001	0.1023	0.233349	TRUE	chr12	116773970	NA
5.53241e-14	1e-05	-0.1367	-0.261877	TRUE	chr14	81397574	NA
1.73223e-170	0.0003	-0.3894	-0.685563	TRUE	chr5	90459010	NA
2.5425e-11	0.0005	0.1674	0.445509	TRUE	chr11	71673732	NA
6.60675e-30	1e-05	0.06551	0.140459	TRUE	chr7	66223688	NA
8.17018e-14	0.0081	-0.1802	-0.335256	TRUE	chr9	93847764	NA
8.70093e-08	0.0004	-0.1397	-0.222452	TRUE	chr6	34239989	NA
1.27362e-09	0.0004	-0.2404	-0.475099	TRUE	chr2	209131014	NA
6.03238e-14	7e-05	0.6961	1.46009	TRUE	chr21	33765496	NA
0.00111857	0.0074	-0.07262	-0.136632	TRUE	chr5	149061387	NA
0.00193634	0.0049	0.04152	0.0861054	TRUE	chr2	219083318	NA
9.83129e-135	0.0001	-0.5999	-0.761778	TRUE	chr19	41913267	NA
4.14297e-08	0.0008	0.0912	0.206709	TRUE	chr17	78428903	NA
7.85393e-45	5e-07	0.1415	0.320753	TRUE	chr2	113342051	NA
0.00261306	0.0035	-0.1719	-0.341071	TRUE	chr4	37879911	NA
4.95977e-143	1e-05	-0.4117	-0.726102	TRUE	chr6	71959728	NA
1.4105e-12	0.0006	-0.1323	-0.240984	TRUE	chr3	105104807	NA
2.75122e-34	0.0001	-0.2254	-0.348916	TRUE	chr1	31231333	NA
3.73335e-05	0.0008	0.3063	0.623575	TRUE	chr1	25438501	NA
8.52245e-82	5e-07	1.009	6.6034	TRUE	chr1	154693513	NA
3.60403e-189	2e-06	-0.6173	-0.62385	TRUE	chr12	11323939	NA
5.03492e-16	5e-07	-0.1997	-0.382567	TRUE	chr1	64637880	NA
6.30386e-16	0.0006	0.0523	0.110547	TRUE	chr2	233180210	NA
5.98254e-13	5e-07	0.1542	0.325798	TRUE	chr9	92093991	NA
1.17996e-06	0.0001	-0.05633	-0.105685	TRUE	chr2	174897226	NA
1.25817e-10	0.0011	0.2875	0.873595	TRUE	chr19	29483365	NA
2.22308e-151	0.0009	1.529	4.02739	TRUE	chr1	227177293	NA
6.75098e-63	1e-06	-0.4169	-0.687387	TRUE	chr1	161623934	NA
1.09357e-105	0.0002	-0.3696	-0.68129	TRUE	chr20	47940135	NA
1.66638e-231	0.0004	-0.4713	-0.895157	TRUE	chr1	209848059	NA
1.88296e-08	6e-05	0.2057	0.427295	TRUE	chr20	49134535	NA
5.33162e-12	5e-07	-0.2459	-0.425065	TRUE	chr6	135040792	NA
5.55909e-06	0.0005	-0.1068	-0.202849	TRUE	chr10	104913940	NA
7.60399e-36	2e-06	-0.5933	-0.645593	TRUE	chr16	57060340	NA
3.0949e-12	1.2e-05	0.1628	0.440536	TRUE	chr11	126334798	NA
3.0886e-05	0.0001	-0.07933	-0.143066	TRUE	chr7	72798571	NA
3.53703e-09	5e-06	0.1127	0.255151	TRUE	chr20	20761015	NA
0.000166529	0.0055	-1.875	-0.932836	TRUE	chr6	32634032	NA
5.46666e-32	0.00014	-0.1558	-0.306995	TRUE	chr12	57505656	NA
5.29397e-05	0.0006	-0.06245	-0.117167	TRUE	chr15	45945837	NA
1.8252e-12	0.0018	-0.4339	-0.772752	TRUE	chr3	193807501	NA
2.91314e-32	0.0001	-0.6751	-0.689581	TRUE	chr17	819907	NA
6.59069e-22	5e-07	0.2158	0.479343	TRUE	chr19	58331012	NA
1.31322e-10	0.0001	0.1282	0.278787	TRUE	chr16	81495539	NA
9.56089e-08	2e-05	-0.0898	-0.162829	TRUE	chr11	1340048	NA
9.81809e-37	5e-07	0.3271	0.71318	TRUE	chr12	109490601	NA
4.4566e-25	5e-07	0.1036	0.221723	TRUE	chr21	34578121	NA
4.95976e-13	0.0001	-0.1154	-0.209248	TRUE	chr1	19408380	NA
3.80139e-15	5e-07	0.2361	0.608662	TRUE	chr4	108614327	NA
6.08192e-14	3e-05	-0.2764	-0.534106	TRUE	chr20	48242078	NA
9.78835e-08	1e-05	-0.1013	-0.188465	TRUE	chr6	111072900	NA
1.32728e-74	0.0003	-0.1009	-0.184292	TRUE	chr16	285313	NA
4.49554e-09	0.0005	0.3685	0.828276	TRUE	chr2	33702203	NA
1.14953e-09	8e-05	-0.1333	-0.253422	TRUE	chr20	39570008	NA
1.42895e-11	0.0064	0.2443	0.718741	TRUE	chr10	121065079	NA
3.24211e-36	0.0024	-0.3567	-0.5891	TRUE	chr8	41786491	NA
2.4292e-06	0.0005	-0.1201	-0.232527	TRUE	chr4	79578251	NA
4.17391e-109	0.0005	-0.6612	-0.664189	TRUE	chr17	4670392	NA
6.79806e-66	0.0009	0.1994	0.438194	TRUE	chr1	209824099	NA
3.8697e-11	0.0001	0.2483	0.900453	TRUE	chr3	156544584	NA
3.1066e-11	5e-07	-0.1683	-0.31576	TRUE	chr2	114615190	NA
2.82726e-151	5e-07	-0.2482	-0.421392	TRUE	chr4	74585141	NA
0.00795684	0.0083	-0.156	-0.30439	TRUE	chr15	90562443	NA
1.45298e-18	2e-05	0.3163	0.707685	TRUE	chr15	31735715	NA
2.63313e-14	0.0001	0.4179	0.862272	TRUE	chr13	21044584	NA
3.70356e-06	0.0014	-0.1873	-0.357102	TRUE	chr22	19132380	NA
0.000752348	0.000752348	-0.09285	-0.170837	TRUE	chr9	36259287	NA
1.29456e-45	0.0001	-0.1342	-0.244	TRUE	chr8	17779957	NA
8.30638e-05	0.0005	0.04961	0.10343	TRUE	chr22	31631314	NA
3.32851e-30	5e-07	-0.2169	-0.363926	TRUE	chr2	3082663	NA
1.80135e-54	5e-07	0.1806	0.483275	TRUE	chr15	58810271	NA
9.85699e-17	5e-07	-0.1911	-0.343705	TRUE	chr20	5338726	NA
1.46525e-29	0.0001	0.346	0.764641	TRUE	chr10	102791911	NA
6.19327e-06	0.0034	-0.08678	-0.164201	TRUE	chr6	39193618	NA
4.02493e-09	0.0031	0.07402	0.168841	TRUE	chr9	137288746	NA
2.2995e-173	1e-05	-0.5099	-0.576484	TRUE	chr6	42284097	NA
1.00032e-39	1e-06	0.216	0.5055	TRUE	chr17	76913843	NA
1.34598e-101	2e-06	0.4296	1.15236	TRUE	chr12	94639537	NA
3.8186e-15	5e-06	0.1097	0.250257	TRUE	chr15	86098647	NA
6.78616e-23	1e-06	-0.2727	-0.452614	TRUE	chr17	71287160	NA
0.000182376	0.0023	-0.1342	-0.252969	TRUE	chr12	6466081	NA
1.26355e-07	0.0013	-0.06425	-0.118762	TRUE	chr2	8723673	NA
1.89362e-37	5e-07	0.3251	1.26277	TRUE	chr5	31532429	NA
6.71696e-13	5e-07	-0.1549	-0.281893	TRUE	chr20	31850648	NA
1.97232e-37	2e-05	-0.3207	-0.63631	TRUE	chr14	71349694	NA
3.29838225163616e-320	5e-07	-0.7099	-0.736793	TRUE	chr21	30396478	NA
1.79917e-11	0.0003	0.07877	0.182064	TRUE	chr12	66662280	NA
1.11873e-07	2.6e-05	-0.1187	-0.223751	TRUE	chr20	55067481	NA
5.93694e-05	0.0032	-0.3964	-0.688792	TRUE	chr11	29540567	NA
7.81059e-05	0.004	-0.1466	-0.288299	TRUE	chr19	58919557	NA
5.16585e-24	5e-07	-0.3828	-0.658298	TRUE	chr9	136710881	NA
1.34703e-20	0.0001	-0.3471	-0.648179	TRUE	chr7	33168903	NA
3.72723e-55	5e-07	0.2991	1.04198	TRUE	chr14	101588150	NA
9.60425e-06	0.0022	-0.7264	-0.601325	TRUE	chr6	31164507	NA
2.94307e-05	0.0063	-0.06578	-0.120146	TRUE	chr12	56320520	NA
1.38869e-67	8e-05	-0.1905	-0.320707	TRUE	chr12	51567230	NA
6.5355e-41	5e-07	-0.2331	-0.355606	TRUE	chr3	150948356	NA
7.63227e-42	0.0001	0.2944	0.632506	TRUE	chr16	30773605	NA
1.25128e-15	2e-06	0.2883	1.15876	TRUE	chr19	7710269	NA
5.99263e-07	0.0071	-0.052	-0.100193	TRUE	chr1	160232506	NA
1.07838e-08	0.0004	-0.09397	-0.18106	TRUE	chr21	46898174	NA
2.42766e-90	8e-05	-0.2778	-0.379768	TRUE	chr9	92079510	NA
2.252e-10	0.0003	0.1038	0.22866	TRUE	chr19	55988349	NA
[truncated: 1,067 more rows]

## Sheet: Fig6b
RawPval	FDRQval	Beta	EffSize	IsQTL	Chr	Pos	PlottedGene		*coordinates in hg19
3.96583e-11	1e-05	0.2083	0.513307	TRUE	chr9	77763300	NA
0.000212678	0.0043	0.1234	0.262163	TRUE	chr9	93969668	NA
3.44935e-22	5e-05	-0.1599	-0.302268	TRUE	chr6	26104448	NA
8.65263e-06	0.0068	-0.1668	-0.328024	TRUE	chr14	104387649	NA
1.75263e-17	2e-05	0.4456	1.01365	TRUE	chr11	75216395	NA
2.74821e-07	0.0005	0.1387	0.282025	TRUE	chr10	70940191	NA
1.34015e-27	0.0018	-0.1468	-0.270101	TRUE	chr3	174049603	NA
4.89007e-12	0.0033	0.1366	0.329434	TRUE	chr11	66079787	NA
0.0010757	0.0055	0.06147	0.127241	TRUE	chr4	87878629	NA
0.000758171	0.0022	-0.2004	-0.381714	TRUE	chr16	21369974	NA
1.99431e-06	0.0013	0.43	0.890177	TRUE	chr13	25823225	NA
2.70815e-07	4e-05	-0.2238	-0.429971	TRUE	chr2	159071657	NA
8.35035e-24	2e-05	-0.25	-0.430663	TRUE	chr2	11842088	NA
2.23475e-274	1e-05	0.3071	1.15451	TRUE	chr11	67804156	NA
0.00047741	0.004	-0.1038	-0.175486	TRUE	chr6	7086901	NA
2.23878e-16	2e-05	1.343	4.71228	TRUE	chr1	81392086	NA
8.43399e-12	0.0001	-0.1863	-0.30566	TRUE	chr11	35069058	NA
1.84385e-10	0.0013	-0.06936	-0.132874	TRUE	chr12	3862083	NA
1.76959e-17	0.00012	-0.2747	-0.411844	TRUE	chr11	115802441	NA
1.03849e-85	0.0014	-0.4973	-0.526243	TRUE	chr8	96100311	PLEKHF2
2.28897e-07	0.0032	0.2286	0.469405	TRUE	chr13	22689479	NA
5.67487e-65	4e-06	0.1729	0.370513	TRUE	chr10	90882921	NA
2.02161e-22	6e-06	-0.5013	-0.817115	TRUE	chr5	173141811	NA
0.000630316	0.0033	0.09535	0.198687	TRUE	chr6	154523713	NA
4.64956e-64	5e-06	-0.2451	-0.423682	TRUE	chr1	210001586	NA
6.05152e-134	5e-07	-0.4154	-0.569431	TRUE	chr16	11904093	NA
5.62071e-55	0.0016	-0.3245	-0.60037	TRUE	chr1	161612839	NA
2.03505e-60	0.0015	-0.327	-0.610644	TRUE	chr12	122097049	NA
0.00105457	0.0022	0.2206	0.44683	TRUE	chr20	3970007	NA
3.67029e-45	5e-07	-0.3017	-0.446632	TRUE	chr11	30344883	NA
7.67495e-10	0.0003	-0.04396	-0.0840535	TRUE	chr16	58664065	NA
1.32843e-97	0.00014	0.5031	2.02333	TRUE	chr20	47527651	NA
4.1595e-42	0.0001	-0.4266	-0.777758	TRUE	chr16	16169574	NA
0.000399757	0.005	0.1076	0.249536	TRUE	chr11	103945670	NA
7.44978e-49	0.0005	-0.3709	-0.483572	TRUE	chr13	43450856	NA
0.000256082	0.0015	0.06071	0.124892	TRUE	chr14	89896614	NA
4.43226e-05	0.0005	0.1415	0.314829	TRUE	chr19	53935553	NA
6.43313e-16	0.0002	0.09893	0.22254	TRUE	chr21	39649093	NA
3.61578e-46	0.0004	-0.2026	-0.394163	TRUE	chr1	225965885	NA
1.30523e-90	5e-05	-0.296	-0.425593	TRUE	chr15	67384150	NA
4.33259e-41	5e-07	-0.2924	-0.412121	TRUE	chr8	139266062	NA
8.59845e-73	0.0001	-0.4542	-0.67994	TRUE	chr19	58816329	NA
2.5036e-06	0.0002	-0.08299	-0.152275	TRUE	chr8	18068074	NA
4.99703e-12	0.0035	-0.1841	-0.35922	TRUE	chr16	12128499	NA
6.17189e-16	0.0004	-0.3594	-0.565094	TRUE	chr9	127027750	NA
4.29853e-14	0.0001	-0.3902	-0.719263	TRUE	chr18	72696161	NA
5.23159e-06	0.0023	-0.266	-0.356091	TRUE	chr3	48779715	NA
2.75659e-60	7e-05	-0.3662	-0.619628	TRUE	chr9	97411359	NA
5.00012e-36	5e-07	0.2764	0.725459	TRUE	chr16	27316401	NA
3.4788e-07	0.0012	0.09555	0.219504	TRUE	chr15	75322310	NA
1.98504e-16	0.0001	-0.3	-0.466926	TRUE	chr14	21251977	NA
8.67967e-05	0.0051	0.08174	0.17203	TRUE	chr2	143615629	NA
5.34031e-10	0.0002	0.7158	3.06225	TRUE	chr19	43934491	NA
3.78023e-07	0.0045	-0.05029	-0.0980312	TRUE	chr1	185126044	NA
8.59675e-75	0.0002	-0.5709	-0.79072	TRUE	chr11	7543435	NA
7.27163e-11	0.0001	0.1837	0.373336	TRUE	chr1	87379996	NA
4.33445e-10	3e-05	-0.1262	-0.2413	TRUE	chr19	41260831	NA
0.000914625	0.000914625	0.0648	0.135197	TRUE	chr8	17939637	NA
2.74352e-06	3e-05	-0.1338	-0.233508	TRUE	chr10	52154653	NA
3.63972e-23	3e-05	0.1191	0.279807	TRUE	chr13	100150958	NA
1.20145e-18	0.0013	0.2386	0.490492	TRUE	chr1	46806149	NA
0.00228584	0.0029	-0.06265	-0.12165	TRUE	chr10	73359270	NA
1.2058e-19	0.0003	0.1022	0.232035	TRUE	chr4	178363378	NA
9.52064499536082e-321	5e-07	-0.7176	-0.816847	TRUE	chr15	50427290	NA
7.90782e-17	5e-07	1.321	4.57489	TRUE	chr7	37456380	NA
9.07349e-05	0.0001	0.1008	0.211854	TRUE	chr12	113036817	NA
1.07341e-08	0.0007	-0.2415	-0.47076	TRUE	chr6	144674297	NA
1.96812e-10	0.0017	0.1331	0.311929	TRUE	chr21	46328488	NA
0.000957652	0.0069	0.1306	0.312179	TRUE	chr22	28775991	NA
2.73632e-07	0.0015	-0.1686	-0.297093	TRUE	chr2	182170126	NA
1.323e-50	0.0001	-0.8509	-0.653784	TRUE	chr16	47052650	NA
3.66225e-42	0.0001	-0.3744	-0.727697	TRUE	chr7	154719718	NA
8.75841e-05	0.0011	0.07173	0.152877	TRUE	chr2	187350241	NA
3.4359e-26	5e-07	-0.8359	-0.748679	TRUE	chr15	55324035	NA
1.5732e-168	0.0001	0.7606	4.96151	TRUE	chr11	74659933	NA
1.12384e-83	0.0025	-0.249	-0.447038	TRUE	chr12	15135234	NA
2.37582e-46	1e-05	-0.2641	-0.402285	TRUE	chr5	134791864	NA
4.22543e-09	0.0029	-0.08056	-0.155521	TRUE	chr17	38480657	NA
7.28273e-14	0.0002	-0.2689	-0.504503	TRUE	chr3	195897221	NA
3.75728e-28	5e-07	1.702	5.87606	TRUE	chr5	49938719	NA
3.8508e-27	4e-05	-0.4541	-0.86167	TRUE	chr2	198070787	NA
2.6347e-05	0.0055	0.06721	0.139007	TRUE	chr1	230281316	NA
8.73108e-09	0.0001	-0.07392	-0.139603	TRUE	chr16	3309979	NA
1.49206e-86	0.0001	0.564	1.54584	TRUE	chr22	38577119	NA
2.7496e-09	0.0001	-0.2141	-0.338231	TRUE	chr19	4841899	NA
1.38838e-31	0.0007	-0.757	-0.849131	TRUE	chr6	32634952	NA
2.93183e-20	0.0001	-0.3452	-0.606146	TRUE	chr16	17472108	NA
0.00134718	0.0035	-0.2163	-0.425787	TRUE	chr1	17519094	NA
4.50514e-05	0.0003	0.1517	0.315877	TRUE	chr16	25078278	NA
0.00272003	0.003	-0.07636	-0.14394	TRUE	chr20	16272913	NA
1.04144e-21	0.004	0.2744	0.764771	TRUE	chr1	161582200	NA
1.50819e-10	0.0062	0.274	0.565298	TRUE	chr1	111188355	NA
3.06926e-14	0.0004	-0.1697	-0.303307	TRUE	chr2	33701410	NA
3.28536e-05	0.0025	-0.1163	-0.221735	TRUE	chr9	98909973	NA
8.42496e-35	0.0001	-0.4198	-0.504264	TRUE	chr20	33681256	NA
2.82681e-11	0.0046	0.181	0.365841	TRUE	chr1	152009096	NA
1.37967e-65	0.0006	-0.3759	-0.529064	TRUE	chr17	79124799	NA
1.03817e-05	0.0004	-0.2162	-0.40754	TRUE	chr14	91710216	NA
1.60033e-05	0.0028	0.1088	0.238885	TRUE	chr8	19058212	NA
6.32895e-05	0.0046	-0.117	-0.230542	TRUE	chr14	92852868	NA
1.18125e-06	0.0003	-0.1416	-0.265666	TRUE	chr13	43619651	NA
1.31135e-09	8e-05	-0.1219	-0.203167	TRUE	chr20	1472700	NA
6.70143e-07	0.0002	0.08657	0.183781	TRUE	chr2	73461483	NA
0.000282086	0.0063	0.1375	0.351079	TRUE	chr11	35028813	NA
3.73314e-16	0.0002	-0.164	-0.260111	TRUE	chr10	111972129	NA
2.562e-42	2e-05	-0.3011	-0.462519	TRUE	chr20	44420280	NA
1.22373e-180	5e-07	-0.561	-0.729045	TRUE	chr15	50357743	ATP8B4
5.30772e-30	0.0035	-0.1495	-0.283412	TRUE	chr11	118938371	NA
2.58107e-73	0.0001	1.613	3.67593	TRUE	chr10	46206594	NA
2.77145e-50	0.0001	0.4207	1.05031	TRUE	chr12	132288666	NA
9.19574e-53	5e-07	0.4852	1.25699	TRUE	chr8	128453111	NA
1.62243e-19	0.0002	-0.4165	-0.664274	TRUE	chr6	155542272	NA
8.47776e-107	1.3e-05	1.963	4.554	TRUE	chr1	111183367	NA
1.886e-09	5e-06	0.1843	0.399134	TRUE	chr2	198307813	NA
3.22763e-26	2e-05	-0.2128	-0.370409	TRUE	chr6	15474309	NA
0.00024775	0.0033	0.1335	0.286204	TRUE	chr2	231182584	NA
2.47985e-06	0.0013	-0.3764	-0.704869	TRUE	chr3	71856395	NA
1.81343e-22	0.0007	-0.4559	-0.790807	TRUE	chr11	131963816	NA
3.53975e-92	1e-05	0.4787	1.93845	TRUE	chr11	94336130	NA
0.000364338	0.0053	-0.1228	-0.211178	TRUE	chr3	42114058	NA
0.000204374	0.0014	0.2375	0.800202	TRUE	chr10	118211224	NA
4.01841e-09	0.0003	0.3836	2.62201	TRUE	chr4	93023252	NA
5.94541e-05	0.0013	-0.132	-0.210863	TRUE	chr5	100189715	NA
1.94329e-10	0.0001	-0.2021	-0.32492	TRUE	chr5	40356151	NA
2.22253e-15	5e-07	0.5029	2.58627	TRUE	chr4	146980183	NA
1.83126e-80	0.0004	1.004	3.34277	TRUE	chr17	65477482	NA
5.17701e-17	2e-05	-0.2123	-0.366984	TRUE	chr12	6660997	NA
7.67371e-09	1e-05	-0.1083	-0.188021	TRUE	chr15	51177636	NA
2.4707e-09	0.0011	-0.1849	-0.362905	TRUE	chr12	94656853	NA
5.27292e-06	0.0003	0.1705	0.449512	TRUE	chr19	52268972	NA
1.62376e-06	0.0001	-0.2461	-0.469209	TRUE	chr1	94455721	NA
2.26678e-05	0.0022	0.17	0.345108	TRUE	chr6	108943490	NA
1.355e-05	0.0003	0.1873	0.399233	TRUE	chr9	81313850	NA
1.36066e-13	3e-05	0.1362	0.303071	TRUE	chr7	2550478	NA
0.00102187	0.0034	0.05756	0.123692	TRUE	chr2	240850056	NA
1.70931e-79	5e-07	0.4105	1.03387	TRUE	chr2	70360125	NA
3.27428e-16	0.0001	-0.152	-0.247356	TRUE	chr17	81012049	NA
1.66925e-39	5e-07	-0.3541	-0.518828	TRUE	chr18	5456774	NA
3.40811e-12	0.0002	-0.297	-0.490099	TRUE	chr9	94065676	NA
1.55196e-23	5e-07	0.7268	1.68066	TRUE	chr8	19075052	NA
6.01368e-05	0.0034	-0.09096	-0.174253	TRUE	chr17	75386123	NA
0.000630188	0.0037	0.0921	0.195106	TRUE	chr3	169697376	NA
1.59506e-53	5e-07	0.557	1.57189	TRUE	chr7	37624812	NA
3.25757e-06	0.0005	0.1232	0.273019	TRUE	chr15	59816036	NA
4.50913e-08	0.0001	0.214	0.441556	TRUE	chr19	17200905	NA
2.81645e-16	0.0004	-0.1662	-0.319923	TRUE	chr3	193807206	NA
3.95394e-21	0.0066	-0.4404	-0.542031	TRUE	chr14	35009071	NA
2.582e-10	5e-07	0.1077	0.236003	TRUE	chr11	8986787	NA
0.00315741	0.0037	-0.07885	-0.155676	TRUE	chr14	51289402	NA
2.97039e-05	0.0018	0.1533	0.374176	TRUE	chr11	131703381	NA
4.73864e-12	5e-07	-0.2253	-0.339563	TRUE	chr5	49931489	NA
3.49463e-24	2e-06	-0.1196	-0.210935	TRUE	chr17	61819960	NA
0.00104949	0.00104949	0.06636	0.142848	TRUE	chr3	16294894	NA
6.5065e-12	2e-05	-0.1895	-0.362333	TRUE	chr21	15872049	NA
6.6293e-45	7e-05	0.5031	1.10815	TRUE	chr10	94044074	NA
0.00067039	0.0013	-0.04945	-0.0947318	TRUE	chr18	43678035	NA
2.64529e-14	5e-07	-0.2846	-0.423512	TRUE	chr8	28975148	NA
7.3867e-22	5e-07	-0.3659	-0.522714	TRUE	chr15	98047068	NA
3.31688e-11	8e-06	-0.08898	-0.168363	TRUE	chr15	69074051	NA
0.00636918	0.00636918	0.06238	0.130762	TRUE	chr1	35528156	NA
0.00211783	0.0055	0.08733	0.183005	TRUE	chr1	182558516	NA
3.05942e-98	0.0001	0.4384	1.0555	TRUE	chr20	48878095	NA
2.39595e-07	2e-05	0.09247	0.203903	TRUE	chr1	180366483	NA
7.45256e-28	8e-06	-0.4295	-0.597773	TRUE	chr12	740009	NA
7.07404e-10	1.3e-05	0.5319	7.00791	TRUE	chr3	131679304	NA
1.72945e-26	1e-05	0.2512	0.618719	TRUE	chr9	75350039	NA
2.44574e-05	0.0003	-0.08904	-0.16263	TRUE	chr12	121331285	NA
0.000641964	0.0026	0.2777	1.1939	TRUE	chr10	48482576	NA
1.65129e-09	0.0023	0.1109	0.233547	TRUE	chr7	148973	NA
3.76551e-11	0.0007	-0.07594	-0.139084	TRUE	chr17	72775911	NA
0.000110996	0.0004	-0.09697	-0.184004	TRUE	chr10	61791039	NA
5.6818e-38	5e-07	0.1798	0.383655	TRUE	chr10	45875980	NA
4.38193e-15	0.0002	-0.2853	-0.548127	TRUE	chr3	186718610	NA
4.145e-08	0.0013	-0.1003	-0.17847	TRUE	chr3	132003117	NA
3.08073e-13	0.0002	0.08891	0.208881	TRUE	chr15	55611126	NA
1.73531e-23	0.002	0.1075	0.229996	TRUE	chr10	75936611	NA
4.24691e-11	0.0002	0.09139	0.200703	TRUE	chr3	14693660	NA
3.42227e-80	3e-05	-0.4877	-0.755538	TRUE	chr17	48870502	NA
1.62931e-11	0.0012	-0.1532	-0.266203	TRUE	chr4	38156649	NA
0.00044683	0.0056	0.04438	0.0960502	TRUE	chr17	998925	NA
4.03956e-07	0.0052	-0.06363	-0.116113	TRUE	chr12	719681	NA
0.00509623	0.00509623	0.2145	0.618334	TRUE	chr3	114983572	NA
1.19103e-16	0.0002	0.1126	0.242307	TRUE	chr17	53750450	NA
0.00135894	0.0041	0.146	0.29711	TRUE	chr3	186649197	NA
4.04689e-23	0.0001	-0.1817	-0.299095	TRUE	chr18	9782262	NA
4.78572e-25	0.0001	-0.2155	-0.367747	TRUE	chr7	100507869	NA
1.74848e-11	0.0008	0.2225	0.696183	TRUE	chr12	111832372	NA
4.95413e-20	0.0011	-0.1614	-0.303383	TRUE	chr6	33290872	NA
1.31552e-51	2e-05	-0.8085	-0.626744	TRUE	chr20	23106084	NA
0.00263124	0.0056	0.06512	0.13913	TRUE	chr17	7118322	NA
3.69761e-31	1e-05	0.4465	0.948789	TRUE	chr2	10174392	NA
0.00125356	0.0042	0.08097	0.172313	TRUE	chr3	11259507	NA
9.04759e-27	1e-05	-0.2409	-0.45197	TRUE	chr1	167059575	NA
3.25242e-43	0.0004	1.173	3.09785	TRUE	chr21	48047621	NA
6.62242e-18	0.0007	-0.1929	-0.357222	TRUE	chr14	107253214	NA
9.22778e-163	0.0003	-0.3819	-0.545571	TRUE	chr1	22345860	NA
3.32449e-08	0.0012	-0.1628	-0.304015	TRUE	chr2	128387937	NA
2.45373e-09	0.0002	-0.2327	-0.442816	TRUE	chr20	40321790	NA
1.33833e-10	1e-05	0.1113	0.248687	TRUE	chr2	152267072	NA
3.4924e-83	1.5e-05	-0.4402	-0.768237	TRUE	chr7	38434630	NA
7.59523e-127	1e-05	-0.555	-0.733642	TRUE	chr6	37000953	NA
4.12049e-10	0.00037	0.1745	0.373942	TRUE	chr12	96802164	NA
1.0613e-18	0.0001	-0.08134	-0.153472	TRUE	chr21	37305159	NA
8.26405e-95	0.00013	0.7221	2.16912	TRUE	chr11	44087989	NA
7.99128e-08	0.0016	0.03747	0.0789923	TRUE	chr8	1694236	NA
3.13108e-06	0.0001	-0.09258	-0.168634	TRUE	chr6	45404528	NA
2.06437e-48	0.0009	0.8746	1.94485	TRUE	chr19	55171748	NA
1.11994e-05	1.11994e-05	-0.1121	-0.202164	TRUE	chr16	85036397	NA
2.42778e-38	0.0002	-0.7072	-0.841404	TRUE	chr6	166667545	NA
2.70585e-32	5e-07	-0.2967	-0.494088	TRUE	chr10	79596578	NA
1.75145e-98	5e-05	0.5484	1.41669	TRUE	chr16	12894565	NA
1.43341e-18	5e-07	-0.4952	-0.723977	TRUE	chr19	789863	NA
0.00116127	0.00116127	0.2559	0.519225	TRUE	chr3	183003153	NA
1.48548e-29	2e-06	-0.5107	-0.576736	TRUE	chr6	43280713	NA
4.09929e-12	0.0053	-0.3664	-0.722682	TRUE	chr4	159464305	NA
2.18084e-23	5e-07	1.117	3.19234	TRUE	chr4	57724053	NA
1.24279e-09	0.0003	-0.1686	-0.310783	TRUE	chr13	43598125	NA
2.98059e-43	5e-07	-0.3222	-0.439563	TRUE	chr6	80714085	NA
1.45135e-11	0.0001	-0.1015	-0.187789	TRUE	chr7	100472380	NA
3.29036e-06	0.0005	-0.1298	-0.242844	TRUE	chr17	15787052	NA
0.000440464	0.0032	-0.2637	-0.519606	TRUE	chr19	9786248	NA
4.30634e-07	0.0044	0.09438	0.201473	TRUE	chr19	51897392	NA
1.27737e-05	0.0008	-0.08976	-0.158727	TRUE	chr14	60560163	NA
5.56307e-10	0.0011	-0.09497	-0.177514	TRUE	chr13	99161457	NA
3.1026e-06	0.0005	0.2476	0.700127	TRUE	chr10	134827196	NA
0.000903525	0.0031	0.1111	0.228155	TRUE	chr6	2733775	NA
2.26754e-12	0.0001	-0.2826	-0.540861	TRUE	chr8	87131415	NA
9.93271e-07	9.93271e-07	0.09068	0.197775	TRUE	chr4	10025544	NA
0.000203098	0.0005	-0.1624	-0.314424	TRUE	chr1	28573835	NA
3.12793e-05	0.0022	-0.3087	-0.585213	TRUE	chr5	39526068	NA
4.46813e-14	0.0052	0.7439	1.90061	TRUE	chr9	99674186	NA
9.81923e-11	0.0001	0.1296	0.310829	TRUE	chr11	117845068	NA
1.16151e-92	0.0013	-0.3877	-0.568892	TRUE	chr14	35590821	NA
0.00234871	0.0054	-0.1329	-0.23013	TRUE	chr19	13899482	NA
8.35715e-09	1e-06	-0.08755	-0.157606	TRUE	chr9	34329110	NA
8.61461e-08	1e-05	0.164	0.385293	TRUE	chr18	51736447	NA
1.72605e-11	1e-06	0.124	0.280702	TRUE	chr4	153701130	NA
3.15447e-41	0.0043	0.3476	1.64233	TRUE	chr6	2952289	NA
2.33443e-86	0.0029	-0.5146	-0.794136	TRUE	chr12	116797470	NA
4.06737e-127	0.0001	0.8515	4.87826	TRUE	chr1	17425473	NA
9.4886e-31	0.0001	-0.5219	-0.794973	TRUE	chr1	62675892	NA
1.11308e-43	5e-07	0.208	0.456641	TRUE	chr10	99113729	NA
1.3455e-24	5e-07	-0.366	-0.547904	TRUE	chr10	61563730	NA
1.36487e-18	5e-07	0.385	2.06989	TRUE	chr13	71953281	NA
8.17564e-05	0.0042	0.2304	0.470012	TRUE	chr19	16370070	NA
1.01219e-14	5e-07	-0.1215	-0.218919	TRUE	chr4	77011413	NA
0.000871417	0.002	-0.05517	-0.107335	TRUE	chr9	104348150	NA
8.57825e-26	0.0003	0.3764	1.09802	TRUE	chr6	166650171	NA
4.97331e-20	0.0063	0.9454	1.9737	TRUE	chr19	56914994	NA
2.01239e-72	5e-07	-0.6186	-0.607961	TRUE	chr16	85763600	NA
1.52018e-07	0.0011	-0.1203	-0.234047	TRUE	chr1	19253561	NA
3.68192e-50	1e-05	0.7526	3.19643	TRUE	chr13	46907161	NA
4.07041e-63	1e-06	1.35	5.30973	TRUE	chr1	61356520	NA
6.6979e-10	0.0015	-0.3118	-0.603095	TRUE	chr14	59215174	NA
1.64389e-08	1e-05	-0.4666	-0.868901	TRUE	chr4	169431076	NA
0.00190683	0.007	-0.08564	-0.162814	TRUE	chr11	32844302	NA
8.62225e-08	0.0001	0.1068	0.231495	TRUE	chr3	182963291	NA
3.20635e-10	1e-05	0.2264	0.734707	TRUE	chr17	35447268	NA
4.39112e-10	3e-05	0.1851	0.514953	TRUE	chr14	93170901	NA
2.04428e-06	0.00016	-0.3642	-0.703089	TRUE	chr1	55415044	NA
1.30661e-13	0.0002	-0.4441	-0.604629	TRUE	chr6	32496707	NA
4.15725e-20	0.0002	0.2004	0.453496	TRUE	chr4	103656377	NA
1.96937e-20	5e-06	-0.3677	-0.590683	TRUE	chr13	96162313	NA
1.0009e-08	1e-06	-0.2175	-0.350242	TRUE	chr6	144975518	NA
1.53807e-07	0.0001	-0.1664	-0.314853	TRUE	chr1	109188382	NA
3.1027e-27	3e-06	0.212	0.540196	TRUE	chr1	89817783	NA
5.47305e-21	5e-07	0.1563	0.342951	TRUE	chr9	35538626	NA
6.15762e-06	2e-05	0.1075	0.236316	TRUE	chr15	100934679	NA
3.70705e-55	0.0004	0.8899	3.25971	TRUE	chr4	38193278	NA
9.11908e-59	0.0023	-0.2423	-0.388925	TRUE	chr7	75300632	NA
6.68466e-96	0.0004	1.405	6.14073	TRUE	chr2	238807077	NA
0.00112571	0.0024	0.05588	0.116575	TRUE	chr14	55325583	NA
2.39236e-09	0.0067	0.1535	0.320092	TRUE	chr17	6999626	NA
1.7251e-09	0.0024	-0.1668	-0.252919	TRUE	chr6	106993978	NA
1.91028e-36	3e-05	0.4874	1.50804	TRUE	chr8	11641324	NA
1.08062e-44	1e-05	-0.2078	-0.322671	TRUE	chr1	12040324	NA
1.82199e-18	0.0008	0.8362	2.05404	TRUE	chr2	238513177	NA
3.3865e-71	1e-05	-0.3027	-0.540536	TRUE	chr19	45787566	NA
5.44299e-07	0.0004	0.09746	0.225185	TRUE	chr7	38211509	NA
4.41337e-07	0.0044	-0.06477	-0.119723	TRUE	chr15	43398108	NA
1.97389e-35	0.0051	0.1879	0.509974	TRUE	chr1	24222029	NA
8.27153e-16	0.0026	0.1286	0.268336	TRUE	chr5	131792058	NA
3.79835e-07	0.0027	-0.1996	-0.388705	TRUE	chr1	3807749	NA
0.000168854	0.0031	0.1155	0.27875	TRUE	chr12	62604707	NA
0.00418924	0.0043	0.05442	0.114834	TRUE	chr7	13097785	NA
3.44894e-07	0.0001	-0.1131	-0.200888	TRUE	chr1	219294435	NA
0.000324359	0.0017	0.07788	0.162301	TRUE	chr3	185678110	NA
0.000111651	0.00013	0.1207	0.261595	TRUE	chr12	104888494	NA
3.07313e-10	0.0006	0.09016	0.206789	TRUE	chr17	10075497	NA
0.000196759	0.0005	-0.08232	-0.149673	TRUE	chr16	19525541	NA
2.46651e-158	3e-05	-0.3944	-0.632051	TRUE	chr12	66538901	NA
0.000247297	0.0021	-0.08057	-0.157057	TRUE	chr15	63538220	NA
3.68266e-05	0.0065	-0.1606	-0.31124	TRUE	chr15	101739721	NA
6.33543e-09	1e-06	-0.1696	-0.326154	TRUE	chr9	132108242	NA
9.62959e-41	1e-06	-0.5808	-0.603429	TRUE	chr6	119441735	NA
1.19602e-95	0.0001	0.6746	2.34317	TRUE	chr20	19288562	NA
5.04147e-25	0.0001	0.1291	0.311009	TRUE	chr11	111944901	NA
8.91064e-17	5e-07	0.2041	0.49395	TRUE	chr1	65468195	NA
9.34865e-99	2e-05	0.3671	0.898764	TRUE	chr18	10379526	NA
1.28552e-05	0.0033	-0.1109	-0.20127	TRUE	chr7	150787046	NA
2.98228e-10	4e-06	-0.1111	-0.191222	TRUE	chr5	156699305	NA
3.74412e-46	0.0001	-0.6254	-0.765952	TRUE	chr11	33073698	NA
0.00142757	0.0048	0.1563	0.318233	TRUE	chr11	116782819	NA
0.00549107	0.00549107	-0.04793	-0.0902637	TRUE	chr13	47371700	NA
6.72877e-10	0.0035	-0.1398	-0.256044	TRUE	chr3	5053815	NA
1.66305e-11	0.0036	-0.04783	-0.0915407	TRUE	chr2	152146194	NA
1.00163e-05	0.0008	0.1759	0.373302	TRUE	chr2	153274762	NA
1.09541e-13	0.0005	0.2161	0.660251	TRUE	chr16	58459926	NA
3.69221e-55	0.0001	0.35	1.3148	TRUE	chr11	10629465	NA
0.00140606	0.0027	0.08809	0.199909	TRUE	chr13	51200451	NA
2.15603e-20	5e-07	0.3424	0.7948	TRUE	chr3	141988734	NA
8.84216e-06	0.0002	-0.186	-0.358037	TRUE	chr11	71703735	NA
0.000457139	0.0026	-0.06338	-0.117807	TRUE	chr1	230706868	NA
0.000450943	0.0035	-0.1032	-0.196759	TRUE	chr5	17234578	NA
0.000118755	0.0016	-0.09324	-0.170146	TRUE	chr3	116803522	NA
0.00140951	0.0043	-0.1164	-0.223631	TRUE	chr2	64365909	NA
0.000237489	0.0067	-0.1783	-0.321261	TRUE	chr5	150644589	NA
1.24733e-06	0.00015	-0.1527	-0.242189	TRUE	chr1	181097802	NA
6.43157e-108	0.0005	-0.3042	-0.515593	TRUE	chr5	55710510	NA
4.02283e-16	9e-05	0.735	2.05566	TRUE	chr6	33111753	NA
5.46714e-64	3e-05	-0.3961	-0.652554	TRUE	chr20	58803299	NA
1.24739e-13	1e-06	0.1615	0.360733	TRUE	chr3	52287293	NA
1.88495e-19	1e-06	-0.2254	-0.377554	TRUE	chr6	88182704	NA
6.99079e-05	0.0005	0.1268	0.273335	TRUE	chr2	24675054	NA
1.0514e-58	4e-05	-0.4342	-0.687025	TRUE	chr18	74258187	NA
2.57364e-11	7e-05	0.1913	0.400461	TRUE	chr10	81926339	NA
6.33395e-31	5e-07	0.8998	2.82556	TRUE	chr17	76628506	NA
9.82115e-07	0.0004	0.0519	0.110921	TRUE	chr6	86388109	NA
2.61136e-38	5e-07	1.433	5.19579	TRUE	chr16	50371362	NA
0.000334043	0.0004	0.08765	0.183349	TRUE	chr2	111704760	NA
2.94074e-51	0.001	0.1452	0.313539	TRUE	chr20	52523682	NA
2.4492e-06	0.0002	0.1771	0.400996	TRUE	chr13	100086259	NA
3.24369e-55	0.0007	-0.382	-0.483238	TRUE	chr16	55478526	NA
1.27255e-28	0.0002	1.354	3.08253	TRUE	chr22	26931381	NA
6.50897e-32	0.0007	0.6083	1.37066	TRUE	chr20	20733066	NA
2.86857e-43	0.0008	-0.4488	-0.720385	TRUE	chr22	44947481	NA
0.00227379	0.00227379	-0.05546	-0.106042	TRUE	chr3	33443412	NA
1.58287e-05	5e-05	0.08441	0.183023	TRUE	chr7	80570562	NA
6.02775e-14	0.0004	-0.1451	-0.280658	TRUE	chr2	228281404	NA
1.65331e-21	0.0007	-0.2782	-0.45644	TRUE	chr10	77228788	NA
2.35673e-13	3e-05	0.1572	0.344812	TRUE	chr7	27136308	NA
1.15113e-07	0.0022	0.1457	0.346081	TRUE	chr2	173558667	NA
0.000500739	0.0044	0.09636	0.200959	TRUE	chr7	150212634	NA
1.722e-11	3e-06	-0.1077	-0.186332	TRUE	chr13	114895511	NA
0.000948039	0.0042	-0.05676	-0.111294	TRUE	chr7	135661631	NA
1.74156e-166	3e-05	-0.8268	-0.909071	TRUE	chr12	129267802	NA
3.14349e-06	0.002	-0.1142	-0.224803	TRUE	chr6	26224729	NA
9.79718e-07	0.0008	-0.1354	-0.245512	TRUE	chr13	100027812	NA
3.15136e-12	1e-06	-0.09416	-0.171356	TRUE	chr19	39936502	NA
6.51978e-06	5e-05	-0.07394	-0.138077	TRUE	chr17	37040586	NA
0.000255014	0.0015	0.07438	0.152747	TRUE	chr1	161958842	NA
4.12013e-06	0.0012	-0.136	-0.264849	TRUE	chr7	87502834	NA
3.87708e-10	5e-07	-0.1743	-0.283415	TRUE	chr3	150456626	NA
3.2877e-20	0.0008	-0.1994	-0.364534	TRUE	chr17	25958574	NA
9.04201e-26	5e-07	0.6871	2.40077	TRUE	chr12	125281102	NA
1.66387e-33	0.0018	-0.1847	-0.347834	TRUE	chr16	30645283	NA
2.13303e-07	1.3e-05	0.1195	0.270944	TRUE	chr6	116796542	NA
6.58788e-13	5e-07	0.1207	0.26885	TRUE	chr22	31556759	NA
6.77727e-07	0.0002	-0.09407	-0.168433	TRUE	chr6	6591780	NA
3.82219e-08	0.001	-0.2315	-0.437618	TRUE	chr9	111394284	NA
1.56071e-09	0.0003	-0.1782	-0.344015	TRUE	chr1	9704084	NA
1.47193e-20	0.0003	-0.2924	-0.545522	TRUE	chr6	114018123	NA
2.04621e-12	0.0001	0.4239	0.941582	TRUE	chr8	23098451	NA
6.25402e-28	5e-07	-0.2137	-0.353223	TRUE	chr8	87521212	NA
2.85801e-09	0.001	-0.1927	-0.324138	TRUE	chr5	150615180	NA
7.3281e-11	1e-05	0.1433	0.309103	TRUE	chr16	57728938	NA
6.8687e-15	0.0017	0.461	1.0701	TRUE	chr3	32426665	NA
2.48429e-08	0.0005	0.1227	0.260482	TRUE	chr6	6659593	NA
1.44477e-14	0.0004	-0.3482	-0.625696	TRUE	chr7	76235829	NA
8.08968e-11	1e-05	-0.5143	-0.736819	TRUE	chr7	143111805	NA
2.30012e-33	1.1e-05	-0.9914	-0.880853	TRUE	chr14	51606001	NA
1.61259e-12	5e-07	0.05079	0.106601	TRUE	chr1	234509259	NA
5.53323589999553e-313	0.0006	-0.5815	-0.884411	TRUE	chr15	65175300	NA
1.61765e-05	0.0025	-0.1754	-0.338937	TRUE	chr7	962361	NA
1.14258e-124	5e-07	-0.4795	-0.661836	TRUE	chr10	30794351	NA
4.55494e-09	3e-05	0.1522	0.354696	TRUE	chr10	38645117	NA
9.52064499536082e-321	5e-07	0.6119	2.25752	TRUE	chr6	166672966	BRP44L
7.18162e-11	0.0004	-0.2488	-0.453601	TRUE	chr1	229269811	NA
0.00341274	0.0069	0.1822	0.368267	TRUE	chr2	85901579	NA
6.17774e-09	1e-06	0.2198	0.614825	TRUE	chr5	150651129	NA
8.28153e-98	5e-06	0.4939	2.66253	TRUE	chr8	126620703	NA
1.37933e-05	0.0016	0.09599	0.223883	TRUE	chr12	38710583	NA
0.00054544	0.0018	0.09808	0.201956	TRUE	chr16	11733383	NA
5.42153e-05	0.0032	-0.06266	-0.120269	TRUE	chr1	224301749	NA
0.000994678	0.0021	-0.0597	-0.112748	TRUE	chr10	43667398	NA
1.16924e-25	0.0013	-0.5308	-0.580109	TRUE	chr1	160046151	NA
2.86478e-16	1e-05	-0.1096	-0.19624	TRUE	chr12	69724909	NA
5.04708e-12	7e-05	0.2444	0.574046	TRUE	chr12	95396906	NA
1.59217e-07	0.0004	-0.1039	-0.202337	TRUE	chr17	57838040	NA
0.000244744	0.0049	-0.1737	-0.337938	TRUE	chr11	95069694	NA
1.93349e-22	1e-06	0.3256	0.736235	TRUE	chr14	94000120	NA
3.89079e-16	0.0005	-0.6605	-0.842474	TRUE	chr3	75719744	NA
5.9355e-10	5e-07	0.189	0.544826	TRUE	chr2	74347576	NA
1.59505e-14	1e-06	-0.2455	-0.412605	TRUE	chr10	12307963	NA
1.83855e-08	0.0001	-0.08244	-0.154962	TRUE	chr12	75873161	NA
1.07933e-10	0.0035	0.1921	0.51758	TRUE	chr1	243894782	NA
5.32133e-09	0.0006	-0.1352	-0.238028	TRUE	chr10	104563517	NA
1.04398e-28	0.00012	0.2955	0.688731	TRUE	chr10	43624833	NA
1.60102e-31	5e-07	0.3395	0.821735	TRUE	chr7	37464618	NA
0.000444143	0.0037	-0.1507	-0.29549	TRUE	chr7	127308428	NA
4.0499e-24	5e-07	0.3571	0.858207	TRUE	chr9	78974520	NA
1.61786e-37	3e-05	-0.4495	-0.539616	TRUE	chr4	185307237	NA
2.0282e-41	0.0008	-0.1723	-0.280619	TRUE	chr1	28211650	NA
0.000715922	0.0049	-0.12	-0.23166	TRUE	chr1	226832211	NA
1.0782e-08	2e-05	0.198	0.448929	TRUE	chr2	160430127	NA
7.56652e-58	1e-05	-0.6398	-0.818159	TRUE	chr2	169041140	NA
3.1344e-38	3e-05	-0.129	-0.227513	TRUE	chr4	1294580	NA
0.00170842	0.0057	-0.0553	-0.106449	TRUE	chr4	84478189	NA
7.51302e-06	0.0019	0.0434	0.0928144	TRUE	chr10	43903919	NA
6.87835e-27	0.0029	-0.3772	-0.604487	TRUE	chr13	113842246	NA
1.58125e-14	0.0009	0.2803	0.70765	TRUE	chr18	43262532	NA
3.47875e-07	0.0001	-0.1262	-0.238338	TRUE	chr1	108457185	NA
1.24156e-05	0.0008	-0.06381	-0.117406	TRUE	chr3	9772839	NA
2.68445e-05	0.0007	0.1006	0.223085	TRUE	chr10	102802570	NA
2.75324e-10	1e-06	0.3279	0.895779	TRUE	chr1	94876928	NA
1.14672e-17	5e-07	-0.1535	-0.254772	TRUE	chr8	56803539	NA
0.000134403	0.0007	-0.3293	-0.642537	TRUE	chr18	46341708	NA
4.07482e-05	0.0061	0.4379	0.896234	TRUE	chr5	82675787	NA
6.74075e-35	5e-05	0.2108	0.445666	TRUE	chr16	50718403	NA
9.34812e-26	0.0011	0.5302	1.12105	TRUE	chr2	239290966	NA
1.5588e-13	0.0004	0.2606	0.931213	TRUE	chr19	7537650	NA
1.99443e-39	0.0025	-0.2451	-0.44808	TRUE	chr18	72167124	NA
4.41683e-33	1e-05	0.1585	0.357869	TRUE	chr6	28303600	NA
1.52155e-13	0.0005	-0.2441	-0.468073	TRUE	chr11	124493286	NA
6.51626e-09	0.0003	0.0803	0.174243	TRUE	chr4	38786869	NA
1.11891e-25	3e-06	-0.1648	-0.310943	TRUE	chr12	65093465	NA
9.55631e-11	0.0008	-0.2444	-0.465081	TRUE	chr18	59876625	NA
1.41737e-67	0.0024	-0.6797	-0.666046	TRUE	chr1	246378808	NA
2.62745e-17	0.0002	-0.53	-0.720109	TRUE	chr4	49297701	NA
3.98075e-09	2e-05	-0.07096	-0.134521	TRUE	chr5	138775173	NA
5.10655e-05	0.0038	-0.0651	-0.124237	TRUE	chr1	45452227	NA
0.00153208	0.0068	0.1179	0.240024	TRUE	chr1	236687230	NA
0.000925341	0.0062	0.3248	0.661372	TRUE	chr14	77444538	NA
0.000917524	0.0054	-0.1303	-0.252031	TRUE	chr2	8555664	NA
1.56939e-07	0.0022	0.1893	0.393842	TRUE	chr19	17066061	NA
0.000143543	0.0042	0.08484	0.195326	TRUE	chr15	43478113	NA
1.1913e-22	5e-05	-0.3092	-0.470624	TRUE	chr7	150483778	NA
6.43567e-11	5e-07	0.1859	0.402512	TRUE	chr5	55463676	NA
0.00190107	0.00190107	-0.07294	-0.137753	TRUE	chr6	15091074	NA
8.28891e-12	0.0001	0.1398	0.344547	TRUE	chr5	77780263	NA
1.94443e-26	5e-06	-0.1534	-0.268182	TRUE	chr1	205282979	NA
7.8519e-06	0.0007	0.1622	0.340792	TRUE	chr2	62242192	NA
4.66062e-33	9e-05	0.5295	2.03419	TRUE	chr12	57733539	NA
9.04341e-05	0.0004	-0.1983	-0.388443	TRUE	chr6	25130928	NA
0.000767986	0.0047	0.1429	0.288221	TRUE	chr18	74717117	NA
2.21095e-199	0.0006	-0.3712	-0.648951	TRUE	chr20	62505583	NA
4.91171e-06	0.004	-0.1174	-0.208526	TRUE	chr16	4061616	NA
0.00126169	0.0069	0.1252	0.258065	TRUE	chr17	37082975	NA
2.54581e-13	0.0002	0.3699	0.831423	TRUE	chr1	210547213	NA
0.000301523	0.0013	0.07837	0.169485	TRUE	chr9	124034809	NA
1.28718e-06	0.0004	0.2514	0.877334	TRUE	chr2	129201184	NA
1.66869e-25	1.5e-05	-0.1991	-0.338605	TRUE	chr22	18254006	NA
1.04509e-05	0.0004	-0.2388	-0.329379	TRUE	chr7	37432044	NA
3.15777e-05	0.0014	0.2923	0.595376	TRUE	chr1	232757321	NA
7.52318e-50	2e-06	0.4072	1.05233	TRUE	chr11	47247560	NA
4.27462e-05	0.0043	0.07772	0.1644	TRUE	chr17	16342813	NA
1.11278e-13	4e-06	0.2626	0.596412	TRUE	chr2	43644556	NA
3.51668e-10	8e-05	1.171	2.47072	TRUE	chr8	26325050	NA
0.00334118	0.00334118	0.05385	0.110033	TRUE	chr6	15085174	NA
1.97604e-21	1e-06	0.3148	0.973558	TRUE	chr6	134567913	NA
1.02086e-26	0.0007	0.4101	2.86483	TRUE	chr1	40559288	NA
3.34741e-49	0.0002	-0.6161	-0.75688	TRUE	chr4	185253019	NA
4.58736e-17	0.0001	0.3311	0.809832	TRUE	chr7	99338779	NA
4.32587e-05	0.0016	-0.1481	-0.287294	TRUE	chr6	38411122	NA
1.29269e-13	5e-07	0.1001	0.213729	TRUE	chr9	37995099	NA
0.00183149	0.00183149	0.1043	0.213227	TRUE	chr1	11865542	NA
5.08191e-39	0.0004	0.3437	0.721301	TRUE	chr6	26365679	NA
1.68314e-09	0.00024	0.2185	0.492283	TRUE	chr14	50496944	NA
1.00426e-08	1.1e-05	-0.2391	-0.437511	TRUE	chr19	50848025	NA
0.000945618	0.0039	0.1879	0.397168	TRUE	chr2	216621284	NA
3.79863e-10	0.0001	-0.372	-0.519553	TRUE	chr2	34009476	NA
5.31562e-26	5e-07	1.131	3.95593	TRUE	chr1	224423738	NA
1.11707e-07	0.0017	0.2118	0.505972	TRUE	chr2	25110084	NA
8.0586e-09	0.0004	-0.07714	-0.13726	TRUE	chr2	174896455	NA
5.67722e-11	0.0011	0.24	0.522648	TRUE	chr20	33872311	NA
0.000110703	0.0025	0.07265	0.150305	TRUE	chr11	61800812	NA
9.49435e-21	2e-05	0.09841	0.226282	TRUE	chr20	47662627	NA
1.56705e-08	0.0001	0.08799	0.180789	TRUE	chr12	112450754	NA
0.000753492	0.0031	0.07572	0.169282	TRUE	chr9	6690407	NA
4.42997e-15	0.0009	-0.3344	-0.623881	TRUE	chr5	169821255	NA
2.2482e-102	5e-07	0.5405	3.37812	TRUE	chr16	23864590	NA
5.25349e-82	2e-05	0.7336	5.94489	TRUE	chr16	33953057	NA
2.66251e-54	0.0005	-0.9715	-0.908793	TRUE	chr9	141118475	NA
1.66926e-15	2e-06	0.325	0.805452	TRUE	chr1	161735118	NA
2.2155e-11	0.0052	-0.1447	-0.282617	TRUE	chr17	19301729	NA
0.000387673	0.0024	-0.0831	-0.159043	TRUE	chr2	216603052	NA
2.11135e-06	0.0001	0.1029	0.214353	TRUE	chr2	28629367	NA
0.00133976	0.0063	0.2511	0.974011	TRUE	chr6	26546048	NA
1.80616e-26	6e-06	0.4658	5.8225	TRUE	chr11	131697483	NA
6.03177e-167	0.0001	0.4353	1.20548	TRUE	chr6	34724742	NA
9.98282e-06	0.0024	0.1956	0.41648	TRUE	chr8	125815214	NA
5.31248e-51	5e-07	0.1665	0.40393	TRUE	chr19	39922188	NA
0.000863546	0.0015	0.06994	0.149174	TRUE	chr19	7723461	NA
1.0082e-41	5e-07	-0.4598	-0.594057	TRUE	chr2	233183967	NA
3.90007e-77	5e-07	-0.3988	-0.565674	TRUE	chr10	114136349	NA
5.46096e-16	0.0016	0.542	1.77822	TRUE	chr19	55337488	NA
2.57617e-51	0.0001	0.2678	0.850834	TRUE	chr11	118955679	NA
4.54559e-06	0.0029	-0.1066	-0.202469	TRUE	chr20	52634866	NA
4.82425e-31	0.0003	-0.4175	-0.658517	TRUE	chr12	98793696	NA
1.51409e-07	0.0001	-0.1067	-0.18885	TRUE	chr6	110012024	NA
5.61526e-08	7e-05	-0.0845	-0.159886	TRUE	chr15	86077552	NA
6.71975e-73	5e-05	-0.2549	-0.426254	TRUE	chr14	92715015	NA
7.6157e-08	0.0006	-0.1062	-0.203839	TRUE	chr2	174904084	NA
2.56196e-13	0.0027	-0.134	-0.220395	TRUE	chr1	9224037	NA
3.88555e-29	0.0001	-0.1669	-0.29102	TRUE	chr16	19567211	NA
0.000146181	0.0031	-0.3035	-0.459153	TRUE	chr16	33962877	NA
4.10384e-05	0.001	-0.1123	-0.18639	TRUE	chr5	90478289	NA
7.72774e-09	3e-05	0.05376	0.112164	TRUE	chr10	104005410	NA
1.60159e-39	0.0064	-0.2687	-0.449707	TRUE	chr19	50401048	NA
2.61029e-18	0.0021	-0.4451	-0.62514	TRUE	chr6	31239016	NA
0.000204114	0.0044	-0.2049	-0.404142	TRUE	chr5	130588725	NA
0.000423893	0.0013	-0.08664	-0.166615	TRUE	chr12	125197092	NA
6.95824e-20	0.0005	-0.4124	-0.704957	TRUE	chr19	55276096	NA
3.81958e-12	0.0026	0.1748	0.385022	TRUE	chr17	78712071	NA
1.86386e-05	0.0014	0.1537	0.34129	TRUE	chr6	32904601	NA
6.78501e-21	5e-07	0.1981	0.483938	TRUE	chr6	14948114	NA
3.18304e-05	0.0044	0.0871	0.199405	TRUE	chr2	148394492	NA
5.70964e-06	0.0012	-0.1893	-0.368288	TRUE	chr17	9923575	NA
0.000150706	0.0014	0.1196	0.251816	TRUE	chr6	6857640	NA
1.70111e-07	0.0033	0.3954	0.816605	TRUE	chr7	77020138	NA
7.32167e-20	5e-07	-0.1861	-0.291009	TRUE	chr10	95274890	NA
3.45305e-33	0.0048	-0.1183	-0.216073	TRUE	chr8	125764575	NA
1.30373e-12	3e-06	-0.1489	-0.270236	TRUE	chr12	8249050	NA
2.71544e-14	0.00011	-0.1133	-0.21705	TRUE	chr2	113465579	NA
7.51994e-05	0.0051	0.1969	0.413308	TRUE	chr6	158447225	NA
0.00195604	0.0069	0.05959	0.12536	TRUE	chr4	77069959	NA
3.2019e-06	0.0017	-0.1888	-0.357237	TRUE	chr4	140793731	NA
2.21e-09	5e-06	0.1467	0.364653	TRUE	chr15	50683211	NA
0.000226059	0.001	0.1051	0.23353	TRUE	chr7	104592567	NA
8.3719e-06	0.0015	0.1859	0.38425	TRUE	chr5	55904312	NA
4.58449e-37	8e-05	-0.2995	-0.492599	TRUE	chr22	37679671	NA
9.41964e-07	0.0007	-0.1111	-0.217417	TRUE	chr17	73257385	NA
2.58944e-23	5e-07	0.1793	0.406116	TRUE	chr9	80718596	NA
3.2521e-37	4e-06	0.297	1.32323	TRUE	chr2	64958847	NA
3.1072e-35	5e-07	0.6115	1.70216	TRUE	chr8	25364960	NA
8.90246e-10	0.0025	-0.5686	-0.77203	TRUE	chr3	75732309	NA
1.70628e-203	5e-07	-0.8751	-0.768981	TRUE	chr1	12046334	NA
2.69904e-22	5e-06	0.1551	0.345127	TRUE	chr17	48996855	NA
1.66926e-10	0.0008	0.1145	0.234607	TRUE	chr17	72709295	NA
3.10353e-08	0.0026	0.2256	0.485631	TRUE	chr1	153339314	NA
1.91978e-08	0.0007	-0.1354	-0.219984	TRUE	chr1	181104521	NA
7.79762e-07	0.0005	-0.08477	-0.154973	TRUE	chr4	170534100	NA
4.72302e-51	0.0001	-0.3395	-0.563485	TRUE	chr7	150284012	NA
2.18644e-16	0.0033	0.2529	0.527755	TRUE	chr12	125218713	NA
9.06568e-18	4e-06	0.2234	0.582302	TRUE	chr1	111735181	NA
0.000243589	0.005	-0.08557	-0.150519	TRUE	chr7	37714304	NA
1.03831e-22	3e-05	-0.1747	-0.301467	TRUE	chr2	70237360	NA
7.46547e-16	0.0004	0.05842	0.125446	TRUE	chr22	43542792	NA
1.55808e-08	0.0052	0.1903	0.412575	TRUE	chr5	33440810	NA
5.20298e-17	4e-06	-0.1816	-0.322558	TRUE	chr10	81947757	NA
0.000778402	0.0057	0.1369	0.28059	TRUE	chr11	122587608	NA
5.97066e-05	0.0004	-0.1047	-0.192818	TRUE	chr11	108116700	NA
1.70401e-16	0.0022	-0.168	-0.31758	TRUE	chr8	121760785	NA
0.000373834	0.001	0.07084	0.155368	TRUE	chr17	5486800	NA
9.66527e-35	1e-06	-0.3386	-0.469626	TRUE	chr4	52772984	NA
6.97278e-06	5e-05	0.1108	0.249521	TRUE	chr20	18393592	NA
2.45953e-12	0.0002	-0.1703	-0.3294	TRUE	chr18	55334106	NA
1.27392e-08	0.0046	-0.1242	-0.229151	TRUE	chr6	18388545	NA
2.12372e-07	0.0015	-0.1756	-0.313852	TRUE	chr1	17372467	NA
2.17717e-05	0.001	0.1258	0.259408	TRUE	chr10	75576405	NA
1.49189e-13	0.0008	-0.1644	-0.288928	TRUE	chr11	17943805	NA
0.000214317	0.0022	-0.2375	-0.46706	TRUE	chr12	12532984	NA
5.72923e-62	1e-06	0.2904	0.719346	TRUE	chr20	10468903	NA
1.04751e-48	3e-06	0.2224	0.495654	TRUE	chr18	3661277	NA
1.47586e-06	0.0003	-0.1092	-0.200735	TRUE	chr1	39662654	NA
2.79949e-12	0.0015	-0.2999	-0.580639	TRUE	chr3	121676951	NA
1.65953e-09	1e-05	0.1215	0.275792	TRUE	chr5	58055936	NA
4.10951e-05	0.0026	-0.1552	-0.24269	TRUE	chr12	52597744	NA
0.000262554	0.0005	0.07466	0.160318	TRUE	chr10	81010250	NA
4.87957e-41	0.00012	-0.2099	-0.356669	TRUE	chr12	6580144	NA
1.07192e-06	4e-05	0.1779	0.480616	TRUE	chr15	58798706	NA
1.49279e-06	0.0009	0.1666	0.354016	TRUE	chr3	187841254	NA
1.25464e-69	2e-05	-0.5365	-0.786081	TRUE	chr1	67197944	NA
1.72373e-05	0.0025	-0.05165	-0.100978	TRUE	chr3	130612552	NA
0.000602381	0.0009	-0.1227	-0.241535	TRUE	chr14	20945355	NA
4.53508e-18	2e-05	-0.1746	-0.339029	TRUE	chr19	10842210	NA
6.92935e-05	0.0001	0.1217	0.305625	TRUE	chr5	156502521	NA
2.56493e-19	0.0009	1.566	4.02209	TRUE	chr16	72910782	NA
7.90541e-30	5e-07	-0.2913	-0.45874	TRUE	chr15	49754744	NA
4.09756e-67	0.0001	-0.9931	-0.778902	TRUE	chr19	54746611	NA
3.00089e-92	2e-06	0.7288	2.61782	TRUE	chr3	100240845	NA
5.12955e-05	5.12955e-05	0.2476	0.505771	TRUE	chr6	53325806	NA
3.11164e-17	1e-05	0.7199	1.7239	TRUE	chr3	195907808	NA
6.07542e-08	2e-06	0.1242	0.290969	TRUE	chr3	127487250	NA
0.000109686	0.0045	0.07336	0.158839	TRUE	chr7	157644394	NA
8.80926e-08	0.0005	-0.4298	-0.814787	TRUE	chr2	228670476	NA
1.16121e-17	1.8e-05	0.426	1.0161	TRUE	chr5	139326147	NA
1.26736e-20	5e-05	-0.3654	-0.645013	TRUE	chr22	41024650	NA
4.56032e-15	5e-07	0.1126	0.255938	TRUE	chr17	61904546	NA
3.46273e-19	3e-06	-0.3078	-0.471724	TRUE	chr12	133021330	NA
1.25122e-22	0.00036	0.2363	0.537168	TRUE	chr9	93571559	NA
1.90296e-16	0.0017	0.3157	0.660184	TRUE	chr12	94854063	NA
1.89608e-17	0.0006	-0.3417	-0.650857	TRUE	chr11	47529037	NA
1.05067e-12	4e-06	-0.4496	-0.618858	TRUE	chr16	58299570	NA
3.3326e-49	0.0001	-0.3321	-0.532638	TRUE	chr11	118574311	NA
2.83622e-06	1e-05	0.1765	0.503207	TRUE	chr5	163334786	NA
2.72349e-27	0.0023	-0.1316	-0.244383	TRUE	chr12	4398497	NA
1.82296e-21	1e-05	-0.3063	-0.54405	TRUE	chr12	121726406	NA
2.37068e-05	0.004	0.1339	0.355031	TRUE	chr1	40819094	NA
9.02963e-10	0.0001	1.005	2.10229	TRUE	chr17	14256093	NA
3.22196e-09	0.0001	0.1182	0.265618	TRUE	chr6	139960833	NA
2.02065e-07	0.0002	0.1286	0.285619	TRUE	chr2	217342063	NA
9.67682e-07	0.0004	-0.1918	-0.373879	TRUE	chr1	232903995	NA
0.00043391	0.00043391	-0.09174	-0.170362	TRUE	chr6	160159907	NA
9.04544e-05	9.04544e-05	-0.1286	-0.213267	TRUE	chr13	27835396	NA
1.07101e-05	0.0033	0.05521	0.115093	TRUE	chr21	44819763	NA
1.59761e-69	1e-05	0.5265	2.78867	TRUE	chr4	38074395	NA
1.91381e-13	0.0004	0.2383	0.539506	TRUE	chr6	106280369	NA
5.70838e-17	0.0012	0.2451	0.530061	TRUE	chr3	14419835	NA
4.32124e-11	2e-05	-0.2125	-0.328439	TRUE	chr17	78228312	NA
1.00042e-05	0.0009	0.09526	0.200907	TRUE	chr9	134461439	NA
2.45288e-05	0.0009	0.1115	0.255207	TRUE	chr14	65121102	NA
1.18666e-21	2e-05	-0.4005	-0.623346	TRUE	chr10	120322270	NA
1.65828e-10	0.0009	0.08232	0.177586	TRUE	chr3	182928723	NA
3.46719e-55	1e-06	-0.7934	-0.981931	TRUE	chr2	133016454	NA
3.43816e-05	3.43816e-05	-0.07733	-0.1415	TRUE	chr5	130824536	NA
1.21789e-64	0.0001	0.2929	0.973575	TRUE	chr14	102997017	NA
0.00111084	0.0047	-0.06036	-0.117776	TRUE	chr18	45513427	NA
0.00181022	0.0062	-0.1612	-0.31546	TRUE	chr5	102729864	NA
7.50412e-08	0.0001	0.4994	1.649	TRUE	chr8	2954809	NA
2.14244e-05	0.0002	-0.113	-0.217726	TRUE	chr15	43622265	NA
0.000115468	0.0004	0.1145	0.237947	TRUE	chr1	243428152	NA
3.73037e-08	5e-07	0.1804	0.49506	TRUE	chr3	141405708	NA
5.42192e-64	5e-05	0.8599	4.65062	TRUE	chr12	41999196	NA
0.000723443	0.0013	-0.07277	-0.134262	TRUE	chr4	57254335	NA
6.28414e-12	5e-07	0.1009	0.214248	TRUE	chr14	90766365	NA
2.09836e-05	0.002	-0.0531	-0.103914	TRUE	chr8	25092817	NA
0.000978982	0.0059	0.1486	0.301145	TRUE	chr4	140588565	NA
1.48243e-09	0.0006	0.1955	0.602651	TRUE	chr22	23062890	NA
1.1184e-05	0.0002	0.1749	0.372405	TRUE	chr22	27509377	NA
9.32365e-21	5e-07	-0.4563	-0.558507	TRUE	chr11	85867875	NA
4.16459e-30	1e-05	0.3185	1.24172	TRUE	chr6	150087519	NA
6.57285e-22	5e-07	-0.262	-0.39697	TRUE	chr15	42219960	NA
3.84268e-09	0.0001	-0.1778	-0.325046	TRUE	chr5	73729341	NA
0.00321986	0.00321986	0.05247	0.107874	TRUE	chr3	193721250	NA
1.42559e-21	5e-05	-0.5149	-0.778382	TRUE	chr20	51023641	NA
3.67313e-18	2e-06	0.3995	0.997379	TRUE	chr6	14384261	NA
3.94596e-05	0.0004	-0.07046	-0.132319	TRUE	chr17	37793815	NA
1.07651e-10	2e-05	-0.1244	-0.225771	TRUE	chr18	11917346	NA
3.69176e-82	0.00012	0.5198	1.20463	TRUE	chr1	241706032	NA
6.1823e-19	0.0002	0.147	0.353705	TRUE	chr2	12309637	NA
0.000157308	0.002	-0.2049	-0.297388	TRUE	chr12	59777269	NA
0.00015181	0.0012	0.09059	0.192827	TRUE	chr6	151821024	NA
2.18028e-08	0.0001	-0.1404	-0.237966	TRUE	chr17	76609329	NA
0.000195063	0.0044	0.1671	0.347871	TRUE	chr2	197069963	NA
4.41874e-62	5e-07	0.4316	1.60985	TRUE	chr22	45676445	NA
1.41774e-06	0.0002	0.1948	0.412756	TRUE	chr2	29238759	NA
6.52235e-65	2e-06	0.5223	2.0677	TRUE	chr16	84840036	NA
1.80742e-08	0.0004	0.1468	0.311017	TRUE	chr18	32827221	NA
2.43646e-17	0.0065	0.1974	0.44275	TRUE	chr2	224822043	NA
0.00233524	0.00233524	0.8739	1.97202	TRUE	chr10	11751932	NA
1.86946e-12	6e-05	0.07317	0.152438	TRUE	chr12	109085410	NA
3.2841e-20	1e-05	-0.3535	-0.596121	TRUE	chr7	75638421	NA
4.0894e-06	0.0003	-0.1452	-0.265205	TRUE	chr6	32998238	NA
0.000814706	0.0069	-0.1349	-0.263477	TRUE	chr15	74752573	NA
4.50914e-07	0.0002	-0.2588	-0.460908	TRUE	chr10	118224795	NA
2.13578e-09	5e-07	-0.1202	-0.211248	TRUE	chr7	133331405	NA
2.38283e-21	0.0016	-0.07871	-0.152835	TRUE	chr3	45208983	NA
1.91295e-10	1e-06	-0.1181	-0.207923	TRUE	chr11	33219101	NA
1.30436e-07	0.001	-0.2144	-0.392315	TRUE	chr9	130682471	NA
1.41345e-21	0.0001	0.3024	0.642857	TRUE	chr6	28048538	NA
1.04018e-15	0.0002	1.21	2.773	TRUE	chr12	43090667	NA
0.000130999	0.0023	-0.08729	-0.156855	TRUE	chr20	19967216	NA
1.9278e-30	0.0002	-0.1913	-0.356903	TRUE	chr6	11207687	NA
2.87672e-05	0.001	-0.3052	-0.586923	TRUE	chr12	108078950	NA
1.51498e-28	5e-07	0.3061	0.864689	TRUE	chr13	43965121	NA
8.47364e-81	6e-05	-0.5274	-0.715604	TRUE	chr3	128310794	NA
1.45685e-113	5e-07	0.2739	0.770789	TRUE	chr6	11496891	NA
1.86769e-07	1e-05	-0.1051	-0.201148	TRUE	chr15	34516995	NA
2.88371e-13	4e-05	0.2599	0.53549	TRUE	chr12	8666118	NA
4.68604e-13	2e-06	-0.2014	-0.368527	TRUE	chr14	24436047	NA
2.0431e-20	0.00011	-0.2157	-0.384492	TRUE	chr14	92997888	NA
1.37003e-12	5e-07	0.1464	0.335703	TRUE	chr2	231337960	NA
0.000291431	0.0015	0.09822	0.206171	TRUE	chr10	76950994	NA
5.35174e-05	0.0029	-0.1018	-0.19767	TRUE	chr2	86224925	NA
5.7429e-06	0.0018	-0.3456	-0.628935	TRUE	chr1	229084774	NA
1.71129e-23	5e-07	0.1311	0.30588	TRUE	chr14	74318754	NA
3.5367e-33	2e-06	-0.3815	-0.612851	TRUE	chr12	56242017	NA
1.60285e-05	0.0022	0.08975	0.180966	TRUE	chr2	96907813	NA
1.02289e-62	5e-07	0.402	0.981685	TRUE	chr9	97109966	NA
3.24134e-06	0.0043	-0.1209	-0.223269	TRUE	chr21	19157380	NA
4.86724e-06	0.00031	0.2226	0.45987	TRUE	chr6	127744832	NA
7.18921e-09	0.002	0.06064	0.132489	TRUE	chr7	151633265	NA
0.00343813	0.00343813	-0.102	-0.20059	TRUE	chr3	59320381	NA
3.44508e-36	2e-05	-0.3627	-0.642516	TRUE	chr1	161275943	NA
2.48771e-16	3e-06	-0.2359	-0.42852	TRUE	chr15	101077898	NA
0.000467005	0.000467005	0.07813	0.169829	TRUE	chr6	159420574	NA
5.71871e-24	0.0003	-0.3082	-0.40235	TRUE	chr21	48042869	NA
3.52124e-30	6e-05	-0.2846	-0.459032	TRUE	chr15	98044496	NA
0.000189218	0.0055	0.08483	0.176453	TRUE	chr2	99132215	NA
4.83249e-111	0.0001	0.3953	1.37639	TRUE	chr4	169427647	NA
6.00439e-11	1e-06	0.267	0.592741	TRUE	chr1	156163695	NA
0.0021853	0.0042	-0.08141	-0.154919	TRUE	chr4	15411889	NA
0.000644295	0.0008	0.1589	0.436059	TRUE	chr9	133030751	NA
2.97739e-17	0.0031	-0.2499	-0.401446	TRUE	chr10	60352717	NA
6.6321e-09	1e-06	-0.1088	-0.197459	TRUE	chr3	40494690	NA
2.48765e-06	8e-06	-0.1016	-0.179982	TRUE	chr16	53125819	NA
3.81226e-29	0.0026	-0.3136	-0.440759	TRUE	chr5	150505516	NA
2.22046e-13	0.0003	0.1314	0.327599	TRUE	chr9	95502571	NA
3.62545e-06	0.0003	0.07741	0.162507	TRUE	chr12	121123038	NA
0.000105752	0.0048	-0.09253	-0.179148	TRUE	chr6	89754750	NA
9.11903e-27	1e-06	-0.09186	-0.167475	TRUE	chr8	59310386	NA
2.06149e-07	0.0001	-0.4815	-0.546228	TRUE	chr2	201500631	NA
6.06837e-19	0.0001	0.4211	1.41808	TRUE	chr16	4145644	NA
1.35515e-08	0.0002	-0.1475	-0.279621	TRUE	chr1	167532596	NA
0.000857692	0.0036	0.07558	0.156205	TRUE	chr9	97401786	NA
8.88913e-06	0.003	-0.09998	-0.1779	TRUE	chr9	137826950	NA
4.78592e-89	5e-07	0.5278	3.46212	TRUE	chr10	17248524	NA
0.00268361	0.0029	-0.06336	-0.122672	TRUE	chr2	75034144	NA
3.39807e-09	0.0024	-0.1425	-0.237105	TRUE	chr10	125996180	NA
2.97782e-12	1e-05	-0.1247	-0.20818	TRUE	chr9	268740	NA
0.00010373	0.0007	0.1032	0.232905	TRUE	chr6	37835649	NA
0.000554404	0.0007	0.1094	0.231681	TRUE	chr16	56643594	NA
2.36192e-34	2e-06	-0.3817	-0.622168	TRUE	chr11	88087357	NA
2.97344e-52	0.0005	-0.4867	-0.620395	TRUE	chr19	7000401	NA
3.49758e-05	0.0052	0.1223	0.26099	TRUE	chr1	67520083	NA
0.00013123	0.0045	-0.04871	-0.0942166	TRUE	chr4	40576437	NA
3.24568e-06	0.0003	0.2352	0.48	TRUE	chr19	8759511	NA
0.000498834	0.0053	0.09848	0.20301	TRUE	chr5	14998464	NA
5.23604e-54	0.0022	-0.3168	-0.612174	TRUE	chr19	52288942	NA
9.70913e-07	1e-05	0.08388	0.181147	TRUE	chr11	65695438	NA
2.1691e-05	0.0001	-0.04809	-0.0916873	TRUE	chr5	142177366	NA
4.68289e-05	0.0034	-0.09325	-0.165484	TRUE	chr4	1129975	NA
8.8912e-06	0.0006	0.1147	0.256284	TRUE	chr8	125774978	NA
5.72937e-10	0.0004	-0.1395	-0.251578	TRUE	chr9	34124860	NA
6.76575e-35	1e-05	0.337	1.55515	TRUE	chr22	18172236	NA
5.81424e-05	0.0014	0.1054	0.255949	TRUE	chr10	129845547	NA
1.11387e-05	0.0014	0.1141	0.278055	TRUE	chr6	2846843	NA
0.000286105	0.0007	0.1206	0.252777	TRUE	chr13	41352066	NA
5.23343e-22	1e-05	-0.3383	-0.456545	TRUE	chr14	23235455	NA
5.3312e-17	1e-05	0.1516	0.367827	TRUE	chr6	153296541	NA
4.38762e-05	0.0018	-0.1943	-0.38098	TRUE	chr3	42623498	NA
5.44164e-09	0.0005	-0.2141	-0.35953	TRUE	chr2	235333954	NA
1.23575e-17	5e-07	0.2844	0.678435	TRUE	chr2	152494218	NA
9.36671e-11	2.3e-05	0.1974	0.518859	TRUE	chr3	141515136	NA
8.36298e-07	0.00011	-0.1607	-0.264527	TRUE	chr12	132092605	NA
6.96308e-20	1e-05	-0.2291	-0.371614	TRUE	chr17	53598487	NA
2.36113e-09	0.003	-0.09756	-0.179338	TRUE	chr7	36764484	NA
8.89927e-06	0.0019	0.08869	0.204827	TRUE	chr18	28783774	NA
1.39835e-256	1e-05	-2.108	-0.87669	TRUE	chr22	20378965	NA
7.12386e-164	5e-07	-0.2784	-0.430626	TRUE	chr9	138967601	NA
5.69606e-05	0.0001	-0.07727	-0.144565	TRUE	chr19	17610857	NA
2.36296e-07	0.0016	0.2393	0.593944	TRUE	chr5	57530900	NA
0.000204526	0.0012	0.07043	0.149596	TRUE	chr8	11660764	NA
1.25857e-85	0.001	-0.3512	-0.644995	TRUE	chr2	55381102	NA
0.000177939	0.0006	0.09575	0.211813	TRUE	chr5	150474388	NA
2.67425e-08	0.00015	-0.2035	-0.361456	TRUE	chr1	16292742	NA
5.83449e-31	3e-05	0.265	0.654806	TRUE	chr2	225792317	NA
2.91165e-32	0.0003	-0.3831	-0.673879	TRUE	chr10	6441591	NA
7.66457e-296	5e-07	0.616	1.96147	TRUE	chr16	84209816	NA
0.000346237	0.0049	-0.1305	-0.258672	TRUE	chr1	109634627	NA
6.86847e-08	0.0022	-0.06767	-0.131654	TRUE	chr1	160677859	NA
0.00010801	0.0003	0.1189	0.253059	TRUE	chr9	80506587	NA
1.40362e-08	0.0001	0.1309	0.276949	TRUE	chr17	37057235	NA
2.06596e-11	2e-06	0.2098	0.507008	TRUE	chr3	143143191	NA
2.87368e-41	0.0001	-0.3421	-0.584786	TRUE	chr5	171580290	NA
1.29394e-09	0.0005	-0.1453	-0.257624	TRUE	chr14	92875213	NA
0.00179271	0.0069	-0.07404	-0.141029	TRUE	chr22	21336549	NA
6.37541e-108	6e-05	-0.3917	-0.486584	TRUE	chr7	39772995	NA
4.32894e-09	0.0008	-0.2241	-0.425237	TRUE	chr22	18168776	NA
6.33001e-18	0.0013	-0.2472	-0.461625	TRUE	chr11	82828365	NA
3.55794e-17	0.0001	-0.4694	-0.719387	TRUE	chr2	61583927	NA
2.07603e-08	0.0004	0.1244	0.260524	TRUE	chr7	76009923	NA
5.46163e-13	0.0072	-0.1882	-0.323924	TRUE	chr6	52216810	NA
1.924e-14	5e-07	0.2396	0.528743	TRUE	chr1	118581636	NA
1.22483e-34	0.0003	0.1059	0.227815	TRUE	chr16	84634064	NA
3.03373e-38	1e-05	0.827	3.14748	TRUE	chr16	15498773	NA
2.87493e-19	0.0004	-0.3741	-0.674662	TRUE	chr20	47940490	NA
6.13954e-08	0.003	0.5194	1.06719	TRUE	chr10	23702068	NA
1.69547e-28	0.0002	-0.1566	-0.279893	TRUE	chr18	68087810	NA
1.94645e-37	5e-07	0.8646	2.27526	TRUE	chr17	532511	NA
1.92955e-32	0.0001	0.4085	1.66735	TRUE	chr10	90791096	NA
2.98031e-09	0.004	0.5545	14.1526	TRUE	chr20	26189859	NA
2.09548e-11	0.0002	0.1321	0.338848	TRUE	chr10	1089616	NA
0.000420626	0.0021	-0.1075	-0.197067	TRUE	chr14	78010157	NA
9.84104e-17	5e-07	-0.2145	-0.377641	TRUE	chr6	16753147	NA
3.28892e-05	0.001	-0.1649	-0.306791	TRUE	chr16	29105873	NA
5.85227e-33	6e-05	0.3774	1.10061	TRUE	chr2	127844407	NA
1.95225e-09	0.0002	-0.1675	-0.282939	TRUE	chr10	17118435	NA
0.000811295	0.0046	-0.06265	-0.117103	TRUE	chr14	77509872	NA
2.99934e-36	0.0004	-0.1488	-0.285057	TRUE	chr10	129861325	NA
8.5259e-06	0.0016	0.1032	0.210312	TRUE	chr17	9940021	NA
9.39783e-23	5e-07	-0.5209	-0.591932	TRUE	chr9	16413779	NA
5.70358e-26	5e-07	0.3793	0.925122	TRUE	chr17	80613061	NA
1.24218e-10	1e-05	0.2537	0.78218	TRUE	chr3	15562801	NA
1.80773e-106	0.0001	0.1113	0.244293	TRUE	chr1	172502479	NA
1.56127e-10	0.001	-0.3272	-0.616196	TRUE	chr15	101749641	NA
4.13792e-22	0.0003	0.1368	0.280357	TRUE	chr7	45017743	NA
1.75091e-05	0.0026	0.2275	0.467098	TRUE	chr14	68993682	NA
7.4003e-44	8e-05	0.3711	1.14998	TRUE	chr2	102698604	NA
1.32889e-19	0.0032	-0.3017	-0.577969	TRUE	chr16	12137830	NA
1.7257e-21	5e-07	-0.2642	-0.441068	TRUE	chr17	5124877	NA
0.00506854	0.00506854	0.06116	0.13427	TRUE	chr1	2065339	NA
7.9227e-10	5e-06	0.1375	0.313927	TRUE	chr16	11822066	NA
2.93919e-06	0.0002	-0.1343	-0.225904	TRUE	chr15	91135411	NA
0.000502213	0.0014	0.07922	0.1698	TRUE	chr1	68737383	NA
0.000426824	0.000426824	0.05075	0.108036	TRUE	chr14	23938578	NA
1.53215e-37	4e-06	0.5756	1.58655	TRUE	chr16	28160552	NA
0.000205078	0.0037	0.1171	0.296907	TRUE	chr5	17437494	NA
4.33509e-05	0.0001	-0.07073	-0.12825	TRUE	chr6	5657657	NA
3.40353e-24	5e-07	0.2597	0.623529	TRUE	chr11	4115487	NA
1.00537e-08	0.0002	0.2677	0.551959	TRUE	chr3	13493869	NA
1.4146e-07	0.0002	-0.1998	-0.348387	TRUE	chr4	74688772	NA
1.7659e-49	1e-06	0.3305	0.813839	TRUE	chr14	60619317	NA
2.45281e-08	0.0044	-0.0866	-0.171316	TRUE	chr7	6473703	NA
5.19714e-09	0.0005	-0.2579	-0.47627	TRUE	chr8	143449939	NA
2.09838e-05	0.0025	-0.2072	-0.388015	TRUE	chr2	61990520	NA
7.1462e-05	0.0005	0.1044	0.214176	TRUE	chr6	114085105	NA
0.000597223	0.002	-0.07649	-0.151166	TRUE	chr2	55845596	NA
9.99503e-05	0.0051	0.1286	0.264174	TRUE	chr12	121613695	NA
2.06119e-09	0.0005	0.8961	2.02029	TRUE	chr7	85349051	NA
1.63339e-33	1e-05	0.5192	2.82635	TRUE	chr9	75852207	NA
6.84387e-09	5e-05	-0.1177	-0.204874	TRUE	chr5	62028878	NA
0.00709592	0.00709592	-0.08693	-0.162032	TRUE	chr5	10633559	NA
3.48269e-17	0.0002	-0.2198	-0.411996	TRUE	chr12	102171476	NA
2.81712e-10	0.0003	-0.3884	-0.548975	TRUE	chr13	44867641	NA
2.44831e-11	0.0005	0.3787	0.798103	TRUE	chr9	79303489	NA
1.61964e-10	1e-06	-0.143	-0.252205	TRUE	chr6	16406441	NA
5.22839e-15	1e-06	0.22	0.506271	TRUE	chr6	109558471	NA
1.12048e-05	0.004	0.2669	0.541929	TRUE	chr6	14735139	NA
8.90088e-28	8e-05	-0.5307	-0.656401	TRUE	chr18	6406424	NA
9.00586e-10	0.0017	-0.4652	-0.756423	TRUE	chr1	142830115	NA
2.73124e-08	5e-05	0.1707	0.3649	TRUE	chr6	11771259	NA
8.02156e-05	0.0071	-0.1116	-0.206094	TRUE	chr4	96138183	NA
4.16828e-44	1.3e-05	-0.1994	-0.316759	TRUE	chr2	216659051	NA
1.71374e-16	4e-05	-0.1923	-0.359439	TRUE	chr5	145068869	NA
2.172e-07	2e-05	-0.2197	-0.32791	TRUE	chr6	26577186	NA
1.79673e-05	1.79673e-05	-0.1023	-0.182353	TRUE	chr2	10471666	NA
0.00124164	0.00124164	0.06237	0.129144	TRUE	chr7	56173435	NA
7.77897e-10	5e-05	-0.1345	-0.245438	TRUE	chr4	16198439	NA
1.65991e-05	0.0016	-0.1578	-0.31063	TRUE	chr3	139063119	NA
2.45298e-07	0.0011	-0.409	-0.72007	TRUE	chr7	134207507	NA
1.82635e-56	0.0002	0.4831	1.6225	TRUE	chr1	162199351	NA
2.01143e-15	5e-07	0.1657	0.359436	TRUE	chr16	81111176	NA
1.13774e-05	0.0011	-0.3019	-0.590802	TRUE	chr10	26043136	NA
0.000145296	0.0041	0.1302	0.315522	TRUE	chr11	307726	NA
0.00117928	0.0057	0.1314	0.268273	TRUE	chr20	47913922	NA
3.83679e-47	0.0002	0.6622	1.79628	TRUE	chr12	133058157	NA
5.29076e-11	0.0014	-0.3094	-0.604888	TRUE	chr20	34566411	NA
2.02498e-15	0.0004	0.4068	1.017	TRUE	chr18	77551738	NA
9.93059e-15	0.0005	-0.2729	-0.445551	TRUE	chr8	125153316	NA
3.95284e-28	5e-07	-0.1601	-0.264628	TRUE	chr9	132758778	NA
1.63143e-06	3e-05	-0.1752	-0.342187	TRUE	chr19	47874789	NA
2.62835e-12	0.0048	0.533	1.09547	TRUE	chr3	3215255	NA
0.000125799	0.000125799	0.06259	0.129895	TRUE	chr21	40202804	NA
3.84177e-07	0.0005	0.1711	0.467422	TRUE	chr8	22840092	NA
2.45339e-11	9e-05	0.3937	0.911343	TRUE	chr13	52176195	NA
1.24021e-05	0.0009	-0.1245	-0.232928	TRUE	chr2	231778776	NA
9.8122e-07	0.0001	0.1006	0.219148	TRUE	chr17	53788280	NA
3.46123e-19	2.3e-05	-0.1654	-0.281054	TRUE	chr6	158503107	NA
2.00796e-18	0.0032	0.1968	0.443743	TRUE	chr13	43295173	NA
2.17824e-19	1.2e-05	-0.2936	-0.558175	TRUE	chr9	90020991	NA
3.39187e-09	4e-06	0.2157	0.467997	TRUE	chr10	89519880	NA
3.5226e-13	6e-06	-0.1633	-0.256157	TRUE	chr4	148928801	NA
2.16476e-07	0.002	-0.09924	-0.190663	TRUE	chr17	25801010	NA
6.40082e-05	0.0005	-0.112	-0.195462	TRUE	chr2	208176487	NA
1.05991e-109	5e-07	0.2912	0.715479	TRUE	chr22	47158179	NA
0.00241911	0.0045	-0.1222	-0.224426	TRUE	chr9	129294871	NA
2.92056e-06	0.0022	-0.1148	-0.219713	TRUE	chr7	66460963	NA
3.01309e-26	0.0001	0.1938	0.440354	TRUE	chr7	154998349	NA
1.1789e-08	0.0003	0.1677	0.425797	TRUE	chr19	18315831	NA
3.13804e-07	0.0003	-0.09864	-0.179183	TRUE	chr5	169723113	NA
0.00495513	0.00495513	0.04776	0.0979692	TRUE	chr4	95441310	NA
4.25114e-05	0.0041	-0.185	-0.318417	TRUE	chr17	1727676	NA
5.60267e-11	5e-07	-0.2241	-0.37072	TRUE	chr16	88059693	NA
2.57414e-11	0.001	-0.1093	-0.207597	TRUE	chr19	33668117	NA
1.85101e-58	1.6e-05	-0.7556	-0.665727	TRUE	chr12	31226835	NA
1.13996e-11	0.0061	-0.8655	-0.839884	TRUE	chr7	102311960	NA
3.65872e-12	0.0001	0.3761	2.58666	TRUE	chr1	62107021	NA
4.11755e-18	1e-05	0.3085	0.694976	TRUE	chr5	16627355	NA
6.54343e-178	0.0001	0.5317	1.57029	TRUE	chr4	47487840	NA
3.399e-09	2e-05	-0.1301	-0.236331	TRUE	chr7	102539438	NA
8.36259e-07	0.0004	-0.136	-0.220779	TRUE	chr1	181094070	NA
2.93205e-18	0.0007	1.517	3.12429	TRUE	chr7	95951576	NA
5.40887e-33	5e-07	0.3575	1.18104	TRUE	chr1	24053674	NA
0.000575672	0.0063	0.1607	0.330761	TRUE	chr19	11691837	NA
3.97521e-07	0.0021	0.245	0.496857	TRUE	chr11	27527917	NA
3.24287e-05	0.0006	-0.1133	-0.21581	TRUE	chr6	11367261	NA
4.12448e-05	0.0005	0.1425	0.294635	TRUE	chr1	20930228	NA
1.49664e-42	8e-05	-0.1947	-0.317101	TRUE	chr11	30347927	NA
2.98618e-09	0.0001	-0.1944	-0.294322	TRUE	chr22	43358088	NA
1.46041e-15	0.0001	0.4024	0.87109	TRUE	chr20	50743818	NA
1.3051e-05	0.0015	-0.0574	-0.110704	TRUE	chr1	234659244	NA
5.09885e-08	0.0002	0.4571	1.04888	TRUE	chr10	80338908	NA
1.12043e-32	3e-06	0.3095	0.93646	TRUE	chr10	49842655	NA
4.98625e-06	9e-05	-0.1182	-0.223864	TRUE	chr17	74712310	NA
3.02603e-11	0.0002	-0.3215	-0.588828	TRUE	chr18	21718805	NA
6.13513e-20	0.0004	-0.242	-0.383518	TRUE	chr10	73606261	NA
3.48727e-08	5e-07	-0.121	-0.212281	TRUE	chr9	71797578	NA
2.10751e-05	0.0028	-0.1083	-0.207273	TRUE	chr1	160317619	NA
4.20571e-10	0.0002	0.2161	0.512875	TRUE	chr6	33343232	NA
5.92245e-08	0.0003	0.6374	1.31572	TRUE	chr5	148187480	NA
4.26969e-08	0.0019	0.06389	0.142152	TRUE	chr16	11837871	NA
2.35081e-05	0.0021	-0.1692	-0.312465	TRUE	chr2	9878546	NA
6.22896e-34	0.0003	0.5346	1.54286	TRUE	chr13	111174148	NA
3.63429e-31	5e-07	-0.4115	-0.657874	TRUE	chr3	7649819	NA
1.16218e-28	5e-07	0.3037	0.787297	TRUE	chr2	217350091	NA
9.93733e-115	3e-06	-0.5952	-0.677518	TRUE	chr17	10031183	NA
0.00195462	0.0048	0.04789	0.103669	TRUE	chr17	1266788	NA
1.31162e-10	0.0004	-0.07814	-0.151288	TRUE	chr2	20101229	NA
8.82972e-13	0.0001	-0.1317	-0.233511	TRUE	chr5	151054137	NA
3.53358e-32	0.0042	-0.0626	-0.114129	TRUE	chr18	13567414	NA
1.36984e-07	0.0001	-0.143	-0.235779	TRUE	chr18	72146816	NA
0.00064626	0.0016	-0.07671	-0.145422	TRUE	chr1	26601385	NA
2.929e-101	1e-05	-0.3829	-0.69745	TRUE	chr16	74402025	NA
8.83689e-09	3e-05	0.171	0.352577	TRUE	chr11	93230759	NA
1.65772e-07	0.0039	-0.1849	-0.362905	TRUE	chr2	38376029	NA
0.00176317	0.0025	0.221	0.44755	TRUE	chr19	47485409	NA
2.04475e-18	0.0006	0.2343	0.797074	TRUE	chr22	18156395	NA
0.000301259	0.0028	0.1088	0.246265	TRUE	chr4	178214726	NA
6.50979e-16	5e-07	-0.143	-0.240134	TRUE	chr18	29666127	NA
5.68727e-20	1e-05	-0.2791	-0.449436	TRUE	chr10	12312425	NA
5.78899e-247	5e-07	0.2461	0.771111	TRUE	chr1	242011344	NA
1.37076e-19	5e-07	0.1961	0.448229	TRUE	chr2	69390618	NA
1.47074e-58	3e-06	-0.2192	-0.357878	TRUE	chr2	121955160	NA
7.8672e-05	0.0012	0.07154	0.150294	TRUE	chr3	122031859	NA
3.63159e-24	0.0002	-0.3581	-0.558223	TRUE	chr20	4707861	NA
2.98712e-20	0.0002	-0.2106	-0.395122	TRUE	chr19	55909500	NA
5.44572e-26	5e-07	0.3717	0.900654	TRUE	chr20	61371222	NA
5.95797e-11	0.0008	0.2755	0.613791	TRUE	chr12	10313358	NA
7.49909e-126	1e-05	-0.366	-0.569207	TRUE	chr11	2502582	NA
1.9772e-28	0.0069	0.1875	0.489301	TRUE	chr18	74768999	NA
1.12441e-08	0.0051	-0.09212	-0.172026	TRUE	chr10	114206837	NA
9.7069e-09	0.0002	-0.2907	-0.52663	TRUE	chr19	15055235	NA
2.68681e-05	0.0012	-0.1139	-0.204856	TRUE	chr3	81540832	NA
5.31329e-29	8e-06	0.5663	1.59566	TRUE	chr8	16281511	NA
7.53905e-16	0.0023	0.05619	0.11355	TRUE	chr19	47892964	NA
0.00626152	0.0071	0.07027	0.143174	TRUE	chr15	33200867	NA
8.07792e-05	0.0021	-0.09758	-0.18569	TRUE	chr15	67401746	NA
7.07348e-28	0.0001	1.401	5.10104	TRUE	chr5	115277077	NA
1.32449e-35	5e-07	-0.7839	-0.883268	TRUE	chr17	76649151	NA
2.09503e-15	3e-05	-0.2573	-0.43833	TRUE	chr13	46689216	NA
0.000140287	0.0022	-0.1723	-0.332947	TRUE	chr2	119704071	NA
9.42097e-10	5e-07	-0.1474	-0.248986	TRUE	chr6	52459940	NA
6.16506e-06	0.0026	0.2085	0.432617	TRUE	chr12	122087129	NA
7.29727e-11	5e-07	-0.1476	-0.266908	TRUE	chr5	150157947	NA
7.80359e-12	6e-05	-0.1247	-0.22714	TRUE	chr10	6516091	NA
8.58902e-13	0.0013	0.1542	0.342895	TRUE	chr12	8125564	NA
4.58168e-14	0.0003	0.1054	0.220571	TRUE	chr12	31899470	NA
2.05811e-10	3e-05	-0.1289	-0.239369	TRUE	chr10	125941181	NA
1.63791e-08	0.0013	0.2679	1.06691	TRUE	chr9	74921883	NA
1.59243e-13	0.0001	-0.1	-0.17452	TRUE	chr6	12050231	NA
7.03538e-09	0.0003	0.1224	0.277488	TRUE	chr1	235090408	NA
7.20494e-38	5e-05	-0.3237	-0.531527	TRUE	chr10	95231444	NA
1.01435e-10	0.0002	-0.1376	-0.247482	TRUE	chr20	19717667	NA
4.47288e-05	0.0002	-0.05345	-0.0993494	TRUE	chr6	151701041	NA
0.00552245	0.00552245	-0.09359	-0.169088	TRUE	chr5	169831642	NA
3.17513e-05	0.0027	0.4904	1.04887	TRUE	chr17	18259598	NA
8.39209e-05	8.39209e-05	-0.08178	-0.151585	TRUE	chr19	10849194	NA
0.00218096	0.0062	0.07152	0.152935	TRUE	chr10	20417403	NA
1.46e-26	3e-06	0.4614	2.04385	TRUE	chr5	21807625	NA
3.74661e-09	0.0001	0.136	0.28692	TRUE	chr2	196398967	NA
1.1053e-13	0.0005	0.1689	0.349943	TRUE	chr16	31044683	NA
3.27702e-07	9e-06	-0.2173	-0.342474	TRUE	chr9	71782869	NA
0.00419271	0.00419271	-0.0843	-0.158608	TRUE	chr16	29161645	NA
2.45744e-15	2e-06	-0.2648	-0.400605	TRUE	chr6	13454603	NA
5.4023e-08	9e-05	-0.1526	-0.270088	TRUE	chr18	74286328	NA
2.43815e-13	0.0009	-0.2673	-0.510602	TRUE	chr10	120489394	NA
0.00125341	0.0047	-0.08031	-0.153117	TRUE	chr19	58986799	NA
8.10242e-16	5e-07	-0.4327	-0.53785	TRUE	chr14	23218022	NA
0.0010876	0.0042	0.1081	0.225726	TRUE	chr14	54915331	NA
2.57033e-14	2e-05	-0.1882	-0.312106	TRUE	chr5	139936239	APBB3
1.10014e-91	0.00011	0.2072	0.482421	TRUE	chr6	2990373	NA
4.92104e-15	5e-07	0.1639	0.381074	TRUE	chr19	45543787	NA
7.35208e-23	5e-07	0.417	1.602	TRUE	chr1	185409061	NA
4.3319e-06	3e-05	0.1194	0.251395	TRUE	chr20	5928924	NA
0.000985477	0.0029	-0.1873	-0.307049	TRUE	chr20	56826934	NA
6.94478e-05	6.94478e-05	0.1083	0.257612	TRUE	chr1	120133323	NA
1.01981e-07	0.0002	0.11	0.241705	TRUE	chr11	73498933	NA
2.9159e-06	0.0023	0.1316	0.290412	TRUE	chr19	17133714	NA
7.31267e-17	2e-06	-0.4673	-0.74768	TRUE	chr4	9897342	NA
2.66787e-68	1e-05	-0.5117	-0.644865	TRUE	chr12	57724941	NA
7.16858e-64	0.0003	-0.7613	-0.697161	TRUE	chr16	4471291	NA
1.49339e-20	0.0001	0.251	0.680586	TRUE	chr8	125803141	NA
0.00193857	0.0034	0.1158	0.233774	TRUE	chr12	121136119	NA
7.53889e-08	0.0012	-0.09086	-0.171596	TRUE	chr12	54954696	NA
6.21781e-12	0.0008	0.3973	1.38167	TRUE	chr2	133013144	NA
2.75289e-52	0.0016	0.6496	2.44302	TRUE	chr11	7613562	NA
3.01683e-05	0.0002	0.108	0.245232	TRUE	chr7	77086107	NA
1.50732e-29	0.0001	-0.3924	-0.606961	TRUE	chr3	57968226	NA
0.000774962	0.0055	-0.09453	-0.184629	TRUE	chr19	18513594	NA
2.17525e-05	0.0002	0.5412	1.10325	TRUE	chr1	25435524	NA
2.30449e-17	0.0002	0.1526	0.363636	TRUE	chr10	32266642	NA
2.83224e-14	2e-05	-0.2594	-0.383444	TRUE	chr2	75052479	NA
5.08056e-09	0.0016	0.2456	0.501634	TRUE	chr2	225751293	NA
2.81717e-11	0.0006	-0.0991	-0.189122	TRUE	chr19	41255889	NA
4.92263e-19	1.2e-05	0.7182	1.96256	TRUE	chr3	72504422	NA
0.000542926	0.0067	0.05444	0.111455	TRUE	chr4	57845740	NA
1.09697e-11	0.0001	-0.1008	-0.191635	TRUE	chr6	13272671	NA
4.50679e-13	0.0004	-0.385	-0.682019	TRUE	chr12	13350665	NA
3.16828e-11	0.0014	0.1976	0.625316	TRUE	chr4	84241375	NA
0.000389271	0.0023	0.03933	0.0810093	TRUE	chr5	82768017	NA
2.01122e-05	0.0006	0.2905	0.605524	TRUE	chr17	48718344	NA
3.89994e-49	0.0006	-0.1979	-0.368872	TRUE	chr6	170616103	NA
6.27772e-20	0.0008	0.316	1.44921	TRUE	chr16	84845034	NA
1.35169e-19	2e-05	-0.1711	-0.266719	TRUE	chr17	62251998	NA
2.79775e-07	5e-07	0.1019	0.230075	TRUE	chr1	65521168	NA
0.00180412	0.0057	-0.1085	-0.210271	TRUE	chr7	2278103	NA
8.34748e-22	1e-05	0.2507	0.548218	TRUE	chr6	2727012	NA
2.26053e-25	2e-05	-0.4158	-0.589369	TRUE	chr6	24750409	NA
3.78834e-64	0.0004	-0.378	-0.595276	TRUE	chr6	149569815	NA
1.17896e-39	0.0007	-0.4339	-0.658922	TRUE	chr10	12086412	NA
1.04598e-139	2e-06	0.7921	2.45917	TRUE	chr5	56032619	NA
4.49183e-60	9e-06	0.6962	2.42072	TRUE	chr20	39091892	NA
4.33568e-26	3e-05	-0.6	-0.833333	TRUE	chr18	19882765	NA
1.58093e-07	3e-05	-0.1944	-0.354745	TRUE	chr8	18987347	NA
1.85199e-06	4e-05	0.1245	0.273656	TRUE	chr5	101654771	NA
1.51202e-06	0.0006	-0.09453	-0.180229	TRUE	chr1	12210686	NA
1.19776e-25	2e-05	-0.159	-0.290942	TRUE	chr9	110513805	NA
1.04768e-83	0.0005	0.3573	0.782095	TRUE	chr2	86263941	NA
8.66533e-22	0.0001	0.6402	2.59769	TRUE	chr10	3935964	NA
2.38407e-06	0.003	0.1456	0.308213	TRUE	chr10	64252883	NA
1.15487e-24	4e-05	-0.4647	-0.751334	TRUE	chr8	65776138	NA
8.97769e-14	6e-06	-1.2	-0.860215	TRUE	chr1	17792735	NA
9.12264e-22	5e-07	0.3282	0.973598	TRUE	chr22	21222458	NA
1.09861e-15	7e-05	-0.1914	-0.317413	TRUE	chr10	78164512	NA
8.3711e-06	0.0013	0.2191	0.526999	TRUE	chr12	78851869	NA
1.25825e-06	0.0003	0.1218	0.251861	TRUE	chr2	202110867	NA
6.11382e-20	0.0001	0.1242	0.314909	TRUE	chr17	76878941	NA
3.58401e-29	1e-05	0.7987	8.72419	TRUE	chr16	79197713	NA
3.82413e-29	5e-07	0.2671	0.624284	TRUE	chr11	64153558	NA
0.000165225	0.0007	0.05545	0.113209	TRUE	chr12	321817	NA
2.92586e-97	0.0006	-0.5866	-0.658361	TRUE	chr6	3356481	NA
3.14023e-11	4e-06	0.1818	0.390212	TRUE	chr10	98508321	NA
1.60658e-05	0.0004	-0.08286	-0.149297	TRUE	chr2	37891889	NA
0.000267422	0.000267422	-0.06268	-0.118937	TRUE	chr6	6395922	NA
6.13999e-58	5e-06	-0.4018	-0.479189	TRUE	chr17	62258572	NA
0.000330736	0.0072	-0.09631	-0.183622	TRUE	chr2	218929731	NA
4.76908e-45	5e-07	-0.4833	-0.619615	TRUE	chr7	157067695	NA
2.55837e-24	5e-07	0.5754	7.17904	TRUE	chr5	40397378	NA
0.000555992	0.0013	0.1056	0.226537	TRUE	chr3	186710341	NA
2.63502e-14	5e-05	0.654	1.39759	TRUE	chr3	73862364	NA
1.07294e-15	0.0008	0.315	1.51442	TRUE	chr7	105456869	NA
1.00823e-13	0.0002	-0.2743	-0.479965	TRUE	chr3	108012337	NA
7.05354e-05	0.0022	0.1099	0.224928	TRUE	chr10	75911276	NA
2.04678e-36	0.0005	-0.5723	-0.82109	TRUE	chr4	129879672	NA
0.000127873	0.005	-0.2483	-0.463246	TRUE	chr15	70315527	NA
9.52064499536082e-321	5e-07	-0.8376	-0.853823	TRUE	chr20	810707	NA
9.99011e-06	0.0006	-0.1296	-0.220972	TRUE	chr2	64450355	NA
4.86962e-28	3e-05	0.1848	0.518737	TRUE	chr22	50839014	NA
2.44385e-07	1.2e-05	0.1466	0.346122	TRUE	chr16	29656210	NA
0.00133201	0.0029	0.08345	0.17537	TRUE	chr3	129335172	NA
0.000766669	0.0011	-0.08071	-0.149879	TRUE	chr4	70624764	NA
6.96267e-71	5e-06	-0.5263	-0.609849	TRUE	chr12	125077567	NA
0.000195652	0.0036	0.3767	0.785201	TRUE	chr21	36367120	NA
7.2825e-12	0.0042	-0.2667	-0.37119	TRUE	chr11	78647012	NA
3.53032e-51	0.0001	0.2635	0.668782	TRUE	chr17	72783385	NA
7.94135e-15	0.0001	0.1756	0.385341	TRUE	chr6	7255835	NA
0.000499841	0.0023	-0.05898	-0.110449	TRUE	chr3	69142164	NA
0.000375541	0.0055	-0.09751	-0.192517	TRUE	chr17	29821066	NA
0.000588134	0.0041	-0.07485	-0.143942	TRUE	chr6	84571405	NA
1.80993e-09	4e-05	-0.09146	-0.164644	TRUE	chr4	86646722	NA
4.27393e-10	9e-06	0.1236	0.278378	TRUE	chr9	137029427	NA
8.33891e-22	5e-07	0.1278	0.294233	TRUE	chr21	15756048	NA
0.00157675	0.0038	0.05431	0.117529	TRUE	chr1	111992095	NA
6.16881e-07	0.0006	-0.09352	-0.182123	TRUE	chr2	202023160	NA
2.42251e-43	0.0003	-0.206	-0.342193	TRUE	chr20	5037995	NA
0.00080717	0.0053	-0.06434	-0.116032	TRUE	chr4	71810335	NA
5.24626e-06	0.0014	-0.09889	-0.188721	TRUE	chr16	88078469	NA
5.91138e-16	0.001	0.669	1.5134	TRUE	chr10	120291069	NA
7.99258e-13	1e-05	-0.1373	-0.251696	TRUE	chr7	128580048	NA
8.52913e-05	0.0013	-0.218	-0.429557	TRUE	chr4	119513576	NA
9.1086e-07	0.0005	-0.06658	-0.126218	TRUE	chr10	129678674	NA
1.95222e-24	0.0002	-0.1561	-0.296768	TRUE	chr4	107236868	MGC16169
2.00777e-06	0.0001	0.08244	0.174995	TRUE	chr10	12096126	NA
4.31804e-13	0.0011	0.09453	0.195755	TRUE	chr6	5724156	NA
2.41128e-20	0.0001	0.3282	1.43069	TRUE	chr11	66104057	NA
2.88882e-05	0.0001	0.06644	0.142148	TRUE	chr17	1014741	NA
0.000152706	0.0021	0.1132	0.23603	TRUE	chr17	72564128	NA
3.55268e-05	0.0029	-0.4116	-0.643125	TRUE	chr4	49310170	NA
2.1024e-06	0.0017	0.121	0.253935	TRUE	chr3	140937223	NA
0.00030612	0.0043	0.0724	0.158199	TRUE	chr7	103848133	NA
6.47703e-09	0.0007	0.2202	0.656041	TRUE	chr12	108054624	NA
2.4565e-18	3e-05	-0.2537	-0.439688	TRUE	chr10	31275367	NA
9.10976e-76	0.0001	0.3836	1.18249	TRUE	chr14	100532472	NA
6.07799e-06	0.0001	0.1108	0.249746	TRUE	chr17	78180618	NA
2.41451e-06	1.4e-05	0.09568	0.211705	TRUE	chr9	124044995	NA
1.95766e-05	0.0001	-0.0989	-0.177558	TRUE	chr2	28582597	NA
5.7942e-10	0.0002	-0.3791	-0.702037	TRUE	chr5	79925305	NA
5.90125e-05	0.0001	-0.09079	-0.164029	TRUE	chr8	105372984	NA
0.000155553	0.0005	0.06626	0.142372	TRUE	chr6	41888827	NA
5.88201e-09	0.001	-0.175	-0.333969	TRUE	chr5	90349013	NA
6.54739e-06	0.001	0.08167	0.173287	TRUE	chr18	13048796	NA
2.35079e-09	1e-06	0.2398	0.552471	TRUE	chr9	88709573	NA
5.70412e-134	0.0001	-0.2162	-0.335975	TRUE	chr8	97657415	NA
1.08921e-63	5e-07	0.3369	1.01171	TRUE	chr1	13920193	NA
4.51866e-08	0.0008	-0.2647	-0.452866	TRUE	chr11	11391961	NA
1.06825e-70	8e-05	-0.2577	-0.379529	TRUE	chr18	74277674	NA
0.00105039	0.0011	0.09988	0.242722	TRUE	chr11	63655122	NA
2.315e-15	0.0003	-0.2691	-0.518497	TRUE	chr9	130282170	NA
0.00122263	0.004	0.1637	0.47074	TRUE	chr1	27602469	NA
9.2057e-22	1e-06	-0.123	-0.209184	TRUE	chr14	61569842	NA
1.94508e-66	5e-07	0.5221	2.33132	TRUE	chr1	184756235	NA
1.14758e-10	0.0017	-0.2334	-0.416414	TRUE	chr7	66101330	NA
1.35294e-16	0.0001	0.2139	0.506152	TRUE	chr19	47123254	NA
9.92455e-06	0.0006	-0.1307	-0.252317	TRUE	chr2	219252630	NA
1.02313e-14	0.0002	0.1204	0.276242	TRUE	chr1	90281199	NA
0.000122514	0.0021	0.09085	0.193627	TRUE	chr2	111790804	NA
1.05088e-24	5e-07	-0.1795	-0.297185	TRUE	chr14	62356724	NA
0.00032721	0.0059	-0.1782	-0.352174	TRUE	chr19	54887393	NA
0.00261073	0.00261073	-0.07482	-0.140375	TRUE	chr10	32428322	NA
5.12669e-10	0.0027	0.3186	1.11711	TRUE	chr3	131674718	NA
2.37404e-76	0.0002	-0.634	-0.886094	TRUE	chr20	51026497	NA
1.78077e-36	0.0002	0.5068	3.16948	TRUE	chr12	795257	NA
3.51815e-08	0.0003	-0.07467	-0.137641	TRUE	chr14	35099099	NA
7.39782e-06	0.0033	-0.0744	-0.142392	TRUE	chr10	73138304	NA
0.00051072	0.0025	-0.1407	-0.277241	TRUE	chr16	21629596	NA
4.25926e-05	0.0056	0.08545	0.17405	TRUE	chr4	40623613	NA
1.78695e-05	0.0007	-0.2532	-0.459528	TRUE	chr2	99767922	NA
4.17159e-33	0.0001	0.2929	0.735006	TRUE	chr22	47250604	NA
4.23292e-20	0.0001	-0.3854	-0.523286	TRUE	chr10	63725942	NA
2.11568e-11	1.6e-05	-0.1619	-0.288592	TRUE	chr6	157957615	NA
4.87307e-05	0.002	-0.06361	-0.114406	TRUE	chr1	179852552	NA
7.51199e-07	8e-05	0.122	0.26728	TRUE	chr13	33696862	NA
2.29797e-19	0.0002	0.194	0.440859	TRUE	chr4	14857805	NA
2.1897e-08	0.0046	-0.07583	-0.137748	TRUE	chr7	134833214	NA
1.5871e-14	0.0001	-0.3377	-0.658927	TRUE	chr11	59581853	NA
1.66754e-27	1e-05	-0.244	-0.371668	TRUE	chr17	46993667	NA
2.75029e-05	0.0001	0.186	0.457677	TRUE	chr18	48333203	NA
1.525e-55	0.0011	-0.4488	-0.769152	TRUE	chr7	76074845	NA
6.29535e-12	0.0001	0.2369	0.508587	TRUE	chr3	97629199	NA
9.16537e-128	1.7e-05	0.5802	2.96172	TRUE	chr19	42308287	NA
3.09141e-11	0.0004	-0.2195	-0.414151	TRUE	chr18	47882559	NA
2.01949e-10	0.0002	0.235	0.542913	TRUE	chr12	132304059	NA
4.75365e-07	0.0062	0.1429	0.29196	TRUE	chr15	40625959	NA
1.04915e-191	5e-07	-0.2437	-0.386212	TRUE	chr4	4250133	NA
2.63971e-05	9e-05	0.1272	0.273079	TRUE	chr5	53987367	NA
3.55888e-06	4e-05	0.08514	0.179129	TRUE	chr1	15585363	NA
3.24019e-14	0.0002	0.3717	1.16393	TRUE	chr6	37793741	NA
0.000212353	0.0016	-0.07724	-0.146844	TRUE	chr18	43904534	NA
2.96272e-05	0.0001	0.1438	0.29896	TRUE	chr9	140541542	NA
9.96595e-08	0.0066	-0.1007	-0.196872	TRUE	chr3	122135242	NA
2.31076e-92	5e-07	-0.5639	-0.811367	TRUE	chr20	61360088	NA
0.00171425	0.0045	-0.1488	-0.294653	TRUE	chr2	45992719	NA
8.07772e-12	6e-05	-0.2796	-0.526058	TRUE	chr16	84808622	NA
0.000697864	0.000697864	0.08852	0.196667	TRUE	chr11	32054055	NA
2.01274e-05	0.0022	-0.1225	-0.238327	TRUE	chr9	124132880	NA
2.27404e-15	1e-05	0.2256	0.538296	TRUE	chr11	75961957	NA
0.00152252	0.003	0.07995	0.166997	TRUE	chr10	5987130	NA
6.63272e-08	0.0016	0.1656	0.365079	TRUE	chr19	7243084	NA
6.30246e-13	4e-06	0.1482	0.323193	TRUE	chr14	56579873	NA
6.03122e-42	0.0014	0.5008	6.29541	TRUE	chr12	12970396	NA
1.73197e-301	0.0028	-0.3965	-0.633387	TRUE	chr22	50980985	NA
0.00250446	0.0033	0.1225	0.303293	TRUE	chr21	39724571	NA
6.92232e-05	0.0008	0.07805	0.162706	TRUE	chr14	102342746	NA
1.62639e-115	0.0008	-0.4782	-0.698612	TRUE	chr9	126959681	NA
3.76922e-23	0.0003	-0.3368	-0.548981	TRUE	chr8	64059378	NA
0.000485173	0.0017	-0.05912	-0.111758	TRUE	chr7	27779765	NA
1.43199e-05	0.0004	0.1694	0.350979	TRUE	chr19	53238414	NA
2.0708e-19	5e-07	0.2083	0.54823	TRUE	chr21	30610621	NA
5.42682e-09	5e-06	0.1465	0.316586	TRUE	chr2	114635685	NA
0.000772066	0.0062	-0.1988	-0.389422	TRUE	chr5	171279499	NA
0.00342211	0.0059	0.2441	0.495031	TRUE	chr9	129153510	NA
4.33754e-15	0.0001	-0.2365	-0.433945	TRUE	chr18	55317194	NA
2.23348e-79	5e-07	-0.5031	-0.552857	TRUE	chr14	75409043	NA
2.28885e-37	0.0043	-0.1613	-0.301777	TRUE	chr17	25859065	NA
1.05653e-05	0.0011	-0.2031	-0.387966	TRUE	chr22	18139017	NA
2.86329e-05	0.001	-0.07629	-0.147563	TRUE	chr12	92518554	NA
3.79477e-38	2e-05	-0.2194	-0.379913	TRUE	chr21	36881431	NA
1.9778e-05	0.0013	0.09888	0.2083	TRUE	chr12	12037081	NA
2.52361e-57	1e-05	0.344	0.769489	TRUE	chr12	53834943	NA
9.61746e-05	0.0014	0.111	0.239586	TRUE	chr6	24659172	NA
0.0036527	0.0046	-0.06741	-0.130893	TRUE	chr10	64470675	NA
1.18923e-08	1.5e-05	-0.2672	-0.484058	TRUE	chr15	90427941	NA
3.78366e-05	0.0007	0.1328	0.269836	TRUE	chr1	145508455	NA
8.65512e-06	0.0054	0.101	0.210241	TRUE	chr2	118817337	NA
1.06008e-21	0.0011	0.2893	0.596802	TRUE	chr6	26241353	NA
0.0045946	0.0045946	-0.03599	-0.0694788	TRUE	chr12	94070455	NA
2.12957e-06	3e-05	0.2883	0.968262	TRUE	chr19	43846062	NA
8.97048e-28	0.0006	0.1491	0.332627	TRUE	chr14	91488751	NA
7.63348e-11	5e-07	0.2281	0.608591	TRUE	chr12	42326092	NA
1.47046e-10	0.0011	-0.2732	-0.382365	TRUE	chr15	39705721	NA
1.14389e-25	1.2e-05	0.422	1.10616	TRUE	chr11	9653461	NA
0.000150717	0.0062	0.1334	0.273193	TRUE	chr4	140661422	NA
3.2987e-09	0.0003	0.1028	0.209475	TRUE	chr1	207999489	NA
0.00249002	0.00249002	0.054	0.111697	TRUE	chr6	15067276	NA
4.04496e-32	2e-06	-0.4019	-0.685251	TRUE	chr9	110275852	NA
1.59098e-09	0.0001	0.1051	0.239571	TRUE	chr15	85547816	NA
6.41047e-23	0.0002	-0.1917	-0.322999	TRUE	chr1	2178206	NA
3.34691e-31	0.0068	0.3397	0.992985	TRUE	chr1	3759784	NA
1.32495e-21	0.0017	-0.3619	-0.529481	TRUE	chr15	52392888	NA
2.92214e-07	0.0003	-0.1749	-0.284159	TRUE	chr18	10140629	NA
5.60984e-09	5e-05	0.2261	0.613818	TRUE	chr7	43821852	NA
0.00249241	0.00249241	-0.06234	-0.118743	TRUE	chr12	54758960	NA
3.33281e-09	8e-05	0.2205	0.4647	TRUE	chr8	144272886	NA
1.63701e-39	2e-05	0.5468	1.587	TRUE	chr4	3047537	NA
1.61924e-60	0.002	-0.2782	-0.509991	TRUE	chr11	9182219	NA
7.58031e-31	0.0003	0.1239	0.263505	TRUE	chr14	56559929	NA
1.58213e-08	3e-05	-0.09298	-0.172185	TRUE	chr6	158640854	NA
6.30451e-06	0.003	0.0792	0.161435	TRUE	chr1	45285048	NA
4.58317e-14	1e-05	-0.5038	-0.825225	TRUE	chr2	241551701	NA
1.23102e-23	1e-05	-0.2507	-0.377845	TRUE	chr2	7382963	NA
0.00311944	0.0043	0.1077	0.219594	TRUE	chr19	863500	NA
4.83044e-12	5e-07	0.1778	0.389059	TRUE	chr16	89831558	NA
3.57617e-20	5e-07	0.4004	0.920037	TRUE	chr2	96823872	NA
4.85229e-21	0.0001	0.492	1.08168	TRUE	chr21	33744146	NA
2.07995e-16	4e-06	-0.1544	-0.272792	TRUE	chr11	33086078	NA
3.67723e-05	0.0001	0.06552	0.136245	TRUE	chr17	64462560	NA
5.14061e-16	0.0001	0.2453	0.556488	TRUE	chr10	4077264	NA
4.16657e-19	0.0002	-0.1571	-0.247792	TRUE	chr6	26458265	NA
2.54328e-36	0.0001	0.4854	4.30701	TRUE	chr3	185017049	NA
0.00267112	0.0066	-0.1527	-0.302376	TRUE	chr1	117057927	NA
3.74608e-05	0.007	-0.08955	-0.165374	TRUE	chr6	148970403	NA
0.0026508	0.0052	-0.08809	-0.161485	TRUE	chr6	155739768	NA
4.76725e-51	0.0001	-0.4179	-0.584476	TRUE	chr16	58732855	NA
4.73349e-06	0.0004	-0.1211	-0.229573	TRUE	chr2	196523390	NA
9.52064499536082e-321	5e-07	-0.5131	-0.815739	TRUE	chr2	179395760	NA
0.00373382	0.0069	-0.06111	-0.114653	TRUE	chr6	144987322	NA
7.13702e-05	7.13702e-05	0.1648	0.334416	TRUE	chr3	9834728	NA
4.70276e-17	0.0001	0.2989	0.623683	TRUE	chr9	134473271	NA
3.80071e-20	0.0007	0.3249	0.923405	TRUE	chr3	193207380	NA
3.40522e-21	2e-05	-0.3286	-0.534309	TRUE	chr11	62194100	NA
0.00624028	0.00624028	-0.09051	-0.168862	TRUE	chr8	117335223	NA
2.70953e-261	0.0001	-0.4003	-0.645645	TRUE	chr14	62036334	NA
2.10796e-07	0.0023	-0.123	-0.231857	TRUE	chr1	185490078	NA
2.24793e-09	0.0005	0.2832	1.16952	TRUE	chr12	95521094	NA
1.46348e-168	0.0001	-0.2846	-0.399439	TRUE	chr14	100841008	WARS
1.15334e-19	1e-05	-0.2744	-0.473512	TRUE	chr16	72224335	NA
2.53354e-12	1e-05	-0.224	-0.355274	TRUE	chr15	51200033	NA
3.28577e-05	0.0017	0.1783	0.371768	TRUE	chr17	4823699	NA
0.000250332	0.0046	0.1156	0.283542	TRUE	chr22	17709771	NA
8.08412e-55	5e-07	-0.3538	-0.539741	TRUE	chr6	36702843	NA
0.000179265	0.0027	-0.1089	-0.203361	TRUE	chr11	121774705	NA
1.77797e-13	0.0005	-0.2161	-0.402796	TRUE	chr15	52733250	NA
3.12191e-16	2e-05	-0.1564	-0.271764	TRUE	chr7	6462845	NA
1.76515e-07	1.2e-05	-0.1224	-0.215114	TRUE	chr5	169911620	NA
2.52248e-05	0.0007	-0.2783	-0.545686	TRUE	chr10	23933327	NA
9.52064499536082e-321	5e-07	0.7977	4.67037	TRUE	chr3	187491497	NA
1.84002e-05	0.002	0.2054	0.420686	TRUE	chr1	36627111	NA
1.08517e-28	0.0003	0.7431	1.76111	TRUE	chr13	51467564	NA
1.76097e-09	0.0001	-0.2004	-0.376692	TRUE	chr19	41682274	NA
0.000475809	0.005	-0.1528	-0.299314	TRUE	chr17	19779925	NA
5.97946e-06	0.0012	0.1612	0.335205	TRUE	chr4	157818667	NA
3.36747e-70	1.4e-05	-0.2303	-0.379095	TRUE	chr4	120376030	NA
7.10149e-12	8e-05	-0.2245	-0.379544	TRUE	chr17	66576490	NA
1.22578e-268	4e-06	0.3692	1.53482	TRUE	chr20	4062886	NA
1.17331e-07	0.0011	-0.2725	-0.520038	TRUE	chr8	183000	NA
5.02487e-10	0.0002	0.1076	0.237423	TRUE	chr20	35638086	NA
5.00198e-05	0.0023	0.06754	0.150927	TRUE	chr2	68593444	NA
7.09024e-10	0.0002	-0.09499	-0.178051	TRUE	chr5	150144023	NA
5.8362e-41	0.0004	0.4072	3.28652	TRUE	chr3	121267733	NA
2.92157e-09	1.8e-05	-0.1248	-0.22246	TRUE	chr1	40402527	NA
0.00200159	0.0055	0.1178	0.2381	TRUE	chr3	186759539	NA
1.93281e-13	0.0001	-0.1331	-0.227521	TRUE	chr12	10320009	NA
0.000176734	0.0014	-0.489	-0.794476	TRUE	chr6	31177342	NA
0.00107569	0.0039	-0.09383	-0.181314	TRUE	chr11	104668866	NA
1.52408e-22	1e-05	0.1989	0.518239	TRUE	chr9	114940950	NA
3.619e-175	5e-07	0.5835	1.79981	TRUE	chr7	2902890	GNA12
2.05581e-06	0.0002	0.196	0.57766	TRUE	chr2	187713396	NA
4.64104e-06	0.0011	-0.1319	-0.229991	TRUE	chr3	187638092	NA
2.1362e-11	0.0005	-0.1077	-0.204753	TRUE	chr10	18948072	NA
5.8557e-10	0.0003	0.2462	0.521831	TRUE	chr1	31573640	NA
7.02202e-06	0.0038	-0.06042	-0.118123	TRUE	chr17	78066617	NA
5.30439e-78	1e-06	0.2485	0.706267	TRUE	chr8	52811213	NA
3.47832e-69	0.00013	0.4105	1.21414	TRUE	chr9	139514080	NA
6.5368e-09	0.0008	-0.1772	-0.300849	TRUE	chr7	6544247	NA
1.10389e-06	0.0049	-0.2531	-0.484866	TRUE	chr17	9930895	NA
6.44162e-18	5e-07	-0.2359	-0.356344	TRUE	chr15	86113716	NA
2.44544e-12	2e-05	-0.3154	-0.469695	TRUE	chr17	10010287	NA
2.01646e-78	7e-06	-0.3205	-0.523265	TRUE	chr4	74584173	NA
2.29964e-06	0.0008	-0.1675	-0.309898	TRUE	chr6	111266707	NA
3.43541e-05	0.0015	-0.06678	-0.126358	TRUE	chr9	222380	NA
0.000901614	0.0054	-0.1484	-0.292414	TRUE	chr9	110407952	NA
2.47701e-09	1e-06	-0.4085	-0.541418	TRUE	chr10	70511876	NA
9.14704e-08	0.0012	-0.09321	-0.160568	TRUE	chr3	143544866	NA
4.51255e-07	4e-06	0.7293	1.82713	TRUE	chr17	76327405	NA
1.19981e-07	4e-05	0.1596	0.367403	TRUE	chr8	1816527	NA
2.37891e-16	8e-05	-0.1538	-0.255694	TRUE	chr3	121721995	NA
1.73885e-45	1e-05	-0.2766	-0.442206	TRUE	chr11	104970852	NA
0.00241071	0.00241071	-0.0781	-0.148057	TRUE	chr9	110739353	NA
1.15826e-83	7e-06	-0.4981	-0.739021	TRUE	chr2	197850176	NA
4.41504e-183	3e-06	-0.4956	-0.626945	TRUE	chr5	176541937	NA
0.00114494	0.0069	0.1189	0.250263	TRUE	chr2	233958690	NA
0.000175371	0.0016	-0.1667	-0.30036	TRUE	chr3	112395841	NA
0.000309881	0.0007	-0.1166	-0.214931	TRUE	chr22	50359902	NA
5.72062e-93	5e-07	0.6217	5.72204	TRUE	chr10	26863622	NA
5.54402e-07	0.0001	0.1869	0.395221	TRUE	chr16	73158822	NA
4.80259e-05	0.0044	0.09476	0.218291	TRUE	chr10	17243796	NA
1.23464e-24	0.0005	0.1306	0.313265	TRUE	chr9	4679304	NA
1.80841e-09	0.0006	0.4801	1.30338	TRUE	chr9	23524911	NA
1.10737e-17	0.0006	0.1056	0.234484	TRUE	chr15	67367184	NA
2.26011e-10	5e-07	-0.2032	-0.329069	TRUE	chr1	117040622	NA
3.28999e-18	5e-07	0.6024	4.38428	TRUE	chr8	66452315	NA
1.4319e-12	0.0002	0.1727	0.46923	TRUE	chr5	39256708	NA
0.000362286	0.0044	0.2066	0.530764	TRUE	chr1	145183724	NA
7.73809e-05	0.0025	-0.3361	-0.646346	TRUE	chr3	172345965	NA
1.49432e-09	0.00058	-0.1092	-0.210202	TRUE	chr12	53759803	NA
2.01498e-54	7e-05	-0.2925	-0.520463	TRUE	chr21	31012973	NA
1.91544e-18	0.0001	0.4722	1.0065	TRUE	chr19	50737738	NA
3.53813e-06	0.0009	-0.06846	-0.133191	TRUE	chr8	90741114	NA
4.09063e-10	0.0015	0.4044	3.63342	TRUE	chr6	164175881	NA
1.14809e-64	0.0033	-0.4873	-0.747966	TRUE	chr21	44154673	NA
3.73559e-05	0.001	-0.2362	-0.367341	TRUE	chr20	5573659	NA
1.42348e-11	5e-07	-0.1883	-0.297472	TRUE	chr12	121829972	NA
9.04738e-121	7e-05	1.535	3.60625	TRUE	chr7	47709216	NA
2.25452e-11	0.0022	-0.2179	-0.417033	TRUE	chr8	101913022	NA
4.44276e-76	3e-06	-0.6334	-0.878502	TRUE	chr7	38398019	NA
0.000107643	0.0032	0.07789	0.172304	TRUE	chr19	45981840	NA
1.74419e-27	5e-07	-0.2712	-0.42776	TRUE	chr6	159453536	NA
1.22472e-05	0.0026	0.1083	0.228361	TRUE	chr16	28545449	NA
8.08461e-211	5e-07	-0.9771	-0.882257	TRUE	chr2	160219552	NA
1.28891e-13	0.0001	0.281	0.626882	TRUE	chr19	43979439	NA
4.00682e-06	2e-05	0.1112	0.244638	TRUE	chr13	77875512	NA
2.66673e-11	0.0001	0.3943	0.963941	TRUE	chr16	27343963	NA
2.27802e-11	5e-07	0.1552	0.38559	TRUE	chr8	68881423	NA
4.03914e-30	5e-07	0.3178	1.19699	TRUE	chr7	23338774	NA
0.0004808	0.0016	0.09771	0.21522	TRUE	chr2	68428283	NA
0.00155409	0.0055	0.1182	0.297733	TRUE	chr5	153417721	NA
2.7303e-15	0.0028	0.09499	0.194433	TRUE	chr1	44440769	NA
1.23131e-06	0.0006	0.1661	0.3495	TRUE	chr6	89633046	NA
6.17088e-20	0.0002	0.1406	0.293375	TRUE	chr16	74735562	NA
9.0994e-26	0.001	0.3353	1.77079	TRUE	chr9	139452711	NA
1.2762e-14	5e-07	-0.2251	-0.372066	TRUE	chr1	101092813	NA
1.65322e-08	0.00013	0.1184	0.243772	TRUE	chr2	40682775	NA
0.000116573	0.0004	0.05447	0.118374	TRUE	chr11	74303841	NA
3.68528e-49	0.0008	-0.2449	-0.431542	TRUE	chr6	157285155	NA
1.21334e-21	2e-05	0.1051	0.239353	TRUE	chr17	8060195	NA
1.97226e-08	0.0007	0.1386	0.342688	TRUE	chr19	7710040	NA
1.12423e-80	0.0001	0.3715	1.30695	TRUE	chr6	111302790	NA
8.65998e-111	1e-06	0.596	2.00168	TRUE	chr3	71829786	EIF4E3
1.30785e-10	1e-05	-0.2164	-0.417358	TRUE	chr15	93375645	NA
6.36794e-13	0.0003	0.171	0.352577	TRUE	chr19	30096708	NA
1.88664e-22	4e-06	-0.3982	-0.619285	TRUE	chr2	2708720	NA
2.36441e-12	1e-06	-0.3128	-0.557079	TRUE	chr8	59291953	NA
0.00321493	0.0048	-0.08011	-0.153762	TRUE	chr6	101329428	NA
6.04556e-79	5e-07	0.4933	1.18667	TRUE	chr1	90018974	NA
4.03061e-06	0.0008	-0.1697	-0.270654	TRUE	chr12	10526538	NA
0.000451314	0.0054	0.4468	0.901443	TRUE	chr22	23288385	NA
1.6213e-169	0.0005	-0.4912	-0.769906	TRUE	chr7	75247329	NA
1.59552e-05	0.0002	-0.1228	-0.221861	TRUE	chr15	74822496	NA
3.44006e-15	0.0012	-0.2792	-0.423994	TRUE	chr1	2507938	NA
8.3771e-05	0.0047	0.2444	0.49559	TRUE	chr5	154062265	NA
6.9329e-68	0.0005	0.7389	1.69007	TRUE	chr17	76823227	NA
5.6345e-05	0.0005	0.1342	0.351815	TRUE	chr2	109270496	NA
1.05008e-05	9e-05	-0.1328	-0.230957	TRUE	chr3	171780763	NA
0.000952857	0.005	-0.106	-0.20764	TRUE	chr2	169893949	NA
0.000140048	0.0004	-0.0834	-0.162891	TRUE	chr15	79231478	NA
1.63908e-17	1e-06	0.3499	0.898562	TRUE	chr4	38133985	NA
4.75789e-05	0.004	0.2215	0.454499	TRUE	chr12	55437210	NA
7.34479e-18	0.0007	-0.1985	-0.324877	TRUE	chr1	224357293	NA
2.88277e-05	2.88277e-05	-0.09761	-0.173993	TRUE	chr6	10535591	NA
1.07414e-24	5e-07	-0.4916	-0.590865	TRUE	chr2	10160002	NA
5.86901e-16	2e-06	0.2817	0.684236	TRUE	chr6	30790807	NA
0.00458219	0.0064	-0.107	-0.204394	TRUE	chr18	77166949	NA
1.17925e-13	0.0033	-0.205	-0.386064	TRUE	chr10	63843081	NA
8.74923e-21	0.0007	-0.2729	-0.535098	TRUE	chr19	47237335	NA
5.93252e-18	0.0033	0.791	1.56789	TRUE	chr6	32606367	NA
0.00317882	0.00317882	0.06762	0.142253	TRUE	chr11	124602247	NA
0.00034466	0.0017	0.06031	0.126702	TRUE	chr10	104214048	NA
0.00181188	0.0023	0.1534	0.423172	TRUE	chr12	122938958	NA
6.18503e-14	0.0002	0.1676	0.363557	TRUE	chr4	185338310	NA
7.65077e-25	5e-07	-0.2315	-0.382961	TRUE	chr12	52439749	NA
4.74345e-18	2e-05	0.3749	0.925908	TRUE	chr16	2065666	NA
3.54099e-25	5e-07	0.2477	0.555755	TRUE	chr8	39797416	NA
0.00369316	0.00369316	-0.05141	-0.100019	TRUE	chr16	71323499	NA
0.000518301	0.0048	-0.06009	-0.113484	TRUE	chr9	71459577	NA
0.00258113	0.0033	-0.1112	-0.220854	TRUE	chr1	233250168	NA
6.44109e-37	0.0025	0.2442	0.555505	TRUE	chr12	1059556	NA
4.52715e-05	0.0051	0.08421	0.175584	TRUE	chr16	53132318	NA
4.52685e-14	3e-05	-0.14	-0.2644	TRUE	chr4	40553691	NA
2.50379e-12	0.0002	-0.1308	-0.237387	TRUE	chr8	581272	NA
4.04461e-06	0.0034	-0.1784	-0.352569	TRUE	chr1	219347464	NA
1.03946e-17	0.0001	-0.1312	-0.246385	TRUE	chr12	8719353	NA
0.000227206	0.0027	0.6468	1.51227	TRUE	chr6	32658109	NA
8.371e-05	0.0029	-0.09787	-0.181073	TRUE	chr8	37650284	NA
0.000454488	0.000454488	0.07898	0.172182	TRUE	chr18	21003061	NA
7.40466e-42	0.002	0.1262	0.301661	TRUE	chr7	151503100	NA
1.00695e-07	0.0002	-0.0907	-0.158705	TRUE	chr4	75204968	NA
0.000491917	0.0014	-0.05701	-0.107769	TRUE	chr1	212965831	NA
3.96591e-14	0.0002	0.1682	0.381969	TRUE	chr12	10113662	NA
5.40562e-22	0.001	-0.3407	-0.656455	TRUE	chr1	92179148	NA
1.66651e-09	9e-05	-0.1501	-0.277963	TRUE	chr2	173062001	NA
9.75529e-23	2e-05	-0.2567	-0.388939	TRUE	chr2	224781789	NA
9.52064499536082e-321	5e-07	0.9077	2.02521	TRUE	chr6	10694649	NA
0.00209923	0.0062	-0.04729	-0.0912934	TRUE	chr11	47400602	NA
4.97414e-05	0.0056	0.2546	0.52457	TRUE	chr1	113524180	NA
0.00166387	0.0031	-0.1117	-0.192752	TRUE	chr17	68523562	NA
8.27557e-94	0.0002	0.3756	0.953542	TRUE	chr1	42230597	NA
5.06415e-09	5e-07	0.5015	2.37396	TRUE	chr16	50137901	NA
0.00138344	0.0026	0.3053	0.61571	TRUE	chr9	92142067	NA
2.43285e-05	0.0004	-0.3341	-0.651267	TRUE	chr9	110711586	NA
0.00025453	0.0021	-0.1908	-0.371206	TRUE	chr6	26188727	NA
5.94711e-07	0.0007	-0.2996	-0.47745	TRUE	chr4	14347179	NA
6.59622e-17	5e-07	0.3811	1.05334	TRUE	chr10	70974481	NA
1.88647e-07	0.0002	0.1488	0.335362	TRUE	chr2	178218359	NA
1.1188e-07	0.0018	0.238	0.853659	TRUE	chr6	126362154	NA
5.36498e-25	5e-07	-0.5398	-0.581681	TRUE	chr7	41771295	NA
0.000882016	0.0044	-0.063	-0.119772	TRUE	chr1	240026253	NA
3.47679e-09	0.0001	0.4633	0.949191	TRUE	chr4	166055163	NA
4.85178e-09	0.0029	0.1384	0.27906	TRUE	chr2	136766165	NA
1.99963e-07	3.8e-05	0.1118	0.262441	TRUE	chr22	45683700	NA
2.79127e-06	0.0039	-0.146	-0.233041	TRUE	chr6	91060345	NA
6.18863e-15	4e-06	-0.2464	-0.43304	TRUE	chr4	26828438	NA
5.12944e-13	0.0009	0.05604	0.120193	TRUE	chr3	156892462	NA
9.67463e-67	0.0031	-0.41	-0.750916	TRUE	chr17	73567846	NA
0.000478685	0.0054	0.09138	0.191312	TRUE	chr2	152331745	NA
5.59076e-28	1e-05	-0.1377	-0.245674	TRUE	chr2	240918506	NA
3.63114e-180	7e-06	0.5285	2.82923	TRUE	chr4	74575517	NA
0.00137671	0.002	0.06571	0.145312	TRUE	chr2	29092679	NA
0.000350942	0.0061	-0.1137	-0.21971	TRUE	chr20	37590538	NA
8.20122e-58	0.0008	0.6324	1.70642	TRUE	chr6	29894392	NA
0.00060311	0.0043	-0.08539	-0.148118	TRUE	chr4	89779698	NA
1.27053e-14	1e-05	-0.3789	-0.682703	TRUE	chr20	5141763	NA
3.67367e-53	5e-07	0.2431	0.800988	TRUE	chr17	1686410	NA
1.67837e-21	0.0002	0.1809	0.400576	TRUE	chr11	33070721	NA
0.0011842	0.0063	-0.1541	-0.296346	TRUE	chr6	154577719	NA
8.75097e-25	0.0002	-0.234	-0.393939	TRUE	chr15	79209332	NA
5.23947e-10	0.0003	0.2909	0.601219	TRUE	chr17	38137915	NA
1.02369e-06	0.0015	0.2558	0.53076	TRUE	chr17	73663372	NA
3.44678e-14	1.3e-05	0.239	0.536777	TRUE	chr10	3138477	NA
5.45926e-51	5e-07	0.3988	1.02532	TRUE	chr1	47047441	NA
0.000888195	0.0038	-0.08815	-0.170668	TRUE	chr22	35806238	NA
9.3817e-215	5e-07	-0.7095	-0.880273	TRUE	chr1	171404261	NA
8.36358e-06	0.0009	0.1728	0.354534	TRUE	chr10	70287352	NA
5.88874e-89	0.0004	-0.2142	-0.377113	TRUE	chr17	8150723	NA
0.00649262	0.00649262	0.05585	0.12205	TRUE	chr13	73379352	NA
0.00234076	0.0057	0.08129	0.169337	TRUE	chr18	74921165	NA
1.98265e-06	2e-06	-0.2171	-0.345426	TRUE	chr19	53041385	NA
4.48542e-05	0.0003	-0.07685	-0.143377	TRUE	chr2	16945622	NA
6.30553e-27	6e-05	-0.17	-0.269841	TRUE	chr8	94898694	NA
6.0185e-11	0.0006	-0.2685	-0.374216	TRUE	chr6	30484588	NA
2.77786e-08	0.0009	-0.196	-0.335329	TRUE	chr13	32908629	NA
1.64483e-06	0.0002	-0.1588	-0.274978	TRUE	chr6	84300371	NA
9.00345e-28	5e-07	-0.2162	-0.327824	TRUE	chr20	50247762	NA
3.17763e-69	0.0002	-0.5205	-0.836145	TRUE	chr22	39436645	NA
9.10085e-07	0.0005	-0.1269	-0.246647	TRUE	chr9	30301981	NA
5.06701e-54	5e-07	0.3732	0.852834	TRUE	chr2	169347343	NA
1.64431e-05	0.0009	-0.1279	-0.244317	TRUE	chr13	28606231	NA
2.7761e-05	0.00015	-0.1688	-0.333597	TRUE	chr17	25591558	NA
3.00002e-09	0.0012	0.1819	0.40927	TRUE	chr5	77837260	NA
5.69622e-10	0.0015	1.022	2.52845	TRUE	chr4	157814336	NA
7.26961e-39	4e-06	0.2722	0.780726	TRUE	chr7	5276704	NA
1.1035e-66	4e-06	0.4167	1.50189	TRUE	chr11	61603237	NA
1.96056e-13	5e-05	-0.2201	-0.348259	TRUE	chr3	134947862	NA
0.000451125	0.002	0.2399	0.618538	TRUE	chr2	11336032	NA
1.02531e-08	0.00035	0.5912	2.9836	TRUE	chr1	186113931	NA
8.666e-09	1e-06	0.1482	0.349776	TRUE	chr4	90390887	NA
5.43808e-05	0.003	-0.1461	-0.281232	TRUE	chr12	15104675	NA
9.25233e-10	0.0003	-0.09225	-0.160714	TRUE	chr6	127638348	NA
1.73866e-05	0.0059	0.11	0.229047	TRUE	chr8	67447007	NA
1.00308e-76	5e-07	-1.036	-0.791444	TRUE	chr2	47564034	NA
2.64387e-06	0.0016	-0.09739	-0.173292	TRUE	chr8	124054706	NA
6.19873e-06	0.0016	-0.09495	-0.165562	TRUE	chr10	73119489	NA
3.9599e-09	0.0011	0.1459	0.343658	TRUE	chr19	42375244	NA
7.46258e-08	0.0046	-0.1243	-0.228283	TRUE	chr7	138816558	NA
0.000230924	0.0053	0.3157	0.647856	TRUE	chr22	19915680	NA
1.40193e-06	0.0001	-0.2677	-0.510878	TRUE	chr8	98001510	NA
6.72657e-05	0.0006	-0.2307	-0.449708	TRUE	chr17	33546377	NA
0.00150974	0.00150974	0.08517	0.189709	TRUE	chr20	19983390	NA
3.98189e-64	5e-07	0.3346	1.4532	TRUE	chr2	62531732	NA
1.03486e-58	0.0036	-0.514	-0.792598	TRUE	chr12	31868386	NA
0.00138997	0.0027	-0.1372	-0.255493	TRUE	chr2	216530465	NA
2.99012e-22	9e-06	0.4574	0.995646	TRUE	chr1	11874431	NA
1.12378e-156	4e-06	1.131	2.57455	TRUE	chr22	42836440	NA
1.13624e-06	0.0014	0.2591	0.93101	TRUE	chr14	72022750	NA
8.27232e-23	6e-06	-0.6866	-0.747116	TRUE	chr5	111869153	NA
6.62465e-14	3e-05	0.1105	0.242165	TRUE	chr17	7760983	NA
2.53978e-14	0.0043	0.2288	0.482446	TRUE	chr12	726432	NA
2.97319e-07	0.0002	0.1822	0.458942	TRUE	chr2	38486737	NA
1.14542e-205	0.00014	1.454	4.63426	TRUE	chr1	90022971	NA
8.64777e-21	5e-07	-0.2187	-0.387766	TRUE	chr9	120488086	NA
1.67023e-87	2e-05	-0.5556	-0.625324	TRUE	chr19	21497910	NA
1.22268e-119	4e-06	1.169	4.81665	TRUE	chr18	3171985	NA
0.000296197	0.0021	-0.1391	-0.273013	TRUE	chr16	29832138	NA
1.76823e-11	0.0001	-0.2329	-0.38243	TRUE	chr12	8148607	NA
4.89085e-26	1e-06	-0.4751	-0.524393	TRUE	chr22	39673013	NA
1.95339e-11	0.0002	-0.44	-0.654762	TRUE	chr21	44766698	NA
1.98729e-05	0.0001	0.06723	0.138719	TRUE	chr10	99125769	NA
6.64499e-91	0.0001	-0.3658	-0.503857	TRUE	chr4	190488137	NA
0.00111649	0.0031	-0.1377	-0.270265	TRUE	chr8	8656304	NA
3.35486e-14	5e-07	-0.1817	-0.298603	TRUE	chr4	144442735	NA
9.44524e-18	0.00013	-0.2959	-0.519123	TRUE	chr17	79025209	NA
1.90714e-47	0.0008	0.484	1.16012	TRUE	chr12	116839335	NA
7.18502e-36	0.0001	-0.226	-0.418131	TRUE	chr1	2082722	NA
1.31216e-66	5e-07	-0.2723	-0.490189	TRUE	chr10	63150041	NA
1.47627e-06	0.0051	0.06996	0.148804	TRUE	chr11	129965034	NA
2.43556e-09	1e-05	-0.1504	-0.283774	TRUE	chr22	37986483	NA
2.05894e-10	0.0031	-0.1536	-0.242654	TRUE	chr17	33894863	NA
2.00321e-07	2e-05	0.3091	1.52793	TRUE	chr2	45998722	NA
1.22322e-13	1e-05	0.2238	0.48854	TRUE	chr5	16629815	NA
9.63932e-19	0.001	0.1347	0.30067	TRUE	chr20	46377388	NA
9.30035e-11	0.0001	0.289	0.671001	TRUE	chr9	115887818	NA
5.80762e-76	0.0022	-1.752	-0.898923	TRUE	chr12	129295126	NA
5.80731e-48	0.0002	-0.4055	-0.763653	TRUE	chr3	160519718	NA
4.67257e-25	0.0001	-0.1067	-0.19596	TRUE	chr18	3605150	NA
4.32213e-46	1e-05	0.9458	2.35332	TRUE	chr16	23653269	NA
0.000258166	0.0038	0.05992	0.124393	TRUE	chr20	4018503	NA
1.63817e-11	3e-06	0.07012	0.158517	TRUE	chr4	120988476	NA
9.02748e-174	0.0014	-0.3981	-0.586303	TRUE	chr18	9775566	NA
7.31198e-05	0.0061	-0.2688	-0.522449	TRUE	chr4	6776465	NA
1.18383e-05	0.0042	-0.1323	-0.215297	TRUE	chr20	1551097	NA
0.000278693	0.0012	0.1362	0.367562	TRUE	chr6	119770809	NA
9.51372e-15	0.0008	0.1026	0.223262	TRUE	chr4	141016207	NA
0.000621171	0.0059	-0.2439	-0.461495	TRUE	chr3	140489349	NA
2.20634e-35	3e-05	0.2252	0.574124	TRUE	chr9	138960042	NA
5.2613e-05	0.0061	0.07316	0.166386	TRUE	chr12	66662003	NA
8.97017e-05	0.0006	0.1096	0.237306	TRUE	chr19	33750118	NA
2.73143e-32	2e-05	-0.4624	-0.721936	TRUE	chr5	1107428	NA
1.87344e-07	1e-06	0.1213	0.274062	TRUE	chr5	68402269	NA
1.12355e-07	0.0007	0.1852	0.380639	TRUE	chr22	38453135	NA
8.6477e-06	0.0003	0.1391	0.303182	TRUE	chr10	64974537	NA
0.000272388	0.0033	0.06256	0.133904	TRUE	chr20	20767084	NA
1.49346e-15	0.0002	-0.2154	-0.411461	TRUE	chr17	13835308	NA
2.38094e-19	1e-06	-0.2063	-0.33008	TRUE	chr16	81031650	NA
0.00320585	0.0071	-0.1702	-0.336364	TRUE	chr22	17976038	NA
6.29133e-10	0.0002	-0.1488	-0.235629	TRUE	chr9	132388716	NA
7.81656e-132	9e-05	0.4505	1.37725	TRUE	chr2	119694655	NA
1.89925e-12	1e-05	0.3307	0.79831	TRUE	chr7	6399537	NA
1.76385e-14	7e-06	0.3067	0.772739	TRUE	chr1	100224399	NA
1.27244e-16	0.0002	-0.2342	-0.40519	TRUE	chr20	208685	NA
0.00601847	0.00601847	-0.04178	-0.0812051	TRUE	chr10	126359100	NA
7.7767e-08	0.0015	-0.1288	-0.252302	TRUE	chr18	54135448	NA
3.45584e-20	0.0001	-0.2294	-0.430798	TRUE	chr15	85264461	NA
2.93819e-11	1e-05	0.216	0.454163	TRUE	chr1	155960185	NA
1.31235e-30	5e-07	-0.6456	-0.689375	TRUE	chr13	44663145	NA
8.57993e-11	1e-05	-0.2485	-0.446541	TRUE	chr2	216578340	NA
1.32411e-90	0.0002	-0.7731	-0.836688	TRUE	chr10	103608495	NA
6.62087e-13	0.0006	0.374	2.2335	TRUE	chr2	161219181	NA
0.000200537	0.0004	-0.05607	-0.107311	TRUE	chr9	35491883	NA
0.000286322	0.0022	0.05911	0.121939	TRUE	chr17	49027577	NA
1.2456e-05	0.0004	0.108	0.225517	TRUE	chr5	157840570	NA
2.9743e-30	0.0001	-0.2537	-0.358587	TRUE	chr9	258372	NA
1.92876e-32	0.0007	0.1398	0.329639	TRUE	chr19	44178437	NA
5.32519e-15	0.0038	-0.09144	-0.173182	TRUE	chr12	29395679	NA
3.85965e-12	0.0002	0.05257	0.111887	TRUE	chr5	172234171	NA
8.04348e-52	5e-07	-0.6886	-0.743227	TRUE	chr10	17123351	NA
9.66017e-10	1e-06	0.1911	0.453973	TRUE	chr2	119683345	NA
1.44839e-06	0.0001	-0.2133	-0.356689	TRUE	chr3	81874009	NA
9.27956e-05	0.0004	-0.1077	-0.20652	TRUE	chr10	94521565	NA
0.000139831	0.0044	0.1375	0.277246	TRUE	chr1	193091321	NA
3.78269e-15	0.0052	0.611	7.01895	TRUE	chr1	143283584	NA
9.80185e-09	1e-05	0.1103	0.238023	TRUE	chr6	144358607	NA
8.36262e-18	5e-07	-0.2288	-0.375698	TRUE	chr3	56792755	NA
4.83732e-08	0.0001	0.1454	0.345204	TRUE	chr17	48298966	NA
0.000123872	0.0065	-0.1171	-0.221991	TRUE	chr13	111189673	NA
0.000298633	0.0057	0.2144	0.439885	TRUE	chr13	78407889	NA
4.057e-07	0.0003	-0.305	-0.589942	TRUE	chr2	9332735	NA
4.99365e-44	0.0025	-0.6641	-0.903537	TRUE	chr1	17720161	NA
1.61232e-11	5e-07	-0.1872	-0.288222	TRUE	chr20	5071680	NA
0.000148315	0.0069	-0.09236	-0.178301	TRUE	chr9	134609859	NA
8.97739e-05	8.97739e-05	-0.09246	-0.172984	TRUE	chr10	76601805	NA
7.58265e-06	0.0009	0.1713	0.358894	TRUE	chr17	14509139	NA
0.000125312	0.0013	-0.1099	-0.204655	TRUE	chr17	48987140	NA
5.31497e-06	0.0022	-0.1047	-0.180673	TRUE	chr18	9740618	NA
1.67891e-18	0.0004	-0.138	-0.261611	TRUE	chr14	45723014	NA
5.99172e-14	3e-05	-0.4502	-0.856708	TRUE	chr17	45214019	NA
1.42898e-127	0.0006	-0.1984	-0.335418	TRUE	chr10	27444763	NA
0.00307782	0.0039	-0.06938	-0.134981	TRUE	chr16	48466286	NA
0.000834171	0.0042	0.0754	0.160374	TRUE	chr2	28824940	NA
1.63006e-05	1.63006e-05	-0.11	-0.194346	TRUE	chr10	30781996	NA
2.50612e-09	5e-05	0.09312	0.203097	TRUE	chr9	129233158	NA
2.2589e-05	0.0005	0.2996	0.740851	TRUE	chr6	29645118	NA
0.00072101	0.007	0.1902	0.407455	TRUE	chr10	28700861	NA
3.07802e-23	0.0007	-0.1343	-0.241113	TRUE	chr11	47410888	NA
6.31267e-39	5e-07	0.7244	2.75333	TRUE	chr6	22414918	NA
0.000116764	0.0034	0.1634	0.329901	TRUE	chr17	57075241	NA
8.87223e-32	5e-07	0.241	0.567927	TRUE	chr1	10447792	NA
1.35553e-26	5e-07	0.431	1.73023	TRUE	chr2	113694339	NA
5.69939e-13	0.00012	-0.2031	-0.392464	TRUE	chr6	25035714	NA
1.02103e-10	1e-06	-0.164	-0.313876	TRUE	chr1	169666987	NA
8.04082e-16	5e-07	-0.2326	-0.409868	TRUE	chr1	54355943	NA
3.6217e-47	0.0003	1.622	6.93162	TRUE	chr5	96414855	NA
1.20806e-05	0.0014	-0.06713	-0.130097	TRUE	chr9	90216094	NA
2.54785e-12	0.0002	0.2841	1.16434	TRUE	chr11	57420885	NA
0.000795922	0.0041	-0.1629	-0.309696	TRUE	chr4	185215460	NA
6.09998e-07	0.0003	0.3699	1.29812	TRUE	chr17	67757504	NA
1.07888e-09	1e-05	0.1194	0.271148	TRUE	chr19	38807184	NA
6.76448e-280	1e-05	0.4044	1.18039	TRUE	chr20	2198635	NA
3.03642e-20	1e-06	0.2515	0.572176	TRUE	chr2	28687233	NA
1.02196e-37	0.0002	0.4708	2.53323	TRUE	chr9	15433876	NA
1.64833e-19	1e-05	-0.3773	-0.565243	TRUE	chr8	19523033	NA
3.53605e-06	0.001	0.1127	0.26252	TRUE	chr2	228382022	NA
1.70392e-89	0.0002	-0.6024	-0.836667	TRUE	chr5	177904056	NA
2.0838e-30	0.0001	0.354	0.940739	TRUE	chr12	8130629	NA
0.0040169	0.006	-0.1872	-0.316216	TRUE	chr19	14773705	NA
3.11263e-05	5e-05	0.09207	0.208233	TRUE	chr16	23892887	NA
3.54976e-75	6e-06	0.7129	2.84704	TRUE	chr2	133025970	NA
2.91933e-39	0.0003	-0.4075	-0.76742	TRUE	chr19	17862060	NA
9.10763e-19	0.0002	0.3223	1.20938	TRUE	chr11	60049905	NA
2.20956e-08	9e-05	-0.144	-0.26642	TRUE	chr1	38461821	NA
4.37728e-39	0.0001	-0.4132	-0.703918	TRUE	chr5	77173522	NA
9.09721e-54	6e-06	-0.4255	-0.570375	TRUE	chr10	60042972	NA
1.70703e-56	1e-06	-0.3477	-0.448645	TRUE	chr15	34394273	NA
6.1357e-111	0.0001	0.4999	2.22326	TRUE	chr3	149225882	NA
2.58638e-05	2.58638e-05	-0.11	-0.197133	TRUE	chr4	40602266	NA
0.00571286	0.0065	0.1106	0.258321	TRUE	chr9	32255950	NA
7.13076e-05	0.0072	-0.2459	-0.475169	TRUE	chr19	2394056	NA
0.00136469	0.0046	0.5649	1.4407	TRUE	chr6	32583677	NA
0.000101182	0.0009	-0.1395	-0.24282	TRUE	chr17	76643099	NA
1.87476e-13	5e-07	0.1329	0.297715	TRUE	chr12	45610777	NA
3.08102e-33	0.0002	0.3286	1.43431	TRUE	chr22	37618637	NA
3.53524e-07	4e-06	-0.1069	-0.189876	TRUE	chr1	206630721	NA
1.86395e-50	3e-05	0.3651	1.88487	TRUE	chr22	18131226	NA
1.91172e-11	3e-05	-0.108	-0.196721	TRUE	chr12	109137726	NA
0.00365724	0.00365724	0.1184	0.251888	TRUE	chr8	66976060	NA
5.05394e-06	0.0004	0.1179	0.25597	TRUE	chr14	21785133	NA
1.79299e-13	0.0001	-0.1025	-0.200391	TRUE	chr1	183560035	NA
6.09347e-25	5e-07	-0.4292	-0.647849	TRUE	chr4	75196513	NA
6.58233e-162	0.0001	-0.81	-0.768501	TRUE	chr6	110797426	NA
3.51006e-30	0.0001	0.3367	0.791583	TRUE	chr20	51293357	NA
1.87654e-09	1.5e-05	-0.1569	-0.261282	TRUE	chr14	76618029	NA
0.00079161	0.0052	0.088	0.205728	TRUE	chr11	111716070	NA
1.17962e-06	0.0005	0.1227	0.249949	TRUE	chr4	1724543	NA
0.000219469	0.000219469	0.09291	0.20233	TRUE	chr8	109485904	NA
2.2241e-07	5e-05	-0.1082	-0.190493	TRUE	chr6	10533935	NA
4.26172e-104	1e-05	0.7813	2.76615	TRUE	chr3	150465631	NA
1.49379e-21	0.0002	-0.07518	-0.136072	TRUE	chr3	46447904	NA
1.93329e-07	0.0001	0.1001	0.223213	TRUE	chr20	48892735	NA
1.30218e-06	0.0035	0.1428	0.301107	TRUE	chr2	223485788	NA
7.23069e-19	5e-07	-0.2589	-0.454211	TRUE	chr20	31850339	NA
1.55076e-08	0.0019	0.06366	0.134106	TRUE	chr19	55386920	NA
4.24407e-46	2e-05	0.2652	0.630153	TRUE	chr8	97873601	NA
6.91656e-06	0.0001	0.1531	0.368694	TRUE	chr19	42313921	NA
0.000168739	0.0033	0.06128	0.131785	TRUE	chr3	171685531	NA
3.30826e-09	0.0007	-0.09354	-0.178002	TRUE	chr3	188419526	NA
2.90477e-06	0.0001	0.148	0.338402	TRUE	chr7	66048966	NA
6.06925e-10	4e-05	0.09768	0.224268	TRUE	chr13	32524656	NA
5.12382e-07	0.0009	0.1079	0.253852	TRUE	chr5	75839369	NA
4.27903e-14	0.0034	-0.1915	-0.353321	TRUE	chr12	57512470	NA
0.00195736	0.00195736	-0.0412	-0.0787763	TRUE	chr18	47013723	NA
7.23485e-21	1e-05	0.7398	1.91584	TRUE	chr20	48913673	NA
2.74661e-17	3e-06	0.1343	0.297585	TRUE	chr1	160832861	NA
0.000278303	0.0018	0.1124	0.271892	TRUE	chr16	11404753	NA
1.6862e-26	1e-06	0.1183	0.255618	TRUE	chr10	85899779	NA
3.5352e-29	0.0005	0.2951	0.693293	TRUE	chr9	5494264	NA
2.73201e-12	0.0003	-0.1051	-0.192139	TRUE	chr2	70271683	NA
3.15035e-11	0.0001	0.3091	0.999677	TRUE	chr7	158531692	NA
1.39247e-08	0.0035	0.1881	0.541139	TRUE	chr11	10476898	NA
2.19622e-06	0.0015	-0.1713	-0.318401	TRUE	chr3	18783273	NA
6.97159e-07	0.0002	0.04488	0.0940585	TRUE	chr3	98480330	NA
4.45058e-07	0.0003	0.5557	1.15278	TRUE	chr11	105892067	NA
2.05108e-06	0.0001	-0.2274	-0.361814	TRUE	chr6	135818897	NA
1.07863e-19	5e-06	-0.5065	-0.807171	TRUE	chr3	33789306	NA
6.00785e-28	0.0001	-0.3911	-0.568459	TRUE	chr6	25405595	NA
5.86451e-95	0.0002	0.9655	2.27981	TRUE	chr12	105144534	NA
3.30889e-07	0.0001	-0.1311	-0.227013	TRUE	chr1	183442097	NA
8.45323e-18	1e-06	0.06205	0.136464	TRUE	chr2	47194896	NA
0.00255667	0.0044	-0.06487	-0.120353	TRUE	chr5	176922425	NA
1.41614e-06	0.00016	0.4154	0.853679	TRUE	chr20	1852767	NA
7.31412e-67	0.0001	-0.3039	-0.544624	TRUE	chr9	6704188	NA
0.000275274	0.0025	-0.1891	-0.366473	TRUE	chr3	128573706	NA
1.30389e-20	8e-06	0.1982	0.527689	TRUE	chr17	27477038	NA
2.60299e-06	0.0005	-0.1067	-0.20539	TRUE	chr9	36378853	NA
1.02086e-39	0.0009	0.2646	0.896949	TRUE	chr9	100882881	NA
2.48973e-11	5e-07	-0.1039	-0.200967	TRUE	chr5	159846872	NA
1.64704e-96	0.00011	-0.3455	-0.494631	TRUE	chr1	95185906	NA
2.06275e-44	5e-05	-0.2983	-0.545338	TRUE	chr10	73946438	NA
5.38192e-36	2e-05	0.3267	0.79751	TRUE	chr12	25053670	NA
0.000411172	0.0027	0.2785	0.668667	TRUE	chr8	128438475	NA
1.21587e-41	4e-05	0.5406	1.54303	TRUE	chr20	352717	NA
1.62536e-05	0.0034	-0.102	-0.20059	TRUE	chr20	4809755	NA
0.000451548	0.0019	-0.06978	-0.133806	TRUE	chr1	113589959	NA
9.64585e-45	7e-05	0.4867	1.59836	TRUE	chr16	79185213	NA
1.19268e-69	0.0002	0.5675	1.74187	TRUE	chr8	125463250	NA
7.45863e-24	0.0019	0.8788	5.43812	TRUE	chr2	25096692	NA
3.0219e-11	0.0002	-0.1487	-0.279511	TRUE	chr12	4676899	NA
2.81509e-13	1e-05	0.2806	0.655684	TRUE	chr17	39078825	NA
3.83898e-08	1.1e-05	0.1934	0.417891	TRUE	chr11	75473715	NA
3.20344e-33	1e-06	-0.1517	-0.254744	TRUE	chr2	233180919	NA
1.19758e-10	2e-05	1.84	4.98645	TRUE	chr1	201539302	NA
3.55471e-05	0.0017	0.2885	0.586382	TRUE	chr1	228985967	NA
0.00218177	0.0054	0.05843	0.127132	TRUE	chr1	231108104	NA
2.08468e-24	0.0008	-0.1499	-0.289662	TRUE	chr13	49107504	NA
9.70325e-07	0.0003	-0.2787	-0.503069	TRUE	chr16	55792132	NA
4.02171e-07	0.0005	-0.08862	-0.169284	TRUE	chr12	14715793	NA
1.73239e-37	0.0006	-0.1699	-0.316387	TRUE	chr2	240422480	NA
8.48492e-19	0.0003	-0.1834	-0.33963	TRUE	chr18	9771164	NA
2.24891e-42	0.0021	-0.3251	-0.581055	TRUE	chr22	35724264	NA
6.85018e-131	0.0001	0.7177	2.01516	TRUE	chr10	91003419	NA
4.29551e-10	0.0011	-0.151	-0.286256	TRUE	chr10	121154964	NA
4.24528e-05	0.0057	0.1149	0.237937	TRUE	chr10	7229439	NA
0.000140351	0.0002	0.2589	0.631849	TRUE	chr13	103334303	NA
5.59644e-26	0.0001	-0.3059	-0.432367	TRUE	chr4	10185340	NA
0.000232103	0.0052	0.1903	0.384833	TRUE	chr6	15368002	NA
0.0006843	0.0016	0.1041	0.23438	TRUE	chr5	49726355	NA
1.80223e-06	0.0032	-0.3836	-0.66713	TRUE	chr17	18966782	NA
0.000268846	0.0062	-0.1923	-0.374489	TRUE	chr19	9434872	NA
1.97962e-55	5e-07	0.1806	0.49183	TRUE	chr9	91539212	NA
3.75231e-07	0.0001	0.1524	0.363376	TRUE	chr19	7742802	NA
0.000763432	0.0043	-0.1047	-0.196805	TRUE	chr4	99064768	NA
4.38389e-18	0.0014	-0.2992	-0.538129	TRUE	chr6	30762165	NA
4.77489e-16	1e-05	-0.1863	-0.29548	TRUE	chr6	167244211	NA
5.9512e-06	0.0015	0.14	0.289615	TRUE	chr7	48011198	NA
6.81417e-14	5e-05	0.3347	1.31772	TRUE	chr3	104859277	NA
2.64617e-09	5e-07	0.304	0.770889	TRUE	chr7	101441082	NA
7.74156e-15	1e-05	0.1773	0.387202	TRUE	chr20	43608128	NA
5.67379e-07	0.001	-0.5844	-0.542618	TRUE	chr6	75983357	NA
6.15144e-18	5e-07	0.2644	0.693599	TRUE	chr17	80921045	NA
0.00111001	0.005	-0.1024	-0.193025	TRUE	chr11	65075977	NA
0.000207476	0.0009	0.2037	0.442297	TRUE	chr4	183730316	NA
7.37001e-14	0.0004	-0.1645	-0.284356	TRUE	chr15	75370014	NA
1.50623e-33	4e-06	-0.1435	-0.27178	TRUE	chr14	65623663	NA
1.17147e-43	5e-07	0.7259	5.51386	TRUE	chr14	92931737	NA
0.00397965	0.0048	-0.08922	-0.17477	TRUE	chr11	111750955	NA
5.23055e-16	5e-07	-0.1891	-0.301355	TRUE	chr5	10732625	NA
8.2382e-15	5e-07	0.1883	0.481401	TRUE	chr4	106394031	NA
4.60061e-43	0.00015	-0.1632	-0.261329	TRUE	chr4	4271623	NA
2.32029e-16	5e-07	-0.1575	-0.270154	TRUE	chr5	176328336	NA
5.6384e-10	1e-05	0.03993	0.0828251	TRUE	chr6	137540335	NA
3.84286e-20	1e-05	-0.2426	-0.446777	TRUE	chr6	75994151	NA
5.60162e-15	1e-05	-0.2137	-0.35177	TRUE	chr9	138981433	NA
3.84088e-16	0.0033	0.3724	1.58031	TRUE	chr18	45753742	NA
9.52064499536082e-321	5e-07	0.6207	1.65476	TRUE	chr17	72628423	NA
0.000269449	0.0042	-0.1428	-0.278906	TRUE	chr8	142104423	NA
3.82485e-09	0.0001	-0.09122	-0.169554	TRUE	chr14	31537338	NA
0.003597	0.003597	-0.09153	-0.167945	TRUE	chr18	43249805	NA
2.82288e-152	5e-07	-0.6991	-0.782429	TRUE	chr10	114149479	NA
1.68005e-09	0.0001	-0.1075	-0.190603	TRUE	chr19	14495661	NA
7.11693e-07	4e-05	-0.2859	-0.492083	TRUE	chr6	71463960	NA
1.2294e-61	0.0002	1.958	5.74362	TRUE	chr21	43501483	NA
2.25343e-48	2e-06	-0.3295	-0.557058	TRUE	chr5	159934595	NA
6.19663e-52	0.0001	-0.1851	-0.315064	TRUE	chr7	75676988	NA
2.16864e-09	0.00011	-0.3093	-0.604692	TRUE	chr4	153346444	NA
5.24125e-05	0.0062	-0.1381	-0.270254	TRUE	chr17	61073522	NA
2.07424e-45	3e-05	-0.2528	-0.435112	TRUE	chr8	126539885	NA
5.73498e-42	5e-05	-0.3065	-0.553249	TRUE	chr8	16219482	NA
1.69831e-12	0.0015	0.1868	0.423823	TRUE	chr11	47448685	NA
2.84339e-152	4e-05	0.5057	1.35142	TRUE	chr4	25915858	NA
7.78506e-29	0.00043	0.3643	0.872888	TRUE	chr20	46356316	NA
3.40244e-07	3e-05	0.2409	0.536227	TRUE	chr11	124606285	NA
4.09182e-05	0.001	0.3117	0.639975	TRUE	chr11	10308070	NA
0.000869469	0.0071	0.06829	0.142821	TRUE	chr19	4246693	NA
5.1109e-14	0.0008	-0.1767	-0.339155	TRUE	chr2	228302103	NA
0.00104968	0.00104968	0.1023	0.220831	TRUE	chr7	150253438	NA
1.1686e-115	0.001	-0.4858	-0.55743	TRUE	chr1	74664149	NA
1.59602e-09	4e-06	-0.1543	-0.282342	TRUE	chr6	157040863	NA
6.8944e-06	0.0007	0.1104	0.233157	TRUE	chr13	100136570	NA
4.51872e-05	0.0001	0.08672	0.186736	TRUE	chr6	6916943	NA
4.92071e-08	0.0001	-0.1175	-0.206684	TRUE	chr5	173169261	NA
1.28002e-11	0.0007	-0.179	-0.324864	TRUE	chr20	51298625	NA
0.000144834	0.0066	-0.1361	-0.249954	TRUE	chr6	22027080	NA
4.16225e-27	3e-05	0.1928	0.406194	TRUE	chr12	56546011	NA
0.000476168	0.000476168	0.08155	0.183899	TRUE	chr7	2340117	NA
1.15751e-10	0.0011	0.5706	1.48035	TRUE	chr9	4085730	NA
5.06565e-14	0.0005	-0.1808	-0.344381	TRUE	chr12	1922036	NA
3.1043e-12	2e-05	-0.2073	-0.399422	TRUE	chr4	119924501	NA
2.12762e-46	4e-06	-0.1438	-0.249004	TRUE	chr10	90751516	NA
3.40872e-66	5e-07	0.315	1.04287	TRUE	chr12	21590621	NA
4.13051e-05	0.0049	-0.3863	-0.708158	TRUE	chr7	72705685	NA
1.06177e-12	0.0016	0.4247	1.4485	TRUE	chr1	182139543	NA
4.5978e-78	5e-07	0.8329	8.04734	TRUE	chr6	112232918	NA
0.000341982	0.0048	0.2522	0.889908	TRUE	chr10	33701628	NA
4.14368e-102	0.0026	-0.3443	-0.565353	TRUE	chr15	38362019	NA
4.88456e-18	5e-07	-0.3596	-0.537117	TRUE	chr5	32020942	NA
9.97477e-109	5e-07	0.4602	2.74173	TRUE	chr5	149445480	NA
8.30971e-21	0.0004	-0.2098	-0.336218	TRUE	chr14	78107381	NA
6.46553e-07	0.0072	-0.1345	-0.258654	TRUE	chr10	95197609	NA
5.81178e-121	1.6e-05	0.694	2.49955	TRUE	chr13	46951467	C13ORF18
8.74073e-08	0.0013	-0.2244	-0.434043	TRUE	chr4	37759230	NA
6.96717e-25	0.0001	0.5715	1.21286	TRUE	chr21	27512979	NA
9.4847e-10	0.0043	-0.4637	-0.765813	TRUE	chr17	29647362	NA
2.27868e-27	5e-07	0.4765	5.36297	TRUE	chr17	5515453	NA
3.89003e-05	0.00014	0.1474	0.318531	TRUE	chr9	21832742	NA
0.000269843	0.0018	-0.1089	-0.198361	TRUE	chr9	124121269	NA
5.21221e-18	1e-05	0.2786	1.0703	TRUE	chr8	79577726	NA
1.98681e-06	0.0001	0.1354	0.32916	TRUE	chr5	94363349	NA
1.0268e-06	0.0002	0.4229	1.95425	TRUE	chr17	30096784	NA
2.04138e-43	4e-05	0.5002	1.22718	TRUE	chr5	59544653	NA
1.05149e-11	0.0004	-0.3123	-0.527089	TRUE	chr9	74306347	NA
0.000775673	0.0021	-0.09419	-0.187256	TRUE	chr14	23268404	NA
3.51416e-127	0.00011	-0.344	-0.522003	TRUE	chr2	119728876	NA
6.5399e-32	0.0003	-0.1447	-0.275095	TRUE	chr16	1520236	NA
9.93649e-216	1.7e-05	-0.6755	-0.713305	TRUE	chr1	17468322	NA
0.000202413	0.0007	0.07367	0.1681	TRUE	chr16	89284083	NA
4.92314e-44	0.0018	-0.2888	-0.549049	TRUE	chr2	100388944	NA
6.68853e-05	0.0026	0.07849	0.165556	TRUE	chr17	33289046	NA
4.72705e-05	0.00022	-0.08585	-0.163992	TRUE	chr5	131773194	NA
0.000115444	0.0009	0.1245	0.261472	TRUE	chr6	15901207	NA
0.00116079	0.00116079	0.1101	0.268766	TRUE	chr2	223757402	NA
2.10827e-14	1e-05	-0.2175	-0.320088	TRUE	chr14	88516662	NA
1.5255e-13	1e-06	-0.439	-0.71615	TRUE	chr17	72554661	NA
2.74283e-82	2e-05	0.4604	1.01645	TRUE	chr22	38029295	NA
4.25021e-21	1e-06	-0.1791	-0.279844	TRUE	chr15	45016752	NA
2.17826e-10	0.00015	-0.1031	-0.194528	TRUE	chr22	38071511	NA
6.57481e-14	0.0026	-0.1318	-0.239854	TRUE	chr20	52492074	NA
2.55813e-34	0.0009	-0.3528	-0.530526	TRUE	chr21	30720971	NA
3.22315e-06	3e-05	0.1009	0.2165	TRUE	chr9	127520729	NA
1.65603e-26	1.3e-05	-0.1983	-0.350973	TRUE	chr9	129482767	NA
2.3176e-67	5e-05	-0.3399	-0.580034	TRUE	chr12	15724365	NA
7.83338e-16	4e-05	-0.3771	-0.672792	TRUE	chr2	166945658	NA
5.93633e-07	0.0002	0.09519	0.202016	TRUE	chr1	15551156	NA
1.47045e-17	1e-06	-0.1977	-0.307465	TRUE	chr5	73834112	NA
6.43666e-05	0.0008	0.1607	0.455499	TRUE	chr12	111753808	NA
6.21728e-14	5e-07	-0.1371	-0.230614	TRUE	chr9	127962916	NA
4.57453e-13	0.0002	-0.1959	-0.369972	TRUE	chr8	42195947	NA
5.44732e-128	1e-06	0.4979	1.48074	TRUE	chr12	93861473	MRPL42
1.4136e-12	0.0001	-0.1865	-0.305487	TRUE	chr19	21541806	NA
5.72559e-08	0.0001	-0.3288	-0.410231	TRUE	chr2	227287311	NA
1.69299e-05	0.0004	-0.09225	-0.167271	TRUE	chr18	10594554	NA
1.80882e-20	5e-07	0.2041	0.560099	TRUE	chr6	10902439	NA
0.000583415	0.0057	-0.1398	-0.277106	TRUE	chr5	108744272	NA
1.05453e-06	0.0024	-0.2593	-0.463036	TRUE	chr3	192611033	NA
2.9083e-05	0.0014	0.07228	0.151929	TRUE	chr2	152117780	NA
1.00727e-06	0.0026	-0.2792	-0.523336	TRUE	chr1	149222610	NA
1.14395e-27	0.0046	0.2254	0.73516	TRUE	chr7	32530199	NA
2.82989e-08	0.0001	-0.1382	-0.258559	TRUE	chr7	18357192	NA
7.19715e-60	2e-06	0.5787	3.02509	TRUE	chr11	62225120	NA
2.52854e-05	0.0048	-0.2105	-0.411937	TRUE	chr7	75253013	NA
2.60273e-10	1e-05	0.1788	0.41341	TRUE	chr1	231189818	NA
1.26599e-34	0.0001	0.1287	0.316411	TRUE	chr2	47285714	NA
7.06612e-57	5e-05	-0.2484	-0.383926	TRUE	chr3	33840114	NA
2.60205e-128	0.0007	-0.3945	-0.659148	TRUE	chr11	122940339	NA
1.71546e-29	1e-06	-0.3249	-0.416806	TRUE	chr20	1819824	NA
3.87972e-05	0.0024	-0.116	-0.220114	TRUE	chr15	65163570	NA
0.00121387	0.0019	-0.1003	-0.193443	TRUE	chr8	67403162	NA
2.27066e-07	4e-05	-0.43	-0.785388	TRUE	chr2	120113607	NA
1.91916e-09	0.0002	-0.122	-0.231061	TRUE	chr1	16275506	NA
2.77072e-37	5e-07	0.3958	0.826477	TRUE	chr18	59400473	NA
1.45373e-25	0.0001	0.2587	0.819838	TRUE	chr6	167373547	NA
8.21714e-32	5e-07	-0.1216	-0.213146	TRUE	chr17	4639282	NA
5.2853e-06	0.0012	-0.1236	-0.22974	TRUE	chr1	157914675	NA
8.8298e-07	0.0012	-0.1165	-0.221273	TRUE	chr18	61554966	NA
0.000421123	0.0064	-0.1183	-0.231961	TRUE	chr22	30360804	NA
0.000215822	0.0048	-0.08538	-0.165786	TRUE	chr7	96803336	NA
1.4739e-12	5e-07	-0.1579	-0.268081	TRUE	chr10	63819425	NA
2.28196e-32	9e-06	-0.5511	-0.868558	TRUE	chr14	77587936	NA
3.21746e-33	0.0001	0.4769	1.21581	TRUE	chr7	138730361	NA
8.68864e-07	0.0014	-0.2384	-0.465171	TRUE	chr5	35212186	NA
4.89389e-72	1e-05	-0.8958	-0.815105	TRUE	chr7	100411875	NA
1.09308e-10	5e-07	0.1437	0.329966	TRUE	chr4	124161853	NA
6.94531e-82	5e-07	-0.3614	-0.66988	TRUE	chr13	24854310	NA
7.37384e-15	1e-06	-0.1844	-0.306822	TRUE	chr1	213031948	NA
0.00198642	0.0022	-0.06524	-0.119378	TRUE	chr7	17447004	NA
0.000333607	0.0039	-0.06974	-0.135024	TRUE	chr4	57334142	NA
5.29448e-44	1e-05	0.1973	0.475422	TRUE	chr7	35734243	NA
2.667e-33	0.00018	-0.3248	-0.574867	TRUE	chr1	171713956	NA
2.28736e-05	0.0008	-0.05794	-0.110047	TRUE	chr1	26633998	NA
4.49129e-07	0.005	-0.04548	-0.0869598	TRUE	chr1	154380419	NA
4.23804e-05	0.0013	-0.1084	-0.198717	TRUE	chr2	58136220	NA
6.01104e-23	3e-05	-0.2212	-0.387052	TRUE	chr16	56998918	NA
2.49513e-12	0.0019	0.5799	1.21255	TRUE	chr3	31295256	NA
9.51215e-08	0.0005	-0.3791	-0.660453	TRUE	chr2	86453563	NA
4.14848e-06	4e-05	-0.0721	-0.136682	TRUE	chr1	78392446	NA
1.0191e-11	0.0004	-0.1695	-0.290987	TRUE	chr15	25656507	NA
1.05888e-05	0.0001	-0.1619	-0.31683	TRUE	chr1	161499764	NA
0.00603166	0.00603166	0.04105	0.085343	TRUE	chr7	135243056	NA
0.000117388	0.003	0.22	0.741115	TRUE	chr17	59452136	NA
3.50169e-06	0.00033	-0.2635	-0.462687	TRUE	chr1	203800140	NA
2.29893e-07	4e-06	-0.1596	-0.267561	TRUE	chr22	50642777	NA
9.52064499536082e-321	5e-07	0.2613	0.725128	TRUE	chr12	12162698	NA
0.00108629	0.0058	-0.3534	-0.623831	TRUE	chr6	31331954	NA
3.46044e-06	0.0012	0.1287	0.278541	TRUE	chr10	52081612	NA
9.55252e-05	0.0006	0.09635	0.204067	TRUE	chr12	40610863	NA
7.0597e-06	0.0003	0.1027	0.221838	TRUE	chr4	123506351	NA
6.07091e-72	5e-07	-0.629	-0.823838	TRUE	chr19	43942769	NA
1.25781e-26	3e-06	-0.1642	-0.276897	TRUE	chr5	55761177	NA
0.000315107	0.0012	0.1198	0.306708	TRUE	chr1	161194641	NA
1.35056e-13	0.002	-0.2241	-0.441142	TRUE	chr6	149804967	NA
9.94151e-15	5e-07	0.2078	0.49021	TRUE	chr20	18548411	NA
3.49268e-46	0.001	-0.1336	-0.246722	TRUE	chr2	243028018	NA
5.35875e-15	5e-07	-0.1987	-0.326005	TRUE	chr21	42792485	NA
2.67612e-07	0.0004	0.09681	0.203639	TRUE	chr3	151911526	NA
0.000275571	0.0041	0.1887	0.385456	TRUE	chr3	108307670	NA
6.93466e-10	0.0003	-0.1166	-0.206921	TRUE	chr14	94547070	NA
7.4377e-64	0.0003	-0.4114	-0.70809	TRUE	chr1	147807110	NA
0.00146432	0.004	-0.07462	-0.145034	TRUE	chr9	94882305	NA
3.54919e-08	3e-06	0.2085	0.432662	TRUE	chr13	49023282	NA
3.14096e-92	4e-06	0.6267	3.75382	TRUE	chr15	39628260	NA
1.0112e-05	0.0007	-0.09653	-0.178594	TRUE	chr8	125613121	NA
9.52064499536082e-321	5e-07	0.536	5.88042	TRUE	chr1	165600146	MGST3
8.46045e-29	0.0001	-0.3633	-0.608543	TRUE	chr8	135164754	NA
6.53734e-27	0.0002	-0.2414	-0.370814	TRUE	chr13	31311773	NA
3.4676e-28	0.0002	-0.2754	-0.434385	TRUE	chr9	45441952	NA
1.70469e-24	5e-07	-0.1216	-0.209294	TRUE	chr1	212967871	NA
5.75311e-06	1e-05	-0.2322	-0.409524	TRUE	chr2	237897362	NA
5.90444e-14	0.0002	-0.3614	-0.434375	TRUE	chr10	105230332	NA
0.000175636	0.0059	-0.1249	-0.24182	TRUE	chr6	134744212	NA
5.99024e-10	0.0001	-0.3601	-0.683302	TRUE	chr7	38283044	NA
2.55929e-06	0.0003	0.1576	0.335248	TRUE	chr10	49998707	NA
1.0843e-23	0.0001	0.5338	1.24997	TRUE	chr7	112102989	NA
9.53174e-38	5e-07	-0.3205	-0.560805	TRUE	chr3	112738644	NA
2.21643e-22	0.0026	-0.9435	-0.731395	TRUE	chr5	67295413	NA
3.50166e-06	0.001	-0.09651	-0.164552	TRUE	chr3	58292300	NA
0.000417278	0.0015	0.1531	0.423279	TRUE	chr3	51295438	NA
8.67605e-08	0.0002	-0.1109	-0.206326	TRUE	chr1	26585657	NA
3.45037e-14	1.1e-05	-0.1628	-0.298442	TRUE	chr12	113678791	NA
7.25165e-05	0.0004	-0.08927	-0.160702	TRUE	chr7	72277527	NA
1.57326e-05	0.0013	-0.1348	-0.259231	TRUE	chr16	68865504	NA
4.13027e-119	1e-05	-0.1735	-0.306808	TRUE	chr7	107384309	NA
7.52947e-12	8e-06	-0.2404	-0.447672	TRUE	chr18	30726851	NA
2.28986e-14	1.7e-05	-0.1067	-0.194708	TRUE	chr20	4796238	NA
9.64505e-19	0.0002	-0.6089	-0.952895	TRUE	chr18	56016402	NA
0.00243008	0.0027	-0.08557	-0.155299	TRUE	chr11	33244059	NA
0.000409625	0.0034	-0.2005	-0.292274	TRUE	chr18	10792621	NA
2.05628e-32	0.0016	0.5969	1.38428	TRUE	chr11	116723171	NA
6.34172e-61	0.0033	-0.2572	-0.360224	TRUE	chr9	33290532	NA
3.5474e-62	5e-07	-0.1189	-0.207867	TRUE	chr17	66308708	NA
1.61215e-10	1e-06	-0.05238	-0.0996765	TRUE	chr8	94752754	NA
7.16465e-08	0.0059	-0.08671	-0.168206	TRUE	chr4	40712890	NA
5.38805e-25	0.0017	0.06954	0.148972	TRUE	chr17	7036777	NA
2.08416e-07	0.0001	0.4016	0.827359	TRUE	chr12	105081696	NA
4.61963e-11	5e-07	-0.1307	-0.235495	TRUE	chr5	96537596	NA
6.19363e-38	0.0001	0.3628	1.09327	TRUE	chr10	77135956	NA
1.41054e-82	2e-05	0.8007	6.11455	TRUE	chr6	7619047	NA
3.08169e-112	0.0004	-0.6743	-0.812899	TRUE	chr8	125269400	NA
0.00159085	0.00159085	0.07582	0.159085	TRUE	chr7	12624302	NA
5.35283e-06	0.0017	-0.08592	-0.162882	TRUE	chr8	130971463	NA
2.65101e-19	1e-06	-0.2007	-0.363587	TRUE	chr3	15419644	NA
6.30131e-67	0.0001	-0.2959	-0.567402	TRUE	chr3	142884269	NA
3.66601e-11	0.0021	-0.1844	-0.349573	TRUE	chr2	38492412	NA
1.20151e-62	5e-07	-2.296	-0.868545	TRUE	chr6	41196605	NA
2.24796e-08	8e-05	0.2633	0.615834	TRUE	chr2	169031786	NA
8.87329e-07	0.0002	-0.1524	-0.240949	TRUE	chr9	130835780	NA
8.86832e-23	1e-05	-0.1687	-0.294672	TRUE	chr8	82754118	NA
1.27896e-11	2e-06	0.1849	0.429002	TRUE	chr21	34712419	NA
1.78231e-21	5e-07	0.3001	0.787561	TRUE	chr2	8230798	NA
4.61436e-14	3e-05	-0.1487	-0.275626	TRUE	chr10	17569590	NA
2.91899e-38	5e-05	-0.1962	-0.37265	TRUE	chr20	1600524	NA
0.00226988	0.0026	-0.06776	-0.130937	TRUE	chr12	3814238	NA
1.02875e-06	0.0027	0.08895	0.187441	TRUE	chr12	6643316	NA
1.50718e-10	0.0067	-0.3214	-0.476501	TRUE	chr9	97118889	NA
4.53746e-26	1e-05	0.1528	0.345116	TRUE	chr19	41091145	NA
4.95003e-13	0.0001	0.2507	0.549299	TRUE	chr11	68798420	NA
1.64229e-11	0.0037	-0.1643	-0.273605	TRUE	chr3	15450569	NA
3.72044e-08	0.0017	-0.1561	-0.305779	TRUE	chr1	226867989	NA
1.05451e-05	0.0016	-0.1864	-0.365849	TRUE	chr3	188429782	NA
3.51076e-05	0.0002	0.3195	0.830409	TRUE	chr2	129961207	NA
0.00488449	0.00488449	-0.06508	-0.127234	TRUE	chr1	157374210	NA
2.95752e-09	3e-05	-0.4059	-0.728725	TRUE	chr2	137140043	NA
9.8776e-07	3e-05	0.3593	2.20768	TRUE	chr17	33318312	NA
6.95247e-14	1e-05	0.1921	0.432512	TRUE	chr7	134288060	NA
8.37925e-09	0.0002	-0.1194	-0.227429	TRUE	chr5	100226669	NA
1.0304e-48	3e-05	0.2581	0.632753	TRUE	chr6	133035775	NA
2.57104e-14	3e-05	0.1821	0.420312	TRUE	chr12	11961999	NA
1.15279e-06	0.0001	-0.0812	-0.159843	TRUE	chr2	68918160	NA
9.50178e-86	3e-05	1.195	2.73455	TRUE	chr4	25175723	NA
2.23074e-20	0.0013	-0.3042	-0.516469	TRUE	chr6	123034290	NA
4.9495e-07	0.0002	0.202	0.625678	TRUE	chr1	244468078	NA
7.58243e-10	5e-07	0.3628	1.7996	TRUE	chr8	143952214	NA
0.000163248	0.0056	0.07765	0.159462	TRUE	chr10	91461072	NA
7.87164e-07	0.004	-0.1461	-0.290746	TRUE	chr4	113558359	NA
1.22605e-08	5e-05	-0.423	-0.788444	TRUE	chr2	169907166	NA
0.00320161	0.00320161	0.2996	0.716918	TRUE	chr6	32295350	NA
5.96772e-05	0.0012	-0.07989	-0.149188	TRUE	chr9	115968609	NA
3.41982e-06	0.0004	-0.1194	-0.225709	TRUE	chr19	50457489	NA
3.79459e-10	0.0049	-0.07641	-0.144991	TRUE	chr13	34304935	NA
6.15091e-08	0.0047	-0.09796	-0.172465	TRUE	chr14	21150108	NA
1.77174e-29	9e-06	0.2627	0.764107	TRUE	chr15	50406183	NA
0.00136164	0.00136164	-0.05734	-0.109847	TRUE	chr17	8094020	NA
4.47926e-07	0.0018	-0.1964	-0.363367	TRUE	chr8	134027404	NA
6.01914e-08	0.0001	-0.1737	-0.336954	TRUE	chr8	109152042	NA
2.0955e-10	0.0004	-0.4369	-0.801651	TRUE	chr2	47312778	NA
1.06388e-06	3e-05	-0.1265	-0.240038	TRUE	chr5	95532855	NA
1.09255e-19	0.0007	-0.5423	-0.947249	TRUE	chr20	46061286	NA
2.62548e-24	1e-05	-0.1179	-0.201884	TRUE	chr12	102009731	NA
1.58509e-41	6e-05	-0.2744	-0.495754	TRUE	chr3	126249015	NA
1.66593e-57	1e-05	0.921	4.33208	TRUE	chr16	84861374	NA
2.13194e-15	2e-06	-0.09382	-0.1731	TRUE	chr2	70274918	NA
4.94262e-09	0.0003	0.201	0.537218	TRUE	chr8	129195462	NA
0.00214616	0.0053	-0.1379	-0.27334	TRUE	chr3	52121488	NA
7.4451e-45	0.0043	0.4685	1.11177	TRUE	chr19	53426847	NA
4.04537e-09	0.0011	0.197	0.614377	TRUE	chr17	76858539	NA
9.83071e-10	0.0007	-0.246	-0.450549	TRUE	chr3	119419914	NA
1.01602e-29	5e-07	0.5273	1.81047	TRUE	chr11	47864842	NA
3.53739e-10	2e-05	0.1972	0.515353	TRUE	chr1	46598903	NA
1.68591e-36	0.0003	-0.2141	-0.347847	TRUE	chr10	127730360	NA
1.31234e-07	0.0001	0.1068	0.22444	TRUE	chr5	90598173	NA
9.35708e-08	0.0028	-0.1762	-0.264565	TRUE	chr8	26303417	NA
1.17139e-154	0.0006	-0.386	-0.654237	TRUE	chr14	91097054	NA
3.77935e-32	0.0042	-0.1591	-0.29794	TRUE	chr13	24828679	NA
1.58274e-35	0.0001	-0.2249	-0.360706	TRUE	chr15	59980039	NA
1.67827e-07	0.0002	-0.2329	-0.411121	TRUE	chr10	109413483	NA
1.98913e-10	0.0001	-0.1026	-0.19674	TRUE	chr3	69402785	NA
3.31024e-11	0.0005	0.2374	0.54462	TRUE	chr19	52320115	NA
0.00196823	0.0071	-0.05536	-0.106462	TRUE	chr13	99221879	NA
1.66917e-14	3e-05	-0.1499	-0.273042	TRUE	chr12	54590099	NA
1.69456e-15	6e-05	-0.3161	-0.591394	TRUE	chr15	85141717	NA
5.41103e-14	1e-05	-0.4362	-0.604993	TRUE	chr17	38128648	NA
6.41992e-10	0.0001	-0.119	-0.22243	TRUE	chr12	129315870	NA
2.78132e-32	5e-06	-0.1818	-0.343992	TRUE	chr20	38968122	NA
6.31864e-23	1e-05	0.8004	2.25878	TRUE	chr7	65354015	NA
7.62027e-13	4e-05	-0.06304	-0.11567	TRUE	chr19	18415850	NA
4.05506e-10	0.0004	-0.1072	-0.19024	TRUE	chr4	141638762	NA
1.89052e-07	0.0002	0.1666	0.367203	TRUE	chr1	59732119	NA
2.46138e-12	0.0003	-0.1973	-0.358076	TRUE	chr10	31838801	NA
3.19062e-50	0.0036	1.22	3.07034	TRUE	chr5	73748608	NA
5.92101e-15	0.0009	0.1496	0.365056	TRUE	chr13	42066852	NA
9.70384e-10	0.0009	0.1559	0.328107	TRUE	chr12	108935538	NA
0.000273042	0.0053	-0.2841	-0.562574	TRUE	chr6	118028256	NA
1.00603e-21	5e-07	-0.2907	-0.515426	TRUE	chr6	164087931	NA
4.94282e-12	0.0002	0.1574	0.328567	TRUE	chr15	55700532	NA
1.99142e-08	5e-07	-0.2378	-0.397659	TRUE	chr6	126165003	NA
5.16483e-18	1e-06	-0.2445	-0.352052	TRUE	chr1	68804258	NA
3.39531e-47	0.0035	-0.4035	-0.678151	TRUE	chr10	126029515	NA
0.00183926	0.0028	-0.08562	-0.165609	TRUE	chr19	7182753	NA
4.50902e-47	0.0001	0.7764	2.05969	TRUE	chr1	90032940	NA
6.60249e-06	0.00024	-0.113	-0.212406	TRUE	chr18	74873559	NA
1.18316e-29	2e-06	-0.1846	-0.332613	TRUE	chr8	38243128	NA
8.116e-24	3e-05	0.2881	0.74802	TRUE	chr8	66546126	NA
1.54822e-40	5e-07	-0.3815	-0.496745	TRUE	chr8	120613283	NA
1.59535e-278	1.1e-05	-0.6197	-0.735549	TRUE	chr2	68941901	NA
0.00420059	0.0054	-0.1409	-0.279286	TRUE	chr11	9039600	NA
2.22227e-14	0.0002	0.2126	0.588757	TRUE	chr9	33117965	NA
1.41463e-05	1.41463e-05	0.07694	0.161486	TRUE	chr14	60628608	NA
5.72463e-05	0.0008	-0.1218	-0.236047	TRUE	chr13	97730033	NA
1.43881e-06	0.0002	0.0888	0.181447	TRUE	chr15	93388203	NA
3.03943e-22	0.0003	-0.1673	-0.302805	TRUE	chr6	158478779	NA
3.49366e-35	0.0003	-0.2352	-0.423784	TRUE	chr12	98841075	NA
8.22946e-200	3e-05	0.7071	2.14435	TRUE	chr1	159046798	NA
[truncated: 1,378 more rows]

## Sheet: Fig6e
	Observed	Expected	Enr	Pval
leprosy (EAS, 30 GWAS SNPs)	4	0.80987	4.93906	0.000193018
autoimmune (EUR, 627 GWAS SNPs)	17	10.9908	1.54675	0.0341226
inflammation (EUR, 81 GWAS SNPs)	5	1.38791	3.60253	0.00107338

## Sheet: Fig6f
	Observed	Expected	Enr	Pval
leprosy (EAS, 30 GWAS SNPs)	1	0.833393	1.19991	0.427523
autoimmune (EUR, 627 GWAS SNPs)	25	11.0045	2.27181	1.12357e-05
inflammation (EUR, 81 GWAS SNPs)	1	1.432	0.698322	0.358932
