# Supplementary material for: Histone acetylome-wide associations in immune cells from individuals with active Mycobacterium tuberculosis infection
Source: Nat Microbiol. 2022 Jan 31;7(2):312–26. doi: 10.1038/s41564-021-01049-w (PMC9439955; doi:10.1038/s41564-021-01049-w)
Supplement: Source Data Extended Data Fig. 1 — Statistical source data. [file 41564_2021_1049_MOESM13_ESM.xlsx]

## Sheet: 1a
Gran Discovery			Mono Discovery
Confounder	Percent Change in Variance (iteration from top to bottom)		Confounder	Percent Change in Variance (iteration from top to bottom)
Batch	0.43305		Batch	0.39283
No. of Peaks	0.0313242		No. of Reads	0.0466041
PCT Unique Reads	0.0167343		Sex	0.0231341
Sex	0.0144422		No. of Peaks	0.0187858
Median Insert Size	0.00990809		Median Insert Size	0.0199165
No. of Reads	0.00965959		PCT Unique Reads	0.0145786
Age	0.00826118		Age	0.0130171

## Sheet: 2b_gran_disc
PeakCords	A	M
chr2_197847842_197851042	-14.391	0.0865921
chr16_59099898_59102598	-14.9451	0.0867982
chr4_99063499_99065710	-16.1134	-0.108782
chr7_129498000_129500602	-14.7906	-0.0177557
chr9_92077910_92080872	-13.9143	-0.0747888
chr3_126247126_126250254	-15.4504	0.090825
chr13_95855963_95857663	-16.4245	-0.10667
chr12_30831418_30833406	-16.1459	0.0126251
chr14_68427917_68430417	-14.8308	0.201295
chr1_173990002_173992899	-14.9116	-0.124208
chr16_8736898_8739838	-13.3913	-0.173567
chr1_220218998_220221198	-16.2914	-0.0587973
chr14_92865852_92868600	-12.2027	0.293094
chr1_232713198_232716302	-14.2471	0.372255
chr9_132538615_132540797	-14.1675	-0.127513
chr6_151814597_151816004	-16.7251	-0.0987288
chr2_28653101_28655145	-16.3314	0.235913
chr2_24704486_24707359	-13.6313	-0.273957
chr3_154687933_154690770	-13.0004	0.390211
chr5_64970983_64972995	-15.6716	0.0608887
chr7_64102700_64105100	-12.877	0.281984
chr19_42299237_42301472	-13.2003	0.158408
chr5_37776683_37778783	-16.4698	-0.201141
chr17_56580404_56585328	-14.0838	0.0896225
chr6_35817078_35820212	-15.002	-0.010918
chr2_27303542_27305501	-16.2281	-0.0795824
chr14_76617315_76619952	-13.6688	-0.00799449
chr9_94881159_94883774	-13.9041	0.144866
chr5_112042483_112044705	-15.3685	-0.103089
chr7_75197594_75200500	-13.0365	-0.415229
chr11_108069435_108072335	-13.3994	-0.226816
chr9_129231671_129235215	-13.3274	0.233151
chr19_17827812_17830037	-16.2506	-0.117446
chr10_120512653_120515381	-15.3147	-0.0204547
chr7_5859799_5863402	-15.34	-0.0213051
chr20_47902899_47905358	-14.5846	0.151548
chr9_93969259_93971759	-16.1454	0.657816
chr6_111925912_111928412	-14.5941	0.0963058
chr5_36150883_36152995	-16.8427	-0.005891
chr2_26223594_26226980	-11.8857	-0.0235077
chr7_37751794_37755302	-14.1795	0.0600532
chr1_168472197_168474401	-14.155	-0.385936
chr1_28906902_28909601	-16.8208	0.0567825
chr7_5708694_5711910	-13.2247	-0.0464447
chr12_109214204_109217331	-15.3547	0.0201397
chr9_96056974_96059349	-14.4702	-0.144437
chr5_139935478_139938018	-13.1307	-0.174047
chr6_28322812_28325012	-16.1619	0.129485
chr6_144987212_144989634	-15.339	-0.0782217
chr2_47283829_47286559	-14.8513	-0.3638
chr19_54347633_54349063	-15.4342	0.0475507
chr1_44439699_44442299	-13.5217	-0.161116
chr19_45970165_45973365	-14.0817	-0.0346927
chr5_130543727_130546390	-14.5719	-0.143781
chr1_21875999_21880699	-12.4009	0.467188
chr2_38055159_38057842	-13.9348	-0.101196
chr7_97880094_97882600	-15.2829	-0.0665266
chr15_78310300_78312500	-14.5682	0.369113
chr10_123613253_123615753	-17.5555	-0.293984
chr16_88729135_88731298	-15.8737	0.0640384
chr17_74593602_74597104	-14.4103	0.147482
chr2_74298259_74300586	-15.3805	0.0407943
chr6_53325012_53327512	-14.3324	0.0804987
chr8_124779856_124782403	-14.3211	-0.0378059
chr9_128411381_128413471	-16.0705	0.000797422
chr1_153328799_153332300	-12.7179	0.17972
chr3_185047533_185051254	-14.4392	0.329385
chr12_96800704_96803662	-14.9386	-0.0311742
chr7_127639402_127641902	-14.2808	0.196951
chr12_53601531_53604204	-15.0596	0.166708
chr8_23081353_23084185	-13.4655	0.133764
chr4_80978710_80981410	-14.2207	-0.0125678
chr7_130914600_130917502	-13.1101	-0.17479
chr13_50569653_50572563	-14.7637	-0.0945979
chr10_45912970_45916771	-14.1862	0.120478
chr15_64336000_64338229	-14.6554	-0.111
chr3_134229330_134231626	-15.1903	-0.152094
chr15_86232028_86236328	-15.6689	-0.234502
chr20_21079858_21082299	-16.7968	0.364435
chr10_31283470_31284979	-12.7271	0.152082
chr19_13043081_13045381	-15.2914	-0.422191
chr17_14640801_14643630	-16.1559	-0.273566
chr19_38915437_38917937	-15.7302	0.0624191
chr19_12791237_12793958	-14.1643	-0.0301851
chr3_142882230_142884933	-14.0491	0.13799
chr8_133778653_133781960	-13.7878	0.0376592
chr6_36747712_36749978	-16.7691	0.159593
chr3_45104670_45107854	-13.2415	0.255041
chr8_19481008_19483508	-13.8321	0.0251153
chr14_75806717_75809931	-14.3614	-0.0422234
chr19_39152765_39156837	-14.4933	-0.0967476
chr14_75919631_75921217	-15.2907	0.0175903
chr17_30829608_30832904	-14.1511	0.138169
chr2_135874342_135876159	-16.5477	0.150667
chr7_21983399_21985702	-15.3286	-0.0654114
chr19_53140037_53142537	-15.9674	-0.437236
chr6_106966791_106971378	-12.5087	-0.0122665
chr12_118794418_118798131	-13.5221	0.0227554
chr3_185016295_185018795	-14.4174	0.194209
chr16_85027335_85031342	-14.7926	-0.283424
chr2_201577259_201579070	-16.4973	-0.212989
chr4_103310599_103313310	-13.277	0.0417867
chr17_30342104_30344608	-15.5771	0.0508893
chr15_101834066_101836328	-15.9831	-0.0839789
chr19_51727812_51729712	-16.3189	-0.0277148
chr12_27241531_27243862	-16.1413	-0.0766366
chr6_5698378_5700734	-15.6793	-0.0391556
chr17_33672201_33675208	-15.5676	0.0127102
chr11_34169257_34171376	-15.8376	-0.172013
chr16_67752542_67755098	-15.0462	0.0784066
chr19_16228358_16231458	-13.818	0.0447226
chr2_20248842_20252501	-11.9982	-0.164027
chr20_16709999_16711599	-17.2726	-0.117941
chr20_45752299_45755006	-13.4207	-0.04631
chr17_32561384_32563830	-18.464	-0.132056
chr19_16252265_16256125	-11.6453	0.14389
chr8_37748353_37750903	-13.9006	0.0833244
chr1_28217097_28219701	-12.1433	0.134651
chr10_134825341_134828463	-13.3392	-0.082389
chr15_75467002_75469400	-16.7574	0.165924
chr11_2953644_2955557	-15.3344	-0.243638
chr19_46046058_46048365	-15.9938	0.0908453
chr5_65438899_65441683	-13.0414	-0.074184
chr5_40627583_40629683	-17.293	-0.354053
chr6_13215812_13218378	-14.5455	0.0632533
chr6_30796004_30799714	-19.0754	0.095303
chr5_173333395_173336283	-15.046	0.0292437
chr11_121275544_121277644	-16.1712	-0.101577
chr8_64180156_64182460	-15.7584	0.110641
chr13_41836513_41838563	-15.7989	-0.160863
chr11_121246257_121247857	-16.2122	-0.0251404
chr14_91881817_91883936	-16.1377	-0.0340344
chr16_87980767_87982567	-15.7401	-0.112562
chr17_74720991_74724008	-11.8612	0.133283
chr17_65712704_65715108	-15.9713	-0.135557
chr14_97426852_97430117	-14.9491	-0.0962214
chr1_183535998_183539702	-13.7505	-0.158614
chr11_73489857_73491776	-15.7881	0.181874
chr14_50358552_50361552	-13.9882	0.0569311
chr10_3810972_3813171	-13.5598	0.271385
chr12_54708524_54710906	-14.9398	-0.0562918
chr13_49474863_49477413	-14.7197	-0.037538
chr6_53186012_53188212	-14.9776	0.0387216
chr5_179396783_179399583	-16.2889	-0.0864189
chr7_75573894_75576102	-14.1633	0.0933951
chr9_97113249_97115569	-12.6867	0.828487
chr9_117567372_117569559	-15.8629	0.0746154
chr11_124980444_124982676	-15.8337	-0.0870478
chr22_36766350_36770787	-13.5092	-0.00992572
chr5_88121078_88124295	-14.2679	-0.0267323
chr17_28715530_28718304	-13.5868	0.17814
chr1_245219498_245221102	-14.3833	0.459272
chr7_97754500_97756500	-14.0274	0.113825
chr11_118054444_118057344	-15.4264	0.0999507
chr19_15946381_15949180	-12.8701	-0.120141
chr6_29616408_29618804	-19.6797	-0.0017575
chr11_85762757_85765076	-14.6723	0.0170676
chr16_70379635_70381998	-15.2915	-0.304938
chr19_50014665_50017158	-14.9098	-0.0731905
chr7_99716094_99718302	-15.945	-0.0653495
chr3_128437126_128438726	-16.4369	-0.0670088
chr19_8007437_8009737	-15.666	-0.107939
chr1_211987898_211990202	-14.8135	-0.0698659
chr20_2279799_2283399	-11.8919	-0.0160625
chr6_36492934_36494934	-16.6444	-0.0495869
chr19_19554137_19557633	-13.8228	-0.139475
chr22_18154907_18157578	-16.2542	-0.110434
chr3_40269837_40272233	-16.1055	-0.109214
chr2_64454859_64456659	-15.089	0.107692
chr1_149898598_149901102	-14.2609	-0.0174004
chr20_61390499_61392042	-17.24	0.312413
chr19_55335080_55338037	-15.2442	-0.203481
chr9_33828659_33830410	-15.5642	0.120012
chr17_3904704_3907404	-15.6094	-0.241823
chr2_242040942_242042659	-17.2709	-0.18865
chr14_45429517_45432252	-13.7843	-0.1391
chr12_121836831_121839231	-15.465	0.0376343
chr21_27935398_27938198	-15.3479	0.0237898
chr3_11313615_11317354	-11.1348	-0.0718537
chr10_75685486_75687093	-14.7627	0.0142454
chr15_74694328_74696802	-16.5552	-0.0240831
chr6_160394394_160396378	-14.8685	0.072987
chr1_27695098_27697502	-15.0082	-0.153684
chr8_19561660_19563660	-15.5053	-0.0557578
chr10_73356970_73359471	-14.4957	-0.131147
chr19_58308753_58311858	-13.6294	-0.0726946
chr21_40182293_40184398	-14.3941	0.300888
chr7_99908402_99910702	-15.8638	0.225507
chr12_26623004_26626992	-13.1934	0.589456
chr5_154061605_154063405	-14.6216	1.30515
chr10_82418792_82421881	-14.0792	0.151892
chr15_80280966_80283966	-13.5663	-0.00568744
chr22_36628007_36630307	-14.2366	-0.238289
chr19_14190758_14193180	-13.3874	0.0350225
chr3_177159133_177161133	-15.8221	0.0476657
chr3_119181433_119183802	-15.166	-0.190754
chr10_22869453_22871963	-15.2987	-0.0641518
chr18_19179100_19182701	-12.0477	-0.0752767
chr1_151028602_151032402	-12.6696	-0.0400981
chr3_43429764_43432915	-12.2467	-0.295027
chr10_97888641_97891392	-13.2534	-0.0426647
chr17_70722304_70724208	-16.4716	0.212128
chr6_31938598_31941389	-19.5287	-0.0163651
chr21_36879898_36882598	-13.5969	-0.0399056
chr10_75949381_75951492	-16.0196	-0.0165424
chr12_76477131_76479306	-16.8295	-0.253057
chr10_72324781_72326881	-17.4535	-0.22098
chr7_135193194_135195702	-14.7577	-0.0627676
chr3_172247426_172249633	-14.7837	0.174278
chr17_78388504_78390106	-17.5198	-0.0171806
chr14_77374382_77376417	-16.4377	-0.401641
chr1_193090098_193092801	-13.2385	-0.00457107
chr1_38939301_38941702	-16.5291	-0.0876649
chr16_84930298_84932737	-12.5411	0.385954
chr11_3923857_3927644	-13.9002	0.00613327
chr2_197112542_197114959	-14.8443	-0.00799657
chr6_16727564_16730312	-15.085	-0.0497934
chr5_148723783_148726195	-16.0143	-0.0572354
chr4_129767499_129769915	-14.6926	-0.109407
chr19_37063341_37065258	-16.9702	-0.270956
chr9_98636759_98639415	-13.36	-0.171327
chr2_9184742_9187029	-15.2826	0.150072
chr12_1413731_1417162	-14.9768	0.00894672
chr4_6807499_6810999	-11.7105	-0.23681
chr2_28847701_28848601	-15.0314	-0.118826
chr4_104062110_104064399	-15.0392	-5.51846e-05
chr14_35098017_35099917	-16.2418	0.0878326
chr19_54750437_54753183	-12.859	-0.0279692
chr19_18681437_18684081	-14.1711	-0.157986
chr16_1990835_1993873	-12.8966	0.436834
chr14_20928315_20931117	-14.6451	-0.0526338
chr6_32810989_32813793	-19.4498	0.0897166
chr9_117655172_117657799	-13.9287	-0.0213662
chr8_97771651_97775156	-12.3461	-0.17243
chr1_185662198_185664601	-14.2137	-0.207851
chr6_33175389_33177075	-19.4568	-0.000573501
chr15_51920800_51922728	-15.0154	0.24621
chr9_88554659_88557372	-15.5061	0.0189526
chr8_141551960_141555256	-14.3552	-0.154361
chr6_31694398_31697827	-19.6955	0.0423369
chr6_13635912_13639812	-13.8508	0.0925867
chr17_80397404_80400004	-15.8664	0.0392887
chr2_69403942_69406242	-15.4118	0.0774284
chr8_37736856_37740485	-11.9114	0.00605251
chr17_68290502_68293004	-13.569	0.178808
chr5_148342605_148344399	-14.8251	0.328795
chr7_98975900_98979210	-12.3412	-0.0734348
chr1_162759498_162761501	-15.944	-0.0275598
chr20_48460899_48463658	-15.6243	0.15326
chr11_116856485_116858644	-14.3312	0.272235
chr22_42809971_42812459	-17.1365	-0.25786
chr1_211994502_211997498	-15.1496	-0.0692984
chr19_3572212_3574012	-16.3319	0.0533739
chr3_42844726_42846730	-16.2612	0.0887794
chr13_32379563_32382313	-14.9948	0.0744759
chr2_85631845_85634186	-13.7155	-0.0677814
chr1_159615498_159617698	-15.9426	-0.0640197
chr19_48751758_48754047	-14.1904	-0.121933
chr10_126368293_126370160	-14.6577	-0.339883
chr6_36408312_36411904	-12.6716	-0.25876
chr12_104199704_104201931	-15.2687	0.034632
chr9_115623359_115627015	-13.6818	-0.142179
chr13_29291563_29293963	-14.5105	-0.134547
chr8_121815060_121816566	-16.2266	-0.128002
chr5_114596995_114599383	-15.2909	0.0297845
chr3_150994156_150998537	-12.8484	0.167594
chr2_70210846_70214066	-11.3135	0.153679
chr19_7720135_7723758	-12.4979	0.233735
chr11_126333657_126335876	-17.0767	-0.0792401
chr3_15468126_15470454	-15.3606	-0.06426
chr7_127290994_127292802	-15.8299	0.0521165
chr7_158496799_158499300	-15.0454	0.0551876
chr1_14038098_14041102	-14.5318	0.0488858
chr10_30744371_30746671	-15.4638	0.0287526
chr19_39934680_39937365	-13.0716	0.016951
chr2_112220624_112224401	-14.8264	0.301222
chr17_42705194_42706794	-15.9952	-0.510443
chr10_20114194_20118481	-14.8077	0.126857
chr21_45145193_45149939	-13.3976	-0.037652
chr16_6876535_6879357	-16.1166	-0.61756
chr7_31929099_31931199	-15.6803	0.171978
chr14_70104217_70105736	-14.5586	-0.0130979
chr1_222827202_222829702	-14.361	0.381976
chr11_12145444_12148876	-15.6855	-0.074799
chr7_6421400_6424610	-13.0015	-0.154803
chr2_161933029_161935866	-12.7122	-0.203439
chr6_154657812_154660034	-15.2039	-0.100182
chr1_224179098_224181802	-13.1757	0.00219878
chr2_228647229_228649186	-16.0441	-0.02959
chr3_46994902_46996554	-15.4926	-0.126951
chr2_144002029_144004529	-15.7523	0.0346584
chr12_104997406_104999492	-15.9572	-0.117974
chr15_72977466_72979628	-16.4316	-0.130775
chr8_146077403_146079803	-15.1452	-0.0761483
chr15_90435700_90438566	-12.6103	-0.0387498
chr9_41275809_41279121	-14.6283	0.36832
chr18_55287976_55290725	-13.7714	-0.137335
chr12_106619962_106622734	-12.4558	0.145866
chr19_20958737_20960065	-16.5914	-0.260699
chr8_41385753_41387660	-16.2303	0.09356
chr2_60982742_60984642	-16.4126	-0.0142647
chr2_241517859_241520459	-14.5004	-0.104621
chr6_130003902_130009026	-14.0469	-0.0713028
chr3_171824133_171827195	-13.7367	0.227942
chr16_30620635_30622335	-16.8756	0.0126803
chr19_3154058_3156558	-18.2551	-0.138974
chr9_77501172_77503474	-14.6497	0.140928
chr19_55252280_55254261	-15.9641	0.122431
chr5_43120380_43123099	-13.8527	0.0128942
chr14_21904317_21906852	-14.9027	-0.0911902
chr15_52059500_52061428	-16.416	0.0151792
chr12_113343669_113346169	-14.6092	1.08973
chr8_144362660_144364653	-17.1038	-0.0766174
chr15_90379166_90381866	-15.3327	-0.0953518
chr14_20944317_20946617	-16.3535	-0.0696911
chr1_211778998_211781899	-13.1332	0.0272842
chr19_36118537_36120965	-14.8743	-0.0363721
chr4_6999936_7002136	-16.0812	0.333942
chr2_70223642_70225542	-15.0762	0.0497978
chr17_75421801_75426304	-14.9299	-0.314861
chr13_100135900_100138116	-14.888	0.0500764
chr19_5902765_5905558	-14.2554	0.0125845
chr7_87897194_87899902	-13.0935	0.111747
chr1_198581002_198583398	-15.2138	0.110242
chr13_24827113_24829920	-14.0532	0.11914
chr20_20660999_20662999	-16.3656	-0.0729791
chr3_112684533_112687754	-14.4609	-0.103882
chr2_3521729_3524159	-16.2913	-0.0964042
chr2_85813994_85815942	-15.3665	0.0739744
chr5_78907082_78909899	-13.1083	-0.0679174
chr19_51639561_51643737	-12.8318	-0.0935729
chr4_10225610_10227622	-17.8378	-1.54884
chr17_38307630_38310704	-14.5675	0.0075479
chr7_102211994_102213899	-15.177	-0.365315
chr16_19524035_19526167	-15.576	-0.0271723
chr17_40780608_40782608	-16.8517	0.336964
chr1_235113997_235117802	-10.8064	-0.0201276
chr19_10945512_10948181	-13.3127	0.035052
chr8_37961956_37964603	-14.5077	-0.0858169
chr6_136914250_136916378	-15.0503	-0.160987
chr10_98404492_98407986	-13.4921	0.219204
chr7_48135102_48138602	-13.9842	0.321475
chr4_100775699_100779209	-12.8285	-0.0150071
chr1_243429598_243432301	-13.8237	-0.136791
chr2_102788124_102790342	-15.0891	0.259162
chr17_10022604_10024308	-15.8007	0.0494675
chr12_47749326_47750726	-14.4735	0.27688
chr12_7898904_7900904	-16.9637	-0.14785
chr16_19084698_19085836	-15.4159	0.416825
chr19_16425758_16428458	-15.2606	-0.0176218
chr15_92322528_92325443	-17.1054	0.1548
chr22_40904950_40906850	-16.6865	-0.0383814
chr22_47157094_47159750	-13.588	-0.0365741
chr5_74734283_74736899	-14.8384	-0.0162581
chr20_5636599_5639199	-14.9817	-0.163937
chr10_51622292_51624494	-17.137	-0.0322532
chr12_6796904_6799831	-14.2704	0.0256818
chr17_43332804_43334726	-16.4533	-0.19126
chr7_55432702_55435094	-15.6699	-0.176116
chr6_7254534_7256612	-15.6757	-0.0922073
chr20_5099399_5101599	-15.6988	0.0146773
chr16_89539435_89541167	-15.7878	-0.0795149
chr7_38894002_38896600	-16.1308	-0.259893
chr9_86135059_86137110	-15.4609	0.14821
chr13_46733416_46735816	-15.4355	0.066022
chr2_44222542_44224259	-17.1123	-0.0782258
chr18_21067000_21069576	-14.2366	-0.0313475
chr4_774499_776836	-16.3085	-0.0579646
chr3_52270526_52273074	-14.098	-0.0515958
chr9_123164259_123166859	-13.9064	1.35338
chr3_122476733_122479454	-14.5069	0.228478
chr22_19348597_19350297	-15.9769	0.155579
chr6_31514350_31516389	-18.1791	0.167618
chr9_137806398_137810871	-14.9395	0.0823283
chr16_12893535_12898067	-13.9727	0.0131371
chr1_8688399_8690902	-15.4929	0.0721918
chr10_51826381_51828881	-15.7625	-0.142184
chr22_22209378_22211550	-15.0274	0.0428363
chr17_4598694_4601032	-17.6339	-0.239111
chr19_58287222_58289422	-15.3012	-0.23966
chr7_148394_151000	-13.6874	-0.0478213
chr1_6085797_6089802	-12.2497	-0.121789
chr5_131689499_131691799	-18.4397	-0.148605
chr20_56024899_56028299	-14.7374	-0.0319817
chr19_5621337_5624358	-13.9383	0.00361216
chr10_26778881_26781871	-13.9057	0.185535
chr17_62256604_62258908	-15.488	0.0419527
chr12_11323131_11325031	-18.0311	-0.239381
chr16_3173367_3175398	-16.9779	0.00489127
chr19_1179281_1182037	-14.1171	-0.117173
chr2_242279045_242281142	-16.6438	0.0278835
chr10_74311892_74313971	-15.4346	0.324924
chr3_128422530_128424526	-15.9678	-0.0956391
chr16_11875998_11878598	-14.1996	0.0871138
chr14_73645452_73648252	-14.9616	0.130177
chr8_67576008_67580666	-12.7285	0.115524
chr22_22169997_22174479	-13.1295	-0.15038
chr1_90407602_90409802	-15.2217	-0.0564057
chr2_60710429_60713442	-14.1171	-0.0899496
chr4_70623899_70627299	-14.3834	0.122241
chr11_118798444_118801457	-14.372	-0.149909
chr8_56684460_56687103	-15.0441	-0.06892
chr5_68627283_68629499	-15.3672	-0.0878149
chr1_36351698_36353999	-16.6082	-0.204342
chr20_36342499_36344558	-15.9251	0.198067
chr4_185374199_185375936	-15.8394	-0.0312158
chr19_41868661_41871765	-12.2981	0.0346014
chr6_74294334_74297112	-14.6475	0.06742
chr6_74160734_74163012	-14.4933	-0.00713924
chr22_32072097_32073750	-16.2364	-0.049239
chr1_27069498_27072302	-14.5943	-0.0211341
chr2_202021345_202024186	-14.4853	-0.288011
chr10_3761471_3764492	-13.4745	0.247103
chr15_93457028_93459266	-14.0284	0.0777778
chr8_146125403_146128403	-14.1369	0.230584
chr16_30769398_30772236	-14.0104	-0.304777
chr5_96432783_96434705	-16.2963	-0.0562745
chr22_46408636_46410850	-15.551	0.136043
chr16_3291698_3294538	-14.3573	0.046642
chr5_150956283_150958595	-15.5919	-0.108598
chr2_109236442_109239059	-14.1874	-0.0435955
chr9_3507071_3509310	-15.3876	-0.0719875
chr16_27213935_27216598	-13.9864	-0.0648927
chr10_30706271_30709263	-14.3521	0.16407
chr14_102816817_102820817	-11.6991	0.0431394
chr1_65328998_65331402	-15.3845	-0.158889
chr7_80769094_80771700	-15.3823	-0.40914
chr1_150592199_150595002	-14.3517	0.195597
chr9_90588504_90590672	-16.3196	-0.128584
chr3_11329259_11333137	-12.0932	-0.173942
chr18_21439776_21443431	-14.7386	0.394598
chr17_21028901_21031808	-12.4087	0.096379
chr7_91569102_91571594	-14.8325	-0.0748748
chr14_95960915_95963452	-16.4484	-0.0586855
chr1_245216799_245218499	-15.2924	0.312956
chr8_126502303_126504803	-15.3843	0.200514
chr7_74157502_74159500	-15.741	0.164873
chr10_75667580_75670463	-13.429	0.117632
chr6_33421031_33422895	-18.1627	-0.22908
chr1_154972997_154979800	-10.7905	-0.0801851
chr14_82231252_82234052	-14.6087	0.356881
chr3_57740933_57743126	-15.6536	0.065495
chr1_31255202_31257502	-16.0744	-0.0684237
chr12_56040082_56040982	-14.4511	-0.0751767
chr2_20099694_20102770	-12.5882	0.0223957
chr10_6339372_6340881	-15.0463	0.103535
chr3_48480526_48483054	-14.8466	0.00164387
chr11_124939714_124941876	-16.2761	-0.545487
chr3_187680833_187684679	-12.9297	0.0338542
chr17_42759801_42762204	-16.0514	-0.100149
chr4_186316099_186318536	-14.0353	0.0767608
chr6_152952234_152954034	-15.4615	0.0430518
chr9_36126471_36129715	-15.3901	-0.0700399
chr8_29491103_29493603	-15.8713	0.218537
chr20_47367058_47370199	-14.1647	-0.00391469
chr14_89344717_89346417	-15.9257	-0.00622789
chr9_113064259_113066759	-14.7785	0.0257356
chr20_48963185_48966799	-10.9573	0.0122327
chr8_37408160_37410253	-16.6476	-0.025986
chr5_153417095_153419599	-14.3217	0.0245688
chr5_131755478_131757483	-15.0921	0.0485573
chr6_106958878_106962034	-13.5518	0.00317392
chr1_158769201_158772502	-12.6401	0.0337015
chr3_48594065_48597026	-15.2719	-0.0207122
chr12_6449017_6451589	-12.2782	0.0693348
chr6_140160095_140162112	-15.5482	0.202894
chr15_58812866_58814802	-14.18	0.0166333
chr3_52924726_52926954	-15.8013	-0.00558451
chr19_4368012_4370137	-16.1975	0.140954
chr3_3167426_3169854	-15.1149	-0.11433
chr5_59542795_59545683	-15.0885	-0.00672895
chr1_37182598_37184698	-16.7084	0.0445558
chr11_34321544_34323744	-15.68	0.298196
chr2_24113842_24115942	-15.302	0.0921576
chr19_2774737_2777058	-15.5787	0.121597
chr10_82244681_82248571	-14.3745	0.0292669
chr10_90342071_90343881	-16.6411	0.0076022
chr22_29512502_29515597	-13.2652	0.791257
chr8_48334373_48336523	-16.4033	-0.0528154
chr1_45804798_45806999	-16.2473	-0.0618718
chr17_63061304_63063304	-16.7711	-0.134235
chr1_211762498_211764698	-16.2196	-0.0784541
chr17_18527801_18529381	-16.6644	-0.201544
chr10_94519419_94521280	-13.8539	0.142425
chr20_18267799_18269799	-16.9789	-0.0190892
chr5_150142395_150144995	-14.216	-0.0320063
chr9_95804512_95808272	-13.3701	-0.174058
chr17_56083194_56085904	-14.4369	0.0349769
chr19_38538065_38541058	-13.2049	0.551168
chr12_89554718_89558562	-12.4836	-0.0578687
chr14_51402617_51405652	-14.2708	-0.169216
chr17_27251504_27254901	-12.1651	-0.117926
chr4_89779210_89781410	-15.7735	0.0754476
chr4_80999405_81001599	-15.4107	-0.0828614
chr21_34695879_34698897	-13.119	-0.131047
chr6_149802812_149805312	-16.0587	-0.0705457
chr19_4974165_4977547	-12.2527	-0.0337346
chr9_93562410_93566515	-14.3717	-0.0267948
chr10_69961371_69963792	-15.2699	0.109086
chr19_19296437_19298786	-12.5191	0.0323001
chr7_37348694_37351802	-13.2475	-0.0317282
chr17_75881902_75885104	-11.4339	-0.159421
chr14_55493017_55495052	-16.4249	-0.0853714
chr2_48371742_48374742	-14.2675	0.0595023
chr2_120959816_120962529	-13.2316	0.226224
chr17_79122463_79127506	-11.8291	0.018358
chr17_42975404_42978004	-15.1488	-0.0863432
chr15_42499466_42503528	-14.7565	-0.0592958
chr2_100171159_100173659	-15.0791	-0.130907
chr16_11399798_11402737	-14.8037	0.523617
chr11_64645078_64648415	-12.5989	-0.01825
chr7_37022794_37025310	-14.1271	-0.219025
chr2_8820642_8824545	-14.3862	0.12981
chr10_64994981_64998192	-12.7084	-0.125617
chr10_17685181_17690553	-13.9963	-0.0569695
chr17_78792094_78795230	-13.7558	0.401204
chr17_57231304_57234004	-15.2835	-0.0312453
chr2_74765459_74767216	-15.707	0.274756
chr2_55244642_55247459	-14.6506	-0.105053
chr5_131772395_131774883	-15.2206	0.0165945
chr3_183593654_183596830	-15.6699	0.0918523
chr19_42287258_42290480	-14.8201	-0.0366611
chr7_138792899_138797400	-12.2492	0.448407
chr1_109755799_109758102	-16.2551	0.0279851
chr6_39192434_39194994	-14.9578	0.209218
chr13_49233516_49235863	-16.2911	-0.258665
chr12_51565604_51568517	-13.7154	-0.0234596
chr2_113298542_113300759	-15.9915	0.0256388
chr11_126222044_126224587	-14.8164	0.193134
chr1_120751200_120754202	-12.6671	0.453127
chr12_49615418_49617904	-15.5336	0.144433
chr2_160470542_160473645	-13.327	-0.10441
chr13_46950602_46953753	-11.8538	-0.0936545
chr6_10837912_10840178	-15.4194	-0.237228
chr11_62571596_62575376	-12.9069	0.0478187
chr2_102689959_102691959	-16.5499	-0.104268
chr13_49831513_49833313	-15.5973	0.130143
chr9_132705971_132709472	-14.4804	0.0455362
chr5_33712095_33714878	-16.3211	-0.489571
chr3_128309415_128312002	-15.532	-0.464773
chr7_2444999_2447702	-16.5516	-0.0309473
chr2_47526570_47528842	-15.3133	-0.171653
chr22_22126107_22128697	-15.0797	-0.0621041
chr1_153929198_153931602	-13.3467	0.0449018
chr16_28873735_28876298	-15.1273	-0.0386383
chr1_24967799_24970602	-13.3533	0.0308337
chr2_113430842_113433559	-13.9696	0.0986489
chr1_12093799_12096398	-16.858	0.0276963
chr4_185251204_185255536	-13.796	-0.523877
chr16_11793335_11795867	-14.572	-0.031109
chr15_101059500_101061866	-15.5628	-0.0600161
chr1_110331600_110334601	-15.5295	-0.0723696
chr15_63789128_63791638	-12.0354	0.0512725
chr16_66557598_66561437	-11.6749	-0.0941518
chr8_37730353_37732685	-14.5637	0.0162213
chr6_11349576_11352802	-11.4125	-0.0034656
chr7_30024300_30026702	-16.1745	-0.0268201
chr11_71829244_71831744	-14.7014	0.0742446
chr20_1350158_1351599	-16.2825	0.012856
chr16_90147942_90150042	-15.8385	0.0109939
chr11_82610544_82613488	-11.1511	0.0275371
chr1_10114898_10117702	-14.4043	-0.13613
chr14_64226617_64229731	-14.9404	-0.14902
chr20_1098199_1100499	-15.455	-0.0243832
chr1_248902498_248906401	-14.0692	-0.0125131
chr4_48270610_48273110	-15.0811	0.0216023
chr21_36900098_36903498	-14.2652	0.0592371
chr20_8455358_8457999	-15.0381	0.0521775
chr19_52597858_52599765	-17.0526	0.115434
chr12_109239306_109241106	-15.758	0.135774
chr17_4627691_4630706	-11.5133	-0.151927
chr9_86321415_86324315	-13.0059	-0.124495
chr14_71806252_71809515	-12.9925	0.334068
chr1_219346502_219348498	-16.1462	-0.191946
chr7_1003900_1006210	-16.2097	-0.0279881
chr6_13284734_13287495	-14.3457	-0.208446
chr2_51230129_51232159	-16.5466	-0.363835
chr9_117690215_117693386	-12.6058	-0.0876421
chr19_11454781_11458365	-13.2032	-0.120226
chr7_6065194_6067802	-14.7719	0.0353662
chr15_45349028_45352400	-13.26	0.108509
chr22_18120102_18123050	-12.9736	-0.0124728
chr2_237896186_237898945	-13.9561	0.0505198
chr6_45444978_45449034	-14.8437	-0.113792
chr15_99408728_99410828	-15.5667	-0.0120163
chr1_154908198_154910802	-13.8458	-0.0250213
chr22_43326050_43329018	-11.9193	-0.135487
chr5_53885299_53888083	-14.411	0.0078003
chr1_193027197_193029999	-13.9206	0.0314255
chr19_10922712_10927037	-13.4892	-0.0858375
chr12_27395904_27398762	-12.7159	0.0718444
chr17_59939704_59941804	-16.5076	-0.0663613
chr19_12074658_12077381	-13.3537	-0.193061
chr16_89473135_89475998	-16.0189	-0.00211646
chr5_68901183_68903599	-15.3333	0.106332
chr17_2059901_2062206	-15.3179	-0.123277
chr22_36818889_36822850	-14.6097	-0.253099
chr1_33445598_33448501	-13.1389	-0.141976
chr12_16034031_16036631	-14.0473	-0.0878115
chr7_75625300_75628099	-13.3644	-0.192761
chr14_93130731_93133282	-14.9975	-0.103801
chr1_27146802_27148402	-16.6511	-0.0557273
chr13_52409800_52412816	-12.553	0.550098
chr2_122493342_122495829	-15.9208	-0.00935201
chr12_109056904_109059862	-13.9209	-0.0938008
chr18_12701576_12704076	-15.7991	-0.141295
chr6_26215778_26218512	-14.1709	0.328825
chr11_82866878_82869876	-12.3058	0.0607325
chr1_2164901_2167699	-15.2268	0.0233172
chr9_101983071_101985610	-15.0369	-0.0689629
chr10_99177936_99180481	-14.8869	-0.110092
chr6_50929094_50931802	-14.5686	0.112422
chr22_45621389_45627061	-13.4861	0.464774
chr4_123653010_123654999	-16.4117	-0.140326
chr13_99160413_99163113	-16.3504	-0.176375
chr17_62839001_62840808	-16.5836	0.10614
chr10_64892092_64894941	-12.0243	0.0247088
chr1_209845198_209849500	-10.2724	-0.0130141
chr3_171856326_171859595	-11.9053	0.402968
chr2_219133659_219135801	-16.2739	0.0346796
chr1_239978799_239981398	-15.4178	-0.056133
chr4_140087999_140090599	-14.3279	0.0256381
chr14_102859917_102862552	-14.6481	0.105744
chr17_38136030_38138906	-15.1107	-0.0823977
chr15_42794600_42796900	-14.8105	-0.0767481
chr12_67661931_67664606	-15.1016	0.0119911
chr11_65192438_65194530	-11.8548	0.0696711
chr8_121760303_121763203	-15.1108	0.0733363
chr2_219246070_219248342	-13.6971	0.216127
chr10_12489653_12492153	-15.5106	-0.238951
chr6_147090850_147093312	-15.5396	0.0756424
chr1_109911298_109914902	-15.04	0.0675396
chr6_15090002_15092678	-14.9876	-0.0538226
chr20_8379858_8381858	-15.045	0.0172839
chr17_33349004_33350604	-15.8969	-0.00270549
chr1_199825798_199829702	-14.3061	-0.163443
chr6_10747212_10749178	-16.3092	-0.034193
chr14_76007617_76010517	-12.7017	-0.0118857
chr6_5979012_5981712	-14.405	0.20298
chr7_72737294_72739410	-16.8252	-0.11744
chr12_96447304_96450231	-15.0293	-0.0359802
chr8_95940060_95942360	-15.3408	-0.291755
chr18_33076325_33078831	-15.0451	-0.209425
chr2_217276401_217278401	-16.1797	0.286573
chr9_36139169_36141271	-13.615	0.212368
chr19_44195865_44198837	-11.9806	0.00798268
chr3_5163326_5165954	-14.4862	0.0360419
chr9_36142171_36145793	-13.0565	0.133502
chr14_72317752_72320252	-17.2338	0.185519
chr12_32739631_32743734	-12.9228	0.216761
chr6_10642664_10645012	-17.6932	-0.282672
chr4_17614810_17617499	-14.058	-0.104377
chr20_44833599_44836099	-15.5296	-0.0729572
chr17_8818301_8821008	-13.512	-0.315934
chr9_132523797_132526597	-9.80797	-0.989981
chr19_18238033_18240012	-15.9082	-0.0275564
chr17_77969601_77972508	-11.9484	0.0848311
chr9_37784072_37786110	-14.8933	0.0145076
chr1_40722298_40724902	-13.754	0.0350381
chr1_159879097_159882399	-12.8424	-0.0339239
chr2_120123542_120125559	-16.6582	0.0331049
chr19_42304625_42309361	-10.7918	-0.239926
chr15_94715466_94718820	-14.4729	-0.253189
chr12_58238106_58241106	-15.4744	-0.073539
chr1_235908599_235910502	-15.4901	0.065751
chr20_4988699_4990399	-16.6817	-0.0767548
chr2_178482759_178484201	-16.9542	0.118375
chr9_88962610_88963910	-15.8047	0.0180526
chr19_2263365_2265581	-15.1723	-0.233811
chr11_3900176_3902748	-15.1391	0.00934133
chr18_59853225_59855876	-15.5702	-0.112429
chr9_100394471_100397272	-13.7994	0.0340726
chr16_70833835_70835698	-17.6693	-0.212394
chr1_168503998_168506002	-16.5624	-0.111293
chr2_8682742_8685542	-15.191	0.127528
chr8_61797103_61799460	-15.4739	0.0464417
chr22_39336684_39340507	-11.9897	0.0772904
chr7_16684202_16686502	-15.5514	-0.0530824
chr2_233469959_233471559	-17.0568	-0.0908535
chr15_64982900_64986000	-12.819	-0.294632
chr2_238897259_238899642	-15.1808	0.00664134
chr16_68032138_68034967	-13.6548	-0.34962
chr4_140586299_140588810	-15.4743	-0.183513
chr6_154675064_154678583	-13.0396	-0.24677
chr3_101554759_101557459	-12.7634	-0.201915
chr8_67053053_67055903	-12.3198	0.558388
chr17_76376732_76378808	-12.8857	0.278505
chr17_79668804_79671404	-14.7117	-0.256626
chr1_12039198_12041399	-13.5856	-0.0638661
chr6_30033604_30036289	-19.5167	0.00967024
chr4_77068499_77070510	-16.4046	-0.0789848
chr19_3547465_3550181	-12.9987	-0.191692
chr11_59426944_59429157	-15.5958	-0.0404064
chr1_93810298_93813199	-14.6213	-0.0489574
chr2_172811129_172815659	-14.1177	-0.00659214
chr6_5891312_5893212	-15.9917	-0.521569
chr2_65079042_65081886	-13.8721	-0.121944
chr2_98450059_98452242	-15.2408	0.0966327
chr1_89165697_89168802	-13.3384	0.0399045
chr6_30482434_30485504	-17.7067	1.02822
chr7_137562302_137565302	-15.4932	-0.186155
chr19_8385037_8387065	-16.3882	-0.0742362
chr16_15187235_15188867	-17.0807	-0.0169255
chr3_30671026_30674454	-14.2567	-0.15275
chr19_39970337_39972437	-17.7436	-0.0839735
chr3_169719359_169721602	-14.995	-0.055058
chr22_42195278_42197907	-14.5055	-0.113687
chr22_24057707_24060250	-15.1827	-0.0330074
chr20_23635599_23637706	-16.8836	-0.0977094
chr7_48017994_48020002	-16.0305	0.0759902
chr12_15133706_15137231	-13.8175	0.0374005
chr19_43026981_43029580	-15.3942	0.0238214
chr2_69087942_69089942	-14.4459	0.0339904
chr7_150928900_150931402	-15.0895	-0.0395129
chr19_11707265_11709165	-16.3935	-0.196339
chr12_66562104_66564934	-11.3946	-0.0191004
chr13_37749413_37751516	-15.7758	0.0483846
chr2_176326129_176329745	-14.9002	-0.0702353
chr12_11917834_11920731	-13.2929	0.131598
chr14_62216617_62218917	-15.4067	0.0772722
chr1_109703799_109707201	-14.7954	0.106821
chr6_89672278_89674295	-16.2853	-0.073221
chr3_107850857_107852726	-15.8579	-0.260628
chr16_53543273_53544773	-15.1606	0.0832132
chr5_14558595_14561183	-14.4812	0.153022
chr17_71965104_71967306	-15.495	-0.0417313
chr2_8737729_8739442	-15.4414	0.112286
chr16_56768467_56770735	-15.8709	-0.116893
chr5_171278483_171280705	-15.8451	-0.0382127
chr11_121317915_121321998	-12.8951	-0.401181
chr12_116761106_116764231	-13.2894	0.266204
chr3_20166333_20168733	-15.5705	0.0758983
chr1_235245001_235247998	-13.1488	0.0790492
chr11_33912357_33916687	-13.6813	0.0164372
chr6_13337412_13339278	-16.559	-0.0796291
chr2_220024159_220026401	-16.2523	0.136485
chr2_200819042_200821459	-15.9139	0.0121071
chr8_31157103_31159353	-16.1541	-0.149978
chr17_29639932_29642394	-12.3795	-0.0917857
chr14_98171752_98174752	-16.804	-0.473145
chr3_45095459_45098033	-14.6561	0.2808
chr5_40833983_40836605	-14.2577	-0.110288
chr19_16481858_16483780	-15.708	0.0224182
chr18_29597525_29600076	-16.64	-0.170391
chr20_44484899_44487299	-16.1524	-0.0266524
chr3_138580333_138582930	-15.9863	-0.0811045
chr4_16238499_16241099	-16.1016	-0.177308
chr7_112429302_112431410	-16.3589	-0.0424598
chr2_113011459_113014545	-14.5454	-0.098446
chr1_156697098_156700001	-13.0897	-0.0605799
chr12_104962262_104965806	-12.2325	-0.0588755
chr10_129860441_129864239	-10.9894	-0.102871
chr5_139942782_139945105	-13.9255	0.127777
chr19_10957865_10960465	-15.0759	0.0622644
chr4_186346110_186348110	-17.0815	-0.0759432
chr13_24850553_24851836	-13.9147	0.250804
chr13_102358063_102360463	-15.9148	-0.0434247
chr14_103128417_103130917	-15.3649	-0.0012639
chr22_29992250_29993994	-16.6029	-0.0582581
chr11_128641435_128643676	-15.3967	-0.0182138
chr11_34469544_34474076	-14.0665	-0.0986572
chr10_989971_993881	-15.2784	-0.0329229
chr8_117986960_117989060	-15.2687	0.0517547
chr6_88298578_88300878	-15.1594	-0.0531332
chr12_123387762_123390706	-14.9206	0.0799013
chr2_48491024_48494142	-16.0754	-0.434417
chr17_21035534_21036806	-15.4884	0.233327
chr2_3605142_3607159	-15.6338	-0.0182001
chr2_68637959_68640042	-15.3581	0.00634292
chr1_236116899_236119902	-14.1249	-0.117945
chr3_17619833_17622433	-15.8017	-0.0675197
chr10_28655671_28658481	-14.4558	0.162796
chr1_63987899_63990502	-15.0915	0.110825
chr14_70118082_70121515	-11.9763	-0.0369833
chr8_25094956_25097056	-15.1592	-0.0994461
chr2_231585542_231587642	-15.2455	0.0495793
chr9_123496472_123500210	-12.0484	0.0804594
chr9_129294172_129297059	-15.5188	-0.0662563
chr17_19090404_19092504	-16.77	0.15611
chr19_50527381_50530065	-13.6761	0.146093
chr12_93528092_93533406	-13.8976	-0.0282463
chr8_126539203_126542395	-12.991	0.0111365
chr8_29908256_29909903	-16.1185	0.0409557
chr13_52398916_52402802	-12.751	0.397274
chr22_40684478_40687250	-15.443	0.0586318
chr14_75799617_75802452	-14.0572	0.0451087
chr7_130425400_130426802	-15.1006	0.298982
chr12_111864631_111869317	-14.5819	-0.082277
chr19_23868865_23870581	-16.9294	-0.256365
chr19_41913081_41916933	-12.6228	-0.00249469
chr11_126180357_126182976	-14.2998	0.16796
chr10_89831563_89832681	-15.6779	0.328128
chr17_29634804_29638201	-12.6473	-0.0880608
chr1_45768198_45770602	-15.9623	0.0115486
chr12_14922262_14925031	-13.7302	-0.0598371
chr5_53915095_53917083	-14.8571	-0.0409492
chr4_74679899_74681799	-15.1023	-0.00892044
chr4_2788099_2790235	-14.7196	-0.230038
chr18_43676476_43678925	-15.6686	-0.112988
chr8_123921385_123924603	-13.2905	0.416538
chr11_72461935_72464776	-14.2302	0.0835395
chr5_16464783_16466905	-16.0799	0.0422675
chr6_36329978_36331695	-16.0083	0.0415237
chr5_133982627_133985678	-12.1318	-0.0187191
chr1_143998002_144001401	-12.1769	0.355626
chr20_30293258_30295899	-15.9745	0.0881369
chr5_77589183_77591599	-14.7025	-0.0541798
chr11_18654576_18657344	-13.4646	-0.0935882
chr17_4619904_4622101	-13.4092	0.093355
chr13_45990013_45992863	-14.1332	-0.0642348
chr1_224349299_224351302	-15.9342	0.0562813
chr18_2958603_2961825	-13.0531	0.594364
chr2_209223501_209225301	-15.0621	0.0213432
chr7_102232110_102233894	-17.6365	-0.0123537
chr12_132194531_132196606	-16.5466	-0.0626262
chr9_95881599_95884512	-12.4726	-0.046001
chr9_126982771_126986499	-12.5321	-0.0273068
chr5_171599783_171602695	-12.9784	-0.15303
chr2_85842601_85844229	-15.7438	-0.0477097
chr3_32556815_32559554	-13.6703	-0.238971
chr17_33399108_33401804	-14.8238	0.0242444
chr8_90898890_90901803	-14.1112	0.0568145
chr3_134316200_134318633	-13.5594	0.0864606
chr17_58447704_58451220	-14.1126	-0.0935574
chr17_80935708_80938508	-15.6478	0.276159
chr3_122101654_122103954	-15.6362	-0.0990355
chr12_10272918_10275206	-16.0866	-0.027832
chr5_132386189_132389182	-12.3956	-0.000308487
chr19_16372541_16375065	-19.7471	-0.287108
chr9_35844115_35846304	-15.9809	-0.275562
chr10_5332830_5335281	-14.6145	0.141364
chr1_169453902_169456099	-16.3693	-0.13263
chr20_46043158_46045899	-13.9818	0.219712
chr3_56715526_56718154	-14.07	-0.0549722
chr17_12920104_12922304	-16.8619	-0.0813074
chr10_131907692_131910394	-15.0033	0.0199392
chr1_64105498_64107602	-15.8704	-0.0234679
chr16_4996767_4999242	-16.2337	0.0753129
chr1_161170599_161173002	-14.801	0.0658639
chr1_212991797_212994501	-14.9014	-0.0468959
chr6_610012_611812	-16.6406	-0.0326963
chr7_92860200_92862310	-16.2777	-0.122599
chr16_30568635_30570767	-15.1349	0.0328673
chr1_169663098_169667902	-13.7326	-0.0689089
chr2_70152542_70155486	-13.1633	0.346135
chr1_200982102_200983901	-15.1983	-0.0786591
chr13_99128013_99129913	-17.1732	-0.121985
chr7_105316802_105320094	-15.1876	-0.113865
chr11_85374235_85377076	-13.9955	-0.0438083
chr1_53101398_53104402	-14.0041	0.0488833
chr8_104425953_104428460	-13.7819	-0.0977792
chr7_37447794_37451194	-15.2156	-0.0875528
chr3_186078126_186080430	-15.9821	-0.110909
chr2_231073629_231075742	-15.9064	-0.0333846
chr8_27218653_27221595	-14.4993	-0.0904787
chr6_38122156_38124212	-16.659	-0.117535
chr3_63961554_63963854	-15.1584	0.0196934
chr7_72616900_72619594	-16.9103	-0.204163
chr5_90650183_90651799	-16.0847	-0.0565497
chr1_1689299_1691001	-16.9347	0.0651216
chr11_60614988_60618644	-20.1586	-0.512114
chr2_74733529_74735829	-15.0004	0.0738913
chr17_76253208_76255004	-16.3199	0.656962
chr10_91172845_91175945	-13.4385	0.780526
chr3_171877254_171878859	-15.2368	0.241361
chr3_129243733_129246426	-14.2259	-0.449022
chr19_45541337_45544581	-12.1415	0.124101
chr19_6272637_6275180	-14.4816	-0.019566
chr1_27988698_27989999	-15.9225	-0.0832139
chr7_138248800_138251899	-13.8733	-0.0134763
chr6_110091578_110095050	-12.3109	-0.175154
chr11_73172176_73174544	-15.966	0.299517
chr15_57050200_57053066	-14.9727	-0.0168118
chr1_21610899_21612001	-14.8181	0.114388
chr20_5069599_5072406	-11.6909	-0.0225937
chr6_109062412_109064312	-16.1718	-0.0234678
chr6_34239678_34242334	-15.5334	-0.152845
chr9_39815872_39818310	-17.7623	-0.173493
chr14_35325115_35327917	-13.7701	0.062244
chr16_30758498_30760542	-15.821	-0.095718
chr14_52455317_52457317	-15.7311	-0.0478897
chr16_48610098_48611942	-15.7393	-0.0517076
chr1_29100499_29102598	-16.896	0.00831844
chr17_76885194_76888504	-12.4916	0.0159868
chr11_68670657_68672457	-16.7465	-0.0795239
chr9_134112271_134114472	-16.2045	-0.00641025
chr8_28972656_28974956	-15.562	0.263334
chr22_36042884_36045894	-13.2996	1.26324
chr10_73582941_73584471	-15.5781	0.137622
chr22_43316718_43320097	-14.8376	-0.121961
chr22_22214802_22217697	-13.3746	0.0317893
chr16_10940042_10942635	-16.6283	-0.121609
chr3_152938833_152941233	-16.228	-0.103404
chr6_159073612_159077034	-13.7287	0.200547
chr6_26456978_26459734	-14.5693	0.105498
chr11_64900457_64903444	-13.6729	-0.139134
chr7_127886994_127889002	-15.8302	0.0452814
chr3_108307033_108309633	-14.8305	-0.135506
chr1_32385399_32387998	-15.1497	-0.019546
chr22_39834202_39836297	-16.9412	-0.336906
chr2_239180942_239183601	-15.9183	0.172288
chr20_44990858_44993906	-12.4291	0.00260206
chr20_3747799_3749999	-14.9812	0.0587859
chr20_35922099_35924299	-15.0185	0.27396
chr11_45938048_45940787	-13.1875	0.0247285
chr3_171545433_171548333	-14.7183	-0.0422454
chr16_3903198_3908637	-13.1555	0.19661
chr17_34523001_34527194	-17.9884	-0.412931
chr20_1818999_1822199	-13.5859	-0.0563089
chr4_25160610_25163410	-13.6703	-0.156922
chr1_154598799_154601202	-14.8136	0.135846
chr7_99594100_99596594	-15.9371	-0.0897487
chr22_27067250_27070702	-12.7482	0.0629757
chr1_24116698_24119002	-15.3541	0.020895
chr3_81791826_81794026	-15.1941	-0.114939
chr9_33263672_33266574	-13.1348	0.272011
chr7_102118299_102121010	-15.9569	-0.00171775
chr1_185306601_185309802	-14.3315	0.198723
chr5_82372083_82374599	-15.0162	-0.126333
chr15_75917066_75919866	-13.6758	0.0563643
chr12_94070204_94072804	-13.4544	0.0142054
chr12_112553804_112556231	-15.5746	0.0476379
chr22_47017521_47019850	-16.1621	0.0424993
chr19_43966737_43968665	-16.7415	0.217774
chr1_194027098_194030198	-16.1005	-0.175663
chr5_179451999_179454999	-15.3657	0.090797
chr1_29252398_29255901	-13.6425	-0.135398
chr6_137104212_137107578	-14.7379	-0.0755265
chr11_73498057_73499957	-17.2878	-0.118613
chr8_41346353_41349153	-13.8717	0.0832351
chr18_9474476_9477403	-15.4488	0.0989797
chr3_9004102_9005754	-16.1384	-0.0654283
chr1_21663297_21666099	-11.5489	-0.0247831
chr7_3636200_3637800	-16.4739	-0.946262
chr6_3022491_3026102	-13.3323	0.106557
chr6_28884345_28885989	-19.3742	-0.00915282
chr3_32542326_32545370	-12.049	-0.00904904
chr3_186090333_186093526	-15.3878	-0.0980656
chr2_102606594_102609886	-12.5821	-0.13625
chr4_84242899_84244336	-16.0563	0.0457946
chr12_89744604_89749128	-13.0592	-0.147873
chr2_136287259_136289942	-14.6148	0.00922153
chr19_19430558_19433412	-15.4045	-0.0308894
chr3_176919333_176920533	-15.0684	0.133349
chr6_14734196_14736364	-14.1911	-0.274835
chr20_61370599_61373199	-16.7572	0.296868
chr17_73340304_73343304	-15.2308	-0.0625637
chr11_128586048_128590588	-13.8534	-0.131186
chr21_30555192_30557997	-14.4526	-0.00361964
chr14_72020298_72023817	-10.9711	0.0999872
chr11_58909544_58913557	-13.9604	-0.0550128
chr9_131532759_131535372	-14.6798	-0.189558
chr2_143906929_143910994	-13.5243	-0.140441
chr7_44620594_44623500	-12.9095	-0.0170867
chr12_105005617_105007992	-16.2784	-0.0786362
chr20_47338198_47341606	-14.796	-0.137694
chr6_152874502_152877712	-16.0965	0.0364038
chr16_75627398_75629635	-15.3264	0.0884718
chr21_46385411_46390174	-12.5519	-0.0945524
chr17_65348504_65351606	-15.2233	-0.00663348
chr9_74918904_74922259	-14.7066	-0.154375
chr12_31984634_31987634	-12.4715	0.0218287
chr19_41328037_41330712	-14.3445	-0.155182
chr20_1830358_1832823	-15.0717	0.0735774
chr11_65847676_65850857	-13.4928	-0.0358676
chr2_234098301_234100759	-15.7802	-0.088696
chr13_32999713_33001813	-16.1178	-0.00335342
chr14_52332484_52334300	-13.3003	0.199597
chr17_80173301_80176906	-10.5837	-0.103117
chr3_156543126_156545226	-16.4417	-0.179191
chr7_137642694_137644894	-16.8106	-0.141252
chr17_8191204_8192908	-17.3124	0.025202
chr7_66233694_66235394	-15.4806	0.105025
chr2_113340829_113343529	-13.4482	-0.0430621
chr5_74805783_74808495	-15.0835	-0.0186717
chr12_72232392_72235131	-13.8305	-0.233305
chr13_33111200_33113916	-12.7922	0.131574
chr7_31850100_31853102	-13.9044	0.120254
chr12_65106824_65109831	-13.1001	0.355933
chr12_46377304_46379031	-14.7888	0.140519
chr19_51624255_51629098	-12.5687	0.0736062
chr14_92651252_92653052	-16.193	0.119838
chr7_72796494_72798894	-15.8898	-0.0462459
chr19_16554861_16562041	-11.1176	-0.280391
chr3_113548526_113551264	-14.9163	-0.260702
chr5_139932895_139934299	-14.6918	-0.0364722
chr7_135660702_135662802	-15.0152	0.0846683
chr3_10156326_10158654	-15.1687	-0.201852
chr12_48550006_48552406	-15.5067	-0.0664904
chr18_22044400_22047293	-15.842	-0.116493
chr1_207927499_207929502	-14.7172	0.0910504
chr1_158533402_158535202	-16.2848	0.131797
chr12_110436714_110438762	-14.3877	-0.0121634
chr22_50359636_50361738	-14.6417	0.440011
chr5_75475995_75478095	-15.6771	0.122408
chr11_68038344_68040857	-16.7135	-0.0650511
chr1_68025098_68027702	-15.9499	-0.0382382
chr6_33265398_33268371	-19.5627	-0.0210101
chr1_205742998_205745302	-15.955	-0.209122
chr12_81330140_81334834	-13.5374	-0.0620762
chr19_19598565_19601658	-14.5437	-0.0425625
chr22_41337297_41339150	-15.9933	-0.101937
chr17_7759001_7762108	-12.3181	-0.00787773
chr17_18476501_18479008	-14.9337	0.0620627
chr15_64292466_64295328	-14.9819	0.0468617
chr12_31880504_31883706	-12.6032	0.293029
chr2_227000445_227002870	-15.8765	-0.0503502
chr17_39834204_39836604	-16.9028	0.833107
chr14_53627917_53629817	-15.9527	0.11499
chr1_222762398_222764398	-16.1173	-0.119918
chr1_31228499_31231601	-12.2928	-0.0417376
chr3_41158226_41160233	-16.802	0.0407649
chr19_8631965_8636558	-12.9934	-0.110545
chr10_134233171_134236681	-14.2827	0.0463215
chr1_169571598_169575302	-14.36	0.0460677
chr17_46184030_46186104	-14.3345	0.0974855
chr14_101176952_101178952	-17.1086	0.0730077
chr5_171576099_171581478	-13.9101	-0.223273
chr9_120457559_120460471	-12.6501	0.0938808
chr19_17235041_17238165	-12.7942	-0.284915
chr6_30771026_30773104	-19.6787	-0.00688988
chr5_169306183_169309305	-13.3631	0.0717861
chr3_188861430_188863330	-14.6358	0.232575
chr14_59950017_59952782	-15.1457	-0.0342693
chr14_69509052_69511717	-15.2038	-0.167829
chr9_130855559_130857972	-15.3967	-0.229186
chr6_170861095_170864091	-12.2876	-0.115715
chr1_183620999_183623202	-15.6596	0.0478996
chr1_155210399_155215002	-14.062	-0.0776409
chr7_107547502_107549802	-15.4807	-0.0197911
chr8_91017819_91019760	-13.8102	-0.0986442
chr11_34125744_34128044	-15.2784	-0.0142664
chr11_122584148_122589488	-13.8448	-0.0641246
chr8_126244123_126246160	-15.5091	0.202187
chr15_85173400_85177166	-16.1114	-0.0886161
chr20_42838199_42841299	-13.5041	-0.132721
chr6_53128734_53131234	-14.9241	-0.0924422
chr14_23563298_23566098	-12.9124	-0.00503197
chr1_46008498_46010399	-15.2183	-0.203102
chr8_29855803_29858303	-16.8824	-0.163874
chr6_34623734_34626434	-15.2098	0.223955
chr6_42857678_42859334	-16.6732	-0.134221
chr10_75577819_75579780	-16.3536	0.148499
chr22_40857794_40860907	-14.3204	-0.120063
chr10_134373270_134375071	-15.567	-0.0512595
chr3_128596459_128599302	-14.3174	-0.0386398
chr1_36713198_36715901	-15.0021	-0.00199811
chr6_91295578_91298012	-14.433	-0.0500255
chr14_35007417_35010117	-13.6182	-0.0167378
chr2_103038866_103042070	-14.1341	0.394063
chr12_2026092_2028606	-15.901	-0.372175
chr15_57998028_58000266	-17.2122	-0.221822
chr2_74424859_74427342	-15.299	0.447934
chr13_105791013_105793163	-16.5911	-0.040888
chr2_70244001_70247829	-10.5811	0.242965
chr8_9936756_9939960	-15.3656	-0.0303105
chr1_172500597_172503901	-11.8246	0.0246083
chr5_43039099_43043583	-12.6084	0.300735
chr12_3860731_3863706	-13.0968	-0.0693186
chr21_46326492_46328828	-12.9624	-0.0703362
chr14_91707417_91710942	-13.8211	-0.0613642
chr17_1961701_1963608	-17.5121	-0.0924379
chr6_28302612_28304912	-16.037	-0.137997
chr20_30664799_30667758	-14.4487	-0.0958571
chr11_65655257_65658517	-13.3419	0.204947
chr15_40855800_40858202	-14.2219	0.135838
chr1_211555198_211557602	-12.9282	-0.00141397
chr5_118603305_118606695	-14.6157	-0.0146527
chr19_49402012_49404680	-13.9194	0.808925
chr4_4248998_4251410	-14.5792	-0.115114
chr1_111414497_111418199	-11.5916	-0.0867651
chr14_23937615_23940052	-14.8419	-0.107544
chr6_41673395_41676634	-15.7535	-0.13287
chr20_60804099_60806299	-16.8843	-0.0221719
chr12_10319204_10322106	-14.9128	-0.0154511
chr14_65452917_65454617	-16.3409	0.0495492
chr6_110320334_110322534	-16.1728	0.071961
chr12_4646504_4648631	-15.4906	0.147937
chr9_42250459_42252371	-17.815	-0.146279
chr9_71144659_71147972	-13.1745	0.0421526
chr13_32604612_32608046	-14.3465	-0.0722426
chr1_171453498_171456202	-12.5499	0.00792377
chr7_42970502_42972510	-16.6511	0.0729406
chr1_40263898_40266202	-14.3157	0.118073
chr19_12403937_12406612	-14.5649	-0.0521367
chr12_51631504_51634224	-12.5396	-0.0376233
chr11_108106274_108108744	-14.324	0.110633
chr1_110879998_110883099	-11.7044	-0.0910051
chr6_159070036_159071676	-13.6402	0.0816388
chr8_126587060_126589956	-13.7586	-0.0458599
chr17_74710601_74713908	-10.7845	0.0702449
chr11_33727444_33729419	-16.0525	0.45116
chr15_40397200_40399866	-15.3079	-0.107155
chr1_156932298_156934702	-15.1805	0.0338914
chr1_160230798_160233501	-14.75	-0.100188
chr2_231082659_231085570	-13.3648	0.0630712
chr12_53691404_53694328	-14.1448	-0.188619
chr5_177641299_177644605	-14.66	0.117352
chr19_36138965_36140265	-16.4915	-0.0447772
chr3_11323259_11325299	-14.694	-0.0280071
chr15_59293428_59296400	-15.1892	-0.160593
chr17_54990301_54994001	-12.7413	0.399082
chr19_44185739_44189265	-14.5671	-0.0853188
chr7_73667900_73670302	-14.2442	0.367775
chr7_139430399_139432702	-15.5354	-0.182583
chr5_137513083_137515405	-14.8716	0.164201
chr4_159826205_159828415	-14.9959	-0.259772
chr17_7770504_7772804	-16.3735	0.15022
chr5_80587283_80589283	-15.1899	0.134021
chr1_28695298_28697401	-16.9455	0.0665231
chr18_33646103_33648476	-14.9048	-0.0895112
chr6_106993412_106996478	-15.1498	-0.0354907
chr3_128313654_128315854	-15.4541	-0.142426
chr12_104091231_104093606	-16.0112	0.0910859
chr15_67467100_67469700	-16.3235	0.241653
chr12_50504904_50507606	-13.8116	0.00722657
chr5_67520395_67522899	-15.6788	-0.0328897
chr7_140089200_140092000	-14.0515	0.23747
chr17_79004801_79008004	-15.4258	0.130788
chr3_107817133_107822030	-14.1985	-0.149906
chr12_104358504_104360931	-15.6446	-0.159385
chr7_138802299_138805102	-12.9613	0.37179
chr3_171526533_171529002	-15.4247	-0.0607405
chr2_61094042_61096501	-14.951	0.0667973
chr12_29283731_29286131	-16.213	0.10374
chr11_121287303_121290735	-11.6418	0.146335
chr17_73366408_73369004	-16.2928	-0.0966674
chr19_41282437_41285337	-13.2622	0.0749931
chr19_42925165_42928480	-15.6742	-0.00880115
chr3_10285726_10287830	-15.8781	-0.0941693
chr2_153467429_153470229	-13.3067	0.0846744
chr5_17254595_17258427	-12.9592	0.0694607
chr12_66634124_66637031	-13.8116	0.118447
chr9_116340415_116344359	-12.1998	-0.194681
chr1_145261798_145264198	-15.107	-0.051198
chr11_125756887_125758557	-15.7752	0.200733
chr9_135225369_135227359	-15.1071	0.538346
chr1_207232101_207234102	-15.0045	0.164415
chr1_32109298_32111802	-13.5922	0.0586632
chr12_77058104_77061806	-13.4942	0.00165062
chr12_122311506_122315152	-15.1553	-0.0313232
chr9_74656004_74658759	-12.6134	0.0248839
chr18_43561303_43565331	-12.8661	0.737744
chr1_156245398_156247801	-16.8389	0.00749377
chr3_156876554_156879770	-10.8328	0.0326266
chr17_73662204_73664804	-14.9678	-0.0156705
chr1_150185198_150187402	-14.7013	-0.0698006
chr12_116989117_116991006	-14.2076	-0.0473923
chr12_129300832_129304162	-11.4604	-0.185772
chr14_90032317_90034317	-15.354	-0.114288
chr2_64641459_64643659	-15.9177	0.114253
chr17_17139204_17141808	-15.3759	-0.0674922
chr15_91113910_91115366	-16.7163	-0.241717
chr19_13001265_13002712	-16.2316	0.0360586
chr17_982801_985301	-13.8966	0.170689
chr17_74506508_74509308	-12.5101	1.55821
chr16_27356898_27359767	-15.9132	-0.1125
chr4_140749599_140751299	-15.1345	0.0188907
chr6_35800078_35803212	-14.2822	-0.130038
chr2_26633942_26636259	-15.3479	0.404779
chr2_208562329_208564359	-16.1424	0.0659852
chr4_39638999_39641905	-14.0676	0.0321625
chr7_101707194_101708902	-16.2572	-0.13781
chr3_81809115_81812054	-12.7946	-0.0980416
chr22_37227007_37229636	-15.303	-0.0231595
chr3_49465826_49468233	-15.1757	0.0564433
chr12_121723706_121726918	-14.6775	-0.00751124
chr11_118936744_118939657	-13.6962	-0.1354
chr6_53198778_53202034	-11.1892	0.0965806
chr17_43303019_43307501	-10.6156	-0.000416045
chr9_132631010_132632471	-15.7577	0.211663
chr9_4814059_4816671	-15.0548	0.358144
chr6_32919873_32922098	-19.0845	0.0942017
chr5_68595995_68598495	-15.8199	0.00896917
chr2_208006642_208009670	-12.9882	-0.0698001
chr21_46969579_46973422	-11.4107	-0.0978312
chr16_48221235_48223767	-15.9469	0.0494678
chr16_67905235_67907735	-14.4598	-0.158296
chr22_32317950_32320236	-16.344	0.203044
chr2_127415142_127420259	-13.4785	0.0912208
chr2_201935086_201937759	-14.6581	-0.062133
chr18_74186303_74189700	-14.346	-0.0866015
chr1_150532898_150536199	-11.2902	0.577492
chr17_30041401_30045004	-13.983	0.0594145
chr9_39854359_39856759	-15.2175	0.126928
chr14_93115525_93119253	-10.982	-0.095444
chr1_220950598_220953002	-15.8057	-0.00073705
chr2_3621901_3623842	-16.1803	0.0648208
chr3_11264826_11268354	-14.3681	-0.0383412
chr6_149530812_149533312	-14.6541	-0.220811
chr12_120096892_120098992	-17.0957	-0.406537
chr14_68318682_68322052	-11.5068	-0.18841
chr20_54948358_54952158	-15.5427	0.0532269
chr1_228276199_228278699	-15.1647	-0.117377
chr15_75228928_75231400	-15.911	-0.0449806
chr22_37267979_37271784	-12.22	0.230646
chr2_192434842_192437459	-13.4484	0.164851
chr4_38610699_38612799	-16.6824	-0.355876
chr18_42521003_42524603	-14.4342	0.11579
chr7_140003302_140006100	-14.7504	0.0717748
chr11_66275844_66278657	-14.1523	0.688292
chr6_75952112_75954612	-14.2724	-0.0547208
chr9_128451559_128454309	-16.8201	-0.210667
chr1_151161598_151163502	-15.8213	-0.0560433
chr1_39024002_39026598	-16.1247	-0.155225
chr1_185124399_185127302	-12.3596	0.0458623
chr16_56484435_56486535	-16.4229	-0.0789276
chr22_29478584_29481384	-13.8971	1.20688
chr10_15001081_15003192	-15.9141	0.0213017
chr18_55296976_55298476	-16.8522	-0.0359627
chr7_127761600_127763800	-15.8114	0.0625496
chr5_93879278_93882883	-14.9472	0.158367
chr2_234087624_234089759	-16.6325	-0.126458
chr19_58357979_58359665	-15.6516	-0.234023
chr12_122109414_122111431	-16.1053	-0.200886
chr20_43807123_43810599	-13.9394	-0.239343
chr19_13023365_13025780	-16.0708	-0.0384535
chr15_49446566_49449066	-15.4293	0.00271534
chr19_11497512_11498612	-16.2856	-0.000522573
chr11_10522835_10526878	-13.0375	-0.110249
chr17_57913701_57917108	-12.1259	0.947024
chr3_151103126_151106454	-15.2067	-0.0283964
chr4_128800799_128802815	-16.2078	-0.010382
chr3_132174926_132179033	-14.0079	0.028802
chr7_86780794_86783602	-14.1639	-0.0910973
chr20_33825299_33827699	-15.9434	0.164769
chr6_75993178_75996034	-15.0957	0.00511319
chr14_70091417_70093117	-16.1139	-0.0562627
chr14_68146139_68148517	-17.9549	-0.365403
chr3_128929954_128931854	-16.176	0.0916527
chr5_172384995_172387295	-15.298	0.0719809
chr22_18241936_18244507	-14.1987	-0.0585385
chr6_34341012_34343378	-15.5664	-0.23548
chr11_47963144_47964688	-15.1168	-0.072924
chr17_45400908_45402808	-18.4209	-0.430973
chr15_65162200_65166400	-13.7632	0.114037
chr19_35932061_35933561	-12.8033	0.213931
chr19_59065279_59067381	-12.7931	0.0385177
chr7_30216502_30219700	-15.703	0.0974339
chr11_62340057_62342557	-15.3599	0.0219771
chr11_72925587_72930144	-14.1948	-0.0620476
chr8_25055056_25059160	-12.5123	-0.0450038
chr1_36499298_36502202	-13.711	-0.107763
chr2_84676642_84678929	-15.4912	0.0558789
chr8_126238253_126239960	-15.7928	0.00591651
chr2_240161459_240164229	-15.305	-0.0940676
chr1_234533999_234537202	-15.583	0.307069
chr9_140585572_140587372	-16.1	-0.033088
chr10_72865381_72868692	-15.065	-0.0666262
chr1_156251199_156253602	-15.195	0.0485927
chr4_83810899_83813799	-12.9667	0.0694487
chr5_131064299_131065999	-15.7308	0.0353245
chr22_39408897_39411297	-16.2278	-0.048145
chr4_16271199_16273199	-16.138	-0.0956185
chr21_39599179_39603492	-13.0501	0.426031
chr11_73333835_73335944	-15.7384	-0.0226455
chr22_19246250_19248350	-16.1451	0.301392
chr7_148724794_148726602	-16.2847	-0.0292817
chr16_87540935_87543498	-15.7369	0.0689477
chr7_99737800_99740402	-14.0741	0.0643806
chr2_105952801_105955359	-14.7641	-0.131124
chr6_7165578_7168412	-14.9355	-0.0183044
chr3_48512775_48515626	-12.3754	0.39071
chr16_31105067_31107398	-16.0276	0.112626
chr16_21600437_21603467	-14.8227	0.0596333
chr2_68960942_68963194	-14.6732	-0.0399995
chr19_52205529_52208981	-13.3596	0.316169
chr17_60959294_60961508	-15.5325	0.107103
chr1_153361299_153364999	-12.8079	0.289304
chr11_104575544_104577944	-14.752	0.344819
chr20_52293706_52295958	-16.242	-0.109649
chr12_122883504_122886124	-14.0995	0.106478
chr9_39403815_39405593	-16.4726	0.200683
chr8_104067003_104068803	-15.0548	0.0444917
chr4_113222598_113224799	-13.7874	0.177982
chr9_91932410_91935174	-13.2896	-0.0936268
chr8_67836360_67838603	-15.6083	0.038929
chr12_109014104_109016934	-14.9966	-0.00245526
chr4_38761899_38764805	-12.8738	-0.0426259
chr3_56816526_56819130	-15.5099	-0.117125
chr2_9191859_9194742	-14.8704	0.0969718
chr2_71700070_71704966	-12.0573	0.635716
chr17_43153704_43156308	-15.8995	-0.0955807
chr15_83418600_83421666	-13.3564	0.147093
chr16_29743167_29744536	-17.0776	0.250251
chr2_215672959_215675542	-15.6869	0.101416
chr16_27297435_27301737	-12.5971	-0.101517
chr20_39122154_39123999	-13.9772	-0.183782
chr5_178093895_178096295	-17.6879	-0.189223
chr1_117147498_117150001	-13.8201	-0.347875
chr11_114030044_114031844	-16.1218	0.0396209
chr17_55937404_55939804	-16.0599	-0.102246
chr3_47403015_47405626	-14.3706	-0.140904
chr6_134615512_134618478	-13.3246	-0.270134
chr1_89486899_89489502	-14.7464	0.66864
chr2_176865242_176868024	-14.3002	-0.0184667
chr21_36474098_36476405	-15.8629	-0.115377
chr9_101017110_101019572	-14.992	0.043576
chr19_47287912_47290681	-16.0297	0.0617956
chr19_44078565_44080737	-16.2676	0.0444234
chr1_242010201_242012302	-15.5704	0.205891
chr6_167503212_167506978	-13.5453	-0.0566917
chr6_138203194_138205712	-14.7964	0.119992
chr9_132534797_132537097	-14.0148	-0.293079
chr1_10437098_10440199	-14.5238	-0.222746
chr12_98896206_98898931	-14.9929	0.00660711
chr9_79312469_79314372	-15.7845	0.135544
chr5_14586795_14589383	-14.9518	-0.0217519
chr20_5549658_5552899	-13.8549	-0.120592
chr9_101819286_101822974	-13.4877	-0.299773
chr9_82315759_82318359	-14.9202	-0.146825
chr9_92092274_92094671	-16.1521	-0.0948953
chr10_74269281_74272992	-12.8167	0.202463
chr15_52121402_52123000	-16.2959	0.0109519
chr20_5010699_5012899	-16.0765	0.0787585
chr6_24950534_24954091	-13.0734	-0.00404349
chr2_102329701_102333859	-13.4563	0.0552349
chr2_27993742_27995859	-16.3113	-0.0698354
chr8_96098203_96102603	-14.2811	0.12156
chr19_11491058_11493504	-13.3904	-0.0573522
chr3_100118826_100121233	-15.8609	0.0626565
chr1_153512598_153515099	-15.5625	-0.213175
chr6_126239494_126241250	-14.5821	0.405782
chr8_41401360_41404208	-12.4406	0.150236
chr1_226048098_226050202	-16.6463	0.0821028
chr3_105104026_105106026	-15.8883	-0.301681
chr1_53034298_53036298	-16.5852	-0.123564
chr9_107768271_107770559	-14.5837	0.32695
chr3_13454433_13457754	-13.661	-0.0212529
chr16_88855735_88858698	-15.6505	-0.041983
chr11_75524819_75527757	-14.2278	0.110444
chr7_41770700_41773002	-16.4015	-0.0205112
chr15_92403366_92405938	-14.3445	-0.107035
chr1_179262402_179264499	-15.9066	0.0569449
chr17_60004104_60005908	-16.6715	-0.00535796
chr15_32905400_32908628	-14.433	0.0553104
chr6_11231878_11234334	-14.7537	0.094679
chr14_65171032_65176598	-12.1176	-0.0224065
chr10_50006881_50010092	-11.9861	0.133393
chr10_119213370_119215081	-16.3578	-0.0689188
chr20_36915358_36917358	-15.9657	-0.0738567
chr8_142230366_142232266	-17.4604	-0.430948
chr15_44100666_44102766	-15.9616	-0.237338
chr1_234910398_234912399	-14.2434	-0.0439904
chr7_42916602_42919100	-15.3364	-0.158069
chr5_150587378_150589527	-13.2755	0.194133
chr5_76360683_76363495	-15.5871	-0.0249379
chr1_40504302_40507502	-12.932	0.046487
chr11_5704744_5707257	-12.6891	0.179395
chr2_26677645_26681129	-14.5097	0.0844284
chr9_110974272_110976604	-15.4446	-0.0322918
chr20_8405999_8410058	-13.1319	-0.0141522
chr9_134390071_134392772	-15.1565	0.099495
chr12_124873762_124877204	-14.6627	-0.21007
chr5_75697078_75700095	-13.4493	-0.0494397
chr8_93976156_93979153	-14.1918	0.186202
chr10_75935092_75937792	-14.4513	-0.1727
chr17_73900104_73902404	-16.5713	-0.0805729
chr20_1575199_1578099	-13.1622	-4.07867
chr5_180686895_180689899	-14.1656	-0.00906348
chr10_73609994_73612781	-14.4422	-0.0215944
chr6_34802178_34804478	-16.2793	-0.175904
chr11_74159744_74161557	-16.0558	-0.0509972
chr15_91381800_91384028	-13.9184	0.110579
chr10_116502663_116504681	-15.7846	0.168593
chr11_77704776_77707044	-15.2993	0.0398006
chr11_2922720_2924620	-13.905	0.0490467
chr19_7984412_7987158	-15.2715	0.129311
chr9_75834252_75836259	-17.3481	-0.653691
chr3_11534454_11536454	-15.3805	0.131554
chr12_95155631_95158031	-15.5116	0.334593
chr16_58662298_58665238	-11.9966	-0.0461533
chr1_27761098_27764099	-13.986	0.0670128
chr4_37758215_37761110	-14.2764	-0.0973366
chr10_101941380_101946254	-12.2832	0.373828
chr2_122512359_122514559	-16.0446	-0.0809356
chr7_157294702_157296994	-15.3466	-0.115177
chr7_7296802_7300202	-12.9386	0.283365
chr2_109647242_109650242	-14.4629	-0.0741561
chr12_8110731_8114328	-13.0171	0.0735359
chr7_73623494_73626594	-13.5295	0.2015
chr18_9774276_9776876	-14.6674	0.272141
chr7_75504902_75508694	-14.085	0.250116
chr15_50356066_50359938	-14.056	0.0640869
chr3_13039733_13042270	-13.6625	0.308064
chr19_41308337_41310337	-14.6309	-0.144779
chr16_53467738_53470673	-13.1262	-0.0366526
chr15_55512238_55516220	-12.9861	0.16548
chr12_48201431_48203231	-14.5835	-0.0944582
chr19_50309641_50312865	-16.0964	-0.181555
chr17_4064204_4066604	-16.0806	-0.16655
chr10_102015481_102018192	-14.5731	-0.196876
chr3_53924402_53927254	-12.7187	-0.0168214
chr11_64636748_64639376	-14.4024	-0.00328124
chr1_249119102_249121902	-12.9106	-0.0216285
chr19_59083153_59087635	-11.5968	0.149503
chr16_81641398_81643335	-17.4632	-0.214527
chr2_60665629_60667942	-16.0767	-0.14802
chr15_64678866_64681028	-16.4269	-0.125466
chr14_69043415_69046631	-11.9995	-0.00587749
chr7_55600199_55603410	-12.4251	-0.313781
chr19_4181237_4183565	-14.9702	0.0499138
chr10_75743363_75744863	-15.7709	0.0670677
chr1_16839498_16842099	-15.8642	-0.19101
chr3_152015433_152017733	-15.2486	-0.103408
chr19_55299533_55300865	-17.4107	-0.146249
chr20_33195999_33198706	-15.124	0.0165064
chr12_49503004_49505431	-14.8148	0.0850036
chr17_75447604_75451008	-15.9369	-0.134029
chr12_29316893_29318992	-14.147	-0.187356
chr6_131520378_131522278	-16.3213	-0.246364
chr1_204959899_204963102	-11.8658	-0.136152
chr3_187506233_187509033	-14.504	0.241728
chr9_4678059_4680910	-13.9401	-0.175218
chr3_57656354_57659326	-14.4034	-0.0579055
chr1_38855798_38859600	-14.9071	0.0917328
chr2_121954142_121956770	-14.2819	0.157536
chr11_128451544_128454044	-15.1961	0.0230452
chr11_130015244_130018057	-15.2395	-0.017276
chr21_34407897_34409998	-16.2016	-0.0453673
chr14_92883517_92885236	-15.3346	0.256133
chr1_41173898_41175998	-15.5824	-0.119429
chr3_187491032_187492759	-15.3457	0.044853
chr6_6803231_6805202	-15.1629	-0.0608474
chr3_183852026_183854333	-16.4484	-0.246688
chr11_48040915_48044996	-13.0623	0.028944
chr2_8197801_8199942	-15.5743	0.124734
chr5_96414298_96416389	-15.8658	-0.210404
chr6_26401078_26403834	-14.6915	0.10857
chr17_28704830_28708304	-13.7746	0.199079
chr19_3164133_3167265	-12.0208	-0.0910479
chr10_101538063_101539994	-15.9128	0.0870308
chr19_11924165_11926065	-17.2581	-0.130724
chr7_102937294_102939102	-15.9066	-0.0693621
chr11_129694686_129699144	-13.9393	-0.108243
chr7_28723300_28726800	-12.5472	0.297556
chr19_13213025_13216712	-13.9711	-0.125485
chr14_101586117_101588852	-15.4087	-0.204227
chr22_24036852_24040302	-12.2953	0.0503172
chr9_71120172_71122372	-14.9989	-0.0426494
chr6_1708502_1711078	-15.2137	0.0582387
chr6_136609212_136612334	-11.6187	-0.018287
chr12_110337062_110339031	-16.7809	-0.0481379
chr19_58329965_58332180	-15.9811	-0.15086
chr1_229202099_229206198	-14.053	0.00656043
chr19_2072881_2075865	-13.3483	-0.179352
chr14_24780532_24784917	-12.6771	-0.0112329
chr18_21165100_21167903	-12.9561	-0.0684238
chr3_129812230_129815254	-14.9887	-0.0556699
chr6_32936389_32940789	-13.6815	0.730268
chr2_43405876_43406986	-14.4565	-0.207228
chr10_120496382_120499181	-15.6617	-0.0508083
chr12_6454128_6456731	-12.9849	-0.0192233
chr19_56914337_56916337	-17.313	0.1941
chr19_19028665_19031450	-14.3086	-0.0919562
chr7_130609100_130611800	-12.3707	0.12402
chr11_66199535_66201244	-16.1988	0.0697246
chr1_2185798_2188701	-13.4284	0.0772193
chr19_38907337_38910380	-13.4371	0.25785
chr12_62643831_62646331	-16.0238	0.220075
chr8_12050803_12053103	-14.1582	0.26653
chr15_45001966_45005500	-10.8632	-0.0815773
chr17_58602004_58604604	-13.9911	-0.0903666
chr3_172011226_172013654	-14.6898	-0.0832672
chr1_247372698_247375102	-14.1502	-0.0705712
chr9_135281072_135282971	-17.0208	0.0250682
chr7_27736702_27738800	-16.1252	-0.345414
chr7_99102299_99104002	-13.9901	0.0758874
chr1_17955399_17957902	-14.02	0.964136
chr6_30293385_30297889	-19.4943	-0.025255
chr18_3036376_3038893	-15.1562	-0.311571
chr5_10248782_10251599	-14.5146	-0.0541604
chr15_90426666_90429128	-14.7901	-0.0244194
chr5_156709583_156711599	-15.32	-0.056083
chr2_70320929_70323859	-13.4526	-0.102131
chr2_69000770_69003559	-13.8094	-0.137313
chr4_144150999_144153110	-15.2291	-0.000660195
chr15_60770428_60772528	-16.829	-0.206915
chr12_118744431_118746331	-15.7769	0.0529752
chr10_6437571_6443230	-11.1533	0.357181
chr7_87983094_87986200	-12.7103	0.204825
chr16_17387735_17389937	-17.3258	-0.173072
chr6_36659012_36661497	-17.3926	-0.269503
chr17_82201_85106	-14.7226	0.1058
chr20_5633623_5635299	-15.2756	-0.154938
chr3_49043702_49046454	-15.2125	0.0404464
chr7_507194_509300	-16.2693	-0.553228
chr18_44675776_44677831	-16.7013	0.0657505
chr12_8122473_8125831	-11.3241	0.0883472
chr15_59591400_59593800	-15.9725	0.0687972
chr12_116773817_116775617	-15.2185	-0.0299724
chr1_9152599_9154799	-16.2741	-0.045837
chr6_27831912_27834812	-15.3309	0.273447
chr4_185816399_185819815	-11.7106	0.182454
chr19_45244358_45246347	-13.4676	0.0730722
chr5_102454495_102457299	-13.5304	-0.18535
chr8_77911095_77913803	-15.2468	-0.0713042
chr15_101596428_101599920	-16.2458	0.287047
chr20_43149199_43151999	-12.6073	0.00608086
chr12_6658006_6661204	-15.1501	-0.0180581
chr4_122721035_122723510	-14.9915	-0.107018
chr1_167585198_167588202	-13.8653	-0.175943
chr8_144626966_144630995	-10.6266	0.56412
chr3_188665759_188667633	-16.215	0.038868
chr4_3509198_3511498	-14.7149	-0.911144
chr20_2293999_2296558	-15.75	0.0134349
chr19_8558165_8560437	-14.7572	-0.00847978
chr11_102961876_102963944	-16.3368	-0.0205354
chr6_24657634_24660578	-13.2881	-0.16899
chr5_102728083_102730378	-16.0914	0.0346707
chr19_6371737_6374337	-13.1297	0.154695
chr16_28503638_28507336	-12.5148	-0.153612
chr6_114290778_114293412	-14.9831	-0.0673864
chr7_100302502_100304502	-16.1962	0.0736817
chr19_19482837_19485080	-14.983	-0.00586486
chr16_11835436_11838598	-11.9706	-0.0504001
chr3_59271626_59273926	-15.6552	-0.209376
chr6_106544391_106547212	-12.7411	0.321743
chr12_58134406_58139331	-13.1703	0.223853
chr6_164087652_164089952	-16.0066	-0.416456
chr21_34913592_34916692	-12.2242	-0.026152
chr7_73643294_73645902	-15.4743	0.197526
chr1_183602902_183606001	-13.4849	0.0191525
chr12_96388906_96392704	-14.5166	-0.0850649
chr2_100386959_100390142	-14.8151	-0.434561
chr11_73037915_73040015	-14.7003	0.167132
chr17_58381004_58383904	-13.7588	-0.097372
chr20_55002299_55006106	-14.3443	-0.150238
chr1_21163099_21165602	-16.3002	0.0795369
chr14_65540552_65542417	-15.1833	0.0130948
chr5_4041699_4043719	-15.8097	0.0179034
chr1_160315799_160318199	-12.6046	0.0676005
chr20_48997599_48999899	-14.7531	0.224264
chr8_134531503_134534303	-14.6394	0.461694
chr12_89820531_89822731	-16.1289	-0.120733
chr1_38323599_38326202	-12.8749	0.00281289
chr13_99136053_99138316	-15.6309	-0.0065803
chr3_44378726_44381354	-13.803	-0.0522059
chr1_16211599_16214298	-15.631	-0.173151
chr3_48934026_48937230	-15.4802	-0.0742875
chr12_49462804_49464706	-16.505	-0.00497454
chr19_48823812_48826758	-12.1482	-0.0198528
chr1_222884899_222887802	-12.8406	-0.0753399
chr11_3805644_3810096	-13.0089	-0.0944738
chr6_31321950_31326289	-15.1308	0.517066
chr10_100205181_100207492	-16.2455	-0.0941115
chr6_11388121_11389402	-16.4707	-0.242417
chr15_91405819_91407566	-15.1682	0.192506
chr12_117841517_117843704	-15.4001	-0.198003
chr7_76177894_76179902	-15.9533	-0.138718
chr1_27480598_27483301	-13.0242	-0.0405178
chr16_4244035_4245835	-16.8826	-0.0679173
chr17_78864606_78866706	-15.7097	-0.0138001
chr1_32531398_32533002	-16.9003	0.0110345
chr19_9901833_9904537	-13.8444	0.0622654
chr9_95501071_95504372	-14.2606	-0.0723655
chr8_145128033_145130033	-13.2594	0.181786
chr20_18773999_18775906	-16.4256	-0.133673
chr3_128335830_128339526	-15.0848	-0.0688635
chr2_198080301_198082242	-14.7563	0.0968132
chr15_45945300_45947566	-15.2172	0.0532199
chr7_107203394_107205400	-15.647	-0.0572861
chr9_140461752_140463581	-16.6777	0.112609
chr16_11717467_11719875	-12.6604	0.25613
chr22_41251402_41254150	-13.6842	-0.0175848
chr6_31794092_31796026	-19.5396	0.0731892
chr2_38839229_38841342	-16.2281	-0.0529999
chr10_91054471_91056694	-13.0187	0.492919
chr3_194905354_194907654	-15.4089	0.0553313
chr3_196875495_196877933	-14.4769	-0.0567945
chr6_28901345_28903604	-19.585	-0.0284721
chr13_41534363_41536816	-13.8089	-0.135298
chr2_145152842_145154742	-15.3528	0.172142
chr7_64837810_64840000	-16.5901	-0.189424
chr12_110431806_110434774	-13.1085	-0.105644
chr19_7716758_7717681	-14.9801	0.189565
chr5_138719799_138722399	-15.1822	0.0861673
chr13_114829272_114832863	-13.1131	-0.0414984
chr6_26204234_26207012	-13.2214	0.203754
chr16_11773398_11776736	-13.6946	-0.000645385
chr8_680103_681703	-17.2967	0.127443
chr1_28156198_28158398	-16.2106	-0.0944145
chr9_77762849_77766372	-14.2646	-0.0917353
chr10_70846282_70850592	-10.3223	-0.00919621
chr12_132165506_132167517	-16.2833	-0.277165
chr10_90790181_90793081	-15.0433	-0.298173
chr2_123830429_123832069	-15.3673	-0.358601
chr16_2608835_2611435	-15.7359	-0.21386
chr2_207629442_207631359	-16.5289	-0.153832
chr1_185296398_185299502	-12.5688	0.171216
chr16_81494735_81496298	-15.6205	-0.0245082
chr9_92269881_92273259	-11.4627	0.294402
chr8_18066756_18068760	-15.422	-0.118547
chr17_62159301_62161006	-15.9769	-0.0361389
chr5_108744082_108747408	-11.7016	-0.0214064
chr21_42795513_42799323	-14.1057	1.22201
chr8_141473453_141476103	-14.0323	0.0827822
chr20_2309699_2312258	-15.182	-0.0561614
chr17_3571004_3572930	-17.0342	-0.0145333
chr2_84685042_84687429	-15.2045	0.0257027
chr2_175387201_175390759	-13.8292	-0.0827582
chr17_45568706_45571204	-17.3991	-0.201356
chr7_77313494_77316999	-14.7169	-0.0155723
chr17_29988901_29990930	-15.4929	0.295801
chr11_64152035_64154235	-15.9826	-0.451585
chr19_41261981_41263780	-18.1745	0.293267
chr11_66111257_66113535	-15.7889	-0.0193882
chr20_1924999_1928358	-12.0656	0.246524
chr19_36704565_36707037	-14.615	0.157985
chr1_52087402_52089402	-15.0256	-0.0239558
chr11_74302957_74304876	-16.8308	0.0649676
chr13_49433153_49434763	-16.4255	-0.117681
chr2_100130429_100132659	-15.6196	0.0503368
chr12_6569004_6572592	-13.5002	-0.257436
chr10_28620792_28624441	-12.3487	0.347335
chr1_160981999_160984902	-12.8738	-0.156146
chr10_4374492_4377071	-15.023	0.187256
chr3_64068126_64070226	-16.9253	-0.233818
chr22_50627578_50631297	-11.7322	0.0350058
chr3_197685754_197688326	-15.7066	0.0886103
chr14_93510417_93512617	-16.3903	-0.118869
chr17_33389294_33392306	-12.2554	-0.0332676
chr6_18387060_18390250	-11.9993	0.167902
chr22_42792150_42795202	-13.9408	-0.393833
chr7_75114294_75116310	-15.7876	-0.106259
chr11_76046176_76048585	-17.2434	-0.0209701
chr16_66553373_66554639	-13.5466	-0.196268
chr2_111779242_111782059	-14.669	-0.0632626
chr1_161590797_161594502	-14.1744	-0.0751165
chr13_48766416_48769663	-14.871	-0.121664
chr15_64340100_64342900	-13.884	0.0739096
chr8_71580095_71582360	-15.8301	-0.166354
chr7_128502194_128504200	-16.2093	-0.24348
chr7_45231094_45233894	-14.5521	-0.0701305
chr17_55926704_55930094	-14.436	-0.169799
chr8_133771003_133774653	-12.837	-0.028541
chr2_86940759_86942686	-15.4144	-0.385892
chr1_185446499_185448302	-15.6557	-0.0399482
chr19_14491541_14496181	-12.449	0.122886
chr2_243095059_243099670	-14.462	-0.0733935
chr11_10435344_10437576	-15.3253	-0.00757845
chr2_160759329_160762301	-14.2286	-0.0241094
chr19_44668565_44670165	-17.1674	0.0427888
chr12_133345662_133348917	-14.6914	-0.175739
chr1_156735499_156738698	-13.8287	-0.0413415
chr19_48757865_48760080	-13.2256	-0.0419955
chr13_49065413_49067963	-14.9755	0.0495037
chr1_247522099_247524902	-13.7527	0.917505
chr19_45138758_45140465	-15.5471	-0.376148
chr17_18379004_18381504	-14.9262	-0.340211
chr7_23337902_23339802	-15.8962	0.0929199
chr19_9433658_9435981	-14.3034	0.039182
chr2_228279429_228282345	-14.1485	0.162425
chr6_166671196_166674178	-13.3402	-0.343837
chr6_31631993_31634631	-19.7182	-0.00131112
chr17_57695301_57698401	-11.5193	-0.0691663
chr10_89785892_89788871	-14.071	0.0916973
chr8_48435003_48437623	-14.7258	-0.0680855
chr22_37705697_37708750	-13.9143	-0.123432
chr5_93929999_93932583	-14.866	0.0752742
chr14_77443584_77445517	-15.6115	-0.199122
chr9_80323459_80325859	-16.6384	-0.0705633
chr13_20355413_20358013	-14.7574	-0.00399073
chr21_44524123_44525736	-13.7257	0.105125
chr11_47269457_47271657	-17.0826	-0.116867
chr11_116776444_116777976	-15.7188	-0.129219
chr12_7013406_7015006	-16.8944	0.15124
chr12_110031762_110034618	-14.9003	0.199609
chr18_54317503_54320893	-14.4183	0.0779316
chr4_190486799_190489699	-12.9482	-0.198196
chr16_88715598_88719036	-12.1315	-0.0211147
chr11_33933435_33935957	-15.6122	0.0345591
chr1_52154999_52157802	-13.5994	0.345713
chr9_131266171_131268472	-15.4256	-0.027544
chr9_38045859_38048671	-15.5596	-0.026651
chr1_21289998_21293102	-14.4863	0.0795711
chr2_128168294_128170629	-14.1087	-0.000720131
chr3_39208026_39209433	-15.6157	0.150166
chr22_46988097_46990597	-15.454	-0.19733
chr1_182161898_182164402	-13.5196	0.342196
chr2_219596659_219599986	-12.5561	-0.210985
chr2_32816129_32818542	-14.9419	0.192205
chr20_52550299_52552599	-15.9967	-0.144797
chr2_101729001_101732129	-16.2248	0.173097
chr2_113943829_113946229	-14.6607	-0.083877
chr19_6062235_6063137	-16.6349	-0.251246
chr20_58672158_58673758	-15.0693	0.090657
chr3_14417933_14420770	-13.3281	0.218083
chr17_70709504_70711908	-13.8664	0.436617
chr1_11071498_11073999	-15.2803	-0.0264338
chr20_55067399_55069099	-15.4916	-0.0354465
chr9_100682915_100686904	-12.2165	-0.180316
chr12_50190104_50192606	-15.9852	-0.00597621
chr5_171536799_171539095	-14.4763	-0.107971
chr6_11322678_11325734	-12.9922	-0.0457094
chr6_6856736_6859778	-15.1675	-0.232938
chr11_72738157_72741435	-14.4897	-0.131189
chr9_99683615_99685871	-14.8713	0.420649
chr17_8058694_8061508	-13.7978	-0.00128069
chr4_86577599_86580135	-15.5087	0.133807
chr5_142813883_142815699	-15.6	0.11252
chr6_136686178_136687878	-16.9084	-0.52375
chr15_69082800_69085700	-12.96	0.148122
chr4_84473410_84475110	-15.9874	0.132946
chr14_90722217_90724331	-16.2646	-0.057901
chr16_1592698_1595037	-16.6769	0.163556
chr7_89974794_89977502	-13.8716	-0.0439164
chr19_36485365_36487337	-16.4888	-0.0659618
chr1_111504999_111507902	-12.6896	-0.00533026
chr10_126416481_126418792	-15.7889	-0.171094
chr6_30593544_30595889	-19.5297	-0.0199361
chr16_31123798_31125698	-14.8171	-0.0131918
chr1_109675402_109677802	-15.1725	-0.0536135
chr10_47669392_47671881	-16.135	-0.10555
chr17_26367404_26370004	-14.5847	0.131986
chr11_2420103_2423096	-12.3971	-0.0145965
chr13_51287463_51290616	-14.8569	-0.205897
chr3_46248359_46251333	-13.7948	0.0868564
chr11_9293615_9296678	-11.7332	-0.234747
chr2_99120929_99126186	-13.054	0.0152579
chr1_110035898_110037898	-16.2088	0.00136571
chr17_21088804_21090904	-15.9122	-0.0399744
chr1_158985001_158986798	-15.4383	-0.172273
chr8_48588403_48591203	-15.0463	0.0174388
chr11_119061876_119064335	-14.5502	-0.0239165
chr3_32524037_32527670	-13.2964	-0.225629
chr20_37432623_37435069	-19.101	-0.56988
chr3_169741926_169745059	-13.9959	0.0662393
chr1_249078999_249081699	-14.5244	0.0172081
chr16_29755335_29758998	-13.016	0.0494581
chr2_26099629_26102370	-14.1005	-0.00502682
chr4_15701059_15706210	-13.3322	0.049156
chr6_2792802_2798095	-12.1933	0.168475
chr6_107779812_107782502	-14.4831	-0.0935001
chr1_9702998_9706402	-14.6744	0.103496
chr3_71750402_71753054	-14.9872	0.00536634
chr1_112157698_112159799	-14.6877	-0.355417
chr1_3758901_3760501	-17.8595	0.382696
chr19_40561037_40563080	-16.5161	-0.0781765
chr12_57939231_57941531	-15.6491	0.0734097
chr11_59580644_59583044	-14.2591	0.746563
chr2_216978829_216981229	-13.7885	-0.162572
chr5_148227083_148229405	-15.7278	-0.0663937
chr20_10837399_10839499	-15.9325	-0.0157773
chr5_38416183_38418183	-14.5671	-0.328518
chr17_56421001_56423306	-12.8309	-0.00866036
chr17_27442804_27444808	-15.6581	0.0437207
chr8_143403785_143405485	-15.5548	0.857742
chr10_14867071_14869381	-15.6571	-0.0202014
chr17_73290602_73294132	-11.5336	0.0989091
chr13_53225663_53227913	-16.7143	-0.0677166
chr6_26122510_26126250	-11.8428	0.210744
chr18_57584225_57586476	-15.2543	-0.0155746
chr11_65486935_65488757	-16.2616	-0.00782012
chr1_36922698_36925102	-15.7488	0.16097
chr14_51221772_51224952	-12.9336	-0.138243
chr15_42802166_42804766	-14.3968	-0.147022
chr3_177661259_177663359	-15.4628	0.104582
chr11_66078687_66081044	-16.0938	0.278006
chr11_78060176_78063257	-14.3672	-0.0500122
chr1_27972898_27974499	-15.7853	0.204738
chr1_212924899_212928402	-13.1487	0.201379
chr1_20833602_20835202	-16.5211	0.0341773
chr1_12013999_12016501	-14.1253	-0.217393
chr13_100083853_100086100	-17.3879	-0.708401
chr19_18302237_18305065	-15.216	0.173298
chr19_10860780_10863365	-14.7741	-0.278921
chr20_1548799_1551806	-13.2035	0.0304454
chr20_36795599_36798606	-12.0076	-0.0630663
chr11_78138176_78140015	-12.9942	0.272772
chr17_79299501_79301904	-15.621	0.0130407
chr6_31829495_31831819	-19.7287	-0.0392778
chr16_66183536_66185936	-17.2345	-0.696933
chr1_65885602_65888602	-15.5052	-0.000108208
chr3_133379754_133381854	-16.6062	-0.0474238
chr11_6149144_6152276	-14.4772	0.135927
chr11_78645376_78647776	-15.675	0.149833
chr19_40926112_40927637	-15.7393	0.175627
chr3_53200682_53206015	-13.5085	-0.00431923
chr20_8414758_8417199	-14.8154	0.0330205
chr16_29159273_29161935	-15.084	-0.0292195
chr12_8717532_8720517	-12.6073	0.0508996
chr1_160633798_160637102	-13.218	0.481824
chr11_89955444_89957244	-16.8533	-0.0908324
chr13_45491113_45493413	-16.2969	-0.214622
chr6_151772212_151774878	-14.337	-0.0606981
chr1_149361399_149362902	-15.1911	1.324
chr9_139266372_139268815	-17.5381	-0.0292308
chr8_142248139_142250795	-12.7739	0.166304
chr5_142190482_142194099	-13.1129	-0.0482555
chr17_7958504_7960604	-16.1953	-0.00906716
chr17_61741604_61744608	-13.6626	-0.0743818
chr1_153357599_153360499	-13.0305	0.0670659
chr17_536704_538130	-17.3057	-0.122257
chr19_39925680_39927880	-15.6409	0.104754
chr8_131113303_131115660	-15.2773	-0.110677
chr20_48505099_48507299	-16.4267	0.100027
chr12_6464689_6466531	-15.9549	-0.250844
chr21_16056597_16059698	-13.9078	0.107371
chr9_34328310_34330872	-15.3772	-0.0263804
chr1_200305699_200307901	-15.7833	0.0947516
chr14_23622517_23624117	-16.8375	-0.00367471
chr6_43278078_43281478	-14.0714	0.20536
chr9_114698749_114701459	-13.9178	0.0284565
chr3_197461033_197464430	-15.2704	0.275884
chr7_77426494_77429202	-15.012	-0.135176
chr1_200987900_200991202	-12.4569	0.00845626
chr6_30463660_30465304	-19.4579	0.0609323
chr22_39921750_39924350	-13.8738	-0.0844575
chr13_114821953_114824563	-15.9404	-0.331071
chr17_1457801_1460606	-14.5663	-0.194556
chr2_240126529_240128442	-16.0257	-0.00259973
chr3_155571126_155573833	-14.5534	-0.131224
chr1_40399598_40403701	-14.2309	-0.155696
chr12_112846104_112847904	-16.8215	-0.110806
chr6_13294112_13296378	-15.7681	-0.044766
chr6_108614734_108617512	-13.9826	0.0696751
chr12_65142204_65144862	-15.2292	0.143196
chr3_38064859_38067554	-13.3461	0.0988492
chr15_40073466_40076128	-16.3487	-0.0598472
chr7_157368694_157370300	-15.4095	-0.299411
chr19_3811337_3814381	-13.8008	-0.103778
chr14_77185982_77188217	-18.9691	-0.352249
chr5_179945199_179947383	-15.9707	-0.0322196
chr19_39892941_39897493	-10.085	0.117601
chr14_22916617_22918931	-16.6938	-0.00145408
chr11_59039078_59042603	-11.9591	-0.270544
chr2_203102059_203104142	-15.6999	-0.17727
chr7_112060894_112064102	-13.1794	0.0330463
chr4_13958999_13961105	-15.8169	-0.229701
chr5_10731390_10734292	-12.758	-0.0179771
chr1_232725099_232727302	-15.1208	0.279687
chr5_171300183_171302895	-14.2141	0.149164
chr10_43132671_43135071	-15.8877	-0.0378711
chr6_25991412_25993978	-15.0553	-0.211728
chr5_56495089_56496805	-15.8933	0.0978516
chr5_96077383_96079989	-14.6334	-0.102663
chr1_12403998_12406402	-16.9945	0.285782
chr2_88295129_88296842	-15.4975	0.0427072
chr6_90006936_90008450	-15.6784	-0.0236087
chr6_34298934_34301878	-14.819	-0.148988
chr19_38825537_38828353	-12.1186	0.174406
chr22_41105149_41108649	-19.1373	-0.326412
chr15_43561600_43564466	-14.4433	-0.00942802
chr14_75163717_75166715	-14.2028	-0.201933
chr4_8288717_8290810	-16.1767	-0.555169
chr4_89880799_89883110	-15.0767	0.22574
chr1_169428701_169431098	-16.1174	-0.0128998
chr19_18746512_18748765	-15.6517	0.36475
chr4_6942299_6946015	-13.7438	-0.104812
chr15_31658928_31661500	-15.6144	0.223521
chr12_50235704_50237718	-16.3305	-0.0665433
chr12_31475992_31479618	-14.7377	0.0645455
chr12_56320004_56322331	-14.5849	-0.0468427
chr17_14254420_14256708	-14.2633	0.282237
chr15_50539100_50541628	-14.9174	0.432839
chr9_138883310_138885736	-17.323	0.542782
chr3_194884226_194886726	-15.3417	-0.146281
chr20_46375499_46379058	-13.3743	-0.137597
chr6_36213378_36217164	-13.3462	-0.134677
chr2_99769945_99772729	-14.1139	-0.124315
chr10_129851553_129853894	-12.5954	0.0882747
chr7_74585594_74587802	-14.8622	0.33448
chr12_31867292_31869492	-15.9828	-0.0557289
chr2_201826859_201829359	-14.88	-0.174257
chr16_67730098_67733035	-14.8969	0.0336369
chr11_28128703_28132735	-14.6762	-0.0157159
chr18_267176_269303	-15.905	-0.111369
chr10_30011992_30015481	-15.081	0.0129671
chr1_150736599_150739200	-12.6519	0.0315036
chr2_38024659_38026545	-16.1089	-0.268089
chr3_148862633_148865033	-15.533	0.0203093
chr15_65275800_65278400	-14.2212	-0.0290191
chr4_7060499_7063210	-14.731	-0.0410713
chr5_171604982_171607727	-13.0565	-0.0570335
chr7_99953494_99957594	-13.3364	-0.00444531
chr1_12774201_12775902	-16.8948	0.285841
chr2_220362142_220364342	-16.5668	0.354985
chr1_228296002_228297899	-16.4977	0.0535018
chr12_120111124_120113204	-16.1493	0.0779367
chr19_5789865_5792181	-15.1511	-0.0382415
chr19_35167158_35169658	-16.8567	-0.0981436
chr2_135808829_135811466	-13.1346	0.0890256
chr16_50722398_50724211	-13.989	0.548628
chr3_99791126_99793826	-15.3906	-0.0588074
chr17_81005101_81007734	-11.5237	0.00630336
chr7_6486294_6489210	-13.7581	-0.076893
chr17_72007501_72010106	-12.0779	0.0401724
chr4_4944599_4947005	-15.7809	-0.0259171
chr5_140698983_140701595	-13.4881	-0.0183325
chr5_40404727_40408418	-11.9142	0.0998107
chr3_47553826_47556126	-16.7696	0.116397
chr16_81799367_81801398	-17.2678	-0.00678025
chr5_137088378_137091383	-12.8782	-0.0881543
chr20_52531523_52533999	-15.5949	-0.0154269
chr1_234465002_234467202	-14.8689	0.137914
chr11_72692244_72693944	-15.5213	0.0211259
chr19_37340265_37342437	-16.6057	-0.0343363
chr10_65015071_65016971	-15.3621	-0.0615046
chr10_85915192_85917881	-14.5001	-0.00975811
chr1_36264998_36267502	-13.6614	0.00236577
chr6_133062178_133064636	-14.4013	-0.218079
chr7_6542599_6545102	-14.5939	0.501878
chr7_95949494_95952104	-14.0227	-0.176127
chr18_9733600_9736701	-14.5154	0.156063
chr14_72048817_72051617	-13.7472	-0.000634418
chr10_116285386_116287386	-15.6168	-0.189089
chr3_39424033_39426333	-17.3467	-0.296497
chr2_109853442_109856829	-14.6783	0.108618
chr18_33195376_33198093	-15.223	-0.217995
chr21_40465592_40467597	-15.9023	-0.265009
chr7_131011694_131014002	-15.5863	-0.0521912
chr1_143912698_143915002	-14.8101	0.236069
chr14_91124352_91126452	-15.8953	-0.0601987
chr17_61838004_61840108	-14.9501	-0.0174934
chr12_7052493_7056418	-14.7545	-0.00559478
chr14_52371431_52373917	-14.6663	0.182572
chr5_79702178_79705082	-12.5673	-0.00359155
chr15_55685366_55688928	-14.3291	0.0594147
chr6_13202278_13204778	-13.9065	-0.171602
chr1_62105697_62108399	-17.0246	-0.313784
chr9_127153859_127157172	-14.9715	-0.0715828
chr5_142329395_142331999	-16.6986	0.261291
chr16_90022198_90024998	-15.2133	-0.135497
chr19_38864058_38866780	-13.788	-0.0439571
chr9_132095215_132098271	-14.8785	0.0289705
chr12_104871304_104873431	-15.5705	0.00455633
chr1_185284799_185288102	-11.705	0.0561597
chr8_29990495_29992460	-15.7701	0.00943286
chr10_20904871_20907371	-16.8688	-0.228143
chr17_73974101_73977004	-14.0624	0.0630449
chr20_4039999_4042358	-14.8025	-0.00665856
chr2_8614145_8618842	-12.8872	0.153482
chr2_88326529_88328642	-16.7437	0.0281939
chr7_96745100_96748610	-13.9365	0.234153
chr19_56831261_56834541	-15.5067	-0.0960235
chr4_107236099_107238710	-15.169	-0.0752876
chr1_32395799_32398699	-14.744	-0.0105658
chr6_119088302_119091412	-13.7323	-0.0677958
chr6_35337334_35340016	-16.3881	-0.141358
chr5_180299883_180302299	-14.8922	0.0175733
chr7_106057602_106060210	-11.8076	0.228589
chr17_79794306_79796708	-13.7308	0.039231
chr9_104294859_104297372	-14.8221	-0.0926266
chr12_6831962_6834704	-14.0232	-0.0898129
chr3_112096533_112099254	-15.4502	-0.083756
chr7_99969294_99971910	-11.8459	-0.114166
chr6_64514991_64518378	-13.0145	0.105436
chr19_2186981_2189180	-16.7004	-0.006151
chr7_106004994_106008894	-12.4006	0.0198111
chr17_9965406_9968304	-14.1876	0.286839
chr16_85814498_85817298	-15.2695	0.0983071
chr11_15646515_15648715	-13.9279	0.233197
chr10_3611471_3613881	-16.4215	-0.0953336
chr6_139946312_139949134	-15.1515	0.030524
chr15_73074166_73077238	-12.9413	-0.05121
chr15_69916900_69919566	-15.9099	-0.0290054
chr15_72409700_72412100	-14.9899	0.316767
chr21_43180593_43182797	-16.8415	-0.101121
chr3_152093602_152096126	-13.9429	-0.0636588
chr18_9184303_9186625	-15.7537	0.189458
chr10_22893271_22896371	-15.6774	-0.149208
chr12_10094806_10097906	-14.089	-0.302741
chr1_25572299_25575099	-12.9318	0.218812
chr19_21785858_21788680	-15.4451	0.00746718
chr17_39822108_39823930	-16.3868	0.106531
chr11_44087057_44089803	-17.4753	-0.239117
chr16_56390167_56392698	-17.4052	-0.0849789
chr7_102060099_102061999	-14.3418	-0.0636701
chr2_32784229_32787059	-14.894	0.0304695
chr1_92763498_92765502	-16.3323	-0.0324809
chr9_27226115_27228715	-15.4125	-0.197316
chr6_32095198_32098771	-19.415	-0.000466504
chr6_31542585_31543944	-19.5317	-0.0666653
chr14_91862317_91866852	-14.2661	0.0162725
chr7_3954000_3956900	-15.7906	-0.690734
chr12_117506331_117509606	-14.016	-0.0431939
chr6_35697791_35700836	-12.8183	0.477048
chr4_185457399_185460199	-12.6253	-0.0527607
chr11_94987435_94990887	-14.2735	-0.1007
chr4_104056899_104058699	-15.7054	-0.00302018
chr12_48296762_48299331	-14.1153	0.0854259
chr2_88120870_88122470	-15.8042	-0.596115
chr17_9623404_9626004	-16.1463	0.215778
chr4_113005599_113008110	-13.2741	0.376953
chr6_33255944_33258175	-18.7804	-0.0402359
chr21_46951839_46956611	-13.9464	-0.100398
chr10_30844692_30847681	-14.5838	0.0342816
chr8_107669160_107671660	-15.8618	-0.152504
chr8_91012653_91015456	-12.8529	0.0813435
chr1_149739499_149742302	-13.0361	0.343727
chr5_175321683_175324195	-16.3957	-0.0430973
chr6_31525504_31528989	-20.1884	-0.0338947
chr12_46620806_46622704	-15.2166	-0.00600719
chr3_48281254_48283630	-16.4509	-0.167152
chr16_23891767_23894342	-15.1298	0.135811
chr18_11849876_11852803	-13.5958	-0.158943
chr17_28086408_28089411	-14.8886	0.0646226
chr6_7312195_7314734	-14.9387	0.16019
[truncated: 10,265 more rows]

## Sheet: 2b_gran_val
PeakCords	A	M
chr2_197847842_197851042	-16.3671	0.111592
chr6_53122864_53124264	-16.6239	-0.00729914
chr16_59099898_59102598	-16.1443	0.174692
chr4_99063499_99065710	-15.5958	-0.151551
chr2_133032239_133034539	-19.7747	0.103614
chr7_129498000_129500602	-15.8808	0.0429153
chr8_131079866_131082266	-16.0984	-0.176632
chr12_26943692_26945206	-12.2989	0.236791
chr9_92077910_92080872	-11.3053	-0.00189526
chr19_52551137_52553565	-13.5642	-0.272114
chr2_152784242_152785959	-17.4398	0.105543
chr3_126247126_126250254	-16.5755	0.110476
chr22_22521897_22523597	-16.8769	-0.0398274
chr13_95855963_95857663	-16.2207	-0.325475
chr12_30831418_30833406	-15.4915	-0.124686
chr14_68427917_68430417	-15.2824	0.407172
chr1_173990002_173992899	-14.7624	-0.0473091
chr16_8736898_8739838	-13.8786	-0.291575
chr1_89195398_89197001	-15.4095	-0.00412096
chr1_220218998_220221198	-16.1269	-0.0786135
chr14_92865852_92868600	-14.5492	0.193169
chr1_185261198_185262798	-16.4712	-0.0111751
chr1_232713198_232716302	-15.358	0.289243
chr9_132538615_132540797	-10.0321	0.00518469
chr6_151814597_151816004	-15.4548	-0.190108
chr2_28653101_28655145	-17.287	0.0282661
chr6_37785634_37788678	-12.7139	-0.0324404
chr5_1536195_1537999	-16.2351	0.0677864
chr2_24704486_24707359	-15.3411	-0.186189
chr20_632799_635299	-17.511	-0.0370298
chr7_130643700_130647100	-11.2824	0.470063
chr3_154687933_154690770	-14.3032	0.208543
chr5_64970983_64972995	-17.4307	-0.00660308
chr7_64102700_64105100	-15.9295	0.96465
chr19_42299237_42301472	-13.2774	0.324875
chr5_37776683_37778783	-13.402	-0.482613
chr17_56580404_56585328	-15.7447	0.0437702
chr6_35817078_35820212	-15.4953	0.0497144
chr2_27303542_27305501	-15.6707	-0.217577
chr9_123975972_123979471	-14.8534	-0.0107566
chr14_76617315_76619952	-12.0135	-0.0554701
chr9_94881159_94883774	-14.8502	0.0625838
chr5_112042483_112044705	-15.0776	-0.15862
chr1_46822298_46823898	-15.8693	-0.32993
chr7_75197594_75200500	-12.2518	-0.397814
chr11_108069435_108072335	-10.986	-0.35257
chr16_20915098_20915998	-14.4497	0.77093
chr7_152032300_152033900	-18.5322	0.289682
chr9_129231671_129235215	-13.1766	0.112206
chr19_17827812_17830037	-15.8832	-0.242578
chr6_109166895_109168195	-16.0357	0.158385
chr10_120512653_120515381	-15.0567	-0.0292117
chr10_7087681_7088781	-19.0486	0.195224
chr16_81533998_81535298	-15.1957	-0.124948
chr7_5859799_5863402	-15.8243	0.0541683
chr20_47902899_47905358	-13.7508	-0.0049426
chr7_104652010_104655900	-10.8727	-0.0943785
chr9_93969259_93971759	-22.0564	1.25754
chr6_111925912_111928412	-13.136	0.0596628
chr13_100116213_100117813	-18.0954	0.625599
chr1_67197497_67199498	-16.2993	0.247993
chr5_36150883_36152995	-15.7824	-0.00382474
chr2_26223594_26226980	-11.772	-0.0670321
chr6_155053712_155056478	-13.2879	-0.144575
chr7_37751794_37755302	-14.9611	0.107737
chr3_53155959_53158833	-13.733	-0.0713897
chr1_168472197_168474401	-13.6769	0.0524496
chr1_28906902_28909601	-15.3147	-0.181944
chr7_5708694_5711910	-13.0208	-0.0936468
chr12_109214204_109217331	-15.3788	0.0325333
chr12_93321731_93324331	-15.4324	-0.149242
chr9_96056974_96059349	-12.2843	-0.213906
chr4_10033710_10035105	-17.3734	0.211561
chr5_139935478_139938018	-12.5389	0.0426287
chr6_28322812_28325012	-16.4296	0.250185
chr6_144987212_144989634	-15.397	-0.0267067
chr2_47283829_47286559	-13.4221	-0.190882
chr19_54347633_54349063	-16.5435	0.136991
chr1_44439699_44442299	-13.8114	-0.306707
chr19_45970165_45973365	-13.8442	0.0134109
chr5_130543727_130546390	-12.8254	-0.216106
chr1_21875999_21880699	-15.3362	0.206018
chr2_38055159_38057842	-11.9287	-0.294902
chr7_97880094_97882600	-16.1365	-0.0795225
chr22_40639150_40640697	-16.9487	0.0159843
chr15_78310300_78312500	-14.2554	0.165431
chr10_123613253_123615753	-14.7038	-0.0715976
chr16_88729135_88731298	-14.7599	0.0381375
chr9_107765210_107766710	-17.6328	0.374825
chr17_74593602_74597104	-14.1472	-0.230973
chr2_74298259_74300586	-16.96	0.167099
chr2_113402259_113404842	-15.5639	0.00492334
chr6_53325012_53327512	-14.8137	0.16215
chr8_124779856_124782403	-14.2508	-0.0552523
chr9_128411381_128413471	-13.8758	0.152056
chr1_153328799_153332300	-13.7229	0.075809
chr3_185047533_185051254	-17.7713	0.284127
chr12_96800704_96803662	-15.372	0.0291171
chr5_56204395_56206783	-14.6388	-0.0333945
chr7_127639402_127641902	-15.9618	0.508481
chr12_53601531_53604204	-16.2508	0.324685
chr8_23081353_23084185	-13.3226	0.145482
chr4_80978710_80981410	-12.0487	0.140391
chr7_130914600_130917502	-12.4803	-0.0031454
chr13_50569653_50572563	-13.7521	-0.150564
chr10_45912970_45916771	-14.5687	0.116679
chr15_64336000_64338229	-13.6946	-0.246291
chr3_134229330_134231626	-14.628	-0.123751
chr15_86232028_86236328	-15.9127	-0.115541
chr20_21079858_21082299	-15.0101	0.598331
chr16_71916535_71919135	-15.0003	-0.110749
chr10_31283470_31284979	-13.1845	0.168391
chr19_13043081_13045381	-17.0696	-0.47206
chr17_14640801_14643630	-10.8893	-0.860436
chr19_38915437_38917937	-15.4043	-0.00120987
chr19_12791237_12793958	-13.8502	-0.205179
chr3_142882230_142884933	-14.6856	0.183521
chr8_133778653_133781960	-14.856	0.186958
chr6_36747712_36749978	-17.1551	0.091166
chr3_45104670_45107854	-13.8116	0.441186
chr8_19481008_19483508	-14.6986	-0.311511
chr17_61736708_61738030	-16.1393	-0.0253792
chr14_75806717_75809931	-14.2905	-0.145108
chr19_39152765_39156837	-14.671	-0.228517
chr5_10643295_10645195	-17.9615	0.0867209
chr14_75919631_75921217	-16.8637	0.0726758
chr17_30829608_30832904	-13.5954	-0.117035
chr2_135874342_135876159	-17.4439	-0.152088
chr7_21983399_21985702	-16.2963	0.0420049
chr15_30817828_30820520	-11.5781	-0.95868
chr14_82053736_82055952	-13.7804	-0.21844
chr19_53140037_53142537	-14.8317	-0.292255
chr7_7922094_7923394	-17.0717	-0.142873
chr6_106966791_106971378	-11.4519	-0.113826
chr12_118794418_118798131	-14.0237	0.0774081
chr3_185016295_185018795	-15.1136	0.219527
chr16_85027335_85031342	-14.6619	-0.231109
chr2_201577259_201579070	-15.7258	-0.00108635
chr4_103310599_103313310	-12.5093	0.0247323
chr14_105499131_105501031	-15.1147	0.164943
chr17_30342104_30344608	-16.8674	0.12677
chr15_101834066_101836328	-16.3227	0.00829163
chr19_51727812_51729712	-17.1297	0.0991688
chr12_27241531_27243862	-15.8488	-0.0472241
chr6_5698378_5700734	-16.2779	-0.0302188
chr10_29990563_29992771	-16.0082	0.054358
chr17_33672201_33675208	-15.2449	-0.19865
chr11_34169257_34171376	-16.9117	-0.22592
chr16_67752542_67755098	-14.8013	0.0419725
chr19_16228358_16231458	-14.3823	0.175184
chr2_20248842_20252501	-12.5246	-0.0924406
chr20_16709999_16711599	-16.3968	0.0910662
chr20_45752299_45755006	-14.7671	-0.0848642
chr6_146863895_146867578	-13.511	-0.0218608
chr17_32561384_32563830	-16.3667	-0.907517
chr19_16252265_16256125	-12.6318	0.249932
chr8_37748353_37750903	-14.1605	0.10771
chr1_28217097_28219701	-12.0659	0.150299
chr10_31319580_31322463	-12.8107	-0.125859
chr10_134825341_134828463	-15.2562	-0.119565
chr20_4953599_4955299	-15.7456	0.0710291
chr15_75467002_75469400	-14.2336	0.24771
chr11_2953644_2955557	-16.3187	0.0483365
chr19_46046058_46048365	-16.8444	-0.0645802
chr5_65438899_65441683	-12.8153	-0.0221903
chr19_13029865_13031280	-15.9598	-0.0120052
chr5_40627583_40629683	-15.0853	-0.312781
chr6_13215812_13218378	-13.9861	0.15381
chr6_30796004_30799714	-18.2154	0.322955
chr5_173333395_173336283	-16.417	0.129318
chr8_11140903_11143460	-13.059	-0.189976
chr1_39308899_39310199	-16.5212	-0.0506393
chr11_121275544_121277644	-14.6578	0.124753
chr8_64180156_64182460	-16.1688	0.0149055
chr13_41836513_41838563	-14.9634	-0.153759
chr11_121246257_121247857	-15.8342	0.160998
chr14_91881817_91883936	-16.016	0.115024
chr16_87980767_87982567	-15.2566	0.0144294
chr11_47289944_47293003	-15.8211	-0.137515
chr17_74720991_74724008	-11.9708	0.0923712
chr22_25823407_25824978	-16.9265	0.0279392
chr17_65712704_65715108	-14.5781	-0.143041
chr14_97426852_97430117	-14.8436	-0.142106
chr1_183535998_183539702	-13.3646	-0.249014
chr11_73489857_73491776	-13.8578	0.097933
chr7_128652802_128655402	-17.6742	0.117596
chr14_50358552_50361552	-14.6687	0.0277089
chr19_12174765_12176565	-15.7195	-0.0837487
chr10_3810972_3813171	-15.8762	0.382454
chr12_54708524_54710906	-15.271	-0.100135
chr13_49474863_49477413	-13.8939	-0.0437296
chr6_53186012_53188212	-15.8971	0.0985827
chr5_179396783_179399583	-14.4931	-0.0889506
chr7_75573894_75576102	-15.3647	-0.0757625
chr9_97113249_97115569	-16.876	0.907559
chr9_117567372_117569559	-16.5765	0.0279226
chr11_124980444_124982676	-16.7553	-0.227013
chr22_36766350_36770787	-12.6283	-0.0545825
chr5_88121078_88124295	-13.5939	0.131116
chr5_37110895_37112995	-20.1863	1.08084
chr17_28715530_28718304	-13.6756	0.140739
chr8_26178453_26180156	-16.3965	-0.00367514
chr1_245219498_245221102	-17.2799	0.528756
chr9_4797115_4799171	-16.931	-0.000696058
chr17_45212701_45214901	-17.8082	0.271808
chr7_97754500_97756500	-14.5715	0.383869
chr10_74454671_74456071	-16.6129	0.0562828
chr11_118054444_118057344	-14.3366	0.0158694
chr6_109195312_109196734	-16.3379	0.0872181
chr19_15946381_15949180	-12.1227	-0.146832
chr6_29616408_29618804	-20.0835	0.201403
chr15_59223820_59227066	-14.1812	-0.124376
chr11_85762757_85765076	-14.3825	-0.0239924
chr17_46216563_46218563	-9.11951	0.119618
chr16_70379635_70381998	-14.237	-0.309208
chr19_50014665_50017158	-13.6446	-0.194876
chr7_99716094_99718302	-14.8589	-0.0788024
chr3_128437126_128438726	-15.904	-0.136333
chr19_8007437_8009737	-16.281	-0.217429
chr1_211987898_211990202	-15.6689	-0.0632298
chr20_2279799_2283399	-12.7414	0.0138331
chr7_91509200_91510610	-17.3116	-0.103579
chr19_19554137_19557633	-14.0791	0.0341575
chr22_18154907_18157578	-15.3558	-0.225723
chr3_40269837_40272233	-16.7305	-0.0384394
chr2_64454859_64456659	-14.0735	0.00611484
chr1_149898598_149901102	-13.6751	-0.0406737
chr13_72401813_72405013	-16.7053	0.17874
chr19_35489423_35492565	-12.5584	0.0354802
chr1_32643698_32646702	-15.3604	-0.157375
chr19_55335080_55338037	-15.0323	-0.615429
chr9_33828659_33830410	-16.4824	0.138925
chr2_7004870_7007670	-18.766	1.97773
chr17_2301901_2305820	-11.9436	0.015141
chr17_3904704_3907404	-14.6903	-0.123542
chr2_242040942_242042659	-16.6223	-0.191882
chr14_45429517_45432252	-13.7795	-0.167427
chr12_121836831_121839231	-15.8063	0.121196
chr12_32831534_32834031	-15.1268	-0.118176
chr21_27935398_27938198	-17.0998	0.0118453
chr17_42785006_42786584	-16.8999	0.0319751
chr3_11313615_11317354	-10.5943	-0.153879
chr10_75685486_75687093	-14.3913	-0.0998247
chr15_74694328_74696802	-19.3073	0.194343
chr6_160394394_160396378	-14.0452	0.0125905
chr14_23475517_23479936	-14.0636	-0.0193787
chr1_27695098_27697502	-12.7069	-0.326983
chr8_19561660_19563660	-15.7558	-0.421986
chr10_73356970_73359471	-13.9688	-0.162041
chr19_58308753_58311858	-14.4862	0.0658355
chr21_40182293_40184398	-14.3114	0.339182
chr2_209036162_209038001	-20.7451	0.863122
chr7_99908402_99910702	-14.8567	-0.363412
chr12_26623004_26626992	-14.8599	0.901803
chr4_95372510_95374799	-15.5528	-0.0112228
chr4_39045035_39046916	-15.9979	0.123392
chr13_28033228_28034437	-19.0049	0.328537
chr5_154061605_154063405	-17.4339	1.22141
chr10_82418792_82421881	-16.6857	0.181096
chr15_80280966_80283966	-12.1432	-0.0759042
chr22_36628007_36630307	-13.9865	-0.110876
chr19_14190758_14193180	-12.7779	0.0114316
chr3_177159133_177161133	-15.1311	0.0845784
chr3_119181433_119183802	-14.5734	-0.153419
chr10_22869453_22871963	-14.4434	-0.0973524
chr18_19179100_19182701	-12.3057	-0.178087
chr1_151028602_151032402	-11.1843	-0.137791
chr3_43429764_43432915	-10.2517	-0.295404
chr10_97888641_97891392	-12.3296	-0.00920334
chr17_70722304_70724208	-18.1592	0.265493
chr6_31938598_31941389	-20.8002	-0.00322166
chr1_20959597_20962101	-15.3169	-0.287447
chr21_36879898_36882598	-14.1831	-0.0214365
chr10_75949381_75951492	-14.6738	-0.112368
chr12_76477131_76479306	-16.23	-0.0560644
chr7_135193194_135195702	-14.2938	-0.06326
chr3_172247426_172249633	-15.9831	0.209886
chr17_78388504_78390106	-14.8156	-0.129632
chr14_77374382_77376417	-14.6934	-0.243357
chr15_58920028_58921928	-17.2155	0.169699
chr1_193090098_193092801	-13.7452	-0.0948244
chr1_38939301_38941702	-16.7507	-0.08235
chr16_84930298_84932737	-10.9519	-0.171508
chr11_3923857_3927644	-14.3769	0.00105936
chr2_197112542_197114959	-14.943	0.0722478
chr6_16727564_16730312	-14.9996	-0.0232518
chr5_148723783_148726195	-16.4628	-0.00661131
chr10_32734071_32736553	-14.6333	-0.223006
chr4_129767499_129769915	-14.9422	-0.123321
chr4_54928799_54931515	-13.3579	-0.0622644
chr19_37063341_37065258	-16.4663	-0.46416
chr22_41031897_41034850	-16.069	-0.176128
chr9_98636759_98639415	-13.2597	-0.238042
chr2_9184742_9187029	-15.6426	0.102818
chr12_1413731_1417162	-15.1506	-0.0625912
chr2_197033686_197037101	-11.936	0.217587
chr3_10018315_10019815	-15.9206	0.0255433
chr13_44452313_44454913	-16.2459	0.288443
chr4_6807499_6810999	-11.7974	-0.174524
chr2_28847701_28848601	-13.0284	-0.0644605
chr4_104062110_104064399	-15.3611	0.0492988
chr7_139761100_139764100	-14.7046	0.17341
chr17_18199594_18203704	-13.7992	-0.380016
chr14_35098017_35099917	-15.6132	0.186402
chr19_54750437_54753183	-14.6851	0.135775
chr19_18681437_18684081	-14.0213	-0.320634
chr16_1990835_1993873	-13.9236	0.433589
chr14_20928315_20931117	-15.3795	-0.100825
chr6_32810989_32813793	-21.5015	0.107306
chr9_117655172_117657799	-12.7147	-0.0334679
chr2_121353729_121356129	-16.6126	-0.200692
chr8_97771651_97775156	-11.2991	-0.221572
chr1_224368998_224372101	-13.6286	0.274933
chr1_185662198_185664601	-13.7935	-0.235816
chr6_33175389_33177075	-20.6159	0.00299814
chr15_51920800_51922728	-14.577	0.412804
chr9_88554659_88557372	-15.8772	-0.0452713
chr8_141551960_141555256	-12.7951	-0.191118
chr20_30791906_30795799	-14.1063	-0.102342
chr6_31694398_31697827	-20.5551	-0.144629
chr6_13635912_13639812	-16.1822	0.247963
chr17_80397404_80400004	-16.6198	-0.125065
chr2_69403942_69406242	-15.6915	-0.018878
chr8_37736856_37740485	-10.9204	0.236709
chr17_68290502_68293004	-13.3565	0.136241
chr9_132804752_132809071	-14.4901	0.116286
chr5_148342605_148344399	-21.4535	0.721328
chr4_141293510_141295336	-17.112	-0.0887636
chr7_98975900_98979210	-11.1947	-0.201763
chr1_162759498_162761501	-15.092	0.0155667
chr8_27208903_27210353	-17.0351	0.457249
chr20_48460899_48463658	-16.1562	0.103468
chr11_116856485_116858644	-16.2084	0.536506
chr22_42809971_42812459	-11.4289	-1.01995
chr12_65062606_65064406	-15.5677	0.0990549
chr13_50696853_50700716	-11.7794	-0.139998
chr1_211994502_211997498	-16.4779	0.0235117
chr19_3572212_3574012	-16.2506	-0.0247075
chr14_90420436_90423517	-14.3057	-0.132534
chr3_42844726_42846730	-16.4082	0.151835
chr13_32379563_32382313	-17.7695	0.179133
chr2_85631845_85634186	-11.8643	-0.102805
chr1_159615498_159617698	-16.1556	0.0943606
chr19_48751758_48754047	-12.9956	0.049319
chr10_126368293_126370160	-14.6937	-0.30554
chr6_36408312_36411904	-10.7744	-0.166991
chr12_104199704_104201931	-15.0187	0.0180794
chr9_115623359_115627015	-11.5657	-0.271356
chr13_29291563_29293963	-14.2743	-0.171516
chr8_121815060_121816566	-16.7747	-0.0106767
chr5_114596995_114599383	-14.9331	-0.0921712
chr3_150994156_150998537	-15.1035	0.498416
chr2_70210846_70214066	-10.1659	0.0113155
chr8_39769603_39772103	-17.2345	0.364668
chr19_7720135_7723758	-13.4463	0.193299
chr11_126333657_126335876	-17.3723	-0.0175478
chr3_15468126_15470454	-14.4738	0.0183133
chr7_127290994_127292802	-17.802	0.0628651
chr7_158496799_158499300	-14.7173	-0.0897313
chr1_14038098_14041102	-15.3826	0.0198095
chr10_30744371_30746671	-14.9527	-0.025551
chr19_39934680_39937365	-12.6689	-0.0164827
chr2_145428842_145430642	-17.1218	0.0665542
chr2_112220624_112224401	-14.8625	0.208522
chr17_42705194_42706794	-9.12536	0.288319
chr10_20114194_20118481	-15.9769	0.293096
chr21_45145193_45149939	-12.1326	-0.214418
chr16_6876535_6879357	-9.44007	-0.545208
chr7_31929099_31931199	-16.585	0.725178
chr14_70104217_70105736	-14.3246	0.0155682
chr1_222827202_222829702	-15.7839	0.680456
chr11_12145444_12148876	-16.1458	-0.161299
chr7_6421400_6424610	-10.1768	-0.207618
chr2_161933029_161935866	-9.36993	0.127133
chr7_99005302_99008100	-13.4762	-0.0499951
chr6_154657812_154660034	-16.4977	0.0647029
chr1_224179098_224181802	-12.3186	-0.0807707
chr2_228647229_228649186	-16.6008	-0.188254
chr3_46994902_46996554	-15.2875	0.162601
chr2_144002029_144004529	-15.8544	0.109704
chr12_104997406_104999492	-15.1769	-0.210551
chr15_72977466_72979628	-14.9596	-0.221773
chr8_146077403_146079803	-16.0111	0.0741661
chr15_90435700_90438566	-12.541	-0.168924
chr9_41275809_41279121	-18.3929	-0.141125
chr18_55287976_55290725	-13.065	-0.247289
chr12_106619962_106622734	-11.8355	0.0537288
chr19_20958737_20960065	-19.3728	-0.160851
chr8_41385753_41387660	-15.7746	0.0447056
chr2_60982742_60984642	-15.1935	-0.074376
chr2_222381970_222383870	-15.9094	0.0350939
chr2_241517859_241520459	-13.581	-0.216171
chr9_114823104_114824259	-14.5638	0.412648
chr6_130003902_130009026	-12.4383	0.0420153
chr3_171824133_171827195	-13.6946	0.248708
chr16_30620635_30622335	-16.6411	-0.176921
chr19_3154058_3156558	-17.095	-0.0617184
chr9_77501172_77503474	-12.17	-0.139643
chr9_114392610_114394759	-17.2695	-0.0232555
chr19_55252280_55254261	-17.3103	0.551662
chr5_43120380_43123099	-14.4369	-0.143193
chr15_99387338_99389166	-17.1749	-0.00844391
chr14_21904317_21906852	-14.6711	-0.0314146
chr15_52059500_52061428	-15.0946	0.0697098
chr12_113343669_113346169	-15.4044	1.66267
chr8_144362660_144364653	-15.3586	-0.193717
chr15_90379166_90381866	-13.9991	-0.0211674
chr14_20944317_20946617	-17.6676	-0.0202137
chr1_211778998_211781899	-14.3416	0.0334591
chr19_36118537_36120965	-13.762	-0.124777
chr4_6999936_7002136	-16.4002	0.161005
chr2_70223642_70225542	-14.6718	-0.00103013
chr11_16212257_16213957	-15.5983	-0.235213
chr17_75421801_75426304	-15.0104	-0.0687091
chr2_102758529_102760466	-15.5113	0.137019
chr13_100135900_100138116	-14.6964	0.0827694
chr19_5902765_5905558	-14.5961	-0.0476473
chr7_87897194_87899902	-14.2373	0.224181
chr1_198581002_198583398	-15.7617	0.484652
chr19_56109537_56112065	-13.148	0.0123396
chr13_24827113_24829920	-14.0455	0.10474
chr20_20660999_20662999	-15.39	-0.10565
chr3_112684533_112687754	-14.5831	-0.0775607
chr2_3521729_3524159	-16.4534	-0.316047
chr2_85813994_85815942	-17.0149	0.299313
chr5_78907082_78909899	-13.1108	-0.0500376
chr11_6624157_6628373	-14.0958	0.0385493
chr19_51639561_51643737	-12.7712	-0.239041
chr4_10225610_10227622	-31.2604	1.3224
chr8_64079690_64082685	-12.2136	-0.116326
chr17_38307630_38310704	-15.3923	0.0857261
chr9_114688159_114690059	-16.9108	0.263712
chr7_102211994_102213899	-15.6736	-0.751305
chr1_234792102_234793802	-16.4683	0.240327
chr16_19524035_19526167	-14.9424	-0.0911731
chr20_57578799_57583758	-12.7424	-0.147664
chr17_40780608_40782608	-20.6381	0.347344
chr1_235113997_235117802	-10.134	-0.041444
chr19_10945512_10948181	-13.4115	-0.000282346
chr8_37961956_37964603	-14.1485	-0.136757
chr6_136914250_136916378	-14.3266	-0.134454
chr10_98404492_98407986	-14.9787	0.279491
chr7_48135102_48138602	-15.9332	0.457281
chr6_110117734_110119278	-15.8109	-0.311862
chr4_100775699_100779209	-13.1391	0.0065444
chr1_243429598_243432301	-13.5879	-0.131418
chr6_37246934_37248334	-17.0933	0.13107
chr2_102788124_102790342	-17.3503	0.415589
chr17_10022604_10024308	-15.3248	0.0580064
chr12_47749326_47750726	-17.456	0.197122
chr12_7898904_7900904	-22.6011	0.0931403
chr16_19084698_19085836	-17.1485	0.250129
chr19_16425758_16428458	-16.2886	-0.255951
chr15_92322528_92325443	-18.6053	0.166668
chr22_40904950_40906850	-14.9638	-0.17675
chr22_47157094_47159750	-13.1681	-0.024007
chr5_74734283_74736899	-18.0599	0.275191
chr20_5636599_5639199	-12.943	-0.215393
chr10_51622292_51624494	-15.8289	-0.418661
chr1_178246602_178248398	-17.2239	0.0683367
chr12_6796904_6799831	-14.3634	-0.0330362
chr17_43332804_43334726	-13.1895	-0.154082
chr7_55432702_55435094	-15.7624	-0.23417
chr6_7254534_7256612	-14.1888	-0.218624
chr20_5099399_5101599	-15.7577	0.0237735
chr16_89539435_89541167	-16.1683	-0.148048
chr10_103824481_103826292	-17.3819	-0.207748
chr7_38894002_38896600	-15.5569	-0.278902
chr3_25823302_25825954	-14.1802	0.00976418
chr17_40438906_40442404	-14.085	-0.0331386
chr9_86135059_86137110	-17.3503	0.218984
chr13_46733416_46735816	-15.893	0.11295
chr2_44222542_44224259	-16.5656	-0.33468
chr18_21067000_21069576	-14.1195	-0.18299
chr4_774499_776836	-16.2031	-0.18578
chr3_52270526_52273074	-13.6396	-0.0897046
chr12_121581369_121583365	-17.1385	0.596952
chr9_123164259_123166859	-20.3605	1.22663
chr3_89095326_89097159	-21.0395	-0.411791
chr3_122476733_122479454	-15.8482	0.194989
chr22_19348597_19350297	-16.8817	0.0208283
chr6_31514350_31516389	-16.9189	-0.241374
chr9_137806398_137810871	-14.4465	-0.141543
chr17_1546601_1549534	-11.7957	0.469915
chr16_12893535_12898067	-14.8431	-0.0692996
chr1_8688399_8690902	-15.9923	0.0289162
chr10_51826381_51828881	-16.7364	-0.143716
chr22_22209378_22211550	-14.4757	-0.00953593
chr17_4598694_4601032	-16.755	0.0273815
chr19_58287222_58289422	-17.2456	-0.263997
chr7_148394_151000	-14.0705	-0.090116
chr1_6085797_6089802	-12.3802	-0.237414
chr7_142551094_142553194	-14.7504	-0.054375
chr5_131689499_131691799	-17.0374	-0.135983
chr12_75904604_75906006	-16.1637	-0.02944
chr20_56024899_56028299	-15.3371	-0.0602344
chr19_5621337_5624358	-13.2115	-0.170498
chr10_26778881_26781871	-15.4876	0.0244963
chr17_62256604_62258908	-15.846	-0.062341
chr12_11323131_11325031	-16.1381	0.0743933
chr11_33560444_33562544	-17.6246	0.216113
chr19_47550612_47552412	-15.9375	-0.296011
chr10_69642980_69646171	-12.6819	-0.109575
chr16_3173367_3175398	-16.5101	-0.0751341
chr19_1179281_1182037	-13.2539	0.0332727
chr2_242279045_242281142	-16.3793	-0.0177038
chr10_74311892_74313971	-17.4935	0.476491
chr3_128422530_128424526	-15.6968	-0.253211
chr16_11875998_11878598	-10.9404	0.0425689
chr21_19190092_19193098	-17.0593	0.188881
chr14_73645452_73648252	-14.8271	-0.0723659
chr14_102855017_102856817	-15.7288	0.0390761
chr8_67576008_67580666	-13.7239	0.206487
chr22_22169997_22174479	-11.5464	-0.154222
chr1_90407602_90409802	-15.7678	-0.0974804
chr2_60710429_60713442	-14.9407	-0.0811403
chr4_70623899_70627299	-16.8444	0.229774
chr11_118798444_118801457	-11.126	-0.0835199
chr8_56684460_56687103	-14.3298	-0.128482
chr5_68627283_68629499	-15.2496	-0.112291
chr1_36351698_36353999	-14.2042	-0.17592
chr20_36342499_36344558	-17.6679	0.477365
chr4_185374199_185375936	-15.6748	-0.0414821
chr1_116915298_116916998	-14.3665	-0.327394
chr8_9328956_9331056	-13.4243	-0.410954
chr19_41868661_41871765	-12.2345	-0.0299822
chr6_74294334_74297112	-14.4724	0.0863071
chr6_74160734_74163012	-15.4297	0.0399654
chr22_32072097_32073750	-14.786	-0.0762456
chr2_42328600_42330224	-11.0972	-0.0676848
chr4_139248499_139249999	-16.3489	-0.0135188
chr1_27069498_27072302	-13.5905	-0.0645673
chr2_202021345_202024186	-12.8451	-0.381406
chr10_3761471_3764492	-15.1628	0.328686
chr3_150102202_150103815	-14.5097	0.0365366
chr12_1484406_1485717	-17.4985	-0.0547541
chr15_93457028_93459266	-12.9934	0.0583378
chr8_146125403_146128403	-16.1523	0.247031
chr16_30769398_30772236	-13.2001	-0.247313
chr5_96432783_96434705	-15.5139	0.0832489
chr22_46408636_46410850	-13.9933	-0.0848295
chr11_804976_806344	-15.4801	-0.159886
chr16_3291698_3294538	-14.8137	0.037927
chr12_117174506_117176718	-16.2516	-0.169616
chr5_150956283_150958595	-15.8895	-0.0967492
chr3_37365133_37367554	-18.1489	0.166963
chr2_109236442_109239059	-15.337	0.0935477
chr9_3507071_3509310	-14.9418	-0.0609283
chr16_27213935_27216598	-13.6234	-0.142606
chr10_30706271_30709263	-14.4738	0.172829
chr17_79519030_79521104	-16.1842	-0.076549
chr14_102816817_102820817	-12.5853	-0.0654469
chr4_86622010_86623910	-15.3074	0.227377
chr1_65328998_65331402	-14.8094	-0.084807
chr7_80769094_80771700	-14.0349	-0.460143
chr1_150592199_150595002	-15.4307	0.316581
chr9_90588504_90590672	-16.3672	-0.0796656
chr3_11329259_11333137	-9.79274	-0.199673
chr13_72438463_72441913	-16.6949	0.213395
chr15_73044000_73045766	-16.0253	0.116055
chr18_21439776_21443431	-17.3213	0.497781
chr7_98476299_98478394	-15.9774	-0.0257319
chr17_21028901_21031808	-13.149	0.107079
chr7_91569102_91571594	-14.7217	-0.0688541
chr14_95960915_95963452	-16.9739	0.0205234
chr1_245216799_245218499	-17.2082	0.301999
chr8_126502303_126504803	-16.2222	0.19065
chr7_74157502_74159500	-16.205	-0.0104251
chr10_75667580_75670463	-11.0623	-0.00576336
chr6_33421031_33422895	-15.7037	-0.181076
chr1_154972997_154979800	-10.2627	-0.197459
chr14_82231252_82234052	-15.9946	0.537454
chr3_57740933_57743126	-17.1755	0.104017
chr1_31255202_31257502	-16.0291	-0.0402223
chr15_74906866_74910000	-13.6027	-0.20495
chr11_63437476_63439957	-17.5183	-0.0200107
chr2_20099694_20102770	-13.8978	0.0522612
chr10_89841481_89843892	-15.9106	0.175491
chr10_6339372_6340881	-14.5756	-0.0357564
chr3_48480526_48483054	-14.3455	0.0181188
chr11_124939714_124941876	-16.29	-0.543705
chr15_41098466_41100466	-17.3459	-0.0235895
chr3_187680833_187684679	-12.6552	0.0172265
chr17_42759801_42762204	-15.3956	-0.250352
chr11_639988_641788	-15.1678	0.0124862
chr1_156469298_156472100	-12.9164	-0.205723
chr2_97202090_97205394	-12.3786	0.189343
chr4_186316099_186318536	-12.2792	0.0122993
chr6_152952234_152954034	-16.4364	0.20551
chr9_36126471_36129715	-15.7062	0.0943163
chr1_150025302_150027198	-16.7813	0.023568
chr3_72897030_72898526	-17.2746	0.108191
chr8_29491103_29493603	-17.3347	0.21398
chr20_47367058_47370199	-16.8627	-0.0206868
chr14_89344717_89346417	-15.87	0.0401867
chr9_113064259_113066759	-17.1125	0.14149
chr7_26317700_26320102	-15.6674	0.226074
chr20_48963185_48966799	-10.9172	0.0207709
chr8_37408160_37410253	-17.8015	-0.0277556
chr5_153417095_153419599	-14.0606	-0.0293354
chr5_131755478_131757483	-16.2188	0.215096
chr6_106958878_106962034	-13.7273	-0.0665914
chr1_158769201_158772502	-13.1194	-0.0179244
chr3_48594065_48597026	-15.2102	0.0456273
chr12_6449017_6451589	-11.5811	0.145987
chr6_140160095_140162112	-15.9181	0.41775
chr19_12899050_12905182	-10.1828	0.131773
chr15_58812866_58814802	-17.6227	0.0654337
chr3_52924726_52926954	-16.3846	0.00105609
chr19_4368012_4370137	-16.6363	0.0730252
chr3_3167426_3169854	-14.4741	-0.142167
chr5_59542795_59545683	-17.4101	0.106679
chr1_37182598_37184698	-15.5229	-0.206944
chr11_34321544_34323744	-16.9009	0.4762
chr2_24113842_24115942	-13.819	-0.121762
chr19_2774737_2777058	-14.4329	0.306824
chr10_82244681_82248571	-14.217	-0.0373362
chr10_90342071_90343881	-16.131	-0.100951
chr22_29512502_29515597	-13.8855	0.640924
chr8_48334373_48336523	-16.1416	-0.0224705
chr18_77709003_77711733	-16.8818	0.00994572
chr1_45804798_45806999	-14.6211	-0.228904
chr5_142149383_142151883	-15.9078	0.273012
chr17_63061304_63063304	-16.1715	-0.189997
chr1_211762498_211764698	-16.8626	-0.0317599
chr17_18527801_18529381	-13.9886	-0.219132
chr10_94519419_94521280	-14.5966	0.0766881
chr20_18267799_18269799	-16.8092	-0.07459
chr5_150142395_150144995	-14.3766	0.258011
chr9_95804512_95808272	-11.6328	-0.201601
chr17_56083194_56085904	-14.0071	-0.0888604
chr19_38538065_38541058	-15.1987	0.604783
chr12_89554718_89558562	-12.9404	0.04192
chr14_51402617_51405652	-13.7173	-0.202918
chr17_27251504_27254901	-10.8024	-0.119013
chr4_89779210_89781410	-16.8696	0.231454
chr4_80999405_81001599	-14.3179	0.14307
chr21_34695879_34698897	-12.9881	-0.0111138
chr6_149802812_149805312	-15.6122	-0.0792208
chr19_4974165_4977547	-10.0211	-0.109797
chr9_93562410_93566515	-14.7898	0.0598273
chr10_69961371_69963792	-15.3636	0.0922827
chr19_19296437_19298786	-14.8599	-0.0766142
chr6_42417834_42421597	-15.8769	-0.141094
chr22_30574936_30578307	-18.0779	0.334654
chr7_37348694_37351802	-14.0208	0.141279
chr17_75881902_75885104	-9.74781	0.0519116
chr14_55493017_55495052	-14.849	-0.121182
chr1_247578800_247582198	-16.6793	-0.127282
chr2_48371742_48374742	-13.8988	0.234492
chr2_120959816_120962529	-15.2996	0.0985175
chr17_79122463_79127506	-13.8145	-0.229391
chr17_42975404_42978004	-14.2813	-0.217015
chr15_42499466_42503528	-14.4132	-0.015896
chr2_100171159_100173659	-15.101	-0.152847
chr16_84390657_84392067	-13.4441	-0.486054
chr16_11399798_11402737	-16.5295	0.784419
chr11_64645078_64648415	-10.1341	-0.00194815
chr7_37022794_37025310	-13.0042	-0.366853
chr7_32534102_32536700	-13.6589	-0.160091
chr2_8820642_8824545	-14.0759	0.134168
chr10_64994981_64998192	-13.4456	0.0151564
chr10_17685181_17690553	-14.0342	-0.0217402
chr17_78792094_78795230	-14.8575	-0.108758
chr17_57231304_57234004	-15.4103	-0.163371
chr2_74765459_74767216	-14.5414	0.189807
chr2_55244642_55247459	-16.3519	-0.054692
chr5_131772395_131774883	-14.4568	0.0516066
chr3_183593654_183596830	-18.1417	0.0125653
chr10_75544353_75546763	-14.2571	-0.0791087
chr19_42287258_42290480	-14.7939	-0.109826
chr8_144622356_144624556	-14.278	0.0463647
chr7_138792899_138797400	-14.8952	0.584
chr1_109755799_109758102	-16.5828	-0.063047
chr6_39192434_39194994	-14.8635	0.0609469
chr13_49233516_49235863	-15.8056	-0.160058
chr12_51565604_51568517	-13.6988	0.0651537
chr2_113298542_113300759	-14.6371	0.0743899
chr22_50637778_50639497	-17.4887	-0.0298256
chr11_126222044_126224587	-17.2674	0.203451
chr3_129610226_129612926	-12.8094	-0.274614
chr1_120751200_120754202	-12.2851	0.570563
chr17_40423904_40428301	-13.4786	0.145439
chr12_49615418_49617904	-17.2319	0.112509
chr2_160470542_160473645	-12.507	-0.138202
chr13_46950602_46953753	-11.3607	-0.241714
chr6_10837912_10840178	-15.1139	-0.256226
chr11_62571596_62575376	-12.9047	-0.10292
chr2_102689959_102691959	-15.9245	0.129412
chr13_49831513_49833313	-17.0165	0.111306
chr9_132705971_132709472	-14.7247	0.104667
chr5_33712095_33714878	-26.1487	0.882492
chr3_128309415_128312002	-12.2984	-0.0686291
chr7_2444999_2447702	-17.6691	0.188123
chr2_47526570_47528842	-14.662	-0.0995163
chr11_68226657_68229176	-12.986	-0.172082
chr22_22126107_22128697	-13.7716	-0.364779
chr1_153929198_153931602	-12.2399	-0.0640007
chr16_28873735_28876298	-14.0724	-0.0352088
chr1_36850199_36853802	-11.6969	0.00975013
chr1_24967799_24970602	-13.7867	-0.0911533
chr2_113430842_113433559	-15.8112	0.180173
chr7_130872702_130874602	-15.3989	0.0438741
chr1_12093799_12096398	-16.4409	-0.181041
chr4_185251204_185255536	-13.1168	0.241985
chr8_19461703_19463703	-16.8257	0.016617
chr16_11793335_11795867	-13.2003	-0.123833
chr15_101059500_101061866	-16.2565	-0.0849091
chr1_110331600_110334601	-15.501	0.0517434
chr15_63789128_63791638	-11.4566	0.0765956
chr16_66557598_66561437	-10.4326	0.00163596
chr3_101566026_101570326	-13.513	0.0663474
chr8_37730353_37732685	-14.1184	-0.005056
chr6_11349576_11352802	-11.5737	0.0270742
chr7_30024300_30026702	-15.5546	0.107397
chr11_71829244_71831744	-12.8061	-0.0154964
chr20_1350158_1351599	-16.1775	-0.049565
chr16_88771816_88772616	-13.1999	0.0779001
chr16_90147942_90150042	-15.5414	0.0989604
chr11_82610544_82613488	-11.8217	0.0752729
chr17_3862906_3869230	-13.3889	-0.189901
chr19_34662265_34665065	-14.3571	-0.183106
chr1_10114898_10117702	-14.0015	-0.14357
chr15_86112800_86114628	-20.9942	0.289736
chr14_64226617_64229731	-14.9541	-0.199534
chr1_110861201_110863202	-16.6599	0.172663
chr5_130499295_130501705	-13.9852	-0.044055
chr20_1098199_1100499	-16.1578	-0.220962
chr4_15755635_15758935	-15.5698	-0.0223327
chr1_248902498_248906401	-15.1904	-0.130522
chr4_48270610_48273110	-15.579	0.0099324
chr21_36900098_36903498	-15.1621	0.147206
chr20_8455358_8457999	-13.926	0.0535042
chr19_52597858_52599765	-16.4283	-0.241053
chr9_135544872_135546410	-15.0851	-0.264221
chr12_109239306_109241106	-16.9914	0.0768913
chr17_4627691_4630706	-10.9451	-0.117528
chr9_86321415_86324315	-13.217	-0.186422
chr14_71806252_71809515	-11.817	0.22726
chr2_208488877_208491245	-12.6454	-0.234345
chr1_15736200_15739102	-12.2709	0.0305153
chr1_219346502_219348498	-16.2904	-0.155663
chr7_1003900_1006210	-15.0575	-0.302288
chr6_13284734_13287495	-14.5826	-0.0579073
chr2_51230129_51232159	-15.4976	-0.411929
chr9_117690215_117693386	-11.3549	-0.0314148
chr19_11454781_11458365	-12.1492	-0.105866
chr13_103424500_103426663	-17.8386	-0.135924
chr7_6065194_6067802	-16.0084	-0.00449799
chr15_45349028_45352400	-12.836	0.0404285
chr15_51055828_51058766	-13.6381	0.0227774
chr22_18120102_18123050	-13.1481	-0.149304
chr2_237896186_237898945	-8.4354	-0.0147097
chr6_45444978_45449034	-14.558	-0.0101015
chr15_99408728_99410828	-16.3239	0.225374
chr22_36780807_36784326	-13.2761	0.0485195
chr1_154908198_154910802	-13.7693	-0.15915
chr3_107241326_107244333	-14.3192	0.0356108
chr22_43326050_43329018	-12.1658	-0.121243
chr5_53885299_53888083	-15.4597	-0.00208661
chr13_51483313_51485663	-15.7467	-0.103971
chr19_32894737_32897466	-14.3471	-0.145058
chr1_193027197_193029999	-13.7315	-0.017907
chr10_31606263_31609254	-12.8011	-0.0274964
chr19_10922712_10927037	-13.4802	-0.317789
chr1_145426802_145429102	-15.2536	0.161441
chr21_43883697_43885297	-15.4681	-0.214968
chr12_27395904_27398762	-12.9404	-0.0195089
chr11_67769357_67772041	-15.7333	0.0666596
chr17_59939704_59941804	-16.0086	-0.10022
chr11_76091276_76092626	-17.4507	-0.1785
chr19_12074658_12077381	-13.7797	-0.0862838
chr16_89473135_89475998	-15.8182	-0.175171
chr5_68901183_68903599	-16.0363	0.0361579
chr17_2059901_2062206	-12.001	-0.231361
chr20_3073369_3075558	-11.0113	-0.502682
chr5_154320078_154321583	-15.4801	-0.10714
chr22_36818889_36822850	-13.5548	-0.192183
chr1_33445598_33448501	-11.0358	-0.173029
chr12_16034031_16036631	-13.3563	-0.239701
chr1_180359699_180362199	-15.0076	0.389255
chr7_75625300_75628099	-12.7937	-0.263019
chr7_130741300_130743302	-16.5367	0.703455
chr9_123474272_123477810	-14.8991	0.00915891
chr7_150481599_150485402	-11.7725	-0.0189644
chr14_93130731_93133282	-12.8678	0.0954675
chr9_6014710_6016372	-16.4057	-0.0904953
chr1_27146802_27148402	-14.8375	-0.0264097
chr14_55517417_55519852	-14.3157	0.00997748
chr9_113077809_113080972	-15.9073	0.0617255
chr13_52409800_52412816	-16.0024	0.585303
chr2_122493342_122495829	-16.4411	-0.089493
chr12_109056904_109059862	-13.8446	0.033063
chr18_12701576_12704076	-14.7262	-0.179418
chr6_26215778_26218512	-14.9688	0.180266
chr5_178156795_178159405	-14.1539	-0.189432
chr11_82866878_82869876	-12.4608	0.0547552
chr1_2164901_2167699	-13.7858	-0.181808
chr11_65290144_65293215	-16.8414	0.0690222
chr9_101983071_101985610	-14.8547	-0.174369
chr10_99177936_99180481	-14.6094	-0.113496
chr6_50929094_50931802	-17.3613	0.128707
chr22_45621389_45627061	-14.7283	0.280859
chr4_123653010_123654999	-15.8515	-0.127525
chr13_99160413_99163113	-14.5557	0.0531519
chr17_62839001_62840808	-15.8845	0.0684294
chr10_64892092_64894941	-12.4736	-0.0345965
chr1_209845198_209849500	-9.47818	0.0913015
chr3_171856326_171859595	-10.0516	0.295679
chr2_219133659_219135801	-15.8835	-0.0400086
chr1_239978799_239981398	-15.1347	-0.180679
chr4_140087999_140090599	-14.273	-0.105029
chr14_102859917_102862552	-14.4883	-0.0140805
chr17_38136030_38138906	-16.253	-0.166862
chr15_42794600_42796900	-13.3784	-0.0503578
chr19_46009104_46012880	-12.7702	0.220281
chr12_67661931_67664606	-14.9494	-0.0463066
chr9_116017115_116018672	-16.7046	-0.132449
chr11_65192438_65194530	-11.7244	0.071621
chr8_121760303_121763203	-15.9492	0.172156
chr2_219246070_219248342	-14.0195	0.118001
chr10_12489653_12492153	-11.3817	-0.0378374
chr3_186709126_186710654	-16.6812	-0.00127501
chr11_121263944_121265544	-16.3785	0.208999
chr17_81038301_81042004	-16.092	-0.205879
chr6_147090850_147093312	-16.5593	0.0696988
chr1_109911298_109914902	-15.7937	0.159743
chr19_19517265_19519080	-16.1371	-0.0468584
chr6_15090002_15092678	-15.1979	0.0148816
chr20_8379858_8381858	-12.9723	0.0716654
chr17_33349004_33350604	-16.4472	-0.0349775
chr1_199825798_199829702	-13.5546	0.0479625
chr2_26715070_26717870	-19.8276	2.12075
chr5_179153499_179154499	-15.2192	-0.0378802
chr6_10747212_10749178	-15.3667	-0.0666988
chr14_76007617_76010517	-13.5078	-0.0637423
chr16_47493735_47496467	-14.4199	-0.264418
chr6_5979012_5981712	-15.61	0.685318
chr7_72737294_72739410	-15.6066	-0.341409
chr12_96447304_96450231	-15.7985	-0.046445
chr8_95940060_95942360	-13.2605	-0.290588
chr18_33076325_33078831	-14.6291	-0.172242
chr2_217276401_217278401	-16.5168	0.211979
chr19_59068753_59071794	-12.4741	0.105713
chr2_233679929_233682059	-16.977	0.00694675
chr9_36139169_36141271	-14.1958	0.242875
chr1_98365798_98367602	-16.1209	0.145036
chr19_44195865_44198837	-10.63	-0.0185027
chr3_5163326_5165954	-14.1601	0.00602875
chr9_36142171_36145793	-13.9377	0.134391
chr14_72317752_72320252	-16.153	-0.27671
chr12_32739631_32743734	-13.0743	0.177543
chr6_10642664_10645012	-16.7021	-0.329427
chr20_34383723_34386358	-14.2672	-0.338136
chr4_17614810_17617499	-13.6525	-0.0564919
chr20_44833599_44836099	-16.9311	0.0111296
chr17_41131830_41134011	-14.3933	-0.0504804
chr7_968002_969202	-10.018	-1.17493
chr1_235489598_235493199	-13.2181	0.151712
chr17_8818301_8821008	-12.1944	-0.190028
chr9_132523797_132526597	-7.65938	-0.501516
chr19_18238033_18240012	-15.9678	-0.0489028
chr17_77969601_77972508	-10.2028	0.0653123
chr9_37784072_37786110	-14.6482	-0.125974
chr1_40722298_40724902	-12.9115	-0.188189
chr1_159879097_159882399	-11.8894	0.163246
chr2_120123542_120125559	-16.5711	0.0782976
chr19_42304625_42309361	-10.6783	0.0204501
chr15_94715466_94718820	-13.1962	-0.120502
chr12_58238106_58241106	-15.1974	0.0275644
chr1_235908599_235910502	-17.5397	0.201583
chr20_4988699_4990399	-16.4928	-0.109584
chr12_759606_761231	-16.3781	-0.0369255
chr3_71579926_71582333	-16.3967	0.106266
chr11_62553357_62556176	-14.2011	-0.173975
chr9_88962610_88963910	-16.8101	0.0951095
chr19_2263365_2265581	-14.1994	-0.29754
chr11_3900176_3902748	-14.8052	0.0475417
chr18_59853225_59855876	-15.3223	-0.0680693
chr9_100394471_100397272	-13.4715	-0.0201754
chr16_70833835_70835698	-16.5189	-0.282155
chr1_168503998_168506002	-14.9504	-0.192743
chr2_8682742_8685542	-14.9023	0.2421
chr8_61797103_61799460	-14.71	0.0725336
chr22_39336684_39340507	-12.9065	0.263876
chr2_134989342_134992159	-16.9387	0.15533
chr7_16684202_16686502	-16.193	-0.165888
chr19_10827812_10831158	-15.9495	-0.100899
chr2_233469959_233471559	-16.5512	-0.127353
chr15_64982900_64986000	-12.3877	-0.302866
chr2_238897259_238899642	-16.4012	0.188488
chr16_68032138_68034967	-11.6241	-0.391795
chr4_140586299_140588810	-15.8774	-0.126574
chr7_10978802_10981402	-15.6586	-0.228969
chr6_154675064_154678583	-13.3429	-0.164413
chr3_101554759_101557459	-11.6926	-0.0226596
chr11_74458976_74461857	-16.2016	0.0122253
chr9_140082210_140084972	-14.218	-0.496261
chr8_67053053_67055903	-14.4985	0.439858
chr17_76376732_76378808	-16.8286	0.478522
chr17_79668804_79671404	-13.4167	-0.330944
chr1_12039198_12041399	-14.4299	-0.0809865
chr6_30033604_30036289	-20.7258	0.0315906
chr4_77068499_77070510	-15.4545	0.00230834
chr19_3547465_3550181	-13.2306	-0.0821548
chr11_59426944_59429157	-16.4592	-0.0895182
chr1_93810298_93813199	-13.7651	-0.150547
chr2_172811129_172815659	-15.3409	-0.0753521
chr6_5891312_5893212	-10.209	-0.345174
chr2_65079042_65081886	-12.9297	-0.101979
chr20_5123758_5125199	-16.4882	0.100358
chr2_98450059_98452242	-15.3028	0.0998429
chr1_89165697_89168802	-13.9125	0.127378
chr6_30482434_30485504	-12.1491	1.5208
chr7_137562302_137565302	-17.1409	-0.0369544
chr7_36695999_36698710	-19.5709	0.20857
chr19_8385037_8387065	-15.6238	-0.201443
chr16_15187235_15188867	-16.6307	-0.0609882
chr3_30671026_30674454	-14.591	-0.0527624
chr17_4847301_4854001	-10.4682	-0.220993
chr17_4932901_4935904	-13.5189	-0.190202
chr7_138144099_138146494	-16.8988	-0.118702
chr19_39970337_39972437	-15.6488	-0.426784
chr17_29057701_29059808	-14.071	-0.251164
chr3_169719359_169721602	-14.6918	-0.0230353
chr22_42195278_42197907	-14.3469	0.01257
chr20_44509299_44510658	-17.0598	0.0190741
chr22_24057707_24060250	-15.7082	-0.0969022
chr20_23635599_23637706	-17.383	-0.348294
chr6_2546502_2548212	-13.5758	0.224541
chr7_48017994_48020002	-14.1984	-0.084745
chr12_15133706_15137231	-13.3492	-0.0766805
chr19_43026981_43029580	-15.8366	-0.0664528
chr2_69087942_69089942	-15.6803	-0.0429192
chr7_150928900_150931402	-14.8699	-0.00136651
chr19_11707265_11709165	-15.2709	-0.121693
chr12_66562104_66564934	-10.5532	-0.0850682
chr13_37749413_37751516	-16.4194	0.0790441
chr2_176326129_176329745	-16.0816	0.023064
chr12_11917834_11920731	-12.897	0.0510832
chr14_62216617_62218917	-15.1618	-0.00623729
chr1_109703799_109707201	-16.9688	0.315854
chr6_89672278_89674295	-16.0419	-0.0431173
chr3_107850857_107852726	-13.9678	-0.13689
chr16_53543273_53544773	-16.0956	0.135072
chr5_14558595_14561183	-14.9743	-0.0338975
chr6_30687598_30690304	-20.3679	-0.023583
chr21_40683905_40686498	-16.5978	-0.268152
chr20_48550799_48554606	-14.3004	-0.0350504
chr17_71965104_71967306	-17.8161	-0.186664
chr2_8737729_8739442	-16.2173	-0.0610374
chr16_56768467_56770735	-16.381	-0.0218251
chr5_171278483_171280705	-15.3681	-0.200846
chr11_121317915_121321998	-9.26701	-0.280485
chr12_116761106_116764231	-13.8064	0.411772
chr3_20166333_20168733	-15.8679	0.191367
chr1_235245001_235247998	-11.5927	0.000196144
chr11_33912357_33916687	-15.1516	0.118491
chr6_13337412_13339278	-17.0787	0.0135299
chr20_3807099_3808499	-17.8068	0.195381
chr2_220024159_220026401	-16.591	0.0521208
chr2_200819042_200821459	-15.4981	-0.059701
chr8_31157103_31159353	-22.7528	1.22293
chr17_29639932_29642394	-11.542	0.150617
chr14_98171752_98174752	-14.6363	-0.412338
chr3_45095459_45098033	-15.8928	0.625704
chr12_4428906_4431306	-14.8857	-0.0759815
chr5_40833983_40836605	-14.5509	-0.132371
chr19_16481858_16483780	-14.674	-0.0641591
chr18_29597525_29600076	-16.3879	-0.0470692
chr4_26319511_26323205	-12.3779	-0.0239796
chr20_44484899_44487299	-15.3971	-0.0985808
chr3_138580333_138582930	-16.4344	0.0236514
chr4_16238499_16241099	-15.4018	-0.241336
chr7_112429302_112431410	-16.9195	-0.166278
chr2_113011459_113014545	-15.6789	-0.0344085
chr1_156697098_156700001	-12.8566	-0.165069
chr12_104962262_104965806	-11.2491	-0.0864693
chr10_129860441_129864239	-10.5464	-0.226374
chr5_139942782_139945105	-15.1365	0.0349254
chr19_10957865_10960465	-14.5374	-0.0283104
chr4_186346110_186348110	-20.1166	0.311187
chr5_100162895_100164883	-15.9033	-0.0678668
chr2_9692066_9693566	-11.4316	0.298272
chr13_24850553_24851836	-14.5244	-0.14268
chr13_102358063_102360463	-14.5517	-0.151777
chr14_103128417_103130917	-15.7564	-0.00581144
chr11_121210444_121211876	-16.9387	0.265121
chr22_29992250_29993994	-14.432	-0.219358
chr11_128641435_128643676	-15.412	-0.209423
chr11_34469544_34474076	-14.4908	-0.094739
chr10_989971_993881	-16.8826	0.0894888
chr1_95560898_95564402	-17.5776	0.218562
chr8_117986960_117989060	-15.5528	0.102026
chr6_291095_294134	-13.6385	-0.114075
chr6_88298578_88300878	-14.4856	-0.0751012
chr12_123387762_123390706	-15.4537	-0.16816
chr2_32581129_32583959	-13.8438	-0.156361
chr2_48491024_48494142	-15.7293	0.00883985
chr17_21035534_21036806	-15.8384	0.252301
chr16_3283598_3286342	-14.493	0.0644967
chr2_3605142_3607159	-15.1897	-0.111931
chr2_68637959_68640042	-14.9902	0.0269134
chr1_236116899_236119902	-12.7401	-0.157228
chr3_17619833_17622433	-15.7344	0.0266527
chr10_28655671_28658481	-14.1723	0.164291
chr1_63987899_63990502	-14.5533	0.100936
chr14_70118082_70121515	-11.548	-0.00231102
chr8_25094956_25097056	-14.4989	-0.0575887
chr14_93797717_93800217	-17.1846	-0.00377653
chr2_231585542_231587642	-14.9904	0.14813
chr4_140803599_140805499	-11.4773	-0.483484
chr3_23986774_23988926	-14.1772	-0.0723357
chr9_123496472_123500210	-13.2031	0.0555475
chr9_129294172_129297059	-15.7061	-0.032311
chr17_19090404_19092504	-13.3494	-0.10567
chr19_50527381_50530065	-13.7725	0.0879079
chr4_88140199_88142405	-15.8918	-0.000128195
chr1_114482402_114484002	-16.1792	0.0482154
chr1_95537898_95539398	-17.523	-0.0917375
chr7_127421800_127423994	-17.0221	0.0971068
chr12_93528092_93533406	-14.9307	0.0277403
chr8_126539203_126542395	-13.4394	0.0358289
chr8_29908256_29909903	-16.5717	0.17218
chr13_52398916_52402802	-14.981	0.30492
chr22_40684478_40687250	-14.8885	-0.0204292
chr12_49523404_49526131	-16.9268	0.22743
chr14_75799617_75802452	-14.2741	-0.0576276
chr12_111864631_111869317	-15.0407	-0.0869925
chr8_22436456_22438960	-12.9521	-0.174123
chr19_23868865_23870581	-18.3828	-0.406527
chr19_41913081_41916933	-10.9524	-0.0972882
chr11_126180357_126182976	-16.1422	0.16328
chr5_118690983_118693095	-14.5871	-0.11394
chr10_89831563_89832681	-16.6318	0.103511
chr1_1405898_1407598	-15.2809	-0.473563
chr17_29634804_29638201	-12.1674	-0.0140417
chr1_45768198_45770602	-15.3124	0.0057529
chr12_14922262_14925031	-11.4304	-0.0539789
chr5_53915095_53917083	-16.5561	-0.17946
chr4_74679899_74681799	-14.6139	0.222775
chr16_66685398_66688335	-16.1512	-0.0379506
chr4_2788099_2790235	-11.8061	-0.211289
chr18_43676476_43678925	-14.7337	-0.10531
chr8_123921385_123924603	-15.4429	0.421449
chr11_72461935_72464776	-14.6398	-0.0480939
chr15_89010066_89011828	-16.1835	-0.0202914
chr19_2269093_2272198	-13.8751	-0.0686973
chr5_16464783_16466905	-16.2957	-0.0530021
chr6_36329978_36331695	-16.0445	-0.0758046
chr5_133982627_133985678	-12.8401	-0.0135005
chr1_143998002_144001401	-11.4991	0.51669
chr20_30293258_30295899	-16.405	0.00271252
chr5_77589183_77591599	-14.3118	-0.0966922
chr11_18654576_18657344	-12.9218	-0.0540027
chr17_4619904_4622101	-13.6061	0.136153
chr1_32402298_32405301	-11.8926	-0.0444303
chr13_45990013_45992863	-13.8809	-0.0259745
chr1_224349299_224351302	-15.9196	0.0310175
chr7_142985094_142986702	-16.512	0.0324302
chr15_65281102_65283700	-13.9026	-0.0341986
chr18_2958603_2961825	-15.6403	0.826176
chr14_104093915_104096432	-18.0257	-0.326101
chr2_209223501_209225301	-17.8298	-0.0173001
chr4_166220310_166221810	-17.5613	0.246411
chr12_123777993_123780306	-17.8265	-0.0549372
chr12_132194531_132196606	-14.8903	-0.184076
chr9_95881599_95884512	-12.1191	0.0581226
chr9_126982771_126986499	-13.4967	-0.0115727
chr5_171599783_171602695	-13.1547	-0.128908
chr2_85842601_85844229	-16.1146	-0.152399
chr3_32556815_32559554	-12.0753	-0.142421
chr17_33399108_33401804	-16.4948	0.131175
chr8_90898890_90901803	-13.183	0.166742
chr15_64316066_64319128	-17.6206	0.34728
chr3_134316200_134318633	-13.0946	0.130902
chr17_58447704_58451220	-14.3192	-0.0916488
chr17_80935708_80938508	-14.4115	0.233596
chr3_122101654_122103954	-14.9792	-0.130849
chr12_10272918_10275206	-15.33	-0.0348348
chr5_132386189_132389182	-12.3579	-0.0696
chr12_27195104_27197506	-16.9965	0.0990687
chr9_35844115_35846304	-15.7117	-0.42262
chr1_143742297_143745302	-11.4329	0.133865
chr10_5332830_5335281	-12.8331	0.230777
chr8_25315160_25317553	-15.7256	-0.138823
chr1_169453902_169456099	-17.3034	-0.135287
chr20_46043158_46045899	-15.8878	0.358133
chr3_56715526_56718154	-12.8292	-0.0181111
chr17_12920104_12922304	-16.8319	-0.0189466
chr10_131907692_131910394	-15.0321	-0.0906053
chr1_64105498_64107602	-15.7251	-0.0597811
chr16_4996767_4999242	-15.7617	-0.0611095
chr11_64051157_64053844	-11.0277	0.0620135
chr1_161170599_161173002	-15.9808	-0.0761209
chr1_212991797_212994501	-12.3748	-0.112273
chr6_610012_611812	-13.852	-0.113356
chr11_62378944_62381687	-14.7656	-0.0470441
chr7_92860200_92862310	-17.2036	-0.208472
chr11_65727757_65730276	-14.5248	0.0143367
chr16_30568635_30570767	-14.698	0.0242398
chr18_76828176_76832425	-15.9867	0.0548314
chr2_75060652_75064759	-14.5099	-0.135356
chr1_169663098_169667902	-14.2251	-0.0133668
chr9_86236959_86238871	-18.365	0.151129
chr19_47775865_47778758	-14.328	0.245175
chr1_45204298_45206399	-15.1687	-0.0406375
chr2_70152542_70155486	-13.0172	0.436782
chr1_200982102_200983901	-16.6899	0.0961037
chr1_150763198_150766299	-15.0802	-0.162826
chr10_130008292_130009694	-16.5637	-0.0770206
chr13_99128013_99129913	-14.9416	0.124382
chr7_105316802_105320094	-15.5493	-0.0983664
chr11_85374235_85377076	-13.427	-0.10902
chr1_53101398_53104402	-12.4392	0.096433
chr8_104425953_104428460	-14.224	-0.127606
chr6_2764112_2766804	-16.3672	0.0450452
chr7_37447794_37451194	-16.8226	0.0865209
chr3_186078126_186080430	-16.2668	-0.0251079
chr14_53160482_53164536	-13.8693	-0.143228
chr2_231073629_231075742	-15.2879	-0.0574036
chr18_20512376_20514603	-12.4202	-0.0439749
chr8_27218653_27221595	-13.828	0.0446681
chr3_63961554_63963854	-15.4623	0.0740415
chr7_132337302_132339199	-15.2089	0.228595
chr10_112256581_112257981	-17.6535	0.0290266
chr22_22221020_22223097	-15.9361	0.00748545
chr13_76111116_76112663	-16.3708	0.056533
chr7_72616900_72619594	-14.2696	-0.337121
chr5_90650183_90651799	-16.7538	0.0331277
chr6_110100578_110103234	-16.569	0.0516667
chr1_1689299_1691001	-16.2862	-0.30982
chr1_60161998_60163602	-15.3653	0.105275
chr11_60614988_60618644	-17.6668	-0.260757
chr2_74733529_74735829	-14.9026	0.0197881
chr10_91172845_91175945	-15.1504	0.887698
chr3_171877254_171878859	-14.4091	0.135508
chr3_129243733_129246426	-13.9278	-0.463936
chr19_45541337_45544581	-13.6061	0.0725007
chr19_6272637_6275180	-14.4134	0.0766775
chr1_27988698_27989999	-13.7355	-0.00188401
chr7_138248800_138251899	-14.5293	0.0312857
chr6_110091578_110095050	-10.7537	-0.244892
chr11_73172176_73174544	-18.1916	0.559531
chr15_57050200_57053066	-15.5448	-0.0709557
chr1_21610899_21612001	-13.741	0.0440898
chr20_5069599_5072406	-11.8476	-0.0421222
chr6_109062412_109064312	-17.061	-0.0882925
chr11_447457_450587	-16.0284	0.327615
chr5_10961899_10963599	-18.3587	0.236608
chr6_34239678_34242334	-15.0079	-0.189305
chr21_34142592_34145698	-14.5854	-0.1025
chr8_41434503_41437060	-13.7783	0.0670042
chr9_39815872_39818310	-20.2646	-1.11009
chr14_35325115_35327917	-14.1501	-0.0499002
chr16_30758498_30760542	-16.1627	-0.190583
chr14_52455317_52457317	-16.6498	0.0535668
chr11_95012857_95014357	-15.7872	-0.347502
chr16_48610098_48611942	-16.1912	-0.0483511
chr1_29100499_29102598	-16.0728	-0.276695
chr3_112290933_112292233	-16.4955	-0.154244
chr2_114512859_114515842	-14.4159	-0.138024
chr17_76885194_76888504	-11.5103	-0.0221383
chr11_68670657_68672457	-16.5126	-0.110339
chr9_134112271_134114472	-14.7095	-0.133163
chr8_28972656_28974956	-15.62	0.168646
chr22_36042884_36045894	-18.3572	1.83091
chr10_73582941_73584471	-16.387	-0.0352784
chr15_80444166_80446066	-16.9447	0.0373534
chr22_43316718_43320097	-15.8414	-0.112922
chr22_22214802_22217697	-13.0358	-0.0435135
chr16_10940042_10942635	-15.7616	-0.228847
chr3_152938833_152941233	-15.2616	0.0769676
chr6_159073612_159077034	-11.6146	0.0161505
chr6_26456978_26459734	-14.9922	0.115263
chr11_64900457_64903444	-12.5491	-0.0734379
chr1_243407102_243408702	-15.8938	0.3296
chr7_127886994_127889002	-15.9371	0.00242613
chr3_108307033_108309633	-12.8162	-0.0847524
chr1_32385399_32387998	-14.8121	-0.0772348
chr22_39834202_39836297	-15.9299	-0.392233
chr2_239180942_239183601	-17.1923	0.111592
chr20_44990858_44993906	-11.6597	-0.110829
chr20_3747799_3749999	-15.0859	-0.0873488
chr20_35922099_35924299	-14.4258	0.384439
chr11_45938048_45940787	-12.9287	-0.0237257
chr3_171545433_171548333	-15.2216	0.0785697
chr16_3903198_3908637	-13.3995	-0.0252613
chr17_34523001_34527194	-13.7258	0.943681
chr20_1818999_1822199	-14.957	0.083058
chr4_25160610_25163410	-11.9157	-0.177013
chr1_154598799_154601202	-16.0532	0.0149158
chr14_81984417_81987617	-13.7853	-0.0900043
chr7_99594100_99596594	-14.1238	-0.294731
chr19_2162765_2164627	-12.6179	-0.147821
chr22_27067250_27070702	-12.8105	0.0369815
chr1_24116698_24119002	-14.4395	-0.0550058
chr3_81791826_81794026	-16.7856	-0.0696558
chr14_58763452_58766852	-13.6735	0.0117929
chr7_105922699_105927204	-11.4235	0.225357
chr9_33263672_33266574	-14.139	0.354791
chr7_102118299_102121010	-14.448	-0.092213
chr1_185306601_185309802	-13.5657	0.193429
chr5_82372083_82374599	-14.8408	-0.0586099
chr15_75917066_75919866	-13.1662	-0.0908108
chr12_94070204_94072804	-13.3273	-0.017533
chr12_112553804_112556231	-15.1524	-0.0233598
chr22_47017521_47019850	-15.571	-0.190183
chr13_49548913_49551902	-14.0034	0.0865768
chr1_194027098_194030198	-18.2848	0.0946191
chr5_179451999_179454999	-14.5514	0.234192
chr1_29252398_29255901	-12.8256	-0.0885102
chr1_35449598_35451602	-16.2108	-0.178004
chr6_137104212_137107578	-14.5231	-0.0509353
chr11_73498057_73499957	-16.1915	-0.235865
chr8_41346353_41349153	-13.2431	0.00179292
chr18_9474476_9477403	-15.8261	-0.0352287
chr3_9004102_9005754	-15.7634	-0.0638494
chr1_21663297_21666099	-12.4605	0.14634
chr7_3636200_3637800	-16.4933	-0.487716
chr6_3022491_3026102	-13.9334	0.0379479
chr6_28884345_28885989	-21.7286	0.12791
chr5_95996390_95999099	-15.4854	0.11831
chr3_32542326_32545370	-11.2954	-0.052587
chr3_186090333_186093526	-16.59	0.0163788
chr2_102606594_102609886	-12.035	-0.0947835
chr4_84242899_84244336	-15.6571	0.218211
chr12_89744604_89749128	-13.4876	0.154262
chr2_136287259_136289942	-15.467	-0.00650553
chr19_19430558_19433412	-14.9998	-0.102896
chr6_118971334_118973334	-17.9299	-0.04701
chr3_48340959_48343754	-14.8172	-0.134541
chr3_187723815_187726958	-14.8054	0.412453
chr3_176919333_176920533	-15.2228	0.317941
chr6_14734196_14736364	-12.2134	-0.17685
chr9_132596271_132599415	-13.6782	-0.205852
chr20_61370599_61373199	-21.6605	-0.117995
chr17_73340304_73343304	-14.0428	-0.24547
chr11_128586048_128590588	-13.9075	-0.100512
chr21_30555192_30557997	-14.7819	0.271286
chr14_72020298_72023817	-10.1849	0.0491874
chr11_58909544_58913557	-14.0614	-0.129794
chr9_131532759_131535372	-13.0817	-0.193273
chr2_143906929_143910994	-12.9843	0.00588828
chr7_44620594_44623500	-13.271	-0.102544
chr12_105005617_105007992	-15.6154	-0.238433
chr20_47338198_47341606	-14.4455	-0.139224
chr5_56109905_56113883	-15.6875	0.00896483
chr6_152874502_152877712	-16.9896	0.0708297
chr16_75627398_75629635	-13.3311	-0.0363917
chr21_46385411_46390174	-11.3569	-0.253837
chr17_65348504_65351606	-15.6841	0.0352389
chr19_4968512_4970733	-14.4588	-0.080182
chr9_74918904_74922259	-16.1444	-0.0281626
chr12_31984634_31987634	-11.1582	-0.0797484
chr19_41328037_41330712	-13.1307	-0.186203
chr2_133030439_133031539	-19.0629	0.225344
chr20_1830358_1832823	-14.6104	-0.0392773
chr11_65847676_65850857	-12.1887	-0.017458
chr2_234098301_234100759	-16.3327	-0.223249
chr3_148706626_148710500	-15.736	0.16405
chr13_32999713_33001813	-16.1534	0.279331
chr13_32689213_32692513	-16.7136	0.0830798
chr14_52332484_52334300	-14.3347	0.419316
chr17_80173301_80176906	-10.2625	-0.0102951
chr3_156543126_156545226	-14.1667	-0.354887
chr2_26567659_26570542	-15.3343	0.114943
chr1_192577702_192579400	-16.0937	0.0790721
chr7_137642694_137644894	-15.2251	-0.252939
chr17_79935001_79936704	-15.6628	-0.270635
chr17_8191204_8192908	-17.4504	-0.12081
chr7_66233694_66235394	-15.8224	0.0445542
chr2_113340829_113343529	-13.343	-0.0778544
chr5_74805783_74808495	-15.5856	-0.0211008
chr1_174127502_174129802	-15.6899	-0.213323
chr12_72232392_72235131	-12.9031	-0.293333
chr13_33111200_33113916	-12.987	0.169081
chr7_31850100_31853102	-14.6739	0.174038
chr12_65106824_65109831	-15.309	0.610272
chr12_46377304_46379031	-15.6781	0.238489
chr16_3331898_3334498	-14.1724	-0.0663424
chr19_51624255_51629098	-15.5926	-0.060171
chr14_92651252_92653052	-16.1776	0.0541611
chr16_17257035_17259035	-14.4697	0.0317916
chr7_72796494_72798894	-15.2321	-0.26018
chr19_16554861_16562041	-9.70694	-0.257199
chr3_113548526_113551264	-13.2734	-0.173491
chr5_139932895_139934299	-15.0103	-0.0395912
chr7_135660702_135662802	-15.8585	0.144212
chr3_10156326_10158654	-13.0469	-0.24314
chr12_48550006_48552406	-14.7604	0.0341055
chr18_22044400_22047293	-15.2035	-0.155288
chr5_180236195_180238605	-14.2394	0.041753
chr1_207927499_207929502	-14.7271	0.155964
chr1_158533402_158535202	-16.5418	0.0978837
chr1_118148098_118150402	-18.0488	0.225435
chr12_110436714_110438762	-13.0968	-0.07124
chr7_1608994_1611002	-15.8162	-0.12702
chr13_21140263_21142463	-14.7414	-0.092102
chr19_50267980_50270865	-13.3752	-0.19719
chr22_50359636_50361738	-14.4218	0.221696
chr5_75475995_75478095	-18.2833	0.505176
chr11_68038344_68040857	-15.4684	-0.0602091
chr1_68025098_68027702	-16.1422	-0.118687
chr2_65172342_65174442	-16.2988	-0.0198964
chr12_107486304_107488434	-14.339	-0.0677166
chr6_33265398_33268371	-20.4012	0.0139664
chr1_205742998_205745302	-16.2871	-0.130516
chr17_7783604_7785808	-18.1617	-0.2472
chr12_81330140_81334834	-13.2866	0.0237279
chr4_89512505_89515210	-13.9323	-0.18378
chr19_19598565_19601658	-15.9062	0.00476575
chr22_41337297_41339150	-16.0938	-0.240228
chr17_7759001_7762108	-12.1335	0.0809306
chr20_33144999_33147315	-14.8573	-0.294686
chr17_18476501_18479008	-14.9232	0.116539
chr15_64292466_64295328	-16.2188	0.0868172
chr10_119804992_119806841	-16.2799	0.00544855
chr4_140792510_140795510	-13.9175	0.383499
chr12_31880504_31883706	-13.0709	0.216255
chr2_227000445_227002870	-14.7721	0.0280332
chr17_39834204_39836604	-17.275	1.31113
chr14_53627917_53629817	-17.6924	0.251142
chr1_222762398_222764398	-15.0311	0.0564008
chr1_31228499_31231601	-12.2448	-0.0316336
chr3_41158226_41160233	-17.1194	0.0938107
chr5_162736499_162738699	-17.0628	0.0387806
chr19_8631965_8636558	-12.368	-0.14341
chr10_134233171_134236681	-13.9964	-0.0115977
chr5_131017895_131019195	-15.2933	-0.0851898
chr7_30506994_30508700	-15.8644	0.188783
chr2_136873194_136877173	-9.95262	0.0708312
chr2_233414129_233416670	-14.4171	-0.254729
chr1_169571598_169575302	-15.7212	0.218753
chr6_65213278_65215878	-17.2175	-0.0520966
chr5_179157908_179160724	-11.2039	-0.0384377
chr17_46184030_46186104	-13.368	0.00411754
chr14_101176952_101178952	-16.851	0.0385998
chr5_171576099_171581478	-14.1583	-0.210524
chr9_120457559_120460471	-12.5489	-0.0363796
chr19_17235041_17238165	-11.4362	-0.157425
chr6_30771026_30773104	-20.1638	-0.0440429
chr5_169306183_169309305	-13.8321	0.315559
chr3_188861430_188863330	-16.7932	0.195478
chr14_59950017_59952782	-15.962	-0.0325671
chr22_46414178_46415907	-15.1176	-0.0120664
chr14_69509052_69511717	-13.9279	-0.250514
chr17_62591904_62593808	-16.1127	-0.00253489
chr9_130855559_130857972	-14.676	-0.0103479
chr6_170861095_170864091	-11.7538	-0.153556
chr1_183620999_183623202	-15.8478	0.114277
chr1_155210399_155215002	-15.4831	-0.11128
chr7_107547502_107549802	-15.9474	-0.021933
chr8_91017819_91019760	-14.7322	-0.0475718
chr11_34125744_34128044	-14.969	-0.00910998
chr1_161101102_161103799	-14.6427	-0.0928616
chr11_122584148_122589488	-14.9591	0.0367499
chr8_126244123_126246160	-15.2601	0.292748
chr15_85173400_85177166	-14.939	-0.26501
chr20_42838199_42841299	-12.9282	-0.129084
chr6_53128734_53131234	-15.3139	0.00605079
chr14_23563298_23566098	-12.9004	-0.00565448
chr1_46008498_46010399	-9.784	-0.424866
chr9_131872471_131874571	-16.5063	-0.192526
chr8_29855803_29858303	-17.0338	0.140988
chr6_34623734_34626434	-14.9706	0.30481
chr6_42857678_42859334	-15.5732	-0.0326433
chr10_75577819_75579780	-15.3546	-0.267167
chr22_40857794_40860907	-14.3061	-0.108849
chr7_156684998_156688700	-13.3385	0.00131995
chr10_134373270_134375071	-15.0334	-0.2226
chr19_42100437_42102065	-17.1353	0.0187358
chr3_128596459_128599302	-14.1523	-0.123151
chr8_141467203_141469256	-15.2219	0.0488318
chr10_28908192_28910471	-15.9914	0.0431277
chr1_36713198_36715901	-14.0493	-0.207818
chr6_91295578_91298012	-14.1109	-0.0998288
chr17_62568032_62570232	-16.4694	-0.0267058
chr14_35007417_35010117	-12.8031	0.0484141
chr9_107889471_107891071	-17.3413	-0.0569132
chr10_125850881_125854192	-12.3083	0.00576585
chr2_103038866_103042070	-17.3076	0.625704
chr12_2026092_2028606	-13.2788	-0.257491
chr15_57998028_58000266	-15.7641	-0.180009
chr2_74424859_74427342	-17.9143	0.724981
chr13_105791013_105793163	-17.366	-0.112585
chr2_70244001_70247829	-10.3534	0.168586
chr8_9936756_9939960	-15.8782	-0.104612
chr1_172500597_172503901	-11.8678	-0.0589634
chr6_108341978_108343902	-18.5032	0.094473
chr5_43039099_43043583	-14.2094	0.311671
chr12_3860731_3863706	-11.5825	-0.0630889
chr21_46326492_46328828	-13.7979	-0.324169
chr14_91707417_91710942	-13.1196	-0.147606
chr17_1961701_1963608	-13.8682	0.146071
chr10_94245853_94247394	-16.2965	-0.236796
chr6_28302612_28304912	-16.3691	-0.0554526
chr20_30664799_30667758	-13.5038	-0.169193
chr11_65655257_65658517	-14.2509	0.0667386
chr3_197475930_197478733	-16.677	0.101947
chr12_65123131_65125231	-17.3658	0.27731
chr15_40855800_40858202	-14.5497	0.138544
chr1_211555198_211557602	-13.228	-0.0290819
chr5_118603305_118606695	-16.355	-0.00104564
chr19_49402012_49404680	-16.3401	0.924795
chr4_4248998_4251410	-13.7809	-0.215878
chr1_111414497_111418199	-11.8004	-0.00769087
chr14_23937615_23940052	-14.5127	-0.153812
chr6_11392597_11394612	-17.2454	0.0839215
chr6_41673395_41676634	-16.3716	-0.095665
chr20_60804099_60806299	-17.6523	-0.191299
chr12_10319204_10322106	-13.7932	0.00105891
chr14_65452917_65454617	-16.9002	0.0309256
chr6_110320334_110322534	-15.3402	-0.143077
chr16_67875042_67877042	-15.3535	0.0589296
chr12_4646504_4648631	-15.22	0.130672
chr9_42250459_42252371	-9.00544	0.541416
chr9_71144659_71147972	-13.8467	0.201176
chr13_32604612_32608046	-14.1824	-0.0831414
chr1_171453498_171456202	-12.3324	-0.0383418
chr7_42970502_42972510	-16.857	0.373528
chr1_59369097_59370000	-16.6652	0.0170235
chr20_61434299_61438706	-15.1213	0.0513384
chr1_40263898_40266202	-16.4142	-0.248839
chr19_12403937_12406612	-16.046	-0.0233921
chr12_51631504_51634224	-12.7598	-0.0765507
chr11_108106274_108108744	-12.6108	-0.00115858
chr2_190443559_190446401	-15.2851	-0.103186
chr1_110879998_110883099	-11.9779	-0.141647
chr6_34663278_34666078	-14.1712	-0.151741
chr6_159070036_159071676	-11.8865	0.126092
chr8_126587060_126589956	-13.7375	-0.0182795
chr17_74710601_74713908	-11.1097	0.18159
chr11_33727444_33729419	-17.1059	0.493591
chr15_40397200_40399866	-14.4837	0.0356392
chr1_156932298_156934702	-16.745	0.00131227
chr1_160230798_160233501	-12.755	-0.200462
chr2_192815642_192817059	-15.7272	-0.199052
chr2_231082659_231085570	-14.1744	0.261025
chr12_111607606_111609406	-17.1262	-0.213635
chr12_53691404_53694328	-12.6743	-0.279096
chr5_177641299_177644605	-14.8143	0.0592363
chr19_36138965_36140265	-15.9455	-0.112344
chr3_11323259_11325299	-13.8181	-0.240308
chr6_100015678_100017178	-18.0207	-0.102962
chr15_59293428_59296400	-14.8194	-0.200011
chr17_54990301_54994001	-14.9586	0.534716
chr19_44185739_44189265	-15.071	0.131828
chr7_73667900_73670302	-14.7675	0.348482
chr12_12876689_12879862	-12.9412	0.12429
chr17_17183230_17185808	-12.2575	-0.104712
chr7_92383902_92385502	-16.8505	0.213584
chr7_139430399_139432702	-14.0103	-0.0902003
chr19_47612747_47617733	-11.1852	-0.0161752
chr18_19319676_19321876	-14.3369	-0.104011
chr3_197259726_197261754	-17.542	0.0796151
chr5_137513083_137515405	-15.0716	0.0732608
chr4_159826205_159828415	-12.767	-0.412086
chr14_90082452_90085531	-15.2986	0.137587
chr8_9910953_9913953	-15.2607	-0.0237112
chr8_48920470_48922060	-14.9631	-0.145688
chr17_7770504_7772804	-17.7332	-0.0413607
chr5_80587283_80589283	-15.68	-0.0141908
chr1_28695298_28697401	-15.0909	-0.0334024
chr18_33646103_33648476	-13.2975	-0.152542
chr6_106993412_106996478	-13.6594	0.147976
chr3_128313654_128315854	-13.5076	0.0652091
chr12_104091231_104093606	-16.7723	0.108346
chr15_67467100_67469700	-13.1594	-0.0709352
chr12_50504904_50507606	-14.4018	-0.0315761
chr5_67520395_67522899	-18.3925	0.306116
chr7_140089200_140092000	-16.1857	0.00729179
chr17_79004801_79008004	-16.8157	0.0957192
chr2_150424242_150426042	-18.7477	0.49885
chr16_48643516_48647842	-8.41785	-0.117179
chr3_107817133_107822030	-15.6328	-0.00928344
chr20_36932334_36934099	-16.3345	0.0633314
chr14_71786300_71789217	-11.1568	0.207025
chr12_104358504_104360931	-14.6846	-0.184328
chr7_138802299_138805102	-15.6324	0.20801
chr3_171526533_171529002	-14.9876	-0.132068
chr2_61094042_61096501	-15.0997	0.0538204
chr12_29283731_29286131	-16.6821	0.168704
chr12_116508862_116511506	-15.6989	0.147616
chr14_39623317_39624936	-17.4729	0.0315672
chr11_121287303_121290735	-11.7149	0.450525
chr17_73366408_73369004	-15.9717	-0.0428441
chr19_41282437_41285337	-13.1888	-0.0170684
chr19_42925165_42928480	-15.2457	0.102557
chr3_10285726_10287830	-14.8353	-0.225242
chr2_153467429_153470229	-13.7994	0.228738
chr5_17254595_17258427	-12.6685	-0.0951093
chr12_66634124_66637031	-14.5394	0.245983
chr9_116340415_116344359	-11.3751	-0.128899
chr3_138551359_138554730	-14.361	0.0176109
chr1_145261798_145264198	-14.6607	-0.13488
chr11_125756887_125758557	-15.5944	-0.0468646
chr9_135225369_135227359	-15.5902	0.518983
chr1_207232101_207234102	-15.488	0.129985
chr1_32109298_32111802	-13.1738	-0.131868
chr12_77058104_77061806	-14.1619	0.0581523
chr12_122311506_122315152	-16.6625	-0.0309249
chr9_74656004_74658759	-13.2269	-0.239488
chr18_43561303_43565331	-15.3607	0.80261
chr1_156245398_156247801	-15.4395	-0.284844
chr3_156876554_156879770	-11.5591	-0.0219996
chr8_38237653_38241303	-14.3515	0.0186074
chr1_220959902_220965702	-16.6588	0.109801
chr17_73662204_73664804	-14.0586	-0.414204
chr1_150185198_150187402	-12.561	0.138061
chr12_116989117_116991006	-12.6268	0.125794
chr12_129300832_129304162	-10.476	-0.100459
chr14_90032317_90034317	-14.6237	-0.11923
chr2_64641459_64643659	-16.105	-0.00265682
chr17_17139204_17141808	-14.3226	-0.058517
chr15_91113910_91115366	-12.3901	-0.200545
chr16_69418398_69420598	-15.0417	-0.0541676
chr17_982801_985301	-13.1033	-0.0930298
chr17_74506508_74509308	-17.185	1.55581
chr2_160181842_160184642	-14.0218	0.216258
chr16_27356898_27359767	-14.6407	-0.163453
chr4_140749599_140751299	-15.7046	-0.321774
chr6_35800078_35803212	-14.2552	-0.166891
chr2_26633942_26636259	-16.8696	0.401119
chr2_208562329_208564359	-16.0375	0.0595175
chr4_39638999_39641905	-12.8731	0.0769608
chr7_101707194_101708902	-14.7207	-0.120904
chr3_81809115_81812054	-12.9634	-0.0885638
chr22_37227007_37229636	-17.5125	0.00243042
chr3_49465826_49468233	-14.93	0.0246142
chr12_121723706_121726918	-13.5525	-0.093814
chr11_118936744_118939657	-13.5953	-0.157273
chr6_53198778_53202034	-12.3521	0.1877
chr17_43303019_43307501	-9.56932	-0.0122868
chr3_141029926_141031633	-16.8871	-0.0115515
chr5_114878083_114881124	-14.7589	0.0664036
chr9_132631010_132632471	-15.0831	0.0572757
chr9_4814059_4816671	-16.8366	0.455856
chr6_32919873_32922098	-20.7653	-0.130032
chr5_68595995_68598495	-18.0397	-0.0484029
chr2_208006642_208009670	-13.6715	0.00609134
chr21_46969579_46973422	-11.6173	-0.101445
chr16_48221235_48223767	-16.2355	0.0181415
chr3_66514333_66516526	-16.3841	0.135963
chr16_67905235_67907735	-12.1763	-0.138723
chr22_32317950_32320236	-16.899	0.195706
chr11_76340035_76342057	-10.6861	0.211458
chr20_47892899_47898399	-11.8106	0.18237
chr2_127415142_127420259	-17.4368	0.52718
chr2_201935086_201937759	-14.6054	-0.127374
chr18_74186303_74189700	-15.0957	0.0527854
chr1_150532898_150536199	-14.5276	0.745576
chr3_186631326_186634354	-16.4489	0.108012
chr4_25235336_25237810	-18.4093	0.221952
chr2_180059142_180061001	-18.2175	0.958625
chr17_30041401_30045004	-13.269	0.0238027
chr9_39854359_39856759	-19.6285	-0.880043
chr14_93115525_93119253	-9.53114	-0.080235
chr1_220950598_220953002	-15.1968	-0.01779
chr2_3621901_3623842	-18.3254	-0.103373
chr3_11264826_11268354	-13.0457	-0.0657999
chr6_149530812_149533312	-13.6737	-0.174803
chr1_110777898_110779201	-19.0807	-0.270843
chr12_120096892_120098992	-13.0389	-0.437329
chr14_68318682_68322052	-10.9809	-0.147647
chr20_54948358_54952158	-16.6737	0.178153
chr1_228276199_228278699	-15.3489	-0.215882
chr15_75228928_75231400	-15.9585	-0.185271
chr22_37267979_37271784	-13.4179	0.33696
chr15_99790366_99792566	-15.6979	-0.088505
chr2_192434842_192437459	-15.4415	0.214201
chr4_38610699_38612799	-14.3412	-0.267462
chr18_42521003_42524603	-15.6905	0.167946
chr7_140003302_140006100	-14.4379	-0.00418478
chr11_66275844_66278657	-19.9544	0.941345
chr6_75952112_75954612	-13.8328	-0.0999554
chr17_79875501_79876801	-16.4928	-0.0599704
chr13_105924746_105926146	-20.7383	-0.0363714
chr9_128451559_128454309	-16.8896	-0.0270335
chr1_151161598_151163502	-14.5033	-0.050367
chr1_39024002_39026598	-15.9582	-0.134038
chr1_185124399_185127302	-12.7121	0.0565675
chr16_56484435_56486535	-16.108	-0.139123
chr22_29478584_29481384	-13.1223	1.15694
chr11_123300117_123302687	-16.6473	0.42105
chr10_15001081_15003192	-15.6265	0.00114353
chr7_127761600_127763800	-16.6622	0.0170044
chr5_93879278_93882883	-15.3318	0.0436282
chr2_234087624_234089759	-15.8037	-0.143814
chr10_12170092_12172294	-14.1083	-0.208156
chr12_122109414_122111431	-16.4778	-0.0378807
chr20_43807123_43810599	-13.9792	-0.51287
chr19_13023365_13025780	-15.9115	-0.113439
chr16_88846667_88849067	-19.442	0.326317
chr11_72914357_72917276	-15.6877	-0.091582
chr17_33307004_33309408	-15.772	0.0879149
chr15_49446566_49449066	-14.9523	-0.0689149
chr19_11497512_11498612	-14.6987	-0.104659
chr11_10522835_10526878	-13.2493	0.049387
chr17_57913701_57917108	-17.2285	1.29737
chr3_151103126_151106454	-16.2157	0.156073
chr4_128800799_128802815	-16.0098	-0.032223
chr3_132174926_132179033	-14.6609	0.0880559
chr7_86780794_86783602	-14.5226	-0.0437191
chr20_33825299_33827699	-16.9107	0.0815374
chr15_99143028_99144728	-17.4656	0.37246
chr6_75993178_75996034	-13.7899	-0.156765
chr8_145013656_145017677	-13.0273	0.0922294
chr14_70091417_70093117	-15.2966	0.058445
chr14_68146139_68148517	-16.8583	-0.150027
chr3_128929954_128931854	-15.7192	-0.0159509
chr5_172384995_172387295	-15.3668	0.0664517
chr22_18241936_18244507	-13.9403	-0.105743
chr6_34341012_34343378	-14.4571	-0.219449
chr3_183493430_183495254	-15.7079	-0.00659608
chr11_47963144_47964688	-13.2083	-0.0849145
chr17_45400908_45402808	-16.991	-0.219022
chr15_75161700_75166602	-13.4038	-0.367341
chr15_65162200_65166400	-14.4791	0.0662213
chr19_35932061_35933561	-14.0995	0.487762
chr2_220251529_220253759	-16.3732	0.122289
chr19_59065279_59067381	-12.6343	-0.0320988
chr7_30216502_30219700	-17.1693	0.279573
chr1_226890098_226892401	-13.7153	-0.246061
chr11_62340057_62342557	-15.2151	-0.091442
chr11_72925587_72930144	-14.6393	-0.0355883
chr8_25055056_25059160	-13.3241	0.0451699
chr1_36499298_36502202	-13.0201	-0.105192
chr2_84676642_84678929	-17.1104	0.0807127
chr8_126238253_126239960	-16.3263	-0.0043649
chr2_240161459_240164229	-16.2391	-0.0217826
chr1_234533999_234537202	-16.4379	0.518978
chr9_140585572_140587372	-16.2923	-0.172409
chr10_72865381_72868692	-17.1772	-0.119519
chr8_56917703_56919903	-17.2219	0.595904
chr8_93963060_93965556	-15.0423	0.0267244
chr1_156251199_156253602	-14.3862	-0.0301931
chr4_83810899_83813799	-11.8009	-0.00434079
chr5_131064299_131065999	-16.7935	-0.0598588
chr22_39408897_39411297	-15.4402	0.264596
chr4_16271199_16273199	-15.9265	-0.0510053
chr21_39599179_39603492	-15.5185	0.619518
chr11_73333835_73335944	-16.1666	-0.14042
chr22_19246250_19248350	-16.082	0.316449
chr7_148724794_148726602	-14.9125	-0.208483
chr16_87540935_87543498	-16.2448	0.0452889
chr7_99737800_99740402	-15.1614	0.0301048
chr2_105952801_105955359	-13.1118	-0.141635
chr3_176845815_176847215	-16.0668	0.0673885
chr6_7165578_7168412	-14.7513	-0.0579568
chr2_197097442_197099424	-14.8471	-0.0645066
chr3_48512775_48515626	-13.8889	0.582567
chr3_71678226_71679726	-17.0596	0.0547365
chr16_31105067_31107398	-15.5001	-0.235235
chr16_21600437_21603467	-14.9843	0.00672403
chr1_89529300_89532202	-17.3566	1.92276
chr2_68960942_68963194	-14.5658	0.073696
chr19_52205529_52208981	-13.768	0.318769
chr17_60959294_60961508	-15.1861	0.0594124
chr1_153361299_153364999	-13.4428	0.137199
chr11_104575544_104577944	-15.7854	0.478838
chr20_52293706_52295958	-14.4838	-0.117993
chr12_122883504_122886124	-14.0795	-0.0637617
chr9_39403815_39405593	-18.1184	-0.401926
chr8_104067003_104068803	-18.7955	0.214423
chr4_113222598_113224799	-14.4674	0.152889
chr9_91932410_91935174	-13.5155	-0.202136
chr8_67836360_67838603	-16.9335	0.0675239
chr5_64070583_64072295	-16.5422	0.0227615
chr12_109014104_109016934	-15.8704	0.237825
chr4_38761899_38764805	-12.4243	0.021477
chr3_56816526_56819130	-15.2934	0.0139874
chr2_9191859_9194742	-15.7474	0.0816009
chr2_71700070_71704966	-15.7352	0.794802
chr17_43153704_43156308	-14.4572	-0.222452
chr15_83418600_83421666	-14.9599	0.0477298
chr16_19504535_19505998	-18.5418	-0.0990691
chr2_215672959_215675542	-17.3593	0.280603
chr16_27297435_27301737	-12.8684	-0.275265
chr20_39122154_39123999	-14.3932	0.0355838
chr5_178093895_178096295	-13.4948	-0.391051
chr1_117147498_117150001	-11.9603	-0.244731
chr4_140763199_140766605	-15.4937	-0.0390117
chr17_55937404_55939804	-16.0104	-0.228563
chr3_47403015_47405626	-12.6994	-0.295803
chr6_134615512_134618478	-12.6566	-0.275298
chr3_46254514_46255914	-19.3847	0.730181
chr1_89486899_89489502	-16.4503	1.03378
chr2_176865242_176868024	-14.8243	0.0483997
chr13_48876563_48879653	-13.8344	-0.212924
chr21_36474098_36476405	-12.9498	-0.153892
chr19_45371981_45374165	-13.4393	-0.0982238
chr6_88030934_88033312	-16.1681	-0.143779
chr9_101017110_101019572	-14.6127	-0.0345746
chr6_110027012_110028812	-15.9572	-0.351101
chr19_47287912_47290681	-15.1679	-0.0305046
chr19_44078565_44080737	-15.5868	-0.00222329
chr1_242010201_242012302	-14.2045	0.0855417
chr6_167503212_167506978	-16.8984	-0.24815
chr19_8508737_8511465	-14.9398	-0.151785
chr6_138203194_138205712	-14.539	0.0716752
chr9_132534797_132537097	-7.7468	-0.149262
chr1_10437098_10440199	-13.9476	-0.199028
chr1_11332398_11334598	-15.1963	-0.165623
chr12_98896206_98898931	-13.973	0.126371
chr9_79312469_79314372	-17.5807	-0.0308501
chr5_14586795_14589383	-16.4456	0.0131352
chr11_129911923_129914457	-15.4285	-0.166785
chr20_5549658_5552899	-13.0862	-0.0768582
chr6_35567912_35571312	-14.3498	0.334335
chr9_101819286_101822974	-13.4772	-0.245466
chr9_82315759_82318359	-14.2066	-0.0750194
chr9_92092274_92094671	-16.0416	-0.0164796
chr10_74269281_74272992	-13.551	0.253891
chr15_52121402_52123000	-14.7485	0.0300259
chr20_5010699_5012899	-16.1481	0.023589
chr6_24950534_24954091	-12.9261	-0.0100502
chr2_102329701_102333859	-15.2345	0.160654
chr2_27993742_27995859	-14.7768	-0.00278122
chr8_96098203_96102603	-13.3808	0.166092
chr19_11491058_11493504	-14.0147	-0.120824
chr22_43044097_43046578	-15.7974	-0.242305
chr3_100118826_100121233	-16.0622	0.0221156
chr1_153512598_153515099	-15.201	-0.233477
chr6_126239494_126241250	-17.3939	0.451436
chr21_37691593_37694798	-14.3057	0.00252239
chr8_41401360_41404208	-12.0272	0.187676
chr1_226048098_226050202	-16.2375	0.0165107
chr3_105104026_105106026	-16.7695	-0.167057
chr10_93998792_94001581	-14.73	-0.104208
chr16_27560537_27562698	-15.3567	0.186367
chr1_53034298_53036298	-16.7185	-0.0267337
chr9_107768271_107770559	-15.0685	0.218846
chr3_13454433_13457754	-13.5929	-0.0339119
chr20_34216658_34218099	-19.1112	0.161665
chr14_24614700_24617617	-14.0336	0.346824
chr16_88855735_88858698	-14.857	-0.146898
chr11_75524819_75527757	-15.4379	0.187757
chr7_41770700_41773002	-21.036	0.2959
chr15_92403366_92405938	-13.6656	-0.11118
chr1_179262402_179264499	-16.8824	-0.0590503
chr1_150383102_150384999	-16.8259	0.0921213
chr17_60004104_60005908	-16.3301	-0.00182265
chr15_32905400_32908628	-13.6282	-0.00724678
chr22_26878407_26880878	-14.9745	-0.311138
chr6_11231878_11234334	-15.274	0.190504
chr14_65171032_65176598	-11.5918	-0.0463557
chr13_107218913_107221453	-15.7979	0.0527386
chr10_50006881_50010092	-11.7975	-0.014183
chr10_119213370_119215081	-15.4222	-0.139811
chr20_36915358_36917358	-16.4846	0.132214
chr1_120647202_120649002	-15.6332	-0.0636681
chr8_142230366_142232266	-15.2427	-0.59455
chr15_44100666_44102766	-16.2896	-0.0913184
chr1_234910398_234912399	-12.0252	0.000813647
chr7_42916602_42919100	-14.5885	-0.262118
chr5_150587378_150589527	-11.7984	-0.0594334
chr7_102070300_102074497	-10.3363	-0.00934209
chr5_76360683_76363495	-15.8896	-0.0776046
chr1_40504302_40507502	-14.324	0.048484
chr18_61556525_61557825	-17.1371	-0.00383633
chr17_44248208_44249308	-17.1613	0.0408507
chr11_5704744_5707257	-14.1533	0.383394
chr2_26677645_26681129	-15.4622	-0.0963918
chr9_110974272_110976604	-14.996	0.0766539
chr20_8405999_8410058	-10.719	-0.12707
chr9_134390071_134392772	-16.5491	-0.316394
chr12_124873762_124877204	-13.2052	-0.259335
chr17_76123104_76127584	-14.349	-0.00110683
chr5_75697078_75700095	-12.768	0.0628255
chr8_93976156_93979153	-14.9518	0.169139
chr10_75935092_75937792	-13.8372	-0.231955
chr17_73900104_73902404	-15.8297	-0.116018
chr20_1575199_1578099	-11.6405	1.38085
chr5_180686895_180689899	-14.0433	-0.0939513
chr10_73609994_73612781	-14.9174	0.00117718
chr6_34802178_34804478	-15.6542	-0.193759
chr11_74159744_74161557	-16.2416	-0.0909104
chr15_91381800_91384028	-16.6213	-0.0328657
chr10_116502663_116504681	-17.4127	0.0196664
chr11_77704776_77707044	-14.7158	0.0208027
chr11_2922720_2924620	-14.3845	0.0540938
chr19_7984412_7987158	-16.4694	-0.0670233
chr9_75834252_75836259	-10.4325	-0.611628
chr3_11534454_11536454	-16.2487	0.125595
chr12_95155631_95158031	-15.0331	0.418624
chr16_58662298_58665238	-11.4309	-0.119689
chr1_27761098_27764099	-13.0868	-0.0398943
chr4_37758215_37761110	-12.0227	-0.164026
chr10_101941380_101946254	-13.537	0.409502
chr3_49274826_49277770	-16.1455	0.0556852
chr2_122512359_122514559	-15.0448	-0.142946
chr7_157294702_157296994	-11.7987	-0.275817
chr13_37443613_37445113	-16.5391	-0.151403
chr7_7296802_7300202	-13.9059	0.328608
chr13_46082263_46083863	-16.0893	-0.248408
chr2_109647242_109650242	-14.9316	0.238085
chr22_41600807_41602207	-16.9455	-0.220624
chr12_8110731_8114328	-13.3582	0.0943914
chr20_1782699_1786699	-14.2342	-0.00322539
chr7_73623494_73626594	-13.8492	0.171236
chr7_44239710_44241599	-14.3352	-0.233426
chr18_9774276_9776876	-14.8539	-0.220624
chr7_75504902_75508694	-16.6208	0.0925824
chr15_50356066_50359938	-13.7427	0.0568254
chr14_50703417_50705117	-18.3099	-0.159916
chr3_13039733_13042270	-13.5105	0.263937
chr19_41308337_41310337	-14.3784	-0.282223
chr2_27602029_27604759	-13.7719	-0.145785
chr16_53467738_53470673	-13.2474	-0.0770038
chr15_55512238_55516220	-12.3435	-0.0882939
chr12_48201431_48203231	-13.4006	-0.111805
chr8_145157603_145160385	-14.2317	-0.184076
chr17_4064204_4066604	-17.0984	-0.189548
chr10_102015481_102018192	-15.9789	-0.302826
chr3_53924402_53927254	-13.3099	-0.0918758
chr1_203643198_203645698	-14.7205	-0.186202
chr11_64636748_64639376	-14.3422	-0.137118
chr1_249119102_249121902	-14.3038	0.0903435
chr19_59083153_59087635	-12.1525	0.11429
chr16_81641398_81643335	-13.9781	-0.116251
chr19_44710937_44712365	-17.5305	0.0297119
chr2_60665629_60667942	-15.434	-0.00793236
chr15_64678866_64681028	-15.1894	-0.131053
chr14_69043415_69046631	-11.5816	-0.000996652
chr7_55600199_55603410	-9.51885	-0.155343
chr19_39899818_39902883	-11.9387	0.0966981
chr19_4181237_4183565	-13.1086	-0.149338
chr10_75743363_75744863	-16.0871	-0.0180371
chr1_16839498_16842099	-16.0142	-0.291653
chr3_152015433_152017733	-14.3733	-0.0553149
chr20_33195999_33198706	-14.832	-0.165261
chr12_49503004_49505431	-15.3577	0.0120543
chr17_75447604_75451008	-15.5294	-0.124654
chr12_29316893_29318992	-14.1543	0.0730805
chr6_131520378_131522278	-17.3267	-0.259171
chr1_204959899_204963102	-11.8109	-0.232206
chr3_187506233_187509033	-17.4289	0.284851
chr9_4678059_4680910	-13.4116	-0.166022
chr3_57656354_57659326	-14.0625	0.352709
chr1_38855798_38859600	-16.7073	0.110686
chr2_121954142_121956770	-12.876	-0.0304501
chr3_42053270_42056070	-12.691	0.0129284
chr11_128451544_128454044	-16.4076	0.119818
chr11_130015244_130018057	-15.3946	0.125169
chr6_140240212_140241995	-17.6042	0.265759
chr21_34407897_34409998	-15.8874	-0.13049
chr14_92883517_92885236	-16.9787	0.0804057
chr1_41173898_41175998	-15.6537	-0.10706
chr8_130957360_130958756	-17.3458	0.06159
chr3_187491032_187492759	-13.1923	-0.0336213
chr6_6803231_6805202	-15.1037	-0.142204
chr3_183852026_183854333	-15.4629	-0.285747
chr22_31607186_31609779	-12.434	0.438652
chr11_48040915_48044996	-13.5457	-4.81068e-05
chr2_8197801_8199942	-16.3946	0.115442
chr5_96414298_96416389	-15.6471	0.296755
chr6_26401078_26403834	-14.9502	0.198504
chr6_12241512_12242878	-18.6009	0.379732
chr17_28704830_28708304	-15.2376	0.264125
chr19_3164133_3167265	-12.5331	-0.201647
chr1_192876300_192878099	-16.994	0.101195
chr10_101538063_101539994	-17.3609	0.108647
chr18_56338031_56339676	-16.6213	-0.0746957
chr20_360799_363358	-15.0209	0.108266
chr19_11924165_11926065	-17.4681	-0.190682
chr7_102937294_102939102	-15.5802	-0.00403918
chr11_129694686_129699144	-15.0063	0.0335934
chr7_28723300_28726800	-16.1288	0.390718
chr19_13213025_13216712	-14.2661	-0.161435
chr14_101586117_101588852	-16.0556	-0.243151
chr20_5583158_5584758	-16.4248	-0.0628412
chr2_101177942_101180142	-15.4816	-0.0284532
chr22_24036852_24040302	-12.7163	-0.03703
chr2_27650429_27652959	-14.8515	-0.0384026
chr9_71120172_71122372	-15.6385	-0.0406019
chr1_231761701_231764702	-18.9645	0.268238
chr6_1708502_1711078	-15.3425	-0.138498
chr6_136609212_136612334	-12.042	-0.00391349
chr12_110337062_110339031	-15.7188	-0.0854532
chr16_420142_422098	-16.4782	0.103787
chr3_183723333_183725133	-16.5217	-0.0588299
chr19_58329965_58332180	-15.8144	-0.289259
chr1_229202099_229206198	-15.7057	-0.0267115
chr2_10230329_10232229	-15.7139	0.00806198
chr19_2072881_2075865	-11.8639	-0.183885
chr3_15246826_15249333	-14.9594	-0.250026
chr14_24780532_24784917	-12.7443	-0.0977586
chr18_21165100_21167903	-13.1712	-0.065992
chr3_129812230_129815254	-16.5443	0.038147
chr6_32936389_32940789	-14.2716	-1.70643
chr2_43405876_43406986	-11.2905	-0.218887
chr6_337112_339312	-17.983	-0.0321977
chr10_120496382_120499181	-15.6309	-0.105205
chr12_6454128_6456731	-13.5383	0.201956
chr19_56914337_56916337	-19.7293	0.280147
chr19_19028665_19031450	-13.8123	-0.11952
chr7_130609100_130611800	-12.7743	0.0970124
chr11_66199535_66201244	-17.648	-0.0520811
chr19_17218853_17222381	-12.329	-0.184629
chr1_2185798_2188701	-12.1421	-0.147589
chr19_38907337_38910380	-14.5803	0.161839
chr21_39192779_39194298	-16.178	0.191134
chr12_62643831_62646331	-16.3644	0.239751
chr8_12050803_12053103	-17.2838	0.178339
chr15_45001966_45005500	-10.5563	-0.0495313
chr3_150593126_150595333	-18.8076	0.179972
chr7_5937394_5939502	-15.4332	-0.0800572
chr17_58602004_58604604	-12.9736	-0.131106
chr3_172011226_172013654	-13.1012	-0.0803816
chr1_247372698_247375102	-13.9388	-0.0632882
chr9_135281072_135282971	-14.8326	-0.17886
chr7_27736702_27738800	-14.9385	-0.190876
chr7_99102299_99104002	-13.1828	0.0777141
chr1_17955399_17957902	-19.8602	1.18951
chr6_30293385_30297889	-20.3448	0.0227025
chr18_3036376_3038893	-11.5319	-0.166543
chr5_10248782_10251599	-13.7392	-0.135
chr15_90426666_90429128	-18.539	-0.525467
chr5_156709583_156711599	-15.3356	-0.000959392
chr2_70320929_70323859	-12.3985	-0.105243
chr2_69000770_69003559	-13.663	-0.0373627
chr4_144150999_144153110	-16.2191	0.126921
chr15_60770428_60772528	-15.9495	-0.098971
chr12_118744431_118746331	-16.0959	0.140955
chr10_6437571_6443230	-14.1743	0.551158
chr7_87983094_87986200	-14.0579	0.347892
chr16_17387735_17389937	-16.9571	-0.138182
chr6_36659012_36661497	-16.5375	0.0523741
chr17_82201_85106	-18.9279	0.21848
chr20_5633623_5635299	-14.1539	-0.220133
chr3_49043702_49046454	-16.0937	-0.0758804
chr19_1437558_1439737	-16.6331	-0.223114
chr17_15465704_15468008	-15.7032	-0.0131334
chr7_507194_509300	-12.3349	-0.0592652
chr18_44675776_44677831	-15.3167	-0.18984
chr3_17782337_17785354	-15.3614	-0.126994
chr12_8122473_8125831	-11.5335	0.117502
chr15_59591400_59593800	-16.7578	-0.106163
chr12_116773817_116775617	-14.4331	0.0939572
chr4_140373510_140377199	-15.052	0.162511
chr1_9152599_9154799	-14.8294	-0.21309
chr6_27831912_27834812	-15.3784	0.267011
chr4_185816399_185819815	-10.9793	0.168707
chr19_45244358_45246347	-13.0125	0.0370556
chr11_130177144_130179603	-18.9891	0.0537712
chr5_34047699_34049299	-16.9044	0.107452
chr21_40719336_40722505	-14.8268	-0.140479
chr5_102454495_102457299	-13.8725	-0.12522
chr8_77911095_77913803	-14.4624	-0.0182434
chr11_10497776_10499857	-15.7206	-0.129431
chr12_7340904_7342718	-16.5559	-0.0580885
chr15_101596428_101599920	-17.5655	0.25549
chr20_43149199_43151999	-12.112	-0.0548533
chr15_44037820_44040366	-13.4943	0.0788277
chr6_111135104_111138294	-12.7075	-0.134508
chr12_6658006_6661204	-19.446	-0.209778
chr4_122721035_122723510	-13.9721	-0.190229
chr10_72061380_72062794	-16.239	0.279636
chr1_167585198_167588202	-13.6817	-0.0326764
chr8_144626966_144630995	-14.0452	0.325963
chr3_188665759_188667633	-15.6041	0.0527315
chr4_3509198_3511498	-20.7188	0.468314
chr20_2293999_2296558	-15.862	0.0961203
chr19_8558165_8560437	-14.2838	-0.0930047
chr11_102961876_102963944	-16.0077	-0.0754092
chr1_9711397_9715701	-14.0327	-0.0970283
chr6_24657634_24660578	-15.0118	-0.0230144
chr5_102728083_102730378	-16.1599	0.0664992
chr2_27631159_27633359	-16.0587	-0.146202
chr19_6371737_6374337	-15.3974	-0.0333973
chr16_28503638_28507336	-12.3227	-0.114365
chr6_114290778_114293412	-14.9718	-0.185073
chr3_50297330_50299026	-15.3498	-0.322164
chr7_100302502_100304502	-15.5808	-0.00842828
chr19_19482837_19485080	-14.9688	0.00564337
chr14_74219217_74221652	-14.8063	-0.0626806
chr16_11835436_11838598	-12.2898	-0.00737967
chr3_59271626_59273926	-13.118	-0.229196
chr6_106544391_106547212	-14.1657	0.467624
chr12_58134406_58139331	-14.0755	0.181908
chr6_164087652_164089952	-20.6417	-0.0913888
chr21_34913592_34916692	-11.7693	-0.0212722
chr7_73643294_73645902	-15.1958	0.0122873
chr1_183602902_183606001	-13.4858	0.0148915
chr12_96388906_96392704	-14.641	-0.197489
chr2_100386959_100390142	-15.7224	-0.239418
chr11_73037915_73040015	-14.8967	0.122413
chr2_202651559_202653059	-17.2924	-0.116328
chr17_58381004_58383904	-13.0329	-0.136942
chr17_68163908_68166702	-14.5426	0.371848
chr20_55002299_55006106	-14.124	-0.308533
chr11_102447357_102449057	-16.4369	-0.21116
chr1_21163099_21165602	-16.5152	-0.0239541
chr1_228269698_228272502	-15.2745	-0.149962
chr14_65540552_65542417	-15.8474	0.0351325
chr1_160315799_160318199	-12.4973	-0.2648
chr20_48997599_48999899	-15.5739	0.366922
chr8_134531503_134534303	-14.0314	0.427338
[truncated: 14,119 more rows]

## Sheet: 2b_mono_disc
PeakCords	A	M
chr2_61094105_61096536	-14.1107	0.0208269
chr17_58460901_58462901	-15.737	0.0738047
chr1_89663603_89665599	-15.6514	0.446276
chr16_29023742_29026436	-12.8661	0.105946
chr6_84576583_84578645	-15.6923	-0.081782
chr12_220011_222110	-14.9695	-0.045291
chr12_14711499_14712608	-15.5601	-0.0611363
chr2_69808432_69811099	-14.9674	-0.0589018
chr2_197950099_197951936	-14.4571	-0.123296
chr11_122626108_122627716	-16.2485	0.0227662
chr1_41574198_41576201	-15.9076	0.173878
chr4_79571199_79572702	-16.9135	-0.0395593
chr2_97150794_97153294	-15.2248	0.26249
chr17_57449188_57452301	-13.5862	0.294317
chr6_26576280_26578183	-16.3838	0.174121
chr8_11348801_11350927	-15.4077	-0.297245
chr1_110922499_110925001	-13.5032	0.0157373
chr15_91807200_91808700	-16.1925	-0.141641
chr6_134961475_134963237	-16.7465	0.0504369
chr16_56943986_56946209	-14.62	-0.0400619
chr15_91382264_91383717	-15.4379	0.121945
chr19_16777452_16778760	-15.9041	0.0340639
chr6_12232645_12235045	-16.2376	0.116178
chr12_59989406_59992210	-15.3332	0.0473191
chr7_106667099_106669207	-14.9613	0.00877744
chr14_95609534_95611516	-15.3882	0.155797
chr2_182172782_182174836	-13.4928	-0.0826018
chr8_16461201_16462636	-15.9243	0.20883
chr2_119697380_119699080	-16.3299	0.010964
chr12_49581206_49583908	-12.6926	-0.0506244
chr21_32546492_32549265	-16.1255	-0.0599997
chr15_91134900_91136670	-15.2455	0.0283803
chr17_42965001_42966801	-16.6695	-0.0339383
chr2_217349565_217352320	-14.4844	0.0536415
chr15_79280057_79281899	-16.0629	-0.113275
chr1_28305297_28306501	-16.0237	0.230763
chr1_162295798_162298900	-14.4507	0.0930799
chr1_201850698_201853201	-14.7347	0.0691028
chr1_157117201_157119001	-17.0735	-0.0331632
chr6_149802303_149805545	-12.8187	0.0228202
chr5_59542802_59545402	-15.9913	0.0852267
chr16_75138609_75140636	-15.5359	-0.141893
chr1_25058898_25060903	-15.1441	0.0802454
chr1_39661801_39663602	-16.3701	0.0807709
chr7_76073799_76075799	-16.2246	0.186288
chr6_149949183_149951111	-15.694	0.00866153
chr14_73602329_73605042	-12.5863	0.0348511
chr10_90342276_90343632	-16.3858	-0.202219
chr2_145427980_145430799	-13.341	0.0959591
chr1_247266801_247268101	-16.4571	-0.0800169
chr12_7079355_7080957	-15.2273	-0.171106
chr2_152741913_152744252	-13.7612	-0.141602
chr4_128993603_128995610	-16.6594	0.014688
chr3_32798127_32800542	-15.2856	-0.0938629
chr1_24136298_24137198	-16.9114	-0.0694549
chr16_1988286_1989809	-15.8363	-0.0463621
chr19_48612864_48614979	-14.0641	-0.456571
chr22_22164028_22165736	-14.6598	0.180429
chr6_24658045_24660575	-15.9055	0.0858328
chr16_84844297_84845436	-15.552	0.123563
chr17_37131701_37132916	-16.4401	0.192629
chr22_19434289_19436089	-16.0269	-0.052008
chr2_43519932_43522436	-13.4852	0.179309
chr7_100484199_100485999	-15.2504	-0.222249
chr9_117126053_117130401	-12.6207	0.138645
chr16_4474436_4476436	-14.8891	0.02213
chr2_171806205_171808105	-14.5346	0.120312
chr17_60687901_60690401	-14.6622	-0.293338
chr1_28464897_28467303	-12.0509	0.0219784
chr18_20555018_20556618	-15.4644	-0.102466
chr5_173346677_173348895	-15.1008	-0.0180375
chr6_138231483_138232995	-16.3435	-0.0157501
chr1_159615799_159617701	-16.6736	-0.00434915
chr3_10035503_10036763	-16.3661	0.138562
chr12_122066708_122068316	-15.2648	-0.060342
chr2_11335732_11337132	-16.7219	0.0275688
chr19_35730627_35732273	-15.4715	0.107251
chr15_99964700_99966103	-17.2703	-0.10812
chr9_41953954_41955454	-16.4546	-0.20774
chr6_13272011_13275245	-14.4128	-0.289658
chr6_151874011_151876445	-15.0058	-0.274409
chr10_27952295_27953883	-15.5021	0.00104363
chr8_8519060_8520969	-14.917	-0.544457
chr1_234466199_234468603	-16.8883	0.100141
chr1_241752299_241753898	-16.0761	-0.188073
chr10_94043200_94044919	-15.2615	0.424273
chr17_53787401_53789001	-16.6643	0.145957
chr2_175568305_175570280	-15.281	-0.183238
chr1_181030399_181033402	-12.5943	-0.18917
chr11_18298174_18300508	-14.06	-0.0657981
chr9_128002421_128005228	-15.1003	-0.213621
chr19_41828924_41831106	-16.7928	0.11454
chr4_26274198_26278245	-12.7835	-0.189746
chr21_44818073_44820805	-13.7389	-0.261689
chr5_142387919_142389919	-14.0973	0.200827
chr10_91151170_91153619	-16.2231	0.278121
chr4_128801045_128802599	-16.0593	0.111687
chr9_75763403_75764803	-15.5002	0.211427
chr6_30495492_30498975	-19.3211	0.0360625
chr1_110949102_110951103	-15.2239	-0.116949
chr16_56449309_56450709	-16.2825	-0.0970709
chr18_33708600_33710731	-13.6635	-0.081492
chr19_31806744_31809053	-14.1659	0.0396409
chr12_27701941_27703455	-16.192	-0.0291923
chr2_65046165_65048120	-14.5139	0.0283511
chr3_71595397_71598572	-13.8437	-0.0116537
chr11_60602008_60604008	-16.2446	-0.0192797
chr10_81958737_81960937	-14.8849	-0.119994
chr20_33267999_33269699	-15.4455	-0.0780293
chr19_36118653_36120860	-14.806	-0.0686829
chr1_19774899_19776399	-15.6015	-0.0397712
chr1_182162198_182164099	-16.188	0.114907
chr1_70686297_70688699	-13.4879	0.10381
chr14_50052100_50054516	-14.2273	0.0811376
chr11_60008185_60011031	-14.6621	0.066177
chr19_55462938_55465080	-15.9372	0.0602409
chr8_42212301_42214160	-15.9316	0.0763174
chr3_143161672_143164595	-14.2844	-0.0816874
chr4_87993999_87995399	-16.5327	0.042496
chr9_131266653_131267954	-16.0942	0.0423469
chr3_53782083_53784674	-13.425	-0.191185
chr2_68989099_68990299	-15.5253	0.0297342
chr11_65626575_65628798	-15.1273	0.0266465
chr2_174762632_174764080	-16.1465	0.00849717
chr17_61718201_61720301	-14.9405	-0.0205423
chr1_88334598_88336599	-14.7599	0.0241372
chr1_36265098_36267402	-14.8255	0.0988261
chr2_38047280_38051105	-13.8677	0.017904
chr3_141129959_141131844	-15.3906	-0.0118199
chr1_212715199_212717602	-14.0638	-0.12986
chr1_192920701_192922198	-15.2766	-0.0258615
chr2_163116805_163119207	-15.8012	0.203912
chr15_31514757_31517500	-14.1344	-0.0451323
chr3_113472895_113474231	-15.6234	-0.204942
chr1_237032998_237034998	-16.3234	0.205965
chr12_915608_917457	-16.4761	0.0815259
chr19_4368760_4369964	-17.1151	0.0615994
chr17_7474901_7477601	-13.5783	0.0122122
chr5_142600995_142603195	-14.6137	-0.1215
chr22_42173381_42174628	-16.4052	-0.141015
chr8_104066759_104068769	-16.3964	0.201244
chr8_145035760_145038369	-15.4315	0.105189
chr9_110609572_110612654	-14.035	0.22294
chr13_50714372_50717000	-13.6148	-0.0920933
chr10_35483567_35486167	-13.2618	0.239491
chr6_14719868_14722675	-13.2214	-0.0636425
chr11_71791231_71794067	-14.6381	-0.0344399
chr9_134581654_134584900	-15.5096	-0.120982
chr11_122932308_122934945	-12.3051	-0.0422293
chr3_195918040_195920827	-12.7225	-0.394355
chr14_75151017_75152517	-15.8922	-0.0828388
chr10_29876635_29879737	-14.7023	0.0666789
chr1_28584599_28586602	-14.5376	-0.0791323
chr9_95882054_95884069	-14.5931	-0.183669
chr17_45147601_45149301	-16.8418	-0.0249434
chr1_150157898_150160201	-15.445	0.113268
chr20_58690799_58693075	-15.3675	-0.117361
chr6_18410937_18414045	-10.5633	-0.125135
chr1_202920798_202923299	-14.6023	-0.0991159
chr17_80163601_80165101	-16.2594	-0.00525676
chr6_106959575_106962141	-14.4136	0.0617476
chr5_172191489_172194002	-13.5241	-0.0150734
chr12_107167499_107169099	-16.4017	0.0383276
chr16_3354736_3356536	-15.8581	-0.0634475
chr1_157372502_157374503	-15.4037	0.0166854
chr3_81540527_81542197	-16.4118	0.0876603
chr1_45272198_45276202	-11.2923	0.00209316
chr17_76280001_76282666	-14.4106	0.328014
chr17_34523166_34525701	-10.7663	0.675872
chr8_54982969_54984362	-17.0048	0.0735839
chr10_112618419_112620789	-13.1476	0.0248078
chr14_75642086_75644323	-13.3518	-0.0298078
chr14_93050604_93053316	-13.9951	0.0182775
chr6_105936437_105938246	-14.9024	-0.0475775
chr19_42624682_42627553	-12.0382	-0.213152
chr3_194392072_194394374	-14.3647	0.0329255
chr9_2228463_2229956	-17.4623	0.0540973
chr8_48418931_48422801	-13.6035	0.149485
chr12_120875461_120876806	-15.9536	-0.0187854
chr8_48435460_48440136	-12.2992	-0.122473
chr3_69369327_69371472	-15.3691	0.145311
chr9_4678121_4680621	-14.1557	-0.010074
chr17_57923101_57924116	-15.0548	0.14977
chr18_30725118_30727700	-14.7116	-0.143659
chr6_34638591_34641045	-14.2198	0.105162
chr1_183247601_183250501	-14.9738	0.0428926
chr6_56457975_56459521	-16.3018	0.0997946
chr18_71917947_71920100	-15.9968	-0.0282238
chr15_90879400_90881400	-15.9744	-0.10756
chr14_69416434_69418716	-15.0828	0.220835
chr12_94165711_94168006	-14.0318	0.201303
chr16_31105486_31107136	-16.8906	0.0454236
chr1_150039001_150040301	-16.7637	0.0614891
chr19_36404201_36407060	-14.767	0.0508337
chr3_37215723_37218942	-15.5943	0.200455
chr11_76568368_76570616	-14.5136	0.0931397
chr21_44994192_44995905	-15.5834	0.0867864
chr14_68992786_68994729	-15.384	-0.206129
chr13_32379200_32382798	-14.4818	0.0053037
chr7_90955099_90957500	-14.687	-0.0135395
chr2_237779283_237781683	-15.5307	0.201503
chr22_39805731_39807004	-15.5786	-0.0591949
chr5_55965077_55969989	-11.3085	-0.188813
chr2_26099794_26102136	-14.0077	0.0922338
chr19_17132073_17134064	-15.5693	-0.104593
chr4_40574498_40577045	-12.0287	-0.169531
chr10_64914719_64916337	-15.6611	0.0340341
chr9_127950821_127953028	-15.2102	0.0128688
chr8_125273362_125275969	-15.4773	0.103758
chr18_54235325_54237948	-14.9529	-0.096693
chr11_66246831_66248398	-15.5458	-0.0657245
chr6_6706611_6708283	-15.9477	0.047727
chr6_42857675_42859075	-15.7616	0.0240561
chr8_130899656_130901915	-15.1503	-0.104515
chr2_206586965_206588580	-16.3206	-0.0318994
chr2_120989294_120990982	-16.7411	0.341207
chr3_81809327_81811927	-13.9197	-0.0211574
chr12_104192608_104194255	-17.1967	0.0607517
chr9_82482628_82485139	-14.0019	-0.145637
chr5_148928784_148931889	-12.7563	0.164219
chr13_77912490_77913932	-15.5731	-0.0465907
chr1_6811500_6814401	-15.5751	0.0863618
chr10_75502819_75505047	-14.3606	-0.0557665
chr1_201797598_201799608	-15.571	0.0473149
chr3_81872903_81874172	-16.7117	-0.156037
chr10_73655232_73656747	-15.7227	-0.18758
chr10_30817347_30819837	-14.4999	0.0236908
chr4_86592802_86594203	-16.7925	0.033573
chr17_41158063_41160163	-15.4175	0.0527126
chr6_24742668_24745945	-13.9463	0.191662
chr19_46365064_46367079	-13.5165	0.0331761
chr19_55842831_55844144	-15.807	0.136124
chr11_117706332_117707797	-15.8889	-0.1816
chr6_108885876_108888512	-13.3173	-0.00614406
chr2_89507299_89508699	-16.8267	0.230454
chr1_155106998_155109503	-12.4533	-0.0565689
chr15_86176300_86177617	-16.0678	0.100648
chr17_9920454_9925101	-10.753	-0.0392787
chr20_39619099_39621400	-15.6352	0.0480848
chr8_11743227_11746762	-13.4521	0.190022
chr6_41238711_41241337	-13.2284	-0.0921674
chr19_6480927_6482460	-15.514	-0.186215
chr19_565738_568335	-8.86172	-0.0566333
chr16_71927942_71930636	-14.4123	0.0299077
chr17_40829163_40831301	-16.2987	-0.0621341
chr1_45284197_45286603	-13.8283	0.141764
chr3_141408127_141410572	-14.9717	-0.0345633
chr3_47015527_47018464	-15.4476	0.0994515
chr2_242558683_242560910	-19.4647	0.497376
chr5_40355695_40357095	-16.7866	0.162344
chr11_2846139_2848816	-12.7605	0.0109567
chr13_20748604_20750104	-16.4584	0.186716
chr12_89829683_89831508	-16.2813	-0.0484284
chr11_102628131_102629831	-16.9113	0.208779
chr6_6377011_6379718	-15.091	0.422251
chr10_114148031_114150637	-13.8433	0.103268
chr3_140489109_140490809	-15.935	-0.074629
chr9_26891521_26893656	-15.0117	0.0112706
chr2_96067965_96069365	-15.7086	-0.126217
chr1_9789599_9791608	-15.6551	-0.195278
chr2_178618105_178620005	-14.6697	0.0453809
chr18_29628100_29630831	-14.1269	0.00438211
chr14_77185887_77188535	-14.9034	0.0397027
chr1_180365397_180367703	-13.0572	0.0563359
chr1_120934897_120936697	-15.8608	0.375367
chr5_43064495_43067718	-12.7899	0.11763
chr13_43618300_43620320	-14.2962	0.177679
chr4_76597199_76599803	-14.6337	-0.0739816
chr1_28640101_28642708	-15.2246	-0.144532
chr3_99791572_99793472	-16.835	-0.00615774
chr10_43888737_43890537	-15.142	-0.00278013
chr3_177040197_177042027	-16.551	-0.135831
chr20_23633900_23637499	-14.344	-0.128565
chr2_37994465_37996580	-14.4534	-0.0335432
chr15_92489764_92491664	-13.7837	-0.215831
chr8_32553864_32555456	-14.8592	0.440156
chr10_4076832_4077937	-17.0174	0.324071
chr5_111855486_111856986	-17.3599	0.00360567
chr16_11591009_11592237	-17.0527	0.208477
chr14_100530842_100533525	-14.3042	0.0853581
chr15_25655368_25657200	-15.173	-0.214666
chr17_63042866_63045701	-13.4053	0.0190062
chr4_36268698_36270003	-16.5949	0.0810848
chr4_166215198_166217103	-15.4485	-0.0491202
chr3_55653836_55655272	-16.5247	-0.26146
chr6_5979437_5981237	-15.8734	0.386959
chr21_42348092_42349803	-15.9345	-0.528847
chr7_38295699_38298103	-13.6225	-0.0571199
chr1_205279598_205284000	-12.6647	-0.178857
chr4_185537699_185539402	-15.3136	-0.0230987
chr19_12661260_12663480	-15.8336	0.0038907
chr2_107161980_107163905	-15.6302	-0.209332
chr5_180247177_180249713	-13.8601	-0.220457
chr13_31316899_31318906	-15.6156	-0.0369718
chr1_17966099_17967699	-15.0832	-0.0253874
chr3_52753872_52756503	-15.154	0.0605304
chr5_14606486_14608702	-15.3266	-0.0232274
chr3_156542974_156545142	-14.949	-0.155065
chr12_129290899_129292807	-14.6463	0.140629
chr2_68961005_68963236	-14.3623	0.0762328
chr10_27388496_27390047	-17.2435	0.148894
chr7_99749100_99750999	-16.1591	0.0616632
chr12_109060408_109062311	-12.5945	0.153392
chr16_66734336_66735738	-16.6682	0.207505
chr3_177062209_177064372	-16.3272	0.0124881
chr13_33020447_33022004	-15.5708	0.0414439
chr19_14724131_14728344	-13.9315	-0.231522
chr6_113962645_113964191	-15.9035	-0.213926
chr16_71597709_71600109	-13.7751	-0.477479
chr8_142174160_142175936	-15.7731	-0.154065
chr6_127525180_127526783	-15.5949	0.109287
chr4_2838298_2840398	-16.6962	0.00982416
chr14_102000900_102002916	-16.0136	-0.121153
chr19_8385431_8387044	-15.8799	-0.168591
chr8_11659269_11661262	-15.1816	0.109341
chr15_73578600_73581000	-15.2394	-0.0656406
chr15_96601026_96602926	-13.6655	-0.0469508
chr17_56365001_56367401	-15.0823	0.060756
chr19_49981352_49982731	-15.0446	-0.0859404
chr3_131678344_131680240	-16.2148	0.00909532
chr9_26953448_26957056	-14.1111	0.0261415
chr8_90898864_90902301	-13.0144	-0.0837167
chr9_35531348_35533956	-15.4384	-0.160683
chr17_72618288_72621101	-15.4952	0.0979308
chr2_70337405_70339405	-14.9035	0.0492108
chr6_28103737_28106091	-12.9532	-0.166831
chr2_135541041_135542180	-17.3074	0.12009
chr13_48728850_48730530	-14.6997	-0.0613912
chr10_73136932_73139719	-15.932	0.0713793
chr19_42380096_42382353	-15.3382	-0.0908777
chr1_168147502_168149403	-15.0501	-0.0205193
chr21_40152292_40153792	-16.1016	0.437242
chr1_40887898_40889798	-14.9401	-0.0924062
chr11_10305885_10308198	-13.7608	-0.0561474
chr14_102835616_102838200	-13.9381	-0.3319
chr1_185342697_185347108	-12.5666	0.0226777
chr15_67467364_67469417	-15.6139	-0.206372
chr15_55573503_55576349	-14.3106	-0.00593501
chr13_109019872_109022372	-12.457	-0.125044
chr19_6967943_6971553	-12.8853	-0.055381
chr8_19057769_19059401	-17.1133	0.106342
chr14_93130616_93133125	-14.4214	-0.0543179
chr22_47186092_47188362	-14.9849	-0.0397746
chr3_32425927_32427727	-16.7541	0.0157854
chr1_40298398_40300503	-15.0504	-0.0686601
chr7_114784799_114786500	-17.2371	0.014835
chr8_144650462_144651421	-17.2893	0.0395235
chr6_152621937_152624075	-15.1397	0.0665578
chr16_11733083_11735736	-14.3815	-0.183634
chr18_76916325_76917925	-15.8276	0.343007
chr16_17415009_17416937	-14.6152	0.0708398
chr7_99976498_99978907	-13.9194	-0.0500167
chr12_105075308_105077516	-13.9921	0.0438223
chr19_3169001_3170244	-15.5671	0.170857
chr2_234073005_234075905	-14.4635	-0.0251381
chr1_158132301_158133701	-16.5909	0.0678721
chr1_185260799_185262803	-16.4942	0.0380128
chr12_120668361_120671608	-13.4454	0.0306581
chr4_169929999_169932109	-15.4308	0.0136071
chr2_64341705_64344132	-15.7903	0.122093
chr6_51129584_51131036	-16.0001	-0.128935
chr20_62611999_62613099	-17.8859	-0.0272506
chr3_138560795_138561942	-16.9987	-0.0434042
chr11_66374831_66376531	-16.5862	-0.109139
chr17_62492166_62494513	-14.4502	-0.0665747
chr1_87616898_87618501	-16.6826	-0.141054
chr14_55093689_55095711	-14.429	0.451467
chr6_30673530_30676084	-19.4803	0.118211
chr15_52137210_52139700	-14.4981	0.0966163
chr21_35391914_35393831	-15.5006	-0.0121476
chr16_28857286_28858536	-17.1788	-0.0358406
chr7_37290099_37291400	-16.5074	0.163898
chr2_28937880_28941080	-11.7561	0.0451645
chr7_115049999_115052199	-14.0691	0.164707
chr8_92051116_92053801	-15.244	0.0401023
chr20_3880772_3884400	-14.136	0.0772628
chr9_79209728_79212211	-15.4503	0.19272
chr4_6807598_6810735	-12.5355	0.0352186
chr17_15733916_15735701	-16.0081	-0.017893
chr17_33389601_33392325	-12.8967	-0.183662
chr2_148393280_148395580	-14.7522	-0.0888611
chr2_10548064_10551852	-14.7394	-0.0245865
chr4_77961198_77963198	-15.1208	0.00484729
chr14_91262237_91263737	-16.7882	-0.00227755
chr5_130839910_130841495	-15.7201	-0.108165
chr19_19779196_19780643	-15.6231	0.0338363
chr4_1702802_1704202	-16.5709	-0.0684967
chr12_122311699_122313055	-16.2957	-0.0443955
chr8_129185660_129187269	-16.7095	0.065087
chr6_133077911_133080483	-15.8481	0.133964
chr12_124874511_124876908	-14.5529	-0.0733507
chr12_93453608_93455106	-16.6136	0.052781
chr8_66934410_66935901	-17.2449	0.224266
chr16_46897998_46899398	-15.8691	0.171895
chr3_119288074_119290740	-12.745	-0.0773538
chr16_75680886_75683609	-14.4681	0.0628624
chr13_41534472_41536745	-13.8153	0.00965541
chr11_36412034_36413898	-15.9775	0.290985
chr4_12124145_12126303	-14.8964	-0.00518484
chr12_54804806_54808541	-12.5935	-0.0795148
chr12_89554108_89557555	-11.392	-0.0259688
chr13_100153687_100154404	-15.7507	0.0158526
chr14_96892948_96894337	-16.8599	0.334061
chr1_223310498_223311701	-16.7476	-0.0274474
chr2_65291132_65293736	-14.4538	0.304836
chr11_73135185_73137185	-15.4202	0.0256627
chr10_70511643_70513267	-12.529	-0.428372
chr3_16882726_16885451	-12.2006	-0.0594901
chr17_37354616_37357401	-13.8532	0.0552951
chr1_25558097_25560503	-13.9632	0.0898317
chr20_52491261_52493000	-16.1226	-0.222584
chr8_81933459_81935110	-15.5792	0.198218
chr12_57521106_57524313	-15.7411	0.0650874
chr22_41361104_41363695	-15.1352	0.328778
chr3_23112374_23114574	-15.3997	0.0872578
chr1_2176998_2179003	-15.3204	-0.0797151
chr20_39409699_39411601	-16.5976	0.0992944
chr11_11862556_11865145	-13.7533	0.0835962
chr3_183097803_183100740	-15.0485	-0.0288316
chr11_64107085_64108698	-16.1687	-0.0748689
chr7_99817299_99819701	-14.5693	-0.247567
chr1_169278099_169279601	-15.2787	0.176663
chr10_60142870_60145796	-11.4932	0.133958
chr2_191183748_191185605	-16.0868	-0.0187084
chr11_116876472_116877998	-14.3557	-0.0184572
chr10_98404322_98407019	-14.144	-0.0591112
chr17_17139663_17141701	-15.664	-0.0447986
chr2_118879565_118881305	-15.844	-0.109745
chr3_40340440_40342627	-14.5272	-0.154768
chr19_39141444_39144064	-15.5554	0.136495
chr19_49227853_49230080	-15.4952	-0.0113402
chr8_28257860_28260321	-15.6186	-0.0299064
chr2_137935605_137937632	-16.0482	-0.197324
chr3_160752072_160754572	-15.2237	0.063104
chr16_48411986_48413516	-16.3069	0.0791869
chr19_55017924_55019324	-15.0327	-0.287078
chr7_72406903_72408999	-15.4768	-0.131184
chr3_50487409_50488803	-15.9852	0.0412362
chr7_4813799_4816602	-13.9064	0.0679779
chr5_17254595_17257477	-13.5848	-0.0275175
chr2_241563820_241566705	-13.7916	-0.163791
chr14_58747016_58749766	-12.3714	0.0273148
chr1_108328103_108329602	-15.8836	0.104211
chr3_45606727_45609895	-13.2351	-0.256903
chr1_12254599_12257301	-14.975	-0.0100855
chr12_124117455_124119166	-15.5579	-0.0604162
chr11_18267445_18268867	-15.3364	0.111096
chr21_34576438_34579833	-14.1955	0.138741
chr7_77198296_77201700	-13.0502	-0.0950871
chr14_34905266_34907317	-15.6885	-0.221378
chr2_29092465_29094165	-15.2572	-0.0727478
chr21_35882967_35886313	-12.5285	0.0340188
chr6_36973286_36976895	-12.8954	0.078934
chr15_81578217_81580017	-16.0494	-0.0240118
chr19_15574244_15575580	-16.3167	-0.0168708
chr16_70462769_70466437	-11.8837	-0.101226
chr16_74639786_74641736	-16.193	0.0566447
chr1_1616999_1618903	-15.1109	-0.0466794
chr9_134231230_134233872	-17.2484	0.185557
chr5_148423410_148425510	-15.6172	0.0716669
chr15_90323717_90326000	-15.1449	0.041331
chr1_234507998_234510403	-13.9391	-0.0689408
chr4_90992602_90993998	-16.39	-0.109397
chr14_21267547_21269334	-15.5402	0.252685
chr20_48913099_48914920	-17.518	-0.00701763
chr1_14056501_14058699	-14.8271	-0.0525135
chr2_71558180_71560280	-15.784	0.0590697
chr16_11690436_11693578	-14.5744	0.0537049
chr1_16291601_16293803	-14.7043	0.0412182
chr6_133033811_133036441	-13.6688	0.0126339
chr14_24562534_24564987	-16.0905	0.132474
chr17_76770501_76773001	-11.8852	-0.0676272
chr1_46838798_46840701	-14.0092	-0.182332
chr4_56719399_56720902	-17.3506	-0.0944151
chr3_5180227_5182999	-13.1537	-0.214389
chr9_111884448_111886403	-16.1532	0.283073
chr6_147196961_147200636	-12.287	-0.219178
chr4_47174798_47177398	-15.3604	-0.0400355
chr10_77809037_77810696	-14.3917	0.378142
chr9_100880433_100883648	-13.3992	0.174355
chr6_2862575_2864311	-15.3227	0.0587458
chr2_216369352_216371005	-17.8871	-0.0712299
chr6_146284737_146286197	-16.478	-0.0433323
chr6_130244211_130245780	-16.1008	-0.170497
chr19_36704860_36707053	-14.6458	-0.111978
chr11_82782498_82784408	-14.9099	-0.206755
chr12_106750999_106752706	-16.3323	0.0438179
chr16_11902936_11905112	-15.2739	0.311259
chr1_110553702_110555399	-14.9536	0.0010134
chr16_85648942_85651309	-14.7331	-0.0649093
chr18_43406600_43409331	-14.3554	-0.0791991
chr14_93497787_93500116	-15.4558	-0.135892
chr17_72523501_72529525	-13.1425	-0.213126
chr13_101044304_101046504	-16.869	0.157046
chr5_171416589_171418195	-15.9785	-0.00233191
chr1_11790101_11791508	-15.8449	0.0510163
chr17_25543363_25545616	-14.1027	-0.29955
chr17_25739901_25741801	-16.1027	0.0556351
chr17_41444801_41447663	-13.1649	0.0845097
chr1_108617198_108618703	-16.1134	-0.127716
chr20_35632766_35635699	-12.9697	0.0530079
chr9_117768410_117771200	-16.6928	0.152651
chr11_12179837_12182708	-14.6406	0.205379
chr7_17978499_17980907	-14.5117	-0.00573605
chr10_120290258_120291658	-16.0535	-0.301681
chr9_95874048_95877700	-13.1066	-0.340081
chr5_14341377_14343482	-14.9317	-0.152674
chr19_40948644_40951260	-14.6647	0.103542
chr16_27384937_27386942	-15.0249	0.10145
chr2_2707680_2709332	-15.6478	-0.0764308
chr22_24541262_24543592	-12.9753	-0.170896
chr12_132362457_132364308	-16.1019	0.0641371
chr2_216612080_216615199	-13.3836	-0.254065
chr11_6501798_6504208	-14.4242	-0.094836
chr7_112084399_112086402	-13.6604	0.463979
chr6_30736175_30739191	-21.6111	-0.00808247
chr16_55786322_55788536	-13.7046	-0.25838
chr7_5613799_5615400	-16.6844	-0.195006
chr6_41994037_41997211	-14.5655	-0.030524
chr5_95949593_95950924	-16.7318	0.0987018
chr12_76981066_76984111	-14.6178	-0.106486
chr7_101439499_101441500	-16.4414	-0.131672
chr9_141103439_141106461	-12.9059	0.0536947
chr2_220362480_220364080	-16.0764	0.0916497
chr5_78885490_78887310	-15.9514	0.0243451
chr17_9965916_9968413	-13.0379	-0.11849
chr1_158260202_158261202	-15.5404	-0.0096481
chr16_67753086_67754336	-16.7424	0.102853
chr12_113330461_113332008	-16.1853	-0.0701634
chr18_9803525_9805418	-15.473	0.00697569
chr5_175815177_175817295	-14.4172	-0.00348386
chr7_73265198_73266600	-17.1128	0.0373358
chr5_75859895_75861726	-17.1517	0.410861
chr1_109703699_109706602	-15.9521	0.101093
chr11_62432098_62433597	-17.1796	0.0732288
chr20_19715799_19718820	-15.9271	0.161931
chr20_46117299_46119799	-14.174	-0.115761
chr17_7023125_7026201	-10.3644	-0.0739181
chr2_95872641_95873641	-17.6826	-0.0204731
chr2_203529505_203532480	-14.5507	0.0838896
chr7_61079199_61081199	-16.6467	-0.0115064
chr18_74285198_74286722	-16.7122	0.148944
chr2_233183207_233184607	-15.1287	-0.083212
chr3_53276283_53278595	-13.0661	-0.309567
chr1_45186599_45188701	-14.4512	-0.0159606
chr1_151371101_151373103	-15.0989	0.01095
chr19_36234953_36237280	-12.7469	0.128311
chr19_50991060_50992753	-17.1626	0.0562696
chr15_51920400_51923027	-11.3117	-0.0243864
chr3_11611727_11613527	-16.3571	0.00881168
chr17_29394501_29396101	-17.0398	0.134056
chr13_34491891_34493372	-16.489	0.0392243
chr2_109203265_109206094	-13.0459	-0.16975
chr2_128168180_128170905	-14.0272	0.077173
chr2_175497380_175500432	-14.0949	-0.0589768
chr12_9054916_9056355	-16.523	-0.0510338
chr9_4941639_4943163	-16.3213	0.0188662
chr18_2447400_2450025	-15.0686	-0.162887
chr8_145001879_145003669	-15.412	-0.0531261
chr20_34077899_34079375	-16.3431	-0.157308
chr5_145385802_145387202	-16.9113	0.0819449
chr21_39654029_39656205	-13.9744	0.227107
chr5_40648324_40650302	-16.0667	-0.174779
chr22_21877120_21879020	-15.3933	-0.0819785
chr1_185408101_185410101	-15.3118	0.564346
chr3_171683981_171686379	-13.6597	-0.0254648
chr1_230706198_230709802	-15.0682	-0.225081
chr11_121761385_121762508	-16.5734	-0.159127
chr10_45443291_45445137	-15.9393	0.0523122
chr3_131104057_131107127	-15.2048	0.154474
chr7_151112499_151114199	-17.3564	0.072817
chr9_92002454_92004239	-15.3856	0.0374831
chr5_141431510_141434110	-16.3587	0.145118
chr2_113596780_113600205	-11.1938	-0.253998
chr6_114071276_114072337	-16.386	-0.135086
chr12_33681941_33683961	-15.5882	-0.214877
chr11_58919098_58920799	-15.4709	0.211882
chr10_134364137_134365937	-16.4243	-0.200565
chr7_158609999_158612800	-11.5832	0.0583596
chr1_143764900_143766798	-14.9665	0.0595333
chr5_36723577_36725795	-14.806	-0.112602
chr8_81940901_81942327	-16.6651	0.0510492
chr11_613016_617172	-13.8332	0.205391
chr1_9703399_9706398	-14.6386	0.189394
chr15_45027064_45029299	-14.8145	0.251402
chr10_90843747_90846935	-15.1597	0.518321
chr3_73045127_73047572	-13.9821	-0.0569348
chr2_114723405_114725432	-15.7169	0.113362
chr10_31838212_31839619	-15.5262	-0.260147
chr14_35590014_35592534	-13.2566	0.0498551
chr17_81146700_81149688	-16.9874	0.522186
chr1_212718997_212720203	-15.6903	-0.0774888
chr2_220468305_220469605	-18.4552	0.0550378
chr12_109341408_109343208	-16.9416	0.041178
chr13_26420790_26423190	-15.2309	0.288059
chr2_161507080_161509680	-15.3846	-0.0100355
chr6_32162937_32165591	-18.355	-0.0823857
chr7_75490298_75492100	-15.8499	0.0546176
chr1_150582998_150587108	-9.62059	-0.0730258
chr12_125160261_125161606	-17.5728	0.190476
chr2_86243294_86245836	-14.6573	-0.0977187
chr3_187455774_187456909	-15.9021	0.122852
chr5_35211286_35213486	-16.0078	-0.166559
chr6_134756737_134759709	-13.6884	0.19877
chr8_97821301_97823460	-14.3661	0.0600981
chr9_100817900_100820354	-13.9767	0.140379
chr8_27225859_27227360	-14.0274	-0.160769
chr1_151633299_151635799	-14.8466	0.0216972
chr11_47527989_47530999	-13.5993	-0.0208111
chr2_69389205_69391341	-17.5463	0.070478
chr20_5053299_5055200	-14.6071	-0.0884081
chr9_123545310_123547542	-13.6729	-0.097592
chr10_125795290_125798637	-14.4059	-0.0697986
chr1_172902601_172904108	-17.2297	0.0823908
chr17_39494601_39497001	-15.1522	-0.0513612
chr14_74415835_74418137	-14.2431	-0.0825459
chr11_35207208_35209408	-15.1755	0.0505165
chr3_188101974_188103395	-14.0222	-0.204947
chr4_15612398_15613998	-15.3934	0.0113063
chr13_48668490_48669654	-16.8488	0.0415404
chr20_4782899_4784899	-16.0672	0.0336559
chr5_134721086_134723802	-14.6327	0.153253
chr15_67438600_67440899	-15.0862	-0.0376297
chr7_143110299_143112201	-14.9033	-0.197298
chr6_43142011_43143711	-14.7974	0.111256
chr2_161932980_161935636	-13.2582	-0.14032
chr3_40565797_40567127	-15.5845	-0.209535
chr19_59029931_59032180	-15.1114	0.0409261
chr12_47053899_47055616	-15.9912	0.124364
chr5_90764510_90766410	-17.2598	0.568787
chr4_123667045_123668898	-16.7043	0.653897
chr19_21541053_21543060	-14.6107	-0.127948
chr2_70519380_70521932	-13.146	0.065179
chr5_173198710_173200310	-16.1806	-0.215648
chr12_11910847_11913016	-14.3819	-0.0976249
chr1_241681902_241683603	-16.7055	0.113529
chr11_122726172_122728731	-14.8288	0.0260144
chr19_53898131_53899253	-16.7518	-0.087657
chr3_36948627_36951003	-14.3395	0.229268
chr2_113340925_113343405	-13.971	0.109377
chr19_17669853_17672583	-14.3917	0.00772787
chr9_19118439_19119956	-16.0256	0.0607065
chr2_197663707_197664932	-16.8407	-0.0530101
chr20_25218099_25219520	-17.5037	0.358662
chr19_58897331_58899531	-14.0501	0.0857103
chr6_3138775_3140721	-16.69	0.161096
chr10_4374470_4377037	-14.4271	0.148594
chr12_95610199_95612306	-15.2881	-0.0886137
chr1_19406299_19408808	-15.3514	-0.0387402
chr12_115205355_115208108	-10.2177	-0.157767
chr17_72684201_72687816	-12.5771	-0.160629
chr3_195905844_195908003	-16.501	0.0357037
chr4_23334402_23336703	-16.4913	0.0391609
chr6_84568837_84571445	-15.3582	-0.0553323
chr6_31514775_31517049	-19.1931	0.111085
chr9_92274639_92276239	-16.7214	-0.101894
chr11_10323845_10326816	-14.8625	0.153224
chr17_43237363_43239601	-14.3009	0.0317932
chr2_231279880_231282313	-14.491	0.0459101
chr2_26224380_26226980	-13.7936	-0.0419545
chr9_135098328_135100242	-15.3459	-0.00653585
chr8_109131401_109133369	-15.8796	0.205523
chr4_36314505_36316103	-13.376	-0.226044
chr19_41701564_41702864	-15.2822	-0.355922
chr3_5237859_5241974	-13.2819	0.156323
chr9_132662428_132664339	-15.4567	-0.0149529
chr17_76609001_76610501	-17.8809	0.09212
chr12_82408_84361	-15.4556	-0.316647
chr15_64403703_64406200	-15.5076	0.25483
chr8_24206262_24208601	-14.9814	0.0788491
chr10_114205732_114207790	-14.8493	-0.0404529
chr1_81390001_81392203	-9.9056	-1.06744
chr1_200988298_200989902	-16.7339	-0.0752832
chr6_4687475_4689923	-15.2483	-0.165366
chr20_32836566_32837699	-16.6305	0.11775
chr10_15000937_15003243	-14.3001	0.0330807
chr7_17336907_17339999	-15.0941	-0.116915
chr1_225653898_225656401	-14.0571	-0.0496526
chr3_52028972_52030644	-16.7672	0.105623
chr2_70350605_70353413	-11.9078	-0.0859186
chr20_4746399_4748766	-15.2556	-0.157347
chr22_50819187_50821192	-15.1448	0.0629152
chr11_64901008_64903445	-14.017	-0.150311
chr4_190551798_190554102	-16.3575	0.0752282
chr4_173706598_173709010	-15.4075	0.171131
chr3_190303272_190305844	-15.9155	0.0749266
chr8_131352258_131355001	-13.6562	0.0794113
chr7_20514800_20516899	-16.0835	-0.14418
chr19_51637831_51643106	-12.2892	0.130114
chr3_143304197_143306103	-17.0634	-0.046976
chr19_10482879_10485453	-14.6371	0.0550934
chr6_137672311_137673983	-15.7786	0.0178323
chr5_179185193_179188090	-15.5716	0.0194254
chr2_96906583_96909032	-12.9661	-0.188258
chr5_172385286_172387086	-15.3397	0.0165143
chr13_27833090_27835572	-14.281	-0.0488521
chr10_89823670_89827790	-13.1832	0.218916
chr12_18298399_18300008	-15.1244	-0.103812
chr2_55508710_55510212	-16.3483	0.160849
chr19_44122580_44124538	-15.7913	-0.000389236
chr2_27544713_27546932	-15.5741	-0.0707031
chr6_43020836_43022075	-16.5152	-0.0721113
chr12_63137708_63139908	-15.8493	0.124534
chr11_4628574_4630085	-16.1958	0.0390932
chr16_4564436_4567237	-14.0078	-0.118721
chr7_133372899_133375300	-15.0459	0.0120739
chr13_101142690_101146498	-16.285	-0.201207
chr4_692403_694335	-16.0044	0.0630936
chr7_75986901_75989499	-13.6193	-0.099148
chr1_236015203_236016601	-15.9685	-0.0655902
chr15_77294100_77297164	-13.7751	0.0461697
chr7_101764400_101766300	-15.3842	0.10873
chr8_145024543_145027553	-10.5986	-0.0478802
chr4_9153604_9155809	-14.6272	-0.144162
chr16_67588936_67590392	-16.1228	0.238202
chr6_137709283_137711261	-15.6025	-0.0763073
chr2_44347032_44348932	-15.6267	0.163585
chr5_55198277_55200482	-15.0185	-0.35467
chr15_101099303_101101629	-15.6445	-0.107893
chr3_15139272_15141103	-15.4987	-0.0235027
chr14_102606018_102607147	-16.842	-0.147483
chr19_52510953_52512453	-15.4753	-0.0801276
chr12_49411516_49414408	-12.724	-0.103797
chr14_68428234_68430316	-15.1326	0.118957
chr11_6149008_6152233	-14.7362	-0.0946254
chr19_14095960_14099153	-11.9778	-0.117001
chr14_72048916_72051035	-16.0664	-0.0875818
chr17_32572801_32576801	-14.6677	-0.15034
chr3_46058840_46060340	-15.8183	-0.113591
chr1_245216697_245218797	-15.3975	0.225909
chr5_68901210_68903402	-15.2648	0.123316
chr8_124172821_124174162	-16.285	-0.137021
chr8_92081069_92083301	-14.4553	-0.0201606
chr14_68140429_68142447	-15.4987	-0.0698953
chr17_72540966_72543301	-14.1671	-0.129857
chr17_72732601_72734516	-16.5119	-0.200636
chr5_35229786_35231087	-17.1452	-0.238228
chr16_58162398_58164136	-15.4579	-0.0529516
chr10_126211347_126212976	-15.8596	0.195911
chr22_42465504_42467892	-14.9565	0.058854
chr12_54721511_54723111	-15.499	-0.101803
chr18_32826418_32828818	-15.0775	-0.18001
chr19_9784653_9786653	-14.9429	0.0104128
chr19_41260253_41261553	-15.3349	0.112584
chr7_35610499_35612300	-16.0213	0.145032
chr14_100816286_100817986	-15.696	-0.124292
chr5_118755489_118756595	-16.5298	0.0390589
chr11_73733574_73737708	-13.3532	0.104452
chr12_46880355_46882608	-15.1739	0.0415128
chr1_228985498_228987400	-16.3452	-0.0931611
chr6_25006009_25008741	-10.7405	0.0645032
chr20_5140999_5142599	-16.1688	0.0452417
chr17_76376901_76378401	-14.8324	0.334884
chr3_138504636_138507595	-14.8079	0.0291992
chr6_28907845_28909580	-17.7851	0.118074
chr15_70800068_70802700	-14.7653	0.123764
chr12_46608847_46610566	-15.2221	-0.00883568
chr9_120465403_120468200	-14.2524	-0.00866424
chr13_41212600_41214447	-16.2115	0.0846157
chr3_46994544_46996227	-15.9861	0.0517391
chr4_87280545_87282398	-14.8238	-0.0155718
chr9_100394064_100396900	-12.697	-0.0260377
chr14_21731618_21733052	-14.7153	0.133835
chr20_48719999_48721399	-17.445	0.189054
chr2_114634310_114636532	-16.1168	0.0860708
chr1_149214899_149216799	-14.7473	-0.0928038
chr8_59290160_59292278	-15.8327	0.114932
chr12_102302706_102304455	-15.9401	0.115801
chr8_94906162_94907362	-15.2117	0.0962868
chr2_152760365_152762113	-15.3433	-0.112598
chr22_45697386_45698928	-16.2383	-0.0485674
chr18_47012300_47014425	-14.7764	0.0657726
chr12_99000308_99002408	-15.1658	0.0906425
chr22_17595428_17598904	-14.2099	-0.0436294
chr1_114485499_114487000	-16.1418	0.0297972
chr1_53703500_53704601	-15.6578	0.155088
chr20_35222220_35225299	-14.2113	0.182357
chr13_20367172_20369272	-16.0304	-0.0110192
chr11_65028598_65030710	-14.6791	0.118766
chr3_12211064_12213072	-16.627	0.0748688
chr1_36688398_36691199	-13.1435	0.0251236
chr1_160759103_160760803	-15.4549	-0.31203
chr17_48298501_48300001	-15.6481	0.120563
chr4_38857257_38861098	-13.5701	0.0241269
chr7_37298699_37299900	-15.9685	0.131057
chr9_92136753_92137763	-16.1224	0.0743642
chr11_47265816_47267616	-14.74	0.195513
chr1_90407099_90409901	-13.3646	-0.159656
chr5_142983583_142986419	-14.7684	0.251492
chr18_20518418_20520618	-13.5505	-0.069212
chr16_59072209_59074009	-15.5262	-0.0893259
chr8_99056801_99058436	-15.2431	-0.0603283
chr6_6884138_6887015	-14.5981	0.0277764
chr14_62034700_62038100	-15.7512	0.0747808
chr2_138716280_138718705	-14.8065	-0.00533247
chr1_157703399_157704603	-15.5653	-0.214431
chr6_167370292_167373923	-11.7774	-0.0252194
chr16_16342911_16344445	-13.3376	-1.17402
chr14_62355800_62357587	-16.083	0.102076
chr10_114134390_114137137	-12.4538	-0.0690354
chr4_120220398_120222645	-14.2173	0.134057
chr7_75448299_75449699	-15.7977	0.34806
chr9_114774028_114775733	-16.626	0.00115913
chr17_68339601_68341601	-15.2795	0.485905
chr12_96634783_96636947	-13.765	0.0576781
chr9_98908300_98910355	-17.5364	0.362041
chr17_41115901_41117301	-16.9975	0.0295611
chr14_90030087_90031735	-14.7157	-0.0522127
chr2_114614880_114617905	-15.0422	0.0606555
chr14_97415387_97416687	-15.9801	-0.128802
chr6_33244130_33246375	-19.3209	0.0285531
chr12_96438193_96439716	-15.9147	-0.022557
chr14_50443434_50445018	-15.4868	0.00543817
chr1_212207808_212209698	-16.3255	0.189149
chr14_50527287_50529835	-14.3094	-0.0586775
chr16_84725111_84727209	-15.8433	-0.0704944
chr18_32288798_32291229	-14.6169	0.52299
chr3_186500274_186502572	-14.1842	0.0595687
chr10_134230613_134232113	-13.0177	0.0539477
chr8_59084031_59086860	-14.3088	-0.0168126
chr10_111915919_111917476	-16.4218	-0.0854137
chr22_39807604_39809489	-15.2934	0.0142826
chr10_11221390_11222947	-15.3051	-0.0103799
chr3_194295972_194297244	-16.6636	0.243556
chr2_241453120_241454699	-14.3443	-0.233536
chr12_104887907_104889333	-15.8728	0.180959
chr14_66974235_66975447	-17.4462	0.0423575
chr1_231938098_231940501	-13.5459	-0.260302
chr1_90157599_90160401	-14.5138	0.0650963
chr16_29629142_29630737	-15.3364	-0.0100328
chr1_221134703_221136401	-18.5962	0.310902
chr1_234647499_234649304	-14.9011	-0.0964658
chr6_27112869_27115580	-14.1394	0.356844
chr11_46721139_46722567	-16.3434	-0.0777611
chr2_204513836_204516236	-15.4216	-0.00792698
chr12_122864841_122866508	-15.7333	0.0267713
chr5_86694587_86696895	-15.5316	0.0297049
chr7_112061402_112063600	-16.3235	0.0184169
chr12_111875266_111877016	-14.6784	0.0272968
chr4_122610835_122612159	-17.3041	0.244025
chr10_99291483_99293401	-18.0817	-0.416813
chr19_58693440_58695924	-12.2819	-0.120973
chr10_114853070_114855070	-15.2649	0.0980962
chr6_31441380_31443330	-18.0058	-0.104454
chr20_48512099_48514199	-15.4661	-0.0515007
chr6_8079411_8081842	-15.0694	0.0906656
chr6_30033718_30036275	-18.4741	-0.0100906
chr17_40161801_40163701	-16.1377	0.0574519
chr6_149386283_149388345	-14.7551	0.00488023
chr8_94891260_94893469	-15.1078	-0.00958346
chr5_142314295_142316190	-14.9727	0.112693
chr3_12716827_12718712	-14.557	-0.0165438
chr15_90363527_90366143	-13.387	0.140956
chr2_47142432_47143765	-15.9664	-0.119748
chr12_96513708_96516128	-14.9281	0.370076
chr5_143170982_143172786	-15.4559	0.0419081
chr1_113242700_113244503	-15.5421	-0.0538027
chr17_56735801_56737501	-15.4651	0.0265408
chr12_56519408_56521508	-14.5759	0.0601948
chr4_14133199_14134503	-16.7764	-0.00737353
chr12_80279208_80280261	-15.6202	-0.121291
chr4_40494198_40495998	-14.6894	-0.0854715
chr10_3077090_3079496	-14.322	0.0843109
chr8_133824060_133825572	-15.5925	-0.0325771
chr15_44953970_44956500	-13.2469	0.20864
chr16_72820697_72821936	-17.0963	-0.00829428
chr7_65235199_65236907	-15.9599	-0.115233
chr3_169897523_169900127	-14.4696	0.038021
chr12_7987708_7990808	-13.7502	0.0320404
chr15_66788900_66790903	-14.1264	-0.0217136
chr15_82553903_82555614	-16.5529	0.0763141
chr3_186082627_186084003	-17.0123	-0.08767
chr7_66048100_66049600	-16.4466	0.263696
chr4_166135398_166137402	-16.5403	0.323995
chr2_28629065_28633632	-12.833	-0.16941
chr5_172224877_172228442	-11.3083	-0.0809793
chr16_48656736_48658842	-14.9538	-0.130015
chr8_144362669_144364369	-15.9077	0.0239949
chr2_27849305_27852407	-14.1786	0.128505
chr2_227699865_227702313	-14.198	0.117049
chr12_102896402_102898602	-15.0664	-0.0562749
chr12_14719641_14721847	-15.2211	-0.0732291
chr6_112475180_112476580	-14.1875	-0.157762
chr15_91537529_91538529	-14.8252	-0.239382
chr1_161958498_161960799	-16.3294	0.00435816
chr5_84085586_84088296	-14.0016	-0.301537
chr10_101190096_101191796	-15.4032	-0.0404458
chr2_157261232_157263307	-15.6122	0.0117451
chr5_130506182_130507482	-16.9219	0.0851107
chr4_124153202_124155398	-16.402	0.0254675
chr1_68350902_68352602	-20.8934	0.305682
chr19_5952701_5954501	-15.2175	0.389353
chr22_23062292_23064795	-14.4969	0.0732893
chr21_30628031_30629633	-16.9687	0.0820223
chr19_2263760_2265153	-15.5909	0.0817725
chr17_75882401_75884701	-15.6381	-0.0517014
chr11_61462985_61464498	-15.4973	-0.188871
chr6_5891783_5892875	-18.0043	-0.25675
chr2_97198336_97199640	-15.8656	-0.0288919
chr15_55609970_55612243	-13.4567	0.16825
chr1_207668701_207671599	-15.4253	0.0100123
chr17_45233601_45235301	-17.5292	-0.0960885
chr3_171523292_171524827	-14.2977	-0.0627442
chr1_92924499_92926908	-14.7642	0.0850721
chr1_17533399_17535003	-17.3767	-0.00649067
chr20_5651466_5652799	-14.9806	-0.220939
chr3_32542627_32545272	-12.6076	-0.0751881
chr17_80254601_80257401	-13.3902	0.176307
chr4_38079899_38081304	-13.758	-0.0362996
chr2_119710780_119713392	-16.679	-0.110111
chr10_60081358_60083491	-14.4553	-0.0663825
chr13_34302090_34305872	-12.958	-0.11029
chr11_82599875_82602808	-14.6146	-0.00905196
chr9_137335163_137336363	-16.9882	-0.0334588
chr14_70098437_70099634	-15.8747	-0.0369955
chr17_67171025_67173701	-14.1617	0.0360364
chr6_15090683_15092483	-16.5616	-0.0396355
chr7_76234999_76236806	-16.1322	0.229804
chr19_35657553_35658944	-15.2639	-0.0632073
chr3_52229603_52231003	-16.9281	0.117169
chr17_48869501_48871601	-12.9388	0.223028
chr7_61084599_61085999	-17.4258	-0.143865
chr17_42975501_42978001	-13.8087	0.013186
chr13_43564600_43567590	-15.1367	0.316252
chr19_8245053_8247282	-13.9401	-0.0568773
chr21_34570231_34572633	-14.784	-0.00201754
chr8_129961101_129963469	-16.286	0.0635822
chr11_63972689_63976331	-12.7555	0.0532896
chr11_102790108_102792108	-14.4142	0.23471
chr10_14867337_14869337	-16.7627	0.120571
chr10_106005519_106008302	-14.0613	0.0150972
chr9_2124739_2126739	-15.0124	0.17212
chr20_10467899_10470399	-17.3452	0.0545104
chr2_39718380_39720805	-14.1271	0.00625201
chr17_49106166_49108401	-14.8515	0.0512135
chr16_17264537_17267936	-14.9783	0.0319304
chr2_37874780_37876705	-14.5379	-0.0816794
chr18_48737000_48738848	-15.2634	-0.131077
chr12_805955_807855	-17.1144	-0.0329048
chr19_506260_508127	-14.8801	0.0746733
chr13_46868672_46871572	-13.83	0.0165611
chr5_139779977_139782818	-14.8911	0.0467639
chr12_13144310_13146928	-13.8583	-0.0140271
chr20_2965899_2968599	-15.9982	0.123546
chr9_138936728_138939539	-17.1443	0.781685
chr19_52673960_52675380	-15.3531	-0.118389
chr20_50742999_50744799	-15.9686	-0.190662
chr20_35921999_35924299	-14.0931	0.0853569
chr6_133053945_133057705	-14.1838	0.107268
chr16_73119809_73121097	-16.2059	-0.00844847
chr10_75531158_75533432	-15.3923	0.103367
chr3_183601340_183602759	-16.0684	0.0906589
chr6_7086111_7088123	-15.2016	0.0594507
chr11_45878508_45880967	-15.1666	-0.24111
chr20_21079966_21082399	-12.7664	-0.019998
chr12_98849883_98851606	-15.6445	-0.166025
chr7_141643900_141647002	-13.6566	-0.0550485
chr3_149532785_149535951	-13.1829	-0.0288983
chr2_8441732_8445507	-14.0603	0.0236808
chr3_194586044_194587272	-16.4877	0.170743
chr9_7935039_7937054	-15.6156	-0.121407
chr6_137107861_137109683	-15.1557	0.0535784
chr1_154130301_154132401	-15.9584	0.0542889
chr6_24774275_24776075	-16.3412	0.0109224
chr17_58468363_58471101	-13.2054	0.148873
chr22_41047204_41049133	-16.8839	0.0690853
chr15_85546400_85548617	-15.1229	0.0235034
chr5_73154882_73157587	-15.5761	0.0380583
chr12_29541653_29544241	-20.1161	-0.334396
chr22_17697260_17701092	-14.1177	-0.00280542
chr17_46928601_46930601	-14.0449	0.02747
chr1_28654697_28657008	-12.7233	-0.0566862
chr17_39077701_39079501	-15.9032	-0.0498416
chr6_24228476_24230421	-15.1702	0.0735082
chr14_69863886_69866200	-14.3972	0.00704209
chr7_18441000_18442399	-16.2882	-0.0596598
chr11_66079167_66080703	-15.7666	0.220278
chr5_32540082_32541510	-16.7481	-0.0113633
chr5_77171487_77174289	-14.6555	-0.164956
chr1_206553399_206555399	-13.7823	0.0660542
chr21_45772505_45775114	-12.2996	-0.0747349
chr1_113008500_113010103	-15.8652	-0.018734
chr2_230184805_230186732	-16.6003	-0.319994
chr4_166053545_166055902	-16.5204	0.502007
chr8_48485302_48488143	-13.5808	-0.105463
chr9_97400754_97402763	-15.1917	-0.163572
chr19_10861253_10862680	-15.9611	-0.0218861
chr3_182976827_182979331	-14.2494	-0.133922
chr9_100806653_100808556	-15.635	-0.0388041
chr1_29252803_29255401	-15.2996	0.00924306
chr15_31726343_31728700	-15.5578	0.0124679
chr9_86125439_86127310	-16.0025	0.0818533
chr18_20817125_20818648	-15.7138	0.112429
chr2_218087180_218088732	-17.3238	0.324828
chr22_50642489_50644104	-16.9019	0.0604637
chr14_81635834_81637747	-15.9631	0.0578
chr17_27046116_27048101	-15.784	0.0692721
chr4_41991999_41993410	-16.4841	0.0020358
chr8_56830559_56832969	-13.9751	-0.117477
chr1_167058601_167061001	-15.2455	-0.0305237
chr1_226866998_226868803	-14.4543	-0.0664711
chr5_172242277_172243593	-15.7993	-0.466052
chr5_7756089_7757589	-16.5317	0.10965
chr8_22875301_22877136	-15.6644	0.201307
chr11_95996031_95998698	-15.9092	0.0178221
chr15_42258400_42261770	-14.1944	0.0215391
chr10_4868132_4869632	-19.2967	-0.0426813
chr3_31844112_31845344	-16.0606	-0.0363196
chr12_56963506_56965308	-16.2323	0.0820046
chr15_83776413_83778229	-16.3294	-0.0615762
chr17_63023501_63027001	-14.5527	0.144491
chr10_88209196_88210925	-14.2895	-0.263617
chr16_27357109_27358816	-15.9524	-0.0539555
chr10_111970169_111972983	-13.9305	-0.0643311
chr1_249116200_249117901	-16.4059	-0.141503
chr4_140654807_140656602	-16.1975	0.180222
chr1_24116798_24118103	-16.2129	-0.0251101
chr2_150714432_150716792	-11.5177	-1.13907
chr15_70754400_70756300	-16.2662	-0.090158
chr9_113924928_113927703	-14.4686	-0.0792808
chr5_115276120_115278020	-14.8626	0.18524
chr19_7769524_7772538	-12.5844	-0.175682
chr3_71488933_71490140	-14.4345	0.0908506
chr2_102356941_102358405	-16.7302	-0.0223237
chr6_32656721_32658769	-17.3564	0.267639
chr1_66715997_66717899	-16.0882	0.303886
chr12_92269955_92272277	-15.7869	0.024848
chr6_14841721_14843221	-16.6869	0.347872
chr17_15830763_15832163	-16.1954	-0.0438093
chr3_30690242_30692127	-15.8812	-0.0829315
chr4_76821998_76824103	-14.4677	-0.26623
chr19_21948906_21951253	-13.2452	0.0481589
chr10_6229647_6231458	-14.782	0.12218
chr10_11238232_11240519	-15.858	0.100278
chr13_113840700_113842700	-17.2233	0.660151
chr5_32388189_32389593	-14.1767	0.250984
chr4_38816898_38819199	-15.3105	-0.303626
chr10_63804332_63807070	-15.1742	0.309905
chr17_80816401_80818801	-13.759	-0.273805
chr12_125280399_125282299	-18.5866	-0.144005
chr9_91040254_91041254	-17.7999	0.069363
chr4_103746145_103750099	-11.494	0.0624706
chr14_19011904_19013409	-17.6063	-0.0250835
chr22_45553689_45556283	-15.0822	-0.360009
chr3_100239403_100241403	-15.2275	-0.322108
chr12_11926106_11928016	-15.9867	0.093597
chr10_48179995_48181637	-13.5754	-0.720299
chr11_66963131_66964398	-16.4217	0.186821
chr12_68932161_68934211	-14.3524	0.0140578
chr19_48751825_48754053	-13.5642	0.114164
chr22_43317092_43319592	-15.0785	-0.0877741
chr2_85804310_85806665	-15.2315	0.0602856
chr17_7070901_7073463	-13.9197	0.028662
chr1_213187798_213189800	-15.6295	-0.0325671
chr11_33914656_33916998	-14.235	0.247904
chr7_27398199_27400407	-15.759	-0.314213
chr11_71842808_71845508	-13.641	-0.0155761
chr1_180119598_180121001	-16.1099	-0.101657
chr16_17509586_17511986	-14.8627	-0.0532545
chr6_112262711_112265983	-13.6175	0.182108
chr17_81005301_81008009	-11.9635	0.00867923
chr17_39068216_39070401	-15.1458	-0.120562
chr2_196513340_196516550	-12.2969	-0.0265209
chr11_105891732_105893645	-16.1483	-0.263701
chr12_49245157_49247157	-16.5459	0.0603104
chr2_102679280_102681692	-15.3146	-0.0285281
chr18_32738318_32739931	-16.0036	0.125693
chr9_27334556_27336054	-15.128	-0.0636146
chr5_57786177_57788702	-14.285	-0.199121
chr3_188301195_188302640	-16.1987	-0.0993046
chr12_2450999_2451955	-16.3889	0.07024
chr12_89783055_89784983	-15.5804	0.0888611
chr16_17470797_17473612	-11.5723	-0.29123
chr1_65152501_65154599	-15.5434	-0.000403154
chr1_198645998_198647804	-12.7534	-0.0712338
chr1_22098000_22099803	-15.2428	-0.0608164
chr7_45231499_45233599	-15.1824	0.0510102
chr15_26094303_26096770	-14.6364	-0.00490842
chr10_28621358_28624567	-10.1893	0.120918
chr18_20830300_20832331	-15.7014	0.0839451
chr3_150464903_150466859	-14.8832	0.163114
chr2_38395441_38396905	-17.1897	0.0254461
chr17_73974416_73976901	-13.7333	-0.0353477
chr7_128077199_128079403	-14.7951	-0.0498853
chr21_34696105_34698714	-13.8552	-0.188414
chr9_123554339_123556911	-13.508	0.149486
chr8_141552087_141555172	-13.1131	-0.0416472
chr2_232206980_232208399	-16.2375	0.116889
chr4_185732902_185735703	-15.138	0.0658003
chr1_27215698_27217603	-15.9408	0.0926554
chr12_18963306_18965055	-16.641	-0.234836
chr13_52367390_52368790	-16.5302	-0.0695062
chr13_110356520_110358872	-13.8735	0.127894
chr10_120872337_120874237	-15.3497	-0.10833
chr15_72977914_72979403	-15.906	-0.00636283
chr16_50058786_50060436	-16.8011	-0.00986193
chr3_100119027_100121109	-15.3497	0.126504
chr20_30621066_30623799	-12.7422	-0.338314
chr2_237656580_237658213	-16.1745	0.125903
chr10_61790694_61793319	-15.2342	-0.0773633
chr15_70314800_70316513	-15.5216	-0.0195424
chr20_24950699_24952199	-15.8303	0.0832986
chr1_221884700_221886403	-15.2618	-0.210401
chr20_16709975_16711600	-15.9246	-0.110817
chr9_133768163_133769563	-16.1373	-0.254723
chr3_112291072_112292527	-16.2823	-0.0546988
chr20_33462398_33465020	-13.6293	-0.0153322
chr12_26943447_26945606	-14.3484	0.0650406
chr4_159592145_159594510	-14.2214	-0.0368558
chr3_196349703_196352740	-12.728	0.0502394
chr19_10490306_10492431	-15.1232	-0.100797
chr5_74861490_74864002	-15.1209	0.109084
chr8_38853536_38857651	-15.1112	0.0954924
chr4_40813110_40815803	-13.5916	0.0826516
chr1_36950999_36953708	-13.424	0.00637848
chr7_4722399_4724307	-15.3042	0.160015
chr17_44096613_44098701	-17.38	0.0034994
chr1_40372398_40374501	-14.4087	-0.260291
chr2_238199405_238201032	-14.6935	-0.216244
chr11_104575398_104577598	-15.201	0.170167
chr20_58582799_58584200	-15.9195	-0.262636
chr2_46774294_46776120	-13.1473	-0.174286
chr13_78464882_78466391	-16.8549	0.126801
chr20_41112599_41114799	-14.1671	-0.301331
chr12_123831099_123832808	-15.5591	0.0116588
chr18_11849800_11852448	-12.7481	-0.120866
chr1_76250901_76253103	-14.83	0.0768771
chr2_223669805_223672105	-14.8907	-0.0565188
chr12_46377606_46378816	-15.0767	0.151906
chr8_86132101_86133727	-16.0937	0.0219888
chr4_184542210_184543798	-16.8801	0.0166217
chr17_38477701_38481101	-10.6766	-0.117432
chr1_111414497_111417601	-11.5725	-0.0238379
chr14_45429816_45432317	-14.018	0.0911414
chr12_92932107_92933783	-18.2401	0.277449
chr17_33672301_33674601	-14.751	0.121639
chr3_113828927_113831544	-13.4889	-0.113462
chr11_35247908_35251016	-12.231	0.0744444
chr8_38660987_38664060	-12.3409	-0.0203338
chr16_68056086_68058098	-15.1761	-0.107616
chr5_148186886_148190096	-12.6846	0.183889
chr10_129845432_129849937	-11.0093	-0.0922958
chr17_72781701_72784101	-14.1331	-0.163233
chr8_600960_603201	-15.5507	-0.0481026
chr17_37474301_37475601	-15.6438	-0.195503
chr7_27070399_27072699	-14.5541	0.0497856
chr3_107940027_107943672	-15.2183	-0.0451881
chr10_63925732_63927319	-15.9747	0.0749531
chr11_128140408_128143716	-11.911	-0.100217
chr1_1788599_1790303	-16.4146	0.0547368
chr1_169553099_169555699	-14.2377	0.0557739
chr1_218524398_218525603	-17.251	-0.12874
chr6_74180183_74182291	-15.6965	0.168446
chr2_97282105_97284680	-13.497	-0.0219299
chr12_57021955_57024349	-12.7787	0.237966
chr16_10922291_10924092	-15.5058	0.396938
chr1_16155499_16156902	-15.4934	0.0329525
chr3_159655640_159657157	-16.1826	-0.0914606
chr10_30862437_30864032	-16.3677	0.0461477
chr3_40839864_40841127	-15.9573	-0.00655356
chr8_145010407_145011560	-16.6695	0.0347673
chr16_68316992_68320136	-14.502	0.0123419
chr4_79582510_79584209	-15.99	0.0315239
chr8_3003527_3006136	-17.5625	-0.818894
chr1_207226101_207228503	-16.1586	-0.00988951
chr1_114353798_114355803	-15.6962	0.0667724
chr12_127721202_127723906	-13.096	-0.0614788
chr10_98649335_98650635	-16.5821	0.0782667
chr1_167569397_167573903	-14.635	0.0104352
chr2_149415648_149417705	-15.4076	0.0604967
chr7_25535499_25537299	-15.4018	-0.307853
chr2_219587252_219588352	-16.4109	-0.0346741
chr6_4017961_4019469	-15.4153	0.0531055
chr1_206536301_206538003	-16.0662	0.0111573
chr2_74404836_74406712	-14.5541	-0.0176717
chr9_96266039_96268910	-13.6519	-0.000544189
chr8_69152727_69155060	-15.3255	-0.148565
chr7_50246700_50248099	-17.3002	-0.0451208
chr1_151318299_151320708	-11.9374	-0.117417
chr21_28338865_28340392	-15.9479	-0.115991
chr3_158361697_158363364	-16.3222	-0.163227
chr12_48550406_48551933	-16.1036	0.0719275
chr15_63775564_63776414	-14.9103	0.0493257
chr20_6936100_6938000	-16.7959	-0.166603
chr1_90183597_90186302	-14.8189	0.459681
chr14_58905718_58907117	-15.1807	0.029833
chr4_147064399_147065603	-15.7716	-0.227634
chr7_100727999_100729999	-15.7268	0.034864
chr15_91293000_91294264	-16.7129	0.321721
chr19_14188753_14190353	-14.7271	-0.151843
chr6_33017195_33019221	-18.5494	0.105477
chr10_14658870_14661619	-14.1102	0.0396671
chr6_159264075_159265811	-15.7324	-0.0214222
chr5_162780686_162782902	-15.4643	-0.0394165
chr5_49740895_49741995	-15.2557	-0.0148605
chr7_4783899_4786907	-13.9499	0.261126
chr6_134733409_134736315	-11.6003	-0.00325497
chr8_103982960_103984160	-16.7139	-0.109291
chr10_102045032_102047290	-15.5265	0.0462605
chr2_197127132_197128248	-14.8777	0.0508948
chr11_30939845_30942308	-14.838	-0.153885
chr2_230164979_230167152	-13.0314	-0.126517
chr2_85654980_85656441	-16.7316	0.191008
chr12_99530599_99532006	-15.73	0.0379725
chr20_43606398_43609299	-11.7441	-0.00808567
chr7_102035899_102037600	-16.1761	0.00290989
chr18_45750618_45754725	-15.6704	-0.279304
chr6_159537083_159541637	-11.1756	-0.0799632
chr7_6431701_6434199	-15.1096	-0.00609334
chr3_50114327_50115695	-15.4223	-0.103245
chr12_92502099_92503808	-14.2567	-0.197702
chr17_40975201_40976966	-16.4037	0.0238219
chr1_21660601_21661701	-15.7152	-0.0961061
chr9_82205953_82208839	-15.6351	-0.0662394
chr11_44086997_44089345	-13.7394	-0.212995
chr7_22701598_22703801	-15.2955	0.0431736
chr2_219487480_219488765	-16.9562	-0.0740096
chr3_39424344_39426104	-13.8076	-0.0171282
chr9_280556_282763	-14.7215	-0.0458502
chr2_12727680_12729780	-15.5393	0.167293
chr6_5657068_5659568	-14.1746	0.255576
chr15_70059070_70061400	-15.2135	0.106828
chr11_85731498_85733887	-15.01	-0.116554
chr5_81146677_81148702	-15.349	0.0610377
chr9_44069574_44071856	-20.3254	-0.32201
chr12_69736606_69738310	-15.3835	0.0590596
chr2_8820948_8824080	-14.3785	0.199089
chr6_20167883_20170841	-11.8584	-0.212183
chr22_30036487_30038204	-15.7554	0.289348
chr7_105454900_105457600	-14.9056	-0.155343
chr7_30024299_30026400	-14.5521	0.0707117
chr11_9738167_9739508	-15.7534	-0.171568
chr7_141359798_141361200	-17.8655	0.0504622
chr4_56731702_56733359	-16.5091	0.178783
chr1_120132801_120134104	-15.9688	-0.0530029
chr17_43368463_43369801	-15.6775	-0.0309681
chr7_102575799_102577100	-16.9715	-0.229936
chr5_176420777_176424193	-10.5888	-0.101331
chr14_105535866_105537818	-14.853	-0.12328
chr20_18487166_18489399	-13.8823	-0.0670078
chr3_128943239_128944405	-14.6748	-0.0469366
chr15_86232200_86234117	-15.3571	0.0703051
chr1_19535598_19538203	-13.243	-0.0323976
chr7_141659596_141662102	-14.5234	-0.0690909
chr10_23739719_23741443	-16.3424	-0.0769746
chr11_109816645_109818145	-16.1214	-0.187478
chr8_28634001_28635660	-14.0306	-0.0251975
chr11_85887397_85890208	-15.7764	-0.0349235
chr18_3593303_3597100	-13.8644	-0.0588284
chr4_54243199_54244845	-15.5796	-0.126583
chr1_203370798_203372903	-15.3468	-0.0912994
chr2_98703280_98705705	-15.3706	0.442359
chr19_48016853_48019744	-14.1981	-0.000477681
chr17_37886063_37887301	-16.9549	0.0924073
chr17_56769366_56770901	-16.1001	-0.0560276
chr10_70803969_70808947	-10.2939	-0.0939299
chr3_30687797_30689003	-15.7979	0.0395883
chr9_130623739_130626353	-14.1846	-0.348173
chr2_48123480_48127248	-14.6593	-0.0279402
chr17_34362601_34364001	-16.5084	0.287057
chr16_68280492_68282009	-17.0332	0.160714
chr2_196932707_196934207	-16.3891	0.0110914
chr5_53986610_53988586	-16.0894	0.01918
chr2_97000580_97002932	-15.7184	0.0156255
chr16_4665478_4667797	-15.3627	-0.00092872
chr2_28843305_28846005	-11.6963	-0.163367
chr10_89786232_89788258	-17.1355	0.107094
chr12_95598355_95600406	-16.4289	-0.0354346
chr14_52255316_52257135	-14.9494	-0.0171314
chr2_136995280_136997980	-14.4934	-0.0719958
chr2_223656280_223657480	-16.7126	0.151102
chr16_70456612_70458609	-14.5792	0.0660062
chr11_71672685_71674367	-15.9992	-0.0143378
chr16_18814609_18816709	-15.6995	-0.00952902
chr17_5513601_5516301	-14.1724	-0.12873
chr5_82704943_82707410	-15.3236	0.0171873
chr17_66575601_66577601	-15.9666	0.401095
chr3_47123227_47126127	-14.2298	0.302109
chr2_71667305_71668820	-15.3928	0.152273
chr9_98681503_98683439	-16.4538	0.0441086
chr16_30480486_30481686	-15.6016	0.0841633
chr8_135664656_135666556	-16.6203	0.0972758
chr14_94850600_94852587	-14.2211	0.0561439
chr9_126978900_126982056	-13.8925	-0.0555067
chr9_68725510_68727955	-16.6257	0.17521
chr10_77275619_77277764	-16.0297	-0.00650191
chr20_33542499_33544499	-15.8794	0.0317336
chr11_78285167_78286574	-16.6771	0.0157252
chr15_60770229_60772002	-15.2726	-0.0451509
chr2_228669810_228671110	-19.2224	0.0770888
chr10_99407335_99409937	-15.7608	0.0657532
chr11_107710831_107713108	-14.7331	-0.125196
chr1_203242201_203244901	-14.3148	-0.122739
chr16_88868337_88869986	-16.6372	0.0997135
chr1_244416299_244419101	-13.1637	-0.205809
chr6_137538476_137541068	-12.5519	0.0544584
chr10_64902919_64904932	-15.1756	0.0585044
chr19_40766952_40768153	-16.5293	0.130612
chr10_30701258_30702432	-15.1182	-0.495213
chr6_31164168_31166668	-12.3948	0.709337
chr22_42825704_42828892	-12.4146	-0.197899
chr4_181709298_181710503	-16.323	0.043191
chr15_64983400_64988403	-11.7752	-0.227953
chr7_112429307_112431300	-14.9741	-0.12802
chr6_144670283_144675421	-14.4181	0.144063
chr17_17928301_17930766	-14.1486	0.360174
chr11_35068297_35070397	-14.4935	0.0536748
chr7_37354699_37356600	-14.9625	-0.00633455
chr7_23294_25407	-14.3646	0.158125
chr5_72860082_72862395	-13.859	-0.116769
chr11_10643997_10645908	-15.9683	-0.221051
chr12_70711308_70714408	-14.9018	0.0678657
chr10_95460996_95463122	-14.9469	-0.16059
chr14_78030516_78033815	-12.7509	0.10271
chr2_192501610_192504210	-14.8911	0.0576688
chr2_174876336_174879313	-13.1295	-0.277199
chr16_84101822_84104336	-15.0942	-0.0131182
chr12_32637549_32640341	-11.1119	-0.0435067
chr11_28128867_28132831	-13.6028	0.0274031
chr12_122937301_122939127	-15.4661	0.371667
chr5_169168310_169170187	-16.5494	0.00724051
chr6_32995214_32998637	-17.9221	-0.0334768
chr15_55512400_55515800	-12.7213	0.0611157
chr20_58628699_58631799	-11.7937	-0.337107
chr10_118711677_118714176	-16.819	-0.0542554
chr15_41937300_41938500	-15.3969	-0.335799
chr6_108901883_108903283	-15.826	0.278303
chr17_66436901_66438301	-15.7957	-0.0418318
chr14_52790746_52795481	-11.6369	0.0458621
chr15_59062600_59064613	-15.3101	-0.11455
chr17_37843663_37845163	-15.8506	0.0454211
chr2_99364680_99366510	-17.0153	0.100179
chr1_45477300_45478698	-16.5449	0.0854949
chr1_150335299_150338408	-13.2007	0.0789205
chr16_29105236_29107586	-16.044	0.0898438
chr3_169670072_169673327	-13.3622	-0.0943535
chr15_55571703_55573203	-16.1558	0.0939171
chr13_31189672_31192711	-13.382	-0.00826666
chr11_14656808_14658798	-15.6171	0.0351734
chr2_10471180_10473905	-14.0596	-0.322599
chr2_112212005_112213832	-16.7442	0.261906
chr13_73908095_73910551	-18.129	-0.202188
chr15_90435768_90438303	-12.098	-0.0713346
chr9_86910703_86912003	-16.2185	-0.284854
chr19_58891560_58893380	-15.6511	0.0507927
chr20_39637275_39637699	-16.0809	-0.00511469
chr12_39297608_39300255	-13.1903	-0.0895338
chr9_117655603_117658454	-14.3316	0.12109
chr7_28232699_28233703	-16.7041	0.0645051
chr19_10915760_10917231	-15.3784	-0.214449
chr11_95012985_95014508	-16.6264	-0.0480086
chr6_157236911_157238646	-15.7795	0.00184286
chr10_31283722_31285347	-13.9572	0.0273082
chr16_74733586_74736709	-13.7285	0.218267
chr7_40116800_40118000	-15.0787	-0.0772047
chr10_32666219_32669037	-14.8978	0.0321891
chr19_23956060_23958609	-14.0267	-0.347943
chr13_77903172_77904672	-14.9902	0.180628
chr11_34936767_34939045	-15.0102	0.0532998
chr11_2919631_2921632	-14.6849	-0.136689
chr2_65244080_65246705	-13.5748	0.0165445
chr6_131460383_131461983	-16.3998	0.373613
chr3_46411572_46413274	-17.2731	-0.148124
chr6_41246911_41249183	-14.0681	-0.130668
chr11_33073108_33075208	-17.4877	-0.0758887
chr11_107826998_107829098	-15.9123	0.166699
chr7_55432801_55434901	-14.9515	-0.159073
chr2_47205080_47207465	-13.263	-0.0215955
chr8_144536201_144537769	-16.6156	-0.0129999
chr6_125139611_125141311	-15.6043	0.0266545
chr1_22364801_22368002	-11.5704	-0.0674193
chr14_61955786_61959617	-14.3149	-0.107172
chr2_210850232_210851932	-16.5312	0.0969184
chr9_79229211_79231154	-15.4979	0.331374
chr1_19802499_19805502	-13.1933	-0.0891421
chr1_156710698_156711901	-16.4622	0.231518
chr7_134330499_134332299	-15.8285	0.0227792
chr14_91960817_91963545	-15.1162	0.109134
chr17_74487163_74490801	-12.4733	0.0737722
chr13_79979204_79981247	-15.1645	-0.0114986
chr1_145127803_145130503	-16.1562	-0.00423536
chr15_71059600_71061400	-15.5718	0.0209229
chr1_205090298_205092303	-15.244	0.0384642
chr4_19993845_19995798	-14.6305	0.210362
chr3_101291803_101294374	-14.4811	-0.0344312
chr22_31391328_31393704	-15.3529	-0.138702
chr19_53605560_53607473	-15.5971	-0.167831
chr10_77135037_77136937	-15.9072	-0.0217663
chr2_198316974_198319552	-13.185	-0.0148398
chr13_110442172_110444372	-14.7751	-0.0402134
chr19_28283553_28285538	-14.6746	-0.347253
chr1_84899902_84903603	-13.3068	0.116679
chr3_171545872_171548103	-15.0947	-0.0193439
chr8_27182662_27185601	-13.8595	0.03174
chr8_125851969_125853469	-17.9661	0.116519
chr12_15852616_15855555	-14.7052	0.0958828
chr14_71608134_71611099	-15.798	0.30901
chr1_160711299_160713399	-14.4241	0.162196
chr1_157924800_157926401	-16.3562	-0.107947
chr12_59775693_59777610	-14.7474	-0.208211
chr13_109004647_109006199	-15.9245	-0.104107
chr20_33731699_33733300	-15.3448	-0.028598
chr10_129687096_129688896	-16.273	-0.0912589
chr1_121257597_121259503	-14.537	0.0880097
chr11_61468308_61470189	-13.9789	-0.0800915
chr4_87507098_87508602	-16.1671	0.00724941
chr2_60666205_60667680	-16.1362	-0.129436
chr4_38846398_38848102	-15.8349	-0.101701
chr3_3213674_3216327	-13.046	0.166892
chr5_172439983_172444486	-13.4654	0.167457
chr6_92819283_92821611	-16.21	-0.158339
chr8_55180531_55182531	-14.3187	0.301237
chr19_49469231_49471503	-14.2577	0.0175618
chr15_78348803_78349914	-16.1456	0.110792
chr4_75071199_75073603	-14.7325	0.0154222
chr2_196423810_196427380	-14.402	-0.0177232
chr6_35694818_35696218	-16.0439	0.410249
chr7_91873899_91876007	-14.202	-0.0749873
chr12_43090202_43093111	-14.6021	0.21667
chr19_342153_343760	-15.522	-0.0845066
chr1_120751198_120754299	-14.2393	0.0460438
chr3_193310457_193312127	-16.2903	-0.0103426
chr12_92463406_92466108	-14.1638	-0.0721681
chr9_36127439_36130203	-12.7222	-0.107325
chr15_77286003_77288500	-15.3724	-0.0311261
chr8_94947051_94948769	-15.4481	0.267818
chr16_90033409_90035109	-16.159	-0.155384
chr12_105080310_105082616	-14.3943	-0.167005
chr3_52924627_52927979	-15.5116	0.0445364
chr11_76339798_76342345	-12.4301	-0.385768
chr2_69996232_69998032	-16.4015	0.252325
chr7_140014602_140017599	-15.3541	0.170473
chr22_23494292_23496592	-14.0493	-0.0921141
chr1_212807399_212810803	-13.6556	0.128818
chr14_21784816_21786135	-16.3863	-0.0632437
chr9_101017421_101019600	-14.7568	-0.00962575
chr9_135247239_135249652	-13.6903	-0.134083
chr3_188512862_188515574	-16.2482	-0.00655352
chr4_123071598_123074502	-14.708	0.0817396
chr6_15876080_15877811	-15.7868	0.189711
chr10_6341696_6343096	-16.9199	-0.0527379
chr3_48506227_48508674	-12.5276	-0.059881
chr1_121102597_121105599	-14.6333	0.0326304
chr3_142882627_142885327	-13.3685	-0.0583941
chr13_51085872_51087898	-14.007	-0.175793
chr10_119112919_119114001	-16.2806	0.0186856
chr2_160490805_160492907	-15.0832	0.0304651
chr12_129398808_129399908	-16.2823	0.0215071
chr2_62242080_62243920	-15.89	-0.0647546
chr6_44031997_44033145	-17.07	0.0507992
chr12_10319116_10321341	-15.9218	-0.0580539
chr7_47330499_47332602	-16.0517	0.2047
chr3_116527172_116528957	-15.5922	0.194001
chr9_90144228_90146072	-16.5543	-0.0702973
chr7_2567999_2571102	-12.3666	0.0420154
chr4_56224598_56226002	-16.4354	-0.025302
chr6_134615637_134618309	-13.5913	-0.157076
chr1_159892002_159895503	-11.3468	-0.0199551
chr6_29931845_29935291	-18.9666	-0.115193
chr1_64105599_64107301	-15.9574	-0.159242
chr7_139422399_139424106	-13.859	0.174914
chr11_3939998_3942537	-14.3107	0.188673
chr17_56743401_56745301	-13.9495	-0.0973952
chr1_25585601_25587808	-14.8659	0.21325
chr6_157743680_157745518	-14.3744	-0.0664428
chr5_70312686_70314386	-16.6898	0.0746112
chr9_93570528_93572439	-15.3989	0.0561637
chr1_35912698_35914598	-15.3747	0.0367244
chr1_153754898_153757203	-13.7139	-0.10597
chr13_25821254_25823600	-15.026	0.0852746
chr12_48201908_48203408	-15.2602	0.10232
chr8_126706136_126707336	-16.4537	-0.0845829
chr15_75353603_75354800	-17.4226	0.00283837
chr15_51519603_51521503	-17.3685	0.470444
chr22_18559504_18561304	-16.5684	0.154816
chr17_66409401_66410701	-15.8707	-0.0605269
chr10_114928094_114931070	-12.4134	0.202851
chr1_239979098_239980901	-15.7462	-0.069191
chr5_150137182_150139189	-14.7369	0.056741
chr20_19864899_19866699	-15.3452	-0.0673457
chr10_3509290_3512109	-14.5302	0.224262
chr12_8178277_8180621	-13.6562	-0.0369856
chr1_200595999_200598299	-15.8098	-0.0738614
chr6_135607595_135609480	-16.1586	-0.0531921
chr6_31182337_31185430	-12.5228	0.00357597
chr12_51417406_51420047	-13.9379	-0.0240396
chr10_118224622_118225922	-17.3222	-0.204172
chr1_149820798_149822603	-15.3546	0.10965
chr17_15861274_15863701	-15.0661	0.160346
chr15_49998643_50000400	-16.1215	0.218765
chr19_54618341_54619580	-16.7435	0.125477
chr1_174906699_174909102	-12.5408	-0.124554
chr16_72205309_72207736	-13.2393	0.0968183
chr1_193090300_193092603	-14.8502	0.171062
chr18_61641318_61643925	-15.2023	-0.0359765
chr4_177010199_177012399	-15.45	0.0219106
chr13_33310800_33312200	-14.7275	0.423649
chr11_116864135_116865408	-14.5952	0.0390616
chr21_34587162_34590092	-13.1305	-0.04749
chr10_126429037_126430337	-16.0482	0.14998
chr12_7052099_7054057	-14.3047	0.0604421
chr10_90749470_90752402	-13.017	0.213897
chr2_220461580_220463865	-14.5818	0.0361359
chr3_121715972_121718377	-14.6342	0.166465
chr1_167517197_167520001	-13.7571	-0.0102945
chr17_57364366_57366074	-14.2823	0.98851
chr15_33141864_33143200	-17.1187	0.104145
chr2_85553280_85556382	-13.344	-0.00991754
chr17_57924701_57926966	-13.9991	0.120245
chr7_17047999_17050807	-11.2957	-0.272757
chr6_32860983_32863421	-19.0098	0.0135803
chr12_110690655_110692316	-15.7927	0.0569578
chr4_148927902_148929959	-17.3525	0.196464
chr6_7145311_7147768	-14.9953	0.0701431
chr10_19926732_19929237	-14.9963	-0.260313
chr12_21589899_21591855	-15.6391	-0.043777
chr22_35762586_35764092	-16.1543	-0.0638856
chr7_18263900_18264998	-17.917	-0.0537085
chr18_60103700_60106026	-16.0623	0.172764
chr3_141570940_141573459	-14.6892	0.13383
chr2_169928121_169931120	-14.3928	0.118851
chr2_55745910_55747265	-15.7067	0.0950767
chr16_8715198_8716536	-16.5041	0.0679695
chr13_46687499_46689490	-18.4585	0.127841
chr6_31508295_31511030	-18.7763	0.00757949
chr12_72232508_72234955	-13.4224	-0.0439771
chr2_85231879_85234380	-14.5068	0.0394313
chr2_145169699_145173380	-14.0648	0.338899
chr9_130340563_130343463	-14.0335	-0.00520173
chr10_129676900_129680696	-14.5209	-0.20025
chr3_15677023_15678936	-15.9831	0.00609747
chr5_139942943_139945187	-15.3742	-0.0516819
chr17_75460901_75463301	-15.2584	0.0295149
chr3_18764805_18768074	-16.1539	0.0878717
chr2_228233809_228236894	-13.7542	0.391048
chr17_41465263_41467063	-15.1775	0.135705
chr2_197112299_197114810	-15.1242	0.0403406
chr1_247290498_247291803	-15.5973	-0.0646084
chr12_31898807_31903541	-12.6409	-0.0745125
chr13_110041090_110043872	-12.2274	0.0318322
chr22_26924569_26926169	-16.8272	0.394552
chr6_13261445_13263111	-16.2122	-0.117085
chr15_40599303_40601300	-15.2645	-0.0643073
chr5_60457282_60459595	-14.8167	-0.0480734
chr2_31540880_31543565	-15.5767	0.129451
chr7_75252599_75254907	-13.9415	-0.176024
chr2_37762736_37763836	-17.2526	-0.0295899
chr6_74276383_74278397	-16.306	0.116832
chr1_240024599_240026903	-15.9298	-0.0676394
chr2_118854932_118857005	-15.5387	0.0401925
chr12_6752457_6754608	-14.9019	0.126396
chr15_92463499_92466000	-11.2936	-0.25053
chr19_17235053_17238106	-12.8121	-0.0224736
chr19_45187853_45190053	-15.1278	0.140863
chr1_27462301_27465099	-13.8459	-0.315997
chr20_20723699_20725100	-16.2402	0.086053
chr4_47444510_47446345	-16.0209	0.023225
chr4_3374099_3375499	-15.8508	-0.154354
chr13_42161899_42164020	-15.2039	-0.0191401
chr10_14082583_14083783	-16.4277	-0.292643
chr16_88664909_88666809	-16.1278	0.134021
chr19_18238227_18239627	-16.8696	-0.0539684
chr5_112298586_112300310	-16.6382	0.0803223
chr7_99228499_99229899	-16.5422	-0.0392944
chr3_152967603_152969027	-14.9726	-0.123183
chr22_27508404_27510381	-16.7911	0.363034
chr14_24742335_24744316	-14.6606	0.0215822
chr22_39915262_39917904	-13.9349	0.0335148
chr6_117996469_118000211	-14.659	0.208473
chr17_71137601_71140363	-15.4954	0.215598
chr6_31366837_31369491	-17.3584	-0.0199409
chr4_186346202_186347945	-14.4204	-0.0333552
chr3_71853803_71856564	-13.4602	-0.173618
chr17_66300501_66302201	-16.1446	-0.0315282
chr14_68167034_68168435	-17.0582	0.023587
chr1_114489302_114491001	-16.1135	-0.000808095
chr14_90765634_90767387	-14.3277	-0.0334994
chr15_59267364_59269100	-15.2011	-0.319465
chr11_65336385_65338645	-12.9903	-0.00532829
chr6_148976975_148979411	-14.9678	-0.117967
chr5_73747895_73750195	-15.0811	-0.277987
chr1_153346598_153349601	-14.2462	-0.0368369
chr17_62500883_62503901	-12.443	0.0466655
chr1_185124499_185127008	-12.6532	-0.0259967
chr11_118285397_118286931	-14.9747	0.178945
chr2_216577032_216578980	-16.4221	0.0576627
chr3_187635885_187638503	-15.0648	0.420282
chr2_45956636_45958136	-15.6141	-0.0138468
chr3_10269699_10271299	-15.5084	-0.116675
chr11_46581508_46583331	-15.8774	0.253526
chr20_43204899_43206599	-15.8171	-0.0764456
chr1_204379399_204382199	-11.6092	-0.126536
chr9_15427310_15428528	-16.5629	-0.00230138
chr20_26188299_26190999	-16.4134	0.156477
chr5_78907186_78909682	-14.1806	-0.00940549
chr12_122109355_122111300	-15.6343	0.110361
chr15_45491196_45494148	-13.2671	-0.0770847
chr1_90222702_90225101	-14.5086	0.095174
chr18_10592048_10595048	-14.516	-0.212125
chr12_76545255_76547108	-15.5568	-0.149206
chr6_38122011_38124311	-13.2476	0.105038
chr12_8308231_8311121	-11.3911	-0.227123
chr9_27351521_27353963	-15.4092	-0.0295685
chr1_203294000_203297803	-13.818	-0.0805702
chr12_132646401_132647908	-14.8648	-0.0333498
chr16_20420109_20422709	-13.417	-0.42919
chr2_208102780_208104712	-15.141	0.124946
chr19_46086644_46089180	-13.8118	-0.0482859
chr15_59279264_59281299	-15.0879	0.0858034
chr2_118816932_118818641	-16.1951	-0.0786593
chr11_117049032_117051139	-15.1513	-0.158892
chr18_55211842_55213242	-16.6099	0.00148351
chr1_8064697_8066000	-17.0104	0.0493744
chr19_49402579_49404479	-16.4995	0.00280743
chr13_44662532_44664047	-18.2853	0.055696
chr1_82690698_82692601	-15.1965	0.00298124
chr20_35616599_35619199	-14.4318	-0.0256368
chr17_27369101_27371401	-13.9149	0.0867313
chr16_72223292_72224892	-17.2267	0.293634
chr12_12509141_12511608	-14.2088	0.0342264
chr17_44240101_44242416	-17.9182	0.0352427
chr16_19304912_19306737	-15.7073	-0.352211
chr19_10235944_10238560	-13.8477	0.122308
chr1_112972501_112974301	-15.3717	-0.230583
chr2_43559580_43561636	-14.8611	-0.0420034
chr12_109914499_109916306	-15.9719	0.0251212
chr6_84298937_84301195	-15.4062	-0.138885
chr17_46124366_46127201	-14.2251	-0.0183922
chr2_239045280_239046120	-16.058	-0.194902
chr8_103594759_103596960	-14.8852	0.0337455
chr7_138779199_138781498	-15.7185	0.00457694
chr10_65388137_65391300	-14.5505	0.194923
chr3_114982403_114983672	-15.6584	-0.726675
chr6_10624475_10625711	-16.8872	-0.0536069
chr1_108478008_108480603	-15.7888	0.335818
chr17_36907466_36909766	-14.2219	-0.0760578
chr10_10827532_10829032	-16.8634	0.0881625
chr3_12344209_12346472	-16.5745	0.0972445
chr5_40378295_40379495	-16.9131	0.125284
chr8_67041560_67043560	-15.291	0.0229161
chr6_26054211_26057012	-14.244	0.303204
chr9_86085728_86089465	-13.4641	0.192944
chr9_74358154_74359330	-16.5257	0.0532486
chr19_17064753_17070260	-13.0786	-0.170491
chr11_119062167_119064459	-13.958	-0.0967162
chr6_54904711_54906049	-17.2613	-0.0614831
chr15_81314800_81317564	-14.9385	-0.0306393
chr20_33870999_33873099	-15.1359	0.00260938
chr3_182816572_182818144	-15.5096	-0.0881614
chr22_22019704_22021504	-15.2323	-0.0185189
chr9_37784300_37785853	-15.5077	-0.0668634
chr3_37176403_37178167	-14.6772	0.232329
chr17_45736201_45738463	-14.9614	0.173101
chr20_34637399_34639700	-14.7452	0.0491494
chr6_4905611_4907211	-16.3097	0.0913206
chr20_21295199_21296820	-16.528	0.237036
chr2_128243620_128245107	-16.1861	-0.00860555
chr3_42565572_42567464	-15.9305	-0.17236
chr14_91882320_91883776	-15.5044	-0.0179096
chr9_110349272_110350572	-16.1723	-0.121706
chr2_71700320_71702980	-15.6824	0.590549
chr12_11918341_11920616	-13.4785	-0.0670557
chr1_111176701_111177601	-15.0566	-0.032636
chr12_110670999_110674047	-13.8132	-0.128116
chr14_74768717_74770318	-15.5075	-0.0901705
chr18_33196000_33197647	-16.0091	0.10496
chr11_36377229_36378232	-15.0248	-0.06344
chr2_227287105_227289580	-14.4091	-0.0987082
chr3_183023774_183025803	-15.7197	-0.131022
chr6_25404311_25406411	-15.0296	-0.00102294
chr2_225790310_225793505	-14.0399	0.218069
chr20_48899266_48902401	-15.0729	-0.0133877
chr14_62030800_62031847	-18.1201	-0.0724461
chr14_102816816_102819817	-14.7401	-0.102052
chr22_27519504_27520804	-16.331	0.240696
chr9_138943800_138945074	-15.9239	0.592319
chr9_129278642_129280654	-14.8499	-0.234802
chr3_132001603_132004627	-14.5692	0.0259236
chr1_10473799_10476808	-14.5763	-0.0836133
chr19_40476364_40477760	-15.5703	-0.240128
chr11_61558831_61561045	-15.0432	0.0395363
chr13_111183920_111184921	-17.1486	0.200198
chr8_48223260_48225969	-15.7461	-0.0102095
chr11_124543067_124544967	-14.9243	-0.0668557
chr1_109188201_109190708	-14.073	0.0232808
chr6_139854091_139855895	-16.4332	0.230789
chr14_92851616_92854347	-14.6854	-0.0710276
chr4_57301206_57303302	-15.3436	0.022304
chr6_31780530_31783820	-19.1131	0.0669795
chr11_62388667_62390945	-13.7918	-0.107261
chr2_27885880_27887365	-16.0724	0.127317
chr7_7290599_7292499	-15.8947	0.0283725
chr20_40260699_40262300	-15.5774	-0.100246
chr11_72537908_72540172	-15.8945	0.31003
chr12_102891802_102893116	-15.5069	-0.268762
chr15_31564813_31566113	-16.3783	-0.160167
chr3_49044009_49045972	-15.6521	0.0450216
chr10_14629532_14631332	-16.0119	0.0161304
chr2_233956805_233958899	-14.3073	0.0930747
chr9_90116839_90118321	-15.5534	-0.0984119
chr16_19532098_19533892	-15.5803	-0.0786766
chr1_90021799_90024303	-11.8384	0.267915
chr14_21819734_21821634	-15.5436	0.0059255
chr6_32144145_32146945	-12.5336	0.168314
chr1_45858399_45861108	-12.5366	-0.102869
chr19_16481815_16483460	-14.6372	-0.0624963
chr4_185249498_185253835	-13.6514	-0.60428
chr12_7061208_7063857	-11.9756	-0.0608115
chr13_46750879_46752590	-13.2438	0.0887467
chr1_235908702_235910502	-15.3325	0.072291
chr9_137028549_137030939	-13.4149	0.153982
chr8_134402272_134404353	-14.4308	-0.228057
chr6_44213792_44216311	-15.0373	0.107923
chr8_72742515_72744415	-16.9247	-0.120799
chr9_75207510_75209139	-15.6583	-0.0473787
chr7_104853099_104855200	-13.3121	-0.0453135
chr11_72914908_72916732	-15.8194	-0.0266146
chr6_150048411_150051983	-14.8887	0.0817566
chr3_15642503_15644440	-14.8172	0.0609857
chr1_46048899_46050900	-15.5678	0.130686
chr15_72753864_72755303	-16.1329	0.270216
chr19_15434001_15435401	-15.1074	0.112174
chr19_45267438_45270079	-14.563	0.228395
chr12_20061599_20062999	-16.5343	0.0233946
chr12_124990308_124992108	-14.6623	-0.13162
chr2_217362380_217364680	-15.7741	0.0223962
chr19_17293760_17295564	-16.1019	-0.00182727
chr2_70295380_70298780	-15.5245	0.0965279
chr15_41304600_41307064	-14.6351	-0.118525
chr2_61079032_61080541	-15.846	-0.0944185
chr10_74286819_74288747	-15.7242	-0.287316
chr7_101498899_101501602	-12.7041	0.0179365
chr5_130592077_130594118	-14.4942	-0.179174
chr7_139559699_139562500	-13.9217	0.0330206
chr10_77531432_77532737	-15.4356	0.132719
chr1_8053198_8054902	-16.1684	0.151933
chr10_12083932_12086747	-12.8882	0.00104438
chr13_21749987_21751845	-15.5752	0.0123603
chr3_171653303_171655603	-15.2652	0.0885081
chr15_92485068_92487529	-12.0789	-0.11553
chr10_82295122_82296419	-15.5675	-0.00368972
chr12_44151999_44154155	-14.8041	-0.00825865
chr2_9688007_9689248	-15.1231	0.114367
chr18_21975706_21978625	-16.0108	0.0237097
chr13_47527090_47528600	-15.3805	-0.000307993
chr14_102438216_102440135	-15.8848	0.0537683
chr9_90207472_90209721	-14.7366	0.0149015
chr6_74212311_74213811	-15.3381	-0.0184066
chr18_56015118_56017300	-17.4907	0.30145
chr2_113456582_113459880	-11.2938	-0.14776
chr1_2231401_2233303	-16.0667	-0.0974507
chr6_161789436_161791384	-13.6562	-0.256726
chr17_41473263_41474663	-16.4983	-0.18434
chr6_136171875_136174211	-12.2534	-0.0868528
chr8_126180562_126182269	-15.7912	-0.0988682
chr8_145132451_145134421	-14.7064	0.0545951
chr1_114582599_114584001	-17.1276	0.221892
chr15_94748970_94750603	-18.3116	0.365888
chr12_105121208_105123041	-16.6874	-0.0286738
chr17_43201188_43202901	-16.4809	0.212657
chr20_2197569_2200299	-11.3405	-0.4533
chr3_52095927_52097927	-14.9679	0.122041
chr9_35656921_35659210	-13.6144	0.0172622
chr16_28620416_28622616	-16.1237	-0.256051
chr18_60127318_60129148	-15.9355	-0.0241965
chr12_62644008_62646499	-13.9254	0.225125
chr4_86663803_86665902	-15.8639	0.111181
chr15_91329264_91330503	-16.5977	-0.0238117
chr3_11118903_11121240	-15.7701	0.038196
chr1_32572502_32575101	-14.9288	0.0281498
chr13_111171919_111174545	-14.8156	0.0216469
chr6_25137211_25139945	-14.6852	0.372066
chr8_17779298_17781936	-14.1276	0.0716482
chr4_74921635_74923902	-16.6027	0.0919169
chr7_961996_964007	-13.679	-0.088938
chr1_229643198_229645403	-14.8066	-0.0704838
chr13_99194404_99196213	-16.144	0.0172737
chr1_32687202_32689003	-15.3858	-0.00668099
chr18_2887248_2889000	-16.3111	0.0454714
chr12_49421555_49423041	-17.2037	0.10044
chr19_8748753_8751253	-14.3141	0.0182007
chr16_29357512_29359629	-14.6834	-0.267191
chr22_21821789_21823486	-14.8814	0.144047
chr17_80173601_80176563	-12.0751	-0.0823281
chr5_49937992_49939683	-14.077	-0.559253
chr4_38024298_38026603	-14.8169	0.0793973
chr1_52082402_52083702	-15.9475	-0.206104
chr9_92755654_92756972	-15.6835	-0.0711011
chr11_72899408_72901308	-15.5644	-0.190551
chr6_136200811_136202812	-14.7631	0.000591289
chr16_1470286_1472237	-14.4015	0.0362195
chr14_72020617_72023635	-14.3256	-0.0708149
chr20_32698666_32700920	-15.1117	0.023878
chr22_30216192_30218804	-13.8728	0.0489199
chr9_47053203_47055003	-15.7763	0.144393
chr2_37861483_37864780	-12.8148	-0.344738
chr9_123920756_123923328	-14.7489	-0.00388265
chr16_81856209_81857736	-15.8354	-0.0795997
chr16_23652236_23653736	-17.2344	-0.00707955
chr6_26545111_26547011	-14.268	-0.0548456
chr3_17667372_17668972	-16.595	0.0980666
chr11_118097129_118100937	-10.9136	-0.0768507
chr6_119675511_119677437	-15.5582	0.0534063
chr17_30478101_30480301	-15.7539	0.0579368
chr20_38950199_38953488	-14.0118	0.040453
chr15_58809270_58811240	-15.3961	0.0561169
chr14_56558631_56561525	-13.1832	-0.0123839
chr15_35261264_35262364	-16.6501	0.0740476
chr11_116850739_116853374	-12.5596	-0.0389176
chr18_61526448_61528531	-17.206	0.0612795
chr2_24587280_24588365	-16.206	-0.0958629
chr19_2627001_2628280	-16.955	0.100881
chr10_70286419_70288447	-15.1294	-0.221032
chr9_124044433_124045600	-17.094	0.14846
chr11_60144189_60147345	-10.9418	0.0337826
chr3_55649197_55650827	-15.7256	-0.346655
chr4_140581399_140582602	-16.4271	-0.0536203
chr1_201504001_201505997	-16.227	0.181064
chr19_43978853_43980453	-15.9416	-0.0980952
chr6_11349611_11352368	-11.9073	-0.236997
chr19_44078760_44080760	-14.8027	0.0166828
chr8_101161660_101163759	-14.5961	-0.027316
chr5_177910010_177911810	-15.66	-0.0701798
chr10_102819932_102821376	-16.5266	0.174069
chr14_21978696_21980037	-16.554	-0.0283864
chr19_41925373_41927953	-14.2122	-0.124694
chr8_19553166_19556607	-11.857	0.00647795
chr15_77280200_77281557	-14.9136	0.0453096
chr17_66493463_66496001	-14.6715	0.116952
chr3_52948203_52950642	-15.4288	-0.0169111
chr2_37891205_37893380	-15.662	-0.0812501
chr1_198589199_198592001	-13.3387	-0.157443
chr14_85762100_85763835	-16.2894	-0.243109
chr5_142351002_142351818	-16.314	-0.0409753
chr20_37433133_37434901	-15.9384	-0.0568944
chr3_38079672_38081772	-14.643	0.0886866
chr12_8216755_8219726	-14.1106	0.0851967
chr6_16690083_16691083	-16.4612	-0.010376
chr3_167237940_167239440	-15.9717	-0.129849
chr2_153323541_153326432	-15.8484	0.0204321
chr19_7804744_7806144	-16.7435	-0.190509
chr5_132386377_132389083	-13.1026	-0.0157454
chr1_167531598_167534301	-15.9484	0.157099
chr11_116818508_116820889	-14.1557	0.161818
chr1_1439801_1441801	-14.4682	-0.0961943
chr4_16271398_16273398	-14.8815	-0.0465137
chr10_125973119_125974909	-16.1735	0.220362
chr6_140261511_140263683	-15.4878	0.137055
chr5_112196302_112198010	-16.3899	-0.0819122
chr1_93544198_93546102	-16.0422	0.0700183
chr19_57900631_57902296	-15.4351	-0.0990155
chr6_116795911_116798311	-15.8369	0.0892723
chr13_21713600_21715900	-14.9401	0.0919424
chr1_26322799_26325203	-15.1279	-0.109909
chr10_51826822_51828696	-16.7995	0.0803375
chr1_155277099_155279303	-13.4831	-0.0628648
chr2_162061180_162064105	-13.3131	-0.0595781
chr2_56071080_56072780	-16.2803	-0.420828
chr19_45981173_45982880	-15.1685	0.115083
chr10_45553719_45555232	-18.2397	0.353445
chr4_26219098_26221535	-13.0197	-0.191688
chr1_160230899_160233301	-13.9231	0.0499866
chr12_65062477_65063718	-15.8773	0.0947935
chr3_72323257_72324403	-15.1003	-0.0120802
chr9_74918803_74922200	-14.7004	-0.0625277
chr6_130030537_130031983	-16.9773	-0.0943192
chr11_35193973_35196708	-13.1529	0.0202739
chr4_140442459_140444202	-15.0324	-0.119388
chr7_48017907_48020007	-15.2515	-0.129501
chr15_91304303_91306364	-16.2885	0.163973
chr3_134203703_134207023	-12.7241	-0.0572962
chr17_44218201_44220101	-17.0507	0.0818077
chr8_24128469_24130462	-15.4299	-0.0299612
chr3_177166703_177168036	-16.3075	0.1205
chr12_32908061_32909499	-15.9206	0.0146603
chr1_204484397_204486608	-12.6289	-0.0440263
chr1_223353401_223355403	-15.984	-0.0969477
chr11_89955198_89957039	-16.549	0.0229777
chr18_10122548_10124248	-16.1094	0.210772
chr22_36042960_36045704	-15.0825	0.306462
chr22_24796236_24799620	-14.7342	0.289941
chr10_118210096_118211725	-17.4457	-0.154134
chr13_101074990_101076290	-16.566	-0.0408899
chr2_21477905_21480305	-14.148	-0.377291
chr1_36364199_36365702	-14.7829	-0.023
chr7_37375499_37377103	-15.0484	-0.0617188
chr5_17282295_17283795	-16.5096	-0.0371454
chr17_2341201_2344301	-13.9939	0.195223
chr18_71814500_71816425	-15.856	0.138556
chr8_142412315_142414059	-16.2595	-0.0268773
chr14_21923616_21925838	-14.7053	0.0603806
chr22_17955604_17957304	-16.2091	-0.506285
chr21_39613392_39614892	-14.9477	0.200149
chr13_111180045_111182059	-16.8625	0.109434
chr17_8847501_8849601	-15.3622	-0.1611
chr2_75050765_75053782	-12.0006	-0.288602
chr10_64258937_64263247	-13.94	-0.154106
chr11_95901237_95903037	-16.7727	0.0769321
chr5_73926626_73929326	-15.5392	0.104851
chr12_13348541_13351211	-15.5045	0.287393
chr1_209957199_209959208	-15.8684	-0.078756
chr3_46262872_46265457	-14.5457	-0.05472
chr2_152265880_152267532	-15.7542	0.0214791
chr22_18110481_18113004	-14.9148	-0.0561449
chr17_33317401_33319201	-14.6826	-0.169432
chr13_94833554_94835300	-16.1063	-0.0840494
chr7_5859699_5863307	-13.7016	0.089312
chr21_40122792_40124136	-14.9969	-0.157695
chr19_47457803_47459580	-16.9623	0.181719
chr22_25002804_25004492	-15.4951	-0.304096
chr1_56889901_56891901	-16.1418	0.0676908
chr10_95230064_95232035	-15.3687	0.0484527
chr14_95606338_95607784	-15.7549	0.293064
chr8_17122060_17123501	-16.784	0.0247346
chr13_41884647_41886847	-16.4151	0.105887
chr3_169719997_169721297	-16.8821	-0.0895974
chr12_31811399_31813616	-14.4441	0.0868037
chr2_188218936_188220307	-15.5087	-0.148293
chr15_42218423_42223543	-14.6649	-0.113965
chr7_135351098_135352400	-15.6078	0.123452
chr8_38703860_38705260	-16.3587	0.0431098
chr17_16170301_16172801	-13.8621	-0.11026
chr14_75806986_75809647	-14.305	0.012754
chr14_31558616_31561265	-13.88	-0.0573989
chr12_122027377_122029600	-14.2183	0.022433
chr10_73118158_73120419	-14.9667	-0.0191539
chr16_58298616_58299998	-17.2283	-0.499761
chr6_26198338_26200237	-14.9301	0.288005
chr6_108580911_108583537	-14.1924	0.00552442
chr6_15674783_15676383	-16.7844	0.136201
chr6_139496075_139497311	-16.7847	0.0688116
chr16_87497592_87499436	-15.4313	0.185822
chr1_185314399_185316501	-15.4865	0.231537
chr7_135664099_135666699	-14.3089	0.264458
chr21_46300086_46301792	-15.0248	0.156372
chr12_76548999_76550808	-14.9282	-0.235379
chr10_89498932_89501137	-15.655	0.278318
chr6_138913437_138915661	-14.4639	-0.0962261
chr16_10964209_10966136	-16.294	0.156338
chr4_77140299_77141203	-18.7123	-0.0238266
chr6_106948846_106951445	-14.4933	-0.0333742
chr2_174739005_174740907	-15.9277	-0.0174501
chr9_133030556_133031739	-16.9295	-0.228799
chr4_84071603_84075303	-14.1966	-0.0396584
chr8_16042569_16044901	-14.6004	-0.0161422
chr22_23483689_23485389	-14.5877	0.0580661
chr14_71944716_71946646	-14.5847	0.084776
chr5_173208078_173210195	-14.4868	-0.122531
chr4_15782598_15784735	-14.7299	0.298465
chr5_142807110_142809095	-15.8452	0.103325
chr11_65254332_65255839	-14.5694	-0.0368102
chr16_79127009_79128609	-16.199	0.082251
chr4_185770810_185773035	-13.6815	-0.129998
chr1_31573098_31574701	-16.4115	0.00306174
chr4_4248945_4251203	-15.3978	0.0827223
chr8_133907210_133908415	-16.7799	0.278032
chr7_76803700_76805807	-17.3178	0.297522
chr5_169713895_169717195	-14.9631	0.0972039
chr8_119111460_119113169	-16.7954	0.0974902
chr2_65057780_65059699	-15.2391	0.150523
chr3_190283472_190285527	-15.6254	-0.055832
chr3_197460774_197463848	-14.5085	0.107927
chr14_39342566_39344417	-15.9239	-0.389218
chr14_75849416_75851335	-15.6708	0.124671
chr14_60295787_60297417	-15.9963	-0.227407
chr11_117711774_117714145	-15.4374	-0.260992
chr5_169911118_169913182	-17.6518	-0.0026465
chr7_92774899_92778600	-14.6122	0.0957763
chr10_26862737_26864747	-15.8054	-0.0910137
chr3_112096803_112099172	-14.8771	0.123005
chr12_110485555_110487808	-13.9376	0.0850808
chr10_98977435_98978735	-16.4493	0.150326
chr1_32802200_32804499	-14.1026	-0.187183
chr9_110376754_110378621	-15.0659	-0.0104592
chr19_16180827_16181773	-17.5214	-0.0911035
chr6_11329895_11331937	-14.087	-0.125902
chr12_4664747_4666908	-15.3132	0.0688554
chr15_40856129_40857903	-15.9927	0.0971888
chr17_61903663_61905801	-15.6445	0.119414
chr1_200152801_200154401	-15.512	-0.0151918
chr3_30671174_30674272	-13.9729	0.104816
chr15_90418599_90421500	-12.1221	-0.0543401
chr12_7111655_7113599	-16.5708	0.106286
chr1_235291198_235292903	-16.1272	-0.00542066
chr10_11666358_11667737	-15.5249	-0.0464674
chr5_39218510_39220582	-15.3075	-0.0115538
chr10_101444200_101446237	-14.848	-0.137567
chr9_37421463_37423556	-15.1131	-0.0860819
chr8_10696359_10697969	-16.0639	0.016983
chr5_177738784_177740984	-15.226	-0.469024
chr2_46726436_46727932	-15.8769	-0.0553057
chr17_33904863_33906213	-15.612	-0.0318152
chr1_97025198_97026798	-18.1086	0.0450714
chr4_6942002_6945763	-14.0716	0.0771459
chr16_75502336_75503937	-17.8725	0.145637
chr12_111563955_111565216	-17.0319	-0.0601702
chr3_131221357_131224423	-15.0518	0.0681408
chr4_38133298_38134298	-15.2651	0.152219
chr20_49132298_49135799	-13.6789	0.386767
[truncated: 14,562 more rows]

## Sheet: 2b_mono_val
PeakCords	A	M
chr2_61094105_61096536	-13.9653	0.0880593
chr17_58460901_58462901	-15.7521	0.060615
chr1_89663603_89665599	-16.2426	-0.149542
chr21_9555012_9555492	-19.1608	0.0412797
chr16_29023742_29026436	-14.1121	-0.0602622
chr6_84576583_84578645	-14.3877	-0.0461524
chr21_9437892_9440955	-22.023	0.244953
chr12_220011_222110	-15.2099	0.0509301
chr12_14711499_14712608	-14.9585	-0.0583954
chr10_111985419_111987296	-16.0039	0.233805
chr2_69808432_69811099	-14.9126	-0.00524737
chr2_197950099_197951936	-15.3294	-0.0167988
chr11_122626108_122627716	-16.1123	0.143167
chr1_41574198_41576201	-15.3036	0.0523512
chr19_2162406_2164986	-14.8425	-0.241205
chr4_79571199_79572702	-16.0349	0.0133266
chr2_97150794_97153294	-13.2417	0.766529
chr12_38001811_38003211	-19.3621	0.180091
chr17_57449188_57452301	-13.2328	0.214337
chr6_26576280_26578183	-15.4147	0.0646203
chr19_13055153_13057844	-15.3754	0.00697266
chr8_11348801_11350927	-15.4121	-0.232273
chr1_110922499_110925001	-13.3837	-0.187959
chr6_134961475_134963237	-15.1439	0.159892
chr16_56943986_56946209	-15.3999	0.0326719
chr15_91382264_91383717	-15.7033	0.166332
chr19_16777452_16778760	-16.6813	0.0623594
chr6_12232645_12235045	-15.9165	0.382498
chr12_59989406_59992210	-14.136	-0.0819766
chr7_106667099_106669207	-14.9535	0.0167923
chr12_110316906_110318533	-16.3512	-0.368481
chr14_95609534_95611516	-14.6863	0.161996
chr2_182172782_182174836	-13.3176	0.0602384
chr8_16461201_16462636	-15.7616	0.377312
chr6_13574036_13576237	-14.876	0.101957
chr14_92979366_92982135	-15.6048	-0.130649
chr2_119697380_119699080	-14.7321	0.155787
chr12_49581206_49583908	-13.37	-0.37998
chr14_102322448_102323848	-15.4504	0.399606
chr21_32546492_32549265	-15.9154	-0.104112
chr15_91134900_91136670	-15.115	-0.230884
chr17_42965001_42966801	-16.2304	-0.202112
chr19_20277460_20278960	-16.2152	0.0776997
chr2_217349565_217352320	-12.7088	-0.214783
chr7_102989698_102990698	-15.8842	0.148826
chr15_79280057_79281899	-15.9512	0.0353916
chr1_28305297_28306501	-15.7347	0.17551
chr6_111744311_111745311	-16.2218	0.115068
chr1_162295798_162298900	-13.1259	0.050561
chr1_201850698_201853201	-14.5212	-0.0194248
chr6_93396411_93398811	-15.8506	0.0549293
chr1_157117201_157119001	-15.9059	-0.0654904
chr6_149802303_149805545	-12.7986	-0.127939
chr2_234110980_234111980	-16.9428	0.16733
chr5_59542802_59545402	-15.7699	-0.107056
chr16_75138609_75140636	-16.1432	0.0383736
chr1_25058898_25060903	-14.8884	0.0192207
chr1_39661801_39663602	-15.3371	0.0583862
chr7_76073799_76075799	-15.5425	-0.127427
chr6_149949183_149951111	-14.832	-0.0977753
chr14_73602329_73605042	-12.9832	-0.0147437
chr2_676280_678552	-14.5308	0.0616764
chr1_115258198_115260403	-14.0388	-0.108565
chr19_50597880_50599103	-22.8736	0.786591
chr10_90342276_90343632	-16.657	0.0315599
chr2_145427980_145430799	-12.3866	0.257788
chr6_30226121_30228446	-21.103	-0.11542
chr1_247266801_247268101	-16.3996	-0.0764458
chr12_7079355_7080957	-16.3479	-0.0109924
chr17_3539063_3540666	-15.4224	-0.117759
chr18_9184800_9185738	-14.9514	-0.201542
chr2_152741913_152744252	-14.0926	-0.493691
chr4_128993603_128995610	-18.2675	0.108073
chr19_41767933_41771131	-14.0657	-0.152611
chr3_32798127_32800542	-15.5104	-0.306173
chr1_24136298_24137198	-17.1959	-0.15544
chr6_32882575_32885791	-20.3774	0.158545
chr6_32694349_32695449	-19.0881	0.480046
chr1_32478498_32480801	-15.1127	0.250195
chr16_1988286_1989809	-15.8744	0.0170625
chr11_111741139_111742539	-16.7784	-0.271967
chr10_16478619_16479632	-16.7835	0.0371851
chr19_48612864_48614979	-14.0243	0.166847
chr22_22164028_22165736	-15.3172	-0.169862
chr2_90264980_90266948	-20.5837	0.569829
chr17_74261301_74265301	-13.518	0.157457
chr6_24658045_24660575	-14.2032	0.0278767
chr19_44509453_44510701	-15.7465	-0.347403
chr8_48371360_48372660	-15.797	0.339803
chr16_84844297_84845436	-16.6568	0.219515
chr17_37131701_37132916	-16.8759	-0.100504
chr22_19434289_19436089	-16.8775	0.059423
chr2_43519932_43522436	-13.4639	0.287421
chr3_33154827_33157727	-14.8046	0.0877914
chr7_100484199_100485999	-16.234	-0.136025
chr9_117126053_117130401	-13.6046	-0.0117392
chr20_19922399_19925251	-12.7243	-0.349924
chr5_131830602_131833586	-13.2815	0.717005
chr16_4474436_4476436	-14.6088	-0.00355719
chr10_20259532_20261219	-16.4849	-0.0954899
chr2_171806205_171808105	-14.5481	0.0432045
chr17_60687901_60690401	-14.7427	0.140016
chr1_28464897_28467303	-12.7604	-0.0459987
chr9_66861274_66863330	-17.6069	0.156136
chr18_20555018_20556618	-15.6754	-0.138843
chr5_173346677_173348895	-14.4322	-0.1658
chr6_138231483_138232995	-15.5454	-0.0211222
chr3_196365942_196370727	-13.9823	0.179345
chr1_159615799_159617701	-15.3733	0.0844626
chr3_10035503_10036763	-16.1492	-0.0495138
chr12_122066708_122068316	-15.6339	-0.32892
chr2_11335732_11337132	-15.762	0.0870404
chr14_70104516_70105337	-17.1386	0.248772
chr19_35730627_35732273	-15.9325	0.031103
chr15_99964700_99966103	-16.4209	-0.00399319
chr9_41953954_41955454	-16.3642	-0.190856
chr6_13272011_13275245	-13.4547	0.229767
chr6_151874011_151876445	-14.523	-0.141874
chr10_27952295_27953883	-14.9656	0.110013
chr8_8519060_8520969	-14.5537	0.0949337
chr1_234466199_234468603	-15.2707	-0.0240877
chr1_241752299_241753898	-14.7791	-0.0543231
chr10_94043200_94044919	-15.5792	0.287876
chr20_36325199_36326599	-15.3101	0.141689
chr17_44712401_44713601	-13.5645	-0.800184
chr2_175568305_175570280	-14.2235	-0.278127
chr4_48226303_48230145	-15.1854	-0.0301219
chr9_74524900_74527454	-15.1627	0.022897
chr1_181030399_181033402	-12.6624	-0.0263417
chr11_18298174_18300508	-13.8327	-0.194147
chr9_128002421_128005228	-14.1393	-0.18926
chr10_38146232_38147331	-16.6714	-0.144974
chr19_41828924_41831106	-15.7867	0.479081
chr4_26274198_26278245	-14.0052	-0.135281
chr21_44818073_44820805	-15.1713	0.0779767
chr5_126111386_126114702	-14.2545	0.2205
chr6_32650949_32654580	-18.2026	-0.248288
chr5_142387919_142389919	-13.9486	0.215257
chr10_91151170_91153619	-14.7164	0.34806
chr4_128801045_128802599	-15.6246	-0.0906374
chr9_75763403_75764803	-14.4452	-0.039191
chr6_30495492_30498975	-19.7313	-0.0646421
chr1_110949102_110951103	-15.1701	-0.108071
chr16_56449309_56450709	-15.0862	-0.171049
chr18_33708600_33710731	-14.4506	-0.0180241
chr11_125756867_125758767	-16.4906	-0.111553
chr1_144338901_144341501	-16.5268	-0.375003
chr7_127031396_127034007	-13.4511	0.36593
chr19_31806744_31809053	-14.5801	-0.0599826
chr12_27701941_27703455	-15.8392	0.164446
chr12_782855_784583	-15.8544	0.241239
chr11_75060808_75064431	-14.9197	0.118757
chr2_65046165_65048120	-15.3098	0.0629191
chr1_76210602_76211798	-16.194	-0.108131
chr3_71595397_71598572	-13.471	-0.0584568
chr11_60602008_60604008	-16.3342	-0.133579
chr16_16795111_16795911	-16.2442	-0.134209
chr10_81958737_81960937	-14.4398	0.0119145
chr20_33267999_33269699	-15.5653	-0.18689
chr19_36118653_36120860	-14.7087	-0.236067
chr1_19774899_19776399	-16.2181	0.00356925
chr1_182162198_182164099	-14.8334	0.00651157
chr1_70686297_70688699	-13.8596	-0.114924
chr14_50052100_50054516	-13.8619	-0.158526
chr11_60008185_60011031	-14.7864	-0.0356719
chr19_55462938_55465080	-15.1749	-0.0615324
chr8_42212301_42214160	-15.3145	0.257677
chr12_89918141_89920218	-16.1407	-0.021238
chr3_143161672_143164595	-13.2792	0.108383
chr10_32217196_32219000	-16.2102	0.253636
chr4_87993999_87995399	-15.9761	0.074908
chr5_130833795_130835695	-14.6964	-0.136497
chr9_131266653_131267954	-15.91	-0.0766319
chr3_53782083_53784674	-13.2351	-0.0923335
chr2_68989099_68990299	-15.0232	-0.0279423
chr11_65626575_65628798	-15.3138	0.147769
chr2_174762632_174764080	-15.8929	-0.116665
chr17_61718201_61720301	-14.4783	0.0332222
chr1_88334598_88336599	-13.9532	0.0915096
chr1_36265098_36267402	-14.3549	-0.19295
chr2_38047280_38051105	-14.3238	-0.247617
chr17_44726201_44727401	-17.2951	-0.617623
chr7_72934800_72937503	-15.8945	-0.0248099
chr3_132135403_132138127	-13.9928	0.0904828
chr3_141129959_141131844	-15.9113	-0.0367446
chr6_109775295_109777680	-14.6414	0.250679
chr1_212715199_212717602	-12.8965	0.0634487
chr1_192920701_192922198	-14.8023	-0.00319387
chr2_163116805_163119207	-13.6139	0.0990838
chr15_31514757_31517500	-16.0269	-0.194201
chr4_162570998_162573310	-13.9933	-0.239061
chr3_113472895_113474231	-14.6021	-0.0126967
chr1_237032998_237034998	-16.3265	0.059344
chr12_915608_917457	-15.521	0.00919892
chr3_14165357_14167872	-15.1717	-0.18037
chr19_4368760_4369964	-16.4636	0.223507
chr17_7474901_7477601	-14.1425	0.119238
chr5_142600995_142603195	-16.015	-0.108284
chr21_10148829_10149729	-21.3548	0.134693
chr22_42173381_42174628	-15.3352	0.0582746
chr8_104066759_104068769	-14.7506	0.0577127
chr8_145035760_145038369	-15.7882	-0.041373
chr9_110609572_110612654	-14.0105	-0.0740431
chr13_50714372_50717000	-12.4176	0.0517206
chr10_35483567_35486167	-12.7067	0.192256
chr6_14719868_14722675	-12.5536	0.0399607
chr11_71791231_71794067	-15.378	-0.07965
chr9_134581654_134584900	-14.1078	0.179244
chr11_122932308_122934945	-13.1746	0.0406871
chr3_195918040_195920827	-13.2908	0.085007
chr14_75151017_75152517	-15.4628	-0.164347
chr10_29876635_29879737	-15.7722	0.15879
chr1_28584599_28586602	-15.1057	-0.227106
chr9_95882054_95884069	-15.179	0.177294
chr9_123437539_123439863	-15.287	0.0582216
chr11_64051367_64053616	-14.7128	-0.201211
chr17_45147601_45149301	-15.7277	0.0339981
chr1_150157898_150160201	-12.997	0.0917498
chr22_50968394_50973469	-11.596	0.314915
chr7_98971700_98974203	-15.4767	0.267658
chr20_58690799_58693075	-15.0977	-0.253886
chr6_18410937_18414045	-13.7245	-0.0452968
chr4_107579959_107581259	-14.2578	-0.387567
chr1_202920798_202923299	-13.2978	-0.120437
chr17_80163601_80165101	-16.1629	0.267501
chr2_65391465_65393448	-16.4075	-0.169508
chr6_106959575_106962141	-14.2187	0.0285688
chr5_172191489_172194002	-13.8776	0.00634452
chr12_107167499_107169099	-15.9799	0.0541274
chr16_3354736_3356536	-15.5212	0.0375642
chr12_104697016_104698416	-16.7276	-0.0642312
chr1_157372502_157374503	-15.8807	-0.00622002
chr3_81540527_81542197	-14.6367	-0.0701707
chr1_45272198_45276202	-11.7633	0.0831248
chr17_76280001_76282666	-14.448	-0.0264703
chr7_1013699_1015901	-15.2341	-0.0954279
chr17_34523166_34525701	-6.2571	1.71389
chr1_143742501_143745301	-13.9311	0.326655
chr8_54982969_54984362	-16.1794	0.0849647
chr10_112618419_112620789	-14.0631	0.10673
chr14_75642086_75644323	-13.7633	-0.030895
chr3_194979972_194981844	-15.9383	-0.114593
chr10_8722994_8723843	-19.2726	0.182917
chr14_93050604_93053316	-15.4699	-0.0434965
chr15_75493443_75496600	-14.7941	0.273672
chr6_105936437_105938246	-15.7251	0.139334
chr5_133339202_133341343	-16.7059	-0.081328
chr20_61556299_61558300	-15.1157	0.219081
chr19_42624682_42627553	-14.2584	-0.0232789
chr3_194392072_194394374	-14.4763	0.117646
chr9_2228463_2229956	-16.6916	0.0988845
chr8_48418931_48422801	-13.5673	0.16603
chr12_120875461_120876806	-16.4629	0.0218685
chr8_48435460_48440136	-12.8447	0.0655248
chr17_44874401_44877001	-20.2606	0.065214
chr3_69369327_69371472	-15.3103	0.224502
chr9_4678121_4680621	-13.36	-0.0855728
chr18_30725118_30727700	-13.6301	-0.255079
chr6_34638591_34641045	-13.7755	-0.147156
chr13_115045745_115048306	-14.489	0.429655
chr1_183247601_183250501	-14.8591	-0.0708864
chr6_56457975_56459521	-16.4635	-0.0368005
chr18_71917947_71920100	-15.2739	0.264829
chr6_35568112_35571521	-14.0169	0.0560379
chr15_90879400_90881400	-15.795	-0.199118
chr14_69416434_69418716	-14.8555	0.0338953
chr12_94165711_94168006	-15.3758	-0.0528448
chr16_69344216_69346436	-15.9388	0.169935
chr16_31105486_31107136	-16.4349	0.0387322
chr4_190926703_190928599	-19.3933	0.460679
chr6_170892846_170894346	-16.4926	0.0630262
chr16_3767136_3768437	-17.3234	-0.0534227
chr19_36404201_36407060	-13.9345	0.303432
chr3_37215723_37218942	-14.969	0.110789
chr10_27118719_27119919	-16.0284	-0.133698
chr9_66833552_66834153	-16.9837	0.153184
chr11_76568368_76570616	-14.4546	-0.0289264
chr21_44994192_44995905	-15.9042	-0.0409026
chr14_68992786_68994729	-15.9945	0.0392318
chr13_32379200_32382798	-13.5184	-0.0491752
chr7_90955099_90957500	-14.531	-0.0657762
chr2_237779283_237781683	-14.3844	0.356891
chr22_39805731_39807004	-14.9753	-0.302625
chr5_55965077_55969989	-12.1418	-0.218292
chr2_26099794_26102136	-14.0418	0.0809804
chr19_17132073_17134064	-16.1631	0.0281513
chr4_40574498_40577045	-12.7426	-0.13047
chr10_64914719_64916337	-16.1845	0.101605
chr15_100016657_100017803	-16.8888	0.101822
chr9_127950821_127953028	-14.4475	0.0102873
chr8_125273362_125275969	-15.1903	0.0506169
chr18_54235325_54237948	-13.534	-0.159815
chr17_80414601_80417313	-14.1927	0.0976874
chr6_37115630_37116949	-19.1145	0.389594
chr11_66246831_66248398	-16.5269	0.0879572
chr6_6706611_6708283	-14.7867	0.119732
chr6_42857675_42859075	-16.1831	-0.0165742
chr8_130899656_130901915	-15.3111	0.0442845
chr5_171846883_171847983	-16.5902	0.278427
chr12_58333163_58336218	-14.475	-0.192081
chr2_120989294_120990982	-15.7305	0.465135
chr1_30602501_30604201	-16.4222	0.0515645
chr3_81809327_81811927	-13.6041	-0.0562723
chr7_2077107_2078300	-16.5083	0.196271
chr9_82482628_82485139	-13.7952	-0.148902
chr5_148928784_148931889	-12.1738	-0.00776434
chr13_77912490_77913932	-15.9756	0.0532406
chr1_6811500_6814401	-15.348	-0.139314
chr10_75502819_75505047	-14.1319	-0.178389
chr1_201797598_201799608	-14.6403	-0.0427469
chr10_43632942_43637469	-11.5771	0.0269899
chr10_133972389_133974589	-17.7834	0.321051
chr3_196864027_196866027	-14.4082	-0.0964314
chr10_73655232_73656747	-14.8228	0.108323
chr20_29635599_29638499	-18.1658	0.0409561
chr10_30817347_30819837	-13.5832	0.191544
chr4_86592802_86594203	-16.1435	-0.086425
chr17_41158063_41160163	-14.3426	0.200991
chr8_98654960_98657931	-13.9374	-0.0517585
chr7_77050299_77051199	-14.8673	0.170378
chr6_24742668_24745945	-13.428	0.29254
chr17_79994501_79996301	-16.9288	0.190601
chr19_46365064_46367079	-15.1448	0.246887
chr19_55842831_55844144	-16.0879	-0.00435623
chr11_117706332_117707797	-16.4304	-0.155008
chr6_108885876_108888512	-12.3974	0.10317
chr2_89507299_89508699	-16.3929	0.127779
chr1_155106998_155109503	-13.2978	0.135005
chr15_86176300_86177617	-17.1786	-0.259433
chr17_9920454_9925101	-13.5812	-0.552236
chr20_39619099_39621400	-14.724	0.0636695
chr8_11743227_11746762	-13.6961	0.0447708
chr6_41238711_41241337	-13.8543	-0.184197
chr19_6480927_6482460	-16.265	0.00574981
chr19_565738_568335	-12.7935	-0.137445
chr16_71927942_71930636	-13.6864	0.161704
chr17_40829163_40831301	-15.7772	0.127609
chr1_45284197_45286603	-13.822	-0.03755
chr3_141408127_141410572	-15.2368	-0.00858446
chr3_47015527_47018464	-15.5749	0.167527
chr19_45577664_45580338	-15.3161	0.0364388
chr2_242558683_242560910	-17.4001	0.831264
chr14_65567800_65570034	-14.0081	0.0843431
chr5_40355695_40357095	-16.1064	0.14232
chr11_2846139_2848816	-14.5727	-0.0167026
chr13_20748604_20750104	-16.2245	0.534312
chr21_30579886_30582633	-12.4472	-0.0906604
chr12_89829683_89831508	-16.6183	-0.145379
chr11_102628131_102629831	-14.9827	-0.115537
chr6_6377011_6379718	-15.1228	-0.231286
chr10_114148031_114150637	-13.5463	0.18313
chr3_140489109_140490809	-16.3023	-0.063258
chr9_26891521_26893656	-15.2584	-0.0337473
chr2_96067965_96069365	-16.4319	0.0205474
chr1_9789599_9791608	-15.8395	-0.136692
chr7_157145100_157146200	-16.0713	0.000337297
chr16_66685898_66688516	-16.0268	-0.048751
chr22_26878801_26880889	-15.2342	-0.104573
chr2_178618105_178620005	-17.4693	-0.127029
chr18_29628100_29630831	-13.504	-0.0923871
chr14_77185887_77188535	-15.5551	0.183289
chr1_180365397_180367703	-12.5056	-0.148118
chr1_120934897_120936697	-13.0445	0.249324
chr6_111434075_111436118	-15.0311	0.49028
chr12_108954206_108957033	-16.0751	0.214537
chr5_43064495_43067718	-12.754	-0.0437007
chr5_176432287_176434795	-14.1169	-0.0637784
chr2_64446605_64448483	-15.6363	0.21975
chr13_43618300_43620320	-13.6155	0.0727743
chr4_76597199_76599803	-14.1361	-0.0124837
chr5_1523787_1524889	-16.7082	0.545735
chr1_28640101_28642708	-15.2648	0.179945
chr3_116782027_116783727	-16.0395	0.15131
chr5_32312086_32313989	-16.6807	-0.168647
chr3_99791572_99793472	-15.972	-0.0430439
chr10_43888737_43890537	-15.0408	-0.0764903
chr3_177040197_177042027	-15.8707	-0.188539
chr6_4134775_4136869	-16.0661	0.129567
chr20_23633900_23637499	-15.812	0.0196204
chr2_37994465_37996580	-14.9463	-0.130033
chr15_92489764_92491664	-14.3003	-0.437712
chr8_32553864_32555456	-15.673	0.328938
chr3_46283403_46284536	-17.3652	-0.644011
chr10_4076832_4077937	-16.552	0.147252
chr5_111855486_111856986	-15.5793	0.0758005
chr16_11591009_11592237	-16.7682	0.220304
chr14_100530842_100533525	-13.7924	0.329678
chr15_25655368_25657200	-15.0613	-0.0814246
chr17_63042866_63045701	-11.3666	0.134518
chr4_166215198_166217103	-14.8162	-0.125848
chr3_55653836_55655272	-15.6417	0.0603051
chr6_5979437_5981237	-14.8294	0.304503
chr21_42348092_42349803	-15.4723	-0.107064
chr7_38295699_38298103	-13.535	-0.21356
chr1_205279598_205284000	-13.2125	-0.359323
chr6_32247249_32248249	-18.6554	0.461015
chr4_185537699_185539402	-16.3791	-0.0684558
chr19_12661260_12663480	-15.6105	0.0592529
chr2_107161980_107163905	-14.5918	-0.0159638
chr5_180247177_180249713	-12.7801	0.114061
chr13_31316899_31318906	-15.1731	0.246134
chr17_7464066_7466101	-15.8329	-0.0897233
chr1_17966099_17967699	-15.7606	0.0876858
chr3_52753872_52756503	-15.3389	0.0650407
chr5_14606486_14608702	-15.4914	-0.149003
chr3_156542974_156545142	-15.2293	-0.089377
chr12_129290899_129292807	-14.9048	0.185625
chr2_68961005_68963236	-13.6307	0.147095
chr10_27388496_27390047	-16.4384	0.151065
chr7_99749100_99750999	-16.5542	-0.0232451
chr12_109060408_109062311	-14.3574	-0.0387497
chr16_66734336_66735738	-16.0099	-0.112801
chr3_177062209_177064372	-14.283	0.0877092
chr19_2927552_2929052	-17.5141	0.250959
chr16_69164886_69167216	-14.8503	0.232973
chr13_33020447_33022004	-15.5606	-0.0747717
chr19_14724131_14728344	-14.2939	0.126678
chr6_113962645_113964191	-15.3433	0.0712426
chr16_71597709_71600109	-14.8018	-0.349723
chr14_102178896_102181123	-17.2545	0.468108
chr8_142174160_142175936	-15.5855	-0.151091
chr6_127525180_127526783	-15.1502	-0.0487485
chr4_2838298_2840398	-16.7288	0.0456661
chr21_11144292_11147392	-18.2052	-0.0675241
chr13_49535447_49536087	-14.3268	1.44696
chr2_61763448_61766740	-14.7337	0.0676056
chr14_102000900_102002916	-15.0753	0.155218
chr1_244624202_244625302	-17.5385	0.0500082
chr19_8385431_8387044	-16.0087	0.0943825
chr1_211751600_211753100	-17.0969	0.171963
chr8_11659269_11661262	-15.9248	-0.0285316
chr15_73578600_73581000	-15.0966	-0.0994803
chr20_47536399_47539320	-13.5132	-0.101638
chr15_96601026_96602926	-16.1983	-0.284619
chr9_132244410_132246303	-15.4326	0.191142
chr17_56365001_56367401	-14.5842	-0.0581881
chr1_113383600_113385401	-16.9024	0.0741682
chr17_73083001_73085463	-15.0548	0.0368121
chr3_138065874_138067874	-15.2195	0.177923
chr19_49981352_49982731	-16.335	-0.196248
chr3_131678344_131680240	-14.2858	-0.195994
chr9_26953448_26957056	-13.7379	-0.00945046
chr8_90898864_90902301	-13.2091	-0.203606
chr9_35531348_35533956	-14.6353	-0.243418
chr17_72618288_72621101	-13.0803	0.0179917
chr2_70337405_70339405	-14.3393	-0.135259
chr6_28103737_28106091	-13.8052	-0.124465
chr1_4066699_4068500	-16.7029	-0.196527
chr13_83340269_83341990	-16.1259	-0.151448
chr2_135541041_135542180	-16.4632	-0.0777501
chr13_48728850_48730530	-14.1524	-0.138382
chr10_73136932_73139719	-14.4833	-0.0638386
chr1_168147502_168149403	-15.3611	0.120671
chr5_88690896_88693919	-12.4094	0.403889
chr21_40152292_40153792	-16.0089	0.408862
chr1_40887898_40889798	-16.088	0.0061151
chr11_10305885_10308198	-13.9915	-0.0637595
chr14_102835616_102838200	-13.4735	-0.216968
chr1_185342697_185347108	-11.5583	-0.0176623
chr3_39148597_39150627	-16.0654	-0.0681941
chr21_44377255_44378092	-17.959	0.228331
chr15_67467364_67469417	-15.3863	-0.0151316
chr15_55573503_55576349	-13.3129	-0.204272
chr13_109019872_109022372	-13.2874	-0.314154
chr19_6967943_6971553	-13.7588	-0.20458
chr8_19057769_19059401	-15.3927	0.266335
chr14_93130616_93133125	-13.4345	-0.113011
chr6_32638413_32638613	-17.4461	-1.12846
chr22_47186092_47188362	-14.1929	0.0247731
chr3_32425927_32427727	-16.741	-0.175887
chr1_40298398_40300503	-15.0655	0.0258661
chr7_114784799_114786500	-15.4155	-0.185123
chr10_72163276_72165847	-15.6961	0.0028124
chr8_144650462_144651421	-16.245	0.277137
chr6_152621937_152624075	-14.9984	-0.0284041
chr16_11733083_11735736	-13.4688	0.110054
chr18_76916325_76917925	-16.1532	0.527569
chr16_17415009_17416937	-15.4977	-0.10631
chr13_53023145_53025300	-14.7946	0.18984
chr6_110554283_110555584	-16.2663	0.163413
chr7_99976498_99978907	-14.1031	-0.0419149
chr7_102218699_102220203	-18.835	0.053126
chr12_105075308_105077516	-13.1756	0.0674684
chr19_3169001_3170244	-14.7198	-0.171102
chr22_31685204_31687896	-13.6107	-0.245308
chr2_234073005_234075905	-15.3473	-0.112763
chr10_76585396_76587443	-16.2064	0.269613
chr1_158132301_158133701	-15.8451	0.20285
chr1_185260799_185262803	-15.9213	0.0228216
chr12_120668361_120671608	-14.6435	0.216842
chr4_169929999_169932109	-14.2681	0.0213292
chr2_64341705_64344132	-14.7232	0.114452
chr6_51129584_51131036	-16.3733	-0.134836
chr3_141247127_141250127	-14.2828	-0.125787
chr20_62611999_62613099	-16.9836	-0.00477348
chr11_66374831_66376531	-16.1412	-0.0950352
chr17_62492166_62494513	-14.5079	-0.110088
chr3_48914664_48916072	-16.7922	0.108825
chr1_87616898_87618501	-15.6835	0.0940506
chr14_55093689_55095711	-14.5999	0.597605
chr8_59057821_59059221	-17.2532	0.0547994
chr8_48172160_48174279	-14.9377	0.175758
chr6_30673530_30676084	-21.57	0.141162
chr15_52137210_52139700	-14.1809	0.00192815
chr21_35391914_35393831	-15.3395	0.0353414
chr16_28857286_28858536	-16.8964	-0.0481575
chr7_37290099_37291400	-16.0475	0.0318604
chr2_28937880_28941080	-11.5863	-0.12993
chr7_115049999_115052199	-14.3988	0.173047
chr8_92051116_92053801	-14.7108	-0.0119064
chr20_3880772_3884400	-13.9659	0.0407803
chr9_79209728_79212211	-14.6908	0.380631
chr6_111726409_111729195	-12.1389	0.0688711
chr4_6807598_6810735	-11.2425	-0.0916023
chr17_15733916_15735701	-15.8544	-0.0854493
chr17_33389601_33392325	-12.5064	-0.147674
chr2_148393280_148395580	-14.0005	-0.0309931
chr2_10548064_10551852	-14.0392	0.12261
chr4_77961198_77963198	-15.3705	-0.315521
chr10_135047817_135050431	-14.9321	-0.637294
chr14_91262237_91263737	-17.5085	-0.0726552
chr5_130839910_130841495	-15.5247	-0.179477
chr14_71121216_71123418	-16.4936	-0.371603
chr19_19779196_19780643	-16.157	-0.0203048
chr4_1702802_1704202	-16.4071	-0.0258657
chr12_122311699_122313055	-16.8137	-0.189004
chr13_113955532_113956532	-16.7142	0.0590615
chr8_129185660_129187269	-16.1172	0.0467896
chr6_133077911_133080483	-15.0515	-0.096887
chr10_90593290_90595837	-15.1571	-0.00799468
chr9_115094500_115097539	-13.9413	0.092737
chr6_32206421_32207621	-19.3779	0.407612
chr12_124874511_124876908	-14.9365	0.318892
chr12_93453608_93455106	-15.7147	0.155521
chr8_66934410_66935901	-16.4369	0.207034
chr16_46897998_46899398	-15.9403	0.0943886
chr17_44231301_44232501	-16.778	-0.195375
chr3_119288074_119290740	-12.4448	0.21346
chr16_75680886_75683609	-14.9304	0.0191657
chr11_5835931_5837502	-15.999	0.072909
chr13_41534472_41536745	-13.985	-0.0154058
chr11_36412034_36413898	-16.0274	0.0783465
chr4_12124145_12126303	-13.6149	0.0429051
chr12_54804806_54808541	-12.915	-0.199187
chr12_89554108_89557555	-10.502	0.020082
chr13_100153687_100154404	-15.6545	0.00696598
chr14_96892948_96894337	-16.9109	-0.206924
chr1_223310498_223311701	-15.8583	-0.0266655
chr18_44697925_44698976	-17.5229	0.322351
chr20_20692399_20694372	-15.7658	-0.144783
chr2_65291132_65293736	-13.4177	0.199929
chr11_73135185_73137185	-15.6599	0.120442
chr3_16882726_16885451	-12.7318	-0.187564
chr5_149057290_149058326	-15.5806	0.138726
chr1_155930799_155932301	-16.5508	0.0434
chr7_30517499_30519599	-15.2769	0.294506
chr2_143825380_143828748	-14.4044	0.059975
chr17_37354616_37357401	-14.6767	0.121931
chr12_38033783_38034601	-18.7189	0.287196
chr16_23874298_23876309	-14.7942	-0.0039999
chr12_1436806_1438706	-14.2126	0.058103
chr1_25558097_25560503	-12.7842	-0.0492564
chr20_52491261_52493000	-15.0574	0.201107
chr8_81933459_81935110	-15.2895	0.0879505
chr12_57521106_57524313	-15.0973	0.269136
chr22_41361104_41363695	-14.2497	0.26013
chr3_23112374_23114574	-15.1821	0.154325
chr11_13712602_13713898	-16.0979	0.212046
chr6_111895975_111898236	-14.5502	-0.0427095
chr5_61601184_61603489	-15.3503	0.211514
chr10_60025231_60028507	-11.8115	-0.114739
chr1_2176998_2179003	-16.0611	-0.148296
chr20_39409699_39411601	-15.8735	-0.0254661
chr11_11862556_11865145	-13.594	-0.0338765
chr12_97300016_97302355	-14.8637	0.165635
chr3_183097803_183100740	-13.9229	0.0820643
chr11_64107085_64108698	-16.4897	0.304192
chr7_99817299_99819701	-16.2221	0.171885
chr1_169278099_169279601	-16.0364	-0.0554866
chr1_5731699_5733104	-18.9173	0.25094
chr10_60142870_60145796	-12.2127	-0.273023
chr4_49547599_49548603	-19.4979	0.027016
chr1_1709800_1713199	-12.8543	0.0415494
chr2_191183748_191185605	-15.6524	0.0744322
chr4_89833745_89834745	-16.5044	-0.293003
chr2_227655312_227657112	-16.3498	-0.00175674
chr11_116876472_116877998	-14.4499	0.0105549
chr10_98404322_98407019	-14.1995	0.0868346
chr6_33396245_33398846	-19.8896	-0.0545995
chr17_17139663_17141701	-15.1981	0.0936888
chr2_118879565_118881305	-16.1449	0.0190357
chr1_235490099_235493499	-13.9971	-0.00267558
chr3_40340440_40342627	-14.9572	-0.0612497
chr19_39141444_39144064	-14.7662	0.12282
chr19_49227853_49230080	-14.8273	0.110863
chr8_28257860_28260321	-16.6564	0.0147362
chr2_137935605_137937632	-15.0541	0.103378
chr3_160752072_160754572	-13.3347	0.249052
chr21_11139092_11141131	-18.5061	-0.0498759
chr15_52029140_52030729	-16.7414	0.0733251
chr5_46391290_46392190	-17.8398	0.147253
chr16_48411986_48413516	-15.5054	-0.0557832
chr5_59833795_59836286	-13.7095	-0.434626
chr8_43798401_43799401	-17.9336	-0.0410826
chr19_55017924_55019324	-16.982	-0.0608156
chr7_72406903_72408999	-15.6118	-0.138052
chr4_107696098_107697498	-14.827	-0.803146
chr3_50487409_50488803	-16.2462	0.262801
chr7_4813799_4816602	-13.369	0.0871079
chr12_132628600_132629857	-18.0127	-0.0185026
chr5_17254595_17257477	-12.9911	-0.0985079
chr2_241563820_241566705	-14.6431	-0.0998822
chr14_58747016_58749766	-13.6064	-0.351874
chr1_108328103_108329602	-15.9838	0.133579
chr3_45606727_45609895	-14.4622	-0.13337
chr1_12254599_12257301	-15.8052	-0.000994246
chr12_124117455_124119166	-16.3853	-0.0704429
chr8_71518836_71521269	-14.9205	0.495663
chr11_18267445_18268867	-16.1206	0.249483
chr21_34576438_34579833	-13.4798	-0.137397
chr7_77198296_77201700	-11.9794	-0.161194
chr3_69153427_69155540	-15.5131	0.0896052
chr14_34905266_34907317	-15.4425	-0.257618
chr6_29800330_29800930	-19.2259	0.207518
chr2_29092465_29094165	-16.1396	-0.000631251
chr21_35882967_35886313	-12.2948	-0.222859
chr6_36973286_36976895	-13.7584	0.0999475
chr3_135913327_135916627	-14.1727	0.165953
chr6_31387184_31388130	-19.4868	-0.19515
chr15_81578217_81580017	-14.867	0.291567
chr19_15574244_15575580	-16.1493	0.152925
chr16_70462769_70466437	-12.3463	0.290432
chr5_49797195_49798495	-15.4893	-0.0141868
chr16_74639786_74641736	-15.6151	-0.00180947
chr1_1616999_1618903	-15.7597	0.0315113
chr20_42182999_42183914	-15.9472	0.251302
chr5_148423410_148425510	-15.3854	-0.0987431
chr21_46293336_46295862	-13.0496	0.535097
chr4_156596710_156597699	-15.5257	0.0567358
chr15_90323717_90326000	-15.2407	0.184608
chr4_69254263_69255363	-18.5988	0.104364
chr1_234507998_234510403	-13.2148	-0.085615
chr12_34849201_34849819	-17.9875	0.161749
chr9_27571511_27574810	-11.5134	0.0911599
chr4_90992602_90993998	-16.3	0.145514
chr14_21267547_21269334	-15.2425	-0.0697448
chr6_107349169_107350336	-17.3114	-0.105199
chr20_48913099_48914920	-15.9248	-0.166532
chr18_12879925_12880825	-14.8082	-0.014036
chr11_86305916_86308667	-18.0332	0.277043
chr6_29113921_29115184	-20.0421	0.114294
chr2_86811020_86812020	-16.5683	-0.120715
chr1_14056501_14058699	-15.499	-0.0683918
chr2_71558180_71560280	-14.7532	0.0725748
chr16_11690436_11693578	-14.0208	0.201415
chr1_16291601_16293803	-15.1704	0.403892
chr6_133033811_133036441	-13.0552	-0.180976
chr14_24562534_24564987	-15.5191	0.137712
chr17_76770501_76773001	-12.5766	0.103395
chr1_46838798_46840701	-13.4978	0.0673436
chr4_56719399_56720902	-16.4306	-0.135726
chr3_5180227_5182999	-12.8545	-0.0180243
chr22_17172681_17173681	-18.8607	0.2756
chr21_9899992_9901392	-19.6287	-0.129631
chr1_202111899_202114303	-14.3557	0.213934
chr9_111884448_111886403	-16.2263	-0.0397856
chr6_147196961_147200636	-12.5877	-0.392978
chr4_47174798_47177398	-14.6081	-0.131898
chr10_77809037_77810696	-16.9533	-0.0103007
chr9_100880433_100883648	-13.4631	0.216668
chr6_2862575_2864311	-14.8486	0.049914
chr2_216369352_216371005	-14.9311	-0.244854
chr6_61901946_61902546	-16.9868	0.220998
chr6_130244211_130245780	-15.8949	-0.187873
chr4_68748998_68750307	-15.1775	-0.397401
chr19_36704860_36707053	-15.1943	-0.173613
chr11_82782498_82784408	-14.9255	-0.150049
chr12_106750999_106752706	-16.4969	-0.0718312
chr16_11902936_11905112	-15.0037	0.0771078
chr1_110553702_110555399	-15.7658	0.0680655
chr16_85648942_85651309	-15.533	-0.0655698
chr18_43406600_43409331	-14.4188	-0.130728
chr18_18690300_18693141	-13.1596	-0.0255239
chr21_45195336_45196936	-16.9571	0.141921
chr14_93497787_93500116	-16.1759	0.070024
chr17_72523501_72529525	-12.5489	-0.0143576
chr13_101044304_101046504	-15.1609	0.266486
chr16_20499837_20500892	-18.8142	0.410699
chr5_171416589_171418195	-16.104	-0.0941486
chr1_11790101_11791508	-15.9638	0.0791962
chr4_49198699_49200704	-20.1992	0.494651
chr17_25543363_25545616	-15.1828	-0.108529
chr17_25739901_25741801	-15.7539	-0.0766617
chr17_41444801_41447663	-13.0838	0.0920177
chr7_87504701_87506907	-14.4828	0.029205
chr19_40930638_40932606	-14.8272	0.227043
chr1_108617198_108618703	-15.2059	-0.200854
chr20_35632766_35635699	-12.6486	0.0432736
chr9_117768410_117771200	-15.7197	0.0945317
chr11_12179837_12182708	-14.54	-0.17269
chr7_17978499_17980907	-13.7047	0.0381828
chr4_69853099_69853963	-19.1233	-0.099956
chr10_120290258_120291658	-16.7145	-0.374714
chr9_95874048_95877700	-13.5274	0.0115838
chr5_14341377_14343482	-15.6472	-0.0865633
chr1_150814303_150815203	-15.0281	-0.217933
chr19_40948644_40951260	-14.4798	0.0852401
chr16_27384937_27386942	-15.5915	0.189564
chr2_2707680_2709332	-15.9132	-0.244252
chr20_37100920_37102375	-17.2968	-0.15166
chr6_25991411_25993975	-13.5657	-0.481428
chr6_119079446_119080411	-15.6154	-0.092087
chr10_109375537_109378137	-14.6652	0.0114289
chr19_2041044_2043553	-15.3534	-0.107222
chr22_24541262_24543592	-14.775	-0.537653
chr2_198126583_198127212	-15.517	-0.149393
chr16_85044286_85046309	-14.0004	-0.246443
chr12_132362457_132364308	-16.09	-0.119209
chr13_28822172_28823191	-15.4204	-0.361378
chr1_98076098_98077099	-16.2081	0.127694
chr2_216612080_216615199	-13.8505	0.0697569
chr19_1847360_1849473	-16.4532	0.267686
chr11_6501798_6504208	-14.6586	0.0401561
chr8_142215972_142218964	-14.6272	-0.0806115
chr7_112084399_112086402	-14.9559	0.240578
chr6_30736175_30739191	-20.0481	0.18191
chr16_55786322_55788536	-14.8932	0.0334921
chr7_5613799_5615400	-16.5291	-0.00877845
chr6_41994037_41997211	-14.229	-0.0877963
chr5_95949593_95950924	-16.3859	-0.294786
chr12_76981066_76984111	-12.8931	-0.198503
chr7_101439499_101441500	-15.3046	-0.261722
chr8_82072460_82074836	-13.4772	-0.160145
chr9_141103439_141106461	-13.0959	-0.150275
chr10_22539937_22542855	-12.4993	0.502847
chr2_38161636_38162736	-14.5103	0.383993
chr2_220362480_220364080	-15.8775	-0.130272
chr5_78885490_78887310	-16.2085	0.0886362
chr4_69832310_69834298	-20.4634	0.355534
chr17_9965916_9968413	-14.6731	-0.105229
chr1_158260202_158261202	-15.7229	-0.00222664
chr5_77517310_77519010	-17.5765	-0.0549678
chr16_67753086_67754336	-16.0042	0.0271369
chr12_113330461_113332008	-15.9892	-0.0890422
chr18_9803525_9805418	-16.0046	0.230922
chr5_175815177_175817295	-14.998	-0.022757
chr6_31219384_31221649	-18.0438	0.432467
chr7_73265198_73266600	-16.4061	0.0948714
chr5_75859895_75861726	-15.3711	0.486637
chr1_109703699_109706602	-16.164	0.0462627
chr11_62432098_62433597	-16.5433	0.142192
chr20_19715799_19718820	-14.9874	-0.150634
chr2_219156080_219158232	-13.4201	0.120543
chr4_86621610_86624798	-13.7454	-0.0863873
chr20_46117299_46119799	-15.223	-0.12688
chr17_7023125_7026201	-12.4327	-0.230674
chr2_95872641_95873641	-16.825	0.0462034
chr2_203529505_203532480	-14.0219	0.0544522
chr7_61079199_61081199	-17.8547	0.286809
chr18_74285198_74286722	-15.9904	0.290726
chr2_233183207_233184607	-16.1273	-0.978482
chr3_53276283_53278595	-14.4315	-0.284948
chr1_45186599_45188701	-15.202	-0.0398984
chr1_151371101_151373103	-15.048	-0.0842257
chr19_36234953_36237280	-13.0716	-0.0600153
chr19_50991060_50992753	-16.136	-0.0231246
chr15_51920400_51923027	-12.0292	-0.182431
chr7_58014200_58015700	-18.7977	0.0660514
chr18_8622418_8624748	-14.8715	0.115906
chr3_11611727_11613527	-16.0066	-0.134519
chr17_29394501_29396101	-16.2486	0.0861179
chr3_179154627_179157327	-15.4437	-0.0194205
chr13_34491891_34493372	-16.0057	-0.111051
chr2_109203265_109206094	-12.1401	-0.0701927
chr2_128168180_128170905	-13.6471	-0.0460572
chr10_65280147_65282547	-13.9042	0.407316
chr2_175497380_175500432	-13.7029	0.0654895
chr12_9054916_9056355	-16.0277	0.0790383
chr9_4941639_4943163	-14.145	0.175339
chr20_58521599_58523699	-16.3029	-0.0971656
chr6_14210737_14212521	-16.0967	0.124131
chr18_2447400_2450025	-13.9069	-0.197939
chr8_145001879_145003669	-16.3429	0.0610832
chr20_34077899_34079375	-16.0108	-0.190365
chr5_145385802_145387202	-17.1713	0.276571
chr21_39654029_39656205	-12.363	-0.0115888
chr5_40648324_40650302	-16.2354	-0.0473019
chr22_21877120_21879020	-17.0785	0.227401
chr6_82956146_82958497	-15.0332	-0.0157566
chr1_185408101_185410101	-15.3091	0.672958
chr3_171683981_171686379	-13.8935	-0.277134
chr1_230706198_230709802	-15.069	-0.157773
chr11_121761385_121762508	-16.1584	-0.0719218
chr10_45443291_45445137	-16.4316	0.249099
chr3_131104057_131107127	-15.6091	0.120092
chr9_92002454_92004239	-16.1	0.173469
chr5_141431510_141434110	-15.2053	0.018073
chr2_113596780_113600205	-11.6734	-0.0741744
chr11_63456832_63457532	-15.8562	-0.163594
chr6_114071276_114072337	-14.8745	-0.0114001
chr12_33681941_33683961	-14.9673	-0.0282628
chr11_58919098_58920799	-15.7914	0.292783
chr3_138551623_138554544	-14.5851	0.180682
chr10_134364137_134365937	-16.1199	-0.0713047
chr12_65123306_65125206	-15.656	0.172904
chr7_158609999_158612800	-12.6034	-0.0110015
chr1_143764900_143766798	-14.9794	-0.0669008
chr5_36723577_36725795	-14.1473	0.142859
chr8_81940901_81942327	-16.1438	-0.0387561
chr11_613016_617172	-14.1997	0.106208
chr6_31642021_31642921	-18.3928	0.321622
chr1_9703399_9706398	-14.7746	0.151006
chr6_30769230_30769930	-19.9619	-0.0521958
chr15_45027064_45029299	-13.9173	0.203504
chr10_90843747_90846935	-14.8883	0.320879
chr21_44524071_44528492	-13.208	-0.13894
chr1_142914299_142916700	-21.6874	0.361535
chr1_725699_727399	-18.8226	0.0595938
chr3_73045127_73047572	-13.6963	-0.0609899
chr2_114723405_114725432	-15.3302	-0.110125
chr10_31838212_31839619	-16.4598	-0.021
chr14_35590014_35592534	-13.5598	-0.0999127
chr17_81146700_81149688	-15.3368	0.30299
chr19_47758759_47760973	-15.0737	0.15001
chr1_212718997_212720203	-14.2856	0.164268
chr2_220468305_220469605	-16.6434	-0.0130389
chr12_109341408_109343208	-15.8593	0.0212377
chr13_26420790_26423190	-15.5894	0.204602
chr2_161507080_161509680	-15.5818	-0.0381389
chr6_32162937_32165591	-19.3005	-0.0890605
chr7_75490298_75492100	-15.7101	0.108953
chr20_33864399_33866820	-14.5511	-0.0649195
chr10_105726337_105728032	-15.8785	0.272494
chr1_150582998_150587108	-10.0176	-0.113356
chr1_26704301_26705601	-16.7568	-0.0585786
chr12_125160261_125161606	-16.7351	0.198431
chr2_86243294_86245836	-13.7476	0.051185
chr3_187455774_187456909	-14.0626	0.230642
chr5_35211286_35213486	-15.3635	0.182329
chr6_134756737_134759709	-12.7685	0.157921
chr12_8184747_8186306	-16.2049	-0.0888545
chr16_23817842_23819442	-16.5793	0.162402
chr8_97821301_97823460	-13.6995	0.202679
chr9_100817900_100820354	-14.2415	0.117545
chr8_27225859_27227360	-15.8135	-0.0605638
chr1_151633299_151635799	-15.1678	-0.0363544
chr15_45188900_45190200	-17.7299	0.402378
chr11_47527989_47530999	-14.8836	0.0229589
chr2_69389205_69391341	-14.9845	-0.18586
chr20_5053299_5055200	-14.8263	-0.0260836
chr14_69043400_69046246	-12.6443	-0.148776
chr9_123545310_123547542	-14.022	-0.133163
chr10_125795290_125798637	-14.6153	0.133598
chr6_16659345_16660883	-16.6939	0.22061
chr3_125312427_125315548	-13.311	0.0992803
chr1_192017299_192018099	-14.7816	-0.425729
chr21_15063214_15063914	-18.117	-0.0692817
chr22_36780950_36784162	-14.5182	0.151808
chr1_172902601_172904108	-15.5804	-0.0481503
chr17_39494601_39497001	-16.4394	-0.199274
chr8_116580601_116582136	-15.1546	-0.0290498
chr14_74415835_74418137	-15.0552	-0.175688
chr1_229476798_229479201	-15.3125	0.320109
chr11_35207208_35209408	-14.3172	0.0330107
chr1_1166201_1167803	-16.561	0.0910625
chr19_52306579_52309652	-13.398	0.477119
chr3_188101974_188103395	-14.6855	0.102096
chr4_15612398_15613998	-15.7431	-0.0176693
chr13_48668490_48669654	-16.7718	0.0112758
chr20_4782899_4784899	-15.7151	0.221948
chr5_134721086_134723802	-13.2699	0.173107
chr15_67438600_67440899	-14.7875	0.0470571
chr7_143110299_143112201	-13.5168	0.329644
chr16_46821022_46824086	-15.2028	-0.0277192
chr3_5227327_5230974	-13.7008	0.107942
chr6_43142011_43143711	-15.5852	-0.104668
chr13_45927652_45928790	-16.202	0.0725983
chr2_161932980_161935636	-12.6659	-0.0634319
chr3_40565797_40567127	-16.4644	-0.186353
chr19_59029931_59032180	-15.3137	-0.0250403
chr17_80249863_80251401	-15.7316	0.093068
chr12_47053899_47055616	-14.9544	0.17367
chr5_90764510_90766410	-15.4749	0.288616
chr4_123667045_123668898	-16.4354	0.381663
chr22_16109760_16110720	-18.5594	-0.0293918
chr19_21541053_21543060	-16.8252	-0.335921
chr2_70519380_70521932	-13.1157	-0.112163
chr5_173198710_173200310	-15.3119	0.0796537
chr12_11910847_11913016	-14.6761	0.0803516
chr1_241681902_241683603	-16.5233	-0.119394
chr11_122726172_122728731	-13.5063	0.0470716
chr19_53898131_53899253	-17.1805	0.213947
chr3_36948627_36951003	-13.4897	0.207209
chr1_46008098_46010503	-13.2784	-0.0695142
chr2_113340925_113343405	-13.5638	-0.072792
chr10_81953219_81954343	-15.8499	0.0512997
chr19_17669853_17672583	-13.2218	0.133838
chr9_19118439_19119956	-15.585	0.208377
chr2_197663707_197664932	-16.3308	0.165273
chr16_15005592_15006592	-16.5982	-1.08871
chr20_25218099_25219520	-16.7817	0.178414
chr18_12882810_12885325	-13.8719	0.000328965
chr19_58897331_58899531	-15.4414	-0.148463
chr6_3138775_3140721	-16.3007	0.0385623
chr10_4374470_4377037	-14.1565	-0.0822887
chr12_95610199_95612306	-15.9135	-0.00992945
chr1_19406299_19408808	-14.5543	-0.0182291
chr12_115205355_115208108	-16.6607	-0.556819
chr17_72684201_72687816	-12.292	-0.125893
chr3_195905844_195908003	-16.7058	0.548148
chr4_23334402_23336703	-14.9312	-0.02233
chr12_33052261_33053299	-16.2132	-0.077808
chr6_84568837_84571445	-13.9559	0.113796
chr4_108744659_108747335	-12.7769	0.0942757
chr10_135504294_135505194	-18.1065	0.384718
chr6_31514775_31517049	-17.6485	-0.328325
chr9_92274639_92276239	-16.8728	0.146005
chr11_10323845_10326816	-13.5589	0.224073
chr17_43237363_43239601	-14.5453	0.0424692
chr12_112036299_112038006	-16.6406	0.323759
chr5_101866386_101867795	-15.6097	-0.284436
chr2_231279880_231282313	-13.1248	0.057934
chr2_26224380_26226980	-12.9661	0.0300691
chr9_135098328_135100242	-15.1402	-0.227441
chr8_48294901_48298360	-13.3159	0.12753
chr8_109131401_109133369	-15.0632	0.0910679
chr4_36314505_36316103	-13.9855	0.127764
chr15_93424348_93428119	-12.7972	-0.0248451
chr9_115629239_115630354	-15.944	-0.0753493
chr19_41701564_41702864	-16.4207	0.145794
chr13_50697072_50701120	-12.5658	0.341436
chr3_5237859_5241974	-13.0412	-0.0612755
chr9_132662428_132664339	-15.9395	0.115155
chr17_76609001_76610501	-16.9773	0.042225
chr12_82408_84361	-16.779	0.0808084
chr15_64403703_64406200	-14.3023	-0.0223372
chr8_24206262_24208601	-15.0336	0.308478
chr9_111695521_111697528	-15.9424	-0.178816
chr10_114205732_114207790	-15.3965	-0.0559824
chr1_81390001_81392203	-15.1557	-1.0409
chr1_120189908_120191308	-15.9966	-0.217317
chr3_58222864_58224142	-17.1376	0.187787
chr1_200988298_200989902	-16.2878	0.0751461
chr6_4687475_4689923	-13.9538	-0.165543
chr20_32836566_32837699	-16.585	0.217003
chr10_15000937_15003243	-14.719	0.0639125
chr2_160353232_160354832	-15.6242	0.101841
chr7_17336907_17339999	-14.9693	0.0144914
chr1_55181200_55182601	-16.7061	0.116197
chr1_225653898_225656401	-13.2113	-0.124411
chr3_52028972_52030644	-16.2433	0.212195
chr2_70350605_70353413	-12.2695	-0.032343
chr20_4746399_4748766	-15.3487	-0.0500404
chr22_50819187_50821192	-15.3795	0.048954
chr22_37879762_37882492	-15.9191	0.0497686
chr6_29227549_29228946	-19.0571	0.124748
chr11_64901008_64903445	-14.0828	-0.0799187
chr4_190551798_190554102	-16.052	0.193262
chr7_11579100_11580500	-17.0886	0.0867006
chr4_173706598_173709010	-14.2178	0.0356594
chr4_106065335_106069399	-10.55	-0.023131
chr3_190303272_190305844	-15.0661	0.11141
chr6_29185130_29188449	-20.8634	0.267877
chr11_71497331_71499231	-15.2019	0.0702151
chr8_131352258_131355001	-13.726	0.225742
chr7_20514800_20516899	-14.4515	0.152271
chr19_51637831_51643106	-13.0556	0.109487
chr3_143304197_143306103	-15.4952	0.0638368
chr19_10482879_10485453	-14.3697	-0.0170115
chr6_137672311_137673983	-15.534	0.0475676
chr20_58514472_58516701	-14.9299	-0.170171
chr5_179185193_179188090	-15.2692	0.0525437
chr5_158700910_158702502	-15.5482	0.330121
chr2_96906583_96909032	-13.1607	-0.132389
chr5_172385286_172387086	-15.865	0.01982
chr13_27833090_27835572	-15.0911	-0.0919607
chr10_89823670_89827790	-14.5181	0.159344
chr12_18298399_18300008	-14.9163	-0.273409
chr2_55508710_55510212	-15.9224	0.112581
chr21_10102014_10103631	-20.2691	0.402329
chr19_44122580_44124538	-15.7482	0.0211912
chr2_27544713_27546932	-16.3058	-0.0301692
chr7_156685100_156689099	-14.5949	0.0725197
chr6_43020836_43022075	-16.9622	0.182074
chr8_41844160_41845560	-15.9308	0.276804
chr12_63137708_63139908	-14.5967	0.080713
chr11_4628574_4630085	-16.4111	-0.0358758
chr16_4564436_4567237	-14.7296	-0.12468
chr7_133372899_133375300	-13.8959	-0.118839
chr13_101142690_101146498	-15.6174	0.00298725
chr4_692403_694335	-15.4151	-0.0720372
chr7_75986901_75989499	-14.6401	0.0615858
chr1_236015203_236016601	-15.6721	-0.00475451
chr1_224200899_224202999	-16.5728	0.168318
chr4_87854998_87858103	-14.1846	0.286231
chr3_46232903_46235803	-14.4578	0.0698043
chr15_77294100_77297164	-14.7095	0.0461776
chr7_101764400_101766300	-15.2634	0.0390524
chr8_145024543_145027553	-12.6107	0.124217
chr4_9153604_9155809	-14.6401	0.0265277
chr16_67588936_67590392	-15.7459	0.112479
chr1_1840101_1841601	-17.7982	-0.0639448
chr6_137709283_137711261	-15.5704	0.0486671
chr7_151215299_151217812	-14.4825	0.211065
chr2_44347032_44348932	-15.4048	-0.0321253
chr5_55198277_55200482	-14.9522	0.0433748
chr15_101099303_101101629	-16.2487	-0.304776
chr3_15139272_15141103	-16.1372	-0.0120645
chr8_42994701_42997069	-14.9006	0.11002
chr14_102606018_102607147	-16.672	0.0826786
chr19_52510953_52512453	-16.1585	0.05183
chr12_49411516_49414408	-12.0857	-0.147199
chr2_204772236_204774910	-13.6721	0.274809
chr14_68428234_68430316	-14.1905	0.099478
chr11_6149008_6152233	-12.4261	-0.138637
chr19_14095960_14099153	-12.4135	-0.0358364
chr14_72048916_72051035	-14.2927	0.00226868
chr4_69556999_69558107	-18.0266	0.310841
chr22_26983769_26986831	-13.6034	-0.065929
chr17_32572801_32576801	-12.4969	0.321884
chr2_7570707_7571832	-17.5558	0.203975
chr7_138144099_138146500	-15.8002	0.212458
chr1_245216697_245218797	-14.8562	0.263444
chr5_68901210_68903402	-13.3507	-0.081267
chr8_124172821_124174162	-16.8295	0.0447605
chr8_92081069_92083301	-13.9972	-0.0345191
chr14_68140429_68142447	-15.7945	0.100664
chr19_54893293_54894103	-17.6475	0.156887
chr17_72540966_72543301	-14.3165	0.0339305
chr17_72732601_72734516	-16.5862	-0.139413
chr7_151492799_151496000	-15.2667	0.0440483
chr5_35229786_35231087	-16.1345	0.0406456
chr6_31863636_31866775	-15.7719	-0.0363868
chr1_202935800_202939199	-14.3212	0.0176949
chr11_73239298_73240498	-16.2274	0.0515653
chr16_58162398_58164136	-16.566	-0.19254
chr10_126211347_126212976	-15.9309	0.133102
chr22_42465504_42467892	-14.8399	-0.032287
chr12_54721511_54723111	-15.1583	-0.0316161
chr18_32826418_32828818	-14.4955	-0.309641
chr17_48555716_48557101	-16.7152	-0.0298777
chr19_9784653_9786653	-14.9669	-0.0459488
chr3_66270957_66272072	-16.3077	-0.0102942
chr19_41260253_41261553	-14.7482	0.13064
chr10_118763232_118765276	-16.7165	0.570678
chr17_76355301_76357413	-16.4191	0.447875
chr7_35610499_35612300	-16.2642	0.0819858
chr14_100816286_100817986	-16.2342	0.104274
chr17_17906201_17907501	-17.5444	0.212051
chr11_64794432_64796031	-16.3054	-0.245923
chr5_118755489_118756595	-16.3416	0.00176018
chr6_150780546_150781991	-18.5144	0.226493
chr11_73733574_73737708	-13.7878	0.0647887
chr12_46880355_46882608	-14.8455	0.00927152
chr1_228985498_228987400	-15.3965	-0.0703044
chr6_25006009_25008741	-11.9821	-0.145525
chr20_5140999_5142599	-15.8948	-0.168187
chr17_76376901_76378401	-14.0199	0.185291
chr5_142503789_142505595	-17.4832	-0.0384105
chr3_138504636_138507595	-14.3903	0.0112041
chr6_28907845_28909580	-18.4825	-0.00509915
chr15_70800068_70802700	-14.5575	0.220889
chr12_46608847_46610566	-15.6832	0.0530877
chr7_32534496_32536301	-14.6643	0.285771
chr9_120465403_120468200	-12.5061	0.126155
chr13_41212600_41214447	-15.9159	-0.178117
chr6_32969946_32970346	-19.0664	0.0121366
chr3_46994544_46996227	-16.2849	0.18535
chr4_87280545_87282398	-15.4502	-0.0869427
chr9_100394064_100396900	-12.8733	-0.1632
chr14_21731618_21733052	-14.8075	0.11083
chr20_48719999_48721399	-16.0408	0.0569244
chr4_82391413_82394801	-11.8793	0.271664
chr2_114634310_114636532	-14.8643	0.194118
chr1_149214899_149216799	-14.8883	0.123631
chr6_30387646_30388846	-19.7342	0.109622
chr8_59290160_59292278	-15.3283	0.111635
chr12_102302706_102304455	-15.2118	0.181555
chr19_19513253_19517138	-13.5468	0.226888
chr8_94906162_94907362	-16.5198	-0.289275
chr2_152760365_152762113	-15.1639	-0.322476
chr22_45697386_45698928	-16.5629	0.0409337
chr18_47012300_47014425	-14.4212	-0.0197504
chr12_99000308_99002408	-14.4573	-0.0075009
chr22_17595428_17598904	-15.5035	-0.0548201
chr1_114485499_114487000	-15.4261	-0.0809242
chr1_53703500_53704601	-16.861	-0.0011356
chr20_35222220_35225299	-14.5753	0.184218
chr13_20367172_20369272	-15.2626	-0.020906
chr6_29567546_29568246	-18.2389	-0.291831
chr11_65028598_65030710	-15.1883	0.0824454
chr3_12211064_12213072	-15.5129	0.051189
chr1_36688398_36691199	-13.1911	0.0630434
chr1_228269900_228272803	-13.7743	0.0441688
chr1_160759103_160760803	-15.4428	0.0808806
chr17_48298501_48300001	-17.1233	0.188282
chr9_130829101_130830555	-14.8606	-0.372186
chr16_2826586_2828736	-15.1033	0.0354766
chr4_38857257_38861098	-12.2096	-0.0513118
chr7_37298699_37299900	-16.4361	0.0179433
chr14_93229835_93231835	-16.8047	0.213741
chr9_92136753_92137763	-16.7094	0.168947
chr1_90407099_90409901	-13.7287	-0.198367
chr5_142983583_142986419	-13.9155	0.204647
chr18_20518418_20520618	-14.4676	-0.35816
chr16_59072209_59074009	-15.2677	-0.0413777
chr8_99056801_99058436	-15.8797	-0.0693712
chr10_46912995_46914732	-15.7317	-0.939268
chr6_6884138_6887015	-12.9078	0.00500039
chr14_62034700_62038100	-13.4875	0.119153
chr2_138716280_138718705	-13.5697	0.163294
chr1_157703399_157704603	-14.3836	-0.00119654
chr6_167370292_167373923	-11.9523	-0.0534579
chr21_9710192_9711592	-20.4897	0.154838
chr16_16342911_16344445	-16.4386	-1.86839
chr14_62355800_62357587	-15.2688	0.160756
chr10_114134390_114137137	-13.6153	0.215524
chr11_62472867_62473967	-16.0742	-0.360332
chr3_143549903_143551103	-16.1965	0.158358
chr4_120220398_120222645	-14.2647	-0.0703716
chr7_75448299_75449699	-17.0231	-0.513427
chr17_68339601_68341601	-15.0854	0.568687
chr12_96634783_96636947	-15.3452	-0.119519
chr9_98908300_98910355	-15.8816	-0.148636
chr17_41115901_41117301	-17.1357	-0.0169759
chr15_70388743_70391617	-15.3711	0.3154
chr14_90030087_90031735	-15.5658	-0.015544
chr1_15735700_15738799	-14.7723	0.269114
chr2_114614880_114617905	-13.9918	0.00440424
chr14_97415387_97416687	-16.4457	-0.0539734
chr6_33244130_33246375	-19.5981	-0.0369009
chr12_96438193_96439716	-15.6174	0.0374715
chr14_50443434_50445018	-15.2285	0.0980411
chr1_212207808_212209698	-16.2441	-0.0380444
chr12_51784555_51785955	-15.4031	0.375945
chr14_50527287_50529835	-13.5792	0.076398
chr16_84725111_84727209	-14.6527	-0.0812744
chr10_104189494_104190294	-17.5613	0.0418703
chr18_32288798_32291229	-14.5942	0.0537798
chr3_186500274_186502572	-14.0748	0.0272675
chr10_134230613_134232113	-14.6135	-0.0137616
chr8_59084031_59086860	-13.4264	-0.0390967
chr10_111915919_111917476	-15.7668	0.00996946
chr3_38188595_38191503	-12.5758	0.0215785
chr22_38003428_38007601	-13.0664	0.0450758
chr7_76669603_76670903	-17.5113	-0.870714
chr22_39807604_39809489	-15.5923	-0.254275
chr10_11221390_11222947	-15.1162	0.215274
chr3_194295972_194297244	-16.559	0.334148
chr2_241453120_241454699	-15.5274	-0.152035
chr14_66974235_66975447	-17.3821	0.110366
chr1_231938098_231940501	-14.746	-0.224603
chr1_90157599_90160401	-14.8071	0.0500837
chr16_29629142_29630737	-15.7196	7.85124e-06
chr1_234647499_234649304	-14.5247	-0.131832
chr6_27112869_27115580	-14.4435	-0.00191256
chr5_114544083_114546195	-14.134	-0.0647384
chr11_46721139_46722567	-16.7112	0.0382952
chr2_204513836_204516236	-13.2276	0.1032
chr12_122864841_122866508	-15.8371	0.105684
chr5_86694587_86696895	-14.4031	-0.0902211
chr12_111875266_111877016	-15.2853	0.136754
chr12_125210841_125213316	-13.8121	-0.0085694
chr10_99291483_99293401	-20.1876	0.36524
chr19_58693440_58695924	-13.1887	0.0823291
chr10_114853070_114855070	-15.9372	0.324205
chr6_31441380_31443330	-19.4899	0.0529516
chr20_48512099_48514199	-15.2296	-0.0277178
chr6_8079411_8081842	-13.4362	-0.034016
chr8_103817651_103821167	-13.4596	0.601035
chr6_30033718_30036275	-19.2508	-0.104715
chr17_40161801_40163701	-15.5837	-0.0793452
chr6_149386283_149388345	-14.7413	0.0338133
chr8_94891260_94893469	-14.3443	-0.117919
chr3_191008027_191009377	-15.3478	0.411282
chr5_142314295_142316190	-15.2559	0.254198
chr3_57260944_57263172	-15.8164	0.0644157
chr3_12716827_12718712	-14.4512	-0.16174
chr15_90363527_90366143	-13.0105	0.192817
chr2_47142432_47143765	-17.088	-0.150702
chr12_96513708_96516128	-13.9564	0.440257
chr5_143170982_143172786	-15.3086	0.2565
chr3_75779064_75780598	-21.3107	0.508369
chr2_160181892_160184641	-12.7088	-0.394764
chr10_22242670_22243935	-14.954	0.146382
chr1_113242700_113244503	-15.8267	0.0812542
chr17_56735801_56737501	-15.888	-0.161715
chr5_100041995_100043502	-15.0122	0.0564186
chr12_56519408_56521508	-15.524	-0.197964
chr4_14133199_14134503	-16.1534	-0.224965
chr12_80279208_80280261	-15.5464	-0.315128
chr4_40494198_40495998	-16.2267	-0.140998
chr10_3077090_3079496	-15.3482	-0.0244265
chr8_133824060_133825572	-14.9055	0.0701806
chr8_100309360_100310969	-13.5348	0.119846
chr15_44953970_44956500	-13.0207	0.288381
chr9_125666300_125668263	-14.9774	0.18118
chr16_72820697_72821936	-16.5207	-0.000638132
chr7_61968699_61970399	-15.3607	0.519527
chr7_65235199_65236907	-15.4432	-0.0413359
chr19_1437827_1439460	-16.4212	0.154262
chr3_169897523_169900127	-14.298	0.0393109
chr12_7987708_7990808	-14.9164	-0.069877
chr15_66788900_66790903	-14.6634	-0.116976
chr15_82553903_82555614	-16.7281	-0.0510815
chr3_186082627_186084003	-15.9133	-0.0772228
chr12_125398747_125406016	-11.197	0.0256716
chr7_66048100_66049600	-16.4815	0.0386791
chr4_166135398_166137402	-15.1453	0.0970757
chr2_28629065_28633632	-14.0473	0.247567
chr8_29938664_29941636	-12.0885	-0.0598683
chr5_172224877_172228442	-11.4123	-0.106317
chr16_48656736_48658842	-15.1219	0.106571
chr8_144362669_144364369	-15.7759	0.111371
chr2_27849305_27852407	-14.6609	-0.0241991
chr2_227699865_227702313	-14.4186	0.0920243
chr12_102896402_102898602	-15.2356	0.135191
chr12_14719641_14721847	-14.5631	0.0753042
chr19_16215360_16217201	-16.1204	-0.0855526
chr15_91537529_91538529	-16.654	-0.0607861
chr1_161958498_161960799	-14.9551	-0.132419
chr15_50977699_50980099	-14.3488	-0.0179271
chr6_30280130_30280930	-17.8399	-0.0316982
chr5_84085586_84088296	-12.1298	-0.231843
chr10_101190096_101191796	-15.6707	0.044357
chr2_157261232_157263307	-14.7896	-0.285985
chr10_124766947_124769047	-14.2563	-0.0413813
chr5_130506182_130507482	-15.6097	-0.175802
chr4_124153202_124155398	-15.4109	-0.0968734
chr1_68350902_68352602	-18.4471	-0.948529
chr19_5952701_5954501	-16.567	0.176522
chr6_30108584_30109684	-19.3105	0.313075
chr22_23062292_23064795	-14.2131	0.0340099
chr21_30628031_30629633	-16.0045	0.195187
chr19_2263760_2265153	-15.9168	0.0502892
chr17_75882401_75884701	-15.4701	0.277859
chr19_47363127_47364931	-16.712	-0.0299663
chr11_61462985_61464498	-15.6174	0.227948
chr2_134876880_134878612	-16.0929	-0.0795977
chr2_97198336_97199640	-15.6646	-0.14716
chr1_228914001_228915101	-15.6646	0.0574491
chr15_55609970_55612243	-13.2915	0.154546
chr21_45208514_45209731	-16.6297	0.198434
chr8_28268921_28270321	-17.6217	0.233978
chr21_9479712_9481792	-20.4441	0.285403
chr1_11724098_11725402	-16.9744	0.295952
chr1_207668701_207671599	-15.4034	-0.0737455
chr17_45233601_45235301	-19.8681	0.268792
chr3_171523292_171524827	-14.5284	-0.0929963
chr10_1100917_1103741	-13.1853	-0.00724989
chr15_41708329_41710364	-15.8815	0.0614051
chr1_92924499_92926908	-14.0794	0.15422
chr1_33496599_33499102	-15.8186	-0.207144
chr14_51203566_51204966	-17.2226	0.246339
chr20_5651466_5652799	-13.861	-0.33151
chr2_170655065_170656780	-16.4535	0.0525124
chr6_61898421_61898821	-15.9994	-0.0808042
chr3_32542627_32545272	-13.0235	-0.0177766
chr17_80254601_80257401	-13.5996	0.292949
chr4_38079899_38081304	-12.8084	0.0627276
chr4_67814898_67816099	-15.5795	-0.487375
chr2_119710780_119713392	-13.4035	0.350391
chr10_60081358_60083491	-14.9128	0.131624
chr13_34302090_34305872	-12.4108	-0.127435
chr11_82599875_82602808	-14.9714	0.0169298
chr9_137335163_137336363	-16.78	0.220997
chr14_70098437_70099634	-16.4043	0.0143424
chr3_150124892_150128123	-12.4824	0.138048
chr17_67171025_67173701	-13.1528	-0.133709
chr6_15090683_15092483	-15.8519	0.0467899
chr12_25203816_25207008	-12.8649	-0.0204872
chr6_14074937_14076237	-16.4714	0.150835
chr7_76234999_76236806	-15.199	0.104196
chr13_44714982_44716890	-14.9385	0.124076
chr19_35657553_35658944	-16.1184	-0.073977
chr3_52229603_52231003	-16.1982	0.27864
chr17_48869501_48871601	-16.253	-0.355576
chr7_61084599_61085999	-19.7338	0.150078
chr17_42975501_42978001	-14.6104	-0.083701
chr13_43564600_43567590	-13.3888	0.576419
chr19_8245053_8247282	-13.9853	-0.33425
chr21_34570231_34572633	-13.6416	-0.057808
chr8_129961101_129963469	-15.3673	0.177134
chr11_63972689_63976331	-13.472	0.345593
chr11_102790108_102792108	-15.2229	0.116459
chr10_14867337_14869337	-15.8817	9.92908e-05
chr10_106005519_106008302	-12.6856	-0.248579
chr13_52376845_52379291	-15.0604	-0.123326
chr16_30933486_30935197	-16.664	0.0785301
chr12_19342607_19345016	-13.6503	0.0237053
chr9_2124739_2126739	-15.048	0.173789
chr1_212731098_212733203	-15.071	-0.000323952
chr20_10467899_10470399	-14.2032	0.14974
chr7_44835496_44838007	-14.3139	-0.049206
chr2_39718380_39720805	-12.5663	0.116269
chr17_49106166_49108401	-14.5491	0.135131
chr16_17264537_17267936	-15.0692	0.0917248
chr2_37874780_37876705	-15.1763	0.0144946
chr18_48737000_48738848	-14.4628	-0.189482
chr12_805955_807855	-15.412	-0.0402536
chr6_31495645_31497283	-19.2281	0.0598489
chr19_506260_508127	-15.9964	0.108992
chr13_46868672_46871572	-14.0918	0.0932139
chr5_139779977_139782818	-14.7045	0.0620461
chr12_13144310_13146928	-13.0311	0.0666264
chr6_116421497_116422997	-17.2162	-0.175655
chr20_2965899_2968599	-14.5941	-0.146372
chr9_138936728_138939539	-12.1065	0.479055
chr19_52673960_52675380	-16.4417	-0.00987697
chr20_50742999_50744799	-15.91	-0.000230653
chr20_35921999_35924299	-13.8218	0.0187294
chr1_168194801_168198804	-14.3283	0.379312
chr6_133053945_133057705	-12.3611	-0.283198
chr15_22896800_22898864	-15.3072	0.0369551
chr16_73119809_73121097	-15.0878	-0.191323
chr10_75531158_75533432	-15.4849	-0.0279147
chr21_34142792_34145531	-15.0542	0.334638
chr3_183601340_183602759	-16.0386	0.0573966
chr6_7086111_7088123	-14.5036	0.213945
chr2_128070648_128072132	-15.8295	-0.134935
chr11_45878508_45880967	-17.2407	-0.54839
chr20_21079966_21082399	-14.1216	0.179328
chr12_98849883_98851606	-16.0746	-0.0282585
chr7_141643900_141647002	-12.3908	0.24486
chr9_132258428_132259528	-17.8697	-0.00124711
chr12_110444399_110447108	-12.8577	-0.0663345
chr3_149532785_149535951	-11.7164	0.019058
chr2_8441732_8445507	-15.3665	0.145227
chr3_194586044_194587272	-15.211	0.0326783
chr9_7935039_7937054	-15.1414	-0.0197012
chr6_137107861_137109683	-14.9521	0.051814
chr1_154130301_154132401	-15.728	-0.0392127
chr6_24774275_24776075	-15.7731	-0.0537443
chr17_58468363_58471101	-13.4992	0.0640581
chr22_41047204_41049133	-16.4768	-0.125558
chr15_85546400_85548617	-15.1571	-0.040532
chr5_73154882_73157587	-16.1422	0.0944099
chr12_29541653_29544241	-14.5736	0.985438
chr22_17697260_17701092	-13.4911	0.0141917
chr10_25304137_25306476	-15.0812	-0.181944
chr17_46928601_46930601	-15.3614	-0.0747246
chr1_28654697_28657008	-12.8155	0.0701858
chr17_39077701_39079501	-15.7958	-0.220479
chr11_118161497_118163398	-15.5946	0.0141512
chr6_24228476_24230421	-15.7066	0.0336533
chr14_69863886_69866200	-14.8688	-0.0761611
chr7_18441000_18442399	-16.3461	-0.0024852
chr11_66079167_66080703	-16.8772	0.0919565
chr16_30660686_30663242	-14.6021	-0.113056
chr5_32540082_32541510	-16.7159	0.0805534
chr5_77171487_77174289	-14.9495	-0.156147
chr17_66201001_66202501	-16.9457	0.310964
chr1_206553399_206555399	-11.9437	0.202984
chr21_45772505_45775114	-14.4675	-0.176406
chr1_113008500_113010103	-16.3302	0.172551
chr2_230184805_230186732	-15.3613	-0.0606097
chr4_166053545_166055902	-15.9147	0.136146
chr8_48485302_48488143	-13.3898	0.0105114
chr9_97400754_97402763	-15.7451	-0.0377533
chr19_10861253_10862680	-15.9449	0.0188234
chr3_182976827_182979331	-13.3208	-0.206423
chr9_100806653_100808556	-15.7397	-0.06175
chr1_29252803_29255401	-14.9027	0.125262
chr15_31726343_31728700	-15.6927	0.0797224
chr9_86125439_86127310	-15.2999	-0.198979
chr18_20817125_20818648	-16.2631	0.181954
chr6_41862398_41864786	-13.9315	-0.0517785
chr2_218087180_218088732	-16.1841	0.307717
chr22_50642489_50644104	-16.2024	0.00451666
chr14_81635834_81637747	-15.2891	-0.0464045
chr17_27046116_27048101	-15.8713	0.174963
chr3_136469626_136472799	-12.7347	0.0861932
chr4_41991999_41993410	-16.3918	0.0558227
chr8_56830559_56832969	-14.3973	0.0263554
chr2_39032841_39034465	-16.0024	-0.2516
chr1_167058601_167061001	-14.7998	-0.205088
chr1_226866998_226868803	-13.3665	0.142974
chr22_24407486_24408686	-17.0669	0.0199237
chr4_83293798_83296509	-13.9735	-0.0267467
chr5_172242277_172243593	-15.4108	-0.0957079
chr2_87308205_87310105	-15.3483	-0.134373
chr5_7756089_7757589	-16.5905	-0.0104145
chr8_22875301_22877136	-16.0096	0.251806
chr11_95996031_95998698	-14.7883	0.0409523
chr15_42258400_42261770	-13.4946	0.0869973
chr10_4868132_4869632	-18.6166	0.0405577
chr19_48444247_48445047	-21.0791	-0.0400838
chr11_48790059_48791129	-18.6403	-0.0811524
chr3_31844112_31845344	-16.0374	0.0352486
chr12_53573306_53575499	-15.6261	0.249844
chr12_56963506_56965308	-15.4483	0.0922955
chr6_31069691_31071046	-19.6564	-0.144391
chr1_161101798_161103501	-16.025	0.132915
chr3_122398103_122402042	-14.0671	0.508118
chr15_83776413_83778229	-16.1245	0.105066
chr16_35264891_35266604	-20.2889	0.25749
chr15_22356210_22357800	-17.1667	0.241588
chr17_63023501_63027001	-13.8993	0.187216
chr10_88209196_88210925	-14.4278	-0.235711
chr16_27357109_27358816	-15.6959	0.0445059
chr10_111970169_111972983	-14.4335	-0.18327
chr1_249116200_249117901	-15.0913	-0.171437
chr2_201957605_201959805	-14.8259	0.0494874
chr4_140654807_140656602	-15.4404	-0.00341394
chr1_24116798_24118103	-16.3982	0.0530308
chr2_150714432_150716792	-16.1636	-1.71962
chr6_28482221_28483221	-21.4202	0.0156789
chr15_70754400_70756300	-15.8388	0.264773
chr9_113924928_113927703	-13.6333	-0.0758975
chr5_115276120_115278020	-15.2153	-0.568934
chr19_7769524_7772538	-12.9254	0.153852
chr3_71488933_71490140	-14.4903	-0.0459837
chr2_102356941_102358405	-15.5482	0.0220626
chr19_34662280_34664806	-14.7032	0.200491
chr1_142893704_142895001	-20.1721	0.210488
chr17_11899501_11901801	-14.5209	0.0108414
chr6_32656721_32658769	-18.3352	-0.529426
chr12_92269955_92272277	-14.6773	0.211705
chr6_14841721_14843221	-16.0079	0.518385
chr17_15830763_15832163	-15.8742	0.0826505
chr17_6915201_6918816	-11.6865	-0.246363
chr11_68038397_68040816	-13.9733	-0.14433
chr5_171612485_171615987	-13.0124	0.249791
chr3_30690242_30692127	-15.3634	0.0975131
chr4_76821998_76824103	-14.8149	-0.125812
chr19_21948906_21951253	-14.7136	-0.0514718
chr10_6229647_6231458	-14.5578	0.436825
chr10_11238232_11240519	-15.5183	0.104995
chr13_113840700_113842700	-16.1485	0.014969
chr5_32388189_32389593	-14.6892	-0.0152674
chr4_38816898_38819199	-13.7095	0.095818
chr10_63804332_63807070	-13.3569	0.170487
chr1_143447599_143448503	-20.1781	0.492948
chr17_80816401_80818801	-13.8273	-0.112032
chr12_125280399_125282299	-16.9415	-0.0183681
chr9_91040254_91041254	-15.5572	-0.0915971
chr6_33304730_33305830	-19.1023	0.239254
chr14_45365635_45367586	-15.7471	-0.168819
chr2_37192783_37194905	-15.7354	0.134275
chr4_103746145_103750099	-11.3638	0.0120927
chr3_33137327_33139636	-15.0237	0.128382
chr14_19011904_19013409	-19.3283	0.164135
chr5_180228987_180232113	-14.3385	0.206577
chr22_45553689_45556283	-14.3181	-0.134177
chr9_19168230_19169239	-15.5374	-0.158519
chr3_100239403_100241403	-15.9231	0.0187951
chr12_11926106_11928016	-15.1077	0.133175
chr10_48179995_48181637	-16.5292	-0.000489152
chr2_206949232_206952113	-13.4948	-0.0203583
chr6_29293430_29295691	-19.4301	0.316497
chr6_105849818_105851521	-16.3269	0.133503
chr12_68932161_68934211	-15.2956	0.255373
chr19_48751825_48754053	-13.8448	0.0211703
chr22_43317092_43319592	-15.5491	-0.0159285
chr2_85804310_85806665	-15.9716	0.140781
chr16_5082837_5084598	-17.1176	-0.0355992
chr17_7070901_7073463	-14.3206	-0.0683789
chr1_213187798_213189800	-15.5484	0.140968
chr11_33914656_33916998	-13.8356	0.112063
chr7_27398199_27400407	-14.3255	0.0494319
chr11_71842808_71845508	-14.8037	-0.134901
chr16_28833386_28836338	-14.2719	0.0933131
chr1_180119598_180121001	-14.8435	-0.0386764
chr1_23608999_23609999	-16.2841	-0.208253
chr16_67192742_67194692	-16.9281	-0.0674233
chr16_17509586_17511986	-15.1971	0.160601
chr6_112262711_112265983	-12.5281	-0.213225
chr17_81005301_81008009	-12.1546	-0.156325
chr17_39068216_39070401	-14.5667	-0.0575056
chr2_196513340_196516550	-11.9025	-0.137115
chr1_183578598_183579603	-15.5999	0.0535052
chr2_58272836_58275236	-14.1414	0.460142
chr11_105891732_105893645	-15.8184	-0.0582158
chr12_49245157_49247157	-16.0531	0.221289
chr13_50689500_50691772	-14.8948	0.0418
chr2_102679280_102681692	-14.0119	0.0981984
chr18_32738318_32739931	-16.6281	0.0607796
chr18_72262818_72265925	-13.2811	0.0677002
chr9_27334556_27336054	-16.4641	0.113695
chr5_57786177_57788702	-13.1274	-0.0889276
chr3_188301195_188302640	-14.8667	0.0182548
chr2_132996707_132998299	-17.7074	0.370051
chr12_2450999_2451955	-16.2981	-0.152883
chr12_89783055_89784983	-15.6713	0.158624
chr16_17470797_17473612	-14.7357	-0.263649
chr1_65152501_65154599	-15.7516	-0.207776
chr1_198645998_198647804	-12.6817	-0.118758
chr11_65219908_65222797	-14.9006	-0.151738
chr1_22098000_22099803	-14.7423	-0.0600246
chr7_45231499_45233599	-14.369	0.0214641
chr15_26094303_26096770	-14.1179	0.172544
chr10_28621358_28624567	-11.7965	-0.375254
chr7_104583700_104586902	-11.6668	0.00944699
chr18_20830300_20832331	-15.2926	0.161482
chr3_150464903_150466859	-14.3878	-0.0331767
chr2_38395441_38396905	-15.6812	-0.163442
chr17_73974416_73976901	-13.4991	-0.014279
chr7_128077199_128079403	-15.0712	-0.0251965
chr15_102190668_102193770	-12.2506	0.0815835
chr21_34696105_34698714	-13.7024	0.0217586
chr6_29122749_29124049	-19.1739	0.0987516
chr9_123554339_123556911	-13.9887	0.137704
chr8_141552087_141555172	-13.9778	-0.154576
chr2_232206980_232208399	-16.7674	0.238168
chr4_185732902_185735703	-14.7243	0.114945
chr6_31842146_31843146	-19.2124	0.112858
chr18_9672610_9674400	-15.9515	0.0648117
chr1_27215698_27217603	-15.8415	0.036052
chr12_18963306_18965055	-15.8078	-0.132779
chr13_52367390_52368790	-16.2495	-0.0873051
chr13_110356520_110358872	-13.3223	-0.17533
chr10_120872337_120874237	-15.5674	-0.0886017
chr15_72977914_72979403	-16.638	-0.0119791
chr16_50058786_50060436	-16.0948	-0.0613056
chr3_100119027_100121109	-15.3696	0.134593
chr1_225609598_225610398	-15.4648	-0.175228
chr20_30621066_30623799	-13.1862	0.0673622
chr21_33031355_33032736	-17.1368	0.0548558
chr9_139979721_139982615	-14.9568	0.00277372
chr21_38444017_38446492	-15.0782	0.389995
chr2_237656580_237658213	-15.5408	0.0916471
chr10_61790694_61793319	-14.5188	0.0888773
chr15_70314800_70316513	-16.0117	0.213163
chr20_24950699_24952199	-16.3585	-0.0277541
chr1_221884700_221886403	-13.8283	-0.0339208
chr20_16709975_16711600	-16.255	0.0150728
chr5_67556795_67558195	-15.7007	-0.109037
chr9_133768163_133769563	-16.5653	0.132971
chr3_112291072_112292527	-15.8658	0.141177
chr20_33462398_33465020	-13.744	-0.0678335
chr4_140373698_140376303	-14.6766	-0.202105
chr12_26943447_26945606	-14.4162	0.116081
chr2_30368580_30372105	-13.662	0.178072
chr4_159592145_159594510	-14.805	0.103035
chr3_196349703_196352740	-12.3836	0.214412
chr19_10490306_10492431	-15.2226	0.0354181
chr5_74861490_74864002	-14.6118	0.354265
chr8_8859601_8861069	-16.2062	0.124605
chr8_38853536_38857651	-14.1475	-3.32162e-05
chr9_90112263_90114572	-15.5979	0.122597
chr4_40813110_40815803	-12.4336	-0.135226
chr1_36950999_36953708	-13.4283	0.0821998
chr7_4722399_4724307	-16.0069	0.240615
chr6_33040261_33044727	-18.3816	0.251042
chr17_44096613_44098701	-18.6677	0.248306
chr4_69570007_69571704	-19.4777	0.20938
chr8_144660372_144661401	-17.5403	0.276998
chr1_40372398_40374501	-14.651	-0.110937
chr6_28750575_28752330	-18.9369	0.267395
chr2_238199405_238201032	-15.9851	-0.168903
chr4_1580302_1583002	-14.1455	0.107504
chr11_104575398_104577598	-14.5519	0.0595818
chr20_58582799_58584200	-16.8581	-0.18174
chr2_62422680_62424865	-16.5257	-0.0952528
chr2_46774294_46776120	-13.9241	-0.0332476
chr13_78464882_78466391	-16.2829	0.184043
chr20_41112599_41114799	-15.4993	0.0981671
chr12_123831099_123832808	-15.4856	-0.00551591
chr18_11849800_11852448	-13.6032	-0.247359
chr13_30995200_30997504	-15.2533	-0.0762867
chr17_44618401_44621201	-17.7925	-0.59436
chr1_76250901_76253103	-14.2777	0.0148195
chr2_223669805_223672105	-13.6616	-0.174442
chr12_46377606_46378816	-14.7284	0.00137543
chr8_86132101_86133727	-15.6824	-0.0054759
chr4_184542210_184543798	-15.1716	-0.150307
chr6_31844984_31845584	-19.3074	0.0474762
chr20_32950666_32952300	-15.9359	-0.0895679
chr17_38477701_38481101	-12.7013	-0.0952241
chr1_111414497_111417601	-11.399	-0.000790621
chr14_45429816_45432317	-14.3324	-0.0134175
chr12_92932107_92933783	-15.8932	0.308705
chr17_33672301_33674601	-14.7349	0.107
chr13_53213054_53214632	-18.0591	0.0525222
chr3_113828927_113831544	-14.8919	-0.310372
chr11_35247908_35251016	-13.735	-0.231721
chr8_38660987_38664060	-11.9526	-0.0149556
chr16_68056086_68058098	-15.9478	-0.0263711
chr5_148186886_148190096	-13.1777	0.0446901
chr10_129845432_129849937	-12.2278	-0.155559
chr17_72781701_72784101	-14.4798	-0.00521744
chr17_43560501_43561901	-17.0675	-0.209434
chr8_600960_603201	-14.8249	-0.342827
chr17_37474301_37475601	-16.3932	0.0881284
chr7_27070399_27072699	-14.3609	0.101802
chr3_107940027_107943672	-14.7134	-0.11082
chr10_63925732_63927319	-15.3528	-0.0076413
chr11_128140408_128143716	-14.4309	-0.277929
chr1_1788599_1790303	-15.7773	0.11433
chr1_169553099_169555699	-13.6916	-0.0542184
chr5_142524702_142525802	-16.4864	0.370288
chr1_218524398_218525603	-15.8059	0.0857068
chr11_126173131_126174431	-16.8275	-0.104135
chr6_74180183_74182291	-14.5316	0.203716
chr4_107667345_107668259	-15.0279	-0.474184
chr2_97282105_97284680	-13.3608	-0.0102416
chr12_57021955_57024349	-14.2819	0.408309
chr16_10922291_10924092	-17.0931	0.460999
chr1_235994001_235995308	-15.1204	0.111315
chr2_160651605_160655312	-14.4187	0.0319724
chr1_16155499_16156902	-14.2896	-0.0207157
chr12_118674408_118676719	-14.3804	-0.0451508
chr13_41578800_41580472	-14.4318	-0.121275
chr22_16991480_16992080	-19.8421	0.113339
chr6_170683630_170685191	-16.3868	0.209902
chr13_42845200_42847087	-16.6017	0.00780544
chr3_159655640_159657157	-16.1533	-0.0581552
chr10_30862437_30864032	-16.1913	-0.0581144
chr21_9477792_9479529	-21.8659	0.215544
chr17_1529601_1533416	-14.2621	0.122668
chr3_40839864_40841127	-16.7881	-0.220508
chr2_114513180_114515813	-13.8035	-0.146995
chr2_113402236_113404512	-15.3956	-0.0458899
chr6_28489730_28491130	-20.674	0.0406496
chr6_15662369_15663469	-17.4325	0.113731
chr8_145010407_145011560	-16.6828	0.297168
chr16_68316992_68320136	-15.0331	-0.0633675
chr4_79582510_79584209	-14.4922	-0.0477152
chr8_3003527_3006136	-17.2991	-0.293111
chr1_207226101_207228503	-15.3688	0.182213
chr19_13317847_13320463	-14.4263	0.657387
chr1_114353798_114355803	-15.5954	0.0352118
chr12_127721202_127723906	-14.3971	-0.0412391
chr10_98649335_98650635	-16.7229	0.183965
chr1_167569397_167573903	-14.8438	-0.0921451
chr2_149415648_149417705	-15.1414	-0.114497
chr7_25535499_25537299	-15.5429	0.0976634
chr6_4017961_4019469	-14.9615	0.0871305
chr1_206536301_206538003	-13.4544	-0.102398
chr20_23341261_23344099	-13.9873	0.0154878
chr10_81106696_81108958	-14.8746	0.118372
chr19_27806100_27806947	-18.1735	0.00561925
chr21_11014292_11016829	-20.2881	0.476802
chr2_74404836_74406712	-14.4761	0.110865
chr9_96266039_96268910	-12.937	-0.114888
chr8_69152727_69155060	-14.2933	-0.0930295
chr7_50246700_50248099	-16.5888	0.327958
chr1_151318299_151320708	-13.2385	-0.00981048
chr21_28338865_28340392	-16.6659	-0.0380713
chr1_144518901_144521601	-14.2092	0.104982
chr3_158361697_158363364	-16.8868	-0.190494
chr12_48550406_48551933	-16.5166	-0.0922223
chr6_139610911_139613646	-13.1039	0.184689
chr17_67223601_67224701	-14.958	-0.404052
chr12_120631900_120633657	-16.6421	0.0573632
chr15_63775564_63776414	-14.9792	-0.045303
chr12_132953747_132954147	-19.6871	0.350984
chr16_84649597_84652386	-15.7319	0.145688
chr20_6936100_6938000	-16.1422	-0.0443975
chr1_90183597_90186302	-14.1197	0.23538
chr14_58905718_58907117	-16.0349	-0.0454508
chr7_100727999_100729999	-15.1556	0.101946
chr2_40610913_40613313	-13.5473	-0.0918728
chr16_90269192_90270911	-15.3014	0.054003
chr19_14188753_14190353	-15.5051	-0.0384391
chr6_33017195_33019221	-19.8894	0.0933241
chr10_14658870_14661619	-12.7535	-0.0479793
chr22_19108996_19110362	-17.4132	0.344421
chr6_159264075_159265811	-15.4565	-0.144445
chr18_19282918_19285242	-15.2083	-0.0422756
chr5_162780686_162782902	-15.5691	-0.0919308
chr5_49740895_49741995	-14.7777	0.0825987
chr8_53632462_53633564	-16.3049	-0.0426336
chr7_4783899_4786907	-13.3006	0.0810813
chr6_134733409_134736315	-12.0212	-0.148464
chr8_103982960_103984160	-14.9148	0.00416769
chr2_130938565_130940280	-16.9947	-0.112765
chr10_102045032_102047290	-14.8957	-0.0633408
chr2_197127132_197128248	-15.7218	-0.00840281
chr10_71929232_71931247	-14.7995	-0.0735404
chr13_53225372_53227906	-13.4923	-0.207632
chr11_30939845_30942308	-14.024	0.0907843
chr2_230164979_230167152	-12.1158	0.0163548
chr2_85654980_85656441	-16.2038	-0.0396916
chr12_99530599_99532006	-15.7275	0.0421616
chr20_43606398_43609299	-11.6425	-0.0508398
chr7_102035899_102037600	-16.4163	-0.104006
chr5_180236386_180238589	-14.7583	0.108491
chr18_45750618_45754725	-13.1377	-0.278711
chr6_159537083_159541637	-10.7287	-0.0285148
chr7_6431701_6434199	-14.1544	-0.0596817
chr12_92502099_92503808	-15.1059	-0.0705394
chr17_40975201_40976966	-15.417	0.0407919
chr1_21660601_21661701	-15.7459	0.208368
chr9_82205953_82208839	-15.0863	-0.0307566
chr11_44086997_44089345	-16.0933	0.672858
chr7_22701598_22703801	-15.2902	0.0978971
chr1_121478399_121479504	-15.2903	0.267179
chr2_219487480_219488765	-16.2638	-0.147528
chr3_39424344_39426104	-16.0768	-0.0657914
chr19_49283606_49285106	-16.3045	0.504569
chr9_280556_282763	-15.8358	-0.0143346
chr2_12727680_12729780	-14.6451	0.178401
chr6_28661084_28663675	-20.7762	0.240705
chr6_5657068_5659568	-14.0307	0.0873974
chr15_70059070_70061400	-14.8619	-0.0253172
chr11_85731498_85733887	-14.1437	0.113756
chr2_203498932_203501580	-15.8499	0.050829
chr5_81146677_81148702	-15.3231	0.0405327
chr7_75579999_75581700	-15.5151	0.0203837
chr9_44069574_44071856	-18.9349	0.927021
chr12_69736606_69738310	-15.074	-0.0416691
chr2_8820948_8824080	-15.4997	0.250475
chr1_142831301_142832403	-20.1806	0.293321
chr6_30414684_30415484	-19.7983	0.344865
chr6_20167883_20170841	-11.8334	-0.359668
chr2_124494980_124497332	-14.5529	0.131827
chr22_30036487_30038204	-15.1121	0.357294
chr2_227171412_227173112	-15.3282	0.0189989
chr2_86115380_86118036	-14.6815	0.219513
chr7_105454900_105457600	-15.0353	-0.18063
chr7_30024299_30026400	-14.0955	-0.0210089
chr11_9738167_9739508	-15.624	-0.119003
chr7_141359798_141361200	-16.3321	0.0644278
chr4_56731702_56733359	-15.3908	-0.0547593
chr14_35514190_35516817	-12.7805	-0.278465
chr1_120132801_120134104	-16.075	-0.524606
chr17_43368463_43369801	-16.3129	0.0727404
chr2_48338280_48342394	-13.501	0.122674
chr7_102575799_102577100	-15.7356	-0.325534
chr5_176420777_176424193	-10.7629	-0.348552
chr14_105535866_105537818	-14.2507	0.078483
chr19_1383043_1384944	-15.8004	0.171713
chr20_18487166_18489399	-13.6492	-0.14309
chr3_128943239_128944405	-13.7581	-0.0906909
chr15_86232200_86234117	-15.4259	0.177192
chr1_19535598_19538203	-13.4644	-0.0810857
chr7_141659596_141662102	-12.0717	0.0793843
chr10_23739719_23741443	-14.8318	-0.294136
chr11_109816645_109818145	-15.095	0.0238847
chr13_49135390_49137100	-15.0213	-0.141818
chr8_28634001_28635660	-15.3962	-0.00828846
chr11_85887397_85890208	-15.438	-0.227817
chr18_3593303_3597100	-12.9614	0.0134016
chr4_54243199_54244845	-15.9315	-0.0645477
chr20_3450700_3452300	-16.8667	0.203799
chr1_203370798_203372903	-14.4866	-0.257132
chr10_86087796_86090135	-16.3349	0.127133
chr2_98703280_98705705	-14.9645	0.456892
chr7_87942599_87946800	-13.5938	0.00526163
chr19_48016853_48019744	-13.4	0.0266597
chr17_37886063_37887301	-16.7601	0.0724263
chr17_56769366_56770901	-16.3937	-0.0172419
chr10_70803969_70808947	-9.99876	-0.125558
chr17_7892901_7894101	-16.8629	0.153275
chr6_33441591_33443921	-19.2412	0.152958
chr3_30687797_30689003	-15.8045	0.0770777
chr9_130623739_130626353	-14.8608	-0.13451
chr2_48123480_48127248	-14.5672	-0.0154679
chr10_36533643_36534843	-17.1857	0.120247
chr17_34362601_34364001	-16.3746	0.076993
chr16_68280492_68282009	-16.5357	0.0401158
chr2_196932707_196934207	-17.3349	-0.571491
chr5_53986610_53988586	-16.187	0.0950046
chr15_66785770_66787470	-16.0169	-0.0631461
chr2_97000580_97002932	-15.8494	-0.0948825
chr16_4665478_4667797	-14.5526	-0.126178
chr2_28843305_28846005	-13.3956	-0.264179
chr10_89786232_89788258	-15.6081	0.130437
chr7_56031596_56033900	-14.3687	-0.0823513
chr12_95598355_95600406	-15.769	0.102053
chr14_52255316_52257135	-15.5499	0.224501
chr16_89882716_89884016	-17.3753	-0.121198
chr2_136995280_136997980	-12.6766	0.20658
chr2_223656280_223657480	-15.8497	-0.00110843
chr16_70456612_70458609	-14.2446	0.161976
chr3_90457225_90457825	-16.5994	0.314614
chr15_32809603_32812500	-13.0536	-0.0463107
chr11_71672685_71674367	-14.3257	-0.147189
chr16_18814609_18816709	-15.4139	0.036311
chr17_5513601_5516301	-15.163	-0.15843
chr5_82704943_82707410	-13.9509	0.0470501
chr17_66575601_66577601	-16.329	0.260147
chr3_47123227_47126127	-14.5564	0.195598
chr1_68894698_68896599	-14.7298	-0.0115306
chr2_71667305_71668820	-15.5811	-0.0252111
chr9_98681503_98683439	-15.4234	-0.070819
chr6_22365645_22367983	-14.2661	-0.282838
chr1_41444700_41446301	-16.86	-0.297387
chr6_89796830_89797945	-15.6553	0.19643
chr16_30480486_30481686	-15.3264	-0.232188
chr8_135664656_135666556	-17.9669	0.081015
chr6_31980649_31981449	-16.9912	0.623112
chr14_94850600_94852587	-14.9457	0.374675
chr19_3572673_3573644	-16.9816	-0.0539335
chr9_126978900_126982056	-14.0808	-0.0999666
chr9_68725510_68727955	-14.3459	-0.0410701
chr10_77275619_77277764	-15.2263	-0.103969
chr20_33542499_33544499	-15.7219	-0.0266222
chr11_78285167_78286574	-16.4547	-0.0567843
chr15_60770229_60772002	-15.9103	-0.138565
chr10_99407335_99409937	-14.4225	0.181332
chr11_107710831_107713108	-15.0234	0.0979685
chr1_203242201_203244901	-15.0488	-0.021416
chr7_133335099_133336100	-15.3089	-0.228307
chr14_62161300_62163800	-14.3907	-0.0458607
chr16_88868337_88869986	-17.0563	0.0686279
chr1_244416299_244419101	-13.7476	-0.12856
chr6_137538476_137541068	-12.4503	0.0903796
chr9_36486153_36489054	-14.5957	-0.0720651
chr10_64902919_64904932	-15.1353	0.0794601
chr19_40766952_40768153	-16.3691	0.0682179
chr10_30701258_30702432	-16.4452	-0.261726
chr6_31164168_31166668	-13.6554	1.60264
chr22_42825704_42828892	-13.6037	-0.0385638
chr4_181709298_181710503	-16.7992	-0.248474
chr15_64983400_64988403	-13.0744	0.0286804
chr7_112429307_112431300	-15.3393	-0.096791
chr6_144670283_144675421	-13.4309	0.104757
chr12_133507383_133508083	-20.0677	-0.0825962
chr17_17928301_17930766	-13.4646	0.326233
chr11_35068297_35070397	-15.7388	0.0154315
chr19_31795253_31797080	-15.6261	0.0140993
chr7_37354699_37356600	-15.293	-0.177442
chr7_23294_25407	-13.8834	-0.330001
chr17_4166363_4167563	-16.9295	0.0150368
chr5_72860082_72862395	-13.7747	-0.0851763
chr11_10643997_10645908	-15.7212	-0.0704903
chr12_70711308_70714408	-14.0944	-0.0475918
chr10_95460996_95463122	-15.1523	0.018031
chr14_78030516_78033815	-12.4975	0.0446854
chr2_151767632_151769380	-15.1367	-0.192725
chr2_192501610_192504210	-13.6456	-0.0971206
chr11_71639108_71639973	-17.1446	0.150981
chr2_174876336_174879313	-13.3755	-0.23499
chr6_86351736_86354711	-12.5509	-0.0908568
chr16_84101822_84104336	-15.2286	0.063736
chr12_32637549_32640341	-11.017	-0.145504
chr2_169957005_169958020	-16.1626	0.154031
chr8_48647360_48651895	-13.1037	0.242326
chr11_28128867_28132831	-14.4345	-0.204659
chr12_122937301_122939127	-15.8889	0.364217
chr5_169168310_169170187	-15.5191	-0.178693
chr5_88080195_88082295	-14.9626	0.0152931
chr6_32995214_32998637	-18.6719	0.249685
chr15_55512400_55515800	-12.8237	-0.137178
chr20_58628699_58631799	-14.0009	-0.419097
chr10_118711677_118714176	-15.71	0.54168
chr5_56109124_56115495	-13.2624	0.303876
chr6_108901883_108903283	-15.7412	0.173862
chr17_66436901_66438301	-15.1985	-0.12364
chr10_42544183_42545283	-14.6954	0.171967
chr14_52790746_52795481	-12.7489	0.040398
chr15_59062600_59064613	-16.0041	-0.0733684
chr17_37843663_37845163	-16.0886	-0.0781549
chr16_75497009_75499386	-15.1612	0.184479
chr2_99364680_99366510	-15.8051	0.051755
chr1_45477300_45478698	-16.8411	-0.0166827
chr1_150335299_150338408	-13.1186	0.0108719
chr16_29105236_29107586	-14.69	-0.030351
chr12_50615157_50616857	-16.2593	-0.218152
chr4_39044999_39048298	-14.9804	-0.102619
chr3_169670072_169673327	-12.4075	-0.276405
chr15_55571703_55573203	-14.36	0.0212647
chr13_31189672_31192711	-12.8171	-0.028774
chr4_89377003_89379003	-16.3194	0.170884
chr2_145280480_145282912	-12.1474	0.419357
chr11_14656808_14658798	-14.7038	-0.0448738
chr2_10471180_10473905	-14.214	0.0912887
chr2_112212005_112213832	-14.3814	0.23088
chr13_73908095_73910551	-14.6899	0.792631
chr15_90435768_90438303	-13.4503	0.0526722
chr2_120980112_120981641	-16.811	0.109277
chr9_86910703_86912003	-15.8796	-0.0500995
chr3_187903572_187905727	-15.6814	-0.188724
chr3_52208609_52209872	-16.6781	0.1947
chr19_58891560_58893380	-15.9446	-0.198307
chr16_87421009_87423209	-14.3263	-0.287604
chr20_39637275_39637699	-14.855	0.124657
chr21_9468092_9470629	-21.8713	0.131429
chr6_31090849_31093046	-20.5422	0.471116
chr12_39297608_39300255	-14.2007	-0.231552
chr6_52441297_52443275	-17.2103	-0.169044
chr13_21099187_21101545	-15.0867	0.323733
chr9_117655603_117658454	-14.5929	0.00414305
chr19_10915760_10917231	-15.5764	0.0500727
chr11_95012985_95014508	-14.9318	0.134079
chr6_157236911_157238646	-15.9601	0.0451746
chr10_31283722_31285347	-12.5221	-0.103939
chr16_74733586_74736709	-13.3102	-0.0236275
chr8_116857443_116860043	-13.8519	0.484216
chr15_75164714_75166214	-16.4388	-0.197037
chr7_40116800_40118000	-15.809	-0.098607
chr10_32666219_32669037	-13.6814	0.0157956
chr19_23956060_23958609	-15.147	-0.0512248
chr13_77903172_77904672	-15.4913	-0.038193
chr11_34936767_34939045	-15.0894	0.138749
chr11_2919631_2921632	-15.1105	-0.0677303
chr2_65244080_65246705	-15.1015	-0.0693395
chr12_9269808_9271861	-15.3979	0.106092
chr6_131460383_131461983	-15.7323	-0.0373251
chr3_46411572_46413274	-15.3603	0.0655267
chr12_27166506_27168708	-14.6998	0.0576369
chr4_1929759_1931259	-16.7636	0.352648
chr6_41246911_41249183	-14.7393	-0.204693
chr3_153001572_153004364	-13.5701	-0.0836052
chr11_33073108_33075208	-13.6451	0.573105
chr11_107826998_107829098	-15.1089	0.18001
chr14_69906134_69907734	-16.8256	-0.0908905
chr7_55432801_55434901	-15.2816	-0.0421294
chr2_47205080_47207465	-14.6659	0.0293084
chr1_142718699_142719599	-18.2684	0.689971
chr16_67061797_67064442	-14.7997	0.288296
chr8_144536201_144537769	-17.041	0.128473
chr4_76806598_76807803	-19.4133	0.411527
chr6_125139611_125141311	-15.0399	-0.0666924
chr1_22364801_22368002	-13.346	-0.245582
chr14_61955786_61959617	-13.9157	0.235678
chr2_210850232_210851932	-15.7834	0.103278
chr9_79229211_79231154	-14.427	0.149872
chr1_19802499_19805502	-14.2254	0.0460207
chr1_156710698_156711901	-16.6759	0.187704
chr7_134330499_134332299	-15.5462	0.152887
chr16_85587136_85590486	-13.6435	0.00563425
chr14_91960817_91963545	-14.4397	0.270708
chr21_9508014_9511029	-20.3256	0.543628
chr17_74487163_74490801	-11.6537	0.466955
chr13_79979204_79981247	-15.3658	-0.0305226
chr7_43789700_43792099	-15.3156	-0.137653
chr1_145127803_145130503	-15.2425	0.186567
chr15_71059600_71061400	-15.0794	0.202605
chr1_205090298_205092303	-15.1307	0.0112073
chr4_19993845_19995798	-15.0265	0.304744
chr19_54599760_54600760	-16.2764	0.226908
chr3_101291803_101294374	-14.058	-0.17271
chr16_89723198_89724598	-17.117	-0.0924806
chr22_31391328_31393704	-14.5392	0.0717819
chr19_53605560_53607473	-15.7461	-0.145493
chr10_77135037_77136937	-15.6738	0.060973
chr13_29041532_29043604	-14.1544	-0.157942
chr2_198316974_198319552	-13.101	-0.0345523
chr8_126009456_126011156	-16.1354	0.037275
chr13_110442172_110444372	-14.5936	-0.194605
chr19_28283553_28285538	-15.8348	-0.18212
chr7_80547199_80549400	-15.8531	0.156296
chr1_84899902_84903603	-13.836	0.19301
chr12_52279206_52280606	-16.6066	0.111614
chr3_171545872_171548103	-14.4335	-0.10091
chr8_27182662_27185601	-14.3393	0.0882795
chr8_125851969_125853469	-15.9569	0.417322
chr19_4539982_4544141	-13.4444	0.0254177
chr12_15852616_15855555	-14.2469	0.169768
chr14_71608134_71611099	-15.1025	0.508457
chr1_160711299_160713399	-15.9279	0.218946
chr1_157924800_157926401	-16.3984	-0.00207758
chr12_59775693_59777610	-13.6557	0.0293435
chr15_63999603_64001403	-16.3462	-0.106638
chr13_109004647_109006199	-15.9787	-0.223399
chr20_33731699_33733300	-14.9224	-0.281062
chr2_29116407_29118480	-15.8596	-0.232274
chr10_129687096_129688896	-15.9508	-0.190653
chr1_90285698_90288499	-15.6498	0.00985254
chr1_121257597_121259503	-14.1767	0.230265
chr11_61468308_61470189	-15.3398	0.0956627
chr4_87507098_87508602	-15.6786	-0.0800554
chr1_159024600_159026201	-16.1071	-0.133847
chr2_60666205_60667680	-15.4733	-0.0661205
chr21_16886012_16887336	-16.2428	-0.0680098
chr15_21065010_21065410	-18.1525	0.0227677
chr4_38846398_38848102	-16.3828	-0.0486715
chr3_3213674_3216327	-12.8389	0.0889652
chr5_172439983_172444486	-14.287	0.119699
chr6_92819283_92821611	-14.5628	-0.16258
chr8_55180531_55182531	-15.5126	0.202956
chr14_95603217_95604017	-16.0166	-0.27067
chr19_49469231_49471503	-14.2086	0.0372941
chr17_71663116_71664063	-16.2157	-0.0590126
chr15_78348803_78349914	-16.4077	0.0220919
chr4_75071199_75073603	-13.8112	0.389179
chr2_196423810_196427380	-14.5666	-0.0947788
chr6_35694818_35696218	-15.8037	0.350902
chr7_91873899_91876007	-14.5333	-0.0562947
chr12_43090202_43093111	-15.3934	0.175812
chr7_87847399_87850302	-14.1164	0.123692
chr19_342153_343760	-16.1617	0.202163
chr1_120751198_120754299	-12.4934	0.104117
chr3_193310457_193312127	-15.9435	-0.0534063
chr12_92463406_92466108	-13.1794	0.0931126
chr9_36127439_36130203	-13.734	-0.0422152
chr1_222987300_222989308	-15.3093	0.394223
chr15_77286003_77288500	-16.3294	0.129239
chr8_94947051_94948769	-15.7614	0.364682
chr1_94311201_94314003	-14.6713	0.34701
chr16_90033409_90035109	-15.5439	-0.0996487
chr2_10884980_10886880	-16.2947	0.0363869
chr12_105080310_105082616	-14.6818	-0.0275205
chr3_52924627_52927979	-14.4147	-0.118863
chr2_230785136_230787780	-14.3046	0.168559
chr11_76339798_76342345	-12.7927	-0.0895841
chr2_69996232_69998032	-15.6264	0.0673197
chr7_140014602_140017599	-14.0747	0.345557
chr22_23494292_23496592	-14.5231	-0.190245
chr1_212807399_212810803	-13.6177	0.396608
chr14_21784816_21786135	-16.1862	-0.0423674
chr9_101017421_101019600	-14.2929	-0.021497
chr12_109254521_109257308	-14.301	-0.118653
chr9_135247239_135249652	-13.8782	-0.18304
chr3_188512862_188515574	-13.4155	0.215042
chr7_16983700_16985800	-18.0958	-0.263383
[truncated: 20,535 more rows]
