# Supplementary material for: Histone acetylome-wide associations in immune cells from individuals with active Mycobacterium tuberculosis infection
Source: Nat Microbiol. 2022 Jan 31;7(2):312–26. doi: 10.1038/s41564-021-01049-w (PMC9439955; doi:10.1038/s41564-021-01049-w)
Supplement: Source Data Extended Data Fig. 2 — Statistical source data. [file 41564_2021_1049_MOESM14_ESM.xlsx]

## Sheet: 2a_gran_disc
PeakCoords	CHP097_CON	CHP100_CON	T11G4_CON	CHP099_CON	T1G3_CON	CHP094_CON	CHP095_CON	T14G1_CON	CHP101_CON	T2G4_CON	CHP056_CON	T2G2_CON	T11G1_CON	CHP091_CON	T10G1_CON	CHP050_CON	CHP049_CON	CHP059_CON	T1G4_CON	T1G5_CON	T14G4_INF	CHP057_INF	CHP092_INF	CHP055_INF	T13G6_INF	T13G3_INF	T1G2_INF	T3G6_INF	T11G2_INF	T4G2_INF	T2G1_INF	T3G2_INF	CHP098_INF	T3G5_INF	T12G6_INF	T12G4_INF
chr4_10225610_10227622	-2.62247	1.09693	0.214985	1.41168	0.516807	1.04746	0.960569	0.0703186	0.105393	0.493703	-2.19001	0.426657	0.908702	1.26658	0.472663	0.715928	0.69467	1.0599	0.220266	0.546315	-0.0590137	-0.0892071	-2.00245	-2.17687	-0.747974	0.0229796	-0.300602	-0.768922	-1.09096	-0.313097	-0.0781136	-0.149854	0.736648	0.227087	-0.0607684	-0.565932
chr3_27211779_27213479	1.38163	0.704914	-0.150455	1.13347	0.0754629	-1.42335	1.54516	1.07108	-0.279937	0.840624	1.42463	-0.110519	0.621851	0.388935	0.994934	-0.145193	1.61314	0.71784	0.188989	0.561723	-0.172403	0.665912	-2.087	-1.63561	0.0596952	-0.43278	-1.05305	-0.421295	-0.0134522	-1.75257	0.617665	-0.499301	-1.56321	-0.8966	-0.950908	-1.02003
chr6_32496931_32498931	1.56412	2.17591	0.239318	0.861014	-0.069568	1.0136	0.574728	-0.339914	-1.18054	0.0943368	1.67161	-0.136749	-0.130076	2.74035	0.565352	-0.487375	1.49813	-0.487945	-0.70367	0.204421	-0.339386	-1.48169	-0.897187	-1.86054	0.326964	-0.300496	-0.224989	-0.819309	-0.691809	0.0157758	-0.229184	-0.356484	-0.697469	-0.769154	-0.45853	-0.883561
chr7_3636200_3637800	1.57303	-1.65741	-0.323702	1.95976	-0.597659	1.87985	1.33284	0.49261	0.170067	0.549239	1.05504	0.564595	0.240539	-1.87735	0.610093	0.382041	0.171394	1.00402	-0.0213553	0.62535	-0.975712	0.526973	-0.680736	-1.05298	-0.236413	0.302751	0.217004	-0.917651	0.0576124	-0.862068	0.14202	-0.421622	-2.47553	-0.62533	-1.15253	0.0212302
chr6_134592112_134593997	1.34523	0.856442	0.113793	0.522955	0.825545	-3.01041	1.18324	0.517227	-2.62493	0.263664	0.665471	0.626907	0.257798	0.763848	0.359935	-0.212183	0.454311	1.02533	0.418715	-0.738704	0.181904	0.410343	0.950462	-0.0511133	-0.561232	-0.548888	-0.277387	0.0109336	0.0258602	-0.00793821	0.00728363	-0.0529751	-2.77494	-0.616128	0.182075	-0.492446
chr7_26949594_26953304	1.37064	1.57767	0.748499	0.477088	0.860951	0.7846	-0.718276	0.643382	-0.410723	1.4232	1.14001	0.352812	-1.12881	-0.666411	0.895271	-0.77155	-0.846387	0.669093	0.313322	1.246	-1.3069	0.514551	0.426754	0.448102	-0.241007	0.0261953	-1.87153	0.236722	-1.06645	-1.9334	0.22805	1.25899	-1.35782	-1.11749	-1.11537	-1.08977
chr7_73239900_73242200	0.802157	1.42042	0.653197	1.67675	0.9657	-0.169452	0.0742611	0.389476	-0.485301	-1.20654	0.0927584	1.07772	-0.586092	0.693627	3.08905	0.327863	1.33383	0.634675	0.00742556	0.898748	-1.42108	-1.17891	-0.201561	-0.905516	-1.60539	-0.251924	-0.616365	-0.310522	-0.472524	-0.994863	-0.719475	-0.489911	-1.10959	-0.671009	0.0432254	-0.78484
chr19_40458065_40460581	0.258633	0.918549	1.16027	1.32115	0.740725	0.903159	-0.667824	-0.0724796	0.358341	-0.474539	0.711683	1.59356	0.345642	0.486101	0.219344	1.06597	0.321413	1.18905	1.72524	0.42001	-1.89721	0.0809309	0.861159	-1.00941	0.513009	-1.53594	-1.27521	-0.536955	-0.516812	-0.445605	-0.498601	-0.984847	-2.14937	-0.841469	-1.28606	-1.00159
chr3_64059026_64060926	0.801562	1.52056	0.608257	1.24583	0.122726	0.880221	0.0388287	1.10353	0.685298	0.46011	1.23373	0.51224	0.415822	0.787619	0.806754	0.120137	-0.278623	1.26605	0.104946	1.02301	-0.912249	-0.0839832	-2.84923	-1.47282	0.176603	-1.51079	-1.50456	-0.361668	-0.190808	-1.26494	-0.518069	0.609983	-0.903765	-0.617906	-0.902368	-1.15203
chr8_108686595_108688360	0.105253	0.923578	0.235897	1.34941	-0.755236	1.89391	1.05725	-0.269159	0.945426	0.360886	0.945849	-0.765182	0.253713	1.84524	-0.212728	0.439163	0.514623	0.621939	0.344497	0.193615	-0.455681	-1.81822	-1.7124	-2.46933	0.0126597	0.0612381	0.69366	-0.450802	0.165625	-1.41612	0.569465	-0.603145	-1.6818	-0.924571	0.358815	-0.357347
chr13_100083853_100086100	0.00323703	0.372373	0.231637	0.973623	-0.0427634	2.1536	-0.209855	0.715177	-0.316828	1.77862	-0.0571128	0.92315	1.16097	0.742374	1.03574	0.912576	-0.762093	1.60693	0.203708	0.776238	-0.961307	0.444906	-0.320691	-2.86021	-0.224585	-1.08408	-1.0757	-0.152023	-0.451059	-1.19404	-0.779267	-0.661553	-0.615908	-0.40866	-1.22603	-0.631105
chr15_38363889_38365912	0.973036	1.36481	-0.89889	1.51741	-0.693734	-0.114687	0.660088	0.453428	1.21428	0.575963	1.11148	-0.785165	0.115618	0.61132	0.945797	-0.114947	-0.0851854	0.333986	0.581624	0.777941	0.484888	0.433864	-1.07926	-0.301679	-0.400956	0.0137415	-0.428575	-0.212038	-0.264491	0.352045	0.42184	-1.17377	-3.72614	-0.813432	-1.88773	0.037517
chr11_1932457_1934757	1.13635	1.09748	1.07047	0.788163	-0.544225	0.831326	-0.382571	0.742542	0.840215	1.5041	0.247987	0.245724	0.863585	1.13898	2.00124	0.762785	-0.470768	0.485037	0.310732	1.4649	-1.02675	0.138246	-0.742681	-1.29092	-1.23638	-0.957342	-1.20096	-1.07092	-1.20207	-1.39455	0.121922	-1.4344	-0.449248	-0.113437	-1.28457	-0.990009
chr20_36617258_36619969	1.83039	1.17025	0.143336	0.488972	0.986708	0.0178094	1.54749	0.0817461	0.549443	0.121187	0.797606	1.18715	0.817061	-2.38449	0.301086	0.257565	0.730813	-1.38619	0.610429	-0.237018	-1.24113	-1.09982	0.757884	-2.69373	-0.0623429	0.507288	-1.14109	0.346768	-1.05401	-0.365436	-0.770141	-0.323775	0.108978	0.382078	-0.634485	-0.348376
chr19_40446665_40448965	-0.0335911	0.834125	0.916788	1.57652	0.0777371	0.774049	-1.36011	0.673029	0.475837	0.375134	1.24018	1.43577	-0.273597	0.780931	0.202719	1.0314	0.443393	1.23609	1.45483	0.741173	-1.83198	-0.573446	0.800906	-0.531073	0.508443	-1.59869	-0.957342	-0.552816	-0.559868	-0.426261	-0.750062	-1.14902	-1.95876	-1.06691	-1.05685	-0.898669
chr13_100026500_100029463	1.206	1.16713	1.15666	-0.0125334	1.50338	-0.286032	1.37742	0.759018	0.678534	0.503478	0.945722	1.02789	0.305142	-0.696153	1.14879	0.524465	-0.154442	-0.636911	1.01846	1.00649	-1.42137	0.530936	-0.412287	-0.509874	-0.625698	0.0591154	-1.65476	-0.140477	-0.51033	-1.96922	-0.119335	-0.887779	-1.59856	-0.0308801	-1.47917	-1.77281
chr8_11719066_11721160	1.02301	1.20714	0.936471	0.37484	0.963679	-2.88861	0.768428	0.114542	1.07963	0.511592	1.16316	0.239852	0.529147	0.825144	-1.02595	1.17617	0.425422	-2.03708	-1.24171	0.148505	-0.817354	-2.35265	1.05857	0.0346365	-0.160069	0.089315	-0.370726	-0.30952	-0.488922	0.0930539	0.37107	0.0997402	0.292534	-0.607039	-0.987613	-0.238398
chr2_173377824_173380166	1.04062	-0.304994	0.0250864	-1.51013	0.642076	1.40106	1.41078	-0.453055	0.698663	-0.763787	1.45261	1.38716	1.59496	0.539435	-0.394382	1.0571	1.11661	-2.14647	1.49922	-0.0450923	-0.194221	-0.421824	-0.205078	-2.1586	0.0275673	-0.360033	-0.719635	-0.500154	0.577268	-0.0672517	-1.06587	-1.01757	-0.710957	-0.489264	-0.736735	-0.205105
chr20_37432623_37435069	1.91438	1.32373	0.457705	-0.297451	2.11332	-0.894962	0.846183	0.464645	0.252519	0.0578437	0.921234	1.16153	1.06465	-1.74534	0.754971	-0.581685	0.317524	-1.08343	1.4644	0.392139	-1.46904	-0.086324	0.976527	-0.831697	-0.50552	-0.151828	-0.896696	0.271062	-0.368026	-0.916831	-1.53784	-1.04247	-0.519749	0.326887	-1.26602	-0.886323
chr7_95236302_95239502	1.88822	1.00033	1.14746	1.02143	1.6389	0.128737	0.841091	0.273125	0.917484	0.0347172	1.07291	0.99563	0.425616	-0.974155	1.45023	-0.301369	0.39804	-0.3585	1.46279	0.176407	-1.66129	0.276148	-0.940124	-0.630724	-0.288319	-0.340015	-1.31779	-1.03662	0.204822	-0.48435	-1.42057	-1.02588	-0.855049	-1.27405	-1.26338	-1.1819
chr16_6876535_6879357	-1.59265	0.0887749	1.17442	1.09729	-1.77816	0.378721	0.812131	1.09126	1.07929	1.10713	1.84674	0.291927	1.35473	-0.321551	0.160819	0.492902	1.03851	-0.161297	1.19872	-0.385238	-0.251293	-0.526226	-0.301714	-1.17037	-0.986786	-0.1561	-0.380187	-0.268289	-0.317896	-0.755408	1.01926	0.799229	-1.16825	-0.977666	-1.82642	-1.70636
chr16_65439035_65440835	1.42356	1.30339	0.142207	1.09507	-0.303187	0.345612	0.927564	-0.013841	1.30637	0.476431	1.14186	0.137232	-0.425592	0.424777	-0.180481	1.03285	0.56118	2.01355	-0.346964	0.192987	-0.507545	-1.85108	-1.90162	-2.88222	-0.712228	-0.727272	-0.128822	-0.16747	-0.292708	-0.661055	0.291373	-0.179204	-1.46224	0.357289	-0.377826	-0.051949
chr1_32714497_32716900	1.46331	1.53274	0.20588	0.133185	0.946237	0.0228006	1.45122	0.311904	0.234337	0.379245	1.26951	0.992466	0.871011	-2.74041	0.661379	-0.30503	0.00415474	-0.331224	0.93327	0.376143	-1.14071	0.620799	0.206804	0.0511438	-0.452596	0.279397	-1.04045	0.104689	-0.0016847	-0.728829	-0.964461	-0.940657	-2.77694	-0.00357923	-0.541333	-1.08373
chr3_72503426_72506166	-1.1384	-0.901386	0.65783	0.853528	1.06449	1.28279	1.0309	0.0144664	1.01421	-0.552592	0.102046	-1.41098	-0.288101	1.16773	0.281563	-0.387071	1.03768	1.25005	0.137852	1.58575	0.519266	-0.975474	-1.33911	-0.57389	-0.929299	-0.848227	0.313659	0.214858	0.290516	-2.22213	0.448509	-0.909827	0.853176	1.12745	-0.777041	-1.9948
chr2_235322342_235324742	1.05812	1.31138	0.272311	0.0157378	1.56634	0.757995	2.03113	0.0284588	0.430401	0.208038	1.43836	0.626621	0.765814	-2.05292	0.218405	-1.02856	0.444688	-1.55247	0.940031	-0.0698601	-0.555185	-0.213248	0.654065	-2.17715	-0.117526	0.205254	-0.418239	0.183263	0.0911712	0.230635	-0.625594	-0.728749	-2.23189	-0.292164	-0.736459	-0.678195
chr12_106176862_106179762	0.390198	0.117799	1.23328	0.439801	-0.463047	1.01147	0.687574	1.06398	-0.16012	1.08539	1.18177	-0.136645	0.477404	0.198147	0.8189	-0.0488907	0.3965	0.621022	0.662362	1.52521	-1.56782	0.40757	0.462686	-0.962892	0.653686	-0.507132	0.170193	-0.918031	-0.521741	-2.66656	0.678928	-0.357891	-0.74145	-1.48928	-2.28733	-1.45505
chr9_135856404_135859209	1.50276	1.51304	0.311519	-0.556342	1.98775	0.44596	1.13555	0.0315005	0.604642	-0.249625	1.63906	1.34099	0.953311	-1.47797	0.586469	-0.873037	-0.454273	-0.681595	1.52035	0.590263	-1.39788	0.400185	-0.135671	-1.24021	-1.05023	0.261125	-1.26034	-0.0968777	-0.330493	0.136448	-1.18406	-1.12473	-1.18905	-0.00285925	-1.09566	-0.560005
chr22_23062449_23064697	1.52096	1.42715	-0.0926259	0.25166	1.35003	0.707037	0.724306	-0.0454161	0.605081	-0.72519	1.61704	0.858012	1.12163	-2.86572	0.31697	-1.22608	0.540706	-1.5914	1.25996	0.201364	-0.851997	0.540251	0.268359	-0.138406	-0.113925	0.750703	-1.03828	-0.140132	-0.173067	0.0111964	-1.19221	-0.62737	-1.50956	-0.417197	-0.688868	-0.634963
chr3_5018215_5021937	0.448416	0.230194	0.57901	1.37069	1.18808	1.31428	0.742042	0.87906	-0.0855983	1.66778	1.39655	0.997757	1.2036	-0.37974	0.278778	-0.146776	0.279979	0.875198	0.488188	0.771452	-1.24397	0.368943	-0.380462	-1.12493	-0.132453	-1.01076	-1.88043	-0.338934	-0.438952	-1.22984	-2.17112	-0.640611	-1.07006	-0.35708	-1.02131	-1.42696
chr2_54220624_54223370	1.56164	1.32559	0.613809	-0.410508	1.72114	0.0372995	1.40773	0.259193	0.299252	-0.260532	1.28974	1.39386	1.04785	-1.84159	0.0970636	-0.485907	0.600697	-0.855185	1.66851	0.624904	-1.28779	-0.567397	0.168139	-0.794838	-0.315067	0.363813	-1.40502	0.0595027	-0.558894	-0.385716	-1.82802	-1.07643	-0.304861	0.078696	-1.29415	-0.946516
chr17_34638694_34642804	0.438794	0.30869	1.39987	-3.04926	0.576839	-0.668756	-0.591938	0.213791	1.13121	1.29571	1.32159	0.384357	0.068003	0.172262	0.455675	0.500904	0.44285	0.551463	-0.329506	0.481469	-2.10424	1.29555	0.267785	-0.391714	1.40309	-1.08131	-0.353201	-0.512221	0.401451	-1.89522	0.300534	-0.125511	-0.403726	-1.30803	0.104099	-0.701336
chr19_17223241_17224541	-0.341085	1.20989	0.768089	0.224615	0.622445	1.10155	1.11925	0.566188	0.792084	1.8023	1.37262	0.49763	0.898084	-0.10655	0.825905	-0.260492	0.0701699	0.452336	0.240788	1.29037	-2.0525	0.710097	-1.62101	-0.499302	0.143321	-0.12936	-1.28244	-1.20586	-0.12958	-1.8564	-0.181954	-0.439419	-1.46946	-1.25562	-1.23947	-0.637221
chr15_38334289_38336320	0.943337	1.30573	-0.651916	1.54751	-0.669429	0.0874448	0.841326	0.264114	1.18682	0.685615	1.23167	-0.500077	0.233886	0.58306	0.872238	-0.0206213	0.0924811	0.441488	0.492733	0.823574	0.0920523	0.505292	-2.31413	-0.176296	0.0639713	0.0440577	-0.20729	-0.318775	-0.05281	-0.203799	0.0929383	-1.01417	-3.31871	-0.688534	-1.99085	-0.303935
chr5_176888284_176891183	0.633171	0.62695	0.282217	0.839034	0.851679	-0.18618	0.410729	0.615528	0.395029	1.18508	-2.10444	0.994044	0.962476	-0.488818	1.71934	0.776212	0.837611	1.59113	-0.855439	-0.0241442	-0.861497	-0.880536	-0.0756451	1.43788	0.356405	-1.17754	-0.855187	-0.877766	-0.644857	-2.06763	-1.30622	0.480486	-1.09893	0.3295	-1.25766	-0.562009
chr19_555065_557465	1.01702	0.500568	0.87193	0.570553	1.10089	0.593358	0.486904	-0.541667	1.07042	-0.128503	-2.65687	0.00551678	0.51557	-2.01838	1.44013	-2.83218	0.735789	1.43876	0.435301	-0.428891	0.267408	0.275098	0.430071	-0.0509957	0.363186	-0.519077	-0.883716	-0.512914	0.0468515	-0.0854743	0.0849489	-0.907322	0.674542	-0.673858	0.409185	-1.09415
chr3_188849702_188851502	0.600664	0.886715	0.785418	0.44145	-0.234914	0.51053	0.752858	0.953547	0.43638	0.415905	0.107766	-0.350164	1.02709	1.23098	0.56567	0.267996	0.859319	0.511999	-0.429662	0.790951	-0.482421	0.853598	-3.0699	-2.57987	-0.67322	-0.183661	-0.544554	-0.311763	-0.416282	-1.41795	0.204424	1.43937	0.19706	-0.650718	-0.942735	-1.55188
chr7_3954000_3956900	1.11558	-1.03211	-0.0731586	1.28297	-0.291758	0.794358	1.00458	0.927174	0.265081	0.0497848	1.42826	0.439865	0.398522	-0.626878	0.543794	0.293692	0.382857	0.869088	-0.0201368	1.5607	-1.10098	0.455592	-0.0757485	-0.638809	-0.382155	0.424042	0.165247	0.111678	0.016787	-2.29942	-0.313779	-0.123003	-3.45473	-0.265317	-1.4601	-0.371587
chr7_2549299_2552502	1.25897	0.977722	0.600202	0.553185	1.32544	0.223601	1.06741	0.447212	0.243331	0.547278	1.5642	1.09122	0.789431	-1.27453	1.57984	-0.42059	0.134668	-0.423726	0.828532	0.633914	-2.21278	0.165189	-0.539658	-0.405259	-0.536086	0.613633	-1.5172	0.228267	-0.389167	-0.0229033	-1.16808	-1.21952	-1.07273	-0.344727	-2.01071	-1.31558
chr14_98036752_98039652	0.185569	0.499237	-1.27132	0.532361	0.893766	0.894212	0.487066	1.07478	1.18875	0.016083	1.97952	0.56665	-1.31117	-0.897174	1.44083	0.119332	1.47993	0.770665	0.666288	0.769389	-0.299063	-0.731198	-1.60228	0.478141	-1.19512	0.0261414	-1.18539	0.210513	-0.707526	-0.892692	0.0577836	0.0149999	-1.04766	-2.04466	-1.62744	0.460681
chr3_97628626_97630626	0.922636	1.99003	0.273629	-0.251715	0.461413	0.344322	-1.77129	0.764979	-1.71864	0.760949	1.88487	-0.108625	-0.0525927	0.391138	0.331825	-1.35123	0.536167	1.65563	0.191044	-0.184219	-0.409923	1.77463	-1.84126	-1.86108	-0.506023	-0.211348	-1.00946	-0.56376	0.0875492	-0.103692	-0.400847	0.776211	0.585544	-0.54589	-0.17221	-0.668762
chr1_40372298_40374498	0.97984	0.849773	0.741424	1.24491	2.17403	0.0366628	-0.393944	-0.886202	0.407893	-0.180427	0.0866418	1.56153	-0.332603	0.521158	-1.30177	1.32889	0.118396	0.948566	1.55371	0.538191	-1.47498	0.8	0.901859	-1.34379	0.162914	-1.48696	-1.5541	-0.48164	-0.959518	0.226852	-0.480366	-0.980868	-0.476808	-0.909129	-1.08093	-0.859204
chr22_42809971_42812459	0.0844527	1.45894	-0.288956	0.50618	-1.05235	0.562935	-0.248988	0.770851	0.147151	2.32064	0.275237	-0.729288	0.833958	0.19762	0.824191	0.466241	0.189108	0.638192	-0.773543	1.3488	-0.68006	2.33913	-0.716665	-0.701187	-0.292233	-0.673067	-1.46768	-0.881699	-1.40203	-1.96716	0.804032	-0.710302	-0.697108	0.886946	-1.09098	-0.281319
chr16_6866035_6868735	-0.355332	0.253898	0.479763	1.07585	-1.91211	0.318482	0.878187	-0.639453	0.762757	0.623061	1.4111	0.323848	0.758929	0.442988	0.458682	0.626502	0.963686	0.214389	0.858752	-0.421971	0.285217	-3.21819	0.399498	-0.426421	-0.857129	0.198327	-1.5322	-0.0567706	-0.0640821	0.216138	0.877779	0.803587	-2.48434	-0.323647	-0.292649	-0.647127
chr9_137134615_137137272	-0.465385	0.835215	0.789239	1.41856	0.660273	0.573941	-0.0993178	0.312063	0.402277	-0.40602	0.040071	1.33076	0.188426	0.658493	1.23856	1.25055	0.582709	0.859574	1.42172	0.396924	-2.14689	0.879217	0.387854	-1.16654	0.132034	-0.634914	-1.52005	-0.916502	0.0677028	-1.53215	0.193591	-0.910751	-1.83445	-0.202062	-1.97872	-0.806007
chr1_198601698_198604101	0.575296	-0.865513	0.645639	-0.0153507	0.0368448	-0.727388	0.87145	1.28757	0.769423	0.141104	1.2274	1.65667	0.512211	-0.647376	-1.48648	-0.0319338	1.83728	0.0829845	1.21776	0.526411	-1.40817	-0.667172	1.04055	-0.930315	0.896803	-0.986545	0.595176	-1.18264	-0.531404	-0.434234	-2.22265	0.598291	-0.772536	-1.03608	-1.3227	0.74962
chr20_45317199_45319299	0.497302	0.0503067	0.42601	1.27267	-0.0256128	1.22561	-0.266657	-0.84289	-0.492901	-1.30964	-0.0471624	1.49477	1.53108	0.677615	1.63305	1.23816	-0.851827	1.25165	-0.330702	0.930411	-0.747076	1.31377	-0.556641	-0.969885	-0.798619	-0.694933	0.498281	-1.1353	-0.935111	-1.01753	0.713477	-1.9105	-1.10821	-1.29714	0.946569	-0.362403
chr17_73482494_73485008	0.692123	0.746489	0.446516	0.651195	0.74536	0.725019	0.453117	1.51834	0.384825	-0.0111031	0.778025	1.13371	0.240321	-0.09397	2.03687	0.362621	-0.180594	0.493774	0.342877	0.699496	-1.61868	0.828595	-1.40375	0.689905	-1.16507	0.21249	-1.88666	-0.884698	0.295857	-1.44022	0.000741655	-0.218886	-1.58773	-0.932968	-2.1258	-0.928139
chr20_19847899_19850199	0.732155	-0.0742121	0.281603	1.21992	-0.182554	0.927009	-1.60736	1.01755	0.877499	0.322749	0.766109	-0.975406	-0.134969	1.33874	0.785906	1.35629	0.650283	1.41668	0.0267446	-0.221018	-1.17405	-0.0181955	-0.209514	-2.42091	-0.382403	-0.126608	-0.953691	-0.272867	0.92753	-0.0196809	0.455586	-0.0535049	-2.94984	-0.165032	-0.978216	-0.182327
chr22_41105149_41108649	1.16506	0.876161	0.647162	-0.61381	1.45221	-0.158806	1.57587	-0.142585	-0.0596263	-0.281509	0.684255	1.47455	1.17727	-2.75374	0.353339	-0.179452	-0.121523	-1.21265	1.3033	0.419947	-1.69632	-0.233659	1.003	-0.680955	-0.881673	0.743899	-0.675674	0.0552744	-0.739829	0.791633	-1.49406	-0.696517	-0.170854	0.700819	-1.20048	-0.430037
chr1_36560498_36562598	0.638146	0.719431	0.372916	1.00451	-0.436999	0.468093	0.642205	0.955749	-0.144393	0.4937	0.772097	0.522859	1.02372	0.816387	1.35195	1.24348	0.91366	1.20704	0.522963	0.461436	-0.928302	0.363426	-0.884282	-0.696564	-0.862797	-0.803492	-1.57203	-1.64633	0.728018	-2.00259	0.390877	-0.99252	-2.40264	-0.534699	-1.14177	-0.563245
chr11_124939714_124941876	-0.716421	2.69555	-0.174181	-0.605552	-1.46031	0.993527	0.62487	0.983672	-0.350618	1.14664	0.801511	0.120076	1.10541	0.542788	1.52913	0.382746	-0.445558	0.891682	0.435702	1.51418	0.265279	-0.735048	-0.300744	-1.63155	-0.832757	-0.558569	-0.638907	-1.08169	-0.798616	-1.66116	0.928376	-0.368735	-1.34247	-0.634753	-0.184112	-0.439379
chr2_100386959_100390142	0.0595632	0.291313	0.333988	0.992454	0.223097	0.946817	1.02673	0.46603	0.397205	0.339465	1.34104	1.07239	-0.167188	0.738888	1.07835	0.587258	0.893989	1.29465	0.464389	-0.0877375	0.0409777	-1.26632	-2.20625	0.456584	-0.975978	-1.07977	-1.12618	-1.20748	0.816345	-2.70564	-0.212757	-0.107085	-1.31827	0.204927	-0.111164	-1.49464
chr7_4124800_4126400	1.44234	-1.65187	-0.241698	1.91897	-0.219781	1.57423	0.989048	0.86661	-0.500032	0.350222	1.10769	0.34758	0.0467812	-1.17344	0.396502	-0.600433	0.888785	1.50014	-0.125471	0.917688	-0.62378	-0.412389	0.557229	-1.02113	-0.300716	0.332908	0.196856	-0.474885	0.0508768	-1.61092	-0.0684172	0.0459286	-2.75198	-0.0982759	-1.43733	-0.217824
chr9_93924659_93927759	1.36041	0.998812	0.585525	-0.707324	1.69234	0.0980722	1.11925	0.166669	-0.139178	1.3095	0.610508	0.710506	0.624037	-2.13836	0.963667	-0.526581	0.269158	-0.769954	1.35429	-0.238031	-1.90558	-0.303215	1.52306	-0.981078	-0.437854	0.484938	-0.826286	0.319124	0.295588	-0.694885	-1.75498	-0.909215	-0.122667	0.383605	-1.36403	-1.04985
chr12_57494706_57497331	0.792957	0.739754	0.618473	-0.0185414	0.328528	0.958869	0.296467	0.979573	0.313802	1.11384	0.220362	0.856511	0.738335	0.657086	1.73738	0.484019	0.433865	1.53739	0.464094	0.77098	-1.0039	-0.275332	-0.497184	-0.592947	-1.10539	-1.77032	-0.59772	-0.769769	-0.747431	-3.16423	-0.212412	-0.0144256	0.193224	-1.20377	-1.17721	-1.08493
chr1_244978200_244980798	-0.251863	0.391415	0.602988	0.638828	0.839714	1.04155	0.666044	0.933307	0.814243	0.544749	0.601153	0.544285	1.13143	0.338682	2.30371	0.173149	0.681522	0.136288	0.466378	0.749231	-1.30121	1.12662	-1.33615	-0.0503183	-1.28926	-1.17744	-2.35049	-0.540318	-0.196943	-1.51461	-0.486903	-0.1327	-0.960912	-0.285591	-1.31346	-1.53712
chr14_98103552_98106852	0.472308	0.80211	-1.41709	0.861619	0.57303	1.23942	0.137641	0.718693	1.16006	-0.125652	1.59918	0.69509	-0.544671	-0.942782	1.5016	0.189236	1.38395	0.647462	1.06887	0.733614	-0.609073	-0.774605	-1.28902	0.473586	-0.624895	-0.172329	-1.53869	0.120408	-1.31535	-0.572084	-0.183311	-0.0930325	-0.705537	-2.28569	-1.7978	0.613727
chr21_47334797_47337774	1.38918	0.915608	0.15915	-0.0139298	1.53002	0.36085	1.03804	0.090127	0.244227	-0.576087	1.1231	1.22056	1.09043	-2.23583	0.738121	0.11876	0.295129	-2.8258	1.25566	0.390484	-1.47696	0.448305	0.300047	-0.478032	-0.271572	0.688631	-1.14413	0.0359405	-0.18824	-0.0867536	-1.61144	-0.664446	-0.493185	0.0348159	-0.915536	-0.485238
chr2_47536124_47539159	1.46085	0.694312	0.570091	-0.481599	0.573599	0.474099	0.855795	1.12213	0.486826	-0.150796	1.87116	1.12446	0.396945	-0.623009	1.58212	0.000235085	0.778039	-0.383269	1.20667	0.448203	-1.72694	0.159282	-2.02989	-0.0746525	-1.15196	-0.432334	-1.77696	-0.281599	-0.0171784	-1.06869	0.467348	-1.74005	-0.744647	0.323737	-0.81974	-1.09262
chr1_2231297_2233802	1.57852	1.28953	0.439266	-0.239556	1.72029	0.216411	1.4773	0.759289	-0.235123	0.42124	0.914988	1.01383	1.08651	-2.20793	0.315306	-0.0907981	0.315822	-0.846119	1.0204	0.568355	-1.72902	-0.0563563	0.744392	-0.469332	-0.393067	0.541924	-1.13728	0.123384	-0.11239	-0.468637	-1.39221	-1.18055	-1.02229	-0.0837675	-1.65908	-1.22325
chr9_130623759_130626072	2.11846	1.45769	0.436385	0.651553	0.994531	-0.0621833	0.721932	0.1494	0.618596	0.287764	1.82156	0.736432	0.805466	-0.88093	1.20272	-0.0539346	-0.0623606	-0.412835	1.10647	0.102588	-1.9235	-0.305876	-0.895488	-1.87097	-0.882784	0.717268	-1.93156	-0.707535	0.00939111	0.0783892	-0.936627	-0.93255	-1.02218	0.184209	-1.04896	-0.270521
chr22_39834202_39836297	0.976368	0.632879	-0.516556	-1.20587	0.393503	0.29596	0.879297	-0.348042	0.157078	1.57213	1.30628	-0.306171	0.968402	0.510661	-0.138801	-0.47807	0.702897	0.372522	1.08107	0.464477	-0.588507	-0.595215	-3.71833	-0.851645	-1.00236	0.623199	0.62836	-0.591833	-0.715513	-0.0430117	-1.06885	-0.752325	1.01733	-0.985266	1.17866	0.145283
chr1_2176698_2179399	0.173509	-0.0560673	0.399997	-0.363901	-0.534917	0.945069	-0.137626	1.75897	1.66368	0.185988	0.175319	0.835566	0.44922	0.741314	1.38647	-0.883148	1.01856	0.268397	0.353043	1.51509	-0.717745	-0.790739	1.26523	1.06943	0.417829	0.244296	-0.897214	-1.02746	-0.514055	-1.99125	-1.05	-0.373759	-1.87387	-1.18599	-1.7088	-0.760418
chr12_108705392_108708492	1.95743	0.568168	1.00752	-0.110574	1.2699	-0.85826	0.699326	0.0485972	0.262466	-0.28512	0.868478	1.7584	0.609639	-1.654	0.623294	-0.321063	0.177166	-1.04983	1.08091	0.890877	-1.70236	0.0264111	0.685349	-0.242999	-0.693261	0.483404	-1.08752	0.898351	0.228107	-0.609884	-1.49002	-0.521541	-0.391165	0.520883	-1.53703	-2.11005
chr13_114893616_114897213	0.862387	0.977297	1.10927	0.791263	0.540889	1.45218	0.896316	1.33652	-0.33374	0.0301955	0.234837	0.261944	1.87881	-0.0555666	0.993354	0.190841	0.0939265	0.464173	0.188044	0.352775	-1.13369	0.359586	-1.00632	-0.200828	-0.410759	-0.464993	-0.987283	-0.980141	-0.0656334	-2.35455	1.10131	-0.932902	-1.18548	-0.229566	-2.25908	-1.51538
chr15_74676428_74678130	1.42478	1.12055	0.477804	-0.821973	1.86798	-0.472049	1.48165	0.104263	-0.0220823	0.0402335	0.765399	1.44039	1.2446	-2.53979	-0.233669	-0.065144	-0.441209	-0.942715	1.27082	0.718462	-0.906888	-0.33291	1.27697	-1.24226	-0.948153	0.314405	-0.694203	0.178296	-1.00445	-0.0427545	-1.30136	-1.17197	0.0683745	0.664303	-0.626132	-0.64957
chr12_113579692_113581306	0.484268	1.56754	0.63338	0.318197	0.474134	0.385817	0.0372369	0.336542	0.130538	-0.395545	1.01725	1.13667	0.038862	0.710071	1.14528	0.460999	-0.42146	0.563545	1.22928	0.782526	-0.660335	0.287972	-0.15567	-0.145585	-1.16988	-0.693047	-1.69602	-1.32694	-0.337132	-1.20927	0.56196	-0.896043	-3.71726	0.758017	-0.0793222	-0.15658
chr16_30735198_30737735	0.121807	0.95646	0.620654	1.28736	0.688959	0.780278	0.584233	0.679623	0.380202	1.27143	1.07913	0.91482	-0.248851	-0.125725	1.03537	0.457362	0.644111	1.25568	0.375408	1.06727	-0.60831	0.142957	-1.54225	-0.70665	-0.824363	-0.958567	-1.69602	-1.50665	1.11195	-2.23625	-0.699023	0.104776	-1.4009	-0.980956	-0.907413	-1.11793
chr2_48491024_48494142	1.83557	1.018	0.424735	-0.544007	2.37575	-0.607279	1.58311	0.543358	0.0680603	-0.683425	1.07844	1.31385	1.07896	-1.92547	-0.535333	-0.424157	0.275803	-1.79595	1.20435	0.527876	-0.775752	-0.318948	0.614827	-0.789374	-0.403306	0.259878	-0.669126	0.322989	-0.605499	-0.0299484	-1.19511	-0.604413	-0.582586	0.139195	-1.40508	-0.76999
chr11_63257788_63260944	1.86941	1.24425	0.516059	-0.480693	1.80438	-0.768291	1.53101	-0.0648623	0.378951	-0.169764	1.04161	1.02443	1.01315	-1.76418	0.281383	-0.334056	-0.0311021	-1.54401	1.32059	0.498192	-1.71251	-0.477695	0.708191	-0.863568	0.15348	0.623215	-0.932149	0.410692	0.0904608	-0.128485	-1.32722	-1.19499	-0.954117	0.0682946	-1.45844	-0.371631
chr15_99495000_99497300	1.01921	-0.621974	-0.17045	0.890801	-0.387215	0.2503	0.151621	1.14818	0.55906	1.7292	-0.216623	1.13354	0.138926	1.1125	1.06633	1.33731	-1.25549	1.53422	0.143018	1.13228	-0.592041	0.29483	-2.08769	-0.787365	-0.251814	-0.704387	-1.07203	-1.20524	-0.0366233	-2.482	-0.96822	-0.581131	0.519549	0.111832	-0.920443	0.0680087
chr16_70646135_70649767	1.40204	1.09654	0.559414	-0.165241	1.82673	0.0541406	0.78142	0.106057	-0.046519	-0.26159	1.57661	1.44483	0.826252	-2.32843	0.528522	-0.278393	-0.172397	-1.76442	1.20342	0.349804	-1.72027	0.131053	0.0804677	-0.654822	-0.928742	0.945918	-1.37232	0.165336	0.161463	0.114136	-1.63261	-0.372261	-0.466992	0.330493	-1.15145	-0.368187
chr12_120096892_120098992	1.90902	1.39809	0.347107	-0.791528	1.31567	-0.680933	0.848506	0.288528	0.80496	-0.533739	0.714962	1.1995	0.476963	-2.58523	0.219696	0.0188678	0.502294	-1.93761	0.898776	0.258099	-0.805931	-0.267919	1.64524	-2.39825	-0.00407499	0.236878	-0.443285	0.274454	-0.541451	-0.318148	-0.70701	-0.446252	-0.0249519	-0.08048	-0.472368	-0.318445
chr9_115488159_115490572	1.94774	1.05534	1.28635	0.954016	1.77026	0.688255	0.699911	0.507916	1.12412	-0.263429	0.826947	1.25879	0.3479	-0.743291	1.13366	-0.487432	-0.342196	-0.0721638	1.43544	0.0603107	-1.72517	0.0877061	-0.774756	-0.648294	-0.0242923	-1.07707	-1.46496	-0.879283	-0.109777	-0.842954	-0.738541	-0.41349	-1.5515	-0.69605	-1.33627	-0.993754
chr17_55361008_55363708	1.1467	0.870994	-0.0427363	0.243843	1.99765	0.390838	1.43585	0.113094	-0.0915219	-0.678166	0.761445	0.948418	0.49061	-3.63796	0.429424	-0.0395182	0.42042	-1.37246	0.864736	0.0811016	-1.39828	0.66833	0.870621	-0.637516	-0.512922	0.674156	-0.726226	0.297535	-0.132054	-0.394506	-0.964748	-0.571619	-0.755545	0.590156	-0.865141	-0.475005
chr3_51294526_51296226	1.0663	1.14159	0.368689	0.970277	-0.496551	0.61095	-0.434568	1.57692	-0.78165	0.304747	1.10897	0.346071	0.412239	0.956415	0.660117	1.02731	0.489743	1.06517	0.371428	0.737305	0.530591	0.968359	-1.31963	-1.09479	-1.362	-1.0328	-1.05172	-0.562789	0.458184	-1.87033	-1.11614	1.00513	-1.10647	-0.727602	-1.83086	-1.38859
chr1_24234400_24236800	2.28151	1.29884	0.513544	-0.0011626	1.08805	-0.463048	1.00114	0.7427	0.488135	-0.45953	1.50943	1.67893	0.986369	-0.691488	0.769111	-1.09494	-0.0285799	-0.515169	1.40086	0.588306	-1.26309	-0.137482	-0.553889	-0.524569	-0.0884108	-0.372963	-2.09512	-0.549878	-0.285988	-0.988822	-0.301037	-0.336975	-1.2541	0.0759998	-1.81309	-0.603578
chr8_142230366_142232266	1.89787	1.09921	0.481058	0.0427714	0.312236	0.528823	1.48575	0.42168	-0.51112	1.23108	1.20163	1.22109	0.317268	0.0316892	1.22288	-0.00966476	-0.831278	0.736139	1.02267	0.863477	-1.25632	-0.26838	-0.649957	-1.71617	-0.254749	0.387168	-0.835192	-0.676444	0.155545	-2.43892	-0.327076	-1.10356	-0.748566	-0.918353	-1.57515	-0.539136
chr9_130788059_130790872	1.17278	1.4907	0.780437	-0.269476	1.10079	0.894412	0.849398	0.128898	0.034519	0.0285399	1.55308	0.812368	1.30727	-0.543851	1.92479	-0.724312	-0.301085	0.0405291	1.23064	0.212914	-2.66946	-0.353174	-0.680939	-0.308513	-0.532634	0.0191764	-1.61776	-0.176873	0.485137	-0.825909	-0.835617	-0.808549	-1.40985	-0.00281425	-1.01325	-0.992311
chr17_34430101_34432632	0.509446	1.84022	0.59948	1.28652	0.558528	0.291348	0.556103	-0.144341	-0.0327085	0.822891	0.806114	1.48023	0.787546	-0.928939	0.589502	-0.0715308	-0.710991	0.86618	0.0244922	0.718942	-1.96511	1.01611	-0.339431	-1.18611	1.17529	-0.649737	-1.78459	0.143478	0.169592	-1.50388	0.367056	-0.890456	-1.19501	-0.110973	-2.1002	-0.995065
chr5_90457183_90459995	-0.0873257	1.03719	1.10614	-0.174423	0.12002	0.440095	0.524776	0.652528	-0.656477	1.09162	-0.766036	0.81986	0.206405	1.3864	1.28722	0.630144	-1.34336	1.55996	1.33899	1.41603	-0.819091	0.304483	0.91078	-0.0784645	0.0112403	-1.11358	-0.881751	-0.673098	-2.23829	-0.774305	0.389959	-0.897496	-1.50091	-0.529059	-1.37917	-1.32101
chr9_115656152_115657652	0.516392	2.14198	-0.662038	1.40145	-0.626859	0.963655	-0.575035	-0.0592001	0.948346	0.75419	0.942801	-1.27447	0.197464	1.50792	1.56169	0.450455	-0.777656	1.3667	-0.353759	0.228295	0.320128	0.402888	-2.2907	-1.71425	-0.732649	-1.17092	-0.169538	-0.0510779	-0.584202	-0.214336	-0.404494	0.102656	0.758652	-1.06035	-1.19568	-0.648443
chr5_1385383_1387595	2.04129	1.36867	0.99722	-0.748998	1.31702	0.233647	0.928217	0.382207	-0.0643503	0.430194	1.30622	1.45614	1.18177	-1.7388	0.665155	-0.540411	-0.228348	-0.921967	1.56653	-0.227885	-1.77762	0.14516	0.712461	-0.427642	-0.33484	-0.0805432	-1.32789	-0.131027	-0.692025	-0.604972	-1.46905	-1.02989	-0.780689	-0.124781	-0.252963	-1.22721
chr19_14096241_14099237	2.11046	1.16661	0.437394	-0.202859	1.28307	0.266723	1.40569	0.885294	-0.120646	0.496067	0.92366	1.44247	0.694474	-1.56046	0.873446	-0.386774	0.0564287	-0.677794	1.21433	0.641117	-1.5194	0.218019	-0.116236	-0.747032	-0.614203	0.713118	-1.74067	-0.383126	-0.34166	-0.0592771	-1.47096	-1.47217	-1.35487	-0.185237	-1.06717	-0.807819
chr1_219317598_219319501	1.38774	0.670528	-0.17432	0.803746	0.0289132	1.32728	1.21604	0.123069	1.46315	-0.644026	1.5936	-0.171168	-0.559437	-1.75967	0.652287	0.556972	0.640618	1.0024	0.752678	0.455963	0.239039	-0.892751	-0.0122898	-2.21124	-0.00467778	-1.07435	-0.573319	-0.11743	-0.193417	-0.178286	0.0183346	0.273021	-2.98355	-0.43876	-0.691168	-0.525517
chr6_70522678_70524378	0.933068	0.735889	0.175392	0.910793	0.57708	1.50203	0.614528	0.167754	0.697003	-0.0634699	0.188493	0.326961	1.25166	0.513742	1.80649	0.234879	0.348321	0.692636	1.53453	0.0634639	0.301175	0.74623	-1.16032	-1.13694	-1.20939	-1.54864	-2.02334	-1.13839	-0.500083	-2.09378	-0.543817	-0.240519	-0.867221	0.0614289	-0.226966	-1.63067
chr16_22582935_22585135	0.569554	0.995148	0.841237	0.815952	-0.370579	0.0214869	-0.0573117	0.288664	1.10049	-0.993395	0.785064	-0.571266	0.757925	1.01725	1.3415	1.06613	0.659837	0.768627	-0.458912	0.392931	-0.725318	0.604873	-1.46643	0.282811	-0.0846077	0.152062	-0.637566	-1.2965	0.61951	-0.288253	0.0272014	0.182129	-3.77518	-0.559769	-0.413849	-1.59145
chr17_75117808_75121401	0.995637	0.469204	0.485347	0.314201	0.803131	0.630156	0.717122	1.12463	0.517602	1.43509	0.862015	0.679489	0.433503	0.630612	1.59989	0.182422	0.235213	0.969682	-0.194371	0.340336	-1.33081	-0.00297634	-1.47845	-0.841167	-0.782354	-1.04406	-1.09295	-0.374009	-0.0550376	-3.4268	-0.876904	-0.171879	-0.296113	0.539719	-1.2765	-0.720621
chr15_83760128_83762428	2.27671	0.743748	0.495536	-0.637613	1.21712	-0.196329	1.01164	0.576766	-0.351351	-0.361973	0.314045	1.88529	1.65358	-0.986816	0.585665	-0.199256	0.0381181	-1.55148	1.41539	0.442105	-1.1298	0.521814	1.22551	-0.624106	0.180936	0.144438	-0.923157	-0.257975	-0.843216	-0.372632	-0.293386	-1.41938	-0.963554	-0.731069	-1.70842	-1.17689
chr14_50437282_50439682	2.02789	1.02199	0.372072	-0.214961	1.89943	-0.637804	1.13605	0.812153	0.351927	-0.327922	0.442547	1.41485	0.839436	-1.92549	0.925407	-0.400703	0.402546	-1.60569	1.34325	0.138691	-1.1228	-0.0808806	0.956024	-0.615686	-0.379772	0.152582	-1.37976	0.741532	-0.561432	-0.787726	-1.22484	-0.858438	-0.480583	-0.0593023	-1.20409	-1.1105
chr7_80769094_80771700	0.247044	0.593345	0.417784	0.0273612	1.01047	0.959039	-0.165531	1.10187	0.947146	0.748164	1.73497	0.511087	0.424735	-0.0878195	1.41994	0.580827	0.512507	-0.0983125	0.916173	0.493793	-1.14304	0.784858	-1.60962	0.795073	-0.822454	-1.49519	-2.37383	-0.429656	-0.16359	-1.63047	-1.144	0.290382	-1.3222	0.320833	-1.04931	-1.30238
chr2_28588424_28591142	1.8827	1.31623	0.431158	-0.883703	1.55842	-0.525964	1.48969	0.778583	-0.0385348	0.156903	1.37449	1.42724	0.758856	-0.727733	0.347455	-0.532464	-0.0252185	-1.25945	1.09409	0.751708	-1.31619	0.110756	0.361739	-1.308	-0.0633608	0.638638	-1.48136	0.576131	-0.973555	-0.735483	-0.516897	-1.46238	-0.490555	-0.0213399	-1.60056	-1.09202
chr13_80741300_80744263	-0.519781	0.340446	1.24847	1.05198	0.996625	0.917041	1.14942	-1.08225	0.619432	0.538213	1.10225	0.319747	0.705318	0.655892	0.867859	0.029069	1.25159	0.908593	0.925484	0.974501	-1.26667	0.7365	-2.10337	-0.0264619	-0.0584154	-1.16466	-1.39977	-0.429123	-0.687548	-0.991307	-1.17749	0.00924209	-0.795286	-0.548201	-0.805478	-2.29186
chr2_17450924_17453542	1.33486	0.891507	0.516825	-0.0579655	1.86735	-0.495197	1.80601	1.02467	0.296268	-0.496506	0.762043	1.14521	0.851126	-1.42856	0.496469	-0.534781	0.513001	-1.49403	0.874947	0.790648	-1.59722	0.0394699	0.583501	-0.722654	0.193346	0.613876	-1.21	-0.00166368	-0.202359	-0.163127	-1.50822	-0.682068	-0.51622	-0.499985	-2.39236	-0.598216
chr1_2221200_2223302	0.677462	1.00614	0.318767	-0.277471	1.79859	1.41842	1.65242	0.507202	0.354485	-0.224241	0.688413	0.878796	1.18591	-0.991668	0.135241	-0.577149	0.865539	-0.90896	0.781708	0.117805	-1.26002	0.57698	0.808107	-0.136103	-1.2975	1.45045	-1.24414	-0.659922	-0.050616	-1.29974	-1.22773	-1.88675	-1.21731	-0.231551	-0.320143	-1.41141
chr1_16498900_16501099	1.47369	1.25594	-0.562611	-0.335577	1.51472	0.308689	1.07537	0.00179364	0.602582	-0.498874	1.34086	1.05196	1.07019	-2.89513	0.405425	-0.376993	0.542479	-2.24837	1.06893	0.260312	-1.02468	0.525463	0.281941	-0.316315	-0.130427	0.459194	-0.943534	0.1413	-0.165382	0.171605	-1.49162	-0.812306	-1.29331	-0.165378	-0.283432	-0.00850686
chr3_186250337_186253237	2.2665	0.882892	0.723434	-0.455346	0.919362	-0.153652	1.51192	-0.195574	0.241379	-0.105444	0.829035	1.49315	0.873341	-2.92346	0.374848	-0.595107	-0.00717248	-1.19202	1.08664	0.401792	-1.49079	-0.0876381	0.802411	-0.585779	-0.0823091	0.653947	-0.97389	0.19579	-0.785933	0.586227	-0.858698	-0.893608	-0.446223	0.0625444	-1.28128	-0.791286
chr4_4315910_4318722	0.442791	1.62635	0.567918	-0.852104	0.890998	-0.69193	1.04457	-0.111341	0.308045	-1.45106	0.202199	1.74031	0.446994	-1.28586	1.518	0.222779	1.16352	-0.324334	2.09916	0.0621766	-1.68054	0.583942	0.363266	-0.410573	-1.09835	1.34945	-1.16963	-0.109279	-1.04262	-1.21282	-0.809029	-0.681219	-0.817675	0.383253	-0.302508	-0.96485
chr16_85557637_85559559	0.127415	1.69279	0.142119	1.29559	-0.422014	1.01659	-1.08774	1.0607	-1.39717	0.908531	0.97339	0.654646	1.11514	1.19303	0.31904	1.19159	0.00258945	1.089	0.0131894	0.442275	-0.955273	-0.736654	-0.435868	0.220701	-1.25328	0.634073	-2.25842	-0.167124	-0.401578	-1.29732	1.02191	-0.441602	-1.29091	-0.433172	-1.60499	-0.93119
chr8_1869660_1873703	0.533032	1.29184	0.949333	0.717336	-0.380589	0.49896	-0.184819	1.63206	1.15495	1.62726	-0.268525	0.350499	0.943234	0.653618	0.395731	0.733442	-0.75468	0.963583	-0.014037	1.37903	-0.796624	0.993481	-1.89284	-1.19413	-0.86852	0.0165721	-0.66285	-0.671321	-0.179546	-1.30794	-0.345238	-0.243758	0.000675828	-1.37513	-1.9896	-1.70449
chr14_98189952_98192452	0.191316	0.517049	-0.837814	0.774532	0.167881	1.37079	0.390158	0.627978	0.993907	0.501682	1.8214	0.78537	-0.463198	-1.34741	0.79676	0.300831	1.12293	0.448571	1.12506	1.05886	-0.445385	0.215674	-2.2896	0.579633	-0.67955	-0.38316	-1.26001	-0.54668	-1.46855	-1.08885	0.676109	-0.345228	-0.111511	-2.48689	-0.843281	0.130636
chr10_88114171_88116881	1.56815	0.805738	0.290711	0.687317	1.32509	0.913525	1.24148	-0.202987	-0.348663	0.0172066	1.33328	1.5111	0.652306	-1.72412	0.176002	-0.516367	0.158727	-1.08717	1.44038	0.523433	-1.79921	0.441737	-0.647082	-0.878099	-0.375744	1.26742	-2.12248	0.0499685	-0.480304	0.542048	-1.02681	-0.736114	-0.459752	-0.452913	-1.3025	-0.7853
chr7_27134794_27137500	1.09086	1.6262	0.950037	0.445468	0.899848	0.439208	-1.05377	0.0573626	-1.14546	1.04968	1.27259	0.292643	-1.06844	-0.0242803	1.10422	-0.797356	-1.12767	0.449198	0.139987	1.55454	-1.35253	0.88002	0.771525	0.237191	0.0116284	-0.144067	-1.33902	0.139225	-2.13791	-1.69508	0.789925	0.986439	-0.91315	-0.736563	-0.666527	-0.985967
chr19_37094941_37097141	2.5674	1.19223	0.203268	-0.916169	1.82031	0.0520816	1.45451	0.470258	0.444951	0.300379	-0.133169	1.16286	1.21212	-1.69698	0.815763	-0.104099	-0.822566	-0.834663	0.946178	0.320587	-1.06297	0.226714	0.994134	-0.792252	-0.382771	0.377619	-1.3382	-0.0569231	-1.09085	-0.729936	-0.376293	-1.04018	-1.23398	0.0122117	-1.23093	-0.730644
chr3_5057979_5059437	1.55858	1.20051	0.0736201	-0.222379	1.95066	1.05532	1.13258	0.0221637	0.753351	1.10828	0.589861	0.950817	0.808932	-0.465265	1.28277	0.121338	0.116084	-0.410885	0.5995	0.839342	-0.995708	-0.889858	0.262286	-1.2793	-0.668818	-0.883652	-1.76371	-0.245194	-0.867609	-1.69982	-1.1679	-0.489462	-0.0629287	0.567464	-1.90865	-0.972316
chr9_97410359_97412872	1.36805	1.32881	0.245139	0.142087	1.5316	0.307657	0.957358	0.207963	0.738423	-0.564835	1.10293	0.749352	0.87862	-0.682437	1.90833	-0.879518	1.01056	-0.0411652	1.02272	0.669229	-1.37357	0.752746	-1.07229	-0.623951	-0.0958895	-0.550424	-2.14074	0.304409	-0.21187	-0.705669	-0.488829	-1.67809	-1.41138	-0.714305	-0.932005	-1.059
chr1_2035097_2037802	1.82315	1.02294	0.507973	-0.326423	2.13955	-0.391638	1.20294	0.190683	0.574971	-0.0429196	0.266312	1.27778	0.956075	-1.74474	0.165786	-0.325653	-1.01874	-1.36918	1.26743	0.492582	-1.54329	-0.0573245	1.16292	-1.49631	-0.491459	1.07553	-0.543588	0.148865	-0.314433	-0.656966	-1.173	-1.27326	-0.306277	0.318823	-1.30369	-0.215436
chr14_77541315_77544117	0.854909	0.138864	0.41283	0.62729	-0.367935	0.18847	0.00303641	0.90244	0.35348	1.10541	0.827325	1.06108	0.205648	1.30903	1.84676	0.205926	0.718934	1.07233	0.399376	-0.254021	-0.740282	0.442391	-1.86651	-0.842462	-2.11733	-0.254193	-0.550713	0.361965	0.432944	-2.90049	-1.2916	0.1216	-0.383456	-0.194984	-0.475164	-1.35289
chr21_43481598_43484636	1.20404	0.9404	0.253363	0.395838	1.45534	-0.0758714	1.12126	-0.150653	-0.143194	0.148628	1.39473	1.46944	0.528554	-2.77587	0.966358	-0.729486	-0.167065	-0.0134812	1.31714	0.368062	-1.71023	0.317743	0.200115	-0.51665	-0.640455	0.845196	-1.21361	0.462119	-0.380959	0.882136	-1.73843	-1.05839	-0.840717	-0.483084	-0.993943	-0.638377
chr21_43112597_43114497	0.71497	0.703725	0.301789	0.251202	0.643808	1.01481	0.311291	0.0604732	1.82971	-0.688812	0.480132	0.498191	0.303547	1.03879	-0.0161003	0.438338	0.665809	1.15271	-0.475466	0.400355	-0.0549749	0.76969	-0.418408	-3.35065	-0.295639	-1.3743	-0.642485	-0.613237	0.0295998	0.182301	-0.910598	0.473056	-2.89312	0.122136	-0.216641	-0.435992
chr16_87986673_87990736	0.406037	0.596538	0.712466	0.552949	0.768086	1.16087	0.457369	-0.0784236	-0.0396339	0.975085	0.070256	1.11977	0.873792	-0.560769	1.57742	0.80892	-0.646367	1.34471	1.02287	0.385194	-2.43257	0.87431	0.803516	-1.15375	0.564528	-1.56407	-1.67961	-0.366917	-0.851565	-1.91306	-0.862836	-0.682097	-0.300428	-0.248527	-1.0702	-0.623879
chr14_94420782_94423117	-0.278501	1.0247	0.747671	0.397388	0.935696	0.311063	1.12632	-0.887075	0.148328	0.45724	1.91702	-0.00198328	1.67348	-0.382333	0.314484	-0.969487	-0.140027	0.322556	-0.224452	-0.579203	-0.730197	0.0986039	-0.986655	-1.00541	-1.01724	-0.24469	-2.31116	0.288122	-1.35351	2.01929	0.924198	-1.07297	-0.739167	1.65817	-0.255251	-1.18502
chr14_98171752_98174752	0.219845	0.201032	-1.00493	0.931331	0.0237352	1.23699	0.209901	0.856437	1.20126	0.176952	2.01369	0.572622	-0.620902	-1.28329	0.695627	0.316688	1.71759	0.474773	0.810108	0.947665	0.0453549	-0.644867	-2.07608	0.774478	-0.522748	-0.871372	-1.2356	-0.295559	-1.23766	-0.96775	0.47319	0.137902	-0.0484451	-2.26877	-1.26277	0.303563
chr6_136686178_136687878	0.694293	0.694084	0.104461	1.12819	-0.108648	0.590467	0.423616	0.749575	0.874334	-0.176675	0.878286	0.377571	-0.358267	0.908865	0.876501	0.918359	0.218725	0.971447	0.202077	0.538473	-0.347795	-0.150191	-3.42359	0.39547	-0.389979	-0.777273	-0.297292	-0.473777	-0.187264	-0.885362	0.269449	-0.128246	-3.4482	-0.108812	-0.27746	-0.275408
chr2_128394529_128397529	0.476682	0.550727	-0.527525	0.70329	0.260794	0.855131	0.353648	0.363941	0.62974	-0.339573	0.699847	-0.961717	-0.335291	0.78747	0.879377	0.679166	0.625411	0.037699	0.185206	0.297395	0.2521	0.351121	-0.413646	0.0243737	-0.739338	-0.390623	0.198965	-0.608099	-0.298885	-0.442664	0.229069	0.365266	-5.0982	-0.193052	0.512592	0.0296029
chr6_166648836_166651950	1.24102	0.320361	0.568113	-1.16491	0.162654	1.55502	0.55266	0.329006	0.889173	1.70593	-1.35	0.473822	0.0677087	0.77849	0.849047	1.45989	-1.14705	1.04798	0.666934	-0.72979	-1.94592	1.36269	-0.639694	-0.748455	-0.114761	0.799272	-0.363745	-0.415762	-0.0445947	-0.989798	-0.0800482	-0.695161	-0.417859	-2.38545	-0.664289	-0.932474
chr9_75834252_75836259	0.542533	1.20763	-0.687647	-2.5081	0.00108892	1.8287	-0.0543748	-1.33804	0.264805	0.0846204	0.306396	0.359606	1.47194	1.21446	1.6803	1.20406	-0.194344	0.613535	0.81899	0.523581	-0.0455083	-1.19134	-0.363052	-1.03218	-1.43655	-0.257848	0.0372763	0.111594	0.337953	-1.15709	-2.23258	-0.0117735	0.558477	-0.462659	0.0192076	-0.213669
chr2_240543570_240546324	1.4624	1.29432	0.330968	0.0588669	1.69456	0.0555259	1.16096	0.0377507	0.420764	-0.0821123	0.841207	1.21974	0.821521	-3.27949	0.353323	-0.181555	0.0398884	-2.3058	0.932445	0.318504	-0.991327	0.0952555	0.57359	-0.500128	-0.127063	0.567864	-0.94918	0.200424	-0.222149	0.0824525	-1.09018	-0.734783	-0.423469	0.0938847	-1.20472	-0.56424
chr14_99501131_99505036	0.777192	0.224808	-0.922085	1.35575	0.880082	0.185965	0.458004	1.74573	0.107454	0.0704777	1.26202	-0.285744	0.809034	0.187168	0.980322	0.382648	0.577019	0.520019	0.212866	1.61688	0.132631	-0.401013	-1.01384	0.490465	0.0215312	-1.01111	-0.210332	0.385622	0.469348	-0.228215	-1.77534	-1.18265	-2.10158	-1.9826	-2.16211	-0.576421
chr1_26614798_26618699	0.124363	0.590624	-0.188173	0.278928	0.72094	1.40461	0.711198	0.490638	0.00849559	0.105453	1.15637	-1.113	0.768705	0.0685453	1.08367	-0.556149	0.460357	0.917872	0.437202	0.468225	-0.0604162	-0.411143	0.275573	-4.58575	-0.971689	-0.906759	-0.302305	-0.343053	0.221909	-0.814092	-0.652103	0.095805	0.473532	-0.246401	0.605544	-0.317523
chr1_17221198_17224002	2.04197	0.803263	1.64167	1.03071	0.579124	0.00641323	0.744122	0.641902	1.02736	0.693158	0.686513	0.102871	0.417172	-0.548165	-0.8526	-0.361288	0.818254	1.0429	1.19655	-0.567097	-0.642965	-0.867084	0.685011	-1.19519	0.224814	-1.05071	-0.407913	-1.23175	0.702274	0.284432	-2.47931	-1.35881	-0.900596	-0.64556	-1.05085	-1.21059
chr17_19205904_19209432	1.44117	2.29719	0.725427	-0.462496	1.42361	-0.678993	1.38913	0.630463	0.735693	0.879814	0.516502	1.14867	-0.0802525	0.5094	1.16997	0.0629017	0.127305	-0.506315	0.512398	0.80741	-0.958338	-0.589832	0.282321	-1.51369	-0.923381	-0.157489	-0.495631	-0.605254	0.472392	-1.65728	-1.09885	-1.05602	-1.26208	-0.44884	-1.89875	-0.738273
chr17_19171904_19174632	1.26553	1.39414	0.326503	0.870309	0.707591	0.35446	0.306653	1.1134	0.605419	0.0395379	0.626387	1.21642	0.660415	0.715805	1.99591	0.336646	-0.0490121	0.13805	0.299092	0.511291	-1.27264	-0.342612	-0.0189823	-0.906489	-0.555711	-1.19968	-1.5102	-1.19979	0.982482	-2.00414	-0.0459338	-0.740666	-1.88459	-0.992479	-1.69527	-0.0478525
chr19_4108058_4110758	1.44759	1.49453	-0.0602841	-0.15162	1.92016	-0.280342	1.18924	0.721152	0.304544	-0.505827	1.10475	1.28835	0.751476	-1.97917	1.18335	-0.395119	0.279187	-1.10665	1.33381	0.590018	-1.63452	-0.0445465	0.374123	-0.564688	-0.153325	0.426845	-1.35542	0.267757	-0.0599731	-0.726138	-1.14425	-1.2496	-1.09371	-0.120056	-1.40224	-0.649385
chr6_168144034_168146678	0.307676	0.606297	0.77369	0.77915	-1.01666	-2.0897	0.582355	-0.412553	1.89721	-0.627994	-0.74124	1.46868	0.210631	1.37677	0.540538	0.922132	0.894444	-0.238227	-0.463222	1.7747	-1.60704	-0.561779	-1.22832	-1.31076	-0.235078	0.749541	-0.175596	-0.137712	1.21834	-1.16219	-0.12955	-0.72838	-1.51037	0.333865	-0.681764	0.622129
chr19_14723765_14728133	-0.0360465	1.68686	0.671593	1.15927	0.983598	0.652717	-0.52272	-0.771948	0.633998	-0.117346	0.640476	1.59944	0.471022	0.627301	0.468313	0.213756	-0.0894334	1.4252	1.89064	0.718026	-1.52094	0.298674	-0.557337	-0.58695	1.20566	-1.64712	-1.34019	-0.948267	-0.249568	-0.558262	-0.51866	-0.98315	-1.4961	-1.0257	-1.35837	-1.01844
chr6_13353878_13356812	1.62298	1.56511	0.728576	-0.0122911	1.70115	0.25808	1.13381	-0.0106057	0.741643	-0.140002	0.85577	2.12374	0.859049	-1.40463	1.05093	-0.383126	0.176325	-0.504582	1.09046	0.996223	-1.20824	-0.35787	0.151795	-0.835943	-0.787093	-0.0688446	-1.56584	-0.511482	-0.524815	-1.22495	-0.952936	-0.940792	-1.08594	-0.406812	-0.877113	-1.25173
chr2_198970470_198973359	-0.331538	0.245061	0.989194	0.998739	0.58272	1.1078	1.38005	0.658624	-0.095818	0.330539	0.377928	0.081933	0.327601	0.160305	1.20115	1.20433	0.351289	0.91245	1.3427	1.11976	-1.74373	-0.0522968	-1.46778	-0.256695	0.730134	-1.28697	-0.439162	-0.0654292	-0.274444	-2.60086	-0.722228	-0.839218	-0.126149	-0.479128	-1.94915	-1.3717
chr3_129634600_129637302	-0.322025	0.221507	0.461343	1.36555	0.815662	0.850666	0.576734	-0.147133	-0.284416	1.04621	0.333509	1.07589	1.94483	0.914044	1.2026	-0.129846	1.02523	0.536184	0.0554378	0.693196	-1.09673	0.0864513	-0.50422	0.263797	0.744762	-1.67931	-1.22788	-0.925264	-0.635351	-2.87944	-0.626843	-0.452329	-1.53868	0.0761911	-0.766321	-1.074
chr19_58608758_58611065	1.9829	-0.376944	1.19686	0.473615	0.0656052	0.0958696	1.26502	1.07151	-0.404969	-0.102397	-0.0160496	0.618808	0.946143	-0.0829116	0.907894	0.74469	-0.253801	0.744168	-0.462175	0.0743486	-1.36167	0.62191	1.0607	-1.26045	-0.850516	0.120839	0.108293	0.294578	-0.873337	-1.38283	0.506079	-0.822468	-1.45296	0.984222	-2.98869	-1.19189
chr11_60614988_60618644	1.31314	1.07962	0.0857385	-0.161766	1.40959	0.445947	0.995738	-0.0839326	0.155817	0.0367616	1.28152	1.09701	0.956277	-3.527	0.152594	-0.234725	0.02556	-1.26741	1.09097	0.429604	-1.55944	0.144771	0.314656	-0.165663	-0.444012	0.813637	-1.37467	0.316186	0.154997	0.367934	-1.52049	-0.894816	-0.371346	0.125411	-0.747201	-0.441001
chr16_48465198_48469437	-0.0493769	0.713546	-0.0454456	0.566368	0.939029	1.59416	-0.329362	0.59857	0.410527	0.166819	0.160806	0.57027	1.54366	0.430079	2.22668	0.0374669	0.6229	0.806564	1.00456	0.255306	-1.2896	0.479593	-0.817992	0.709164	-0.488693	-1.21865	-2.26578	-1.09954	0.14012	-2.305	-0.602845	-0.889615	-1.1976	-0.302314	-0.109459	-0.964932
chr10_31869992_31872671	-0.234075	1.93478	0.654284	0.495177	1.27026	1.78891	1.11088	1.05897	-0.3886	0.951544	1.33312	1.04328	-0.433691	0.0789462	1.5421	-0.46842	-0.382918	0.483548	0.128837	0.931275	-1.27061	-0.0564484	-0.954999	-0.56539	-0.122762	-1.08106	-0.359986	-1.03836	-0.385488	-1.73785	-0.310614	-0.450217	-1.99166	-0.286422	-1.21341	-1.07294
chr16_21800735_21803035	-0.11479	1.73249	2.10668	-0.983842	-0.571308	1.13116	0.165954	1.48451	0.981026	0.637489	1.0123	0.00206691	1.19858	0.694295	1.27503	-0.152412	-0.100818	0.0695574	-0.713083	0.850473	-2.22987	-0.820562	-1.14379	0.0193793	0.0277278	-1.1133	-0.79869	-1.05961	0.603242	-0.255046	-0.645351	0.540294	-1.3813	-0.35346	-0.720324	-1.37471
chr1_212100997_212103902	2.31008	1.07074	0.469937	-0.10589	2.04192	-0.142217	1.19374	0.692886	0.64274	-0.857558	0.795064	1.42716	0.581479	-1.2064	0.847184	-0.252569	-0.102279	-1.47956	1.41885	0.331352	-1.00453	-0.770748	0.434221	-1.42137	-0.639208	-0.34166	-1.62678	0.292215	-0.593841	0.265208	-1.28289	-0.728259	-0.338383	-0.126913	-1.08082	-0.71291
chr5_130592183_130594583	1.2501	0.552208	1.08542	-0.121369	1.14632	1.04166	1.4286	-1.59477	0.497844	0.805281	0.417403	0.862999	1.14899	-0.400033	1.5723	-0.236493	-0.416803	-0.0535944	0.621924	1.20731	-1.8672	-0.138589	-0.20459	0.270643	0.294936	-1.41991	-0.779287	-0.888288	-1.24	-2.45935	-0.796631	-0.895873	0.00753397	-0.189724	0.378976	-0.887951
chr16_2689035_2690942	1.04391	-1.59875	0.402049	0.781512	-0.284271	-0.892762	-0.698046	-0.455098	3.02777	0.239273	0.883749	-0.511497	0.357889	0.919741	0.685354	-0.79615	2.73244	0.689992	0.249664	0.127742	0.135347	-1.20536	-1.00126	0.492803	-0.914303	-0.468444	-1.29938	-0.326123	0.136408	0.464198	-0.32758	0.0332122	-0.956523	-0.242028	-0.102399	-1.3231
chr1_27327300_27330102	0.28465	0.642902	0.0934054	0.26541	0.950238	2.59283	0.372584	1.27369	-0.129015	0.557225	0.672687	0.447583	1.13223	0.424189	2.67379	-0.0337899	0.082362	0.168482	0.050508	0.52318	-1.17085	0.0305247	-0.782489	0.40133	-1.03519	-0.951839	-1.02369	-1.17814	-0.328988	-1.94026	-0.44846	-1.06303	-1.17767	-1.03029	-0.57562	-0.770476
chr10_81006853_81010181	0.665303	0.941616	1.21424	1.93945	-0.369815	0.348279	0.14756	-0.10872	-0.0609844	0.591905	0.147128	1.40113	1.25758	0.944085	0.791522	0.816885	-0.192209	1.9045	0.264477	0.375223	-1.72929	0.111535	-0.344983	-0.822621	0.313108	-1.08005	-1.14605	-0.963652	-0.0755095	-1.22151	0.298384	-1.42619	-1.86366	-0.514654	-1.62146	-0.93255
chr10_81697353_81700181	0.610886	0.459615	0.696581	0.991856	0.433934	0.320058	0.776811	1.5034	0.933314	-0.75671	0.684703	0.466715	1.2284	-0.332191	1.3957	0.0518343	0.813426	-0.424688	0.311454	0.202728	-1.85428	1.29667	-1.86291	0.482104	-1.37717	0.384906	-1.7641	0.164217	0.278392	-0.466475	0.398127	-0.500908	-1.53601	-0.78117	-1.94433	-1.28487
chr1_62105697_62108399	0.712353	0.979342	0.193793	0.906297	-0.473583	0.935489	0.757034	0.902598	0.584929	-0.276001	0.882454	1.05864	1.13543	-2.35963	1.24235	0.586396	0.138188	-0.0763413	1.19921	1.06841	-1.26001	0.45862	-0.289802	0.0604583	-0.594948	0.950426	-1.20223	-0.296734	-1.35268	-1.56815	-0.26024	-0.255831	-1.16296	-0.13232	-2.28878	-0.902174
chr1_160543997_160546497	1.71372	-0.0572773	-0.0827456	0.20154	1.49054	0.612041	0.90415	1.12375	-0.544142	0.192336	0.48306	0.826099	0.442499	-0.980025	0.367901	-0.45418	0.000243477	0.702434	1.80855	1.71116	-0.114875	1.46755	-1.30594	-0.248314	0.0322642	-1.14921	-1.57636	-1.10964	-0.214029	-2.14484	-0.317435	0.0584063	-1.06268	-0.922427	-1.4146	-0.439525
chr20_39618958_39621423	-0.274808	0.750709	-0.172009	0.888395	0.663071	2.45482	1.12453	1.06552	0.868721	0.0708273	0.852786	0.829852	0.819855	-0.647531	1.6585	-0.373826	-0.828269	0.505999	1.14186	0.92212	-0.614852	0.536246	-1.06892	-0.196387	-1.20758	-0.156102	-1.91471	-0.630145	-0.0833964	-1.65067	-1.18918	-0.920789	-0.997897	-0.238038	-0.937129	-1.05158
chr2_208344559_208346559	0.899911	1.04899	0.402215	1.49628	0.438768	0.965472	0.77119	0.183788	0.126128	0.574193	1.43684	1.03615	1.16231	0.253417	0.685403	0.325823	0.337597	1.48833	0.515245	0.398547	-0.349987	-0.453823	-2.05281	-1.14707	-0.805507	-1.74358	-1.78408	-0.663091	0.106012	-1.70332	-0.279817	-0.123884	-1.47517	-0.583014	-0.069407	-1.41807
chr6_46738294_46741721	-0.140477	0.836615	1.0775	0.630556	-1.56508	-1.45814	0.0736558	0.061954	-0.0314523	1.50363	1.13463	1.13626	-0.23492	0.540321	-1.19636	0.969134	-0.764049	2.06199	1.25994	0.901481	-1.07723	-0.361203	0.143706	-1.58537	1.32289	-1.45395	-0.57517	-0.0931801	0.781456	-1.35429	0.487994	-0.220792	-1.11566	-0.633077	-0.963054	-0.100259
chr20_35273499_35275858	0.962353	0.799507	1.54128	0.835794	0.577028	0.441475	-0.104402	1.21202	1.00984	1.23455	0.138345	1.52621	0.8004	0.244035	1.10755	0.836064	0.260256	0.552207	0.232194	0.528523	-0.874077	0.51723	-0.561272	-0.180728	-0.986384	-1.7893	-0.85059	-0.99823	-0.82483	-1.72486	-0.253404	-0.796643	-1.08043	-0.883996	-1.17228	-2.27543
chr4_185588505_185591535	1.84426	0.84097	0.192396	0.341815	0.744282	0.362391	0.951434	1.15194	0.0655765	0.335513	1.16499	1.38891	1.5248	-0.596522	1.21107	0.112009	0.792451	-0.17726	0.582891	0.208463	-0.752838	-0.164052	-0.498404	-0.311726	-1.08419	-0.180925	-1.52493	-0.660122	-0.0332725	-2.06862	0.763069	-1.5278	-1.49858	-0.448252	-1.57908	-1.47265
chr3_5052226_5055437	0.555549	0.551812	0.235713	0.209117	2.14434	1.73563	1.55425	-0.00493949	-0.11547	0.639773	0.817909	0.998092	1.40426	-0.589858	0.784912	-0.465315	0.448405	-0.0825901	0.747413	0.925309	-1.35006	-0.252203	0.0847643	-0.387158	-0.255067	-0.645065	-1.415	-0.208948	-0.768836	-2.31371	-1.76305	-0.951479	-0.514302	0.346913	-0.677986	-1.42313
chr17_73566308_73568508	-1.44952	0.268241	0.305686	0.752729	0.650875	0.692035	0.711319	1.45976	-4.16529	0.542001	0.684293	1.06132	-1.90878	-0.0578649	0.386164	0.552522	-0.415222	0.314881	0.758454	0.416181	-0.621765	1.03659	0.744716	0.243939	-0.307356	0.247995	-0.324957	0.0175599	-0.471623	0.23126	0.137316	-0.246913	-0.415555	-0.498716	-1.03117	-0.301091
chr20_1818999_1822199	-0.69229	-0.698408	0.576087	1.11772	1.39075	0.597655	-0.51696	0.356121	-0.142049	0.867707	-1.24914	-0.663036	0.712742	1.13998	-0.421783	0.0916541	0.467021	1.61327	1.31329	1.47036	-1.06204	0.161219	-0.889482	1.51214	-0.744284	-0.525618	-1.0975	-1.255	-0.474475	-2.52264	-1.30664	0.657365	-0.10236	-0.714745	1.09421	-0.060855
chr19_40475765_40478265	0.97634	0.876243	1.32459	1.25517	0.102912	-1.00526	-0.943817	1.396	1.18978	0.503185	0.566709	1.04774	-0.540493	0.844328	-0.0263066	1.09418	0.365564	1.72626	0.732164	0.227741	-1.49069	-0.744606	0.471574	-0.77719	-0.718529	-0.560836	-1.00941	-0.167521	-0.004554	-0.731556	-0.271612	0.204851	-1.95188	-1.10477	-2.39115	-0.465138
chr1_246689898_246691900	0.693466	0.918088	0.531069	0.830941	0.332354	0.200168	0.536853	0.25549	0.470118	0.227153	0.987185	-0.142622	0.985346	1.4899	0.956859	-0.141144	0.515053	-0.330075	1.35685	-0.531695	-0.915339	-0.240562	-0.0108671	0.0571531	-0.373102	0.011059	-0.270998	-0.267143	0.79811	-0.915979	-0.619194	-1.16207	-4.31089	-0.381854	-0.777952	-0.761736
chr8_108643295_108645953	0.452857	0.569491	-0.482145	0.808858	1.06054	2.57727	1.13586	-0.262674	0.5065	1.06826	1.09676	-0.499913	0.823661	1.6295	-0.139328	-0.0886553	0.601592	-0.316962	0.240855	0.00365019	-0.143375	-0.143554	-2.04827	-1.85858	0.546622	-0.192629	-0.54605	-0.522399	0.235633	-2.27774	0.129192	-0.0420051	-1.0602	-0.949509	-0.885079	-1.02802
chr2_86830024_86833342	2.35919	1.19919	0.606919	-0.488245	2.18989	-0.563295	1.10788	0.350504	0.62949	-0.541444	0.660611	1.73847	0.476675	-1.4975	0.0725777	-0.361585	0.0397046	-1.1422	1.53004	0.488597	-0.506207	-0.530862	0.85458	-0.737789	-0.306488	-0.281438	-0.59366	-0.0814539	-0.758149	-0.224869	-1.5394	-0.562429	-0.645803	-0.143288	-1.7717	-1.0265
chr10_71718581_71721381	-0.106641	0.694046	0.892764	0.953196	0.277186	0.866685	-0.236783	0.615247	0.492342	-0.563097	-0.516144	1.1715	0.363336	0.475779	2.32284	0.666087	0.790765	0.735825	0.843242	0.406618	-1.06776	0.638656	-0.454528	0.251009	-0.104424	-0.827425	-1.90788	-1.95779	0.47273	-1.7292	0.268881	-0.12826	-2.04076	0.0115087	-1.70015	-0.869399
chr8_86446776_86448876	0.879893	-0.197056	-0.0747018	1.02869	-0.178845	-0.622392	1.4411	0.00107614	3.49266	0.138201	1.3014	-0.26575	0.335873	1.07691	0.15497	-0.665572	0.648781	-1.05331	-0.339276	-0.117818	-0.385509	0.95122	-1.06849	-2.76383	0.668932	-0.517277	-0.531066	-0.262575	0.127095	-0.682344	-0.129217	0.109817	-0.987846	-0.41406	-0.754433	-0.345252
chr7_75197594_75200500	0.411794	0.684316	0.476526	0.164918	0.966518	0.116169	-0.11513	1.87844	1.62059	1.14508	0.942794	0.858105	0.333082	0.308175	0.484259	0.613657	0.597527	0.954472	0.720657	1.00356	-1.21491	-0.0459454	-1.54696	-0.0319989	-0.893371	-1.08954	-1.71695	-0.793586	0.64258	-1.49655	-1.07847	-0.0135937	-1.76237	-0.903226	-1.74508	-0.475536
chr2_38024659_38026545	0.71423	0.638182	0.146706	0.587963	0.575905	0.837751	0.524224	-0.0496602	0.356268	-0.380167	-2.29101	0.695539	0.689306	1.12081	-0.143414	0.826894	0.743852	0.997152	0.312583	0.890887	0.665981	-0.0900455	-2.74479	-2.57266	0.211204	-0.827446	-1.98044	-0.517723	-0.473449	-0.0406886	0.823432	-0.578714	0.558948	0.182497	0.203516	-0.613621
chr20_43782799_43786506	0.0657942	0.0430242	0.857253	0.512942	1.12737	0.679531	0.0980393	-0.0386276	0.444466	2.14889	0.620343	0.189686	0.117417	0.777124	-0.747309	0.648939	0.26837	1.29232	0.576726	0.96757	-1.5957	-1.49141	-0.850745	-0.181318	1.10455	-1.11265	1.48737	-0.861552	-0.523185	-2.49513	-1.23972	-0.56914	-1.66844	0.0317779	-0.552843	-0.131731
chr2_190522342_190524859	1.24013	1.0632	-0.0150042	0.00475836	1.32975	0.560228	1.26243	0.643502	0.55518	-0.107983	0.635516	0.804508	0.675281	-0.189826	2.08657	0.0571048	0.95746	-0.732205	1.09793	0.39431	-0.989432	0.435607	-0.985214	-0.429273	-0.72936	-0.92009	-1.95406	0.318455	-0.109494	-2.83679	-0.284313	-1.0858	-0.834567	-0.236376	-0.618099	-1.06403
chr5_359282_362199	0.618024	0.676026	0.55147	1.25202	0.365261	-0.050255	0.235548	0.40285	1.30474	-0.0727477	1.23457	0.273932	0.544229	-0.101227	1.95654	-0.274428	0.596985	0.0245229	-0.156877	0.803443	-1.98313	1.31314	-1.15531	-0.704683	-0.469896	-0.405538	-1.64775	-0.0912537	-0.0919401	-2.22899	0.611409	-0.284372	-2.52605	-0.105984	0.458157	-0.872429
chr13_100007613_100010446	2.20096	0.371626	0.622222	-0.275799	1.42185	-0.335231	1.44319	0.180226	-0.15295	0.148948	1.02675	1.72125	0.992973	-1.80207	0.838559	0.15315	-0.700203	-0.789464	0.922563	0.518326	-1.47466	0.0317027	0.834748	-0.871487	-0.523741	0.0304809	-1.40558	0.16253	-0.544722	-0.745274	-1.38732	-1.03739	-0.438356	1.11779	-1.51609	-0.739508
chr22_32090078_32092597	1.37755	0.571322	-0.183902	0.234716	0.0904827	-0.0425873	0.0111169	0.795954	0.855535	-2.65552	1.32762	-0.0470544	1.12584	0.754848	1.19009	-0.456255	1.01913	0.81165	-0.0509326	1.03199	-1.22117	-0.315248	-0.446563	-2.64345	-0.549187	0.103325	-0.490899	-0.568523	0.0488114	-0.423432	-2.11339	0.849438	0.460843	0.339941	-0.944885	0.15279
chr4_170000199_170002905	0.222129	1.28147	-0.0038357	-0.779906	1.50183	1.60869	0.3773	0.487338	0.880922	0.296143	-0.234345	-0.0867228	-0.0228035	0.367729	0.354392	1.28083	0.34502	0.522605	0.0659505	0.492203	-1.18109	1.68349	-2.11918	-0.686115	0.511011	-0.573803	-1.52037	-0.506402	0.0973263	-2.45339	-1.25108	1.55673	-0.816624	-0.513207	-0.513296	-0.670948
chr19_2968758_2971841	1.5712	1.29324	0.228287	-0.260019	1.82692	-0.185797	0.847317	-0.0904601	0.401555	-0.340939	0.880408	1.06131	1.13553	-2.94398	0.187652	-0.446211	-0.00031649	-2.51283	0.904751	0.489741	-1.04002	0.0413875	0.785113	-0.378469	-0.223379	0.492433	-0.633111	0.407481	-0.154339	0.159398	-1.32018	-1.2215	-0.0843839	0.344807	-0.750216	-0.472396
chr3_129243733_129246426	0.144092	0.477656	1.01803	0.321474	1.48307	0.703307	0.243865	1.46196	1.03393	0.990329	0.420895	1.15914	0.998917	0.43678	0.475309	0.59106	0.492041	0.739447	0.894175	0.479348	-1.783	0.427541	-0.892018	0.0611054	-0.719003	-1.27792	-1.60069	-0.749117	-0.404257	-2.24467	-0.614116	0.118041	-1.76827	-0.726775	-1.30754	-1.08414
chr19_58357979_58359665	0.858544	0.868592	0.467287	-0.033679	-0.633104	0.930853	1.06934	0.0335953	0.284552	1.30943	-0.729013	-0.292191	-0.31538	-0.647562	1.26993	0.870731	-0.502575	0.688945	1.65216	0.870387	0.468285	1.87713	-0.574288	-0.944755	-0.992472	0.0376833	0.258775	-1.72847	-1.94139	-1.88936	1.1296	-1.48467	-0.48411	-0.210114	-0.588428	-0.954255
chr2_86940759_86942686	0.615729	1.05277	0.145867	1.155	1.26917	1.17255	-0.340992	0.791783	0.074334	0.926941	0.887106	0.392768	1.29797	0.93476	1.5385	0.330095	-0.0443392	1.01005	-0.0856455	-0.115613	-0.914518	-0.0969081	-1.73332	-0.0499438	-1.17409	-0.622203	-1.75162	-0.357496	0.114011	-2.81976	-0.264981	0.275473	-1.20293	-0.40618	-1.0066	-0.997732
chr8_63950766_63953203	1.71406	0.628095	0.59143	-0.160221	1.66152	-0.510945	1.26067	-0.348403	0.179925	-0.13466	0.220016	1.95362	0.111833	-2.81214	0.828586	-0.47781	0.260487	-1.00712	1.29951	0.380906	-0.999463	0.0844116	1.69139	-0.642887	0.342795	-0.822404	-0.743792	0.455034	-1.37038	0.476284	-0.413372	-0.699871	-0.778013	-0.677374	-0.628932	-0.912792
chr2_113556577_113558059	0.169951	1.49428	0.742711	0.609543	0.57364	0.581171	0.209273	-0.199802	-0.16742	0.60524	-0.428448	0.833343	1.45771	1.38032	-1.02891	-0.499336	-0.0705939	1.7178	1.31824	0.733534	-0.0210242	0.406626	0.231866	-0.886204	1.52429	-1.4272	-1.07082	-1.97255	-0.670015	-0.958686	-0.191175	-0.156907	-2.16096	-0.988949	-0.44933	-1.24121
chr17_73827508_73829904	1.30693	1.65088	0.714997	-1.24332	1.01778	-0.271129	1.20373	0.849112	0.298165	1.17584	1.41918	0.140351	0.803868	-0.268372	0.558641	-0.106483	-0.371511	-0.061882	1.10359	1.02001	-1.89551	0.846763	-0.287545	-1.78631	-1.10259	1.01412	-1.01974	-0.232999	-0.233953	-1.38302	-0.298075	-0.36273	-1.30504	-0.342795	-1.49788	-1.05308
chr21_44817092_44820299	0.245857	0.594668	0.63218	0.990469	-0.216672	0.632909	0.10788	1.31494	0.509512	0.823466	0.915278	0.613043	0.319875	0.637964	2.2849	-0.49039	0.564273	1.3433	0.126504	-0.262086	-0.930851	0.463001	-0.596642	0.360258	-2.06103	0.0231122	-1.28823	-0.379764	0.329074	-1.74012	-0.597809	-0.00871012	-2.40911	-0.136764	-1.17147	-1.54281
chr3_177062326_177064402	0.957407	1.12243	1.35934	-0.211746	0.60512	1.97788	0.269932	0.697135	0.0403978	1.23305	1.49705	0.790754	1.27399	0.00119919	0.782471	-0.140916	-0.609693	0.581691	-0.0824685	1.18792	-1.09292	-0.595489	-0.569115	0.126205	-1.02165	-1.41136	-1.3154	-1.70929	-1.35246	-1.78155	0.054451	0.33481	-1.11159	-0.404841	-0.487738	-0.995001
chr10_71575871_71578381	-0.622244	-0.121314	-0.0318753	0.820443	0.7971	0.921932	-0.343485	0.295253	-0.78162	-0.545834	-1.37457	0.858636	0.922158	1.50271	0.460594	0.847504	0.0649094	1.81602	2.20257	0.474816	-0.665508	-0.180249	-0.153174	0.645636	1.84611	-1.02622	-0.912239	-0.898413	0.135017	-1.03977	0.0429669	-1.5022	-1.75805	-1.15351	-1.15451	-0.389588
chr10_79595081_79597592	-0.145371	-1.72606	0.568226	1.08784	0.109119	0.384036	-0.24392	0.615965	0.173808	1.41211	-0.602449	1.25015	-0.614148	0.15696	1.35522	1.10691	0.788882	1.2432	0.423005	-0.283725	-0.703324	-0.563843	0.143826	-0.807859	-0.174108	-1.67288	0.298573	-0.227163	0.727036	-2.46159	0.604405	-2.78329	0.190912	0.79721	-0.473648	0.0459699
chr15_66119220_66121643	2.39763	0.913377	0.604916	-0.482255	1.55795	-0.760646	1.95997	0.132509	-0.435962	-0.0367914	0.820768	1.42539	1.35279	-1.16801	-0.086291	-0.276065	-0.0730585	-1.03156	0.992248	0.867995	-0.421798	-1.01301	1.58312	-0.971991	-0.034763	-0.51918	-0.909732	-0.34197	-0.918776	-0.141175	-1.29137	-1.39188	-0.632402	-0.122437	-0.674427	-0.873103
chr12_121984306_121986306	0.0593613	0.44709	-0.17735	0.438653	2.35734	0.758132	0.205962	1.88348	1.4606	0.0428684	0.510168	0.667668	-0.358035	-0.357893	1.19213	0.101851	1.24481	-0.348583	1.53603	-0.481198	-0.631728	0.459035	-1.06428	0.337974	-0.213517	-0.420268	-1.53228	0.170293	0.0890498	-1.2594	-1.1175	-0.460495	-1.08964	-0.884642	-2.11622	-1.44945
chr15_85263720_85264889	0.0624258	1.00261	0.37133	0.637773	0.414909	0.84065	0.718962	0.847479	0.86221	0.991047	0.244508	0.104909	0.691893	0.99172	1.485	0.419726	0.299478	0.954955	0.60628	0.812631	-1.11099	-0.561457	-1.38899	-0.66455	0.545433	-1.62789	-0.801892	-0.949093	-0.157698	-3.43273	-1.18949	-0.580939	-1.10118	0.384688	-0.178047	-0.545686
chr1_234984098_234986802	0.828531	1.25541	1.5077	-0.41245	1.89758	1.14494	0.815737	0.288222	0.344915	0.574738	0.277409	1.09736	1.11262	-0.413659	0.813633	0.355691	-0.157982	0.0813188	0.783391	0.468937	-1.87158	-0.392004	0.998308	-0.827456	-0.0383883	-1.77065	-1.15518	-0.0288371	-1.33882	-1.60694	-0.560758	-0.813068	-0.582867	0.249562	-1.46567	-1.45969
chr2_16837342_16840086	-0.234347	0.637643	0.514375	0.621995	1.29647	-0.120226	0.749088	0.452136	-0.348928	0.749518	-0.830673	1.5382	0.013876	0.877444	0.0900121	0.840125	-0.244741	1.74689	1.44027	0.823588	-0.398381	0.51059	0.708489	-2.07751	0.65695	-1.0308	-1.68764	-0.014013	-0.787657	-2.33097	-1.29841	-0.800049	0.146214	-0.051614	-1.19378	-0.964136
chr12_124990204_124992206	0.23712	0.41006	-0.212357	1.7741	-0.867625	0.558317	-0.828184	0.819552	-0.167306	0.476206	-0.304396	1.28154	0.353975	1.13383	2.55793	1.04524	0.791172	0.822356	0.391482	-1.23191	-0.476322	-0.61009	-0.491107	-0.453648	0.0856534	-0.396884	-1.57244	-0.617939	0.468694	-0.578179	1.6153	-1.28047	-1.14954	-1.74367	-1.25803	-0.582442
chr19_53140037_53142537	1.94153	-0.280517	-0.238661	0.971417	0.830417	-1.49826	0.0508301	0.528776	-1.03453	0.452013	0.78964	0.1137	-0.378768	1.29866	1.27647	0.887347	-0.885912	0.436722	1.02214	0.742189	-1.25945	0.147804	0.186514	0.371591	-0.763278	0.3314	0.85886	-1.3455	-1.49405	-1.8148	1.03229	-1.20845	-1.5871	-1.42812	0.222842	0.724261
chr14_77374382_77376417	0.708076	0.779925	0.878325	0.247036	0.0390931	-0.0169775	0.507884	1.45533	1.50745	1.1478	0.767241	0.126306	1.54286	1.58605	1.15931	0.355227	0.590774	0.650247	-0.490624	0.424947	-0.817291	-0.667732	-1.49176	-1.16376	-1.31569	-0.754836	-0.330459	-0.190067	-0.751451	-1.65363	0.888542	-0.901868	-0.735875	-0.685525	-1.93264	-1.46223
chr6_5891312_5893212	0.697432	0.61168	-0.113216	1.25174	0.910267	0.0554166	-0.0175956	-0.636128	0.818749	0.433109	1.1725	-0.0357637	-0.417529	1.54174	1.86204	0.760851	1.47742	-0.233056	0.589287	-1.01392	-0.349382	-1.54713	-0.166141	-0.300795	0.0984989	-2.11113	-1.82622	0.0938001	1.35084	-0.907938	-0.186232	0.450559	-0.876255	-0.845052	-0.702044	-1.8904
chr3_38020059_38023095	-0.309339	0.266377	1.25221	1.292	0.906024	-0.209436	-0.148091	-1.28024	-0.31973	-0.164491	-0.230103	1.33122	-0.378346	0.492092	-1.16499	0.316705	0.26866	1.22293	1.78654	0.494193	-2.17845	0.897858	0.479797	-0.728532	2.41711	-0.59727	-0.511735	-0.226334	-0.744317	1.15214	-0.564757	-0.799403	-0.7796	-0.786239	-1.65554	-0.798924
chr2_218086570_218089442	1.49917	1.27281	0.422726	-0.549108	2.3027	-0.513722	1.37792	0.156185	0.222466	-0.48432	0.779569	0.939045	1.2255	-1.11338	0.840968	-0.556471	0.842373	-0.743887	0.640645	0.27502	-0.50219	-0.605661	1.30742	-1.25065	-0.468185	-0.478362	-1.47636	0.160358	-1.2893	0.28744	0.332732	-1.12484	-1.55253	0.492404	-1.30312	-1.36536
chr1_155958498_155961501	-0.688698	0.479073	0.229632	0.871488	0.621007	2.16416	0.140603	-0.906362	0.351465	-0.0891127	0.339192	1.97434	2.00343	-0.329488	-0.145971	-0.0792643	0.345871	0.821828	0.742572	0.0883924	-0.837101	0.85488	-0.680971	-0.842117	1.14182	-0.875927	1.10451	-0.487078	0.384182	-0.806568	-1.30834	-1.22498	-1.47079	-0.806643	-1.87686	-1.20218
chr6_31586889_31589878	0.440783	0.143509	2.5786	-0.0557887	-0.060981	-0.542013	0.0815686	1.549	0.305647	-0.717093	0.617038	3.41037	0.569634	0.151712	-0.558621	0.777377	0.0259716	0.774567	-0.722964	-0.668394	-0.106979	-0.338644	0.45034	0.0880927	-0.882577	-0.886916	-0.449348	-1.15078	-0.698852	-0.699776	-0.508957	-0.702841	0.674517	0.0644273	-1.44718	-1.50444
chr5_66510695_66513495	1.95581	1.03689	0.414882	-0.64008	1.70002	-0.398512	1.03942	0.354672	0.0815369	-0.212397	0.783417	0.87276	0.924356	-2.55416	0.331562	-0.0457207	-0.303167	-1.62264	1.40622	0.491433	-1.08748	0.0837909	1.14765	-0.264837	-0.0205659	0.206055	-0.762113	0.568299	-0.577726	-0.243564	-1.59337	-0.507888	-1.02332	0.790789	-1.55101	-0.781009
chr3_48410926_48413064	0.934521	1.25856	0.56418	0.00303442	0.944589	1.54289	-0.020151	0.541257	-1.48428	-1.55371	-0.102031	0.362832	-0.325537	-0.238564	1.84369	1.06035	1.41881	-0.17649	0.950278	-0.35043	-2.51196	0.922448	-0.826103	-1.9755	-0.747676	0.417032	-0.772862	0.124117	0.893238	-0.80622	0.00491259	-0.288386	-0.864795	-0.825052	-0.168251	0.251263
chr8_134910260_134913123	0.428804	0.705657	0.597697	1.24454	0.240752	0.518029	0.615394	-2.23705	0.394026	0.143769	0.840449	0.815115	0.194386	0.85364	-0.432553	0.724258	0.684774	1.02551	0.528177	-0.095024	-2.86127	0.569258	0.885802	-1.25	1.19332	-0.330107	-0.872412	0.109966	-2.10699	0.537375	0.14255	-0.548814	-0.530027	-1.58653	-0.891124	-0.251354
chr13_80609963_80612363	-0.647208	-0.460497	0.907059	0.579597	0.847834	0.130016	1.2141	1.08319	-0.382952	1.36608	1.03894	-2.61813	0.409443	0.835479	-0.15976	1.14265	0.432873	0.741734	0.722599	1.14551	-0.592111	-0.107208	-1.37353	-0.24718	-1.44991	-1.3696	-1.76558	-0.197176	-0.532009	-0.477387	1.1408	-0.51346	-0.128532	1.05387	-1.55522	-0.214324
chr22_19873107_19875807	-0.373217	0.612566	0.137313	0.611174	-0.591483	1.90237	-0.0756574	1.55624	0.670352	0.427009	0.381711	0.00413954	1.28271	0.204082	2.06567	-0.304595	0.744082	0.674822	0.335086	0.248971	-0.170882	0.995776	-0.926795	0.10485	-1.19464	0.0146187	-1.5946	-1.15101	0.96304	-1.93931	0.107408	-0.365395	-1.76321	-0.913818	-1.07842	-1.60095
chr15_65173719_65177038	-2.03871	1.00003	0.889764	0.771087	0.0999306	2.06477	0.0767708	-1.21327	-0.586919	0.904296	-0.80344	1.15232	0.7708	1.03886	0.276616	0.589158	-0.677562	1.63313	1.10837	1.56258	-0.939994	0.55142	0.1343	-0.343955	0.888253	-1.28316	-0.495525	-1.21622	-1.13116	-0.71194	-0.341479	-1.26314	-0.276423	-0.780203	-0.794695	-0.614667
chr14_68146139_68148517	1.36481	0.911151	0.267656	-0.376288	1.98437	-0.306933	1.08731	0.580717	0.272751	-0.0667735	0.892067	1.35011	0.675099	-3.42349	0.191134	-0.217628	0.151251	-1.87532	0.925433	0.54825	-1.15983	-0.117559	0.816737	-0.28403	-0.647027	0.455083	-0.759074	0.167999	-0.312035	0.14287	-1.31382	-0.71326	-0.141059	0.219922	-1.03116	-0.259433
chr6_6856736_6859778	-0.508871	0.369282	0.568731	-0.0305093	0.114352	1.24693	0.710364	-0.123795	0.698695	1.85426	1.53099	-0.492341	0.464034	-0.0618363	0.825575	-0.318486	-0.734157	0.636412	-0.447475	0.975654	-1.48438	0.768089	2.63728	-1.05959	0.29466	-0.722462	-1.11065	-0.706386	-0.111713	0.63933	-1.93178	-1.0586	-1.02766	-0.959018	-1.45574	0.0108204
chr1_36358698_36361198	0.446549	0.430687	1.5134	-0.101188	0.794424	0.410258	-0.0441638	0.697178	0.524998	0.927871	-0.986807	-0.0594997	0.957663	1.41797	0.956864	0.764905	0.370055	1.49669	0.515938	0.685103	-2.08226	0.421473	0.832162	-0.692372	0.318191	-1.62116	-0.397993	-0.496978	-1.07442	-1.59033	0.611019	-0.67487	-1.1231	-0.916547	-2.21433	-1.01737
chr17_62023001_62024906	0.779331	0.702716	1.01637	1.02792	-0.316892	1.09054	-0.604582	-0.740378	0.746449	1.35729	0.871827	1.09203	0.230861	0.276397	1.31415	0.252004	-0.214319	1.41562	0.597857	0.678681	-1.84308	-0.5268	0.257932	-0.227275	1.18705	-1.30225	-1.40675	-0.320631	-0.231807	-1.71084	-0.253294	-0.130577	-0.970125	-0.504758	-2.42066	-1.16999
chr19_45945465_45948065	0.77057	-0.759498	1.73824	-0.0279286	0.599004	-0.553442	0.925472	0.18479	-0.477619	0.893106	0.695483	0.721313	1.3215	1.01864	-0.711549	0.098995	-0.674397	1.68915	-0.0847175	1.01073	-1.12495	-1.51172	0.926371	-1.94304	-1.63304	-1.69637	-0.0955158	0.717765	-1.28747	-0.987657	-0.659486	0.196361	0.544465	1.17208	-0.325852	-0.669807
chr18_72781525_72784238	0.103131	1.1538	0.459156	0.433286	0.401528	1.48499	0.0678999	1.92093	1.02078	0.330453	-0.0909637	0.434628	1.25384	0.0549537	1.42302	0.230124	-0.387272	-0.120977	0.418309	0.697112	-1.20225	1.75662	-1.3272	0.0633354	-0.494292	0.652824	-1.22189	-0.628523	-0.364405	-1.16913	-1.10034	-0.682169	-0.35661	-1.43031	-1.95102	-1.83337
chr1_227176002_227178699	1.80402	1.59987	0.119754	-0.215082	0.132674	0.30625	2.77997	-0.377768	-0.44445	1.62909	1.55455	0.188883	-0.305425	-1.51604	-0.435657	-0.121113	-0.86357	-0.207882	0.108496	-0.23486	-0.815034	-0.256648	-0.673412	-0.83366	-0.0838253	1.79929	1.0569	0.573886	-0.700845	-1.34136	-0.52825	-0.710779	-0.61164	-0.768849	-0.310892	-1.29659
chr8_134930208_134932890	0.466147	0.492125	1.2855	0.928361	0.638052	0.0955227	0.243365	-1.82201	0.190184	0.191248	0.282416	1.05935	0.115275	0.949434	-0.915581	0.90227	0.428515	1.34875	1.07917	0.0193548	-2.74724	-0.0608624	1.01039	-1.82768	1.11723	-0.167921	-0.555979	0.380464	-1.85859	0.673618	-0.291924	-0.741123	-0.103467	-1.24193	-1.14351	-0.418925
chr22_38542407_38545107	1.34357	0.892855	0.798555	0.141317	0.670391	1.19576	-0.256459	0.362602	0.512898	0.575492	-0.334472	1.00915	0.67421	0.543693	1.66761	1.10244	0.347958	1.07787	0.919708	0.927009	-1.9185	-0.373042	-0.515679	-0.393446	0.139236	-1.71342	-1.72892	-1.08696	0.309739	-1.48228	-1.51887	-0.66023	-1.33899	0.106953	-0.965639	-1.03212
chr12_4772431_4774431	0.94578	1.03615	-1.08887	-0.264549	-0.131814	1.17491	0.992796	0.566002	-0.657416	-0.262602	1.04359	-0.160767	0.431343	1.20227	0.639751	0.113468	1.10176	2.56573	-0.0141893	-1.48478	-0.913969	0.336451	-0.263857	0.379188	-0.99365	-0.0738694	0.240015	-0.385603	-0.934386	-0.948297	0.245474	-1.1599	-3.08161	-0.190501	0.403862	-0.407909
chr10_31888371_31889993	0.0181279	1.69277	0.897716	0.0687045	0.437794	0.752234	1.33357	0.900504	0.425173	2.15155	0.395757	0.319526	0.323088	0.912384	-0.047888	0.406472	0.201499	0.640886	0.0117513	1.64201	-0.43731	-1.0738	-0.816415	-2.14862	-0.632921	-0.70687	-0.130741	-1.35707	-0.591032	-2.41275	0.313391	-0.196134	-1.06395	-0.40709	-0.957014	-0.865302
chr22_18251702_18255787	-0.0331511	1.18387	0.339929	0.805732	0.472749	0.543635	0.0905793	0.667491	0.870158	0.185004	0.745705	0.956424	1.29092	1.41719	-0.11411	0.938409	0.214926	0.373813	1.0821	0.345289	-0.756005	0.957386	0.0119264	-0.465317	0.662876	-1.2975	-0.718943	-1.28882	0.099985	-1.95038	0.176495	-1.10821	-2.35109	-1.79813	-1.75481	-0.796124
chr14_88595517_88597217	1.06534	1.58049	0.245477	1.71239	0.528896	-0.489378	0.838773	0.323116	2.35993	-0.51118	-1.57013	-0.156876	0.230231	0.764794	-0.012412	0.776112	0.11634	1.38026	-0.6819	0.606137	0.199367	0.898257	-2.73931	-0.543969	-0.430593	-0.318878	-0.397241	-0.642294	-0.824728	-0.42901	-0.365626	-0.630425	-0.117182	-0.0109168	-1.25324	-1.50063
chr9_134572452_134575336	0.679631	0.893713	-0.353599	0.434231	-0.390373	0.848402	0.700197	0.683558	-0.805335	0.425501	-0.122629	1.07504	1.57346	0.917643	1.2943	0.297124	-1.00199	-2.07272	1.35433	-0.205162	-0.304926	0.703324	-0.0179352	-0.105394	-0.832795	0.416563	-0.857412	1.16232	-0.43395	-2.64554	-0.494957	-2.0617	0.867403	-0.714727	0.0106456	-0.916264
chr3_128309415_128312002	0.651221	1.24502	0.305098	0.544325	0.463186	1.54555	-1.83731	0.419237	0.519404	0.179159	-0.391794	0.545301	1.39089	0.974629	0.246238	0.476836	-0.300997	-0.218893	-0.329786	0.642201	0.542592	-1.72427	0.213097	0.902864	-0.0255363	-1.15356	0.17576	0.394011	-2.11784	-2.2373	1.2496	-1.40508	-0.132804	0.0519653	-0.0129657	-1.79005
chr19_16372541_16375065	1.26695	0.683793	0.533715	-0.404194	2.56854	0.384686	1.53953	-0.28128	-0.409025	-0.735647	1.33993	0.680413	0.742891	-1.45611	0.290582	-0.256782	-0.0985014	-2.60317	0.924457	0.392719	-1.74672	0.208637	0.658971	-0.319093	-0.338396	0.634768	-0.899206	0.384808	0.0515331	-0.448597	-1.59859	-0.374589	-0.468958	0.624136	-0.7015	-0.770715
chr12_2026092_2028606	1.10941	0.657146	0.874011	1.26721	-0.0285817	-0.392382	0.146185	2.31867	0.202053	-0.525448	0.153281	-0.528559	0.467583	0.874647	1.80407	0.878596	-0.286287	0.619635	0.891864	-0.0963716	-1.21262	0.512111	-0.674321	-0.0730738	-1.48853	0.200136	-1.23696	-0.17285	0.91364	-1.19835	0.348507	-0.572943	-0.684084	-1.17801	-2.37264	-1.51675
chr7_507194_509300	-0.207671	0.0290362	1.03872	-1.40483	0.383052	1.92133	0.415421	0.668785	1.29286	0.421794	-0.469355	0.195284	-0.0874013	-0.0460812	0.86712	0.948605	0.444213	1.04629	0.415891	2.4074	-0.837822	0.534359	-1.0254	-0.334792	0.402441	-0.15738	-0.158015	-0.810345	-2.08109	0.234544	-0.456573	-1.58819	-1.44469	0.0135946	-1.95143	-0.619676
chr22_42792150_42795202	0.40813	1.39308	-0.00726959	0.67002	0.116304	1.31377	-0.400164	1.44459	0.771997	1.38536	0.113949	-0.308105	1.30207	-0.0154463	1.9878	0.841021	0.0675078	0.620112	0.318635	0.344878	-1.46532	0.820076	-0.916867	-0.0853384	-0.705068	-0.646654	-2.03639	-0.531954	0.0308049	-2.20416	-0.221605	-0.658211	-1.37012	-0.126942	-1.33763	-0.912873
chr2_176340729_176342929	0.0605705	0.380142	-0.399266	0.535372	1.69485	0.877924	1.39848	0.680242	1.66607	0.870184	-0.102492	1.17894	-0.614268	0.828477	1.49181	0.786655	-0.37355	0.707456	-1.16135	0.287641	-0.508291	0.495714	-1.07666	0.0929109	-0.338772	-0.528513	-2.01483	-0.88615	0.336487	-1.48468	-1.51474	-0.244785	-1.84192	0.463285	-1.47238	-0.270566
chr11_58543688_58545544	1.0568	1.51879	0.622381	-0.600186	1.38191	-0.128189	1.53508	1.01707	1.12161	-0.137051	0.967936	0.553956	0.513419	-0.585108	0.171199	0.460463	0.246576	-3.68595	0.663883	0.705246	-0.696875	0.954265	-0.594404	-0.58804	-0.0325618	0.250199	-1.20881	-0.589902	-0.67614	-0.203247	-0.452294	-0.406963	-0.985264	-0.37909	-0.941348	-0.849356
chr20_35897799_35900399	-0.365157	0.666694	-0.0791013	0.618695	0.883348	1.28772	0.866141	1.04408	-0.290841	1.05765	1.17485	0.865175	0.763292	0.540744	2.01424	-0.0141132	-0.126315	1.07055	0.813417	0.30509	-0.948038	0.593039	-1.5364	-0.530962	-0.90683	-1.05249	-1.19857	-1.31319	-0.11817	-2.55108	-0.617593	-1.10045	-1.05046	0.585195	-0.917281	-0.432866
chr17_3173206_3175704	-0.425082	1.15553	1.43557	0.657506	0.296366	0.75613	-0.0676082	0.147616	1.15823	0.775058	0.215572	0.764073	0.688858	1.04892	0.338647	1.382	-0.246255	1.24469	1.13213	0.274463	-2.11349	-1.32862	0.09805	-1.07859	1.01111	-2.005	-1.12441	-0.720335	-0.188948	-0.69652	-0.466421	-0.0612063	-1.63321	-0.1247	-1.80781	-0.492304
chr5_150395183_150397599	0.28614	1.30986	0.754745	0.820178	0.552681	-0.366196	-0.541338	1.942	0.845515	0.87495	0.164113	0.0281955	0.708931	0.40383	0.85869	0.417977	0.505373	1.3705	0.0706832	0.736372	-1.01571	0.811897	-0.841585	-0.313288	-0.826998	-1.4313	-2.22128	0.317092	0.259063	-1.86711	0.00331493	-0.508935	-1.06961	0.379811	-2.1997	-1.21888
chr14_91986717_91988717	-0.014455	0.25728	0.392986	1.58477	1.24375	1.16914	0.253834	0.720729	0.416028	0.405265	0.750654	1.33294	1.07317	-0.212899	0.578779	0.406452	0.514146	1.2186	0.782234	0.50822	-1.01557	0.61748	-1.32724	0.0641355	-0.162458	-1.80904	-1.54949	-0.359481	-0.531948	-2.64478	-1.27396	-0.324951	-1.31338	0.0514292	-0.448447	-1.3539
chr2_29222159_29224559	0.633194	2.12025	1.04507	0.381468	-0.47183	0.322806	-0.80789	0.246972	1.31295	1.15261	1.49614	1.71983	1.45965	-0.142454	1.58943	-0.00584685	-0.622773	-0.5043	-1.1676	1.13307	-1.36969	-0.320748	-1.18267	-0.296948	0.15993	-0.689091	-1.55952	-0.146262	-0.815198	-0.486858	0.0085592	-0.996206	-1.1438	-0.0960363	-1.15926	-0.796944
chr3_64068126_64070226	0.40339	0.782252	0.604581	1.27542	-0.265857	0.854607	-0.558064	0.695252	0.676199	0.178044	0.978343	0.287939	-0.180209	1.08773	1.04996	0.475686	-0.470127	0.785741	-0.70132	0.437014	-0.93065	0.0465387	-4.52472	0.603194	0.0440688	-0.500395	-0.51718	-0.186296	0.760817	-0.629599	-0.301601	0.201538	-0.88441	-0.410188	-0.435609	-0.732086
chr4_55574410_55576910	0.876789	0.778993	1.02905	0.0486376	-0.532075	-0.440473	-0.26587	0.845053	0.465096	-0.322593	1.55937	0.82977	-0.128542	0.672007	1.69884	0.687831	1.1633	-0.400568	0.757401	0.550695	-0.845984	0.340091	-1.38568	0.210672	-1.54871	-0.718996	-1.97541	0.847463	1.37874	-1.64832	-1.12028	0.209641	-0.910604	-0.313803	-0.299466	-2.09206
chr5_106699378_106702109	-0.616136	-0.462174	-0.702698	0.442789	0.533844	0.269521	-0.390537	0.0028908	0.689946	0.798378	1.11944	-1.40012	-0.462813	1.56546	-0.104073	-0.380036	0.441058	1.58161	1.85172	1.84426	0.639192	0.75911	-1.1974	-1.07348	-0.428339	-0.775148	-1.02949	0.340654	-1.29123	-1.49451	1.38589	-0.199939	-0.787016	-1.85167	0.904745	-0.523697
chr19_23577065_23578865	3.00134	1.18424	0.424013	0.426536	0.802588	0.762054	1.46695	0.498746	-0.372896	0.882789	0.335235	0.241561	0.154929	-1.29339	0.28196	0.424619	-0.628677	-1.05978	-0.184918	-0.58363	-0.107301	0.823605	0.500901	-0.792397	0.701923	1.38204	-1.24463	-1.4471	-1.31104	-0.74814	0.40564	-0.842439	-0.97192	-0.653226	-1.72928	-0.730905
chr4_185604910_185607399	1.85532	1.12743	0.702507	-0.213691	1.17755	0.590114	1.20076	0.265882	0.504864	0.346333	1.77909	1.34361	0.883155	-0.703159	1.08532	-0.310989	0.0678487	-0.159671	1.35745	1.14362	-0.563497	-0.620667	-0.423608	-0.923874	-1.33204	-0.66646	-1.63635	-0.642062	-0.0243701	-1.0304	-0.507184	-0.715053	-1.67449	-1.04288	-0.847304	-1.3931
chr16_22226798_22229436	1.16215	0.802269	0.225478	0.0958112	1.861	0.433549	1.0122	0.0621785	0.27076	-0.69421	0.915387	0.969633	0.702574	-3.28347	0.280562	0.105611	0.54049	-2.78518	0.995289	-0.231965	-1.17471	0.58749	0.395375	-0.242779	-0.140766	0.572797	-0.805105	0.124957	-0.254477	0.165861	-0.930405	-0.791067	-0.359505	0.476994	-0.446271	-0.618506
chr1_219632898_219635899	-0.188564	-0.0382107	0.679417	0.442462	-0.439234	0.0751533	0.502345	2.0863	0.815591	0.730006	0.632148	-1.23717	-0.751747	0.111509	0.399519	0.873797	0.190739	1.6825	-0.449324	0.539292	-1.50265	0.259806	-0.262964	-2.17824	-0.222929	-0.11111	-1.42604	-0.618432	-0.221259	-1.43025	0.578746	2.63536	-0.726089	-0.50336	-1.27309	0.345972
chr15_74681228_74684318	1.51917	0.898245	0.137529	-0.375605	2.11033	-0.236105	1.48228	-0.493683	-0.304718	-0.155447	1.0669	1.44624	1.11233	-2.22179	-0.00820025	-0.200057	0.0295732	-1.29411	1.11658	0.652021	-1.19128	-0.0168471	0.560499	-0.827526	-0.491332	0.681347	-0.850209	0.294436	-0.777905	0.148059	-2.02642	-0.750613	-0.361882	0.99905	-1.07177	-0.599083
chr7_38373894_38376400	0.499817	-0.786975	0.498499	1.65046	1.39647	0.340157	-0.974427	1.17001	-0.446584	1.40721	1.42018	0.980021	-0.22169	-0.304014	-1.23116	0.962706	0.325258	1.42942	1.7126	0.390999	-1.32049	0.429975	-1.268	0.00236669	0.231206	-1.17386	-1.15043	-0.0939329	-0.128342	-1.13358	-2.04165	-0.474003	-0.83139	0.064145	-0.99888	-0.33209
chr10_75986536_75989092	0.401845	0.974502	0.865774	0.421161	-0.161908	1.33468	-0.16574	0.379451	0.157886	1.17143	-0.0177315	0.28927	1.11846	0.205149	2.46255	0.299899	-0.366266	1.16515	0.509061	0.311509	-1.9594	-0.519324	-0.431337	-0.341748	-0.407952	-1.38524	-1.17946	-0.8867	0.416014	-3.26919	-0.0781006	-0.385431	-0.363789	0.156738	-0.137075	-0.584146
chr10_74019753_74022182	1.55067	1.40738	0.0433042	-0.382783	1.52453	-0.312233	0.787524	-0.147237	-0.212397	0.75008	1.46416	1.29392	0.966454	-1.54519	0.368664	-0.74913	0.0132116	-1.1613	1.4865	0.799924	-1.42511	0.0686468	0.0894234	-0.926148	0.28771	0.518155	-0.92122	0.907883	-0.264301	-0.060756	-1.96519	-1.84656	-0.333012	0.0769297	-1.24292	-0.909575
chr20_30698699_30701858	-0.374052	1.11825	0.524326	1.1718	-0.197344	1.78767	-0.0761459	-0.162445	-0.876552	0.877553	0.737936	-0.0866525	0.137446	0.744957	1.30473	0.739474	-1.58298	2.14051	0.994826	0.254403	-1.27948	-0.811551	0.618852	-1.23658	0.117493	-1.61346	-0.801292	-0.408625	-0.860267	0.525284	1.04769	-0.957981	-1.14059	-1.01555	-1.60672	0.245053
chr6_109222878_109225078	1.37432	1.04436	1.30825	-0.338497	1.66704	0.428151	0.48408	0.500285	1.16761	0.0207639	0.454192	1.42683	-0.103575	0.649638	1.2731	0.921743	0.271088	0.0922777	0.851223	0.986404	-0.662118	-0.283945	-0.604327	-0.726263	-0.756628	-2.1081	-0.90336	-0.793213	-0.809347	-2.13203	-0.183572	-0.58571	-1.1593	-0.350265	-0.658073	-1.76304
chr16_68038435_68041367	0.48684	0.260435	0.717821	-0.160542	0.578814	1.80356	-0.082556	1.15057	0.720684	1.64205	0.978498	-0.17725	0.92281	-0.477273	2.41987	0.514419	0.58677	-0.0963863	0.0961821	0.593071	-1.66089	-0.614255	-0.822657	0.0239639	-1.33742	-0.994923	-2.09306	-0.240604	-0.413311	-1.56677	-0.860221	-0.588731	-0.317138	0.515424	-0.0939579	-1.41382
chr15_91106528_91110566	0.131206	1.34334	0.973456	0.566799	2.21872	0.238632	-0.349504	-0.726335	0.182963	-0.612116	0.731068	1.49304	0.254902	0.139801	-0.340734	0.649596	0.492334	0.671144	1.49859	0.503048	-0.936923	1.30271	0.0412896	-1.24983	-0.496482	-1.05208	-1.86006	0.431599	-0.286361	0.659753	-0.954971	-1.0577	-1.98432	-0.256726	-0.539602	-1.82024
chr11_10660535_10664203	1.1007	1.08855	0.391737	-0.141809	1.58593	1.77704	1.54097	0.446925	0.0761145	0.201319	0.775593	1.01231	1.7997	-0.294497	1.02021	-1.15546	0.28166	-0.0264635	0.729497	1.23768	-0.336214	-0.477249	-1.23543	0.0789815	-0.844942	-0.795083	-0.705702	-0.660399	-1.00517	-1.3183	-0.64127	-0.885781	-1.11987	-1.41641	-0.289776	-1.79509
chr2_38606124_38608959	1.27594	0.944299	0.298292	0.576159	1.33998	0.596445	1.32542	1.62818	0.598773	-0.239972	0.822133	1.12422	0.449846	-1.25908	1.13032	-0.147583	1.10809	-0.135633	1.14098	0.306842	-1.06769	0.256019	-0.767773	-0.595806	-0.496521	-0.294597	-2.0634	0.0325617	-0.358222	-1.51282	-0.992454	-0.0830451	-0.988335	-0.598381	-2.06874	-1.28445
chr11_71707557_71710876	0.140488	0.689639	0.595426	0.689211	0.819459	-0.657885	-0.0717099	1.47356	0.894385	1.95333	0.246955	0.939109	1.10176	-1.18101	0.0973594	0.847182	0.503887	1.6866	0.463521	-0.947423	-1.20538	0.211375	-0.769647	-0.658445	-0.00760777	-1.94058	-1.80733	-1.11953	0.37669	-0.217092	0.932672	-0.449036	-0.974689	0.0256879	-1.92141	-0.759517
chr17_3904704_3907404	1.69376	0.59079	1.09998	0.0731616	0.923699	0.367996	1.26625	1.12447	0.892351	0.973733	0.834426	-0.0514721	0.676581	-0.447356	1.35573	-0.634126	0.357526	-0.267856	0.928079	0.669792	-1.29829	0.403027	-1.02386	-1.11767	-1.74729	0.760731	-1.12289	0.342182	-1.44033	-1.49829	-0.167178	-1.44882	-0.685585	0.159436	-0.756647	-1.78604
chr17_8818301_8821008	-0.0759527	0.582706	1.66262	0.584798	0.570901	1.12332	0.0250527	-0.29921	-1.03232	1.54065	-0.582892	0.687843	0.567898	1.5949	-0.0648613	0.385138	-0.180008	1.71813	0.729127	1.10248	-2.19429	-0.469221	0.629007	-0.973039	0.813943	-0.826115	0.0112393	-1.12341	-0.531862	-1.26616	0.592158	-1.68305	-1.06226	-1.05817	-1.2198	-0.279282
chr19_23868865_23870581	2.50339	0.400651	-0.0371391	0.174623	2.08278	1.29462	1.32483	-0.22045	-0.397943	0.0667766	0.679439	0.697174	0.911959	-0.175908	0.675303	-0.533604	-0.70157	-0.452578	0.698291	-0.535913	0.684659	1.18816	-0.0481956	0.257266	-0.429228	0.887796	-1.05378	-1.91166	-0.786779	-1.27559	-0.557417	-0.679566	-1.37336	-1.20818	-0.776494	-1.37236
chr3_59271626_59273926	-0.412837	0.792598	0.606183	0.658846	-1.32806	0.350643	-1.02839	0.359078	-0.225394	1.52184	0.539837	-0.23608	1.5128	2.1758	0.21345	0.0272064	0.27904	-0.293508	0.103213	1.83832	-0.851225	-0.424475	-1.89683	-0.710425	0.279795	1.22606	0.944707	-0.116586	0.192126	-1.69336	-1.08004	-0.682966	0.807734	-1.25204	-0.696213	-1.50084
chr20_816799_818423	0.751371	0.396881	0.517878	0.29195	1.06217	1.57187	-0.210689	-0.100783	0.24701	1.93799	-0.446312	-0.263493	2.25201	-0.0427465	-0.153518	0.620493	-1.11912	-0.277319	0.328802	0.761438	0.636548	-1.39713	1.21543	-0.886591	-1.08166	-1.81491	-0.669817	-0.394704	-1.78422	-0.955793	-0.318609	-1.11947	0.860067	0.696884	0.366643	-1.47854
chr11_67380523_67382944	0.668099	1.0761	-0.583402	1.11827	0.840212	0.029312	0.260351	0.336808	0.115935	0.474947	0.103747	1.43685	0.317119	-0.406444	0.698928	0.228495	-0.274395	1.10149	1.03826	0.0661773	-1.62613	0.21621	1.05374	-0.722685	1.21335	0.0225013	-1.86732	0.195354	-0.746052	1.20921	-1.35968	-1.27548	-1.34443	-0.654118	-2.89295	-0.0683676
chr2_219150545_219153429	0.359448	0.688652	0.777195	1.30525	1.04527	-1.00171	0.205539	-0.36005	-0.40853	0.170704	0.529305	1.33504	-0.014979	0.38315	-1.13009	0.321442	-0.179907	1.12059	1.75895	0.386438	-1.83015	-0.210199	1.05501	-1.05868	1.85492	-1.12838	-1.1125	-0.324457	-0.559596	1.38119	-0.829369	-0.98882	-1.31514	-0.471476	-1.98214	0.228061
chr3_60992926_60995902	-0.135415	1.503	0.744053	0.492788	0.767351	0.114269	0.141112	1.64391	1.20587	1.29731	1.85713	0.241503	-0.183288	0.646688	-0.177887	0.455779	-0.00678103	0.717443	0.039262	0.613447	-0.596278	-0.202307	-1.76705	-1.41917	-0.920742	-0.823191	-1.72819	-0.152322	1.21821	-2.22979	-0.307389	-0.262787	-1.72341	0.0306224	-0.305278	-0.788466
chr16_50621867_50624198	1.52772	1.24445	0.290722	-0.334217	1.78568	0.515742	0.787524	-0.119052	0.310309	-0.399084	1.32695	0.863174	0.70337	-2.41222	0.0585805	-0.242372	0.0995575	-3.23004	0.987406	-0.307406	-0.722027	0.202237	0.384996	-0.176454	-0.384877	0.436904	-1.06073	0.0479717	-0.413374	1.24071	-0.648739	-1.01363	-0.437421	0.176718	-0.53118	-0.557911
chr12_51762031_51764292	1.59807	1.22297	0.175925	0.256286	1.94921	-0.216521	1.70829	0.162553	-0.184173	0.0337019	1.6841	0.971364	0.679754	-1.87197	-0.0733007	-0.595773	0.459903	-1.22986	0.915258	0.618915	-1.7456	-0.0887805	0.294486	-0.977814	0.376442	0.56533	-1.15112	0.505516	-0.238873	0.0227372	-0.865055	-1.20233	-1.27427	-0.319162	-1.58977	-0.576438
chr2_137079342_137085542	1.40889	1.63315	1.30914	-1.41391	1.56516	-0.306351	1.95289	0.0482578	0.120359	0.713946	1.1223	1.63007	0.276927	-0.714153	0.780535	-0.874125	-0.760628	-0.585985	0.742446	1.22957	-0.779949	-1.06339	0.926912	-1.14982	-0.473536	-0.10733	-0.178385	-0.324229	-0.659934	-1.15104	-0.111702	-1.04301	-0.922971	-0.684932	-1.29207	-0.863105
chr16_4564036_4566898	1.47913	1.6935	1.28064	-0.517749	1.26632	0.684376	0.800716	0.640939	0.175766	-0.621261	1.04741	1.37316	0.75725	-1.07197	0.876553	0.0809089	-0.373168	-0.0826464	0.97931	0.655386	-2.22548	-0.365305	0.606934	-0.833713	-0.889274	0.036724	-0.263284	-0.963507	-0.119244	-1.15183	-0.294707	-1.62759	-1.16596	0.556422	-1.86641	-0.558353
chr15_64100928_64102866	2.39718	1.34081	0.077926	0.823071	0.933104	0.987129	1.14452	-0.25691	0.657135	-1.15254	0.373745	0.812771	0.636573	-0.743035	0.381733	0.0381793	0.993408	0.518468	1.04952	0.176732	0.31046	-0.349653	0.678795	-1.086	-0.56047	-0.906234	-0.986945	-1.39993	-0.317943	-0.601262	-0.437669	-0.306026	-2.94651	-0.867933	-0.26477	-1.14743
chr3_136408985_136411859	0.212835	-0.202011	0.219009	-0.0347006	0.493978	1.04216	1.29431	0.366015	1.17868	1.23187	-0.292738	0.3632	0.579222	-0.514921	-0.56104	0.580525	-0.514007	0.106843	1.81922	1.5166	0.690971	0.222463	-2.53556	-0.674478	-0.692569	-0.578535	0.265945	-1.20237	-1.31662	-2.09031	-0.317058	0.575307	1.31281	-1.60962	-0.001143	-0.934294
chr2_29236959_29238859	1.03774	0.374622	0.267462	0.174899	-0.977757	0.739008	0.499072	-0.151477	-0.381045	1.50767	0.955958	2.11489	1.6919	-0.0554208	2.0159	-0.0821158	0.496507	-0.507479	-2.13181	1.35959	-0.934066	-0.671727	-0.673354	0.879973	-0.480113	-0.351416	-1.75914	-0.456136	-0.551451	-0.350936	-0.328169	-1.05966	-0.75933	-1.09913	0.350146	-0.703591
chr6_13427297_13429597	2.72305	1.20468	0.538661	-0.517675	1.83667	-0.44877	1.29706	-0.186085	-0.0605901	0.455868	1.07398	1.95596	0.417732	-1.66499	0.158213	-0.363076	-0.204772	-0.80002	1.17162	0.703135	-1.38586	-0.388329	0.0938465	-0.868017	-0.408006	0.233963	-1.09961	0.0154222	-0.572717	-0.305417	-1.07487	-1.0081	-0.902136	0.133866	-1.20301	-0.551686
chr22_39681807_39684178	0.712731	1.17732	0.189311	0.61689	-0.152468	0.485096	0.00806439	0.415007	0.287189	-0.727518	0.869883	0.775697	0.210555	0.350659	1.98269	0.170185	0.531933	0.252625	0.44974	0.157466	-1.31538	0.493458	-0.381392	-0.423704	-0.493786	0.38735	-1.42348	-0.571655	1.3411	-0.813787	0.337191	-1.44102	-3.95654	0.151656	-0.315865	-0.3372
chr10_126368293_126370160	-0.769536	0.944608	0.299112	-0.693706	-0.0209868	1.03284	0.418294	1.65457	0.583501	1.52716	1.74612	0.797393	0.769429	0.737778	0.715317	0.120385	-0.0272002	1.06994	0.000987175	1.10796	-1.52831	0.867745	-1.7898	-0.926383	-1.14154	-0.323812	-1.12453	-0.95885	0.208973	-1.51664	0.511077	-0.866009	-1.22978	-1.68174	-0.287584	-0.22678
chr9_35844115_35846304	0.00850534	1.42563	0.139232	0.12561	0.0393612	0.615248	-0.899583	1.24854	2.23711	0.228527	1.14964	0.24429	0.448057	0.35229	0.435392	0.627798	0.596667	0.722447	0.394334	1.40077	0.595218	0.398312	-0.455531	-0.530607	-1.1721	-1.3695	-0.895644	-0.974273	0.219462	-1.77743	-1.1993	0.952506	-1.07562	-2.27033	-1.04023	-0.944792
chr4_159826205_159828415	1.17332	0.513586	0.0289592	-0.106272	0.0352327	-0.516631	0.35675	0.0250107	0.869947	1.63454	0.57132	0.344722	-0.419887	1.20257	0.911502	-0.0943173	0.845278	1.70772	0.680393	1.51044	-0.326405	-0.594457	-1.37048	-1.20915	0.406875	-1.08117	-0.615583	0.110755	-1.04015	-2.86963	0.173665	0.901841	-0.357634	-1.62331	-1.21226	-0.567097
chr19_45138758_45140465	-0.289639	2.04652	0.462719	0.598914	-0.317812	0.671507	0.533709	-0.151574	0.732597	0.579243	1.75906	-0.547324	0.570428	1.81743	0.247769	-0.199305	-0.252035	-0.047761	-0.117971	0.160593	0.0995331	-1.17273	-1.75388	0.847173	-0.654804	-1.07066	0.25024	-0.857134	0.117471	-0.552514	0.253028	0.156714	-3.49762	-0.604751	0.647913	-0.46505
chr20_57737623_57740306	1.30484	1.18562	0.848174	0.407304	0.729479	0.366617	0.933541	0.629084	0.963992	0.386814	0.431665	0.942067	1.21288	-0.494929	1.97291	0.609685	0.751368	0.0759504	0.444669	0.0727067	-2.10111	0.0231781	-0.382278	-0.489556	-0.591273	-0.382903	-2.67371	-0.518861	-0.243514	-0.695901	-0.567819	-0.749293	-1.76044	-0.252237	-1.25805	-1.13066
chr2_225265624_225268042	1.88945	0.817539	0.336547	-0.49794	2.30262	-0.196677	1.26056	0.0773258	0.201575	-0.294011	1.0779	1.38952	0.644325	-2.76808	0.310275	-0.404157	0.0295028	-1.174	1.22691	0.626815	-1.09987	-0.29552	0.788524	-0.702686	-0.928047	-0.169336	-0.536606	0.141404	-0.62813	0.193466	-1.67974	-0.699899	-0.163271	0.269871	-1.04129	-0.304876
chr3_196365533_196368733	0.303952	0.661573	0.743314	-0.123802	0.730454	1.65491	1.7342	0.242526	0.700213	0.470243	1.17948	1.46116	0.731543	-1.27298	1.75223	-0.692081	-0.133754	-0.651835	0.574947	0.0336826	-2.28933	0.80646	-1.62146	-0.734283	0.497458	0.412839	-1.07222	0.147094	-0.503425	-0.486758	-0.0475868	-1.41094	-0.999205	-0.821463	-0.780676	-1.19648
chr22_36751150_36756118	0.534891	0.0946986	0.899483	0.276572	0.609751	0.472934	0.56366	0.216193	-0.711582	1.25331	-0.394845	1.18957	1.47491	1.03357	-0.26736	0.955572	-0.857024	1.68194	1.48265	0.0842926	-1.3709	0.0568008	1.70582	-1.03432	0.622973	-1.44918	-0.712916	-0.884521	-1.41017	-1.62155	0.114325	-1.55181	-1.03237	-0.782107	-0.826276	-0.416977
chr13_99194463_99196163	-0.0373947	0.791902	0.286828	1.32252	0.462109	0.3966	0.769205	0.746943	0.728218	-0.280488	-0.894803	1.35131	1.21864	0.232583	2.40787	0.270452	0.547603	0.950078	0.505218	-0.800586	-0.772902	-0.186444	-1.08154	-0.00606767	0.285742	-1.30971	-2.33549	-0.605707	0.997647	-1.18548	0.648809	-1.3153	-0.940785	-0.895506	-1.00367	-1.26842
chr19_51963865_51967058	1.15205	1.22314	0.201956	0.219186	0.937566	1.20259	1.46243	0.0721517	-0.377322	-0.522553	0.954465	1.25733	1.21485	-1.13201	0.697566	-0.569568	0.27517	0.0283226	1.40977	0.439613	-2.12515	-0.142723	0.389224	-0.472269	0.739065	0.596368	-1.1526	-0.0549308	-0.156326	-0.00386703	-1.04965	-1.84696	-1.37386	-0.631718	-2.07241	-0.788906
chr8_66545403_66547560	-0.153127	1.22022	0.128031	1.1846	1.94987	-0.606588	0.0581005	0.859571	0.455513	0.974412	1.03269	0.513154	-0.849503	-1.77054	-0.242592	0.0447101	0.217189	1.02258	1.57329	-0.0201049	0.808862	-0.0982004	0.173694	-1.54983	-0.415516	-1.20883	-1.4978	0.591729	-1.13317	0.856303	-1.48089	0.608995	-1.05649	-1.12595	0.546695	-1.6111
chr16_81665698_81667635	0.259604	1.89594	0.3308	-0.463298	0.0253271	0.682133	0.680145	-0.0736956	0.0452533	1.99266	-1.29739	0.578719	1.42327	0.380721	0.67608	0.0424973	-0.604702	1.88834	0.640794	0.680016	-1.01967	1.04473	0.292505	-1.09933	-0.662313	0.151367	-1.10799	-0.592433	-1.74801	-1.57675	0.694018	-1.68291	-0.0444136	-0.525895	-1.2986	-0.607513
chr2_88120870_88122470	2.52427	1.25213	-0.0219919	1.04474	0.427457	-0.784041	1.60456	-0.581489	1.15765	-0.145298	1.88797	0.606677	-0.111876	-1.58695	-0.160151	-1.4467	-0.66009	1.19927	0.376312	0.625033	0.331298	-2.15818	-1.31939	0.0353493	0.0406554	-0.866618	-0.381685	-0.575781	-0.72577	-0.0199524	-0.461722	0.155277	-1.17279	0.0862181	-0.0298199	-0.144569
chr7_2567800_2571102	0.663157	0.517278	0.855032	1.31124	-0.346508	0.748146	-0.223422	0.38226	-0.474619	0.613444	0.976384	1.00522	-0.226444	0.204853	2.56826	0.375882	0.592008	1.3779	-0.309486	-0.272227	-1.61252	0.0718986	-0.698452	0.171515	-0.483634	-0.481937	-0.586123	-0.203852	0.193001	0.384712	-0.479823	-2.23881	-2.01352	0.67581	-2.07885	-0.957769
chr20_54992599_54995758	0.325321	0.475693	0.355276	0.843595	0.389159	1.24267	0.686993	1.03738	0.260255	-0.0568484	0.526483	0.331709	1.07099	-0.169506	1.37699	0.446586	0.585013	0.731028	0.536634	0.61457	-0.64322	0.517007	-1.73818	0.514539	-1.15894	-0.534752	-1.43006	-1.16207	0.890937	-3.40467	0.0916398	-0.536261	-1.37966	-0.176533	-0.163667	-1.2961
chr6_44192697_44195112	1.3329	1.04263	0.423886	0.141519	1.72493	0.554155	1.45203	-0.169108	0.182713	0.0712388	1.26851	1.33369	0.958018	-1.36487	0.821801	-0.816083	0.197996	-0.755603	1.36127	0.600193	-2.20997	0.278595	-0.228269	-1.18741	-0.0469856	0.462248	-1.68343	0.04158	-0.0110714	-0.260894	-1.84738	-1.19761	-0.905417	-0.241978	-0.649824	-0.674001
chr15_90879320_90881566	0.965527	0.249409	0.385917	0.699662	0.705885	0.625689	0.0189302	1.33543	1.14609	0.991525	0.379368	0.0358754	1.59129	-0.365662	1.37092	0.158675	1.27778	0.680695	0.0839713	0.862798	-0.546657	0.582034	-1.23217	0.145096	-2.2844	-0.669025	-1.23587	0.108658	-1.20815	-2.33213	-0.291204	-0.599845	-0.946358	-0.281739	-0.8618	-1.54622
chr1_194037698_194040098	-0.207227	0.754709	0.625262	0.774466	-0.367136	-0.108658	0.855332	0.593953	0.57563	1.40521	1.23316	0.165204	-0.121039	1.28609	-0.819303	0.951036	-0.231717	-0.0147647	-0.105701	1.16633	0.544337	-0.111268	-3.49984	-1.22857	-1.56964	0.831987	-0.521797	-0.555947	-0.186011	-1.72157	0.766256	-0.236663	0.251337	0.587911	-0.537049	-1.2243
chr11_62108288_62113057	2.88943	1.09028	0.374735	-0.856861	1.27909	-0.690946	2.33581	-0.0537113	0.617396	0.33345	0.5363	1.30222	0.769091	-1.42052	0.654347	-0.233756	-0.0479122	-0.626	1.36129	0.826904	-0.566334	-0.641497	-0.333522	-0.881484	-0.475341	-0.00140693	-0.934004	-0.556568	-0.660094	-0.405232	-1.05411	-0.718634	-0.889358	-0.281865	-1.41226	-0.628917
chr5_1477578_1482563	-0.102377	1.27443	1.20585	1.0184	0.199416	-0.468649	0.0663633	0.671904	0.411849	1.81699	0.415478	0.930453	0.666584	0.865562	-0.344358	0.813935	-0.541031	1.41966	1.03732	0.311455	-2.38485	0.997873	0.141039	-0.766209	0.928112	-0.459247	-1.62656	-0.456335	-0.571328	-1.1129	-0.657601	-1.36905	-0.966753	-1.61272	-1.00687	-0.745837
chr15_90562066_90564766	-0.590174	0.580371	0.598528	0.737509	0.961187	1.13954	-0.0653319	0.0972103	0.137221	1.43625	1.15965	1.04963	-0.019003	-0.0484815	-0.359566	0.0952246	0.79994	1.59357	0.31813	1.06443	-1.21832	0.741498	-1.50341	0.205224	0.841579	-1.00482	-1.56608	-0.815004	1.25425	-1.48386	-1.39597	-0.307975	-2.1379	-0.124982	-0.799452	-1.37061
chr17_62096704_62099108	2.23523	0.826925	0.647488	0.0515001	0.801061	0.578051	0.785856	-0.202502	-0.118873	1.67624	1.85812	0.350216	0.822305	-0.866587	0.96186	0.0635124	-1.17253	-0.192696	0.534685	0.892205	-1.72878	-0.931793	0.793521	-0.604911	0.191721	-0.647831	-0.689655	0.311711	-1.72371	-1.04411	-0.0386275	-1.49513	-0.349992	0.0513581	-1.67458	-0.951249
chr15_64931266_64933466	0.890399	0.164731	0.00871938	0.970396	1.02239	1.60868	0.378678	0.764097	0.388246	0.936104	0.462515	0.21118	1.48491	-0.080336	1.76067	0.658731	1.41552	0.350999	0.539065	0.853557	-0.554924	-0.252558	-1.17847	-0.997406	-1.20712	-1.36474	-1.59856	-0.0427627	-0.390978	-1.60935	-1.14204	-0.575997	-1.16289	0.213769	-1.54467	-1.38055
chr19_53103665_53105665	2.05559	0.474944	-0.244374	0.954508	0.474989	-0.823772	0.28943	0.795872	-0.0357345	0.513483	1.08181	1.4595	0.542144	0.41558	1.4164	0.871078	-1.14789	-0.665652	1.00146	0.915035	-1.04335	0.839705	-0.33936	-0.362066	0.789928	-0.00611708	-0.716803	-1.11785	-1.48668	-1.85377	0.295122	-1.68183	-0.969462	-1.62161	-0.997147	-0.0731118
chr17_41392232_41395004	2.1504	0.518347	0.774775	0.958198	0.967372	1.10082	0.557296	0.32665	-0.0939616	-0.378618	0.285808	0.850231	0.829278	-1.91074	1.50037	0.0828002	-0.0257178	0.161823	1.05094	0.522321	-2.30947	0.203245	0.187472	-0.635061	0.0386787	-0.0429259	-1.39247	0.368366	-0.900433	-0.00431801	-0.87957	-2.1103	-1.11435	0.169631	-1.24559	-0.561288
chr2_219180070_219182559	1.0066	0.349236	1.55013	0.624317	0.215795	0.874293	-0.329256	1.28245	0.0205403	1.19655	0.862793	0.308259	1.09762	0.850988	1.63137	-0.0889531	-0.150136	0.744156	-0.0555157	0.0874549	-1.66524	-0.472773	-0.250337	0.100178	-1.09584	-1.18871	-0.448358	-0.369683	-0.25972	-3.13525	0.192244	0.159586	-0.438402	-0.197978	-1.10796	-1.90047
chr1_2507999_2511098	-0.145953	0.109013	-0.166926	0.96699	1.40851	0.703182	-0.21008	0.430478	1.08226	0.213754	0.96197	0.149688	-0.0682854	0.0336897	1.12055	1.55386	-0.415595	1.00172	0.921994	0.488271	-2.59787	0.81456	-0.608312	-0.59109	0.30628	-0.892983	-1.19749	-0.697805	-0.116815	-1.19298	-2.93447	0.393306	-0.693464	-0.269104	-0.79098	0.930131
chr17_73142994_73145208	2.55857	1.39701	0.537013	-0.584383	1.71027	-0.0638844	1.46579	-0.784345	0.1794	-0.0378068	0.309285	1.05304	0.938614	-1.78809	0.711736	-0.706076	-0.21712	-1.61089	1.34814	0.771086	-1.04353	-0.16126	0.452137	-0.936875	0.348219	0.294296	-0.835582	-0.176113	-0.588706	-0.151314	-0.853367	-1.3177	-0.840508	0.527769	-1.08704	-0.817789
chr19_37700465_37702558	2.1781	0.795582	-0.36943	0.71894	0.158033	1.31196	0.822808	0.110285	0.478986	0.483324	0.527618	1.16321	0.490497	-1.1708	0.917712	0.272257	-0.735191	-0.421573	0.90865	0.334328	0.411253	0.930983	-0.278228	-1.02897	-0.734542	0.907215	-1.23539	-2.12482	-0.208792	-1.48887	1.10728	-1.57953	-1.46393	-0.564963	-1.48965	-0.134343
chr3_105223226_105224933	0.653463	1.07685	0.0994288	-0.944156	-1.64117	1.54101	0.395334	0.129223	1.35723	0.862088	0.742513	0.161055	0.416445	-0.252486	0.715879	0.890561	1.00948	0.590417	0.290471	0.355888	0.372927	-2.80793	-0.314163	-3.23105	-0.286863	-0.920584	-0.555731	-0.670024	-0.0963724	-0.683921	0.222459	0.0824789	0.0357715	0.26159	0.320321	-0.178429
chr14_91267017_91271339	1.98221	1.21464	0.515005	-0.384255	1.77539	-0.228082	1.17678	-0.156093	0.226642	0.0748594	0.946181	1.61248	0.716607	-1.75334	0.274213	-0.404626	-0.413857	-0.901529	1.3087	0.78331	-1.78875	-0.191013	0.235743	-0.844805	-0.10315	0.753038	-1.09633	-0.0437294	-0.289115	0.383959	-1.60296	-0.724459	-0.543432	-0.0426656	-2.07827	-0.389292
chr2_128990159_128991859	-0.234703	-0.0078733	1.3264	0.383055	0.131722	0.669848	0.479255	0.716364	0.05025	-0.131187	0.155877	1.14704	0.0942043	1.70575	2.33175	0.947994	1.05522	0.485776	0.354035	0.747389	-1.59301	0.401427	-0.959364	-1.15758	-0.904504	-1.22227	-1.37818	-0.821673	-0.0393495	-1.5619	1.04982	-0.320462	-0.896634	-1.78802	0.0809689	-1.29742
chr22_39841778_39844249	0.911014	0.544155	-0.18064	-1.88574	0.690338	-0.0390298	0.760109	-0.495293	-0.274203	1.68672	1.8744	0.0894623	1.71844	0.172835	-0.0957038	-0.275719	0.847738	-0.217453	1.10191	0.708733	-1.76113	-1.38527	-1.56432	-0.666196	-1.30827	0.719423	-0.0645214	-0.152598	-0.405324	-0.0612625	-1.25125	-0.545487	0.873678	-1.32653	1.48864	-0.231629
chr10_112172946_112175346	-0.0945225	1.68285	-0.2227	0.0521797	-0.633519	0.0583177	-0.943927	0.186321	0.471368	1.1263	1.37943	-0.213819	1.11624	2.28454	1.69089	0.550009	-0.897607	1.26415	-0.633219	0.385662	-1.23284	-0.62312	0.699468	-2.36235	-0.705097	-1.21063	-0.240335	0.846055	-0.904761	-1.49157	-0.770832	-0.358236	-0.173371	-0.420934	0.245819	0.0938088
chr16_22307837_22310336	2.78866	1.25847	1.02118	-0.0461519	1.26571	-1.009	0.921666	0.503198	0.208992	0.0933914	1.04358	0.476893	0.85388	-1.83792	0.811662	-0.549691	-0.30514	-0.40413	1.22331	-0.0905139	-2.13347	-0.121143	0.809875	-1.37775	-0.111915	0.0337809	-1.02103	-0.135692	-0.586262	-0.4074	-0.294858	0.581001	-0.716018	-0.796297	-1.47288	-0.477988
chr14_77383417_77385931	1.08771	1.0545	0.504997	0.914827	0.735386	0.626123	0.471724	1.4325	0.639671	0.238598	0.576465	0.707255	1.66125	0.353883	1.87271	-1.30258	1.04466	-0.760401	0.368088	-0.0278173	-1.7219	0.366031	-0.676157	-0.175563	-0.0984584	0.0647521	-0.0921726	-0.45296	-2.12418	-1.49464	-0.394708	-1.06761	-0.526247	-0.954707	-1.65325	-1.19777
chr8_97668295_97670956	0.473861	-0.00339299	0.720366	-0.191162	0.544621	-0.327821	0.822319	1.30732	0.634779	1.21459	-0.406461	0.727728	0.723073	0.718681	0.794019	0.626056	1.26668	1.5918	0.598932	0.667473	-1.36402	-0.381352	-0.791239	-0.625169	-0.20365	-1.56184	-0.563181	-0.647506	-0.62251	-3.30103	-0.0612862	-0.887866	0.170021	0.31786	-1.84045	-0.140255
chr2_136970686_136974624	1.1079	1.48221	0.780333	-0.77592	1.53166	-1.39456	0.949547	-0.0850438	0.106114	0.49862	0.420422	1.25821	0.750765	-0.110624	-1.18294	-0.277034	0.18919	0.0850393	0.957665	1.61676	-1.1326	-0.77463	0.997	-1.68339	0.802769	0.352648	-0.512881	1.18426	-0.928485	-0.179152	-1.38393	-1.5828	-0.352789	0.0601385	-1.59042	-1.18406
chr6_134536197_134539178	0.268005	0.906966	1.41571	0.232511	1.53122	0.538319	0.518018	0.232974	0.613528	1.21078	1.03525	0.620396	0.688168	0.527304	1.16811	-0.285662	0.350009	1.26201	0.386758	0.913082	-1.80413	-1.20927	-0.846448	-0.421996	0.116878	-1.71241	-1.1669	-1.38116	-0.115238	-2.40721	-0.900729	-0.0554723	-1.44475	0.0132439	-0.257715	-0.540171
chr1_25173602_25176002	1.52335	0.723348	0.120957	0.968848	1.12967	0.579881	0.565817	0.695093	0.410002	-1.5547	1.34728	1.53206	0.696726	-1.23428	1.83221	-0.140156	0.788774	-0.0541885	1.07771	-0.45304	-2.04595	0.869255	-0.556996	-0.856637	-1.13182	0.293498	-1.23389	-0.276913	-0.509052	-0.781697	-0.516253	-1.01334	-1.67246	0.0679295	-0.461827	-0.729206
chr2_136982442_136984942	1.25252	1.32063	1.03824	-0.384908	1.3178	-0.934886	0.945131	-0.270505	0.120553	1.10823	1.30843	0.996981	1.25235	-0.140537	-0.122025	-0.200333	-0.0445513	-0.912954	0.117397	1.54999	-1.72453	-0.18717	0.463405	-1.53781	0.158415	0.309317	-0.900349	1.10355	-0.683426	-1.11262	-1.06515	-1.52188	-0.0259769	0.51308	-1.72373	-1.38268
chr16_70379635_70381998	1.31096	0.664646	1.06057	0.800376	0.471302	-1.62779	-0.308707	2.26819	1.6679	0.878796	0.596129	0.658603	-0.101525	-0.219823	0.700433	0.863831	-0.0498607	0.441019	0.370611	-0.346346	-1.20457	0.0322639	0.339449	-0.918389	-1.20478	-0.355579	-1.6718	0.178172	-0.154324	-0.554187	-0.586896	0.917444	-1.47452	-0.565894	-2.41451	-0.461209
chr6_10642664_10645012	1.05738	1.09909	-0.382806	-0.213258	1.7976	0.392743	1.96497	0.815841	0.723663	-1.35833	1.05175	1.43466	1.65713	-0.0917048	-0.0578432	-0.684341	0.472841	-0.54117	0.638831	1.11478	-0.101507	0.405535	-0.298753	-0.688651	-0.449598	0.255319	-1.93665	-0.474534	-1.18937	-1.18392	-0.133018	-0.544383	-1.60355	-1.00448	-1.14665	-0.797621
chr16_68032138_68034967	0.633433	0.832434	0.0344169	-0.330329	0.844044	2.42932	0.020743	0.426695	0.30387	0.732049	0.562139	-0.230376	1.03645	-0.962889	2.86329	0.194047	-0.467929	-0.667141	0.00369149	0.440339	-1.41405	0.336846	-0.651909	0.68675	-1.25924	-1.17072	-2.14134	-0.0191331	-0.786832	-1.32104	-0.815736	-0.346124	0.271508	0.468753	0.351727	-0.88776
chr4_2788099_2790235	0.869315	0.538956	0.717253	1.26563	0.218401	-1.37439	-0.238909	-0.900968	-0.209316	1.62381	0.859321	0.687873	-0.405404	1.26818	-0.977486	0.782005	-0.466611	1.32734	1.31795	0.460659	-1.28802	-2.39002	0.853103	-1.62933	0.787276	-1.20287	-0.235645	0.159829	-0.18117	0.315273	-1.29351	-0.396077	-0.537106	-1.1005	-0.389531	1.16469
chr1_117147498_117150001	0.413835	-0.0376456	1.1453	0.542167	-0.422701	0.453895	-0.337234	1.19734	1.32124	0.26174	0.231313	-0.184224	0.95408	1.34914	1.5847	0.720569	0.82647	1.30647	0.269687	1.35881	-1.62492	0.0643539	-0.660576	-0.52691	-0.73238	-1.14336	-1.47366	-0.347044	-0.620617	-1.60634	0.454265	0.728135	-1.29716	-0.819916	-1.95683	-1.39199
chr7_27736702_27738800	1.34882	1.36277	0.298151	-0.907923	1.20136	0.782665	0.359342	1.63204	1.33416	0.558694	0.485139	0.798783	0.208572	-0.220787	1.95273	0.783189	0.198347	-0.106855	0.182496	-0.104454	-1.05228	-0.27128	0.250643	-0.802635	-1.2787	-1.4524	-1.38425	-0.0698129	-0.497839	-2.61548	-0.936555	-0.021934	-0.779198	0.509452	-1.06435	-0.680629
chr19_10860780_10863365	-0.0446744	0.660616	-0.0767877	0.917043	0.0241921	1.398	-0.264492	1.32697	0.677456	0.473618	0.210702	0.597269	1.25628	0.174095	0.532959	0.906293	0.637111	0.978162	0.581377	0.4939	-0.94649	0.85705	-2.02278	-0.105428	-1.38969	-0.0186254	-1.93043	-0.95957	1.25606	-2.65492	-1.07346	0.00121903	-0.98695	-0.899767	-0.0287861	-0.557531
chr2_136964424_136966142	1.44463	1.39859	0.864983	-0.93948	2.15151	-0.686495	1.3024	-0.712021	-0.205815	0.747571	1.46071	1.71001	0.877907	-1.03816	-0.285235	-1.034	0.0910642	-0.760835	1.03142	1.32462	-1.14558	-0.324993	0.662569	-1.27858	-0.0486591	-0.183621	-1.43989	0.224285	-0.319988	-0.60524	-0.875894	-1.093	-0.65815	-0.622614	-0.00628263	-1.02775
chr10_80515770_80517981	-0.778412	0.398088	0.9232	1.00123	-1.52561	0.991717	-0.544219	1.55866	0.403709	0.679897	1.41778	-0.496952	0.280245	1.09494	0.853916	0.818404	0.634344	0.787754	-0.466273	1.4965	-0.793155	0.0343784	-2.08666	0.2745	-1.85744	0.180783	-1.69601	-0.203969	1.02524	-0.895744	0.124817	-0.156014	-1.61758	-0.320995	-0.621172	-0.9199
chr14_75083117_75086731	0.27792	1.23961	0.409746	-0.714572	0.652475	2.10824	0.591045	0.768012	1.21408	1.17664	0.693234	0.353396	1.26838	0.275397	1.18245	0.65255	-0.28229	0.278028	0.601619	0.633829	-0.882254	0.079241	-2.0903	0.110542	-1.37647	-0.957866	-1.40247	-0.936174	0.15084	-1.91621	-0.400558	-0.281702	-1.32131	-1.14546	0.0787061	-1.08835
chr8_42999553_43002360	0.428854	0.854918	-0.182147	0.94139	0.708945	1.0626	-0.00314017	1.25664	0.934734	0.178332	0.0624276	1.14187	0.851985	-0.363511	1.32107	0.00743782	0.0859894	1.55873	0.811739	0.0897701	-0.885487	0.633957	-0.95896	-0.220382	0.253052	-0.904927	-1.00917	-1.52492	0.144877	-3.07166	0.628288	-1.01529	-1.66178	-1.07677	-0.905948	-0.173515
chr19_14771165_14773665	0.193692	0.331649	0.564811	0.918784	0.32205	1.04752	0.543677	-0.395193	-0.187701	2.09973	0.62317	0.192411	0.586777	1.53533	0.727755	0.448464	-0.587354	1.93567	-0.581143	1.19492	-0.863235	0.121629	-1.06094	-1.02268	0.158058	-0.520771	-0.302931	-0.767729	-0.565054	-3.25906	0.144833	-0.912879	-0.511614	-0.22885	-1.02877	-0.895031
chr8_144216760_144218603	1.28034	1.26734	-0.15877	0.713781	0.926887	0.456648	0.711619	0.142598	-0.144439	0.214527	1.14873	0.656288	1.28409	-0.921233	1.38858	-0.670578	0.878588	-2.87507	0.68122	-0.306455	-0.321349	1.08063	-0.340382	-0.259433	-0.124022	0.514328	-2.08436	-0.936581	0.399934	-0.0455065	0.655642	-1.11372	-1.45798	-0.877825	-0.662159	-1.10191
chr6_44300378_44302778	-0.337553	1.11821	0.263985	0.788513	0.0270739	1.01974	0.142443	0.744055	0.0478749	1.03545	-0.270281	-0.402668	1.62396	0.987836	1.17375	0.608517	1.34425	1.54271	0.162372	0.310434	-0.768741	0.562176	-2.43627	0.113027	-1.45483	-1.14145	-0.769579	-0.365282	-0.168721	-1.64996	0.634147	-1.19648	-1.36708	-1.15413	0.4128	-1.18029
chr10_80842971_80845481	1.20257	0.269032	0.92207	0.11298	-1.48559	0.143504	0.414382	0.735745	-0.951814	1.63815	1.45539	1.00048	0.545749	1.14692	0.522556	0.675042	0.718774	1.43769	-1.31029	1.35944	-0.144485	-0.778839	-0.95769	-2.12594	-0.644077	-1.12627	0.634817	-0.136817	0.158847	-1.09702	-1.09862	-0.519074	0.246035	-0.437549	-1.54746	-0.978634
chr22_47168907_47171507	-0.335736	1.00567	0.221919	1.31098	0.241077	0.152337	-0.0251553	-0.230888	-0.373739	0.764901	-0.556411	1.05307	0.336952	0.948884	0.6269	0.881785	0.0173793	1.43397	0.940526	0.267551	-1.83409	0.0586828	0.47797	-1.09944	2.46809	-1.12023	-1.14385	-0.955686	0.589159	-2.64028	-0.250959	-0.413961	-1.07069	-0.471608	-1.15005	-0.125033
chr5_137000983_137003895	1.84983	0.784885	0.34171	-0.193824	1.3945	0.218215	1.3908	-0.106684	0.251213	-0.16939	0.751006	1.40365	0.966994	-3.24894	0.232799	0.0814336	-0.101911	-2.53937	1.08459	0.113029	-0.871573	0.00930246	0.499809	-0.3746	-0.0962138	0.30236	-0.928254	-0.0158437	-0.32239	0.36389	-1.055	-0.730533	-0.0771722	0.152496	-0.896895	-0.463919
chr6_89837364_89839178	-0.317072	0.868805	0.540369	-0.34192	0.992822	0.656306	1.77079	1.19976	1.90816	0.749176	1.46148	1.8278	0.50346	-0.478916	-0.90872	-0.55306	0.0250065	-0.0453499	0.350316	0.616257	-0.362214	-0.507749	-0.632555	-1.09295	-0.376301	-0.725554	-0.973544	-0.254925	1.04712	-1.87291	-2.18743	0.223387	-0.706123	-0.362296	-0.767392	-1.27404
chr15_102061119_102063843	1.56048	1.63244	0.734459	-0.649767	1.68315	0.638618	0.74732	-0.180339	0.227765	-0.657228	1.24732	1.26231	1.22621	-1.34295	0.346748	-0.786666	0.211514	-1.89862	1.46395	0.480241	-1.79477	-0.0872421	0.055681	-0.230956	-0.34316	0.112059	-1.79612	-0.0920443	-0.274012	-0.377672	-1.56887	-0.364509	-0.865893	-0.339497	0.743781	-0.723735
chr16_21766835_21769067	-0.530482	1.19689	1.15615	0.844269	-0.665506	2.25918	-0.501197	1.08358	0.575272	1.25084	0.853903	0.416963	0.297988	0.62599	1.26743	0.509616	-0.966402	0.913956	-0.0656372	0.501333	-1.09976	0.300111	-0.660979	-0.0442298	0.24069	-0.376932	-0.571561	-1.96137	1.15626	-1.07448	-1.07582	-0.697133	-1.32665	-0.919747	-1.44995	-1.46257
chr14_90238717_90241352	0.213513	1.44981	0.142417	0.259395	0.356624	1.27539	0.920277	1.08042	0.454648	-0.171642	1.27519	0.816522	1.11569	-1.37638	0.708121	0.594108	0.30733	-0.152672	1.52608	1.32985	-0.979783	0.987973	-1.46589	-0.336987	-0.83617	0.041392	-1.17492	-0.350048	-1.73052	-2.14669	-0.0199748	-0.439726	-1.53912	-0.672085	-0.439073	-1.02307
chr7_30386594_30389102	2.17497	1.54071	1.10362	-0.412391	2.07483	0.724132	1.02032	0.150196	0.743424	-0.152057	0.253062	1.38573	0.814627	-1.62248	0.777943	-0.389259	-0.498555	-0.635137	1.49393	0.052972	-0.759377	-0.532137	-0.135115	-0.214968	-0.957948	-1.15096	-1.39009	0.00721168	-0.873651	-0.625784	-0.674019	-0.382831	-0.0491029	0.0291531	-1.24735	-1.6436
chr5_40627583_40629683	2.77879	1.22127	0.806218	0.109624	0.965286	-0.978987	1.74147	0.00610939	0.550431	-0.0764606	0.112773	1.52095	0.500338	-0.65927	1.74476	-0.251924	-0.0400428	-0.29852	1.15515	0.465488	-1.23044	-0.455432	-0.128873	-0.773701	-0.48227	-0.752348	-1.68044	0.340984	-0.846653	-1.3852	-0.820824	-0.297796	-1.02999	-0.0495495	-0.819627	-0.961295
chr4_38610699_38612799	0.993472	0.555501	0.683438	-0.41867	0.661408	1.20327	0.715922	0.369366	0.934204	1.35457	0.770683	0.343967	0.468609	0.55586	1.89173	0.157568	-0.104294	1.1191	-0.102939	0.190428	-0.357632	-1.99307	-1.63351	0.371805	-1.17664	-2.27268	-1.24192	-0.920577	-0.498236	-1.86848	-1.07201	0.426224	-0.0544562	0.0756779	0.541275	-0.66895
chr3_105104026_105106026	-0.150713	1.06346	0.228449	-0.701262	-1.64645	1.71443	0.186033	0.759088	1.39118	0.663184	0.750549	0.417492	0.6775	-0.551967	1.17066	1.50449	0.0278734	1.00409	0.923833	0.989061	0.190748	-1.82696	-1.22076	-1.21818	-0.833658	-1.90075	-1.21849	-0.733813	-0.311084	-1.6703	0.474908	0.1711	-0.187327	0.685034	-0.293023	-0.528434
chr11_9293615_9296678	-0.505712	0.597605	0.953394	1.22931	1.1706	0.347809	0.674838	-0.593673	-0.111399	0.860401	-0.396239	1.03188	0.626883	0.65771	-0.566856	0.521623	0.929838	1.29987	1.58214	0.515665	-2.12092	0.191708	0.314615	-1.01618	1.84656	-0.959643	-0.889529	-0.487231	-0.921124	-0.2078	-0.264107	-1.45947	-1.41972	-0.825779	-1.91085	-0.696224
chr13_114821953_114824563	-0.306361	1.28111	0.611012	0.722299	0.386182	2.51341	-0.488917	1.34316	-0.015077	0.556651	1.0497	0.163347	0.134742	0.513501	1.53906	-0.00198931	0.37392	0.839537	0.18084	0.739696	-1.43053	-0.524026	-1.78624	0.347787	-0.267642	0.0902617	-1.23587	-1.07022	0.428149	-1.75473	0.262154	-0.423451	-1.62968	-1.5667	-0.563687	-1.0114
chr10_20904871_20907371	0.286402	0.601561	0.549197	0.445116	2.03322	1.69223	1.38173	1.11318	0.0125143	-0.684515	1.47036	0.84822	0.251009	-0.973675	0.518039	-0.247671	0.690978	-0.13168	0.983762	0.0108835	-1.66846	0.472014	-1.07153	-1.19001	-0.375201	-0.1567	-1.49951	-0.148571	0.484964	-0.680836	-1.05709	-0.0419436	-1.01237	0.460333	-2.40077	-0.965184
chr2_65092090_65092919	0.182763	0.275886	0.583035	0.34663	0.626477	1.68409	0.525352	-0.377709	-1.17256	-1.21581	-0.244309	1.18649	1.83431	0.797335	0.993364	0.0193029	0.43654	0.0346644	-0.233205	0.797568	-0.712203	-0.683587	0.970925	0.381301	2.09426	-2.53663	0.408125	-1.40303	-1.4317	-0.758901	0.0450159	-1.22071	-0.615722	-0.294145	-0.42109	-0.902126
chr7_76958899_76961003	-0.773649	0.649645	0.465097	0.51427	1.03201	0.419093	-0.10299	-1.00912	0.606286	0.131569	0.689487	0.667446	-0.833964	1.13108	-1.50095	1.6575	0.791385	0.891763	0.490201	0.34937	0.0712764	0.671135	1.56623	-0.580684	0.239137	-1.04614	0.28567	-1.70235	-1.09979	1.0094	-0.690086	0.482127	-2.51331	-0.476357	-2.02417	-0.457635
chr11_77211757_77213835	0.129487	1.32269	0.682494	0.914969	0.932139	0.437411	0.240306	-0.121794	-0.260303	0.69779	0.569035	1.01056	0.356618	0.906138	0.462703	-0.391018	0.880474	1.9534	0.467397	0.119719	-1.44186	0.192343	-1.5767	-0.0570142	0.164808	0.185719	-1.92051	-1.31584	0.471883	-0.76382	0.415982	-1.34089	-3.02977	-0.626772	-0.110117	-0.55766
chr3_177075370_177079679	0.504949	0.815451	0.955907	0.192003	1.6297	1.77464	0.192609	-0.0257035	0.951985	0.545457	1.44044	0.835666	0.983524	-0.507026	1.40082	-0.168466	-0.13091	0.26204	0.192729	0.705661	-1.10925	0.488767	-0.962506	0.638354	-0.760541	-2.08853	-1.71297	-0.983247	-0.850259	-1.50778	-1.14572	0.489185	-1.27653	-0.15733	-0.403363	-1.20974
chr2_208363020_208366059	-0.520964	-0.0739145	0.0540959	1.82779	-0.496468	0.76705	0.377453	0.811705	-0.277507	0.430238	1.77822	0.409597	2.0529	0.678607	2.2114	-0.0660276	0.728254	0.771716	-1.01264	0.514571	-0.702327	0.218366	-1.44481	-1.03557	-0.772412	-1.37171	-0.90143	-0.983089	0.788636	-1.59305	0.272188	-0.706085	-1.30562	-0.28001	-0.448532	-0.700616
chr6_123032864_123035264	2.15773	2.1084	1.15527	0.389621	1.46516	-0.892353	-0.257139	0.50711	0.641208	-1.20992	0.430505	0.746787	0.993781	-0.783552	-0.161064	-0.50187	0.680603	0.395848	1.61674	0.934502	-0.612339	-0.365531	0.0478991	-1.37796	-0.722598	-0.789147	-1.00911	-1.49959	0.492502	-0.620305	-0.652774	-0.209332	-0.907317	-1.91977	0.0602155	-0.332207
chr14_64213239_64216217	2.3293	1.122	1.20049	-0.444397	0.664486	-0.467483	1.49025	0.0953919	0.464668	-0.0144994	1.42049	1.25911	0.193437	-1.71828	0.391987	-0.0293181	-0.0635065	-1.23545	1.02298	0.674372	-2.05526	-0.00873146	-1.28681	-0.187106	-0.103255	0.653267	-1.25118	-0.754218	-0.770559	-1.19419	0.955904	-1.16662	-0.794407	0.297025	-0.507437	-0.182451
chr17_43383406_43386502	0.72743	1.08871	0.625968	0.184175	0.856715	2.27171	0.133001	1.7587	0.144528	0.893162	-0.414085	0.233529	0.284491	0.42163	1.95501	0.208673	0.624343	0.525736	-0.419866	-0.347568	-1.1527	0.588261	-1.00579	0.757907	-0.841089	-0.642211	-1.48644	-0.712549	-0.876664	-1.34762	0.305493	-0.920545	-1.25809	0.108864	-1.90907	-1.36374
chr19_4632765_4634465	1.45111	1.49505	1.05619	0.40789	0.0179181	1.2164	0.0046118	-0.202734	-0.483121	0.677294	1.06607	1.33398	0.532247	0.608566	1.69356	0.383356	-1.07307	0.728173	1.84371	0.160148	-1.56425	-0.343704	-0.0741491	-1.74363	-0.176811	-0.43688	-0.810865	-0.585608	0.424301	-1.06214	-0.851455	-1.17963	-1.31895	-1.05857	-0.873485	-1.26151
chr7_5731894_5735999	-0.602191	1.51423	0.0816499	0.405834	0.629848	1.7343	0.315408	-0.531502	-1.1088	-0.253696	-0.863462	1.22862	1.61426	0.401818	1.06508	-0.00367993	0.445269	1.00797	1.19285	0.488699	-0.785396	0.0807282	0.625604	-0.357907	1.68743	-1.66477	-0.771276	-1.39093	-0.322259	-1.97258	0.401952	-1.14513	-1.11717	-0.00921637	-0.942315	-1.07927
chr8_38793556_38797303	1.94871	1.18895	-0.0275414	-0.358214	2.0067	-0.318439	1.82904	0.321278	0.160792	0.350127	1.1213	0.868429	0.876687	-2.88208	-0.126226	-0.367529	0.288707	-1.05834	1.03329	0.390097	-0.913031	-0.574305	0.230886	-0.327479	-0.543527	0.460362	-0.880209	0.592638	0.160582	-0.709997	-1.34698	-1.12351	-0.845314	-0.0155146	-0.687422	-0.722929
chr11_75076057_75077857	0.907828	1.76352	0.972343	-0.166684	0.223903	2.07238	-0.119891	0.981147	1.2324	0.904454	0.750855	0.550281	0.329733	0.268077	1.27368	0.348411	-0.816274	1.16535	0.450068	0.536737	-0.145056	-0.82007	-1.66966	-1.00046	-1.74896	-1.12299	-0.768013	-1.56968	-0.269913	-0.350895	0.313636	-0.294776	-1.62707	-0.63865	-0.941968	-0.973801
chr3_9403433_9406159	1.11309	0.0971738	1.21176	0.73266	0.843092	0.342326	0.572787	0.969707	0.92842	1.88737	1.17537	0.677667	0.7424	-0.707427	0.288322	0.254905	0.329638	0.742083	-0.0156063	0.88714	-1.76388	0.551224	-0.0634269	-0.583287	0.491278	-0.884931	-0.924948	-0.0989535	-1.60208	-0.499176	-0.99443	-0.395279	-1.28069	-0.985933	-2.44477	-1.59362
chr6_89754178_89755864	0.145995	0.37269	-0.11507	-2.23874	1.43918	-0.318991	1.20151	0.441386	0.332511	-0.181574	0.116702	1.56954	-0.238945	0.73679	0.163849	-0.787888	0.374225	0.801688	1.79299	0.0966475	-0.498949	1.62087	-0.56931	0.353302	1.05973	-0.881696	-1.52222	0.598588	-0.489259	-0.748143	1.19432	-1.65689	-1.64758	-1.13018	-1.08243	-0.304662
chr19_37063341_37065258	2.68403	1.43729	0.458377	-0.266751	1.12597	0.307064	0.980593	0.527025	0.923325	0.0541417	0.340304	1.16684	1.29883	-1.16515	1.3058	-0.0520739	-0.774484	-0.166633	0.761123	-0.255415	-1.2696	-0.342661	0.385666	-1.62969	-0.86103	-0.102441	-1.08816	-1.03911	-1.06129	-1.39604	0.797398	-1.00574	-1.34924	-0.00249281	-0.621886	-0.103876
chr19_20958737_20960065	2.0967	0.654614	0.107831	0.792703	1.3548	1.02203	0.91354	-0.226312	0.474667	0.412262	0.875883	0.258999	0.731607	0.215122	0.244715	0.999948	-0.70288	-0.865336	0.188927	0.100347	0.216463	-0.296793	0.438414	-3.58317	0.175253	-0.0551631	-0.536671	-0.787372	-1.45702	-0.217195	-1.03992	-1.80722	-0.00763485	0.508973	-0.555212	-0.645899
chr6_11388121_11389402	0.347867	0.903697	0.638967	-1.07793	0.935041	-0.009426	0.917762	0.483939	1.172	1.81615	1.92191	0.678994	-0.205454	0.514655	-1.18787	-0.690468	0.0371704	0.925376	0.311786	1.07349	1.34813	-1.63493	-0.985264	-0.695299	-0.172889	-1.22837	1.08845	-1.23521	-1.2171	-1.21409	-0.163097	0.0216052	-0.709384	-1.74205	-0.145404	-0.822759
chr17_18379004_18381504	-0.569219	0.584366	0.105382	0.75885	0.200638	1.57618	1.22072	1.98567	0.244121	0.559724	0.954421	0.50671	1.53265	-0.223585	-0.832971	0.111499	0.550614	-0.497643	-0.144299	0.577325	0.0859839	0.0252386	-1.8325	0.79942	-1.26825	0.138631	-0.810321	-0.655198	0.884044	-0.575482	-0.129022	-0.195915	-0.925256	-0.908333	-3.20569	-0.628503
chr3_39424033_39426333	1.89929	1.1235	0.509215	-0.00558058	1.93784	-0.419211	1.00007	0.790472	0.313989	0.214392	1.50891	1.34452	0.773875	-2.32808	0.0187424	-0.994244	0.149338	-0.613086	1.24224	0.190789	-0.721497	0.0410453	0.244758	-0.934294	-0.204946	0.0671197	-1.34843	0.459819	-0.742659	0.439834	-1.33956	-1.19286	-0.414595	-0.499193	-1.12918	-1.38234
chr18_60902876_60905276	0.45011	0.29568	0.955349	0.754921	1.50225	0.422553	0.783844	1.19906	-0.205865	1.6204	-0.701085	-0.396687	-0.565381	0.387513	0.386484	0.695324	1.13425	0.0753241	0.224083	1.68178	0.230683	1.40002	-1.75072	-0.124707	-0.935697	0.321458	-1.66062	-2.13888	0.0786142	-1.02828	-1.12255	-0.236319	-0.127775	-1.28844	-1.20782	-1.10888
chr12_124221092_124223493	1.3398	1.20882	0.250252	-0.247789	2.07747	0.380675	1.07293	-0.328672	0.25284	-0.0900195	1.06571	1.03801	0.781859	-3.07847	-0.0609733	0.0717461	0.096601	-2.47645	1.0658	0.112027	-0.861988	-0.152935	0.846067	-0.524277	-0.233879	-0.114174	-1.07172	0.0194838	-0.16884	0.441175	-1.47228	-0.558593	-0.133598	0.353556	-0.482134	-0.418045
chr3_9820426_9823726	0.163842	1.47713	0.260442	-0.396242	1.49258	1.17327	1.26732	0.996306	0.687164	0.409589	1.02982	0.697095	0.887593	-0.242846	1.31219	0.131602	0.450895	0.0938179	-0.0767309	0.419055	-1.34507	-0.751522	-1.31309	0.988306	-1.38256	-0.176214	-1.95401	-1.32345	1.02242	-0.539776	-0.0728477	-1.49177	-1.74945	-1.19643	-0.249472	-0.698944
chr11_74971688_74973476	0.902793	0.986623	0.680868	0.352738	-0.140029	-0.623398	0.239512	1.73199	0.74189	0.561824	1.72817	1.05158	-0.175529	0.227524	1.24514	1.08679	-0.0773121	0.932326	0.633283	0.53007	-0.878681	-0.382488	-0.972349	-0.407227	-2.56292	-0.637139	-1.74468	-0.420269	-0.469921	-1.03097	0.645707	0.213612	-1.68727	-0.46839	-1.66392	-0.149936
chr16_88919298_88923204	-0.779902	0.992311	0.58333	0.735164	0.463152	0.846951	0.0848149	-0.698513	-0.314222	0.916352	-0.24042	1.07863	0.380921	0.723049	-0.0535101	0.511963	-0.264953	1.76193	1.62215	0.130987	-1.43032	0.282393	1.35868	-1.15412	2.37338	-1.01244	-0.465245	-1.27887	-0.929299	-0.441183	-0.191419	-1.38729	-1.31482	-0.658778	-1.7069	-0.52395
chr15_75090766_75093843	1.1492	1.01188	1.18426	0.365258	0.998524	-0.437952	0.467428	0.0258388	0.00610658	0.776523	0.80753	0.991482	0.264294	0.0153203	-0.232132	0.648791	-0.543556	1.21975	1.87237	0.58688	-2.76548	-0.275444	1.17818	-1.69521	0.668723	-0.272931	-1.05251	-0.275831	-0.348787	-0.811639	-0.459756	-1.02531	-1.53085	-0.994899	-1.49228	-0.0237697
chr1_227125899_227128702	0.0799888	1.16494	-0.11384	0.915163	1.59762	1.35141	0.628481	0.142584	0.714024	-0.0168303	1.23906	0.880938	0.61667	-0.563578	1.28029	-0.372898	0.625614	-0.364084	0.532499	0.159683	-0.492957	1.07527	-2.14206	0.672172	-0.135544	-1.28596	-1.48134	-0.0981603	-0.0743521	-2.01175	-1.38198	0.483334	-0.956425	-0.616542	-0.0381214	-2.01332
chr19_4430465_4432865	0.419078	0.869163	0.888039	0.954486	1.7687	0.597265	0.225616	0.308664	1.06892	0.574575	0.0641652	1.22772	-0.706714	-0.533425	0.754415	0.184973	-0.449252	1.45003	1.57845	-0.23539	-1.86433	0.23468	0.553177	-1.21673	0.0623794	0.372273	-1.0581	-0.736229	0.209051	-0.247919	-0.493523	-0.665508	-1.8289	-0.920459	-2.59864	-0.810723
chr19_37328165_37329958	2.48727	0.799007	0.158751	-0.0377224	1.50948	1.02724	0.793096	0.365928	0.753598	-0.698253	0.730817	0.481422	0.264824	-2.24825	0.711861	1.20407	-0.68382	-0.0239288	0.119495	-0.0843405	-0.314284	0.106943	0.576443	-0.411282	-0.446915	0.590792	-1.06652	-0.592884	0.0536633	-0.534739	0.746545	-1.32108	-2.78123	-0.807348	-0.789205	-0.639446
chr19_39108665_39111065	0.49251	0.527985	0.751111	1.6735	-0.763502	-0.247034	-0.00817129	0.863849	1.53706	0.156848	1.22118	0.838117	-0.0594974	-0.518769	1.0533	0.961513	1.10732	0.747349	-0.0862778	-0.190099	-1.621	0.179513	-1.09683	-0.84126	-0.467904	0.329303	-1.80859	-0.938408	2.12464	-1.70093	-0.770005	-0.21914	-1.7908	-0.419289	-0.578009	-0.439583
chr17_32572401_32575704	0.217668	0.61955	0.207834	0.563177	0.14211	1.94856	0.799265	1.13632	-0.572096	0.77769	0.601696	0.54034	2.14497	0.539654	1.83433	-0.278671	0.190386	0.380291	-0.224413	0.258076	-0.864141	0.290548	-0.785499	0.653443	-0.973392	-0.564118	-0.286297	-1.10166	-0.13443	-2.29226	0.132567	-1.2394	-1.72086	-0.157699	-1.63656	-1.14697
chr7_66592699_66595599	0.567445	0.466103	1.42621	1.15177	0.497361	1.4007	0.43617	-1.0247	-0.115587	0.0670813	-0.89396	1.48756	-0.494669	-0.080201	0.422347	0.71618	-0.0862944	0.370401	1.54594	-0.114651	-0.896198	-1.58425	0.983609	-0.294574	2.09653	-0.950103	-1.10413	0.381645	-0.482475	-0.977583	0.0734471	-0.508591	-0.942444	0.271618	-1.44682	-2.36487
chr1_198570499_198572699	-0.6468	-0.129594	-0.664213	0.0338513	1.52318	0.106138	0.338702	-1.06704	-0.464955	1.11878	1.76077	1.69742	-0.317466	-0.379714	-1.21884	0.241275	0.377075	0.9149	0.608392	1.97837	-0.675553	-0.810945	1.36726	-0.776088	1.77124	-1.505	-0.077643	-0.353686	-0.908698	-1.27179	-1.22649	-1.15601	-0.818362	-0.527168	0.494194	0.664512
chr15_90551900_90554866	-0.491379	1.46089	0.511725	0.553929	1.05604	1.52274	-0.597377	-0.656308	0.24384	1.52366	0.687322	0.653475	0.836617	-0.0757298	0.214407	-0.207343	0.108486	1.01676	0.811561	0.619064	-0.855903	-0.706791	-0.120427	0.894796	1.59864	-1.9159	-1.31044	-0.425151	-0.804598	-2.09399	-1.07399	-0.235568	-1.48713	0.387835	0.0572986	-1.70106
chr3_53174626_53178415	-1.04472	0.547539	0.444606	0.927005	1.43156	1.31733	-0.177893	-0.667122	-1.07911	1.64587	-0.260356	0.344892	0.604942	0.0742398	-0.608511	-0.0418822	-0.412837	1.24674	1.66811	0.311973	-0.915654	0.0810695	1.46472	-0.209814	2.15535	-1.32699	0.393112	-1.40121	0.0342199	-1.73936	-0.977264	-0.951546	-0.918203	-1.08055	-0.302231	-0.578033
chr3_52303102_52306054	0.519394	0.921498	0.354449	0.950405	0.457032	1.3399	0.541076	-0.199284	-0.477011	0.114021	-0.30279	0.966462	1.59049	0.329555	2.17053	0.200764	0.12638	0.876639	0.440458	0.528888	-1.44919	0.743643	-0.856226	-0.0410228	0.0387535	-1.30718	-1.97909	-1.14825	-0.285327	-2.66735	0.418188	-0.698754	-1.08453	0.267136	-1.00103	-0.398622
chr3_10333126_10336230	0.197946	0.721202	0.0741048	1.46507	1.42327	2.00412	-0.562502	-0.241456	-0.46989	-0.88446	-0.675695	1.26065	1.74031	0.317953	-0.20196	0.118021	0.819638	1.28676	0.70678	0.905652	-1.34436	0.35255	-0.628019	-0.281948	1.5361	-1.0799	-1.36206	-0.13945	-1.42226	-0.0278261	-0.715834	-1.1999	-0.339661	-0.649753	-1.44715	-1.25605
chr6_14710197_14712802	0.976983	-0.324657	1.34568	0.0759807	0.801303	-0.307656	2.14568	-0.312477	-0.953866	1.74408	-0.328249	1.41062	0.992436	0.759088	-0.586478	-0.719575	-0.287433	0.871819	0.741706	0.929889	-0.864404	-0.122271	-0.243418	-1.27361	0.570573	-0.731132	1.08868	-0.778247	-1.27332	-2.26447	0.527168	-0.606696	0.118015	-1.40523	-0.903592	-0.812895
chr1_110363498_110366597	0.45921	0.0243391	0.394321	-1.2931	0.240342	0.548047	0.824845	0.476207	0.294094	1.62597	0.104057	0.320793	1.48172	2.2967	0.110482	-0.75	0.296333	0.383087	-0.606687	0.942755	0.907558	-0.303615	-1.07899	-0.955733	-1.01525	-0.955153	1.66337	-1.37328	-1.2998	-1.31635	0.122004	-0.206049	0.320827	-2.06981	0.607507	-1.22077
chr4_78057710_78059735	1.77466	1.19303	0.888359	0.347975	0.797888	0.512669	0.39631	0.024799	1.12154	0.393458	1.07778	-0.555118	0.530924	0.498998	0.569704	0.47378	0.956145	0.253233	-0.063499	0.383709	0.402823	-4.01765	-0.695565	-0.11817	-0.447924	-0.65547	-0.971245	-0.477528	-0.524308	-0.671939	-0.677416	0.0558848	0.0798701	-0.338199	-0.884508	-1.63501
chr12_50092006_50093806	-1.73081	0.907381	0.0626918	1.16345	0.748769	1.8338	-0.540563	0.16459	0.733372	0.892351	1.439	1.02722	0.260211	1.28682	-0.187132	1.02528	0.28913	1.70229	-0.16722	0.365148	-1.50354	-0.140673	0.327555	-0.918796	-0.742418	-1.04211	-1.30401	0.31968	0.0214243	-1.58857	-1.10744	-0.344275	-1.94167	-0.0609241	-0.434827	-0.815192
chr3_177051002_177052330	1.17934	0.884242	0.414052	0.175753	0.367797	0.866671	0.281537	-0.681378	0.504886	1.3649	1.7958	1.06619	0.544856	0.752084	0.552382	-1.28572	-0.28709	0.91198	-0.0242928	1.4865	0.307102	-1.35851	-1.46363	0.0943951	-0.522613	-1.31428	1.0829	-1.79125	-1.41143	-1.58024	0.391129	0.129228	-0.835509	-1.13787	-1.26858	-0.191354
chr8_95940060_95942360	0.642276	-0.232061	0.712289	0.391224	0.715731	1.65138	0.786604	0.480541	0.0817213	0.441081	-1.83658	-0.00545388	1.27446	0.453147	2.41397	0.905637	0.937525	0.0508348	0.349765	0.133149	-1.52051	0.50778	-1.07609	-0.225426	-1.1994	-0.42278	-1.29565	-0.771389	-0.8376	-1.36407	0.274814	-1.04438	1.11737	0.294503	-1.61746	-1.16696
chr20_43807123_43810599	-0.0348571	0.312414	0.222439	0.297112	0.934816	1.72588	0.21594	-0.613304	0.0949351	2.18109	0.562345	0.147211	0.361532	0.190881	-0.102181	0.371704	-0.205052	1.69809	0.692631	0.70555	-0.831725	-1.64958	-1.41946	0.408028	0.667746	-1.0893	1.01898	-1.40981	-0.368783	-2.16718	-0.738562	-0.857371	-2.07889	-0.0422709	0.679363	0.119626
chr1_38464400_38467201	1.25185	0.323401	-0.0718362	1.12611	-0.866348	0.869849	-0.374174	-0.632353	-0.553631	1.25881	1.30179	0.0607775	0.708011	0.378347	2.31	-0.141657	-1.02681	1.04203	2.45284	-0.279655	-1.01065	-0.451124	1.23174	-0.645315	-0.406362	-0.453331	-0.857474	0.0326743	-0.0914104	-1.82035	-0.242217	-1.14149	-1.1994	-0.877058	-0.215929	-0.989669
chr19_34759865_34762465	-0.253749	-0.508634	0.225315	0.832463	-0.498857	1.03523	0.107824	1.87257	0.472699	-1.46799	0.41397	-0.817188	0.880737	1.22013	2.46045	0.593078	0.763659	0.0480571	-0.52871	0.51852	-0.591356	0.970367	-1.19297	0.377519	-1.55696	0.133478	-1.11962	-0.789904	0.87436	-1.95471	0.738695	0.342818	-0.863606	-0.482314	-1.37883	-0.876548
chr4_10181499_10184935	0.517275	1.40203	1.12765	-0.145028	1.16317	0.0214591	1.02537	1.51629	0.373347	-0.245527	0.443101	1.07266	1.86795	0.741775	0.878679	0.324192	0.651823	-0.260049	0.38031	0.678537	-1.47443	-0.533483	-0.290639	-0.875587	-2.14952	-0.199336	-1.35272	-0.440461	0.279633	-2.07809	-0.521783	-0.244024	-0.583064	-0.29701	-1.06321	-1.7113
chr10_73647653_73650663	-0.74507	1.74025	0.556127	0.955367	1.12554	1.65059	-0.0220968	-0.788356	-0.848447	0.0966949	0.37556	0.403448	0.878382	0.139261	-0.563817	-0.324335	-0.37389	1.81088	0.721323	0.03368	-1.83905	1.53901	0.519062	-1.041	1.32645	-0.924016	-0.907633	0.143573	-0.81528	1.01539	-0.578967	-0.319485	-1.82021	-0.856245	-1.34687	-0.915825
chr17_34408508_34411904	1.45289	1.31422	0.849342	0.124311	-0.0120747	-0.901672	0.408258	-0.449091	-0.174987	1.42925	0.871752	1.37111	1.387	-0.768598	0.566951	-0.348164	-0.956412	1.04019	-1.47865	0.8818	-2.50951	0.753008	-0.0435231	-1.33953	0.909869	-0.463877	0.140766	0.874506	-0.600545	-1.49682	0.162446	-1.06519	0.35461	-0.220645	-1.20391	-0.859085
chr19_21323958_21326158	2.33436	-0.533468	0.580102	0.303516	0.375977	0.199265	-0.205747	1.10167	0.460468	1.43933	-0.315786	0.73963	0.271781	0.201363	0.527407	0.724163	0.633054	-1.87411	1.18039	0.58636	-0.197094	-0.573519	-0.731474	-0.782117	0.135733	1.50228	-0.848042	-1.35164	-1.66481	-0.282882	-1.80471	-1.82067	0.562518	0.666015	-0.454414	-1.0849
chr18_77164825_77167293	1.30331	1.50188	0.486579	0.363531	1.3604	-1.46744	0.512261	0.439181	1.15315	-1.13842	0.0683071	0.579771	0.49674	-0.313944	1.83102	-0.903121	0.216123	-0.449923	1.28533	0.527243	-0.900397	1.39039	0.284251	-0.668892	-0.821333	0.503057	-1.89756	-0.521265	-0.236026	-0.334506	-1.22032	-0.354915	-1.27062	0.543133	-2.18332	-0.163663
chr17_2413904_2416008	2.14685	1.56768	0.0896586	0.750451	1.27497	0.715726	0.36791	-0.0570404	1.18761	0.356048	0.458048	1.4037	1.13231	-1.31633	1.74935	-0.978811	-0.103358	0.16987	0.976522	-0.483344	-0.808343	0.197296	-0.855049	-0.628438	-0.190009	0.47348	-1.89872	-0.941316	-0.0788818	-0.734451	-0.961607	-0.80811	-0.909042	-1.09237	-1.22089	-0.951362
chr16_31887637_31889704	0.600133	0.565664	0.502786	-0.423249	0.961827	0.932502	0.566102	-1.09748	-0.345648	1.32861	-0.886709	0.585493	1.22543	0.833522	-0.332983	0.465306	-0.41254	1.53686	0.838457	0.0363607	-1.62831	-0.35174	1.90249	-1.39928	1.6718	-1.29313	-0.0318688	-0.221452	-1.94072	-1.48219	0.259432	-1.28252	-0.54227	-0.116454	-0.96874	-0.0554862
chr12_120728404_120731431	1.55227	0.837452	0.995779	0.794045	1.0847	-0.604307	0.959025	1.62499	0.731444	-0.500126	0.448215	0.245151	0.30427	-1.06768	-0.227182	0.922321	0.630704	0.767846	-0.0356723	-0.723007	-2.15554	1.01926	-0.546588	-1.95415	-0.967544	0.4864	-1.67542	0.280445	0.206049	0.135954	0.276402	-0.353299	-1.88155	0.278228	-1.63284	-0.25605
chr12_125352804_125354917	-0.179316	1.68664	-0.10651	0.476889	-0.00960124	0.991986	-1.04781	2.19172	0.442031	1.79192	0.510619	0.0505324	-0.0498742	0.893547	0.875371	1.14715	-0.440988	0.856819	0.505114	-0.404148	0.0906546	-0.194853	-0.59366	-0.475591	-0.990539	-0.616161	-1.66701	-0.650333	-0.14815	-1.93002	0.478269	1.00873	-1.57322	-1.92291	-0.8509	-0.146402
chr2_46774166_46776259	-0.506182	0.12224	0.769392	1.04765	1.07328	0.499674	0.540252	-0.919542	0.00682778	1.02586	0.724934	1.22169	0.299422	-0.506616	-0.193678	0.834777	0.149521	1.23054	1.34925	0.433514	-1.86558	0.479799	0.893729	-1.08923	1.48151	-1.99611	-1.76545	0.547243	-0.971542	-0.456522	-1.68305	-1.05668	-0.520607	0.532303	-1.28812	-0.444491
chr3_196667926_196670454	1.59147	0.551892	0.57784	0.774192	1.46564	-0.734762	0.500673	1.01721	1.62014	0.776616	1.64533	1.14569	0.195411	-1.07613	-0.154843	-0.0197771	0.465952	0.240241	0.89377	-0.187003	-1.09105	0.422454	-1.41112	-0.299089	-0.249491	-0.375407	-1.36358	-0.358012	0.790223	-1.34774	-1.38161	0.59893	-1.59286	-0.964724	-1.72532	-0.941153
chr17_13833404_13835604	-0.466221	0.878207	0.260505	1.4669	-0.200996	-0.713496	-0.594657	2.32688	0.59019	1.43688	1.87679	0.518798	0.140996	0.724458	1.39614	1.16633	-1.6187	-0.0390201	-0.384419	0.738083	-0.622355	-0.561984	-1.27238	-0.174681	0.0444377	-1.18759	-1.44804	-0.248752	0.64888	-0.633378	-1.94513	-1.07835	-0.274909	0.00357008	-0.534589	-0.218412
chr6_111301702_111304234	1.35332	0.279902	1.18837	0.793313	0.293642	-2.78369	-0.534027	0.809975	1.19878	1.24859	0.642224	0.76229	-0.0700038	0.912382	-1.62501	0.403402	0.852851	0.538102	0.400895	-0.303837	0.19913	-0.865185	0.774515	-2.07124	-1.02427	-0.229784	-0.478839	0.0742146	1.15349	-0.597821	-0.00695502	-0.920822	-0.36346	0.441902	-1.72395	-0.722395
chr5_1515483_1517983	-1.198	1.67316	0.79361	0.0290942	-0.882383	1.54927	-0.759834	0.88184	-0.870097	2.11023	0.414439	0.672773	1.32658	0.777012	1.27425	0.0494887	-0.959101	0.951252	-0.211997	0.38424	-1.42535	0.19043	-0.372501	-0.0391473	0.992647	-0.526747	-0.181871	-1.3317	-0.148792	-2.49951	0.145049	-0.825411	-0.785953	-0.646502	0.126401	-0.676871
chr19_19975937_19978480	2.27877	1.13504	0.781773	0.769117	0.685884	0.462687	0.665698	1.38569	0.655642	0.739846	0.336921	1.06089	-0.120486	-1.61655	1.40054	1.2803	-1.70393	0.0849956	0.194641	-0.77475	-0.937652	-0.168333	-0.563244	-1.12001	-1.38477	0.35504	-0.487134	-0.540145	-0.527744	-1.2538	-1.26792	0.0312182	0.272096	0.478426	-1.52918	-1.05956
chr1_40354898_40357498	-0.125291	0.65453	0.192203	1.26925	0.772175	0.852089	-0.715316	0.300377	1.10208	-0.26274	0.278577	0.902938	-0.207855	-0.102517	1.4714	0.832019	0.696083	1.39978	1.49619	0.797056	-0.8808	1.02158	-0.735508	-0.148413	-0.520693	-1.11021	-1.93847	-1.31731	0.73083	-1.98588	-0.258688	0.315724	-1.96667	-0.819073	-0.858201	-1.13124
chr2_71310159_71312270	-0.0834515	1.19296	1.01885	0.880417	1.20645	0.330242	-0.549544	-0.377491	1.51122	1.58265	-0.166704	0.369134	0.28667	-0.133413	0.241621	0.543685	0.966119	0.781719	0.717126	1.44273	-1.91244	0.157226	-0.65091	-1.08077	1.62318	-1.69775	-1.12623	-0.867488	-1.99606	-1.07114	-0.548007	0.100624	-0.420412	-0.583012	-0.89824	-0.789577
chr8_42004519_42006753	1.1521	0.84588	1.24649	0.164314	-0.314929	-1.02712	0.758599	1.67033	0.998229	0.985168	-0.902217	-0.519566	1.18424	0.755465	0.858484	0.548037	-0.0394422	-0.110859	-0.339585	-0.446731	-1.30878	0.269495	-0.141119	-1.41609	-1.67665	0.89112	-0.909808	0.319087	-0.9856	-1.4775	2.17169	-0.468328	0.560694	-1.11006	-1.31299	-0.872039
chr9_99407209_99409809	1.91882	1.1349	0.478711	-0.340809	1.1113	-0.145631	1.16623	-0.307209	0.445577	-0.38265	0.48414	1.56325	0.686735	-3.74473	0.272622	-0.147011	0.174011	-1.56858	1.23128	0.229776	-1.05582	0.184958	0.651501	-0.618364	0.307576	0.426372	-0.84153	0.143071	-0.217948	0.145817	-0.796611	-0.741973	-0.216801	-0.226811	-0.733239	-0.670926
chr7_76234694_76237194	-1.11564	0.383317	-0.14635	1.54837	1.14638	0.480544	1.06183	1.55289	0.758123	-0.207426	-0.871895	1.17499	1.35879	-1.3766	0.115381	-0.413882	1.76205	0.126643	0.0539337	0.283415	0.0855507	-0.0491579	-1.05999	1.03547	-0.63048	-0.937487	-1.39042	-0.363577	1.11677	-2.18613	-0.957911	-0.347045	0.0566628	0.504109	-1.49169	-1.05956
chr7_32701300_32704799	2.34243	0.582061	0.302199	-0.305311	1.6694	-0.763066	1.2851	0.316645	0.624405	-0.319994	0.561898	1.99518	0.809437	-1.58243	0.0456266	0.304728	-0.446515	-0.652802	1.81973	0.59169	-0.847353	-0.300192	1.06953	-1.03008	-0.274007	-0.280039	-0.537928	0.00610372	-0.570419	-0.717803	-1.32776	-1.41641	-0.386157	-0.462534	-1.72114	-0.384232
chr8_8117460_8119660	-1.1254	0.904042	0.810972	-0.0237432	0.205814	-0.79764	1.0132	1.57251	1.12261	1.71211	-0.0928584	0.17613	1.00828	1.97377	0.522893	0.168556	0.0120362	0.13855	-0.088595	1.003	-0.130981	0.452662	-0.37646	-1.57051	-0.615921	-1.18268	-0.727373	0.29635	-1.34826	-2.63662	0.379429	-0.585907	-0.629106	0.616021	-0.983928	-1.17298
chr10_45870194_45877146	0.0568339	0.667255	0.0432633	1.2004	1.00064	1.74846	-0.585066	0.347009	1.02495	-0.00926083	0.284287	0.687077	1.2299	0.321222	-0.118575	0.454303	0.416024	1.62502	1.25671	0.916494	-0.398461	0.313548	-0.821161	-0.00682165	-0.203013	-0.95957	-1.69099	-0.91863	0.739913	-2.47342	-1.35618	-0.483585	-1.35262	-1.39238	-0.239131	-1.32444
chr6_134615512_134618478	0.98213	0.28059	1.54102	0.227083	1.39371	-0.702564	1.07557	1.53586	0.994625	1.60201	1.11391	0.373845	0.032199	0.458748	-0.224229	0.663783	-0.0512118	0.646466	0.483855	0.630648	-1.69291	-0.777787	-0.705553	-0.885606	-0.699142	-0.768308	-0.868059	-0.834044	0.546036	-2.11671	-0.426893	0.155713	-1.66917	-0.205875	-1.94011	-0.169624
chr9_132534797_132537097	-0.56498	-0.0590366	-0.290467	1.43855	0.0253058	0.860171	-1.44247	-1.2891	-0.77345	2.29888	-0.0533022	0.689742	-0.480155	0.865511	1.22087	0.531141	1.43629	1.7972	-0.21413	0.702211	-0.570222	-0.335751	-0.147652	-0.332787	1.96102	-1.62473	-0.0224197	-0.499843	-0.896841	-0.252555	-0.192098	-0.703015	0.196154	-0.82002	-1.80241	-0.655599
chr6_36659012_36661497	1.44365	0.982012	0.746446	0.0739762	2.65067	1.01935	0.648067	-0.172134	-0.500031	0.275224	1.06808	1.48289	0.539106	-1.20614	-0.462583	-0.766241	0.772636	-1.48167	1.49215	0.447979	-1.05793	0.00972973	0.356173	-0.51584	0.0734003	0.365296	-1.34192	0.015956	-0.826459	0.106432	-1.12054	-1.07721	-0.849807	-0.356017	-1.49932	-1.33538
chr3_19971895_19974395	-0.0488978	-0.0892583	0.283495	1.07856	0.664562	0.883037	0.0313598	-1.43543	-0.045957	-0.0634604	0.363875	0.861853	0.363159	0.360637	-1.87656	0.550626	0.468115	1.27625	1.77231	0.718226	-1.69536	-0.202796	0.809912	-0.914773	2.97466	-0.780663	-0.823628	-0.140194	-0.919405	-0.325419	-0.677853	-1.28837	-0.637669	0.236509	-1.30955	-0.421901
chr1_25347697_25350602	0.871015	0.564722	0.452738	0.247399	1.20302	-0.121551	0.858076	-0.872015	0.436754	1.17139	1.65907	0.182121	0.220566	-0.381056	1.9383	-0.499903	-0.674974	-0.144795	0.520505	1.25403	-0.449279	0.422204	0.0428977	-1.01718	-1.38166	-0.491613	-1.90907	-0.172761	-1.57642	0.0281456	-1.84829	0.111072	-1.68376	1.40267	0.768503	-1.13088
chr8_27246223_27248860	-1.06754	1.28982	-0.000533452	0.70398	0.239014	2.23114	-0.711651	0.243526	0.00772763	1.10464	0.971781	0.743536	2.18912	-0.496358	1.12252	-0.285866	0.846788	0.146023	0.165802	0.601512	-1.47818	0.890044	-2.08623	0.830406	-0.368245	-0.580282	-1.59603	-0.415481	-0.629933	-0.720368	-0.773306	-0.339773	-1.23043	-0.858043	0.178167	-0.867288
chr7_76073694_76076094	0.724975	0.40274	0.479001	-0.60907	0.243126	2.64417	-0.90341	-0.345117	0.279191	0.68794	1.31108	-0.0557309	0.0850943	0.838054	2.02185	-0.471672	-0.335358	0.116543	0.681975	0.691476	-0.722768	1.86173	-1.84074	0.633393	-0.581737	-0.909309	-1.12361	-0.575725	-1.33103	0.0503593	-0.086395	0.18067	-1.18815	-1.26462	-0.186718	-1.40219
chr4_70696299_70699135	-1.97259	0.876325	-0.0981425	-0.354952	1.49828	1.22094	1.41682	1.19487	0.565031	-0.722429	0.882343	1.09416	0.875864	-0.775647	1.31432	0.482747	0.224395	0.461174	1.40611	-2.01117	-0.859641	1.11294	-0.790367	-0.150243	-1.28662	-1.36986	-0.919194	-0.0887692	-0.694824	-1.04738	-1.31004	-0.0364225	0.0120462	0.380152	-0.189537	-0.340702
chr15_45339520_45342628	0.954505	0.602247	0.363201	0.878728	1.28078	0.0785235	0.845691	0.939741	0.349443	-0.375417	0.473065	1.05502	1.11004	-1.23957	1.4479	-0.19092	0.860466	-0.614999	1.18227	0.39658	-1.49851	0.55805	0.158072	0.255061	-0.234768	-0.509169	-1.83546	-0.146009	0.0554919	-3.05295	-0.614606	-0.529905	-1.43273	0.368557	-0.945557	-0.992856
chr2_16812059_16813159	0.147424	1.12034	1.11465	0.0613855	0.533391	0.92167	0.833476	-0.0358178	0.455063	-0.401242	0.400764	1.58969	0.479562	0.822835	0.628547	-0.185005	-0.407274	1.25551	1.60484	1.01305	0.603078	0.448578	-0.939587	-0.333852	-0.532627	-2.07499	-1.10381	-1.96262	-0.173785	-1.8288	-0.495651	0.321441	-1.56853	-0.962437	0.239576	-1.58885
chr2_51239659_51241559	0.0522982	0.393983	0.183988	0.65521	0.352873	1.17374	0.583752	1.15967	0.887502	0.235652	0.733285	-0.0185924	0.362194	0.771215	0.62685	0.393765	1.08029	0.333038	0.237794	0.222124	-0.18478	0.796589	-4.34295	-0.0234967	0.0743349	-1.20306	-0.884795	-0.998971	-0.0060222	-1.3026	-0.373162	0.73207	-0.825204	-0.350832	-0.913759	-0.613998
chr13_80849563_80851763	0.568564	0.785626	0.919524	0.0405053	0.347904	0.86717	0.707848	0.849013	1.30378	0.745387	0.321464	0.0739459	-0.197731	1.68014	0.112351	0.677211	0.184489	1.13368	0.222856	0.988608	-0.241667	-1.60702	-1.61953	-0.478058	-0.442402	-0.877622	-1.73681	-1.96257	-1.91358	-1.47617	1.36649	0.795438	-0.19104	-0.884971	-0.636193	-0.426628
chr8_33353360_33355223	0.426475	0.766096	0.921583	0.89282	-0.526398	0.251377	0.302162	0.851101	0.541911	0.444002	-0.446992	-0.162187	0.424047	0.198958	1.50279	0.72315	0.094725	1.14062	0.239863	1.15031	0.331718	0.0498687	-3.27727	-0.924285	-1.29101	-1.33856	-0.84132	-0.602186	0.442394	-1.55385	1.48578	0.205493	0.320558	-0.0278538	-1.10035	-1.61554
chr9_124247072_124249472	0.38394	0.890149	0.270503	1.18537	-0.149365	0.326984	-0.236919	1.5085	0.207298	0.936594	0.255929	0.518799	0.145053	-0.357833	1.26052	0.816867	0.291236	1.20163	0.236866	1.19746	-1.90523	0.945033	-1.72353	0.137717	-0.268461	0.109503	-1.4081	1.25844	0.444226	-1.80646	-0.539434	-1.36259	-1.29946	-0.45252	-1.84196	-1.17675
chr2_234239059_234242370	0.597901	1.39753	0.741533	0.0171015	0.811246	0.897176	0.790173	1.87952	0.505073	0.473434	0.0162852	-0.553518	1.56765	-0.287993	2.48989	-0.190885	0.638826	-0.349973	-0.237588	0.296087	-0.770759	-0.834442	-0.383723	0.122862	-1.78428	-0.240222	-1.78841	-0.298043	0.202672	-0.462674	0.748936	-1.24512	-1.28712	-0.918703	-1.001	-1.55944
chr19_47234080_47238265	-0.109449	0.627739	0.406302	0.699527	-0.759747	2.66225	-0.366499	0.0249341	-0.596677	0.954466	-0.855317	0.289749	2.01792	0.354597	1.39258	0.382181	-0.314347	1.70556	1.32703	0.501857	-0.809458	0.305474	0.0119521	-0.256435	-0.0772688	-0.774602	-0.99502	-1.92866	-0.370405	-1.91917	0.0559681	-0.807598	-0.690162	-0.885679	-0.316753	-0.886849
chr1_32419797_32423602	1.04481	1.1391	0.51785	1.00429	1.07861	0.149633	0.444142	-0.442501	0.691988	0.474143	0.597995	1.36945	0.595952	0.349872	0.204638	0.813983	-0.424556	1.5764	1.91012	0.374288	-1.97518	0.263753	-0.175988	-1.26136	0.362995	-1.07079	-1.90297	-0.830862	-0.552891	-1.04319	-0.561472	-1.01554	-1.30174	-0.606037	-1.78809	-0.0108529
chr10_129957992_129960471	-0.165963	0.699017	-1.15649	0.40631	1.72784	0.0713337	0.908093	1.11421	0.803549	0.523416	-0.234711	-0.321298	1.15626	-1.47864	1.29542	1.05094	-1.04382	-1.00193	1.12967	0.572591	-0.315395	-1.08293	-0.0688277	0.704583	-1.17549	1.05558	-0.493086	-1.22809	0.0677271	-2.99829	0.667113	-0.464211	-0.671921	-0.664653	0.514811	0.097275
chr10_7198171_7200253	1.32788	1.14568	0.526669	-0.40204	1.99998	0.556471	1.71973	0.588997	-0.253081	0.899972	1.62502	0.532042	0.821438	0.319388	0.098679	-0.980942	-0.283568	-0.311275	1.14934	1.01491	-1.15209	-0.938137	-0.206876	-0.681861	-0.663562	-0.357512	-1.55554	0.17743	-0.680658	-1.93902	-0.427816	0.147632	-1.85241	-1.28539	0.0599295	-0.739401
chr15_90606490_90609338	-0.125329	0.787591	0.869733	-0.267896	1.71281	1.20854	-0.0932468	-0.396766	0.109768	1.51008	0.534267	0.720969	0.810428	0.326682	-0.211838	0.0888306	-0.665878	1.16189	1.4856	0.967098	-1.92092	-0.456336	0.591011	-0.238176	1.97338	-1.88777	-1.02294	-0.525494	-0.591416	-1.09141	-1.4101	-0.881472	-1.21584	-0.435641	-0.880802	-0.539427
chr1_17229897_17232602	0.99771	1.5444	1.24842	0.325539	0.792947	-0.133407	0.585813	1.71969	1.48122	0.59677	0.98331	0.194137	-0.166279	-2.20113	0.321612	1.07842	0.511964	0.726738	0.617042	0.0357493	-0.735295	-0.232535	0.42593	-1.7547	-1.93447	-0.243467	-0.563117	-0.453321	-1.18769	-0.32677	-0.600282	-0.0438122	-1.39714	-0.955604	0.215202	-1.47358
chr7_72624800_72630903	-0.732598	0.436523	1.33422	0.815235	0.828483	0.924879	0.311904	-0.618048	-0.689425	0.445683	0.866607	0.8593	-0.367393	-0.492141	-1.22879	0.494734	-0.291655	0.646051	1.30004	1.67158	-1.85669	0.39948	0.0219575	0.015419	2.78247	-1.99634	-0.726194	-0.222198	-0.349912	0.221306	-1.08067	-0.190406	-1.00616	-0.616186	-1.05425	-0.856809
chr17_47294704_47297434	1.25936	0.140989	1.24311	-0.0408781	0.084788	0.122484	-0.688695	-1.49235	0.683131	1.12307	1.3547	0.245595	0.398734	0.993055	-1.0648	1.20069	-0.765114	1.63436	0.297007	1.08414	-2.13751	-0.370974	0.567664	-1.78102	0.706075	-0.296533	-1.46362	-0.109018	-1.61213	1.12785	0.186503	-0.615517	-1.1574	-0.429061	-0.671365	0.242679
chr15_43621266_43623928	1.28063	0.285027	0.62058	1.58666	1.17364	-0.484988	-0.395904	0.393764	0.713141	-1.56382	-0.367032	1.63884	0.945228	-0.561648	0.683432	-0.0699215	1.04821	0.794075	1.50118	-0.205993	-1.98325	0.614393	0.144076	-0.472281	0.889066	-0.567771	-2.23776	0.149816	0.217106	-0.848731	-0.493821	-0.0597269	-1.35714	-0.667216	-1.50967	-0.832208
chr1_186480398_186482098	0.666348	0.949958	0.11239	0.365185	1.53956	1.20726	0.201296	-0.369835	0.737141	-0.0135793	0.41943	0.486489	-0.0381099	0.787953	2.00561	0.839065	1.04716	-0.182028	1.24922	0.80816	-1.12657	0.429855	-0.487424	-0.834786	-0.0038885	-1.84052	-2.17499	-0.37418	-0.666005	-2.08548	-0.613492	-0.90346	-1.28738	-0.00270914	0.352618	-1.20026
chr21_34378897_34381498	-0.654222	0.917488	1.31477	0.481998	1.06558	1.51391	-0.0600095	-0.315363	-0.318631	-0.271066	0.553782	0.618586	0.570729	0.542312	-1.2263	0.943557	0.777666	0.139091	1.02687	0.230989	-2.08231	1.19891	0.81362	-1.38099	1.25085	-0.779599	-0.517855	0.148589	-0.807136	0.302243	0.234001	-1.37023	-1.54049	0.194954	-2.28499	-1.23131
chr12_124941118_124942528	-0.202697	1.61618	0.589482	0.0726392	0.108415	1.18241	0.450565	1.4262	-0.875538	0.0549296	0.515294	0.606681	-0.228238	0.871619	1.36991	-0.0783619	-1.10001	0.407629	-0.106035	1.02744	-0.151203	-0.967427	1.91514	-1.43951	0.381101	-0.638232	0.0313223	-0.721304	-0.552252	0.504709	1.28668	-1.88584	-1.57411	-1.47099	-1.79482	-0.631758
chr6_34341012_34343378	1.51438	1.48889	0.713056	0.440807	0.0912467	1.78453	0.241285	0.898593	0.805396	-0.272411	0.289563	0.828655	0.75962	-1.26132	0.901421	0.308412	0.286286	0.173358	1.01961	0.981972	-1.34784	0.817417	-1.48185	-0.138223	-0.413005	-0.0692969	-1.9425	-1.28713	0.0221244	-1.76988	-0.697213	-0.515348	-1.11328	0.463104	-1.59459	-0.925825
chr9_101819286_101822974	-0.150166	0.458977	0.431807	0.342675	0.332917	1.71132	0.791612	1.51659	0.426106	1.35363	0.71792	0.580948	2.36044	-0.925817	0.352007	0.0765872	0.146779	-0.627525	-0.547656	0.868332	-1.26809	0.263833	-0.851539	1.16977	-1.40581	0.799214	-0.899755	-0.817288	-1.47214	-0.184461	0.297669	-1.39665	-0.729231	-1.7159	-1.0656	-0.941495
chr14_101586117_101588852	-0.342488	0.42586	0.647153	1.9146	0.469228	0.494548	-0.342573	1.19309	-0.577262	0.153024	-0.335458	-0.278257	0.835231	-0.500785	1.36488	0.603995	-0.0435232	1.13957	0.234284	1.08299	-1.09849	1.28872	-1.11767	1.1435	-1.70931	-0.391111	-1.03068	-1.89248	1.00863	-2.56426	0.114339	0.0661558	-0.736582	0.171383	-0.880931	-0.509301
chr6_166671196_166674178	1.48235	0.725261	0.41255	-1.63282	0.495132	1.98788	0.58952	0.12675	0.561956	1.36437	-0.941172	0.27915	0.319248	0.254464	1.04913	1.6446	-1.4004	0.444031	0.741203	-1.07859	-2.42054	1.11239	-0.0360972	-0.938283	0.328129	0.409629	-0.476655	0.0293358	-0.629696	-0.210311	-0.177912	-0.667937	-0.32133	-1.67906	-1.02864	-0.717646
chr19_14528665_14531465	0.936631	1.53355	0.23315	0.288617	1.34817	-0.320894	-0.594796	1.99628	1.88391	0.684276	1.75288	0.584039	0.141573	-0.638971	-0.941609	0.643568	-0.613245	0.0869571	0.53673	0.385772	-1.28664	-0.122158	-1.16255	-0.630654	0.0622565	-0.814255	-1.16641	0.0586403	-0.477554	0.113314	-0.878329	0.842172	-1.72806	-0.605126	-2.20528	0.0740522
chr1_44950298_44953002	-0.120737	1.07888	0.0188951	0.0959457	0.760576	2.37823	-0.669206	1.22443	0.217341	0.160137	-0.568197	0.473745	0.990376	1.22618	1.93736	0.412273	0.0505313	0.489577	0.325504	0.501796	-0.95232	0.864126	-1.34539	0.373716	-1.18662	-0.314996	-1.06391	-1.09545	0.992052	-1.80058	-0.858693	-0.212604	-0.938636	-1.73336	-0.537778	-1.17319
chr19_16676081_16678458	2.16774	1.10385	0.389126	-0.99911	1.86059	-0.586454	1.34023	0.645306	-0.170375	0.734143	0.20404	1.11552	0.975869	-1.62051	-0.639301	0.478023	-0.0271519	-0.892495	0.95078	0.935065	-0.870971	-0.175421	0.52035	-1.52947	-0.448244	0.84313	0.176183	-0.0255275	-1.39358	-0.0908663	-1.41683	-0.670195	0.262161	-0.33886	-1.8489	-0.957831
chr16_301767_304137	0.401526	0.92411	1.45663	0.84316	-0.944423	-0.766592	-0.163844	-1.19972	0.500882	0.676916	0.641396	0.957525	0.957352	0.804843	-2.0855	1.46832	1.16477	0.588138	-0.622248	0.494715	-1.34406	0.892096	-1.08346	-0.587863	0.193954	0.480148	-2.43475	-0.704107	0.352388	0.0937739	0.201232	0.850481	-1.82092	-0.70042	0.0114121	-0.49786
chr1_161622398_161624898	-0.274424	2.58314	1.46192	-0.260196	0.22141	-1.157	-0.115557	0.373055	-0.231069	0.741363	0.226608	1.50713	-0.218268	-0.0721671	-0.531039	1.25229	0.300657	-0.477795	0.539025	1.28828	-0.623117	0.0309107	0.896943	-1.58134	0.962522	-1.11737	-0.587548	-2.93779	-0.80718	-0.00208701	-0.96227	-0.313037	-0.00735517	0.516269	-0.774358	0.149462
chr14_21571017_21573431	0.693256	0.622563	0.938146	1.5095	0.537145	0.770286	0.370784	0.610669	0.35398	0.691871	0.438949	1.28721	0.275047	-0.665068	1.68915	0.778823	0.0824446	0.587259	0.382305	-0.473815	-2.10985	1.26504	-1.0089	-0.75323	-0.0177666	-0.154156	-1.85825	0.0942355	0.0932086	-0.469845	-0.0430197	-0.421146	-1.9084	-0.55587	-2.23265	-1.39991
chr17_4868894_4872306	0.252901	0.832782	0.332833	1.24788	0.682083	1.44582	0.0908839	0.162883	-0.852508	1.2927	0.0440575	0.700287	0.158427	0.799984	0.391121	0.26257	-0.639077	1.90304	1.02758	0.705541	-0.611437	0.691271	-0.283726	-1.59286	1.29251	-1.3045	-0.790956	-0.813255	0.172117	-2.61225	0.0665372	-0.447479	-1.12308	-1.4476	-1.06704	-0.970049
chr22_42176094_42178797	0.539728	1.0351	1.10301	1.44509	1.55406	-0.290312	-0.0436989	0.293869	0.714719	0.471441	-0.236262	0.557132	0.0687016	0.0574608	-0.460753	0.148947	0.0387266	0.391366	-0.287322	1.46941	-2.05475	0.624117	0.590616	-1.73534	1.37564	-0.338394	-1.46297	0.321092	-1.58544	1.00204	0.511901	-1.82821	-0.660615	-0.516282	-1.38961	-1.42422
chr14_105252736_105255717	0.254521	0.269283	0.0846399	0.0702567	-0.0174826	1.67476	0.371214	1.23879	-0.24504	0.184849	0.870441	0.876022	0.74862	0.486626	1.92125	0.456108	1.10703	0.235533	0.37428	-0.283613	-2.33503	0.184681	-1.39848	-0.311175	-0.47234	0.398159	-1.19442	-0.622457	0.893493	-2.29933	-0.0265581	-1.11065	-1.53039	0.827594	-1.56906	-0.112126
chr12_46608428_46612292	1.50718	0.107031	1.07364	1.86437	0.930099	-0.0778825	-0.18379	-0.491095	0.530942	0.0728152	0.556508	2.11232	0.436068	-0.300286	-0.94164	0.716614	0.370326	1.13774	0.868467	0.417083	-0.413037	-0.590821	0.487747	-0.0858317	0.891162	-2.23121	-1.68143	0.0191491	-0.925088	-0.00842803	-0.839719	-0.40276	-1.30631	-0.666878	-1.12757	-1.82548
chr16_283798_286537	1.64916	1.12423	1.03942	1.30317	0.31872	-1.93179	-0.507092	0.784747	0.961884	0.115024	0.700918	1.19871	0.406432	0.21264	-0.0954821	0.832743	1.02236	0.503207	0.697858	-0.116634	-0.850169	0.518875	0.379202	-1.53804	-0.42859	-0.314766	-2.35823	0.245693	-0.0637034	-0.608306	-0.0564844	0.207336	-1.63323	-0.528897	-1.80578	-1.38516
chr1_203026798_203029499	-0.125664	1.57023	-0.348521	1.39813	-0.0678766	0.635108	-1.27622	0.653426	0.356995	0.307039	0.532124	1.04867	0.0164161	-0.322976	0.735949	1.9191	1.68096	0.480553	0.232002	0.323959	-0.931981	0.227957	-2.05699	-0.243433	-1.15622	0.21455	-0.274972	-0.474618	1.17779	-1.74183	-0.304359	-1.07479	-1.71525	-1.78463	0.37237	0.0170068
chr17_75455804_75457532	1.50051	0.95442	1.03235	-0.204696	1.48086	1.00064	0.436434	0.709158	0.705648	0.600093	0.799508	1.39239	0.24983	-0.522219	1.63869	-0.450308	-0.653247	0.452906	0.276417	1.33831	-2.50201	0.0883468	-0.814108	0.0892773	-0.496074	-0.639407	-1.74123	-1.31001	-0.00942689	-0.874812	-1.02524	-0.985406	-1.45996	-0.469168	-0.416607	-0.171863
chr1_15741899_15744998	-0.382278	1.13721	0.832907	1.31067	0.180106	2.05171	-0.0231482	-0.586767	-1.19443	0.171033	0.32414	0.983378	0.79716	0.303646	0.429855	0.668068	-0.613735	1.1137	1.33756	0.201439	-2.06548	0.618329	0.636274	-0.701001	1.43253	-0.655312	-0.141382	-0.94828	0.076355	-1.02944	-0.00811351	-2.04461	-1.49315	-1.37316	-0.763834	-0.581958
chr2_28843142_28846170	0.685552	-1.1455	1.34415	1.42085	-0.239337	0.338178	0.0330817	1.20265	-0.377605	0.972513	-0.357865	0.44862	0.55792	0.945634	0.961315	0.824441	0.542773	1.24334	0.327703	0.00350968	-1.8158	-0.605658	0.640877	-0.673927	-1.04181	0.677675	0.310416	0.197929	0.530302	-3.01826	-0.108514	-1.00046	-0.160822	-0.661899	-1.58916	-1.41283
chr2_37842642_37845759	-0.77444	0.773758	0.831378	-0.179182	1.17458	0.423667	-0.20806	-0.866958	-0.491336	1.81768	0.501718	0.99402	0.325312	1.19468	-1.2128	0.489351	-0.695961	0.82776	0.985112	0.463031	-1.60353	-0.959912	1.4816	-0.868966	1.90176	-1.06357	0.0889057	-0.139468	-1.20854	0.477109	0.345552	-1.16043	-1.51059	-0.183204	-1.91044	-0.059574
chr17_55944404_55946804	-0.0482464	1.09414	0.336057	0.316768	0.14706	2.48558	-0.169676	1.19432	-0.0420975	0.45974	-0.09935	0.31159	1.30701	0.603664	2.31189	0.120325	0.354935	0.644756	0.545364	0.632178	-1.60868	0.31028	-1.63472	0.277591	-0.916252	-0.0672992	-1.25146	-1.5445	0.321291	-1.38327	-0.464878	-0.788684	-1.34676	-0.585348	-1.0511	-0.772206
chr4_184579536_184582305	1.65528	0.511513	0.852998	0.639238	1.0104	-0.201263	0.851081	0.937868	1.70226	0.17377	0.883787	1.15454	0.926929	-0.706905	-0.153887	0.0924607	0.422963	1.29054	0.660176	0.480755	-1.26493	0.227098	-1.44225	0.438327	-0.237631	-1.3497	-1.87313	0.28714	-1.09212	-1.03295	-0.31687	-0.391544	-1.36462	-0.656883	-1.87532	-1.23911
chr3_151588426_151590695	0.240947	1.13414	1.52303	0.508789	1.16137	0.123199	0.950911	-0.659823	0.826577	0.514882	1.66311	1.15778	0.713625	-0.422049	-0.55754	-0.0239936	0.713816	-0.324303	0.637863	1.3753	-1.05284	-0.426676	-0.0172975	-0.890797	1.30992	-2.12175	-1.67935	-1.0976	0.108201	-0.61376	-1.25135	0.226956	-1.20105	0.124619	-1.47672	-1.19814
chr4_78046999_78049715	0.790486	0.466017	1.52087	1.41461	0.348519	0.419308	0.208832	0.759779	0.869015	0.578546	1.16557	-0.206849	0.452014	-0.0664736	2.08188	0.166706	1.12708	-0.529591	-0.350389	1.68536	-0.915342	-1.03305	-1.37064	-0.4402	-1.2833	-0.970783	-1.38075	-0.838993	-0.750089	0.0453859	-0.622844	-0.14385	-0.102827	0.484156	-2.31469	-1.2635
chr6_65191702_65193978	1.87055	0.212187	-0.0564428	-1.01582	1.36263	0.915225	1.15601	-0.0849807	0.70848	0.2274	0.522462	0.876882	0.888587	0.353693	0.664611	0.789535	0.520795	0.332311	1.36227	0.651197	0.863216	0.0810119	-1.25308	-0.643444	-0.415722	-2.07699	-1.48546	-1.26055	0.218657	-0.741197	-1.91121	0.268407	-1.66198	-0.381812	-0.634638	-1.2228
chr21_35504393_35506597	0.724775	0.867294	0.946156	0.6972	-0.159792	-0.599408	0.91537	0.605304	0.0629951	0.353864	0.0654946	-0.651304	0.520594	2.15332	1.28699	0.239596	0.470843	1.55594	0.652528	0.531799	-1.08804	-0.0392163	-0.749189	-0.184035	-0.660412	-0.214881	-0.80137	-1.44701	0.931106	-2.94348	0.691512	-1.0939	-1.61679	-0.831305	-0.576747	-0.615803
chr10_50745892_50748853	1.59853	1.32222	0.547043	0.648457	0.980483	0.355018	0.912495	0.266629	0.103303	-1.17858	0.399701	1.59163	1.158	-1.73686	1.37558	-0.381738	0.743619	-1.16196	0.778066	-0.0490735	-1.00343	-0.203425	-0.781694	-0.16275	0.440246	-1.03111	-2.09458	0.536175	1.2065	-0.654251	-0.379371	-0.960411	-0.812593	0.212195	-0.859209	-1.72485
chr9_135247071_135249574	1.03666	0.0811952	1.07415	-0.06368	-0.680122	1.30675	0.389113	1.03984	0.700244	1.07277	0.754069	0.256532	0.197354	0.828622	1.97402	0.919014	-0.830784	1.14885	-0.916896	0.294857	-1.46488	-0.583598	-1.17163	-1.78219	-1.58194	-0.242676	-0.17856	-1.55096	0.673127	-2.05243	-0.24607	-0.732017	0.951945	0.204139	-0.628872	-0.195939
chr9_82224571_82228215	0.670431	0.936744	1.10993	-0.58705	1.03448	0.533897	0.642638	0.643732	1.26085	-0.467427	1.36002	1.21127	1.13211	-0.355093	0.0517922	0.0512927	0.118669	0.750315	0.893471	0.746362	-0.850588	-0.193859	-1.3843	0.141701	-0.577655	-1.93722	-1.37483	-1.11095	1.10839	-1.48393	-1.71754	0.870414	-1.71966	-0.415264	0.0320897	-1.12523
chr7_99213594_99215702	0.378025	1.23354	-1.26489	-0.580862	1.05663	0.367171	-0.909761	0.426897	1.63319	-0.0636314	0.132891	0.676489	0.971895	-0.540253	1.60678	1.41509	2.0458	-0.630034	1.13235	-1.04965	1.27867	-0.238506	-1.05268	-0.534611	-0.758404	-1.09251	-1.65486	-0.266673	-0.487776	-0.773239	-1.35983	1.08085	-0.855029	-0.938504	-0.199104	-0.185469
chr2_71297959_71300759	0.214233	1.07155	1.29026	0.641617	1.57641	-0.633067	0.439411	0.339112	0.94634	0.578772	1.48377	1.07563	0.597462	-0.451171	-0.440174	-1.01756	0.576013	0.660467	-0.306258	0.848889	-2.84215	0.867484	-0.808342	-1.08722	0.290666	-0.711458	-0.760576	0.441584	-0.565504	0.625496	-2.13887	0.114567	-1.2138	0.0953581	-1.16871	-0.630219
chr12_8129350_8131962	1.37968	0.443911	1.18355	0.857249	0.159957	-0.247372	-0.474757	0.178022	-0.0294191	0.214344	-0.61376	1.0118	1.22736	1.78985	1.85822	-0.769356	-1.40123	0.350731	0.342202	0.635827	-0.526865	-0.614096	-1.21913	0.11353	-1.23342	-1.0568	-0.176133	-0.0730463	-0.0777708	-2.13531	-0.532066	-0.697181	2.31455	-0.990754	-0.15046	-1.04185
chr2_96898759_96901070	1.14738	0.595241	-0.826307	0.237842	0.459938	0.995341	0.729114	0.689434	-0.170581	1.00674	0.901049	1.60156	0.397842	-0.463819	0.797892	-0.726474	0.595163	0.600497	1.15836	0.616469	2.17728	0.104731	-1.0965	-0.576778	-1.16316	-1.24739	-1.1016	-1.60421	0.35757	-1.77151	0.0936324	-0.569622	-1.21095	-1.50535	0.0628842	-1.29172
chr11_108069435_108072335	0.0620922	0.652709	1.22556	0.215596	0.792745	0.10111	-0.271836	0.206366	0.207713	2.67575	0.116496	0.776702	0.412892	0.767597	-0.740822	0.773661	-0.8092	1.22217	1.04907	0.107171	-1.3007	-0.449637	1.02431	-0.751787	1.53604	-1.75908	-0.569034	-0.306888	-1.11271	-2.0321	0.301084	-0.0351015	-0.960452	-0.633051	-1.29901	-1.19542
chr2_47283829_47286559	-2.30789	1.23595	0.207648	0.00798201	-0.241737	0.767475	0.579091	1.98214	0.265311	1.32373	2.0795	0.332287	-0.33729	0.315804	0.76802	0.620439	-1.23438	1.66571	-0.301123	0.736536	-1.10375	0.209764	-0.487913	-0.623957	-0.491547	-0.422056	-1.56091	-0.270171	-0.566378	0.962634	-0.793868	-0.162637	-1.36697	-0.439151	-1.42272	0.0744271
chr12_76477131_76479306	2.02728	0.638399	1.14231	0.0333606	1.74228	-0.0975414	1.3041	-0.186368	0.248461	-0.519331	-0.0453619	1.60229	0.493577	-1.62558	0.497522	0.0204028	0.229612	0.0508499	1.42299	0.258435	-1.623	-0.480615	1.19035	-1.61067	0.853558	-0.647641	-1.07851	0.627842	-1.06951	-0.359967	-0.844607	-0.649244	-0.805666	-0.0684015	-1.30652	-1.36509
chr2_202021345_202024186	-0.472585	2.01627	0.722331	0.00104785	1.56381	1.14254	-0.776526	0.391827	0.396761	0.700457	1.81594	1.3126	0.51673	-0.171424	-1.07624	0.359625	-0.192188	0.717118	1.08968	0.395761	-1.67032	-0.0540187	-0.160758	0.187735	1.14506	-1.34491	-1.63071	-0.540622	-1.08049	0.133613	-0.891344	-0.292693	-1.85905	-0.586215	-1.13656	-0.672256
chr6_14734196_14736364	1.25049	0.539442	1.3084	0.381643	0.416787	-0.0366947	1.28115	-0.585424	-0.577903	2.09694	0.051197	0.939793	0.92781	1.48775	-0.527932	0.0931475	-1.11192	1.31374	0.100277	0.553222	-0.694091	-0.45729	-0.0379511	-1.08423	0.790987	-1.09614	0.0640513	-0.0494074	-2.0462	-1.71467	1.12783	-0.487339	-0.922186	-0.910039	-1.264	-1.12123
chr17_81009932_81013406	1.28021	1.51614	0.327532	0.478317	-0.410365	0.613379	1.84457	1.09239	0.171962	1.30689	-0.0924117	-0.866638	0.942916	-0.255996	0.656809	0.82416	-0.17014	0.822019	-0.259608	1.65939	0.0863864	0.56492	-1.30564	-1.06967	-1.61852	-0.258148	-1.91921	-0.497228	0.390573	-1.40817	-0.318314	-0.942064	-1.42199	0.377471	-0.823156	-1.31876
chr2_46795242_46797870	1.35546	0.623861	1.10581	0.557201	1.44727	-0.219627	0.334204	0.566622	0.344997	0.327817	0.808983	1.32707	0.0477333	-1.10029	0.517993	0.888139	0.235359	0.539598	1.37803	0.259625	-2.62852	0.706933	0.375287	-0.527132	0.284889	-1.32836	-2.07798	0.152735	-1.08992	-0.759701	-1.04587	-0.512947	-0.950245	0.239274	-1.78396	-0.400345
chr22_22303207_22306402	-0.0754172	0.727916	0.331218	1.03999	-0.451258	-0.444953	-1.32203	0.41052	0.288493	0.660101	-0.0813678	0.0183872	1.02024	0.63803	1.77293	0.895581	0.956371	1.17609	0.322236	0.399543	-1.30682	0.544939	-1.68852	0.40817	-0.250769	-1.06008	-0.524753	-0.807078	0.615409	-3.71707	0.465638	-0.632662	-0.464348	0.282564	0.25821	-0.405455
chr3_149164426_149167533	0.342196	0.560056	-0.0753147	1.00748	1.08824	2.13242	0.390533	0.101902	0.27625	-0.45669	0.609026	0.585144	1.51931	-0.559819	0.681378	0.594557	-0.0620567	0.886482	1.41287	1.05373	-0.0845789	-0.190032	-1.32636	-0.0879714	0.319986	-2.72904	-1.38475	-1.17711	0.151577	-1.35531	-0.992744	-0.67457	-1.33999	-0.885353	0.435148	-0.766601
chr6_129811295_129812778	-0.0811801	0.906411	-0.541659	1.40208	-0.174743	1.32917	0.544614	-0.14712	-0.977183	0.937316	0.360249	1.66747	-0.695815	2.41053	-0.64734	0.786336	-2.75771	1.33589	-0.0969603	0.150438	0.434895	0.922765	0.614145	-0.554144	-0.0402838	-0.82964	-0.357911	-0.438507	-0.777251	-0.0187562	-0.652599	-0.00784606	-0.974576	-1.60005	-0.705582	-0.725443
chr12_53486992_53488792	1.51689	1.88785	0.214356	0.0342365	2.49649	-1.27989	1.31518	0.432163	0.673579	-0.40001	-0.144539	1.25038	0.963548	-0.914124	0.057621	-0.592594	0.599592	0.233558	1.02103	1.08839	-0.113809	-0.177127	0.250733	-0.891825	-0.682275	-1.20784	-1.68934	-0.249897	-0.344338	-0.875902	-1.35739	-0.556051	-1.52984	0.374324	-0.480808	-0.92231
chr19_51909365_51913041	-0.699166	-0.146434	0.54352	0.94446	1.5886	1.16974	0.55313	-0.556362	-0.261941	0.953892	0.426968	0.610367	0.573069	-0.661013	-0.27519	-0.695646	0.201242	1.21674	1.60041	1.05875	-2.38431	0.310984	-0.441129	-0.379928	2.1282	-1.73733	-0.927117	-0.116456	-1.19793	0.34731	-1.83767	-0.548723	-0.198423	-0.593974	-0.734011	0.165381
chr14_65139252_65142015	0.00580347	-1.04851	0.701279	0.325217	0.988807	-0.387059	-0.501366	0.990509	0.567719	1.64817	1.58271	-0.071285	-0.776138	0.982041	0.697335	0.806886	0.503291	1.19864	1.1283	0.651263	-2.40307	-1.7917	0.177859	0.287201	0.49498	-1.975	-0.814663	0.461701	-1.02002	0.361046	-0.925429	-0.853533	-1.0545	-1.00243	-0.359609	0.423545
chr15_66110220_66112728	2.4153	0.271448	1.01411	-0.385588	0.291504	-0.501115	2.1395	-0.105404	-1.04285	-0.149706	0.641392	1.06113	1.7828	-1.24958	0.0944343	-0.343065	0.0720728	-0.756692	0.165754	1.11682	-1.13027	-0.726494	1.50595	-0.93505	0.0393036	-0.64828	-0.717398	0.0681014	-1.43796	0.57093	-0.728449	-0.912941	-0.221457	1.04131	-1.46661	-0.832962
chr1_32353698_32356401	0.251329	1.17686	-0.238402	0.216143	-0.0114566	1.45874	-0.215181	0.960176	0.839807	-0.0527213	0.34956	0.339256	1.13096	1.46601	2.17637	0.516054	-0.0919792	1.27783	0.849054	0.840584	-1.1876	0.00616172	-0.742675	-1.20361	-1.338	-0.574429	-1.5503	-1.79732	-0.2938	-0.966934	0.327039	-1.02179	-1.47592	-0.550932	-1.3592	0.490327
chr22_24829089_24831994	0.0417039	0.059322	0.493626	1.03233	0.217156	0.692132	0.678657	-0.190676	-1.42289	0.273826	-1.06237	0.656434	3.24031	0.650405	0.798883	-0.837413	0.595273	0.500595	-0.167554	0.71526	-1.64283	1.01253	0.324161	0.558731	1.10431	-0.660141	0.362631	-1.15876	-1.25228	-1.63415	0.230987	-1.01995	-0.378949	-0.737122	-1.31557	-0.758596
chr17_45907904_45910404	1.21078	1.29056	0.286109	0.289702	-0.165944	0.567628	0.330886	1.24799	1.29937	0.411021	1.11735	0.681797	0.499906	0.136603	1.79299	0.726355	-0.436046	1.41999	0.0904755	0.167784	-0.295602	0.339747	-1.51467	-1.46851	-1.53524	-1.21648	-0.943157	-0.752599	0.41634	-2.50396	0.223375	-0.218604	-1.13369	-0.431558	-1.10532	-0.825383
chr17_47465208_47469404	0.200501	0.208955	-0.174046	0.150801	0.881198	2.6635	-0.548593	0.413798	0.259923	0.169128	0.732436	0.627237	1.53557	0.0618571	1.47814	0.166489	0.997118	0.304213	0.152799	0.365336	-1.18578	1.27662	-1.75519	0.934241	-0.425204	-0.804233	-2.05099	-0.560317	0.0130898	-1.43395	-0.942858	-0.720579	-1.37657	-0.229951	0.00318153	-1.38788
chr4_184542099_184544299	0.631983	0.708657	1.34811	1.78394	0.704287	-0.0331966	1.28274	0.828902	-0.432824	-0.689774	0.88865	1.28199	1.53993	0.491458	-0.219945	0.70181	-0.246106	-0.803409	-0.0753347	1.07353	-0.562694	-0.433685	-0.928693	0.259251	-1.37892	-0.511834	-1.79298	-0.605493	0.207772	-1.69708	-0.446849	-1.11197	-1.47929	1.02697	0.466482	-1.77637
chr19_14783058_14787337	-0.276782	1.19444	0.764082	-0.32833	1.18942	2.20983	0.928284	-0.162199	0.813456	1.15358	1.03548	0.23081	0.859267	-0.180441	1.15555	0.116904	0.0245365	0.783557	0.399477	0.944076	-1.19323	0.317369	-1.64252	-0.331914	-0.8216	-1.22997	-1.02458	-0.867034	-0.803734	-2.4949	0.146894	-0.373932	-0.600935	-0.764725	0.3453	-1.5155
chr17_35480304_35482304	1.2747	1.6056	1.25251	0.505904	0.931473	-0.932289	0.675866	0.889983	0.643592	-0.827766	0.490389	-0.194871	0.388836	1.08873	0.224214	0.429112	1.22827	0.656166	0.450684	0.296467	-0.644146	0.711042	-2.82334	-0.383186	-0.781053	-0.85393	-0.584992	-1.66962	1.13015	-1.25275	-0.119267	0.187266	-1.19759	-0.56227	-1.39866	-0.835228
chr1_56981198_56983702	-0.824133	0.763036	1.4351	-1.13989	0.798515	2.10619	0.289564	0.710115	0.40925	0.214237	-0.328257	0.219814	1.86687	0.788721	0.0107362	-0.524052	0.77278	0.127962	0.657185	1.08771	-0.775984	0.333509	-0.874197	0.332679	-0.370327	-1.32407	0.101244	-1.14107	-2.34253	-0.111831	-1.41425	0.521486	0.876905	-0.590984	-0.824287	-1.83775
chr7_41908602_41911202	2.15577	0.857518	2.22304	-0.0161981	0.787931	-1.40541	0.908556	0.437963	0.595155	-0.375293	0.877775	0.522523	-0.318022	-0.203676	-0.41708	0.256624	-0.259659	-0.681882	1.34763	0.70666	-2.12013	-0.747391	1.03684	-1.12984	0.501596	-0.0841939	-0.478584	0.596023	-1.20702	0.816367	-0.524155	-1.01763	-0.239192	-0.467188	-1.58463	-1.3508
chr7_23144694_23146599	2.40752	1.27231	0.653505	-0.0071417	1.89252	-1.32393	0.861112	0.677238	0.256569	-0.515413	0.835555	1.66126	-0.363512	-1.85524	-0.12376	0.45052	0.561112	-1.0388	1.5035	0.422364	-0.483339	0.533356	0.383341	-1.12399	-0.770607	-0.293784	-1.1488	0.438014	-0.430045	-1.03586	-0.70846	0.0286296	-0.946236	-0.860792	-0.737226	-1.07148
chr5_175279190_175282089	-0.00867807	1.12116	0.712299	-0.34067	0.628601	-0.556985	1.07285	2.10661	1.26283	0.979801	0.899576	-0.630962	0.694144	-0.0252651	1.46591	-0.231771	0.393006	-0.0713199	0.428265	0.378465	-1.10673	0.577173	-1.0472	-0.0441688	-2.05349	0.0143028	-1.0613	0.259071	0.779099	-2.15581	0.303699	-0.193605	-1.81829	-0.380151	-0.837826	-1.51263
chr12_57462806_57464831	1.08011	1.00611	0.649531	0.974186	-0.797127	0.743907	-0.177571	0.803089	0.622165	-0.660715	0.673266	0.79706	0.941399	-0.144351	2.33357	0.899242	0.703769	1.19573	1.07278	0.680839	-1.02099	0.0311717	-1.19269	-0.596461	-0.548503	-1.78799	-1.51819	-0.21292	-0.0146661	-1.15644	-0.141518	-0.463648	-0.422967	-1.07933	-1.7651	-1.50674
chr19_46004361_46005784	-1.26786	0.582664	0.741284	0.794732	0.417686	0.0771474	0.0706869	-1.52277	0.134625	0.314957	-0.0965965	0.908501	0.118755	0.593938	-1.23437	0.697656	0.232388	1.40568	2.17534	0.0867287	-1.6526	-0.556391	1.29806	-1.2565	2.59401	-1.1322	0.109791	-0.839259	-0.901456	0.0517253	-0.283049	-1.23851	-0.751966	0.182749	-1.07703	0.221461
chr20_1798069_1802299	0.490004	0.405274	0.379571	-0.10367	0.866906	0.435663	0.00156164	1.13299	0.534852	1.03916	-0.172418	0.679063	1.12867	1.14783	0.418188	0.365928	-0.0933597	1.96684	0.364996	0.92596	-1.00755	-0.776831	-0.727107	-0.106035	-1.48132	-0.71257	-0.688347	-1.68373	0.262341	-3.63798	-0.617222	-0.233275	-0.323009	-0.602747	-0.0405014	0.461865
chr15_35837366_35839266	1.8686	0.338264	0.842855	1.20165	0.447265	-0.031635	1.07827	1.13094	0.897462	0.062052	0.671104	0.750462	-0.0571239	0.103811	1.28219	0.574464	-0.751822	-0.169914	0.484259	-0.0980619	-1.16258	0.42596	-0.419936	-0.499321	-0.504071	0.71608	-0.75987	-1.23726	-0.34377	-1.04753	0.198077	-0.206151	-3.78374	-0.442949	-0.991112	-0.566917
chr17_6501204_6504008	-0.0191162	0.772005	0.182833	0.0200917	0.623561	1.4497	-0.308927	1.16349	0.984977	-0.913678	0.409048	0.739781	1.39085	0.444191	1.81845	0.493535	0.735389	0.434571	1.00944	0.296018	-0.776953	0.826743	-1.22146	0.235822	-1.07755	-1.36706	-1.86625	-0.861833	1.03158	-1.98117	-0.892058	-0.203932	-1.66899	-0.425585	-0.282012	-1.1955
chr11_14599003_14601857	1.15303	0.987293	1.5691	-0.150796	1.08702	0.290826	1.09758	0.728593	1.30212	0.142936	-0.31812	-0.149708	1.03478	0.326141	1.57347	0.824164	0.624467	0.301785	0.666907	0.277107	-2.6679	-0.717487	-0.152472	-0.823022	-0.316054	-0.793215	-1.7644	-0.157028	-0.792479	-0.754947	0.323288	-0.631793	-1.15638	0.0540487	-1.85324	-1.16561
chr16_85791735_85795942	-0.090697	0.311593	-0.27557	0.577921	0.135439	2.42492	-0.296788	0.76232	0.35345	0.357526	0.336403	0.310669	1.08823	-0.164159	2.79406	0.129466	0.788706	-0.0473045	0.293715	0.0966926	-0.989082	1.16576	-1.44497	0.939934	-0.777082	-0.257943	-1.70059	-0.704742	0.45914	-1.31684	-0.438202	-0.423687	-1.69481	-1.12245	-0.227675	-1.35335
chr16_74400735_74403467	-0.133807	1.37702	1.65329	-0.38896	-0.819735	0.0403925	-0.597692	1.06232	0.679096	0.0538975	2.59603	-0.621725	0.306052	0.607324	0.668164	0.312533	-0.783403	0.139511	0.509256	0.278214	-2.18059	-0.111404	-0.342405	-1.45305	-0.63633	-1.49509	-0.664389	-0.11806	1.04194	0.308183	0.290231	0.513189	-1.91451	-0.792538	1.3975	-0.780446
chr19_12775004_12777861	-0.827489	0.711718	0.570062	0.800129	1.46575	1.15215	-0.0247264	-0.10436	0.447964	0.591273	0.307313	0.921224	0.814945	-0.297648	-0.511161	0.781555	0.130562	1.03489	1.81055	0.388327	-1.39082	0.797978	0.516029	-0.45929	1.65252	-1.88307	-1.9145	-0.475159	-0.275299	-0.750872	-1.05585	-0.323867	-1.71578	-0.186949	-1.46471	-1.2334
chr5_39176183_39179383	0.661305	0.35006	-0.0812049	-0.0571513	1.6067	1.15986	0.509822	1.0663	0.684408	-0.355418	0.0735024	0.871312	1.48113	-0.546791	0.984642	0.139379	0.676124	0.0514497	0.491467	1.80932	1.09671	0.36394	-0.927655	0.497646	-2.02806	-1.43321	-1.29602	-0.885253	-1.26549	-1.4464	-0.908775	-0.695423	0.159902	-1.04608	-0.00311953	-1.75894
chr16_57728098_57730435	0.838841	-0.00506226	0.640727	1.17441	0.0568672	0.80164	-0.300437	2.15641	0.917166	0.35511	0.740783	0.00530448	0.472634	0.130057	1.79624	0.83634	0.551774	0.918253	0.101045	0.513622	-1.79991	-0.543305	-1.93606	0.15074	-1.18012	0.137471	-1.44946	-0.438745	0.357909	-1.91016	0.16017	-0.431862	-1.64728	-0.214912	-1.39246	-0.563747
chr15_90600900_90603990	-0.621866	0.914236	0.109158	0.0847488	1.47969	1.71049	0.107806	-0.379797	-0.118205	1.55282	0.555398	0.660922	1.18283	0.292669	0.598944	-0.0443672	-0.385397	0.861898	1.34099	0.85255	-1.45148	0.055869	0.0699504	0.325561	1.87406	-1.76521	-1.0736	-0.845793	-0.750209	-1.3836	-1.00896	-1.35825	-1.53665	-0.173555	-1.09452	-0.639149
chr3_184521854_184524733	1.04846	1.37342	0.0881369	-0.664916	1.62356	1.005	0.255376	0.923232	0.942146	0.947778	1.19884	0.731464	1.01674	-0.735896	1.32531	0.104398	-0.0856067	-0.118519	0.652909	0.446349	-1.84957	0.257586	-1.5658	0.0435668	-1.51218	-0.979548	-2.18686	0.41234	-0.960876	-0.864037	-1.72786	0.0443492	-0.0325231	-0.326254	-0.369698	-0.46082
chr19_6480537_6483165	1.0096	0.248606	0.689609	0.951337	0.10871	0.147285	0.415113	1.13272	0.634237	0.638927	0.375945	0.529526	0.902949	0.105372	2.08914	0.507138	0.568471	0.719688	-0.185509	-0.0591329	-2.80664	0.31719	-0.775346	-0.314257	-1.09702	0.679332	-1.02302	-0.852354	1.28913	-1.62267	-0.283068	-1.01225	-2.03792	-0.46529	-1.23254	-0.293003
chr11_45066157_45068935	-1.03228	1.71834	0.0971514	-0.857456	-0.117727	2.11091	-0.508726	1.49928	-0.809294	0.895207	0.676667	-0.331752	1.79178	1.58137	1.67916	0.486797	0.323052	0.488232	-0.038471	0.701138	-0.778557	-0.561378	-0.874337	0.328812	-1.46423	-0.948657	-0.820747	-1.11878	-0.192788	-1.05975	0.312732	-0.373029	-1.68078	-0.106486	-0.753312	-0.262084
chr6_14727102_14730097	1.01284	0.236821	1.39391	-0.167584	-0.326401	-0.910577	1.84577	-0.181748	-0.570034	1.41751	0.549289	0.85272	0.993663	1.37665	0.807564	-0.707952	-1.29099	1.2447	0.294741	0.395186	0.159501	-0.348095	-0.0715174	-1.97701	-0.722181	-1.1721	0.999723	-0.626544	-0.904646	-1.97444	1.27549	-0.547534	-0.176794	-1.37519	0.0855469	-0.890281
chr3_134252854_134255859	0.326609	-0.791725	0.732541	-1.76395	0.691343	1.09883	1.28657	0.220438	0.810015	1.55194	-0.212286	-0.222129	1.21643	0.133075	0.676225	1.01145	-0.377706	1.10722	0.605499	1.40374	-1.57516	-0.726798	-0.420962	-0.0887431	-0.907348	-1.57461	0.360548	-1.30423	-0.743669	-2.31234	-0.951112	-0.455255	1.37808	0.0470117	-0.358654	0.129124
chr1_38946798_38949399	-0.0130143	1.33619	-0.0923611	1.05179	-0.754005	0.140422	-0.629232	1.79668	0.926697	1.26154	1.09667	0.196863	0.553893	0.525439	1.2257	0.615202	0.437801	0.951611	-0.593195	0.569008	-1.46976	0.236115	-0.083382	-0.752146	-0.764885	0.242936	-0.624093	-0.596121	-0.113601	-2.90859	0.383118	-0.364066	-2.11168	-0.241772	-1.57842	0.142665
chr16_72964667_72967235	1.82594	-0.122859	0.427093	1.06075	0.159122	-1.26134	1.4113	-0.227576	-2.11511	0.0570553	1.63606	0.630668	0.972004	0.69234	0.898143	-0.405373	-0.152404	-0.241364	-0.44179	1.18534	-1.19896	0.855905	0.375108	-1.71641	-0.551371	0.201484	-1.31138	1.11695	-1.00654	1.1112	-0.426826	-0.438656	-1.03708	0.185687	-1.54737	-0.599747
chr2_24704486_24707359	0.488087	-0.0198201	1.07822	0.767696	1.74581	0.692599	0.239814	0.0900715	0.131696	-0.0145033	-0.132485	1.2967	1.09821	-0.740992	-0.875607	0.600315	0.472477	0.73073	1.96417	0.930272	-2.74422	0.215223	-0.0924429	0.421054	0.882169	-0.961312	-1.15047	-0.704426	-0.657416	-0.706485	-2.26559	-0.35992	-0.218931	-0.848263	-0.973026	-0.379406
chr1_27695098_27697502	0.698819	0.847843	0.109186	1.20431	1.08745	0.29113	-0.733105	-0.396723	-0.0380774	-0.394916	-0.0238002	1.24987	0.032172	-0.13805	-0.138802	0.495524	-0.645053	0.983119	1.86695	0.67694	-1.01558	0.244934	1.4176	-1.03346	1.77991	-1.32151	-1.59921	0.909432	-0.0855249	0.302885	-0.993334	-0.680824	-1.32949	-0.278231	-2.55809	-0.794304
chr9_115623359_115627015	-0.874883	0.764003	-0.190911	1.74759	0.244842	1.24469	-1.29992	0.126924	0.130964	0.387952	0.594769	0.523925	-0.132161	0.787613	0.52721	0.596323	-0.686608	1.68445	0.839921	0.827797	-1.42546	1.09828	-0.609305	-0.477648	2.10374	-1.59252	-0.740156	-0.617415	0.457676	-1.57601	-0.70344	0.106095	-0.963737	-1.30618	-1.70428	0.105879
chr15_64982900_64986000	-0.478752	0.149002	-0.672793	0.618518	0.726554	1.86995	0.333222	0.560387	0.196045	0.855386	0.688052	0.725726	0.857741	-0.353395	1.14238	0.333834	0.228918	1.45787	0.968189	1.137	-0.915379	0.79226	-1.1473	0.251195	0.196253	-1.18898	-1.28754	-0.72118	0.0974479	-3.14384	-1.54615	-0.618893	-1.2579	-0.422398	-0.135951	-0.295483
chr1_205742998_205745302	1.83861	0.771683	0.498555	1.19547	0.606545	-1.10073	0.529284	0.700647	0.275373	-0.115356	0.928065	1.1857	-0.175355	-1.55389	0.0945491	-0.0137748	-0.00454258	-0.271712	1.73951	-0.137245	-1.68942	0.195829	-0.0788462	-0.707441	0.767044	0.531827	-1.38835	0.805416	-1.00183	1.53353	0.0589804	-1.06803	-1.3701	-0.956742	-2.17389	-0.449356
chr16_81641398_81643335	0.635693	1.66528	0.554803	0.510115	0.188638	0.850713	0.969519	0.151554	-1.3213	1.51328	-0.269227	0.622917	0.385467	-0.1131	0.96718	-1.07033	0.22342	2.36371	0.884461	0.525538	-1.16129	0.176483	0.127485	-0.191144	-0.786858	0.192433	-1.64107	-0.674608	-1.06446	-0.726117	1.21616	-1.65698	-1.82377	-0.756525	-0.724708	-0.743366
chr4_190486799_190489699	-0.19281	0.839651	1.14063	0.536595	0.68302	-0.365739	1.07213	0.945803	0.43518	1.27191	-0.16217	0.006002	-0.19985	0.983348	-1.39801	1.02813	0.247945	1.23604	1.36494	0.0927584	-1.5053	-0.168876	-1.78893	-0.68704	0.302614	1.07022	-0.602289	-0.525959	0.65804	-0.644706	0.381404	-0.294881	-0.892707	-2.08864	-2.56575	-0.212694
chr9_125025959_125028572	0.570678	0.948547	1.08942	0.420858	0.44829	-1.3215	0.600388	1.82806	1.54667	-0.102606	0.896299	1.2454	0.89441	-1.00113	-0.201872	0.96636	1.34464	0.379838	0.741709	-0.76506	-0.726291	0.563463	-0.445537	-1.02681	-1.1518	-0.780858	-1.49416	-0.655328	1.18153	-0.82987	-1.0311	0.272274	-2.02365	-0.401093	-0.942546	-1.03763
chr1_230326199_230327998	-0.656571	0.835842	-0.697228	0.538923	-0.329252	0.836658	-0.532823	0.978341	0.62444	1.29383	0.620056	1.15691	0.546756	0.263654	0.662781	0.76662	1.29564	1.26742	0.750347	1.56722	0.789032	0.33447	-2.48339	-0.331682	-0.957914	-1.12271	-1.45689	-1.01844	0.108242	-1.9777	-1.09095	-0.547525	-1.07963	0.133819	-0.643017	-0.445277
chr19_40336412_40338258	1.03963	1.2217	0.0606087	1.05627	0.472171	-0.726638	-0.299982	0.652289	1.10421	0.232677	1.14007	1.50598	-0.367252	-0.492325	0.809287	1.01427	0.570825	1.17719	1.37791	0.462486	-1.14561	-0.278132	-0.213555	-2.45973	-0.638406	-1.43649	-1.10981	0.229481	0.720282	-1.4808	-0.611378	0.312938	-1.42266	-1.31469	-1.06193	-0.100892
chr15_40625028_40627866	-0.696309	-0.00722061	0.622275	1.0842	0.295972	1.55916	0.0159875	2.16451	0.919116	0.720668	0.846794	-0.185179	1.26389	-0.540695	1.63358	-0.313585	0.211015	0.32968	-0.366968	0.391083	-1.50508	0.492338	-1.92899	1.03839	-1.05668	-0.0381298	-1.62518	-0.763045	0.883926	-0.35912	-0.797206	-0.81419	-0.0777977	-0.413781	-1.65085	-1.33256
chr17_43368201_43369704	-0.191551	0.634595	-0.229582	0.642023	0.499011	2.09689	-0.276545	1.08361	0.617481	0.732661	-0.058366	-0.202976	0.685093	0.0199084	2.73992	-0.195523	0.265214	0.579274	0.0291229	0.751277	-0.638162	0.102676	-0.865349	0.384958	-1.42967	-0.635448	-1.97863	-1.00028	0.61208	-2.75182	-0.347107	-0.574266	-0.86713	-0.00262061	0.329603	-0.560383
chr14_91607539_91610617	0.362447	1.27184	0.794633	-0.805005	1.75991	1.22072	1.15726	-0.307782	0.119548	-0.499754	0.47242	1.51071	0.377194	-1.04458	0.179871	-0.256397	0.316052	0.408972	1.15969	1.22415	-2.10644	0.420297	-0.669385	-0.482028	1.29764	-1.32127	-2.27783	-0.205318	-0.455025	-0.839227	-1.28139	0.742289	-0.867222	-0.0530845	-0.817765	-0.506154
chr6_134597134_134599612	0.563569	0.00882958	1.52163	0.260798	1.51395	0.56899	1.47466	0.680534	0.24363	1.45719	0.700731	-0.00427161	1.00084	0.288718	1.58958	-0.0303259	0.0612558	0.548368	0.483238	0.250364	-2.13204	-1.14714	-1.0772	0.190693	0.00645556	-1.48916	-1.1826	-0.543688	-0.114129	-1.50343	-0.43989	-0.683251	-0.93925	0.806685	-1.92346	-1.01086
chr22_24548897_24551050	0.622021	0.202819	0.0164548	0.940412	-0.841991	0.871994	-0.0154314	1.06167	0.512908	-0.156765	1.27023	0.577291	1.53078	0.3374	1.53669	0.964064	0.375101	0.50858	0.0742686	0.726059	-1.68848	0.305338	-1.06952	-0.0472735	-0.981288	0.162455	-1.28978	-0.883118	1.03142	-2.76152	-0.213152	-0.80426	-1.34587	-1.72198	0.584054	-0.391594
chr22_21354750_21357597	1.26736	1.39421	-0.00889852	0.684194	0.261334	-0.396679	-0.984871	2.58804	1.76395	0.660529	0.730768	1.18445	0.326697	-0.77533	0.857088	0.357061	-0.509795	0.657286	0.64485	-0.874831	-0.716598	0.345804	-0.502259	-0.873307	-0.896514	0.588367	-0.713043	-0.37785	0.192802	-1.01724	-0.696059	0.110979	-1.6864	-1.08924	-2.24717	-0.249692
chr14_21248282_21251082	-0.431818	0.852368	-0.0233167	-0.78997	0.799559	1.59948	0.0085064	1.5525	1.18312	0.122555	0.709135	0.733813	0.676989	-0.265758	1.09157	0.0954727	0.944769	0.617549	-0.862396	0.743923	-0.0661074	-0.131637	-0.711567	0.281359	-1.87739	-0.325056	-2.69364	0.210012	0.985363	-2.10383	0.368333	-0.637172	-0.564544	-0.25776	-0.0357261	-1.79869
chr17_4881194_4884204	0.000649339	0.583884	-0.0170269	1.0302	0.629063	1.66013	-0.22797	0.290127	-0.312453	0.17435	0.0425151	0.701703	0.937795	0.562138	1.27615	0.464142	0.27106	1.38373	1.24875	0.735217	-1.4115	0.394928	-0.923051	-0.214736	0.65316	-0.983364	-1.28299	-1.39502	0.594291	-3.29149	0.00104115	-0.456012	-1.48246	-0.692338	-0.540958	-0.403673
chr15_94849128_94851928	1.90357	1.45171	0.832905	-0.9174	2.09631	-0.732785	1.69803	-0.265126	-0.0114419	0.396594	0.626122	1.06624	0.335712	-1.80162	0.346386	-0.542466	0.24327	-1.30704	0.877255	-0.0782027	-2.13208	-0.459586	1.14555	-0.956424	0.368021	0.610514	-0.199234	0.138878	-0.314423	-0.876467	-1.29599	-0.772414	-0.498908	0.22316	-0.858862	-0.339756
chr2_136995042_136998070	0.0367308	0.945192	1.41045	0.0568907	0.94166	0.204584	0.649121	1.23162	0.514213	1.44104	0.66912	0.626329	1.13085	0.999083	0.78783	0.165459	-0.00238073	1.05003	0.560395	0.967723	-2.38036	0.0777681	-1.27087	-1.0391	-0.320571	-0.71732	-0.894251	-0.151639	-0.74663	-1.19448	0.250328	-1.0999	-0.773265	-0.733353	-2.34168	-1.05062
chr13_46523300_46526363	0.688402	-0.0629411	1.76163	0.178974	0.34481	-0.816303	0.737469	1.71439	1.15621	0.444678	-0.893543	0.666056	0.890546	0.725255	0.495001	0.948966	0.212523	1.35999	0.672318	0.47554	-1.7917	-0.322647	-0.993304	-0.668648	-0.962625	-0.971498	-1.04511	-0.0595541	-0.0689505	-2.90426	0.184639	0.155157	0.388446	-0.265523	-1.34877	-1.02561
chr6_129992502_129995012	1.03134	1.00231	-0.494835	0.107593	-0.285981	0.552861	1.00808	1.1383	-0.773342	0.456885	-0.85002	0.671419	1.59393	1.65728	0.795267	0.814612	0.998059	0.58067	-0.376858	0.944285	-0.97397	0.135935	-0.185239	1.73479e-05	-0.246683	-0.591023	-0.617084	0.396119	-0.575462	-1.84599	0.141306	-0.643707	-1.00906	-0.678283	-3.33982	-0.538917
chr16_48380135_48381998	1.93163	2.01689	1.23163	-0.415784	1.94854	-0.282785	0.734099	0.675769	1.13082	-0.108871	0.211247	0.684727	0.451044	-1.12023	0.567322	-1.25271	-0.384851	0.0359952	1.31629	0.11975	-1.37365	0.331773	0.524321	-0.564311	-0.88534	-0.339744	-1.7243	0.12065	-0.468152	-0.871874	0.874611	-1.23003	-1.04155	-0.72376	-1.04942	-1.06974
chr17_8296063_8298406	0.404546	0.576159	0.741272	-1.23473	-0.00396511	-0.592975	-0.0692077	0.163839	2.0193	1.40613	0.570018	-0.792374	1.2958	1.62595	1.41461	0.660124	1.24704	0.928037	-0.316534	-0.221989	-1.46488	-0.541664	-1.16327	-0.397108	-2.28853	0.309363	-0.91068	-0.254888	-0.131458	-1.79442	0.258885	0.472541	-0.177118	-1.06291	0.219344	-0.894255
chr5_142503878_142505790	-0.279864	-0.0162048	-0.0656699	-0.820099	2.54395	0.994131	0.202189	-0.185449	0.172103	2.93734	-0.345835	0.275631	0.466984	-0.130046	1.23793	-0.0239607	2.27188	0.0937399	-0.0532586	0.27132	0.153414	-1.19979	0.0742972	-0.111287	-0.641362	-1.14464	-0.429965	-1.12548	-0.605519	-2.15894	-0.15234	-0.665245	-0.260055	-0.212922	-0.456848	-0.61013
chr17_3643004_3645504	0.250498	0.77463	-0.164994	1.0725	0.519528	1.19698	0.067027	0.385476	1.74739	1.48737	1.07095	0.305851	-0.0168921	0.407579	2.05034	-0.0617917	-0.553357	0.271135	0.244236	0.749655	-0.550393	-0.288647	-1.53842	-1.48577	-0.280164	-0.656176	-2.11854	-0.404872	0.476453	-2.57518	-0.306445	-0.265966	-1.04813	0.546569	-0.764175	-0.54424
chr15_69958000_69962100	-0.492452	1.17871	-0.0185863	0.0115216	-0.41012	2.08604	-0.974163	0.801359	-0.301322	1.33597	0.94559	-0.334225	1.4669	1.23863	2.39073	-0.362362	-0.543839	0.927254	0.0845879	0.398695	-0.1683	0.44444	-0.953369	0.204082	-1.63624	-0.607589	-0.873376	-1.04079	0.430925	-1.58549	0.49029	-1.0095	-1.41059	-0.793772	0.0145841	-0.934226
chr9_97400309_97403072	0.97382	1.37504	0.40039	-0.205024	1.02727	0.530165	1.10074	0.752314	0.874014	0.450142	0.408908	0.570747	1.61553	-0.438647	1.18635	-0.500516	1.37301	-0.00603396	0.1154	0.0345461	-0.509732	1.23839	-1.53239	-0.512559	-0.350936	-0.58039	-2.60759	-0.13668	0.128662	-1.95383	-0.262912	-0.866235	-0.956884	-0.136491	-0.864316	-1.73429
chr1_100824398_100826902	1.78504	1.3212	0.53452	-0.635311	1.53635	0.0285115	0.930836	0.527048	0.784397	0.345377	1.0705	1.11826	0.112532	-1.22575	-0.832073	0.198308	0.251048	0.389642	1.39941	0.876416	1.19366	-1.19486	-0.287461	-0.547681	-1.42736	-1.47392	-1.25033	-0.512604	-0.999344	-1.64326	-0.785162	0.39923	-1.00267	-0.016264	0.596148	-1.56439
chr11_93450357_93453344	1.35796	1.50397	0.334557	0.187736	1.40641	0.631383	0.813391	0.68816	0.27047	-0.668514	0.717485	1.28232	0.333377	-0.903652	1.17206	0.136789	0.234172	-0.577107	0.871379	-0.0608974	-0.494772	-1.01071	0.305677	-0.672696	-0.763251	-0.969292	-2.34971	0.0252558	0.868273	-2.06931	-1.89725	0.207109	-0.783386	1.24923	-0.225452	-1.15115
chr2_29092359_29094370	2.0278	0.683654	0.542964	0.431301	2.16869	0.0346301	0.626046	0.430242	0.238557	-0.502078	0.375024	1.52115	0.0750336	-1.21501	0.8395	-0.300107	0.687134	-0.542271	1.03662	0.396659	-1.17786	1.14039	0.300385	-0.887625	0.381822	-0.45299	-2.17677	0.444027	0.0222412	-0.829432	-0.349095	-0.412995	-1.60083	-1.29403	-1.37761	-1.28519
chr19_16697358_16699858	0.533321	1.08634	-0.0399141	0.972147	0.702619	1.07872	0.492057	1.41681	-0.202844	1.41526	0.407474	0.730646	1.28896	-1.08017	1.08542	0.267207	0.572017	0.950801	0.651873	0.287065	-0.534625	0.833204	0.230507	-1.14454	-1.40042	0.44055	-1.53042	-0.375715	-0.632388	-2.08732	-0.620671	-1.03944	-1.09032	-0.323569	-1.5219	-1.81873
chr1_36625798_36628900	-0.340473	1.37607	0.574968	1.02594	0.172404	-0.882582	1.71318	-0.00834164	-0.870752	0.395491	1.85072	0.194943	0.846589	-1.34668	1.20304	0.638093	0.283844	0.530129	0.322062	1.38327	-1.04949	0.558154	-0.641052	0.2529	-0.691134	-0.315282	-1.70222	0.358849	-0.330512	-2.47516	-0.250847	-0.783609	-0.360427	0.727911	-0.518966	-1.84102
chr7_139527794_139531402	1.20447	0.809173	0.304497	-0.255441	1.98089	2.16287	0.935141	-0.148192	0.585353	-0.178861	0.595378	0.935711	1.2287	-1.36742	0.867982	-0.313766	0.418554	-0.810372	0.928844	0.444916	-1.05719	0.606435	-0.735361	0.618762	0.134227	-0.920846	-1.56709	-0.303385	-0.340672	-1.02649	-1.59953	-0.400546	-1.21848	0.029046	-0.542852	-2.00445
chr1_167197100_167200401	0.328346	1.33152	0.470577	0.523293	1.17009	1.44651	0.449442	0.338843	0.924317	-0.11117	0.722147	1.19821	0.895932	-0.210762	0.836615	0.584112	0.391283	0.78779	1.65315	0.517795	-1.57811	-0.0314989	-0.784459	-0.372705	0.0966261	-1.65865	-2.46968	-0.716402	-0.476025	-0.876751	-0.989554	-0.206075	-1.97242	-0.585652	-0.524732	-1.10196
chr19_15551079_15553465	-0.0185402	1.21055	0.392182	0.566822	-1.24815	0.344281	-0.412001	-0.179352	0.878119	2.58528	0.766143	-0.284224	0.810832	0.893021	1.59638	0.0884189	-0.0494475	0.906477	0.711435	1.06862	-0.412487	-0.433257	-1.59539	0.0111149	0.0780885	-1.66134	-1.41517	-0.509575	-2.05236	-1.58321	-0.00668707	0.928331	-0.447412	-0.408768	-0.372905	-0.745818
chr6_134733434_134736797	0.18172	0.484992	0.638643	-0.291931	1.72454	1.10811	1.0428	1.26397	0.397017	0.876522	0.514117	0.773856	1.90228	0.300625	1.14332	-0.00401776	1.41767	0.259466	-0.0695511	0.348531	-1.65535	-0.383285	-1.17605	0.102481	-0.51999	-1.1663	-1.05061	-1.10018	-0.0766229	-2.07809	-0.947132	-0.944401	-1.42919	0.321445	-0.821811	-1.08759
chr1_201457797_201460097	1.78569	0.622256	-0.125485	-0.506962	2.61543	0.179329	1.25108	0.30863	0.02113	-0.662317	0.654818	1.31967	0.742706	-2.37387	0.374203	-0.787577	0.575002	-1.6292	1.41944	0.168973	-0.70179	0.0163247	1.06891	-0.247103	-0.326541	-0.328553	-1.18904	0.488149	-0.95264	-0.271478	-1.2422	-0.690987	-0.615566	0.299791	-0.30936	-0.950843
chr2_198005445_198007759	1.0452	0.944619	0.135679	0.245047	1.60096	0.787072	1.16481	0.741115	0.852647	-0.247869	-0.0562593	1.7182	0.655111	-0.756002	0.307665	0.538644	0.745059	-0.257868	1.15265	1.44553	0.254113	-0.854247	0.0599374	-0.0856706	-1.21995	-0.492129	-1.72933	-1.17937	-1.36991	-2.54858	-1.01041	0.0939171	-1.03586	-0.193418	-0.411718	-1.03937
chr4_101901799_101903999	0.400849	0.810714	0.0800884	1.76674	0.572863	0.0317242	-0.216487	0.910421	-0.0882783	-1.56238	0.626703	0.315055	0.819403	1.12485	0.904583	0.0586082	-0.146691	0.453356	0.140836	0.489064	-0.0356196	1.85136	-2.10049	-1.12062	-1.46834	0.15321	-1.20566	-0.0698301	0.46611	-2.3375	0.706262	1.011	-1.40191	-0.0745243	-1.02333	-0.842141
chr12_111135606_111137606	0.680567	0.512767	0.405526	0.497937	1.36035	1.29922	-0.000952233	0.0651632	0.452176	-0.399023	0.00159653	1.42987	0.357238	0.489005	1.90977	0.456316	-0.515742	1.41547	1.69602	0.279045	-1.8281	0.0505751	0.402059	-0.871045	0.0303441	-1.90963	-2.01047	-0.649136	-0.0302472	-1.30601	-0.898087	-0.349365	-1.37866	-0.249375	-1.20612	-0.189036
chr18_13725776_13728203	1.12388	1.08642	1.13156	0.828949	0.481283	-0.994859	-0.611814	1.81705	1.63427	0.880257	1.24247	0.654519	0.276537	-0.153242	0.322885	0.46145	0.135435	0.303406	0.0638053	-0.249295	-1.42432	0.561837	-0.631746	-0.564086	-0.403043	-0.0657981	-1.91361	0.242377	0.607531	-0.959217	-0.274656	0.444923	-1.87261	-0.385697	-2.28885	-1.50801
chr11_58989176_58992860	0.27393	0.6298	0.684829	-0.240753	1.22787	0.937966	0.18852	0.52098	0.362187	1.18619	-0.175555	0.871278	1.96258	0.126421	1.38445	-0.175632	-0.731999	0.692163	-0.224886	0.751827	-1.30333	0.126039	-0.730263	0.165988	0.172639	-1.63344	-0.635717	-1.50956	-0.736279	-3.38591	0.874925	-0.273075	0.264507	-0.383793	-0.712331	-0.552569
chr4_26294899_26296899	-0.34745	-0.726333	-0.102372	-0.575269	0.994889	2.60031	2.50951	-0.33199	-0.456688	-0.871369	2.20393	1.18024	1.05061	-0.304771	-0.754495	-0.415425	-0.512088	-0.402297	1.14116	1.10545	-0.546314	-0.335483	-0.247299	-0.411704	-0.63723	-0.432892	-0.826822	1.41419	-0.833187	-0.746855	-0.952368	-0.938889	-0.338274	-0.108806	-0.280914	-0.762696
chr2_232138659_232140959	1.05874	0.754788	1.41197	-0.408098	0.663376	0.551989	0.873716	0.687552	0.489081	-0.265841	-1.47308	-0.176271	-0.334798	-0.526273	1.01661	0.39485	0.626255	0.519452	0.963659	-0.56063	-2.56749	0.646012	0.252042	0.371816	0.233211	0.987752	0.128109	-0.0338526	-0.459503	-0.433825	-0.683759	-0.870216	-3.61105	-0.037352	0.246238	-0.435185
chr16_16299838_16303098	-0.0571013	0.0901959	0.409644	1.7808	0.39553	1.37241	-0.00845958	0.341749	-0.240174	0.139271	0.650512	0.938749	0.948583	-0.053245	1.61624	-0.0249748	0.477371	1.25591	0.691582	0.494065	-2.54771	0.255664	-1.05213	0.436529	0.637206	-1.16881	-1.06587	-0.362545	0.0370475	-2.87722	-1.01492	0.0593441	-0.66888	-0.809144	-0.239338	-0.837887
chr17_19288532_19290706	0.71744	0.973707	0.992854	1.01064	-0.327356	-0.569408	0.820625	1.40624	-0.344413	0.817146	-0.0308476	-0.0376629	0.81514	0.580564	2.20981	-0.415039	0.286263	0.100577	0.286451	0.431958	-1.7502	0.900504	0.234881	-0.57172	-0.54775	-0.231271	-0.995161	-0.149002	-0.625434	-1.1132	1.82061	-0.619068	-1.35907	-1.66423	-2.23751	-0.817065
chr6_36408312_36411904	0.814526	1.04851	1.34645	0.0697207	0.625444	0.289788	0.710274	0.917999	0.349703	0.188327	-0.293305	0.47952	1.35035	1.55868	1.83636	0.667602	-0.584541	1.1009	0.251425	0.0208783	-0.775993	-0.32901	-0.0488573	-1.53991	-2.1547	-1.48346	-1.21018	-0.508317	-0.794262	-1.5489	1.03631	-0.249985	0.00157835	-0.582133	-1.26157	-1.29921
chr16_30769398_30772236	0.784839	0.790677	0.316947	0.520244	1.53073	0.705225	0.554531	1.21865	0.185926	-0.890496	0.707911	0.736558	1.2701	-0.880267	1.99481	-0.13195	1.28782	0.405535	0.768626	0.218283	-2.37798	0.133134	-1.07447	0.6524	-1.08928	-0.485181	-1.99051	-0.668914	0.160533	-0.413108	-0.985987	-0.608033	-1.24885	-0.471923	-1.20685	-0.419687
chr2_51230129_51232159	0.454177	0.761334	-0.195523	0.660071	0.307439	1.47023	0.570116	0.148468	0.148252	-0.0323587	0.327492	0.0612517	0.867881	1.19491	0.688632	0.372454	0.861904	0.850087	0.21237	0.150166	-0.111864	0.459618	-4.40558	0.227417	-0.123209	-0.758872	-1.08049	-1.19493	0.469019	-1.26948	-0.186203	0.25686	-1.24409	-0.452919	-0.309123	-0.155507
chr15_94715466_94718820	0.746868	2.07555	0.229347	-0.490091	0.81538	1.58321	1.11646	-0.717422	0.0743858	2.4491	1.21747	0.181635	1.49369	-0.116625	1.43449	-1.02462	-1.01292	0.685808	-0.192958	0.509726	-0.72591	-0.891837	-1.1757	-0.217701	-0.337825	-1.12681	-0.972672	-0.925146	-0.433287	-1.13306	-0.0127424	-0.725592	-1.07098	-0.767216	0.190425	-0.732423
chr15_44100666_44102766	2.29211	1.10858	1.48295	-0.449294	1.74175	-0.460314	0.98347	0.208549	0.750077	0.0962291	0.0288263	1.31982	0.488069	-1.15873	-0.91986	0.535314	0.862074	0.594082	1.26861	0.903879	0.179088	-0.984652	-0.578325	-1.2862	-1.51987	-0.722844	-0.492679	-1.34739	-1.14649	-0.680212	-0.2197	0.314518	-0.42485	-0.234729	-1.44367	-1.08819
chr19_16911665_16914837	-0.0576269	0.379943	0.514939	0.580012	-0.155138	2.41672	0.791954	-0.732128	0.0354173	0.721623	0.545166	-0.300029	1.56273	-0.0504712	3.15737	-1.19178	0.264433	0.612863	0.392415	0.0978467	-0.957468	0.491062	-0.845862	0.25924	-0.0916531	-1.00014	-0.119268	-1.06237	-1.07465	-1.51199	-0.344258	-0.719338	-1.22238	-0.293393	0.325779	-1.41957
chr1_110428098_110431097	1.8013	1.27714	0.657766	-0.828946	0.818303	0.352657	0.431974	1.27966	1.17051	1.32947	1.0471	1.21359	1.1473	0.641937	-0.0719965	0.156744	-0.534871	-0.0389946	-0.16383	0.615307	-0.89901	-0.571013	-0.411838	-1.94964	0.184795	-1.22628	-0.00344564	-0.299365	-1.2228	-1.03807	0.586084	-0.376294	-1.17891	-0.78817	-2.44752	-0.660649
chr1_243449398_243452800	-1.25827	0.685295	0.756419	-0.762701	0.761185	2.56164	0.614283	0.421658	0.423616	2.02548	0.431293	-0.636215	1.25053	0.226565	1.59341	-0.648088	-0.340249	0.499209	-0.905608	1.08827	0.0648089	-0.0654274	-0.801042	0.581374	-1.06482	-1.00424	0.147736	-1.0664	-1.07591	-1.16378	0.644986	-0.717167	-1.43322	-0.74539	0.275629	-1.36485
chr2_232044316_232047770	-0.07497	1.44387	0.229911	0.320045	0.147752	1.33553	-0.371603	0.708989	-0.676755	0.413968	-0.960409	2.05144	1.44005	1.02851	0.526834	0.434627	1.09066	1.07699	-0.305348	0.645163	-0.121694	0.452083	-0.0854487	-0.533644	0.856965	-1.22148	-0.135963	-0.771919	-0.519516	-2.39153	-0.706189	-0.6247	-2.19514	-0.639358	-0.267103	-1.60062
chr22_22120207_22122579	-0.50696	1.35153	0.247546	1.46546	-0.0628899	0.0421643	-0.669361	0.791573	-0.848915	-0.168413	1.08312	0.257602	0.884765	1.21425	1.13657	1.30368	1.50855	-0.515182	0.378982	0.532457	-0.833897	-0.589935	-0.207197	0.374659	-1.00101	0.87023	0.601787	-2.18233	-0.648696	-1.67162	0.78963	-1.59889	-0.837811	-2.01422	-0.385324	-0.0919157
chr19_53192537_53195037	2.32056	-1.43022	-0.513954	0.692695	-0.0884648	-1.03811	0.00886409	1.20576	0.177464	0.400773	1.59299	0.58487	0.537416	0.749579	0.844138	1.19172	-1.22561	-0.226834	0.920927	0.606285	-1.8152	0.280418	-0.0395333	-0.239702	0.0912038	-0.137359	0.277241	-0.374794	-1.61566	-1.68043	0.213008	-1.11217	-0.714016	-1.69679	-0.0421261	1.29507
chr6_10081078_10083778	-1.31732	1.24138	1.48228	0.109808	0.514577	0.138561	-0.174794	0.815476	0.652321	0.339808	-0.261855	0.808507	0.399887	1.83084	-0.0660921	0.185664	-1.72234	2.41355	0.646848	-0.219001	-2.28707	0.81547	0.373613	-0.644002	0.862042	0.0430372	-0.903425	-0.95964	0.408483	-1.07449	-0.523241	-1.53773	-0.747655	-0.357692	-0.812389	-0.473422
chr12_124949706_124951628	0.282439	1.08268	0.680402	-0.206471	-0.293303	2.02582	0.380333	0.61642	-0.968495	-0.0143779	0.8719	0.328834	0.897134	1.00635	2.25228	-0.447889	0.345582	0.306916	-0.25917	0.713441	-0.974326	-0.346553	0.861413	-1.14171	0.0169088	0.0162805	-0.405708	-0.18788	-0.512526	-0.93799	1.44765	-1.75692	-1.80924	-0.510447	-1.78524	-1.57454
chr16_55786098_55788498	0.0199574	0.532436	-0.549351	0.360957	2.31867	0.962344	1.21582	0.92503	-0.805099	0.862144	1.06086	-0.327031	0.739336	-0.168316	-0.466782	-2.2361	0.23711	0.335497	1.64127	-0.680485	0.416667	-0.500387	0.837493	1.38274	-0.186894	-0.423138	-0.826136	0.29367	-0.867746	0.304741	-1.09187	-1.00464	-0.950702	-0.574433	-2.32082	-0.466809
chr17_72507532_72510884	1.40007	1.10359	0.568697	-1.47596	0.699514	-0.322867	1.9549	-0.280246	-0.314093	1.35464	-0.198437	0.884209	1.93805	0.0250836	-0.21211	-0.8506	0.365865	0.286832	0.556531	0.811544	0.800512	-0.953027	1.31264	-1.40469	-0.163022	-1.15945	0.0767875	-0.400221	-2.18402	-0.139408	-0.643386	-1.15066	-0.360067	0.0127805	-0.248687	-1.69131
chr22_37879479_37883007	-0.503156	1.29806	0.22595	0.287745	-1.00451	1.16462	-0.312605	0.578104	-0.0146069	1.66487	1.92163	-0.561167	1.33534	0.766256	1.68936	0.0392585	-0.0216705	0.517544	-0.365442	0.114228	-1.12493	1.11767	-0.650557	-0.41471	-1.38891	-0.0391233	-1.55192	-0.7565	1.34591	-0.813902	-0.165917	-1.29814	-1.74926	-0.845865	0.655481	-1.13914
chr7_107775099_107777502	2.1046	0.619377	0.665982	0.547497	1.00335	0.222442	1.10888	1.25139	1.13152	-1.02413	0.570795	1.56304	1.37983	-0.0264066	1.06261	-0.168055	0.286737	-0.844715	0.986204	0.256172	-0.927182	-0.396338	-0.935192	-0.181721	-0.813333	-0.085739	-1.53552	-0.7311	0.206028	-1.19948	-0.319538	-0.302999	-1.80359	-0.609533	-1.78106	-1.28084
chr4_37755399_37757499	-0.307666	0.985743	0.717493	1.06506	1.30669	1.15355	-0.0713467	-0.276251	-0.566095	-1.11502	0.697571	1.94419	0.0204406	-0.0533744	-0.538617	0.549982	1.06404	0.262122	1.39214	0.688762	-1.55071	0.686672	-0.15566	0.134409	1.9821	-1.38962	-1.4708	-0.261737	0.0380111	-0.894514	-1.54303	-0.342225	-1.29282	-0.457102	-1.04335	-1.35904
chr11_118746657_118750003	1.16632	1.28708	0.980488	0.0204272	1.24566	1.83784	0.226404	0.699739	0.718076	0.740862	1.59452	-0.366571	0.667211	-0.4223	1.79895	-1.02262	-0.0249077	-1.20295	0.53382	0.243167	-1.42427	-1.80353	0.176677	0.706925	-1.27316	0.00686987	-1.35972	-0.502095	-0.136745	-1.67151	-0.645738	-0.450225	-0.435567	-0.569816	-0.0635713	-1.27575
chr3_196350326_196352933	0.173619	1.62147	0.0163162	0.58916	0.26006	0.187148	0.51887	0.340557	1.73934	0.640827	1.31419	2.6579	-1.05025	-0.574701	1.59635	1.12575	-0.366927	-0.46716	0.582226	0.319608	0.605227	-0.172592	-1.85175	-1.35767	0.0869671	-1.12129	-0.641098	-1.04033	-0.575703	-0.711199	-1.08493	-0.754542	-0.771127	-0.0291043	-0.897263	-0.907938
chr3_72606302_72609133	0.803805	0.252034	-0.395029	0.0238794	0.636159	1.2295	0.477832	0.730866	0.0325221	0.366915	-0.608214	0.245585	1.40747	0.481201	2.23893	0.677756	0.704961	0.958186	0.626612	0.603072	-0.656525	-0.585995	-0.507397	-0.342992	-1.13889	-1.60347	-1.5626	0.037043	-0.67263	-2.65824	-0.669191	-1.2623	0.127598	1.61114	-1.03361	-0.575998
chr16_81898636_81901738	-0.206894	-0.397488	0.301499	0.866651	0.00577794	1.26119	0.526051	1.28454	-0.517668	0.621345	-0.789267	-0.138895	0.744144	0.579153	1.34004	1.0395	1.16185	1.18164	0.133745	0.665655	-2.1989	0.36094	-1.33426	0.148205	-0.656353	0.640199	-0.751272	-1.20765	1.34914	-2.49768	-0.212641	-1.43214	-0.0841488	-1.25698	-0.838068	0.309048
chr12_105035631_105039150	0.0793883	0.337379	0.906579	0.51732	2.10453	0.457671	0.7026	-0.227805	0.65551	-0.0986812	0.911959	0.293189	0.253947	-0.97327	1.6619	-0.677179	1.421	0.106543	1.49401	0.284716	-1.51004	-0.872231	-0.709851	0.214826	-1.10259	-0.852093	-1.03876	0.491179	0.611257	-2.39533	-1.32722	-1.12179	0.290628	0.753581	-0.235278	-1.40759
chr3_30619226_30621185	0.433367	1.10389	1.00321	0.107326	0.215575	-0.0220605	-0.079691	0.205549	1.01624	2.02325	1.28441	0.0837515	0.518378	1.34546	-0.525584	0.0624844	-0.259687	1.87789	0.352569	1.54354	0.60902	-0.865916	-1.22559	-0.421359	-0.758881	-2.62229	-0.435168	-0.618236	-1.02787	-1.11462	-0.0801291	-0.0748763	-1.04989	-1.23061	-0.166029	-1.20742
chr19_9967858_9970058	1.94129	1.10841	-0.22351	-0.883982	0.519764	0.442875	0.553181	1.39943	0.30752	-0.475484	-0.344768	1.12834	0.817037	0.553958	0.696065	-0.149615	-0.380183	-0.0344969	1.14683	-0.474192	-1.75431	1.55786	-0.800582	0.0909154	0.273845	1.99259	-0.20824	-0.705442	0.169649	-1.49601	-0.747857	-1.48264	-1.56038	-1.46347	-0.948509	-0.565903
chr6_2951378_2953278	0.205036	0.397404	0.354957	-0.288298	0.271678	0.655756	0.637669	-0.539958	1.29947	0.585797	1.01797	0.442829	-0.0338685	0.495183	-1.05817	0.634852	0.424681	-0.202788	0.0869916	0.561291	-0.869324	0.676241	-4.92915	0.429247	0.0810422	0.478513	-0.40436	-0.773923	-0.0906112	0.526648	-0.320862	-0.370662	0.31959	-0.202763	-0.653088	0.154985
chr2_25516759_25518859	0.49106	1.50439	0.515475	-0.196657	1.08425	1.21689	0.0947397	1.38754	0.284492	1.22904	0.731487	0.63058	0.834093	-0.825102	1.33461	-0.592308	-0.259534	0.634337	0.253744	0.267178	-0.971209	0.582993	-0.391397	0.856604	-1.34687	0.743199	-0.955627	-1.4861	0.168839	0.382163	-1.88856	-1.10487	-0.549728	-1.52117	-2.20205	-0.936511
chr5_88588383_88590690	0.0920802	0.98134	0.176786	0.704202	-0.374133	0.973965	0.508281	-0.0026012	-0.0696925	1.6438	0.623428	0.447178	-0.0617956	0.632247	-0.580179	1.2003	-0.961261	1.13159	1.29168	0.908239	0.446412	-0.614535	-1.67943	-2.15932	1.37751	-1.56996	-0.462487	-0.0657019	-0.279152	-2.12451	0.985587	-0.0394533	-0.544016	-0.285561	-1.78286	-0.467974
chr8_21762260_21764460	0.0268406	1.11115	-0.330155	-0.352522	-0.582589	0.941643	0.0435591	0.114935	1.29786	0.375484	1.52691	1.17371	0.754958	0.585877	1.56197	0.909152	0.876669	1.05594	0.709274	0.944386	-0.708115	-0.616398	-2.11028	-0.322501	-1.12562	-0.397199	-1.5992	0.025544	-0.112358	-2.50008	-0.366502	0.414147	-1.27136	-0.948955	-0.254321	-0.851852
chr14_24797782_24802636	-0.483183	0.300514	0.952489	-1.57582	0.0181615	-0.0444597	0.799861	1.21061	1.78956	1.95341	1.50771	-0.2346	-0.812787	0.399741	0.166258	-0.201846	0.236073	0.934174	-0.228208	1.19791	0.130869	-0.0374129	-1.06271	-1.21615	-1.54193	-0.661833	0.0293371	-0.940073	1.22844	-2.07238	0.593741	-1.64694	-0.562788	0.647528	-0.0016391	-0.771647
chr15_86232028_86236328	1.89915	1.18469	0.831987	-1.04878	2.12762	0.0209665	2.04431	0.286625	-0.274182	0.236715	0.410997	0.997436	0.705679	-2.01555	0.558885	-0.186072	-0.00342023	-0.940682	0.761431	-0.174299	-1.64834	-0.0314974	1.52899	-0.938963	-0.34916	0.0428391	-0.649546	-0.357215	-0.513111	-0.716066	-0.599869	-1.20437	-0.653841	0.412211	-1.31635	-0.429221
chr10_12489653_12492153	1.15074	0.291425	-0.376683	-0.4151	0.62154	-0.647617	-0.666645	0.683403	1.42704	1.9012	-0.190131	0.70448	-0.204802	1.41516	1.10447	0.322416	0.417334	1.51989	-1.45467	0.0342685	0.315895	-0.440072	-0.836966	-0.519173	-1.71085	-0.336924	-1.19255	0.208663	1.01254	-3.04521	-0.6305	0.366019	0.371682	-0.0624459	-0.661117	-0.476708
chr3_101554759_101557459	-0.0199491	-0.248513	1.62931	0.878333	0.914656	-0.857749	0.367302	-1.31314	0.416058	0.0231062	-0.14961	1.47782	-0.321224	0.635951	-1.37642	1.07604	0.651686	1.20094	1.84293	0.425478	-2.36831	-0.635525	1.0789	-1.08544	1.42827	-0.893474	-0.611971	-0.284016	-0.835089	0.563577	-0.709956	-0.702619	-0.449221	-0.0575956	-1.6821	-0.0084341
chr8_29855803_29858303	1.69789	2.39516	0.662293	-0.664282	1.94239	-0.27653	1.15496	0.0422025	0.249355	-0.116094	1.07514	1.60322	0.580657	-1.76422	0.094661	-0.789548	-0.488474	-1.18688	1.12818	0.561776	-1.17147	-0.0970926	0.00713546	-0.631567	0.155306	0.582253	-0.631613	-0.0433158	-0.282567	-1.14341	-0.605249	-1.33612	-0.859303	0.182422	-1.39171	-0.63553
chr18_3036376_3038893	1.57242	1.64949	0.446046	-0.386273	1.28975	0.165311	0.632209	1.16438	0.998691	0.394204	-0.332838	0.646472	-0.0198747	-0.0740413	1.67834	0.642055	-0.233238	0.693263	1.01316	0.658084	-0.967713	-0.197582	-0.428848	-0.623899	-0.420728	-2.41395	-1.60983	-0.554951	-1.11401	-0.877539	-0.941966	0.187907	-0.716189	0.68742	-2.1198	-0.485951
chr3_32524037_32527670	2.0898	1.19561	1.16119	-0.401156	1.25017	-1.65594	0.995009	1.38492	1.2884	0.373987	0.695541	0.806629	0.0573801	-0.136596	-0.558721	0.635417	0.0615227	0.012036	0.456941	0.519862	-0.356276	-0.931445	-0.0176771	-1.34002	-1.28202	-0.79806	-2.19216	-0.756709	0.731068	-0.493976	-0.983074	0.221406	-1.45554	0.781027	-1.14362	-0.214945
chr11_59039078_59042603	0.451916	0.844259	0.646495	0.222317	0.656226	0.38922	0.3002	0.395183	0.794238	1.37689	0.528512	0.848878	1.43089	0.713102	0.831382	0.239672	0.260302	1.12683	0.296343	0.986897	-1.60809	-0.488757	-0.926142	-0.438213	1.36092	-1.83273	-0.947987	-0.874892	-0.592804	-2.89154	0.0976267	-0.572075	-1.17513	-0.60094	-1.31586	-0.53313
chr18_33195376_33198093	1.33216	1.03614	-0.430802	0.181398	0.735831	1.90465	0.841069	0.631104	0.363444	-0.340316	-0.0164715	0.712162	2.1182	-0.585047	1.22657	-0.174186	0.184434	-0.813777	0.465814	0.445691	-0.0713726	0.440583	-0.101904	0.551859	0.0793755	-0.845288	-2.19514	-0.86647	-0.724146	-2.35908	0.834708	-1.19384	-1.08907	-0.231375	-0.827514	-1.2194
chr10_75716241_75720371	1.11834	0.923144	-0.0349634	-0.939364	1.47029	1.37988	-0.0581022	0.00211098	0.807102	-0.05061	1.00598	1.03378	0.975188	-0.900583	0.934194	-0.303261	-0.0437475	-0.351658	1.87208	1.30597	-1.11322	-0.297289	-1.54174	0.812128	-0.698794	-0.844685	-1.72176	-0.97304	-0.156998	0.0187089	-2.20904	-0.40761	-0.821301	-0.831836	1.03699	-0.396274
chr11_125460848_125463476	0.698526	0.920706	0.676943	1.41107	0.425944	-0.567199	-0.141122	1.94929	1.06241	-0.37331	1.72745	0.917629	0.398951	-1.2832	-0.518876	0.697735	1.16215	0.29419	0.634576	-0.521107	-0.514929	0.368973	-1.13587	-0.170461	-0.605497	-0.680709	-1.65064	-0.935852	1.22712	-0.135103	-0.621142	0.654923	-1.91075	-0.826645	-1.96073	-0.675448
chr14_35808417_35812039	0.566969	0.415431	0.920168	0.105023	1.77073	1.38761	0.285805	-0.254515	0.255679	-0.850443	1.19129	1.08045	1.6885	-0.317499	0.0783892	-0.514636	0.337542	-0.33517	1.18964	0.776462	-1.94801	0.77895	-0.319294	0.243131	-0.809022	0.515053	-1.16679	-0.222693	1.0671	-0.145649	-1.1512	-2.20843	-0.854183	-1.38721	-0.674662	-1.49451
chr19_52530565_52532781	2.71563	0.757792	1.02867	0.255571	0.61488	0.196227	0.86486	0.790705	0.554448	-0.129186	-0.404107	1.59372	0.573291	0.109288	2.06622	-0.0425892	-0.353986	0.762089	0.82145	-0.963962	-0.717665	-0.528742	0.519002	-1.12319	-1.27723	-0.0111655	-0.754996	-0.882717	-0.535689	-1.58989	-0.0922743	-0.348326	-1.5248	-0.365396	-1.56878	-1.00916
chr10_51514971_51519594	0.960263	-0.532445	0.685886	0.179709	1.51812	1.20053	-1.48812	-0.0789827	1.97221	-0.186874	1.28006	1.34557	0.361961	0.585927	1.26445	0.620985	-1.94486	-1.09367	0.0821911	0.194374	0.184825	-0.134124	-1.71344	0.263977	-1.59776	-0.575511	-0.083277	-0.556469	-1.60676	-0.523731	-0.548485	-0.0444466	-0.167375	0.375661	1.09627	-1.29664
chr11_65169944_65172344	-0.591636	0.866342	0.380994	0.804662	0.74635	1.75086	0.122127	1.22698	0.263531	0.982385	0.180193	0.321452	0.858744	-0.371797	1.22047	0.399296	0.917726	0.064887	0.632894	0.806863	-2.40556	0.906999	-1.19561	0.110091	-0.0131699	0.217721	-1.64616	-0.484843	0.355076	-2.15104	-1.17122	-0.0812459	-0.694628	-0.540655	-1.91013	-0.878943
chr14_21784817_21786517	0.443819	0.984337	0.183495	1.38214	0.803654	0.805512	0.567362	0.980616	1.0181	0.104641	0.334412	1.60726	0.207811	0.267586	2.17162	0.0987625	-0.122165	0.339488	-1.49101	0.23874	0.0963979	-0.379214	-1.02317	-0.698734	-1.16506	-0.97819	-2.24142	-1.06998	0.964019	-1.57127	0.039188	0.949593	-1.05967	-1.13397	-0.642978	-1.01172
chr17_16188808_16192332	1.60387	1.03373	0.358193	0.266944	1.79365	0.487061	1.98444	0.209774	-0.00891722	-1.43766	0.710271	1.59263	0.544818	-1.08898	1.59163	-0.371526	0.563932	-0.678893	1.21043	0.45172	-1.33839	-0.266007	-0.325478	-0.487405	-0.288446	0.0381117	-0.56829	-0.876685	0.331663	-0.740391	-0.266698	-1.10008	-1.88709	-1.10147	-1.1021	-0.838358
chr18_60919725_60922476	1.02583	0.738888	0.0176124	-0.24656	0.738089	1.17934	0.922678	0.463104	0.0252486	1.65569	-0.500804	-0.455133	0.87179	-0.0504011	0.844502	0.902084	-0.255135	0.154163	0.329328	1.32161	-1.38905	0.40837	-3.02165	0.0969996	-0.506079	-1.05588	-0.937267	-1.07624	-1.3722	-1.31823	-0.240057	0.705912	1.59767	-1.10472	-0.55278	0.0832747
chr11_72898976_72901957	1.93545	1.37651	0.379459	-0.294123	1.71587	0.447208	0.530923	1.27322	0.0838857	0.907988	0.68167	0.338931	0.741434	-0.872737	1.74764	-0.274082	-0.506721	-0.141522	1.11288	0.647574	-1.70209	0.466912	-0.249017	-0.161255	-1.07841	-0.122521	-1.32077	0.212496	-0.261454	-1.11155	-0.591811	-1.53949	-1.83137	-0.711877	-1.44686	-0.382392
chr2_240883745_240885545	-0.758578	-0.183652	0.816485	0.872858	-0.817412	0.0817675	0.875391	0.717018	-1.36235	0.488837	-0.214433	-0.294498	-0.0239157	0.404881	1.37562	1.21998	1.14426	0.511889	0.586669	1.33604	-0.281167	1.86501	-1.60205	0.771327	-1.04697	0.700213	-0.37159	-2.08273	0.78974	0.356693	-0.420993	-0.671158	-1.6136	-1.52416	-0.0832958	-1.56212
chr10_81052592_81056180	-1.23655	0.41936	0.75141	0.628068	1.3729	2.432	0.399395	0.501885	-0.468669	1.09374	0.955335	1.16572	0.805831	-0.777027	-0.638683	0.213331	-0.760991	0.555832	0.885875	0.996978	-2.21061	0.975179	-0.207074	0.668895	0.849283	-0.857873	-0.837136	-0.167503	-0.963859	-1.03764	-0.49902	-1.2062	-1.28132	-0.609486	-0.972478	-0.938892
chr9_95825604_95828072	0.105119	0.463054	1.07964	-0.696784	0.390953	1.82978	-1.22686	0.848008	1.26824	1.70505	-0.831088	-0.320112	1.18637	0.153734	1.48964	0.50391	0.130941	1.10621	-0.887194	0.761318	-2.40082	-1.83536	-0.149645	0.911033	-0.681779	0.0503032	-0.609665	-0.878218	-0.462831	-1.42234	-0.723986	-1.02979	0.288051	0.160775	-0.0544471	-0.221214
chr9_93570559_93572274	-0.0626392	-0.101033	0.49791	1.42705	-0.764757	0.39061	-0.992453	0.330408	-0.553781	0.967234	1.53225	0.50022	2.22748	-0.526635	0.98036	-1.94979	1.34338	0.451501	0.788693	0.165869	-0.293257	0.0940391	-0.521444	0.234126	-1.14645	-1.72575	-0.470602	-0.602876	1.04677	-1.31913	-0.720698	-0.408783	1.38926	-1.30725	0.417454	-1.31728
chr15_80239128_80241843	2.55456	1.56346	0.636662	-0.421498	1.81776	-0.177928	1.31573	-0.0638189	0.553341	-0.190404	0.138993	1.27857	1.07699	-1.11437	-0.358853	-0.541483	0.107849	-0.412987	1.5538	0.741341	-1.56459	-0.450532	0.0411299	-0.75193	0.487636	0.566086	-0.612071	0.0890611	-0.453806	-1.31191	-1.15126	-1.085	-0.842315	-1.00788	-0.811662	-1.19867
chr14_99539899_99543631	0.307296	-0.0339357	-0.960829	1.38248	0.812416	-0.282749	0.434919	2.23496	-0.209994	-0.0844882	0.955985	-1.01093	0.343265	0.325584	1.19614	0.298595	1.0361	-0.0671476	-0.684562	1.22202	0.744846	-0.456178	-0.634295	1.15428	-0.296715	-0.280436	0.334153	0.445527	0.824015	0.090058	-1.80113	-1.19534	-1.76658	-1.2154	-2.43055	-0.731374
chr15_99557623_99562828	0.45695	-0.791644	0.197497	1.22311	0.661035	1.34843	-0.90905	0.517213	0.431967	0.54369	-1.32934	1.48414	0.579938	1.10696	0.234597	1.4338	-0.867885	1.86159	-0.0626187	0.184645	-1.81264	0.916106	-1.22929	0.878352	0.377903	0.0499065	-0.26713	-1.5285	0.376225	-1.92281	-0.873378	-1.12593	-0.84768	-0.857823	-0.728484	0.290149
chr1_151236298_151238502	0.0657956	-0.38551	-0.0119572	0.601671	-0.137173	0.647467	0.377761	-1.39736	-1.04516	0.781534	-0.462496	0.891807	0.805229	1.71087	-0.0379686	0.183604	1.10651	1.66573	1.53683	1.41362	-1.34727	-0.286538	0.209967	-1.40265	1.97549	-1.35067	-0.11545	-1.2914	-0.951662	-0.25183	-1.17814	-0.959092	-0.751965	-1.28096	-0.0136301	0.685001
chr1_146696398_146698102	0.677173	1.09977	-0.153016	1.28959	0.788052	1.47525	0.145037	-0.553711	0.564476	-0.587579	0.866415	1.28486	-0.634191	0.0192638	0.343295	0.799065	0.24306	0.626176	0.138642	-0.848994	-0.972707	1.10294	-0.895639	-1.56475	-0.0247312	-0.274876	-0.733171	0.0924917	0.666809	-0.150096	0.0560819	-0.605246	-4.01274	0.169484	-0.160125	-0.276357
chr7_99678400_99681303	1.29633	0.0386462	1.44048	1.29489	0.536188	-0.411551	0.381678	0.491807	0.546518	0.631722	-0.11852	0.472268	0.931471	0.0158849	1.01234	0.610713	1.19913	0.830816	0.888503	0.0443724	-2.00659	-0.609773	0.461822	-1.31067	0.491417	-0.621107	-1.07682	0.239433	-0.997146	-1.51312	-0.779778	-0.211094	0.136613	0.104456	-2.76819	-1.67313
chr7_40307210_40310202	1.27421	-0.286174	2.19033	-0.236092	0.721123	-0.737543	1.49761	0.88195	1.79728	-0.415167	0.575974	0.0272228	-0.9045	0.704197	0.643283	0.493005	-1.43177	-0.983312	1.40169	1.12217	-0.738254	-0.609048	-0.8493	-1.63996	-0.438864	-1.16826	0.107733	-0.752457	0.13788	-1.53716	-0.525008	0.443777	0.719098	-0.483593	0.458215	-1.46027
chr2_2707324_2710059	1.5495	0.289205	0.415156	0.49135	-0.231538	1.75894	1.73056	0.327309	-0.141993	-0.431072	0.435539	1.35521	0.718637	-0.643289	-2.27541	0.988857	0.0743528	0.418004	-0.362237	1.05808	-1.26743	0.0974994	-2.62518	0.400787	0.194542	0.822951	-0.912477	-0.377173	0.230354	-1.50769	-0.246591	-0.51887	-1.19604	0.326436	-0.701448	-0.244822
chr11_4454144_4456103	-0.72636	1.39868	0.649187	-0.494421	0.348555	2.70281	1.01261	-0.914389	0.520297	0.884028	-0.58705	-0.052234	0.611849	0.506041	0.418977	-0.0186892	-0.604615	0.307538	1.47676	0.994362	1.32477	-0.836105	-1.47928	-0.7237	-0.764066	-1.49914	-0.0993594	-2.16746	-0.880453	-1.04156	-0.463912	0.8275	0.0475622	-0.0487716	0.412422	-1.04239
chr16_5121167_5122735	1.33535	1.30376	-0.46692	0.931077	0.61547	0.893782	-0.0945431	0.501871	0.597182	0.217833	1.42448	1.45304	0.938685	-0.765806	1.37421	-0.258267	-0.125497	0.643088	1.35474	-0.316296	-0.768506	0.0295357	-0.206482	-0.996829	-0.86537	-0.0667645	-1.90381	-0.187551	-0.725494	-1.21394	-0.728409	0.132976	-2.00882	-2.07078	0.946619	-0.923626
chr1_36614198_36617302	0.801933	0.439766	-0.148428	0.103451	2.2197	0.121131	0.520126	0.267428	0.919441	0.389518	1.2235	1.29493	-0.100592	-0.638204	-0.628435	0.536721	0.744573	1.90272	1.56603	0.240158	-0.882179	0.174391	-1.33875	-0.887906	0.147199	-1.95694	-1.35312	-0.535693	0.110537	-0.881325	-2.23542	0.0586617	-0.899514	-0.221631	-0.929367	-0.144402
chr15_41184300_41188000	-0.458633	1.00326	0.734554	0.534153	0.973489	-0.622023	-0.811562	0.617372	0.869239	1.30115	1.57498	0.829171	-0.0928061	0.726885	-0.926077	0.376932	0.275056	1.21472	0.71679	0.227794	-1.75338	0.130807	-0.638139	-0.490136	0.663025	-1.00131	-2.06124	0.0151642	0.563706	1.16184	-1.37408	0.765417	-1.90792	-1.01725	-1.69994	-0.421019
chr6_167163078_167166112	1.77366	-0.0852105	0.164003	0.0443681	0.916859	0.192216	0.850279	0.622766	0.778786	-0.0623678	0.660781	1.31592	1.02432	-0.654122	1.29954	-0.63811	0.967364	-1.03306	0.8366	-0.414177	-1.16273	0.637747	0.660451	0.771488	0.5624	0.336725	-0.846661	-0.987081	0.0478278	-0.580918	-0.33786	-1.63266	-2.98179	-1.53772	-1.05305	-0.456585
chr19_11958858_11961058	1.42943	1.21891	0.152851	0.287899	0.272864	1.61042	0.987674	0.592968	-0.988133	-0.449272	-0.535165	0.770737	0.0416567	-1.20878	0.696259	0.376871	-0.576149	0.631315	3.31461	-0.705595	-0.581321	0.761449	-0.436269	-0.366956	-0.65236	0.599301	0.0416098	-0.659136	-0.0915423	-0.80127	-0.192625	-1.84749	-0.956476	-0.361735	-1.72319	-0.653361
chr6_28046864_28049334	2.86778	0.652685	0.672981	-0.309228	0.130248	-0.47907	0.613229	-0.278847	0.896109	0.211597	0.28395	0.185634	0.913202	-0.577575	2.43164	-0.565618	0.0609676	0.333183	0.104423	0.142938	-1.60122	-1.24763	-0.0703444	-0.664381	-0.54048	-0.916687	-1.72108	0.74622	-1.95491	0.586757	-1.18661	0.331194	0.13969	0.980317	-0.694231	-0.47682
chr9_71589459_71591472	0.285722	0.296901	0.285913	0.719037	0.122041	1.09252	0.809346	1.92844	-0.708001	-0.740526	0.27195	0.214803	0.310016	0.288029	2.2397	-0.207703	1.29865	1.47287	0.293728	-0.606524	-0.314093	0.914324	-2.28771	-0.238925	-1.14068	-2.27603	-0.886945	-0.312954	0.302715	-0.27306	-0.768334	0.878127	-0.596933	-1.00792	-0.649948	-1.00853
chr20_58582799_58584406	-0.883721	1.18299	0.378006	0.77967	1.19641	2.01664	-0.620507	-0.513415	0.725223	0.127834	-0.0671076	0.428484	0.0618518	0.602318	-1.60096	0.824047	0.172736	1.37994	1.52534	1.4258	-0.696079	-0.545107	1.00729	-0.853414	1.48308	-0.561495	-0.298434	-1.83677	-0.970007	-0.622124	-0.546237	-1.48731	-0.987758	-1.11663	-0.789142	-0.32144
chr10_126328092_126331182	0.27267	0.832405	0.417507	0.501288	0.957089	1.94356	0.311095	0.762407	0.00189642	0.580018	1.04387	0.691267	1.07457	-0.171995	1.75799	-0.124747	-0.138764	0.503768	0.814797	0.295476	-1.93633	-0.12707	-0.415364	0.439074	-0.726709	-0.879623	-1.47692	-1.12224	0.963399	-2.47482	-1.15057	-0.643742	-1.67418	-0.657971	0.109087	-0.552196
chr12_89628431_89630406	1.40168	0.721093	0.716284	-0.453582	0.977177	1.24819	0.627452	0.147745	-0.834867	0.864401	1.95116	0.48197	0.770643	0.00782881	0.243759	0.329662	0.220817	0.513548	0.822516	1.29259	0.224983	-0.242088	-0.880983	-0.598519	-0.459754	-2.61243	0.455391	-0.690186	-1.20169	-1.96602	-0.569662	-0.780822	-0.975617	-0.237292	0.382348	-1.89774
chr19_16278537_16280965	0.272354	0.377616	0.702203	1.07105	1.09238	0.504736	-0.0267332	-0.212779	-0.119548	-0.0988718	0.128461	0.226999	0.0627504	0.0462693	0.909234	-0.0808572	0.563978	0.481106	1.94703	1.00756	-2.41824	0.527078	0.480843	0.0563831	2.06034	-0.828772	-1.07171	-0.697259	0.0375226	-2.8732	-0.965136	-0.114718	-0.844268	-0.147574	-1.46704	-0.589186
chr16_67563235_67566298	0.229974	1.75218	0.532244	0.00566385	0.586483	1.16523	-1.06165	0.278783	0.492183	-0.0169456	1.56822	1.04403	0.778259	0.52816	1.12394	1.29919	-0.558388	0.675936	0.545253	0.313727	-1.63532	-0.149116	-1.0565	-0.318602	0.350377	-1.00973	-0.977004	-1.06433	1.72964	-0.352496	-1.23072	-1.46419	-1.51722	-0.431421	-1.84111	-0.314755
chr19_17200058_17203435	-0.125378	1.14827	1.57159	-0.223428	0.296445	1.41621	0.706425	0.6297	-0.741787	1.61856	1.18503	0.712646	0.751613	0.208802	0.311715	0.519477	-1.79915	-0.267467	-0.328775	0.180786	-1.33802	-0.90092	0.779276	-2.4331	0.887855	-1.42219	0.631396	-0.41724	-0.901526	-0.567647	0.569298	-0.598965	0.980413	-0.996436	-0.649405	-1.39407
chr3_125312326_125315654	-0.816728	0.722464	-0.345691	0.573486	1.15198	0.893389	-0.159695	1.02898	1.00199	-0.209576	1.64378	0.872977	0.795696	-0.499611	0.0574853	-0.175454	0.772375	0.369317	-0.340468	0.424013	0.532032	1.71166	-1.90216	1.46152	-1.08745	-1.49463	-1.07061	-0.904608	1.1009	-1.36212	-1.0733	-0.509633	-1.74679	-0.532963	0.314929	-1.19748
chr19_13043081_13045381	-0.0812479	-0.100671	0.422091	1.26231	2.21504	0.518483	-0.77213	2.08884	-0.0534975	-0.688517	-0.293406	1.41718	-0.566102	-0.640657	0.224263	-0.0799228	1.21375	-0.0414777	1.71319	0.997191	0.153643	0.0472504	-0.469083	-0.651274	-0.521442	-1.17052	-0.811988	-0.77667	0.486338	-1.32893	-1.30562	-0.0101984	1.39542	-1.36311	-1.58684	-0.841683
chr10_72324781_72326881	-0.292976	0.949848	0.127699	1.23926	0.101417	0.678615	0.923989	-0.215473	0.00432455	1.01756	0.847471	0.301833	0.268829	0.436476	1.86593	0.491587	0.320018	0.482587	0.631613	-0.178432	-1.92823	0.781828	-1.24597	0.388963	0.157951	0.13956	-1.12285	-1.03247	0.962828	-1.79846	0.382742	-1.69917	-2.84733	-0.822294	0.0107599	-0.330047
chr17_75421801_75426304	-0.458037	0.134093	0.238157	0.0518262	-0.674787	3.21518	-0.79958	0.0160431	0.104472	-0.0863047	0.583145	-0.832243	-0.227209	0.119619	0.993699	1.44441	-0.0629833	0.399503	2.1454	-0.182177	-1.08056	0.0647406	-0.831219	0.613295	-0.647734	-0.983266	0.384602	-0.719831	0.0996258	-0.675046	-0.429869	-0.610161	-1.96285	-1.165	1.93721	-0.116159
chr17_2059901_2062206	-0.819046	1.27256	-0.20727	1.64788	0.213255	1.12437	-0.939346	-0.648527	-0.547079	0.314806	-0.0638176	1.083	0.321402	0.601658	-0.815571	0.508215	-1.38658	1.40643	1.33038	0.290676	-1.0656	0.456108	0.545623	-1.37579	3.01754	-0.942942	-0.825395	-0.241081	-0.880719	-0.603614	0.167004	-0.470944	-0.823582	-0.346589	-1.4616	0.164185
chr19_11707265_11709165	2.4657	0.939606	0.962576	0.0698353	-0.426067	-0.180381	-1.03756	0.313998	0.791666	1.78066	0.354315	0.208462	0.224747	0.879281	1.86253	0.821244	-1.15263	0.812821	0.841128	-0.232536	-0.992074	-0.555742	0.680704	-2.00736	-1.46444	-1.10821	-0.302515	0.465636	-0.951294	-0.933398	0.255004	-0.826647	-1.095	-0.386832	-0.775315	-0.301906
chr19_17235041_17238165	0.0807757	1.15362	0.639144	0.0270293	1.05005	1.36876	0.963838	0.200074	-0.061127	0.813698	1.54401	0.298135	0.924329	-1.02301	1.79537	-0.149297	0.317715	0.378235	0.654952	1.31458	-2.28998	0.477332	-1.11857	0.80608	-0.602943	-0.175283	-1.61135	-0.718282	-0.448789	-0.643409	-0.492116	-0.704919	-1.7819	-1.24359	-0.600491	-1.14268
chr15_57998028_58000266	2.39036	1.36232	0.782646	0.847583	1.22639	-0.406042	0.606444	0.738067	1.15982	0.322755	0.201796	0.419954	0.643933	-0.714212	1.46006	0.352494	-1.14976	0.290959	0.676409	-0.381776	-1.36887	0.67605	-0.273813	-0.968322	-0.121701	0.0147228	-1.98674	-1.38317	-0.31409	0.028009	0.343737	-0.867653	-1.34605	-0.67769	-1.9482	-0.636421
chr12_132165506_132167517	-0.502632	-0.333145	0.996064	0.289224	0.946017	1.14903	-0.0661074	0.210967	0.402471	0.6452	-1.24743	1.0901	-0.851818	2.39647	-0.394534	1.80255	-1.32655	1.51783	0.149965	0.944481	-1.94593	-1.59996	-0.437313	0.429459	1.0876	-0.110047	0.335317	-0.456392	-0.667952	-0.879846	-1.07732	-0.208192	-0.780419	-1.34251	0.0501649	-0.21481
chr6_35337334_35340016	0.0720604	-0.644042	-1.05897	0.981597	-0.091208	3.73608	-0.616499	1.02834	0.267682	-0.935355	0.156298	0.483612	0.341037	-0.38693	1.19901	0.530372	0.0959626	0.842806	-0.049525	0.148497	-0.2932	0.467743	-0.686846	-0.0461905	-0.998011	0.317498	-1.03949	1.87311	0.27493	-1.35395	-1.04511	-0.578108	-1.00155	-0.763125	0.0989163	-1.32743
chr1_19673297_19675902	0.833201	1.60363	0.346747	0.260995	0.613323	0.634004	0.993186	0.534052	0.477291	-0.317453	0.206933	0.915623	0.711104	-1.39812	1.22647	0.637865	0.318278	-0.748784	1.2619	-0.15226	-2.59873	0.850927	-0.297134	0.25661	-0.197736	1.6006	-1.04635	-0.985942	0.203779	-1.16588	-0.809545	-2.02156	-1.6486	-0.501923	-0.451648	-0.144851
chr16_48411435_48413867	1.74074	1.44301	0.507452	-0.117292	1.50489	-0.247357	0.65105	0.856316	1.181	-0.796502	0.820724	1.22134	0.920934	-0.699739	0.478137	0.216424	0.408045	-0.288519	1.70321	0.513332	-1.3626	0.125808	-0.345386	-0.936114	-0.192669	-0.859329	-2.47173	-0.453313	0.374464	-1.75515	-0.135634	-0.499887	-1.25299	-0.414209	-1.04607	-0.79241
chr2_190304742_190307070	2.29397	0.869797	0.768327	1.11207	1.87455	-1.05211	0.921316	0.172636	1.08892	-0.485381	1.43805	1.3603	-0.446558	-1.25645	0.752843	-0.150013	-0.339468	-0.280254	1.32604	0.196545	-1.32874	-0.479036	-0.701292	-1.26881	0.443318	-0.859557	-1.90082	-0.164428	-0.108342	-0.0391993	-1.01052	0.0268394	-0.954031	-0.989072	-0.502938	-0.328517
chr9_113925159_113927604	0.488096	1.72036	-0.568311	1.6669	1.42831	-0.303037	-1.55667	1.07112	0.476282	-0.735514	1.58593	-0.402965	0.49792	0.0693137	0.226917	-0.0289891	-0.658882	-0.220959	1.17668	1.06301	0.17362	1.77429	-1.14855	-1.56427	-1.38284	-0.574148	-0.121049	-0.0358343	0.187794	-0.475008	-2.26116	0.128129	-0.953491	-0.770724	0.291619	-0.263878
chr18_3013731_3018503	0.888274	0.467727	-0.279213	0.418678	0.605726	2.32083	0.861605	0.632002	0.0601406	-0.0827067	0.427114	0.382147	1.54014	-1.09491	1.98705	-0.138412	0.715932	0.213961	-0.26894	0.440044	-0.802983	0.352285	-1.74109	1.17653	-0.858193	-0.514415	-1.85346	-1.05859	0.523503	-1.66046	-0.935773	-0.703758	-1.10652	0.626677	-0.458709	-1.08224
chr17_79258394_79262104	0.418085	0.597923	0.394626	1.07795	-0.326129	2.37182	-0.475199	-0.214532	-0.535117	0.809645	0.479523	0.753755	1.18681	0.145706	1.5017	0.914412	-0.587933	1.05047	0.424274	0.673122	-1.47208	1.22487	-0.186751	-0.764572	-0.0273023	-0.0856389	-1.48937	-2.35597	0.283266	-1.36352	-0.107843	-0.874414	-0.903533	-1.60105	-0.148342	-0.788676
chr4_3226410_3229335	1.56149	1.13186	-0.00908384	-0.380699	1.78665	-0.0127046	0.818361	0.336855	0.0962647	0.0624576	1.31564	1.56821	0.534449	-1.97039	0.453638	-0.426012	-0.0647876	-1.35689	1.5459	0.227388	-1.45607	0.467496	0.0856147	-1.21419	-0.256002	0.352941	-1.92002	0.469832	-0.188151	0.546395	-1.42791	-1.06385	-0.444546	0.473984	-1.49974	-0.144379
chr6_36257778_36260502	-0.484306	0.447647	1.24886	0.765741	1.30972	0.922417	0.334886	-1.08512	-0.738515	0.336241	0.0231818	1.05627	0.352064	0.637276	-1.76793	0.310305	0.17288	1.34912	1.18111	0.358098	-1.5489	-0.0519953	0.342812	-0.581252	2.10184	-1.51159	0.42329	-0.291767	-1.08399	1.20819	-0.262528	-1.37782	-1.69338	-0.270558	-1.17343	-0.958866
chr5_141394483_141396499	0.0695303	1.94924	0.630808	0.655517	-0.388357	2.15782	-0.486779	1.16528	0.2785	1.62936	0.971126	0.579844	1.47551	0.787438	0.0663514	0.81368	0.478871	0.796699	-0.718978	0.0994731	-1.13782	-1.6378	-1.14135	-0.242787	-0.130814	-0.38698	-1.24213	-1.40146	-0.184855	0.112569	-0.581771	-0.912626	-1.66307	-0.596924	-0.855725	-1.00739
chr11_71750635_71753676	1.04216	0.73594	0.775738	1.21593	0.315425	0.674005	-0.0509337	1.2953	0.221551	0.529573	0.45121	0.956828	-0.225422	-0.76318	2.5551	0.615083	0.0309851	1.10513	-0.316254	-0.609008	-2.40232	0.35273	-1.52794	0.378553	-0.837641	-0.0220347	-1.49554	-0.696135	0.658453	-0.694887	0.265514	-0.918142	-0.973087	-0.273585	-1.8632	-0.505903
chr2_37874712_37877020	-1.46525	0.710402	0.48747	-0.425485	0.340789	1.9929	-0.265814	-0.416141	-1.67149	1.60875	0.667455	0.593675	0.868834	1.77005	0.677634	0.102173	-0.312973	0.918059	0.479036	0.15276	-0.704957	-0.540275	1.2887	-0.795198	1.34256	-1.03573	0.58608	-1.09892	-0.67709	-1.59666	0.539394	-1.38541	-1.60384	-0.673731	-0.159374	-0.29839
chr14_39231282_39233517	1.28731	0.139839	1.13655	0.184777	-0.0141682	0.515152	1.04729	1.23849	0.838086	-0.0844218	-0.320148	-0.571187	0.687998	0.556409	0.675212	0.850801	-1.04439	-2.64835	0.848069	0.552778	0.307917	0.214324	0.0734976	-0.596194	0.362876	-0.647126	-0.472672	-0.226821	-0.0749354	-3.10011	0.472626	0.458	0.449194	0.0253576	-1.10354	-2.01849
chr15_34452600_34455166	-0.168017	1.37198	0.479793	0.586315	1.25241	0.0731687	0.479293	-0.53827	0.807117	1.25091	1.29503	1.64504	0.294042	0.821553	-0.171349	0.288256	-0.330031	-0.48617	-0.212408	-0.267927	-0.546867	-0.789149	-0.566767	-1.41844	0.369015	-0.797193	0.724562	-1.54392	0.754887	-3.53792	-0.440764	-0.386431	-0.557645	0.960589	-0.915636	0.220944
chr22_40810650_40812850	0.262788	0.215153	-0.457608	1.18274	-1.02741	1.30971	0.0935111	0.700956	0.105741	0.803545	-0.273469	-0.31417	0.711146	0.827935	2.19266	0.824018	-0.29345	1.28291	0.329781	0.0604047	-1.19803	0.801234	-0.375536	0.0801684	-0.768233	0.871572	-0.841833	-1.66323	1.09331	-2.32515	0.693754	-0.775916	-1.50901	-1.41359	-1.27961	0.0732116
chr1_109841698_109843998	1.53233	0.58632	0.597505	0.749601	1.3354	0.371799	1.8931	1.08271	0.141966	-0.260281	0.698901	1.17278	0.0565623	-1.39171	0.954518	-0.622396	0.18983	0.0879748	1.48173	0.123588	-2.29811	-0.675057	0.259998	-0.429241	-0.223036	0.103237	-1.3558	-0.555714	0.892055	-0.299465	-1.34002	-1.19366	-1.26276	-0.649808	-1.71648	-0.0383651
chr7_144538599_144541002	0.156546	0.935457	1.07802	2.23941	1.0197	0.817057	-0.403884	-0.319789	0.337321	-0.577179	0.277424	1.30537	-0.75762	-0.125347	-0.550544	0.973358	0.396264	0.419867	1.16975	0.537235	-1.33763	1.41519	-0.544682	-1.32087	0.888948	-0.340034	-2.26451	-0.0590744	0.257547	-0.219387	-0.774042	-0.456539	-0.93287	0.261708	-1.86969	-1.63247
chr2_42368159_42370042	1.54341	0.475103	0.413952	0.831716	1.1318	-0.0427963	1.5114	-0.536553	0.6927	0.608047	2.01662	1.54891	-0.0960119	-0.600029	0.873494	0.403346	-0.362313	-0.411081	0.735768	1.50192	-1.37264	-0.0741145	0.155187	-0.827898	-0.128611	-0.870384	-2.04519	-0.463459	-0.782071	0.150434	-0.688415	-0.533359	-1.99896	-1.19874	-1.05567	-0.50551
chr1_46597602_46599602	1.70411	0.307571	0.281192	-0.115223	1.3588	0.879742	1.52346	-0.259682	0.226391	0.787627	0.117098	0.719032	0.754419	-1.12676	0.266757	-0.544543	0.363889	-3.32111	0.939363	0.0541825	-0.737291	0.224897	-1.00364	-0.426702	1.55409	0.613772	-0.396541	0.0340633	-0.861381	-0.0594723	-2.01681	-0.122757	0.115874	0.0940068	-0.948521	-0.979902
chr11_9660144_9662988	1.57062	1.8044	0.324771	0.337334	1.74153	0.374912	0.780651	1.27375	1.13941	-0.442172	0.731566	0.195263	0.710682	-1.44204	0.303085	-0.640895	0.375744	-0.372715	1.54622	0.326178	-0.879498	0.612538	-1.30574	-0.185347	-0.649745	-0.185648	-1.73427	0.806956	-0.0307836	-0.520698	-1.26219	-0.742827	-1.01431	-0.338723	-1.52852	-1.67949
chr2_240421286_240424559	-1.31521	0.899621	-0.213212	1.104	0.494546	-0.682984	-0.175484	1.07663	1.23054	-0.0030175	-0.157205	1.61921	0.956416	0.433876	-0.343014	0.356306	1.29457	0.820182	1.32063	0.795323	-1.29491	1.62681	-1.01301	-0.39775	0.738415	-0.218377	-1.89368	0.405559	-0.405189	-1.09378	-1.86652	-0.137141	-0.572957	-1.16415	-1.41974	-0.805294
chr6_152268850_152270778	-0.464209	0.635095	0.0166181	0.47425	0.713063	0.543622	-1.69576	0.603028	1.08735	-0.710861	-0.0705224	-0.371509	0.322591	0.901084	0.450236	0.776929	1.24459	0.681652	0.279453	0.558322	1.0472	-3.89542	-0.110264	1.71982	-0.530529	-0.810871	-0.494565	-0.96612	-0.370579	-0.634633	-1.2148	0.342949	0.491219	-0.349862	0.275944	-0.474524
chr1_19695797_19698297	0.795211	1.84236	0.28727	0.630026	0.669091	-0.176566	1.27736	1.34496	-0.118396	-0.378	0.0652398	0.968228	0.505956	-1.10246	1.15246	0.316649	0.0107765	0.209962	0.70167	-0.306347	-1.88812	0.716533	0.113059	0.191879	-0.505139	1.7083	-0.38355	-1.1875	0.664988	-1.32794	-0.327451	-1.79405	-2.00599	-0.828477	-1.67883	-0.163162
chr12_1776706_1779631	2.06444	1.69683	0.594918	-0.0454331	1.99913	-0.813339	-0.670681	0.0587582	0.80064	-2.09557	0.682023	1.56472	0.623813	-0.480977	0.556383	-0.246415	0.103106	-1.03604	1.2575	0.866939	-1.58482	-1.43236	0.405975	-0.408024	-0.571641	0.267589	-0.937787	0.428469	-0.306499	-0.163601	-0.141402	-0.938958	-0.664991	0.106795	-1.48423	-0.0552769
chr6_14909978_14912602	-0.651583	1.18297	1.13865	0.552421	0.550602	0.772786	0.595364	-1.549	-1.08157	1.31678	1.10662	1.31648	0.345726	0.700685	-0.787674	-0.970229	-0.861706	1.59566	0.755143	0.714378	-0.713768	-0.383099	-0.827949	-0.972692	1.75515	-1.13974	0.311918	-0.349562	-0.618958	1.571	-0.373235	-0.884758	-0.406591	-1.4815	-1.033	-1.19573
chr2_28645759_28647859	0.781692	1.12088	-0.663788	-0.412376	1.37628	0.612239	-0.00964995	0.26162	-0.809487	-0.196889	0.0963419	0.649932	0.788863	0.321261	0.829827	-1.3017	1.04617	0.808479	1.89101	1.67267	-0.787015	1.21033	-0.529576	-0.265466	0.0830875	1.00483	-0.945773	-1.21913	-0.438888	-1.39542	-0.561565	-2.62108	-0.724132	-1.45663	-0.0890475	-0.127888
chr19_17266437_17269281	0.970725	1.23213	1.05457	0.0462106	0.754574	-1.11143	0.329451	1.81615	1.05545	1.12177	0.0301107	0.344571	-0.180049	0.337972	0.71831	0.849173	0.227713	1.15315	0.363005	0.61215	-2.14698	0.0208768	0.109657	-0.829727	-1.42803	0.314171	-0.890777	-0.872019	-0.127049	-1.69261	0.711169	-0.456124	-1.99589	-0.903066	-1.73631	0.197012
chr6_12207212_12209921	0.781089	0.267794	1.02969	-0.117107	0.253509	0.0557445	-1.01736	0.456077	-1.69155	2.26687	0.998511	0.814065	0.678601	0.761763	-0.0593781	1.00368	0.439191	1.15048	0.924629	-0.618283	-0.0133154	0.808413	-1.63088	0.631535	-2.23457	-1.62576	-0.684065	-0.755235	-0.436491	-0.372654	1.21397	-0.669129	0.0455715	-0.390292	-0.897007	-1.36812
chr22_44567407_44570207	-0.108995	1.07538	0.454989	0.595243	0.0391005	2.08707	-0.605262	1.56942	-0.416512	-0.293104	1.21257	-0.861582	0.212143	1.18897	1.89497	0.330385	-0.092681	0.812824	0.179442	0.0697804	-1.19734	-0.144164	-0.283076	-0.515983	-0.867083	0.033302	-0.778085	-1.28012	1.49344	-1.1463	1.25167	-1.11802	-1.9131	-1.19981	-1.03698	-0.6425
chr16_89391867_89393542	0.464958	0.325247	-0.336573	0.604898	-0.558818	1.59674	0.582726	0.950306	1.0478	0.00630176	-1.12367	0.0747082	1.47764	0.0816949	1.50761	0.830801	0.902589	0.978641	0.974492	0.31956	0.0999437	0.704816	-1.48867	0.277372	-1.94563	0.232522	-1.50098	-0.912465	-0.119133	-2.38939	-0.529395	0.302118	-1.15306	-0.931515	-0.0380132	-1.31617
chr13_51550863_51554563	0.52278	1.07043	0.248363	0.038828	1.13686	0.948879	0.137423	0.429758	0.962952	0.842239	0.357913	0.981584	0.564923	0.588063	2.04977	0.630038	-0.260228	1.24148	1.41368	0.664111	-1.50421	-0.217194	-1.5385	-0.352171	-0.503713	-1.64547	-1.79525	-0.216794	-0.568774	-1.36585	-1.71707	-0.0995603	-0.362541	-0.539615	-1.3737	-0.76945
chr4_14995099_14997099	-0.758066	1.19025	1.48507	-0.252253	-0.382043	0.0551088	0.979486	0.348639	1.57212	1.14924	-0.219556	-0.397962	0.565389	0.892911	-0.114531	0.394055	-0.109615	0.967389	0.873503	0.450461	1.11423	-0.768667	-0.547915	-2.15304	-2.21324	-1.53483	-0.595045	-1.91259	0.143234	-1.12839	1.24457	0.38112	-0.352402	-0.109208	0.619617	-0.877039
chr5_1493978_1497382	-0.462397	0.812254	0.961504	1.55215	-0.219726	0.246605	-0.490041	0.673308	0.210668	2.1147	0.0278543	0.0368675	0.383396	1.12292	0.57939	0.634654	-0.251469	1.1052	0.669657	1.0514	-1.88916	0.760264	-0.358058	-0.488208	1.44373	-0.168295	-1.2659	-0.868967	0.585826	-1.00482	-0.724829	-1.20777	-1.62752	-1.7834	-1.07891	-1.08288
chr3_186702726_186704854	-0.957067	0.661439	0.14401	0.267125	0.871871	0.639699	-0.470731	0.52842	0.751474	0.758321	1.5061	1.41216	-0.0556819	-0.145876	-0.747624	0.91925	-0.358572	1.46269	-0.158049	1.49313	1.13417	0.102675	-1.52358	0.455924	-1.38018	-2.58478	-0.976018	-1.27098	-0.828984	-0.1256	-1.15927	1.34272	-0.972873	-0.65868	0.360447	-0.437069
chr9_82197009_82200671	1.78698	0.520176	1.08297	-0.453077	1.12045	0.816701	2.0104	0.18055	0.0191119	0.552136	0.117812	0.892685	1.83541	-0.669078	1.1196	-0.136502	0.743909	0.269052	0.384343	1.11207	-0.866751	-0.32469	-0.247836	-0.179399	-0.741707	-1.48079	-0.556846	-0.671119	-1.62332	-2.1325	-0.694287	-0.590166	-0.314005	-0.567822	-0.721071	-1.5934
chr4_39032510_39035099	1.19351	1.0302	-0.466558	0.00181997	-0.088883	0.71913	1.26726	-1.11442	0.4898	0.316373	1.13765	1.56592	1.0325	-1.87513	1.6157	-0.10994	-0.0608935	-0.0449694	1.70195	0.0538551	0.555565	0.363615	-0.946729	-2.13649	-0.222267	-1.91125	-0.197576	-0.0270988	0.790735	-0.61556	-1.14725	-1.25476	0.185317	-0.530113	-0.454389	-0.816627
chr15_39618020_39620943	0.615587	1.05246	0.44063	1.07173	1.23384	-0.849081	0.98912	0.0628562	1.52935	-0.761883	-0.117448	1.12767	1.02324	-2.32692	1.8595	-0.0715103	0.120547	-0.377603	0.0442102	-0.665138	-1.62682	0.960814	0.873815	-0.794551	-0.593659	-0.133749	-1.12272	0.220835	0.241375	-1.94167	0.24374	0.678303	-1.56705	-0.273915	-0.505682	-0.66022
chr16_28553298_28555698	1.23613	1.68812	0.278163	-0.647012	0.64491	-0.910369	0.745667	0.938687	1.13128	0.0860358	1.50269	1.29908	0.791273	-0.944387	0.45442	-0.448522	-0.199424	-1.60067	0.873171	0.365787	-0.906136	0.708426	-1.03346	-0.338566	-0.500818	0.252571	-2.25438	0.485753	-1.03706	0.992467	0.261566	-0.15854	-1.52053	0.435355	-1.79668	-0.875016
chr5_102446395_102448795	0.0444885	0.161414	0.567257	0.173601	0.288303	0.232135	0.126912	0.310117	0.722594	0.596881	1.21302	0.720052	1.25791	0.952683	0.340391	-3.81922	0.448857	1.60142	-0.445858	-0.267776	0.695263	0.0959583	-0.00423311	0.786377	-0.238246	-1.75098	-0.165428	-0.408265	-0.55405	0.211744	-0.293648	-0.608774	-0.0205622	0.334625	-1.17104	-2.13392
chr7_50423294_50426400	-0.511812	0.0788687	-0.18265	1.55226	0.737226	0.545068	-0.0897333	0.664281	0.421899	-0.376285	1.31291	1.21787	0.547277	-0.549874	-0.655922	0.182467	1.00263	1.47397	0.732448	0.851725	-0.626237	1.20672	-2.08382	0.612145	-0.129287	-0.837016	-1.76077	-0.647838	1.13921	-1.92609	-1.63283	0.237336	-1.57336	-0.707562	0.352704	-0.577923
chr8_62493685_62496160	0.514557	1.29557	-0.0358509	-0.376029	1.24115	2.39313	1.00933	-0.151367	0.884386	1.32571	0.0130679	-0.582607	0.2271	-1.01761	1.39148	0.311947	0.277457	0.303914	0.394038	1.7503	-0.952635	-0.443512	-1.90442	-0.574797	-0.538176	-0.664031	-1.12549	-0.734475	-1.90017	-1.48081	-0.761297	-0.275138	0.69453	0.052307	0.227749	-0.789285
chr19_32911437_32914765	0.55279	0.406295	0.0652065	0.169093	-0.72135	0.156978	0.553263	0.667022	-0.31475	1.49368	0.2093	-0.142262	1.25837	0.515494	1.02881	-0.0948909	1.31055	1.97901	-0.367724	1.62034	-0.165271	0.523889	-2.42862	-0.931992	-1.22195	0.0325732	0.943421	0.12831	-1.42927	-2.0821	-0.849148	-1.22939	-0.0979051	-0.807003	0.128243	-0.859005
chr7_133372794_133375394	0.611082	0.312704	0.799286	1.46748	0.857966	0.032867	0.917783	1.64021	0.691273	-0.0786957	-0.484281	0.0428226	1.12875	-0.262847	1.57797	0.628616	1.04137	0.455984	0.183662	0.0893241	-1.30163	0.0314886	-1.26017	0.0724692	-0.509319	-1.1718	-1.02775	-1.48044	-0.0856144	-2.70223	0.193248	0.512363	-0.0792528	-0.167837	-2.28403	-0.392817
chr2_145458297_145462866	-0.267357	0.986949	0.960173	0.264168	1.17611	0.398603	1.08918	-1.27288	0.0793047	1.04702	0.688692	1.4512	-0.361078	-0.305359	-0.730726	0.0631327	-0.12666	0.844747	1.67471	0.762736	-1.55896	-0.118301	0.439086	-1.25328	2.63924	-1.62074	-0.861911	-0.56289	-0.521566	-0.999592	-1.31839	-0.0832389	-0.934692	-0.331254	-1.05623	-0.279928
chr1_38387097_38390197	1.35326	1.29288	0.404579	-0.285446	0.327074	-0.534587	0.694958	0.397893	0.971763	0.24912	-0.449403	2.08475	0.737388	-0.969786	1.7111	0.0352402	-0.0358122	0.781067	1.16696	-0.556113	-0.569192	0.616887	0.390967	-0.953021	-0.0419189	-1.33431	-2.24583	-0.800179	-1.17614	-1.38401	0.7298	-0.643502	-0.24625	0.941581	-1.34973	-1.31202
chr10_104433394_104437171	0.442294	-1.14298	1.00349	0.631946	-0.0289495	0.97337	0.797447	1.31594	0.690644	1.34925	-0.302364	-0.701603	-0.344762	-0.000304958	0.794996	0.421639	0.585394	0.198906	0.814899	0.689099	0.0224264	1.37744	-2.09025	-0.463522	-2.40995	0.404291	-0.188341	-0.597579	0.584346	-1.81456	-0.45759	-0.793782	1.51179	-1.07924	-0.730345	-1.46348
chr17_40020504_40022004	1.20144	1.25209	0.515163	1.1399	-0.243288	0.592665	-0.49243	0.816862	0.839714	-0.572058	0.786825	1.39092	1.07618	-0.0799651	1.78868	0.0542206	-0.55268	0.586309	0.796547	0.152991	-1.04362	1.38823	-1.64264	-0.174794	-1.68005	-0.14572	-2.4685	-0.850634	-0.155621	-0.63574	-0.41239	0.326916	-1.48446	-0.652555	-0.489129	-0.92936
chr11_58982876_58985503	-0.217487	1.4846	0.212113	-0.267728	0.958687	1.63676	0.20082	0.558097	0.331766	1.84366	0.721893	0.580938	1.45197	-0.0979032	1.11362	-0.222281	-0.647937	0.649646	-0.489794	0.768474	-0.555301	-0.0752243	-0.897132	-0.0653948	0.743595	-1.89633	-1.18213	-0.843954	-0.574153	-2.7501	0.781092	0.00852063	-0.788597	-0.162772	-1.2761	-1.03593
chr2_38055159_38057842	0.766251	-0.155792	1.71605	0.746062	-0.183217	1.01087	0.350111	-1.30706	-1.15859	1.50733	0.120753	1.61939	0.278999	0.849108	-0.359839	0.186648	-0.570069	1.64867	0.0139919	0.394279	-0.287109	-1.36428	-0.362003	-0.850605	0.691472	-0.358504	1.6846	-2.00438	-0.189749	-0.875066	1.26855	-0.91727	-0.887298	-1.40319	-0.872078	-0.747047
chr6_10837912_10840178	0.336098	0.593691	0.251081	1.78919	0.839266	-0.302117	0.354721	0.259466	0.66966	-0.0158666	-0.590384	-0.559437	0.141856	0.498981	-0.8424	0.582545	0.403726	0.0235885	1.06525	0.369215	-0.566898	1.78813	0.0365124	-3.0994	0.0501898	-0.194028	-1.36904	1.03834	-0.955964	1.95477	-0.0695132	-0.955928	-0.0138183	-0.863783	-1.76799	-0.879711
chr7_75625300_75628099	0.607044	0.702704	1.06585	0.435838	0.695975	0.676928	0.467188	1.81958	1.47097	0.313623	0.387504	0.249395	0.91457	-1.06431	0.923119	0.662666	1.15652	-0.34577	0.73699	0.617645	-1.28925	0.23395	-0.647601	-0.0880856	-1.3604	-0.646161	-2.10837	-0.338009	0.406417	-1.86263	-1.32114	0.49465	-0.027957	-0.923048	-1.17291	-1.84348
chr6_154675064_154678583	0.470187	0.458196	-0.122911	0.753813	0.464921	0.819573	1.19096	0.181698	0.632242	-0.671879	1.13948	1.36972	1.25404	-1.31876	0.649417	-0.470824	0.785581	-0.606835	0.180556	0.934161	-0.153962	1.31265	-2.10618	1.39324	-1.01943	-0.112607	-1.98375	-0.790351	0.255124	-1.66374	-1.15424	0.644328	-1.54929	-0.136222	-0.00926139	-1.01965
chr7_72616900_72619594	-0.26381	0.146201	0.964837	0.681153	0.391193	1.23947	0.578886	-0.470951	-1.08372	-0.374003	0.558119	0.611108	0.243891	0.0517696	0.0387768	0.509901	-0.248587	0.651519	1.25243	0.986902	-1.40932	-0.814267	-0.190209	0.553319	2.80334	-3.34848	0.0630795	-0.658072	-0.444639	-1.53938	-0.135296	0.106232	-0.422723	-0.417482	-0.679623	0.0684388
chr16_10940042_10942635	0.588235	-0.339538	-0.0549895	0.804348	1.03458	1.68919	-0.303644	0.272003	0.638615	-0.787727	-0.143085	0.724395	0.567919	0.769716	1.59008	0.0213481	1.02286	0.232314	0.744074	-0.235288	-0.217091	1.00845	-0.669797	0.084752	-0.839779	0.372463	-1.61252	-0.746774	1.3003	-2.58561	-0.252389	-1.73542	-1.23743	0.938555	-1.01032	-1.6328
chr5_171576099_171581478	-0.268878	0.150499	-0.0795594	0.129533	0.64356	1.96686	0.141345	0.971276	0.976556	1.82993	0.969485	0.116703	0.735711	-0.146205	0.780802	0.353059	0.530211	1.08902	-0.0303864	0.663891	0.285582	0.299398	-1.43385	-0.120145	-0.923174	-1.14596	-0.40991	-1.42432	0.497751	-2.91022	-0.629725	-0.390533	-1.52988	-1.50522	0.49207	-0.675274
chr9_139266372_139268815	-0.539296	0.299928	0.306356	1.31459	-0.947785	0.43011	0.0436582	0.738698	0.310184	0.750299	-0.232821	-0.708006	-0.0835524	-0.169261	2.89293	0.687122	-0.48907	0.539221	0.127233	0.27537	-1.36505	1.77002	-1.03042	0.00506961	-0.322642	0.434641	-1.31098	-0.813129	2.29167	-1.32159	0.33466	-0.113938	-1.3746	-1.21682	-0.551223	-0.961575
chr19_55083137_55086181	-1.07737	0.00729617	0.347055	0.37554	1.17723	1.91692	-0.425008	1.21976	1.20282	0.938183	1.08157	-0.413955	0.720471	-0.121978	-0.196724	0.691451	0.802892	0.503192	0.528305	1.01309	-2.15896	0.836095	-1.73949	0.82695	0.119643	-0.755788	-2.05435	-0.209676	0.215594	-1.07194	-1.43632	0.055329	-1.40332	-0.452687	-0.591842	-0.469979
chr9_131709072_131711172	1.62103	1.65301	1.65822	0.333637	0.703246	0.307392	-0.664004	0.0306662	0.828878	1.04264	0.0543082	1.19873	0.591468	-0.0519056	0.720979	0.600275	-1.01559	0.0873245	0.889882	-0.141886	-1.78471	-0.0612392	0.648342	-1.86371	1.07929	-0.366685	-0.630077	-1.59582	0.79412	-0.985636	-0.335368	-0.639701	-1.17215	-1.42246	-1.48755	-0.624943
chr2_47261359_47264129	-1.61297	0.128519	0.32769	-0.264483	0.272319	0.833742	1.34727	2.04383	0.796986	1.62671	1.44496	-0.553465	0.300139	0.0898843	1.11285	0.801059	-0.674979	0.83803	-0.0621947	0.657609	-1.63211	1.06501	-0.567456	-0.189537	-0.270859	-0.44478	-2.18053	-0.118734	-0.392669	-0.598032	-1.3277	-0.26332	-1.0851	0.566144	-1.75827	-0.255558
chr3_195276054_195278333	1.46347	0.869634	0.928258	0.0689395	0.662856	0.144094	0.375206	0.457954	0.894192	0.332692	1.03267	1.13328	0.658178	0.163313	1.63907	-0.0990832	0.162789	0.00880324	0.529462	0.608714	-2.2595	0.386831	0.320589	-0.413635	0.160314	-1.13683	-1.7517	0.148459	-0.605709	-1.74874	-1.35387	-0.854386	-2.45987	0.294692	0.31851	-1.07965
chr12_50063806_50066717	-3.46232	0.405403	0.0719912	0.850225	0.278111	0.853286	-0.763473	0.787524	0.470727	0.396485	0.810981	0.412297	0.541038	0.929493	-0.767092	0.766494	0.235119	0.944103	0.0189908	0.464827	-0.750976	0.123097	0.583455	-0.434672	0.266054	-0.985054	0.295559	-0.0815875	0.321418	-3.55432	-0.447064	0.318408	0.108495	0.272707	-0.103171	-0.176561
chr12_132150892_132152706	0.905736	0.152771	0.138774	0.656522	0.0228921	1.01719	1.03672	1.38203	1.38668	0.207863	0.129054	-0.688743	-0.179053	-0.116382	1.8013	0.068774	-0.233035	0.568706	-0.352742	1.34497	-1.50971	-0.192713	-1.00208	1.4002	-0.0399706	0.140668	-0.287475	-0.278312	0.0264371	-1.75877	-0.302624	-0.0574494	-3.35051	-1.16521	-0.496086	-0.376412
chr11_61183944_61186757	1.15391	-0.476002	2.00905	0.368156	0.00275044	-0.22662	1.36447	0.957811	-1.16122	0.585976	0.0832915	0.162123	2.08191	1.53533	-0.397241	0.535522	1.08167	0.547372	-0.766918	0.828852	-2.33342	-0.473042	0.127519	-1.45649	0.190729	-0.966233	0.407544	-0.128054	-0.87503	-0.731854	-0.649336	-0.49148	0.0990455	-0.229644	-1.51772	-1.24272
chr20_4746299_4748899	1.17615	1.13397	1.3747	-0.16227	1.7957	0.32748	-0.422016	-0.864178	-0.734613	0.839097	1.57609	0.202801	-0.596189	-0.0331691	1.29911	0.621065	0.0140631	0.744246	0.371637	1.81239	-1.71365	-0.0376803	0.662633	-0.557092	-0.00174113	-0.333778	-1.39217	-1.02501	-0.780685	-2.21846	-0.0184321	-0.0511534	-1.41256	0.20496	-0.922216	-0.879021
chr14_90185600_90188917	-0.245851	2.1921	0.26857	0.102371	1.15969	1.12387	0.0939081	-0.230803	1.2436	-0.158477	2.20583	0.368612	0.628167	-0.331299	1.24743	-0.514316	0.0100529	0.179249	0.979317	1.20151	-0.629814	-0.575388	-1.19996	0.48158	0.266983	-1.69077	-1.09942	-0.796167	-0.665101	0.606933	-1.15968	-0.118213	-1.82644	-0.879557	-0.904955	-1.33356
chr11_129963157_129965957	0.0279106	0.371786	0.365494	0.936437	0.558313	0.870551	-0.733833	0.78037	0.439884	0.671231	1.41391	0.728179	0.671752	0.834133	0.502857	-0.0661564	0.119646	1.41772	0.220156	1.8438	-0.225556	0.984796	-1.92406	-1.19741	-0.438272	-1.09616	-0.80447	-1.14823	0.243328	-3.13512	-0.13956	-0.416906	-0.590944	-0.436899	-1.03297	-0.615705
chr20_5625623_5629758	0.878503	-0.248655	1.08939	-0.679355	-0.588014	0.881577	0.445903	1.0975	0.510913	1.99255	-0.455834	-0.877422	1.41252	1.0907	0.891531	-0.184195	-1.67605	0.672269	0.182955	0.97428	-0.135733	0.26365	-0.357366	-1.79869	-1.22769	-0.440505	0.453915	-1.24339	-1.491	0.157059	1.10774	-0.747728	1.16839	-1.84281	-0.564354	-0.712551
chr1_26631799_26635499	0.442705	0.560235	-0.34567	0.0351503	0.794659	1.66666	0.580459	0.608864	0.249733	0.445014	1.14732	-1.42049	0.170685	0.0766964	1.08857	-0.173001	0.0614733	0.725871	0.489215	0.890858	0.298226	-0.372615	-0.234121	-4.17662	-1.12493	-1.08398	-0.224395	-0.835496	0.281381	-1.07346	-0.597949	0.262388	0.579053	-0.632329	0.722492	0.117344
chr22_37571807_37574961	-0.629807	0.624683	0.336787	0.950222	-1.27023	1.30632	-1.09515	1.28599	0.768416	1.27496	-0.296973	-1.50445	0.732231	0.935568	1.3241	0.644282	0.383157	1.44756	-0.145828	0.824339	-0.186014	0.751984	-1.5607	0.0766906	-1.05407	-0.519728	-1.05018	-0.813725	0.69403	-1.09562	0.316508	-0.0480275	-1.43053	-1.6206	1.09168	-1.44786
chr11_75050403_75053576	0.076402	0.719891	0.196982	1.08958	0.17017	2.59722	0.521149	0.149147	-0.454066	-0.170367	0.761863	0.71672	0.756215	-0.203146	1.78143	0.157913	-0.11951	2.12293	0.387713	0.439745	-1.64983	0.0683684	-1.07999	0.277476	-0.477294	-0.28647	-1.49609	-1.14246	0.385028	-1.45568	-0.161476	-1.25072	-1.87151	-0.784373	-0.188582	-0.584384
chr3_196377233_196379433	0.697385	0.549451	-0.489956	0.512879	0.522431	1.611	1.39017	0.24123	0.980569	0.0748643	0.604758	0.962871	1.10999	-0.687534	1.55456	-0.816925	-0.463706	-0.679447	0.95043	0.459361	-1.84893	0.468944	-0.642519	-2.13292	1.1698	0.492216	-1.35776	0.272508	-0.404834	0.285631	-0.628383	-1.36118	-0.64172	-0.959609	-2.00299	0.207367
chr4_74605599_74608012	-0.242856	0.398309	2.37255	1.02514	1.18607	0.545867	0.92607	-1.17665	-0.373068	1.56187	-0.556427	0.955146	0.133134	0.454159	0.208296	1.04557	1.34618	0.210866	0.0295707	0.194175	-0.798303	-0.605262	0.172701	-0.325712	0.541986	-1.62091	-1.16417	-1.44672	-0.367503	-0.542852	0.901017	-0.807151	-0.822501	0.347115	-1.7222	-1.98351
chr1_161107802_161109402	1.27336	0.892922	0.899573	1.06565	0.4902	0.32586	0.179305	0.0418406	0.433123	-0.318468	0.397391	1.1394	-0.158583	0.345155	2.31234	0.512928	0.00336423	1.39266	0.745411	0.499126	-1.59961	0.936925	-0.783651	-1.85432	-0.58294	-0.154922	-0.84325	-1.5886	-0.354898	-2.36075	-0.529211	0.397753	-1.06443	-0.357407	-0.976923	-0.756332
chr5_156753483_156756795	-0.25464	-0.203893	0.747921	1.17779	0.42862	-0.509752	0.344936	0.150095	-0.248604	0.408965	0.410802	1.77204	0.451618	-0.343317	0.976698	-0.186348	1.42857	0.621909	-2.20332	2.74092	-0.139239	-0.838203	-0.559178	0.889737	-0.109449	-0.701846	-0.799764	-0.957087	-0.921397	-0.135433	-1.18549	1.21613	-1.62615	-1.49094	-0.451181	0.098485
chr2_152265659_152267986	-0.266451	0.222933	0.845756	1.07106	-0.529712	-1.4808	0.863862	0.742486	-0.629582	0.902047	-0.463855	1.86257	-1.24212	0.867374	1.56532	0.907887	-0.216234	1.18506	-0.569129	0.714602	-0.316698	0.511366	0.48089	-0.829203	1.01857	-1.49707	-0.836497	0.780078	-0.397764	-1.09715	1.11256	-0.0233852	-0.901452	-1.03589	-2.22048	-1.10096
chr7_2300294_2302810	0.225357	0.0602721	0.792359	1.20793	0.211087	0.336691	-0.528411	1.39833	0.619138	-0.463052	0.29752	0.803611	0.53391	0.75119	2.00097	1.09064	0.439824	0.634175	-0.0882576	-0.525705	-2.20383	0.848911	-0.496803	0.251362	0.0768464	0.390756	-1.60804	-0.861415	0.63386	-0.816936	0.293068	-1.03374	-2.46139	-0.24555	-2.05904	-0.50562
chr8_117777503_117779660	2.39455	1.1081	0.458987	0.281143	2.2062	-1.74265	0.844598	0.456117	0.795629	-0.068962	0.523261	1.05992	-0.250552	-0.872728	-0.423624	-0.0920213	0.806967	-0.678826	1.16535	0.605985	0.545654	-0.578641	0.423546	-1.27541	-0.74411	-0.806404	-2.05088	0.155557	-0.245248	-0.808936	-1.16385	0.532993	-0.253261	0.0299041	-1.25069	-1.08767
chr2_20638259_20641259	1.3331	0.102573	0.352634	0.664547	-0.425656	-0.0459142	1.16953	1.35708	0.562636	0.774498	2.05941	0.145109	-0.506825	0.432581	1.706	0.0554415	-0.565939	0.27396	0.468789	0.403866	0.448528	-1.75987	-1.7218	-1.0911	-0.996366	-1.49075	0.0250262	-0.844412	1.24692	-1.18976	0.468035	0.118904	-1.51944	-1.70394	-0.370752	0.063349
chr13_46505663_46508563	-0.251364	-0.257099	1.4783	0.106344	0.399666	0.676241	1.2492	1.1796	0.627875	0.941289	-0.434995	0.190758	1.111	0.229335	1.11348	0.269852	0.347893	1.17697	0.598344	0.524884	-1.60705	0.624834	-2.34511	0.514772	-0.824608	-1.13252	-1.06132	-0.0632926	0.249543	-2.60581	-0.0673664	-0.536298	-0.104554	-0.627798	0.166876	-1.85787
chr12_669962_673331	-0.968776	0.266404	-0.154074	1.42807	-0.0371164	2.33163	-1.51606	0.756201	-0.156197	0.720768	1.20457	0.685727	0.560044	0.129987	0.735197	-0.152699	0.966732	0.734418	0.915377	-1.49593	0.179822	-0.098811	-1.37125	2.15124	-1.0624	-0.335183	-1.5661	-1.39475	0.322706	-0.570575	-0.247272	-0.171842	-0.756338	-0.978906	0.148744	-1.20334
chr22_30216307_30218997	-0.61991	1.68759	0.848764	-0.393099	0.678411	1.41108	-0.802001	1.10967	-0.223394	0.527486	-1.13393	0.200812	1.72529	0.535371	0.294791	-0.422797	-0.213422	2.21825	1.91307	1.02059	-1.02581	-0.229616	0.466507	-0.770831	-0.0767759	-1.21929	-0.174344	-1.47939	-0.484551	-0.986352	-0.541796	-0.0585107	-0.83733	-1.76107	-0.792007	-0.39147
chr13_48734600_48737703	0.806282	0.683566	0.609457	0.247721	1.1873	1.0957	0.699514	0.411208	0.0264464	0.523148	0.128209	0.893962	1.43115	-0.361491	1.53723	0.42026	0.103753	0.875995	0.42304	0.372384	-2.30004	0.149579	-0.762511	0.613508	0.744203	-1.96693	-1.64515	-0.694118	-1.49261	-1.16916	-1.03211	-0.301836	-0.878402	0.854052	-1.68653	-0.546798
chr8_103982453_103984360	-0.16931	0.781404	0.48802	0.654318	0.664122	0.435571	0.13375	-0.558385	0.451107	0.753292	0.719526	0.941755	-0.296581	0.328684	-0.00910297	0.330092	0.322495	0.903559	0.950765	0.652009	-2.19191	0.109312	-0.428586	-0.150784	2.95812	-1.46045	-1.65174	-0.434635	-0.322544	-0.958076	-0.548712	-0.244673	-2.34917	0.516338	-1.41535	0.0957758
chr14_103233931_103235631	-0.254238	1.51413	0.0656488	-0.415886	1.42451	1.7221	-0.399529	-0.334611	0.736328	0.878876	0.793741	0.364658	0.677209	0.395694	-1.01671	0.0811704	0.0827054	0.452095	0.648851	0.702575	-0.74707	0.566391	0.910685	-1.90925	0.815015	-1.02851	-1.11764	-0.394261	-1.71418	1.4273	-0.169391	-2.20594	-1.9037	0.0462734	-0.594326	-0.100722
chr11_74985257_74988157	0.652737	0.988037	0.98793	0.137739	-0.0549609	1.94823	0.341742	0.30821	0.00905286	0.729339	0.129879	0.354996	1.25086	-0.775743	2.77417	0.77953	-0.0453922	0.385473	0.17373	0.199694	-1.53245	0.288625	-1.62096	0.378289	-1.81252	-1.17237	-1.82918	-0.650274	-0.873739	-0.720441	0.349947	-0.644305	-0.0326705	0.184093	-0.303187	-1.28411
chr22_32069379_32071207	0.672791	0.719846	0.690082	0.474976	-1.12597	-0.901587	-0.537281	1.26501	0.96571	0.521796	1.84925	-0.141444	1.14952	0.552856	-0.158643	0.129412	0.680399	1.16475	0.767508	1.01167	-0.284898	0.736441	-2.11109	-1.59643	-1.18415	-0.601331	-1.32523	-1.36523	1.37027	0.746057	-1.03314	0.163538	-1.33961	-0.77325	-0.660971	-0.491638
chr5_37369983_37372399	1.18415	0.672861	0.738747	1.28236	1.17718	-0.72016	0.234804	1.36907	1.51289	0.265679	0.930868	1.25995	-0.0230046	-0.677014	-0.37074	0.85416	0.413347	0.347638	0.568417	0.139007	-1.50091	0.699762	-1.10616	-0.448926	-0.157423	0.140338	-2.19573	0.379554	-0.0533565	-1.1617	-0.244548	-0.0437935	-1.5105	-0.581605	-2.53621	-0.839007
chr1_9789502_9792398	0.566987	0.690602	0.58362	0.411381	-1.13264	-0.0979441	-0.330124	1.46341	1.25811	1.43226	-0.276791	-0.330037	0.562457	1.10644	0.532258	1.53514	-0.473083	2.18559	-0.159285	0.0884659	0.180296	-0.664093	-0.216575	-1.78823	-1.47533	-0.447684	-0.338004	-1.69799	1.1859	-0.681787	0.518496	-0.961135	-1.75496	-0.310752	-1.32516	0.160194
chr2_85173024_85174642	-0.169249	0.805833	0.462457	0.424687	2.00557	1.4836	0.638067	-0.68725	0.397803	-1.25894	0.852396	1.13108	0.902778	-0.540885	0.0876209	-0.273875	-0.674356	-0.190635	2.10709	0.432124	-0.596175	0.0350181	1.10063	0.0340432	1.41961	-2.11971	-1.53314	-0.223172	-0.943048	0.126225	-1.32307	-0.754242	-1.16078	-0.585823	-0.271715	-1.14056
chr10_71933339_71934681	0.552009	0.820559	0.430645	0.423666	0.755273	-0.23204	0.295334	1.58727	1.2665	0.687166	1.16148	0.976098	0.586902	1.26805	0.679722	0.412773	0.873768	0.0835556	0.832644	0.169718	-1.19401	0.215449	-2.57962	-0.772633	-1.12687	-0.635337	-2.00109	-0.966694	0.416722	-0.212135	-0.807921	0.478388	-0.871237	-1.64609	-1.28602	-0.641989
chr2_20623142_20626059	1.83198	0.580508	0.600884	0.444953	0.130051	0.414281	0.699598	0.554582	0.0340605	0.339392	2.15201	0.646149	-0.575553	0.163596	2.99823	0.233893	-0.476235	0.229919	0.378879	0.331428	-1.22423	-1.1073	-1.60298	-0.742866	-1.45837	-0.759816	-0.62334	-0.661681	1.08657	-0.596037	-0.188853	-0.249276	-1.38203	-0.705614	-0.996921	-0.499868
chr2_113544559_113546469	-0.0721843	1.36434	0.804282	0.243626	0.729155	-0.0235348	-0.318245	0.525051	1.53897	0.749942	1.12177	0.485942	-0.0638338	0.336547	-1.80038	-0.199639	-0.414619	0.886832	1.29841	1.49098	-0.311887	-1.61049	-0.599703	-0.76261	1.47765	-1.41867	-0.650033	0.050803	-0.756171	0.698428	-1.56091	0.930035	-1.20189	-0.160367	-2.0366	-0.77098
chr8_17193156_17195060	0.30389	0.503988	-0.0864869	0.805086	-0.336084	0.618872	-0.540561	0.6311	0.764139	0.378549	1.89609	-0.00921482	-0.382883	1.23041	1.74872	0.236319	0.850829	1.53088	-0.437013	-0.122421	-0.699224	-0.0556625	-1.35639	-0.78196	-0.851455	-0.794422	-0.567235	-0.71264	1.094	0.22678	-0.607584	-0.46963	-3.59839	-0.680375	0.250329	0.0196682
chr4_159856299_159858911	-0.217375	0.0340125	-0.190791	0.839982	0.00880229	-0.20438	0.20679	-0.456106	0.215588	1.12837	0.514377	0.300741	-0.74773	1.10597	0.509167	-0.416273	0.844933	1.98204	1.17847	1.30598	-1.02624	0.353542	-1.39567	-0.612058	1.88632	-0.17096	-1.3951	0.224041	-0.444443	-2.82412	0.538009	0.703512	-1.58228	-1.01686	-0.505331	-0.674914
chr8_126517103_126519695	0.382959	1.73589	0.872813	-0.954191	1.62579	0.750216	0.983602	-0.559485	0.660901	1.05832	0.940976	1.48917	-0.176506	0.175968	-0.65398	-1.35809	-1.25332	0.685219	0.418947	0.763343	0.0187903	-1.35326	0.751378	-1.55149	0.518321	-0.419516	1.7106	-0.831275	-0.477029	-0.709426	0.0632872	-0.751452	-1.4087	-1.4149	-1.20924	-0.524629
chr9_95086659_95089172	0.617539	-0.130235	0.313398	1.17546	0.887921	0.690655	0.489461	1.4794	0.748316	0.630582	0.844744	0.778267	0.364122	-1.5505	1.42914	0.437818	1.82888	-0.298014	-0.34419	-0.627343	-2.12021	0.650603	-0.879087	0.478774	-0.333381	0.394146	-1.08485	0.40023	-0.0851195	-1.28403	-1.006	-0.264944	-1.6418	0.149155	-2.08341	-1.0555
chr1_148598098_148599598	-3.21704	0.760285	-0.00879105	1.40805	-0.213426	1.13693	-0.0875063	-0.157868	0.214347	0.509301	0.103332	0.49885	0.0917905	1.15054	-0.652123	0.0890326	1.6919	1.07907	0.701331	-0.230203	-0.322722	1.2685	-2.54315	1.22244	-0.478783	-0.372558	-0.266587	-0.261429	-0.718262	-0.743865	0.148901	0.223385	-1.303	0.0135354	0.145607	-0.879809
chr11_118761857_118764057	-0.00243788	0.880332	0.275026	0.188578	0.369234	1.70269	-0.328167	0.541977	0.319865	1.72398	1.52292	0.18025	0.507609	0.0101822	2.41695	-0.540755	0.0953629	0.123963	0.00351866	0.311757	-0.783497	-1.67531	0.313657	0.690626	-1.27946	-0.215312	-1.62458	-0.224014	-0.0620024	-2.88237	-0.575406	-0.590136	-0.40717	-0.104807	0.195101	-1.07816
chr12_104856392_104859906	1.07385	0.324571	0.31763	-0.378407	1.60594	0.73939	1.01582	0.661519	0.433692	-0.0834438	0.123305	1.01243	1.20556	-0.234914	1.28183	0.234892	0.615847	0.560862	1.36286	1.1801	-1.29328	-0.464513	-0.0398228	-0.54688	-0.317656	-2.13324	-1.54773	-0.568314	-0.231134	-2.74273	-1.30308	-0.878827	-0.690187	0.326589	-0.0523929	-0.570141
chr11_71696257_71698144	0.831077	1.30737	0.687756	0.242356	0.355549	0.50721	-0.0369781	0.326968	0.723646	1.09447	-0.118604	1.75949	1.05608	-1.47504	1.20755	0.48986	0.031635	0.992493	0.869863	-0.364214	-0.519554	0.967667	-0.363667	-0.243205	-0.0647484	-1.9169	-1.965	-2.50644	0.169044	-0.751815	0.474124	-0.674679	-0.72616	0.0154822	-1.08965	-1.29303
chr12_4005706_4008293	1.17844	1.60669	0.0419823	-0.113569	2.0641	-0.643944	0.630552	0.534086	0.911845	-1.22924	0.949479	0.986939	1.15494	-2.2276	0.0660008	-0.371833	0.206843	-0.923782	1.14443	0.958563	-1.49644	-0.316345	0.587908	-0.60207	0.0678255	-0.00154161	-1.94948	0.737309	-0.422352	0.706243	-0.497313	-0.882554	-0.929625	-0.301573	-1.31284	-0.312074
chr1_9728799_9731099	1.00093	0.580296	0.560133	0.899309	-0.770847	1.13811	-0.81179	-0.121962	1.05609	0.584045	-0.243853	1.17356	0.625061	0.828778	0.85167	0.746199	-0.403873	1.96198	-0.565613	0.64702	-1.53521	-0.398365	-0.209878	-0.922146	0.153485	0.505077	0.421277	-1.78388	0.614653	-1.06065	0.523188	-1.70675	-2.04475	-1.00853	-1.69326	0.410507
chr10_12305071_12308682	1.81379	0.318223	0.632521	0.378183	1.72781	-0.373339	1.52791	0.865071	-0.743923	0.57319	0.991518	1.15738	0.416918	-1.2933	0.958408	-0.274977	-1.00306	-0.927069	0.472577	0.431027	-0.68205	-0.139187	1.30192	-0.338739	-1.70759	-0.221261	-0.180188	-0.0460646	0.123514	-2.54485	-1.85209	-0.868731	0.378625	-0.266381	-0.0110672	-0.594725
chr19_16508958_16511665	0.666485	-0.371401	1.13009	1.36963	0.464579	0.424586	1.02048	0.61238	-0.915181	0.831685	-2.05025	0.543604	1.40176	0.657663	1.15971	0.238301	0.930186	0.49344	0.53575	0.290878	-1.81214	0.0378233	0.0899838	0.054529	0.919724	-0.75139	-0.0287351	-0.582972	-0.902655	-1.60472	-1.47936	-1.29744	0.717003	0.388571	-1.82123	-1.36136
chr10_129677292_129680581	-0.0974653	0.76017	0.155164	0.772818	-0.391691	1.53438	-0.355913	1.34955	0.131324	0.796521	-1.07294	0.675205	1.09068	1.091	1.82901	0.139315	-0.329292	1.78082	-0.404076	0.405966	-1.28599	0.102703	-1.08936	0.125453	-0.366923	0.754442	-0.410605	-1.48475	0.356712	-2.72427	0.356391	-1.2684	-0.62917	-1.07947	-0.920112	-0.297204
chr5_130586978_130590005	1.10837	0.321854	0.55652	0.555438	1.85515	1.15995	0.991889	-0.0137625	1.14187	-0.186241	-0.312662	0.561569	1.24987	-0.644057	1.67162	-0.00886375	0.71516	0.308628	0.537499	0.423934	-1.82515	0.204949	-0.412533	0.588313	-0.160325	-1.14456	-1.82666	-0.832993	-1.06364	-2.55595	-0.86849	-0.31933	-0.0748643	0.188402	-0.751612	-1.13931
chr17_66373201_66375504	-0.773687	1.04207	0.250904	0.35606	-0.296679	0.556529	0.219976	0.820828	0.597841	1.90515	-0.0972534	0.502322	1.02226	-0.627031	1.3996	0.155064	0.562605	0.886852	-0.101713	0.998118	-1.56537	1.27722	-1.40468	-0.0129801	0.40749	-0.417183	-0.851149	-1.45561	-0.697382	-2.97051	0.192595	-1.47752	0.704822	0.173753	-0.873242	-0.410079
chr12_65175206_65176731	-0.24374	1.75315	0.680504	-0.770823	0.616425	0.151475	-0.86661	0.280251	0.965483	0.632107	0.32542	-0.906457	-0.488885	2.42209	1.30648	1.4076	1.251	-0.004056	-1.47027	1.08646	-0.885469	-0.667155	0.194039	-1.97912	-1.33041	-0.70234	-0.29049	0.0474196	-0.86063	-1.71006	0.516107	0.00680335	-0.645149	0.708734	-0.0489986	-0.480893
chr14_69073817_69075952	-0.274476	-0.202923	0.589643	0.255364	1.12245	0.4003	0.196158	-0.628782	0.0275115	1.24403	0.435297	1.28511	0.310205	1.54706	0.632347	1.10985	0.790491	2.29221	1.10112	1.15197	-1.39832	-0.727631	-0.79861	-0.235323	-0.291252	-1.32865	-0.634957	-1.56517	-0.305773	-2.39001	-0.862702	-0.985299	-0.450019	-0.836091	-0.618269	0.0431328
chr9_96056974_96059349	-2.93403	0.012666	-0.117096	1.30635	0.544295	0.439783	-0.412969	-0.293413	1.18477	0.449018	-0.986517	0.178392	1.14281	1.0256	0.185713	1.0075	-0.199059	2.14846	1.46674	-0.00242661	-0.900608	-1.26935	0.71656	0.335828	0.494754	-1.24037	0.485161	-1.27192	0.233394	-1.4353	-0.50495	-0.527212	-1.13376	0.0126023	-0.556549	0.415141
chr16_85027335_85031342	-0.934537	2.49517	0.000424436	-0.737342	0.221167	3.1936	-0.643444	0.494098	-0.172604	1.31451	0.183158	-0.551443	1.39518	0.665427	1.54169	-0.0716541	-0.626768	0.265787	-0.341047	0.51359	-0.941932	0.390734	-0.937033	-0.037132	-0.170424	-0.677237	-0.705161	-1.01274	-0.35992	-0.916612	0.594923	-0.845092	-1.29816	-0.724157	0.166779	-0.731804
chr3_43429764_43432915	0.408156	0.00162436	0.710607	1.04659	0.607492	0.831595	0.432784	1.29571	0.56029	-0.351756	-0.116161	0.369747	1.45718	0.151042	1.50645	0.388934	1.58163	0.319948	0.318986	0.128818	-1.61678	0.831686	-1.8936	0.831423	-1.17335	-0.188284	-1.64875	-0.438724	0.179086	-2.37076	-0.650803	0.0462766	-0.334094	-0.389321	-1.12761	-1.70607
chr22_36818889_36822850	1.79304	0.884801	0.598413	-0.251842	1.44599	-0.120099	1.89783	0.0670915	-0.139614	0.290843	2.36465	1.73465	0.72233	-0.877147	0.193181	-0.69292	0.227029	-0.425154	0.877551	1.1665	-0.653304	-0.538074	-1.14651	-0.568733	-0.563768	0.132856	-0.385763	-0.967897	0.0556056	-1.42528	-0.428262	-1.18741	-1.27116	-1.26976	-0.473216	-1.06644
chr12_72232392_72235131	0.966032	0.994991	0.178714	0.766589	1.15643	-0.447164	-0.112303	1.56747	1.40795	0.872209	1.45089	0.314767	0.263638	-1.33875	-0.440899	0.396383	-0.140119	-0.261353	0.548905	-0.36539	-1.74581	1.26721	-1.6971	0.303419	-0.753373	0.557166	-2.01074	0.818028	0.438645	0.0431791	-1.25511	0.415543	-1.5345	-0.457985	-1.67333	-0.494212
chr19_16554861_16562041	0.382933	0.800754	1.16046	-0.366229	1.4054	1.24952	0.302384	-0.157271	0.0597084	1.52627	0.189141	0.829711	2.14751	0.318002	-0.412739	-0.393114	0.0887505	1.41621	1.59935	0.3901	-1.65469	-0.0154649	-0.0631317	-0.70968	0.427148	-1.73602	-0.645157	-0.852886	-0.546313	-1.57854	-1.42795	-0.848944	-0.480791	-0.838436	-0.08872	-1.47728
chr3_113548526_113551264	0.258371	1.05042	0.256136	-0.392114	-0.472408	2.3163	0.650786	0.95263	-0.145196	1.23522	-0.0952016	-0.178444	0.579465	1.07528	2.77132	0.305218	0.396238	0.541628	-0.176717	0.483227	-0.169853	-1.73362	-0.971212	-0.256228	-0.951484	-1.56226	-0.834011	0.0319176	0.488987	-2.00087	-0.290773	-0.292994	-0.508079	-0.276574	-0.802153	-1.28296
chr15_60770428_60772528	2.24735	1.49442	-0.0794815	0.285598	1.51809	-0.544744	0.875551	0.400011	0.779889	-0.810263	-0.0243418	1.79152	0.837281	-0.926488	0.443004	-0.0831658	-0.212442	-0.0331262	1.77474	-0.0839193	-0.665474	0.0198223	0.977114	-1.27715	0.400692	-0.166103	-1.05133	0.124642	-0.565216	-0.0418295	-1.51271	-1.4205	-1.51997	-0.765677	-1.54515	-0.640617
chr20_5633623_5635299	-0.351402	0.62567	0.873407	-1.50165	0.174949	1.14411	0.353793	-0.0274652	0.485195	1.98933	1.34255	-0.308353	0.717141	1.12667	0.397992	-0.777816	-1.71807	1.0304	-0.0869884	1.18682	-0.698691	0.787589	0.00824067	-1.02264	0.608035	-1.74398	0.13286	-1.79396	-1.05394	-0.82627	0.629965	-0.955346	-0.882667	-1.13996	1.39203	-0.11755
chr10_90790181_90793081	0.536662	1.07592	0.261522	1.22211	1.4116	0.590849	0.89597	-0.808915	0.0107857	-0.738015	-0.222608	-0.241593	0.281221	0.808989	-1.54373	-0.22641	0.848514	1.25607	0.25578	0.771517	0.0276189	0.00282377	-2.12645	-0.639404	0.278228	-1.95425	-0.278754	0.253742	-1.14229	2.52013	-0.0551008	0.24639	-0.150859	-1.84241	-0.633751	-0.951903
chr12_6569004_6572592	0.631129	0.212663	0.109603	0.543405	0.699756	1.48883	0.346166	0.86583	-0.184046	0.620195	1.08232	0.266277	1.57624	-0.690053	2.35308	0.115195	0.188183	0.349734	0.0235489	0.222757	-1.85185	0.539636	-1.34797	1.18025	-0.744954	-1.07196	-1.29978	-0.696224	-0.0398658	-2.77664	-0.774464	0.0583516	-0.605266	-0.229343	-0.383231	-0.777508
chr13_45491113_45493413	2.46105	1.03957	0.251527	0.579825	1.88957	-0.243065	0.0283252	0.462981	0.727125	-1.10487	0.384217	1.4939	0.631593	-1.84508	0.895774	0.0520811	0.0459168	-0.501565	1.09737	0.121937	-1.21538	0.305883	0.358577	-0.765271	-0.277242	0.315109	-2.2041	0.764751	-0.813976	-0.218073	-0.0908544	-0.652558	-1.17298	-0.510126	-0.925017	-1.36692
chr10_81025080_81028192	0.145019	1.06386	0.843954	1.45369	-0.91236	1.12305	-0.084462	0.25304	-0.994149	1.19347	0.597124	0.69872	0.734753	0.91165	1.19339	0.808137	-0.942762	2.28933	-0.493623	0.360353	-1.37893	-0.173725	-0.374921	-0.453942	0.0107201	-0.631235	-0.385454	-1.63298	0.691344	-1.80471	0.777029	-0.98301	-1.7754	-0.716668	-1.01393	-0.396358
chr3_177055726_177058154	0.942717	1.12521	1.30246	-0.517672	0.85418	0.396085	0.570365	-0.724759	0.783309	1.31274	2.11499	0.862386	0.355452	-0.079739	-0.195773	-0.21164	-1.02742	0.578572	0.241614	2.04635	-0.0617979	-0.753298	-0.642334	-1.01685	-0.0321122	-2.45376	-0.0509513	-0.407415	-0.994427	-1.79975	-0.577821	0.895579	-0.819064	-0.648277	-0.41912	-0.948023
chr11_44589515_44592776	-0.124809	0.836925	0.748867	0.403289	0.677055	1.11863	0.188937	-0.543714	-0.506632	1.35075	-0.402186	1.08315	1.07657	0.551714	-0.0359381	0.761166	-0.650031	1.49125	0.831852	0.394402	-2.82499	0.944553	-0.271617	-0.559842	1.62205	-0.535449	-0.06787	-0.331496	-1.62893	0.0752411	-0.292832	-1.79179	-0.896291	-0.644714	-1.73186	-0.315435
chr11_4474844_4478157	-0.807999	0.784592	0.740202	-0.422452	0.583116	1.29521	0.0323002	0.138145	0.667102	1.67455	0.757672	0.836292	0.220841	0.63131	-1.3213	0.710658	-0.45613	1.57565	0.872841	1.62094	1.09487	-1.36917	-0.907394	-0.815241	0.723017	-2.30816	0.322702	-0.817697	-0.186998	-1.44951	-0.253516	-0.393274	-1.52099	-0.468321	-0.85092	-0.932948
chr1_109431098_109433498	-0.133222	0.29747	0.362957	0.562537	0.644511	0.421011	0.122673	0.700227	1.75365	-0.574134	0.163545	1.15345	0.850377	0.0854514	0.629523	1.07117	0.938755	0.49792	0.69731	0.327668	0.986182	0.310474	-1.12272	-0.00642863	-0.967829	-2.08417	-1.52504	-1.17278	0.772394	-2.04721	-0.96517	0.0499911	-1.87592	-0.22856	1.01984	-1.71589
chr6_14856878_14859078	0.265499	0.40287	1.65213	0.971156	-1.62148	-0.0833302	0.521192	-0.402736	-0.00313401	1.02168	0.777756	1.49393	0.48289	0.747888	-0.589417	0.355058	-0.417298	0.472844	0.321722	1.68108	0.2466	0.444931	0.579555	-1.31499	1.1372	-0.971131	-0.203403	-1.55876	-1.04499	-0.516826	0.725925	0.490679	-1.97681	-1.82341	-0.586906	-1.67797
chr8_56755803_56758256	1.36695	1.0483	0.0228749	0.976498	1.06475	0.590226	0.9503	0.215158	-0.69669	-0.791522	0.741392	1.51604	0.70524	-1.56915	0.986508	-0.445222	0.364173	-1.16886	0.799229	0.486937	-1.68626	1.25406	-1.25002	0.555937	0.155287	1.04295	-1.97779	0.469405	-0.426125	-0.677059	-0.638533	0.0587453	-0.926644	-0.218038	-1.94458	-0.954455
chr16_85647767_85651235	1.61505	0.943314	0.608266	0.548849	0.665088	0.569881	0.212054	0.70841	0.154137	-0.211234	1.43866	0.940474	0.605203	-1.68689	1.79265	-0.469953	-0.430717	-0.070164	0.87314	-0.347238	-2.80686	0.213716	0.040172	-0.287629	-0.00989372	0.604703	-1.36966	-0.00365512	0.848629	-0.0931565	-0.140616	-1.63607	-1.02803	-0.362631	-1.90783	-0.520165
chr3_31267333_31269459	0.457693	0.767996	1.2328	0.490878	0.650467	1.17518	0.312286	1.71646	-0.747964	0.262565	0.639281	0.792499	0.7672	0.826787	0.441739	0.912054	2.00006	-0.361077	-0.1596	0.648533	-1.42302	-1.22173	0.475663	-1.93705	-1.07116	0.507725	-0.66543	-0.703484	-0.243756	0.123307	-0.770206	-1.01293	-0.17589	-1.32144	-1.6333	-1.75314
chr17_8800804_8803432	0.992329	1.00665	0.642964	-0.175017	0.170553	0.716049	0.865135	-0.333781	-1.5701	0.209856	-0.500827	0.810346	1.37565	0.587462	-0.344915	0.196468	-0.731381	1.37291	0.922783	0.379922	-1.44349	-1.05938	1.36214	-1.41619	2.12217	-0.772087	-0.0277487	-0.679444	-0.828923	-1.01934	0.974802	-2.25905	-0.903972	-0.826169	0.13285	0.0507851
chr8_22930960_22934060	-1.08563	1.09191	0.655617	1.19547	1.26946	1.76648	-0.740115	-0.319102	0.144166	-1.25967	0.180156	1.06417	0.969407	-0.477246	-0.496406	0.077293	-0.00514528	0.684744	2.02224	0.465754	-2.07326	0.699871	0.370305	0.479875	1.58754	-1.02474	-1.26307	-0.234036	-0.620202	0.366507	-1.37044	-0.40035	-1.00175	-0.837145	-1.01529	-0.867343
chr20_48923599_48926399	0.405339	-1.34322	1.59236	0.443495	0.28455	-1.92513	0.868025	1.02035	0.732799	1.58199	-0.436658	1.01613	-1.0103	1.39677	-0.443247	0.708464	1.49133	1.18704	0.779763	0.277912	-1.41446	-0.721891	-0.27664	-1.02034	-0.713943	0.504501	0.325792	-0.953881	0.319273	-1.61543	-0.782576	-0.227348	0.411519	-0.698015	-1.73592	-0.0284043
chr17_35446094_35448504	2.36372	0.299363	0.881631	0.589987	1.48745	-0.418266	1.6443	-0.624111	-0.0888897	-0.272816	0.726498	1.92554	0.9212	-1.04367	-0.20166	-0.137544	0.408449	-0.645762	0.568575	-0.940454	-0.988199	-0.581997	1.59286	-0.777585	-1.36213	0.159744	-0.569098	-0.180567	0.138837	0.63028	-0.210874	-1.02278	-1.78383	0.0443735	-1.36047	-1.17211
chr10_112326381_112328692	0.920899	1.28573	1.15413	0.297377	0.995213	0.0536965	0.179025	1.55902	0.919003	0.921457	1.10848	1.26542	0.234993	-0.491871	0.494342	0.481205	-0.319602	-0.1147	0.707591	-0.250509	-1.84518	0.882526	-0.854359	0.0356157	0.513146	-1.06662	-1.1668	0.472202	0.28108	-0.947887	-1.44277	-0.182694	-1.94734	-0.580617	-2.10703	-1.44416
chr8_41997230_42000503	1.91874	0.936669	0.633444	0.135928	-0.271878	1.05993	1.06337	0.340917	-0.176234	0.548311	-0.370995	0.557739	1.46419	-0.495785	2.17189	-0.0857058	0.0729354	-0.867897	-0.229493	-0.95124	-1.21152	0.4141	0.27861	-1.00454	-0.730627	0.827036	-1.58058	0.0657548	-0.728128	-0.928152	1.94053	-1.39886	-0.1063	-0.434738	-1.18047	-1.67694
chr3_13427126_13429026	0.128973	0.649549	-0.4218	1.70517	0.00795122	-0.462476	0.313628	0.460439	0.317939	0.441952	1.18986	0.261295	1.32076	0.769175	0.0294127	0.642464	1.82482	1.36126	-0.976231	0.323181	0.0542566	0.280847	-1.62596	-0.44307	-1.30984	0.0447898	-0.497973	-1.22416	1.00756	-0.383246	-0.235052	-1.20206	-3.16477	-1.02616	0.0779974	-0.240493
chr6_134693078_134696078	0.536766	1.04693	1.88447	0.989665	1.16589	0.23608	1.01635	-0.183745	-0.210078	0.721479	0.0585661	1.52523	0.360054	0.507319	0.44267	0.350466	0.161023	0.581353	1.14558	0.0472456	-1.8271	-1.25798	-0.00259727	-0.894845	1.13867	-1.90947	-0.818328	-0.924214	-0.278679	0.0390779	-0.566335	-0.280929	-1.66518	-0.0856266	-2.30819	-0.741595
chr6_119129497_119132612	1.5615	0.505434	0.0321785	-0.106275	0.747185	-0.618689	2.52432	0.847538	-0.226047	-0.266474	0.737061	1.71323	1.0502	-0.588377	-0.18363	-0.38019	0.659184	-0.312355	0.73114	0.547939	1.57323	-0.232325	0.530262	0.353018	-1.16192	-0.785252	-0.312224	-1.42848	-0.809017	-0.827802	-0.954745	-1.69683	-1.72326	0.41532	-0.446498	-1.46834
chr11_125494844_125496344	2.0699	1.23482	0.209299	1.61857	1.59939	-0.546518	0.802611	0.794052	-0.716473	-0.0171778	0.195524	1.64075	0.486482	-1.62924	0.525006	0.32159	0.217471	-0.087919	1.457	-0.544201	-1.00535	1.43796	0.341328	-0.623127	-0.427038	-0.603528	-1.2586	-0.709866	-0.330941	-0.276227	-0.797521	-0.572527	-0.930321	-1.50503	-1.40948	-0.960676
chr17_25793004_25794704	1.51081	2.29644	0.470528	0.223959	0.811699	0.41805	1.1117	0.693771	-0.27338	-0.321175	1.29501	1.39764	0.188168	0.0160883	0.95014	0.699118	0.131067	0.0655343	0.238405	-0.31329	-1.00319	-0.144739	-0.997853	-0.794097	-0.845678	-0.104284	-1.9285	-0.466932	-0.545945	0.672063	0.938487	-1.51274	-1.6155	-0.952404	-2.10085	-0.208129
chr1_47059299_47062099	-0.941259	0.216474	0.28939	0.631163	-0.0711554	0.529628	0.392183	0.69206	0.754769	2.9879	-0.113088	-0.309061	0.447728	-0.553286	-0.437525	0.554308	-0.140991	0.772107	0.584662	1.09455	0.646599	0.857377	-0.868921	-0.558356	-1.56584	0.132009	-1.33458	-0.127529	0.1625	-2.70409	-0.878279	-0.53588	0.827223	-0.695692	0.968696	-1.7058
chr20_17945369_17947869	2.16906	0.596899	0.508425	-1.33463	1.8298	0.0244376	0.817094	1.85532	0.638816	-0.513981	1.51447	0.285995	0.343635	-1.03725	0.615785	0.675219	-0.349492	-0.133653	0.588145	-0.0387581	-0.863444	-0.918115	0.952343	-1.42396	-1.18471	-1.32166	-1.45102	-0.343026	-0.570671	0.644747	0.352638	-0.718289	-1.84947	0.16112	-0.34883	-0.173007
chr16_17555635_17557467	0.242483	0.122195	0.642713	0.721834	1.40682	1.07993	-0.135748	1.12702	0.914808	-0.697406	-0.467455	0.543037	-1.28913	-0.317954	0.530763	1.39579	0.591625	0.985655	0.723913	1.38015	0.510517	-0.0916222	-0.406125	0.896466	-0.826783	-1.8288	-1.22957	-1.47787	1.3475	-1.61442	-0.292315	-1.0185	-1.76161	-0.977214	0.391774	-1.12247
chr1_100816501_100819502	1.18944	0.1772	0.866869	0.526575	1.47587	0.365875	-0.21902	-0.293859	-0.583192	0.571731	0.18141	2.2677	0.456152	-0.955493	-0.941946	0.627876	0.182747	1.06984	1.45007	0.191094	-1.03971	0.497844	1.48471	-1.08074	1.1373	-1.76451	-1.27626	0.39216	-1.1976	-0.00410296	-0.965835	-0.661907	-1.30013	-0.697889	-0.632562	-1.49771
chr8_8100556_8103456	1.01091	0.660393	1.24697	-0.400905	0.0666286	-2.19143	0.468091	1.6359	1.47118	0.922277	0.174975	-0.0207759	0.224489	1.62331	0.484648	0.861985	-0.0041435	0.683766	0.433358	-0.112652	-1.87496	-1.16994	-0.28986	-1.98577	-1.32871	0.11703	-0.800163	0.381373	0.645416	-0.796829	0.492049	0.10256	-0.846183	-0.56428	-1.67515	0.354451
chr1_205279898_205284302	0.311331	0.576507	1.13395	1.32874	2.0393	-1.09248	0.195622	0.780602	1.83981	1.15574	-0.720297	0.328552	0.875848	-0.261518	-0.222417	1.06984	-1.19332	0.514801	0.239342	-0.260705	-1.69534	0.811671	0.226266	-0.612284	-1.98506	1.32081	-1.04156	-0.0210214	-1.04454	-0.269111	-0.692273	-1.63699	-0.880534	-0.139299	-0.463165	-0.516819
chr5_81338883_81340983	0.593265	0.0860386	0.237108	0.808384	1.13448	0.388386	0.721061	0.974695	0.347775	1.41486	0.368853	0.498536	0.864308	-0.0945903	-0.577587	0.336072	0.712068	0.0754216	0.106705	1.04337	0.309973	1.03895	-1.26419	-1.20162	0.555027	-1.6911	-1.58265	-1.11608	-0.368241	-3.37741	-0.614797	0.239387	-0.0389879	0.921472	-0.808537	-1.04041
chr15_72394666_72396866	2.09124	0.3389	0.500961	2.67702	-0.188498	0.963328	-1.82369	0.159602	0.454601	-0.840774	-0.203078	0.664666	0.761366	-0.336434	1.74315	-0.876186	1.10869	0.52406	0.918532	0.56117	-0.874921	0.823424	-1.10003	-1.13911	-0.283285	0.150175	-0.681227	-1.36822	-0.561506	-0.530543	-0.335017	-0.899856	-1.1125	-0.316717	-0.987091	0.0178013
chr1_160681101_160683499	0.0262741	0.777233	0.300624	0.531864	1.38782	0.03586	-0.582405	-0.427141	0.391022	1.62196	1.1467	1.50969	-0.547791	-0.438972	-2.42629	0.583183	-0.836647	0.421569	1.19882	0.772706	-1.21628	0.376948	0.178053	-0.824222	1.73714	-0.355863	-0.938651	0.336129	-1.50223	1.23468	-1.65328	-0.430074	-0.973626	-0.126742	-1.19167	-0.0963921
chr12_122225704_122229034	0.517263	0.369389	0.699696	1.05218	0.639584	0.571578	-0.0326091	1.03609	0.936283	0.687132	0.899392	1.27353	0.429831	-0.226991	0.864176	0.590438	-0.237273	1.27991	0.498525	0.536264	-2.01849	-0.514283	0.470864	-0.477495	1.32271	-1.54615	-0.815071	-0.728875	-0.43115	-1.31458	-0.0211052	-1.15406	-2.17247	-0.343182	-2.35775	-0.283297
chr11_59050648_59052735	-0.047695	0.549963	1.333	-0.387867	1.53069	1.35433	0.855894	0.135729	-0.0466336	1.65798	-0.226436	0.345068	1.35005	0.269857	0.995318	0.0333342	0.336873	0.825111	-0.51178	0.99639	-1.58346	-0.818533	-0.0301151	0.314268	0.452586	-1.59122	-1.04297	-0.608316	-1.0618	-2.29408	0.858134	-1.25205	-1.40945	0.184424	-0.133231	-1.33336
chr1_28188802_28191699	-1.06177	0.458215	0.4791	1.17065	1.06176	1.27484	1.17893	0.743429	-0.85819	1.14042	1.17295	1.50121	0.291508	-0.288489	-1.11833	0.63352	0.197568	1.24521	0.830648	0.959565	-1.21507	-0.316112	-0.242092	-0.201388	1.24892	-1.61233	-0.224953	-0.231153	-0.599799	-1.77501	-0.905084	-1.36756	-1.5056	-0.73166	-1.31888	-0.0149882
chr6_35277534_35280791	-0.387432	-0.0949917	0.0544177	0.789366	0.394952	2.57395	0.118621	0.247899	0.142541	-0.439994	0.553641	0.734312	1.48899	0.0312021	1.47444	-0.262315	0.527416	0.759837	0.395492	0.710977	-0.920553	0.139908	-0.955624	1.35241	-0.947781	-0.224767	-0.77622	-1.91785	0.30918	-1.69209	-0.0241291	-1.72484	-1.45466	-1.10462	1.11357	-0.985264
chr10_102085263_102088192	0.865309	0.831443	1.10091	0.917151	0.830065	-0.419562	0.422233	0.682786	0.263491	-0.301776	0.164534	1.15289	0.13342	0.306302	-0.51978	0.525098	0.0825273	0.945512	1.13858	0.158138	-1.99049	-0.114953	1.2598	-1.212	1.71747	-1.04351	-0.308072	-0.362008	-0.6725	-0.210143	0.479593	-1.54228	-2.25186	-0.396588	-2.43586	-0.195885
chr19_52510865_52512665	2.15842	1.08652	1.28467	0.502147	1.01707	1.04434	-0.168485	0.192445	0.815926	-0.474384	-0.608503	0.900144	0.68493	-0.567071	1.24955	-2.01424	-0.684325	1.03092	0.241214	-0.453283	-0.58738	0.672128	0.83768	-2.81414	-0.221037	-0.548753	-0.78227	-1.31198	-0.275209	-0.348202	-0.260585	-0.167467	-0.429378	-0.83124	0.783415	-0.953584
chr18_61497376_61499276	0.836597	-0.0257889	1.14892	-0.167124	1.25008	0.214123	0.3301	0.961787	1.22314	-0.208003	1.37537	-0.481421	0.463259	0.935453	-0.523308	0.828846	1.61973	-1.22485	0.822222	0.238415	-0.951848	-0.0371836	-1.07122	-0.367386	-1.03301	-0.961909	-1.98477	0.48734	0.699592	-1.77113	-0.316745	0.856078	0.558843	-1.32181	-0.207423	-2.19498
chr1_202128198_202131897	1.22986	1.22377	-0.0778209	0.147168	0.0109021	0.41531	0.605412	-0.256361	-0.285134	0.0943922	0.735534	0.182619	1.25794	1.32779	2.485	-1.45433	-0.384781	0.956	0.713962	0.53885	-0.931707	-0.998737	-1.7196	0.91718	-0.957543	-0.0482772	-1.70863	-0.655289	0.41614	0.365032	0.338372	-1.43534	-1.72035	-1.27883	0.280434	-0.328942
chr17_40312801_40315104	-0.514085	0.808181	0.920154	0.888069	0.657878	0.452618	-0.564103	-0.848958	-0.460335	0.262754	-0.828693	0.684605	-0.430866	1.04962	-0.60689	0.466748	-0.0923126	1.73549	1.8246	0.308036	-1.72429	-0.26311	1.0302	-1.4551	2.48112	-0.93853	-1.02256	0.246951	-0.652109	0.665802	0.0514844	-1.71677	-0.63389	0.241393	-1.41572	-0.607395
chr17_43652701_43655730	-1.06471	1.06601	-0.102451	1.47813	-0.220545	1.3577	1.49591	0.431402	-0.779174	-0.418578	0.275777	0.909592	-0.151346	-1.29821	0.517335	0.448754	0.996725	0.654471	0.84483	-0.139871	-0.238519	-0.863161	-0.268699	2.11376	-0.47609	-0.593335	-1.09287	-1.25668	1.45326	-1.85259	-0.145835	0.177325	-2.35104	-0.0705621	-0.302058	-0.534647
chr17_8709004_8711804	-0.687716	0.814536	-0.0506613	0.0656252	1.01764	0.301253	0.108078	0.33388	0.686355	-0.365389	-0.82814	0.0938451	0.855047	0.967659	1.58547	0.179785	0.321364	1.333	1.50085	0.526319	-0.994347	-0.382567	2.07244	-0.622517	0.896567	-2.06767	-1.05937	-0.523509	-0.268228	-2.42289	0.15973	-0.997211	-1.44866	-0.0872562	-1.14297	0.129659
chr13_111805263_111807713	0.349561	0.39694	0.579156	0.676576	0.744598	-0.526281	0.657036	1.06371	0.852027	-2.01139	-0.0901796	1.17293	1.95725	0.630517	0.152481	0.227079	0.969503	0.623297	0.680331	1.13968	-1.34758	0.3424	-0.645072	-0.431997	0.954743	-1.41963	-1.48141	0.0826161	-1.457	-2.46056	0.357097	-0.563442	-0.717197	-0.00280026	-0.478227	-0.976774
chr1_226830197_226832998	-0.557481	0.846556	0.262511	0.38803	-0.171287	2.10058	0.229359	0.124115	-0.33789	1.39925	-0.0443072	-0.147418	1.51561	0.643627	2.76328	-0.0703609	-0.506897	1.01758	-0.743217	0.0510456	-0.860923	0.308857	-0.466888	0.145271	-0.371412	-1.0745	-0.80191	-1.54852	0.15046	-2.24859	0.63649	-0.877027	-0.88451	-1.04021	0.924099	-0.753378
chr1_78147198_78149602	1.0202	1.21905	0.996118	1.00849	0.698461	0.336755	0.395234	0.71974	1.86588	0.232807	1.6689	1.0607	0.908049	-1.63375	0.611426	-0.572802	0.579023	0.0921318	0.492322	-0.281912	-1.1461	0.537808	-1.26247	-0.571418	0.0586397	-0.811732	-0.97701	-0.674914	-0.192814	0.258314	-1.17797	-0.174072	-0.935287	-0.370285	-2.63741	-1.3401
chr8_20043990_20048060	-0.149755	0.809268	0.0797083	-0.187053	0.502338	1.36583	-0.621145	0.794876	-0.0628452	1.48215	0.936909	0.58002	1.26459	0.545446	1.28547	0.815822	-0.379335	0.603436	1.424	0.771999	-1.72395	0.0158359	-0.294155	-0.404875	0.757572	-2.27235	-1.00741	-0.696018	-0.434552	-2.56724	-1.33556	-0.40275	-0.717486	0.166293	-0.796893	-0.148186
chr2_74263224_74266059	-0.2462	1.10896	0.536329	0.440555	1.65609	1.57283	0.0255214	0.464454	0.681502	-0.48363	0.216388	0.613009	1.60248	-0.556503	0.729616	0.0563283	0.224542	0.423139	1.48842	0.70116	-1.99662	0.918774	-1.03966	0.860496	0.244019	-1.13586	-1.6781	-0.794533	0.302763	-1.61939	-1.70282	-0.891485	-1.26342	-0.296615	-0.349962	-0.812584
chr6_170150612_170152634	2.30072	0.853001	0.336172	-1.62387	1.09601	-0.0941334	1.0069	0.853236	-0.653477	-0.222805	0.358439	0.911502	1.02867	-0.241788	1.22485	-0.0187551	0.676557	-0.25054	0.702704	0.424265	-1.26478	0.753102	0.613721	-0.783232	-0.25725	0.229319	-1.95401	0.226016	-1.9578	-1.06338	0.519183	-0.398931	-0.661047	0.276189	-2.03946	-0.905295
chr15_94404720_94407566	0.00492788	0.662053	-0.00712845	0.859612	-0.806877	0.870233	-1.10511	2.03098	0.426234	1.30528	0.606613	-0.431847	0.733257	0.478082	1.26808	0.14306	-0.26479	0.355104	-0.83211	0.875232	0.533341	0.710925	-0.273481	-0.748747	-1.08133	0.977378	-0.979842	0.110507	0.618894	-3.09643	0.496965	-0.403896	-0.898009	-0.233615	-0.904291	-1.99925
chr6_119066234_119068712	-0.622235	0.222287	0.120715	-0.954333	0.749241	-0.577036	1.07901	2.34016	1.2769	0.377924	0.449637	1.11366	0.775288	0.479317	-0.153081	1.65273	0.8121	0.744079	0.801987	0.812621	-1.66134	-0.328813	-0.799533	-0.56471	-0.770452	-2.08046	-1.27279	-0.94257	-0.216141	-1.46211	-1.09486	-0.89855	-0.167495	-0.58747	0.843835	0.502477
chr9_6680259_6682972	2.41535	1.01235	0.396915	-0.218791	2.5008	-0.0644181	0.662838	0.287608	0.603624	-0.615306	1.23594	0.891234	0.108586	-2.14224	0.399064	-0.231463	-0.651922	-0.837611	1.30297	-0.130264	-0.735572	-0.104087	0.175447	-0.867396	-0.976897	0.0425806	-1.69774	-0.373324	-0.414337	0.651076	-1.43918	-0.133757	-1.00972	0.874313	-0.800359	-0.116308
chr13_48716513_48719946	0.098523	0.768362	0.611166	-0.00701353	0.540143	1.22475	0.991522	0.13758	0.371181	1.49956	0.982391	0.469521	0.713616	0.842435	1.19746	-0.948396	-1.40062	1.52667	0.984826	0.968612	-0.330332	-0.42422	-0.916637	-1.37279	0.848149	-2.76038	0.0405858	-0.643282	-0.740649	-1.09468	0.158495	-0.760589	-1.09368	-0.50957	-1.42637	-0.546343
chr19_49139553_49142658	0.714099	1.1622	-0.0871359	-0.462307	0.604628	1.39671	-0.266994	1.2916	1.34574	-0.503063	0.510129	0.75063	1.75551	-1.76108	1.794	-0.578481	0.874937	-0.652035	0.503987	0.658213	0.0632757	1.15465	-0.83864	0.692543	-1.14942	-0.906066	-1.26622	-1.0435	-0.215216	-0.312898	-1.66834	0.141564	-0.873602	-0.465478	-0.805077	-1.55887
chr10_35774292_35777694	-0.5629	0.0413262	-0.767794	0.190141	0.509183	1.91675	0.063114	0.523508	0.0978322	0.481801	0.338638	0.523559	1.32877	0.182102	0.436758	0.594346	0.895334	1.03534	0.240345	0.908204	0.348397	0.884071	-1.84172	0.634777	-0.972457	-1.02388	-1.06285	-1.20066	0.27802	-3.48567	-1.07664	-0.137629	-0.268985	-0.0596758	0.832145	-0.823596
chr8_125207408_125211303	0.144568	1.13513	0.260843	0.0131944	0.905508	2.24154	0.630374	1.06388	0.418394	0.298937	0.92152	0.594205	1.21756	-0.179602	2.76212	-0.574676	-0.441798	-0.201717	-0.108517	0.655193	-1.0697	-0.000114727	-0.962674	0.120518	-1.36579	-0.953491	-1.4732	-1.11551	-0.916335	-2.09907	-0.383946	0.124523	-0.470018	-0.00772649	-0.479378	-0.704744
chr2_242040942_242042659	2.41273	0.702236	0.694874	0.990526	0.0281788	-0.326359	-0.223034	-0.891228	1.35194	0.496639	-0.0585934	1.32758	0.760749	0.543282	2.06509	-0.439045	-0.318802	0.80778	1.0779	-0.907209	-1.63565	-0.247769	0.0264734	-0.5497	0.578426	-0.229501	-1.33869	0.366634	0.307033	-1.18639	-0.633212	-1.75967	-1.35255	-1.15377	-0.547333	-0.739576
chr19_18681437_18684081	1.40466	0.518505	0.637378	0.602192	1.31417	-1.05084	-0.810357	1.39804	2.25594	-0.602175	-0.0871551	0.958377	0.703718	0.0328481	0.170365	0.478192	-0.205664	0.577713	1.62997	0.132542	-0.333431	0.124756	0.199192	0.311961	-0.702136	-1.39091	-1.29019	0.109022	-0.942965	-2.02919	-0.179503	0.868061	-1.00335	-1.08474	-1.76674	-0.948254
chr1_36351698_36353999	0.506019	1.19958	0.588767	-0.268545	0.609877	1.87166	0.765122	-0.895752	-0.146817	0.925967	0.352646	0.0262239	1.23193	0.0425558	1.48529	-0.0112913	-0.431894	1.21967	0.0539043	0.979387	-2.7964	0.420069	0.121489	-0.952585	1.15059	-0.277475	-0.374116	-0.837203	-1.17526	-1.61725	0.167652	-1.25429	-0.567628	-0.882202	-1.5211	0.291412
chr17_75881902_75885104	0.989039	-0.0721089	1.04175	1.32237	0.630154	-0.348828	-0.264742	0.23822	0.764628	0.958339	0.450276	0.961854	0.0106234	-1.46571	-0.327272	0.952543	-0.446039	-0.0118804	1.87426	0.736591	-0.732411	-0.843675	0.88278	-1.11896	-1.14069	0.351062	-2.29517	0.74921	-1.27303	0.633515	0.510613	-0.540557	0.639247	-0.133343	-2.13574	-1.54692
chr13_99160413_99163113	1.06324	0.219393	0.184101	-0.141962	1.40272	0.833698	1.69242	-0.100747	-0.577265	-0.459116	0.518176	1.84688	0.63495	-0.89621	1.46695	0.290502	-0.0955411	-1.14583	0.465423	-0.558148	-0.795847	0.272068	0.0904284	-0.770513	-0.0436012	-0.90298	-2.21762	0.627631	-0.803206	0.619831	1.62633	-2.38688	-0.756895	0.351415	-0.760264	-0.793531
chr11_121317915_121321998	0.124145	1.43193	-0.227514	-0.234516	0.551086	2.47179	0.318459	-0.384686	-0.16588	0.118578	-0.504001	0.408762	1.78472	0.0170337	2.34762	0.0829462	0.11849	0.638369	0.581338	0.221744	-1.54511	0.121428	-0.406916	0.276787	0.0183468	-1.38653	-1.67672	-0.109256	-0.84808	-2.21397	-0.672901	-1.32291	0.24641	0.51315	0.105906	-0.800036
chr3_10156326_10158654	0.98757	0.849823	0.491213	1.19772	1.02448	-0.0412331	0.671349	0.791281	1.60437	0.599116	-0.0559893	1.26878	0.429058	-0.24919	0.775961	0.207542	1.14799	0.996065	0.236488	-0.189455	-0.807002	0.207263	-1.00484	-0.68075	-0.193325	-0.895889	-1.61274	0.312115	-0.00850738	-2.73185	-0.738749	0.589345	-0.805296	-0.896911	-1.96611	-1.50968
chr10_102015481_102018192	0.533225	1.28811	-0.0517444	0.758901	1.17762	1.37894	0.853189	0.23111	-0.281209	0.881953	-1.35639	1.04801	1.31626	-0.622679	-0.0793998	0.152651	0.22191	0.491723	-0.105654	1.37613	-0.279882	1.04043	-0.519616	-0.583832	0.486185	-0.802154	0.641624	-1.11147	-2.64719	0.508747	-1.3324	-2.28477	-0.267443	-0.952166	-0.793251	-0.315461
chr3_183852026_183854333	0.979386	0.555158	0.804069	0.74503	1.21106	-0.130162	0.145685	1.63999	1.85125	0.293536	0.594847	0.903955	0.698576	-0.200194	1.55949	-0.078282	0.651128	-0.270627	1.19685	0.0385924	-0.709604	0.167859	-0.831426	-0.94463	-0.507947	-1.04435	-2.2951	0.346106	-0.789812	-0.801846	-0.254251	-0.624903	-1.13676	-0.257502	-1.16944	-2.33574
chr22_46988097_46990597	0.176328	1.44313	-0.0873631	1.36684	-0.393094	1.99676	-0.214424	1.00058	0.476805	0.923135	0.0263727	0.0863509	0.358625	-0.712418	2.45013	0.0858239	-0.1569	0.854315	0.363954	-0.500138	-0.825615	1.48421	-1.39824	0.0278009	-1.18237	0.473527	-1.91836	-0.931571	-0.220803	-0.73503	0.362899	-0.598227	-0.968027	-0.499954	-1.66453	-0.950515
chr1_112157698_112159799	-0.2144	-0.111619	0.446099	0.196632	1.98757	1.25781	0.616235	-0.0802856	1.57943	-0.10755	0.427937	0.964327	1.28571	-0.536414	-1.0154	0.098306	0.662752	0.703709	1.45382	-0.68636	-0.843384	-0.610429	1.13577	-0.00544423	0.37133	-1.59373	-2.04778	0.400146	-1.39346	-0.375185	-1.96513	0.0499098	-0.429974	0.662799	-1.34357	-0.940191
chr14_75163717_75166715	0.308268	0.618965	0.153329	0.90576	0.76641	0.606217	0.388101	0.733872	0.0836612	1.08797	-0.977409	1.10884	2.01774	0.339314	1.37318	0.332217	-0.0685648	1.30498	0.742	0.763831	-0.792563	-0.440988	-0.950689	0.035184	-1.13125	-2.07905	-1.10197	-0.275731	0.208895	-2.87462	0.0538111	-0.0685195	-1.12012	-0.849983	-0.579056	-0.622032
chr14_100806517_100809217	-0.40407	0.144334	0.178762	0.731838	0.561057	1.2137	0.329924	2.06694	0.806104	-0.400935	1.10321	1.29946	0.536818	0.571282	1.55654	0.384576	-0.586418	0.682339	0.0780516	-0.318135	-1.37082	1.15287	-0.191822	-0.0343932	-0.222796	-1.64031	-2.29696	0.25835	0.38629	-0.30435	-1.11351	-0.207808	-1.78737	-0.867005	-1.79026	-0.505477
chr6_39785812_39788136	-0.340442	-0.000301864	0.123046	0.328948	-0.913268	-0.819908	-0.1347	1.75715	0.120555	1.86294	-0.123267	0.0513959	0.594247	0.13433	1.79995	1.22849	0.748817	0.738137	-0.628296	0.97594	-0.810912	1.38374	-1.48067	0.249922	-0.362888	0.403524	-0.302521	0.0612947	-0.793564	-2.31902	-1.13747	0.0699967	-0.280374	1.05397	-1.85936	-1.37944
chr11_61123748_61125523	-0.789352	0.771705	-0.218874	0.977543	1.60295	1.28248	-0.161353	-0.732126	0.588183	-0.110322	0.432747	1.09643	0.13381	-0.291858	0.120626	0.230576	0.26465	0.597557	1.46569	-0.0104254	-1.52785	1.12967	0.276183	-0.574776	2.34826	-1.66411	-1.84089	0.0219194	-0.739532	0.628595	-1.2599	-0.578974	-1.08815	0.0459484	-1.85452	-0.572509
chr19_20010758_20013381	2.54095	1.2222	-0.280393	0.39348	0.696255	0.500129	0.411269	1.72824	0.914864	0.510755	0.943408	0.709423	0.18831	-1.74279	1.25218	0.845823	-1.14091	-0.580679	0.119398	-0.494092	0.146789	1.08193	-1.22206	-1.1589	-0.883019	-0.284779	-1.54474	0.304656	-0.815085	0.0583204	-0.834536	-0.310626	-0.224848	-0.133794	-1.57808	-1.33904
chr15_99330566_99333419	-0.273847	-0.852429	0.442414	0.349228	0.067266	1.76424	-0.246085	0.750596	0.464333	1.37669	-1.10014	-0.183536	1.24446	0.165998	0.150211	0.34679	0.464443	0.768328	0.262076	1.9583	-0.789276	0.437746	-1.05607	0.522028	-1.09453	-0.0243442	-0.164408	-0.514231	-1.31985	-2.80645	-1.25746	-0.447928	1.66459	-1.14493	0.80568	-0.72992
chr14_20894917_20897152	1.73976	-0.183572	0.874663	0.787846	-0.483067	0.510213	-0.058601	1.32132	0.284456	-0.910996	0.894177	0.920593	0.771736	0.634941	0.0246346	1.55306	0.951998	1.28962	0.0652812	0.4549	-1.32125	-1.47847	-0.843528	-0.878419	-0.20959	-0.585547	-0.640192	-0.891794	1.82487	-2.10396	-0.630004	-0.254429	-1.78663	-0.465907	-0.930214	-0.247897
chr16_18597235_18600098	-0.5947	1.45118	-0.0823839	1.75641	0.425701	-0.0140835	0.132306	0.127147	0.437694	1.87703	1.64238	0.0611558	0.00804823	0.455482	0.877604	-1.20354	-1.9181	1.73102	0.818238	-0.573393	-1.12412	-0.445695	-0.47256	-0.212236	0.861095	-1.58685	-0.626547	0.913452	0.623169	-1.27148	-1.11964	-0.984937	-1.32232	-0.434413	0.288866	-0.500975
chr15_75931066_75933766	0.554006	1.12666	-0.1251	1.23341	1.00171	0.799973	-0.141797	0.721752	0.648772	0.126162	1.0678	1.29619	1.05091	-0.790522	1.64291	-0.25674	0.301701	0.0837271	0.979614	-0.509657	-1.00582	1.25562	-0.59542	-0.443021	0.117759	-0.702905	-2.63908	0.290203	0.329095	-0.454021	-0.984997	-0.274524	-1.97387	-1.12821	-1.40719	-1.1951
chr17_37694604_37696704	0.475854	0.811974	1.48935	1.02365	-0.591492	0.7633	-2.02743	1.64297	1.20595	0.923927	-0.448333	0.579069	-0.235252	0.779409	1.25824	0.531655	0.18417	1.21054	-0.452089	0.326546	-2.00218	-0.523435	0.299264	0.226105	0.10136	0.121159	-0.706204	-1.70108	0.688215	-1.16222	0.291792	-0.79796	-1.41569	-0.62607	-1.679	-0.566069
chr7_65234694_65237194	0.551848	0.51076	1.89883	1.09524	0.152413	-2.1098	0.818261	-0.0484548	-0.0366344	0.420027	0.377055	1.03484	-1.14671	0.13985	0.497135	0.898315	1.32866	0.43072	0.852752	0.217436	-2.63992	0.434413	-0.574343	-1.36891	-1.21487	0.870704	-1.61679	0.704185	0.174486	-0.805396	0.157953	-0.0698807	-0.0723351	0.227621	-1.44712	-0.642338
chr2_25965324_25967624	2.30576	0.257325	-0.549136	-0.0444458	1.59516	0.405569	2.06382	-0.18687	-0.826668	-0.114993	0.306844	0.856575	0.463441	-1.21736	1.41578	-0.7306	0.215239	-1.0956	1.36597	0.579439	-0.739121	0.985794	-1.38405	0.921107	0.168944	0.465011	-1.22681	-0.423379	0.186184	-2.00936	-0.491804	-0.956294	-0.526621	-0.65826	-0.737308	-0.639269
chr13_77565113_77567413	1.07778	0.716125	0.981755	0.812495	1.3752	0.138742	1.01446	0.390731	1.14391	-0.139783	1.20021	1.39821	0.054656	-0.987737	0.673012	-0.0260058	-0.572867	0.0168549	1.42959	0.162833	-1.73792	0.0279852	-1.10223	-2.57991	-0.247863	0.308102	-1.77872	0.361942	-0.57971	0.276931	-0.139595	-1.12088	0.391345	-0.28148	-1.68806	-0.970122
chr2_200635942_200638242	1.76154	1.03516	0.535619	-0.57108	1.77416	0.116833	1.19146	0.116933	0.0952611	-0.350568	1.39826	0.893837	0.26953	-3.24045	-0.00862434	-0.0667818	0.185971	-2.66698	0.885844	0.0924361	-1.18637	0.0966305	0.83277	-0.743073	0.024368	0.188208	-0.471304	-0.048809	-0.371288	0.259485	-0.68447	-0.554661	-0.223672	0.0896973	-0.462093	-0.193779
chr17_37518904_37521904	1.27065	1.21642	0.74724	0.464613	-0.121153	2.19631	-0.743552	-0.088645	1.0733	0.973007	-0.180172	0.896169	0.82523	0.612936	1.9668	0.324009	-0.0988584	0.421091	0.473571	0.0777529	-0.744894	-0.599303	-1.10062	-0.892285	-0.709253	-0.840701	-1.52472	-1.76488	1.38922	-1.47635	-0.206391	-0.35976	-1.35412	-0.538087	-0.547745	-1.03681
chr16_31879635_31882498	-0.904258	0.701621	0.0765138	1.11444	0.825234	2.02379	0.480911	0.0494645	0.00409553	1.00596	0.788783	0.597498	1.20137	-0.264359	0.505945	-0.515012	0.91456	0.508881	0.22084	-0.13022	-1.44698	1.23696	-0.724128	0.405315	1.57531	-0.737281	-1.04142	0.227869	0.0304482	-1.18015	-0.503309	-0.632491	-2.53604	-0.866471	-1.49172	-1.52197
chr3_195896333_195899033	2.29428	0.363757	0.621758	0.504516	1.50549	-0.415633	1.08556	-0.624434	0.386929	-0.056679	1.87732	1.49215	-0.0982145	-1.01038	0.487923	-0.689478	-0.642937	0.271241	2.07738	0.333771	-1.50793	0.125923	-0.71228	-0.492335	-0.950221	-0.0125275	-1.7601	0.727567	-0.140469	-0.266311	-0.425704	-0.954553	-1.03476	-0.471527	-0.41379	-1.47529
chr3_50289970_50293402	0.281034	0.44493	0.920792	-0.00778329	0.271532	0.327896	0.419307	1.67215	-0.0956967	1.11344	0.247099	0.302705	1.02527	0.864326	1.56595	0.0785981	0.324518	1.10085	0.175575	0.518632	-1.84153	-0.0328717	-0.766397	-0.124085	-1.45802	-0.394763	-0.634067	-0.200528	0.501638	-3.70769	0.149836	-0.589067	-0.285231	-1.00837	-0.037426	-1.12256
chr12_11961906_11964362	-0.158806	1.51438	0.135992	-0.00678043	1.17812	1.40843	0.31043	1.17073	-0.119356	0.851966	-0.117155	0.00723953	-0.536399	0.634826	-0.338007	1.21777	-0.561539	1.64111	0.203518	1.19264	-0.209811	-2.36547	-1.1068	-0.330794	-0.842966	-1.80954	-0.477838	-0.581709	-0.699627	0.149688	-2.61805	0.986468	0.171751	0.120917	0.440124	-0.455443
chr1_109641898_109644402	1.03848	1.06984	1.02683	1.22867	0.279784	-0.237833	0.971561	-0.316479	0.44203	1.0452	1.07652	1.03734	0.14776	0.373662	-0.297908	-0.527279	0.588573	0.950292	0.534226	-0.316869	-0.436617	-1.61442	-1.18495	-2.39661	0.134233	0.0416584	-1.28819	-0.845277	1.78718	-1.38907	0.922016	-0.0001933	-0.105953	-1.59052	-1.38074	-0.766941
chr1_48692702_48695298	-0.0701964	0.987762	0.295168	1.01245	-0.355026	-0.0436873	-1.4041	1.74741	1.4504	0.986921	0.960069	-1.15718	1.43375	1.19919	0.731589	0.226701	0.561069	-0.0490133	-0.386914	0.707099	-0.685808	1.31447	-2.10888	-1.24351	-0.123082	-1.41382	-1.07188	0.17766	0.289633	-1.89651	0.448923	-0.128192	-0.409738	-0.400965	-0.28888	-1.2929
chr5_40614895_40617490	2.71094	1.29122	0.661832	0.0723697	1.79877	-0.536409	1.87664	-0.0967282	0.148967	-0.180961	0.543718	1.59098	0.370899	-1.82411	0.488213	-0.288836	-0.287522	-0.351572	1.42376	0.313807	-1.40933	-0.846595	-0.513722	-0.643259	-0.0810422	0.135345	-0.861443	0.33215	-0.734073	0.0482303	-1.31514	-0.834211	-0.762518	-0.700137	-0.809374	-0.730881
chr8_62671503_62674223	0.395588	-1.28045	1.00246	0.598162	1.3498	0.418431	0.956039	0.397856	-0.256034	-0.337111	-0.253956	-0.477116	-1.65233	1.78352	0.170449	0.0871652	0.433078	0.595133	1.39946	1.24997	-0.218103	0.159735	-1.07934	-1.036	-0.17802	-0.389482	1.4927	-0.624639	-1.51956	-0.879818	0.0484124	1.12699	0.871072	-2.51035	-0.746954	-1.09675
chr16_85015635_85018735	-0.455363	1.49336	0.0278636	0.0859417	0.767558	2.38492	-0.491419	-0.183063	0.296841	0.389798	-0.142257	-0.276416	1.64264	-0.00331399	2.69234	-0.262374	0.426317	0.828311	0.580966	0.654769	-1.18885	0.407029	-1.01025	0.796847	-0.50606	-1.06623	-1.24908	-1.38155	-0.526012	-1.52371	-0.133086	-0.964809	-1.37454	-0.156299	0.0903377	-0.671155
chr1_112057198_112059602	-0.505387	0.285867	0.368638	0.630504	1.43397	1.43363	0.159499	1.11552	-0.0152391	0.689291	0.838671	0.112105	0.546536	0.256924	1.81784	0.068431	1.15865	-0.226404	0.679665	0.408917	-0.645306	0.833396	-2.10011	0.0595385	-1.67191	-0.204904	-1.40526	-0.766797	1.63942	-0.83561	-1.14586	-0.880538	-0.540274	-1.28646	-0.500454	-1.80648
chr17_1685308_1687832	1.31395	1.29898	0.296312	0.823531	0.677666	0.157799	0.224038	-0.01167	0.76439	0.677759	0.661891	0.856743	-0.270563	-2.60004	1.15643	0.425126	-0.611508	0.0557806	0.170545	0.0228809	-2.34264	-0.384957	-0.342132	-0.307911	-0.475843	1.01818	-0.19616	0.403603	1.58548	-2.84825	-0.431635	-0.972114	-0.137994	-0.407329	-0.237811	-0.0125194
chr19_45958735_45960565	-0.103007	0.209384	1.15362	-0.141774	0.0148689	0.607683	-0.0184955	7.09892e-05	-0.949589	1.26682	1.413	0.0746406	1.6357	1.71994	0.237935	-0.601866	-0.355018	0.770748	-0.658371	0.910618	-1.70933	-1.9556	2.071	-1.2302	0.114319	-1.63729	-0.359203	0.574378	-1.52095	-0.474752	-0.345091	-0.600075	0.263293	0.977485	-0.580104	-0.774769
chr14_75093117_75094882	0.634496	1.19048	-0.0162704	-0.257417	-0.293219	1.39109	1.69236	0.698815	-0.385067	0.408074	0.762274	0.752125	1.47207	0.614503	1.43742	0.103175	-1.20727	-0.00457489	1.15507	0.490438	-0.239054	0.479252	-2.12299	-0.447377	-1.11128	-0.251355	-1.1893	-0.804837	-0.0836742	-0.233813	1.40251	-1.3286	-1.98633	-1.06338	-0.941567	-0.716768
chr22_22290678_22295302	-0.477467	0.62858	0.203094	0.792088	-0.492736	0.934842	-0.205992	1.13924	-0.0922017	1.05058	0.162988	-0.0411005	0.963322	0.895405	1.77244	0.932678	0.112673	1.64127	0.105756	0.379918	-0.869052	0.31345	-1.12699	-0.409059	-0.757332	-1.06073	-0.487126	-1.15529	0.81099	-3.56416	0.525602	-0.768447	-1.19257	-0.457078	0.0772735	-0.284866
chr3_73159137_73160937	1.73024	0.654216	0.0703934	-0.622826	0.805267	-0.14362	1.85637	0.193926	0.750208	0.194068	1.64196	0.621581	0.691215	-2.69161	-0.0945473	-0.458729	1.02562	-2.18092	-0.12874	0.244774	0.0654596	-0.260256	0.484861	-2.61742	-0.163978	0.160581	-0.521293	-0.060498	-0.639393	0.0762382	-0.578787	-0.194506	0.843208	-0.0877358	0.0607232	-0.726043
chr15_77275066_77277900	-0.664478	0.0702631	0.27304	1.00212	-0.0605404	1.51814	-0.421673	1.36665	0.741158	-0.0743788	0.559043	0.491213	0.703518	0.307898	0.74683	0.459491	0.563105	1.4125	0.250047	0.909507	-1.09446	0.433097	-1.97428	0.493005	-0.528041	-0.143273	-0.858788	-1.69502	1.63931	-2.78029	-0.630528	0.25744	-0.845869	-1.28671	-0.808578	-0.33047
chr5_88690690_88693799	0.139097	0.0261587	-0.0472732	0.0506833	-0.0961622	1.60578	1.20398	0.165896	-0.241736	1.01145	1.00054	0.710961	1.09879	0.529111	1.55192	0.607643	-0.20656	0.741698	-0.45964	0.0649138	0.486367	-0.74519	-1.6915	-0.374103	-1.03448	-1.64847	0.0813696	-1.2354	-0.062237	-3.49552	0.895055	-0.354668	-0.0588503	0.728368	-0.511758	-0.436237
chr6_71958186_71962434	0.389852	-0.0214501	1.56478	1.04068	-0.526058	0.47727	0.38042	-0.102047	1.17874	0.689918	-0.0351871	1.14098	-1.56174	0.966126	1.23525	1.01711	0.335408	1.07717	-0.0590614	0.334016	0.181747	-0.352417	-1.96078	-1.49881	-0.619385	-1.22238	-1.37526	-0.513429	0.0876115	-1.37238	0.537571	1.26774	-0.932689	0.128788	0.374088	-2.2522
chr6_134560964_134563178	0.772667	0.741093	1.66712	0.457656	2.08978	-0.862585	0.854311	-0.364184	0.0564461	1.47981	0.0712574	0.229166	-0.270934	0.66532	0.34979	-0.325595	-0.339447	0.693033	0.460011	0.44504	-1.50837	-1.91241	1.66066	-2.01398	0.723454	-1.51286	-0.585589	-0.0613259	-0.630306	-0.964143	0.0729836	-0.691587	-0.878057	0.667262	-1.39103	0.155551
chr7_65444594_65447502	-0.286969	0.00203946	1.03917	0.881941	0.701397	-0.11256	1.27393	0.193241	0.278973	2.33407	-0.138495	0.391711	0.262869	-0.455044	-0.188874	-0.22561	0.605225	-0.453942	-0.0921447	1.64085	-0.624148	0.377856	-1.37106	-2.03165	0.954597	0.36142	-0.295013	0.170066	-1.95383	0.105411	0.109852	-0.920712	1.66869	-1.29151	-0.964307	-1.94743
chr17_684594_686504	2.0619	1.64976	0.594619	0.710603	0.992304	-1.78802	-0.193881	1.32574	1.86285	0.019319	1.31741	1.10591	0.207962	-0.371641	-0.381226	0.117515	-0.527831	0.555395	0.676595	-0.833795	-0.136689	0.106955	-0.764441	-0.756639	-1.08715	-0.708197	-0.582977	-0.308964	0.186283	-1.80285	-0.955201	0.76748	-1.89393	-0.770358	0.209518	-0.604327
chr1_234976398_234979802	0.0585166	0.913805	0.9199	-0.751258	2.62511	0.803935	1.09066	-0.75187	0.271169	-0.206953	1.09079	1.3903	0.443083	-0.319198	0.0185167	-0.597432	-0.0152326	-0.406213	1.14831	0.530545	-1.75431	-0.887548	1.91251	-0.41518	1.20002	-1.20908	-0.646349	-0.36414	-0.853045	-0.58065	-0.63527	-1.24102	-1.66324	0.172775	-0.721956	-0.570002
chr7_151357294_151359194	-0.455297	0.258829	1.12241	-0.115589	1.1436	-0.64866	1.03196	1.48782	1.79937	0.261617	1.65508	0.579042	-1.36284	-0.903339	1.63709	0.835672	0.242466	-0.504639	0.347892	0.940116	-0.967351	0.825709	-1.18835	-1.04455	-1.64405	-1.52598	-0.118699	-1.13803	-1.28545	0.189586	-0.870023	0.304459	0.272622	0.292339	-1.21578	-0.239039
chr3_197280526_197282830	0.291878	0.794443	1.46149	1.40529	0.588939	-0.0237741	-0.116086	1.16731	0.766136	-0.202954	0.0644434	1.97166	-0.516744	-0.216714	1.07814	1.51389	-0.0283134	0.450436	0.49925	-0.126084	-1.36855	1.52683	-1.13218	-1.12606	-0.76478	0.506697	-0.916526	-0.762617	0.542747	-0.959123	-0.197948	-0.070602	-1.50501	-1.25861	-1.66409	-1.67282
chr9_125131859_125134415	-0.462449	0.960832	0.0215214	1.10432	0.767048	-0.165129	-0.822372	0.46579	-0.23544	-0.672269	0.95617	1.23648	0.201401	0.0811558	0.7843	0.629095	0.484493	-0.364753	0.896583	-0.579252	-1.06999	1.18565	-0.15398	-0.0700401	-0.582458	0.166977	-1.7616	0.301531	-0.287525	3.31316	-0.870042	-1.02778	-1.99056	-0.368462	-1.46003	-0.612389
chr12_8141117_8144131	0.932268	0.816941	1.07875	0.630688	0.487997	0.708706	-0.6441	0.838695	0.526064	0.49696	-0.592822	0.402365	1.74397	1.50156	1.95671	-0.00502599	-1.30558	0.0220966	0.151749	0.744904	-1.95247	0.112417	-1.16208	0.186824	-0.588988	-0.572196	-0.989412	-0.586201	-1.42224	-1.35757	0.574675	-0.485409	1.23253	-1.52626	-1.29229	-0.664238
chr3_112575337_112578233	1.58131	1.06139	0.298939	-0.364972	2.32661	0.720281	1.78783	0.064384	-0.125806	0.0645429	1.31626	1.57531	-0.65452	-1.88743	0.306617	-0.270553	0.117315	-0.0990568	1.50534	0.31294	-0.0228311	0.205414	-0.339995	-0.40499	-1.01738	-0.459787	-0.868467	0.200355	-0.482316	-0.263869	-1.5348	-0.798023	-1.56532	0.0800473	-0.777655	-1.58711
chr12_50218292_50219892	-0.827736	1.07873	0.103686	0.54341	0.326989	3.35804	0.0628434	-0.181518	-0.891262	1.30971	-0.130559	-0.294346	1.03646	1.56957	0.807896	-0.291559	0.368337	0.895704	-0.148301	0.767664	0.801319	-0.538464	-0.0107815	-1.67941	-0.48368	-1.01208	-1.03339	-1.69049	0.093077	-1.21861	-0.00938816	-0.13726	-1.08379	-0.924422	0.158796	-0.695173
chr19_2081824_2082841	0.499968	0.807379	1.4879	0.00742696	-0.346085	-0.619667	0.761784	1.08702	-0.126392	1.45806	1.54769	0.283872	-0.385882	0.584792	0.0310946	0.769467	-0.549004	0.855769	-0.0715357	1.19623	-2.42294	-1.56308	1.12948	-1.3389	0.287513	-0.260653	0.498984	0.00965699	-0.285381	-1.64517	0.952484	-1.00155	-1.73524	-1.08227	-0.88353	0.0607151
chr4_57332599_57334810	2.58384	0.737363	0.315694	0.26076	1.44379	-1.99245	0.821745	1.21341	0.874106	0.0718454	0.0451509	1.05161	0.349095	-1.68163	0.949479	0.663231	0.825656	0.195578	0.712491	0.241626	-0.612295	-0.965131	0.804689	-1.27787	-1.25673	-0.891055	-1.09056	0.277613	-0.821848	-1.60557	-0.609895	-0.243398	-0.856975	0.142936	-0.513475	-0.162828
chr1_229642998_229645502	0.65459	-0.0224751	0.869471	1.41984	0.804198	-0.526184	-0.0440526	1.65737	0.979958	-0.678007	-0.115912	0.899605	-0.152566	0.149905	1.35141	0.718542	1.87648	0.329057	0.62198	-0.502161	-0.972433	0.753721	-0.89326	-0.297889	-1.26977	-0.0828171	-1.73033	0.296516	0.43718	-1.8428	0.10582	0.655727	-1.17792	-0.875505	-1.99236	-1.40494
chr11_94225957_94228357	1.71105	0.453005	1.47069	0.417452	0.883413	-1.1603	0.166616	0.952337	1.58778	-0.354494	-0.333123	1.45441	-0.625555	0.271113	0.774696	0.436271	0.876622	1.04974	1.015	-0.395867	-0.936104	0.0858679	-1.28625	-1.25799	-0.336311	-1.47439	-1.73996	0.0821582	0.717963	-0.547448	-0.735366	0.797065	-1.10955	-0.0829533	-1.96797	-0.859601
chr10_118995481_118998094	-1.20247	1.32746	-0.0584126	-0.16433	0.782687	0.516493	0.617293	0.453327	1.48448	0.813523	1.4894	0.281027	0.325706	-0.837783	-0.449759	0.497071	0.895423	0.0941964	0.175347	0.656164	0.23464	0.0989149	-2.27015	0.418859	-1.23447	-0.746214	-0.897391	-1.32081	1.38497	-1.18155	-1.12052	0.520561	-1.25351	-1.79063	1.70341	-0.242956
chr1_145588502_145590602	1.89175	1.11452	0.179045	-0.0648471	1.77736	0.18269	1.06013	0.033146	0.434533	-0.339117	1.28545	1.38335	0.781754	-3.17808	0.007011	-0.93743	0.168032	-1.47631	1.31604	0.0616058	-1.10228	0.451726	-0.125529	-0.596035	0.102823	0.484373	-1.18041	-0.0263156	-0.317591	0.0433525	-1.31724	-0.531887	-0.207572	-0.0749414	-0.639356	-0.643764
chr5_169783799_169786483	-0.520681	0.94138	0.538659	0.817993	1.32809	1.68844	0.664697	1.5967	0.330694	0.420774	-0.39441	0.526462	1.27527	-0.0428461	1.84717	0.46815	0.344659	0.919938	0.500519	0.059246	-1.68651	-0.0796608	-1.17509	0.546761	-1.08305	-0.547334	-1.43509	-0.864175	-0.151436	-2.27025	-0.598691	-0.808054	-1.27883	-0.203311	-0.857212	-0.818969
chr2_175530229_175533124	0.533166	0.153385	-0.226774	0.763323	1.96131	1.04452	1.10188	0.153023	0.172942	-0.234773	0.736412	0.822382	0.794678	-0.0903316	1.00845	-0.354	1.04765	0.169595	1.07415	0.867421	-1.02298	0.0763038	-1.51857	0.0579985	-0.641619	-0.320897	-3.22441	-0.0878177	0.552398	-2.09047	-1.1831	-0.378758	-0.857506	0.127859	-0.377852	-0.608976
chr1_19922698_19924901	0.859003	0.124362	0.833148	0.558752	0.013236	0.313484	0.0182418	0.65999	-0.361603	1.49295	0.420258	0.736529	1.26891	0.388121	1.46245	1.08186	0.226388	1.09902	0.156099	-0.897004	-1.49908	1.15602	1.38218	-0.548313	-0.122793	-1.00586	-1.58281	-1.13387	-0.959296	0.300536	0.0726095	-1.45029	-2.00224	-0.252969	-2.00485	-0.803182
chr19_1271841_1277065	1.17919	1.14425	0.42387	-0.583255	0.601098	0.447877	0.282201	1.63102	1.94472	1.49917	1.09246	-0.195111	0.902701	-0.91181	0.475324	0.476866	0.134475	0.460978	0.311324	1.23879	-0.550105	0.0057982	-0.969208	-0.459266	-1.17065	-0.618115	-1.37336	-1.27653	-0.716761	-2.16709	0.702462	0.343196	-1.24809	-0.937044	-1.1782	-0.943174
chr12_111114604_111116731	0.790752	0.965945	-0.501289	0.265976	0.667586	-0.325127	0.0824458	0.828906	0.0907588	-0.345658	-0.0449633	1.03699	0.344391	1.2501	2.2183	-0.0727507	0.191363	1.73911	1.0847	-0.244346	-0.386423	0.780969	0.540422	-1.57212	-0.871108	-0.626056	-2.06714	-0.827186	0.97958	-1.43425	-0.283653	-0.83048	-2.27525	0.0703507	-1.06852	-0.152339
chr17_43372394_43374408	-0.521909	1.32215	-0.389518	-0.570474	0.941777	3.12808	0.0883905	0.932286	0.724873	0.361949	0.450223	-0.185011	1.69665	-0.311779	1.77069	-0.129873	0.439919	0.340645	0.0899773	0.619917	-0.909322	0.153867	-1.13409	0.125368	-0.748789	-1.13693	-1.4943	-0.715056	0.414978	-1.56367	-0.612936	-0.708145	-1.39739	0.291208	-0.585974	-0.777789
chr5_88597690_88600090	-0.442517	0.594238	-0.170034	0.21792	-0.864311	1.08528	0.802116	0.360176	0.15125	2.03355	0.629594	0.188265	0.41724	0.707528	0.874012	1.38419	-0.643818	1.11172	0.279245	0.28978	1.11169	-0.477002	-2.18672	-1.07484	-0.883656	-1.08132	-0.411819	-0.679033	-0.0786031	-2.63318	1.63617	-0.628707	-0.215908	0.425549	-1.03182	-0.796225
chr17_25800004_25802008	1.80588	1.70417	0.114253	0.186872	1.39862	0.142536	1.19942	0.691323	-0.631242	-0.519862	0.54835	1.67175	0.342384	-0.157294	0.99716	0.429543	-0.379444	-0.390615	1.33609	-0.943747	-0.884755	-0.292034	1.83677	-1.7676	0.145974	-0.431573	-1.15802	-0.571445	-0.123298	-0.755664	-0.328707	-1.44873	-1.58919	-0.551415	-1.38315	-0.243317
chr12_53465718_53467818	0.0181243	2.66143	-0.728068	0.191151	0.725336	0.836404	1.70298	0.630014	0.243782	0.161516	0.0800333	0.769687	0.469815	-0.615379	1.14681	-0.286886	0.656257	0.507161	0.886096	-0.00301468	1.78447	0.328557	-0.937915	-0.253212	-0.654945	-0.627617	-1.7456	-1.22327	-0.213518	0.108427	-0.559598	-1.13906	-1.71717	-0.237542	-1.5035	-1.46177
chr2_37861270_37864559	-0.489593	0.259645	1.072	0.416378	0.921161	0.0728519	-0.0335193	-0.473634	-0.217243	1.60241	0.503303	1.5571	0.515905	1.02089	-1.03266	0.938192	-0.288994	1.24037	1.22681	0.578335	-2.00411	-0.270644	0.785486	-0.954592	1.8286	-1.26529	-0.222085	-0.729481	-0.769983	-0.549852	0.113952	-1.38287	-1.48704	-0.35502	-1.99025	-0.136519
chr10_31995363_31997492	-1.2854	1.57929	-0.277129	1.66215	0.232547	1.80688	-0.0136574	0.89728	-0.632365	1.70728	1.07232	-0.0573216	-0.472147	0.675233	1.10536	0.701355	-0.363657	0.906111	-0.149832	0.145726	0.728135	-1.29422	-2.29671	-0.748111	-1.18421	-1.19349	-1.19739	-0.950761	0.856167	-0.960261	0.102447	0.248582	-0.639837	-0.361173	0.32542	-0.674605
chr3_119181433_119183802	2.46276	0.499134	0.647316	0.923263	1.65746	-1.34347	-0.282113	1.1034	1.55242	0.414803	0.505437	0.197592	0.19165	-0.335836	0.873293	-0.250214	0.507148	0.741769	0.618226	-0.519157	-0.137848	-0.840306	1.11975	-1.50216	-0.69297	-2.09757	-1.02739	0.537116	0.0828967	-0.90394	-1.10211	-0.207185	-0.307139	-0.512719	-1.43735	-1.13597
chr13_49233516_49235863	0.465014	0.804149	0.28517	0.670424	0.680749	1.20315	0.497396	1.72632	0.415223	-0.247241	1.22037	1.38415	0.238434	0.419797	1.31336	0.410105	0.458066	0.986404	0.0969212	0.44344	-1.23946	-0.522969	-0.707657	-0.72049	-0.459494	-1.34253	-1.47707	-0.684376	0.819472	-1.74932	-0.509416	-0.263036	-2.49181	-0.0863597	-1.87557	-0.161313
chr6_110091578_110095050	0.135752	0.71967	-0.0508897	0.483263	0.465747	1.7523	-0.664084	-0.469218	-0.425208	0.696762	0.666431	0.824021	1.04239	-0.788554	0.693936	-0.526361	0.632978	0.651978	1.87526	0.26661	-1.46156	-0.100722	0.358972	-0.246929	2.20507	-0.995358	-2.17183	-0.38207	-0.430907	-0.259901	-1.61459	-0.091562	-0.841763	0.725145	-1.99954	-0.675234
chr7_101707194_101708902	0.706963	1.24646	0.961217	0.584102	1.02993	0.488383	0.544062	-0.135907	-0.974911	0.140229	0.0513939	1.10871	0.387664	-0.924852	-0.724559	0.321097	-0.261566	2.19919	1.21962	0.387612	-1.39871	0.331398	0.875644	-1.25884	1.8323	-1.08312	-0.747889	-1.3305	0.521721	-1.24379	-0.483048	-1.93268	-0.783532	0.176523	-1.3049	-0.525383
chr6_131520378_131522278	0.819203	0.792929	0.619501	1.42277	-0.0129505	-0.0324396	1.15611	-0.793216	-0.569859	0.550408	0.41268	0.793036	-0.0255133	0.395204	0.977858	1.62963	-0.79771	1.70769	-0.565223	-0.0487234	0.0150783	-1.17409	-1.95645	0.828708	-0.120813	0.501285	-1.27876	-0.281531	0.0556353	-0.133674	0.799238	-2.2203	-0.780148	0.603304	-1.19103	-2.09784
chr20_55002299_55006106	0.135855	0.256197	0.267961	0.811566	0.146326	1.3119	1.17224	-0.317609	-0.0618963	-1.01231	0.731573	0.469384	1.07247	-0.72022	0.862632	-0.102842	1.04753	0.368723	0.587929	0.725992	-0.524842	0.68396	-1.61757	0.726429	-0.871726	-0.00754519	-0.744601	-1.33521	1.6939	-2.84929	0.291148	-0.517215	-2.14138	-0.338194	0.796409	-0.997694
chr17_1457801_1460606	-0.0487381	1.05764	-0.449183	0.696599	0.632266	0.542449	-0.635501	1.07191	0.242045	1.45522	0.460251	0.213549	-0.197243	-0.199648	-1.33401	1.51884	-0.541906	1.10721	1.24358	1.18205	-0.493557	-0.470629	-1.18338	-0.962407	-0.258719	-0.605081	0.561538	0.0513274	-0.458696	-1.85704	-1.57876	0.181019	-0.453826	1.26631	-2.72241	0.966906
chr6_133062178_133064636	0.0321518	0.408859	0.599713	0.161551	-1.05634	1.14645	0.18881	-0.0672821	0.182093	2.14317	-1.14201	-1.01786	0.783981	0.48356	3.03423	0.234524	0.541898	1.05746	-0.337579	0.35456	-0.36546	-1.05393	-0.434485	-0.517007	-1.00624	-0.979679	-1.10324	-0.487777	-0.803511	-1.68838	0.831032	-1.31728	0.796288	0.65043	0.618177	-0.870886
chr22_35771278_35774450	0.176186	1.41712	-0.368412	-1.71174	0.575569	2.2557	0.832401	1.26798	0.539382	1.90621	0.714674	-0.978543	0.852681	-0.43441	1.92288	0.2787	-1.24862	1.3725	-0.103502	-0.246673	-0.361361	-0.616578	-0.139442	-0.402176	-1.66236	-1.17881	-0.734662	-0.865236	-0.198954	-0.912167	-0.0232067	-0.751033	-0.687404	-0.693733	-0.0227476	0.229795
chr7_50250002_50254102	0.870687	0.506749	0.674554	-0.143874	1.05724	0.769214	1.64195	0.630787	-1.00735	-0.268825	0.618026	1.1723	1.10497	0.244965	0.704466	-0.842614	0.0960104	0.202273	1.15524	0.656014	-1.77206	0.344833	-0.0155528	0.616524	0.183271	-0.20378	-0.430075	-1.42241	0.857204	-3.05279	-1.0003	-0.75702	-1.65095	-0.951649	0.026567	-0.614596
chr14_21182182_21185298	0.477456	0.138617	0.24506	-0.547347	0.237697	0.45549	0.780194	1.68709	1.51499	0.180742	0.0101666	0.930419	1.14086	-1.10725	0.235388	0.371048	2.16662	0.879171	-1.4788	-0.092012	-1.13426	-0.988137	-0.296012	0.311722	-0.89251	0.0731762	-1.38407	0.975737	1.16199	-1.63481	-0.0606622	-0.850087	0.615205	-1.26395	-1.13953	-1.71941
chr20_34077458_34079899	1.25362	0.58617	-0.0219565	0.859214	0.500878	0.614284	0.62413	-0.0586677	-0.0831735	-0.042776	-0.302591	1.71707	1.99416	-0.264974	2.11112	0.152362	0.327775	0.89506	0.436101	-0.45419	-1.72734	0.0592951	0.159517	0.0791462	-1.49039	0.811876	-1.10329	-1.27579	0.227191	-1.18002	-1.66177	-1.10545	-1.04775	-1.59215	0.567266	-0.563944
chr12_82342606_82344706	0.17531	1.14063	1.756	-0.266655	-1.33673	0.195543	0.807262	-0.203076	1.4087	0.587497	0.77253	-0.0860881	-0.592147	1.59986	-0.124291	-0.17653	0.875308	0.501675	0.190015	1.47128	-0.0147669	-2.37062	-0.537899	-1.41933	1.50338	-1.3219	0.027221	-1.35265	0.0605151	0.0749088	-0.200475	0.795337	-0.842491	-0.829448	-0.64758	-1.62029
chr6_16405712_16408478	0.395893	0.351787	0.227353	-0.0163313	1.29326	1.64202	0.200134	0.61875	0.460943	-0.306874	0.787909	1.11284	0.9421	-0.201474	1.1897	0.0574935	0.526951	0.594433	0.797024	1.01782	-0.0246775	0.474556	-1.33224	0.522889	-0.891184	-2.38871	-2.31712	-0.970526	0.542345	-1.82154	-0.373968	-0.174225	-1.86489	-0.274679	0.002367	-0.800143
chr12_105156462_105159431	-0.583805	0.243397	0.506583	0.943201	0.139477	1.14147	1.32542	-0.202707	0.0491675	2.02469	0.344096	-0.0662899	-0.23961	0.915339	1.20561	-0.0781395	-0.51587	0.458471	0.529922	0.433277	0.345305	-1.29319	1.80182	-1.2465	-0.322487	-1.28527	-0.444866	0.464353	0.727384	-2.59474	-1.39999	-0.818242	-0.135302	-0.162675	-0.19052	-2.01878
chr17_40605001_40606832	1.49785	0.942613	0.571051	-0.101526	1.28168	1.3193	2.28433	-1.38694	-0.745535	0.529822	0.544384	0.988028	1.24453	-0.923776	2.22447	-0.720392	-0.583626	-0.771193	0.6135	0.151414	-0.836953	-0.568092	0.27334	-0.564417	-0.388027	-0.580198	-1.21116	-0.819031	-1.35615	-1.15106	-0.117371	-0.404566	-1.08942	0.734866	-0.128827	-0.752928
chr19_57873820_57876120	1.97541	0.262687	-0.055706	-0.590223	0.729008	-0.167925	0.928166	2.26489	-0.212695	0.747308	-0.315822	-0.166151	0.162751	-0.829874	0.161089	1.01994	-0.658376	0.428084	1.53161	0.0523151	0.022226	1.63615	-0.170593	-0.431101	-1.00051	-0.324091	0.668472	0.276932	-2.28075	-2.31638	-0.170069	-0.0261059	-0.0261147	-1.04006	-1.41277	-0.671747
chr10_126388553_126391582	0.0646056	0.651881	-0.345772	0.294617	0.671446	1.49173	0.656413	0.45622	-0.0441476	0.536384	1.21294	1.3144	0.493713	0.172889	1.2913	-0.724528	-0.0411967	0.696669	0.796762	0.849121	-0.463485	0.439866	-1.12096	0.295302	-0.364574	-0.0822568	-1.21948	-1.92665	0.803183	-2.92038	-0.0208113	-1.17095	-1.53373	-1.51975	0.827699	-0.518469
chr20_24959799_24963658	0.0388757	-0.00488165	0.63486	1.19365	0.0237518	0.541682	-0.392431	-0.049406	-0.0816031	-0.052825	-0.886487	1.0918	0.95916	0.614357	0.271313	0.740519	0.0201938	1.77506	1.41656	0.285537	-2.41417	0.415121	1.11839	0.0444677	2.0774	-0.427349	-1.01313	-0.974533	0.380943	-1.82493	-0.370111	-1.48089	-1.52006	-1.03993	-0.681528	-0.429382
chr16_277935_280023	1.62766	0.476284	0.888131	0.59056	-0.0886619	-1.30198	-0.258976	0.783931	0.761817	-0.910089	0.565445	0.655109	0.985233	0.746971	1.12333	0.981809	1.04999	0.613684	0.44496	-0.44104	-1.92511	0.735923	-0.069779	-0.869013	-0.372027	-0.683484	-1.44028	0.27079	-0.652496	-2.69264	1.51058	0.0596867	-1.14641	-0.499534	-1.19385	-0.326528
chr10_99187953_99189281	1.49734	0.601046	0.789821	-0.669766	-0.568042	-0.64835	1.4553	1.00429	1.2753	-0.17235	-0.398237	0.795327	2.31627	0.128674	-0.862559	0.736593	-0.270374	0.713223	0.628588	0.883707	0.567453	-0.75159	-0.988406	-0.634833	-2.0642	-0.91404	-0.345008	-0.682983	-1.59726	-1.94453	0.745435	0.581761	0.156832	-0.740543	0.2531	-0.876986
chr16_30720298_30722142	-1.03668	0.716995	-1.08183	0.333608	0.911298	1.09089	0.737082	0.166229	-0.665945	0.805673	-1.06303	0.287767	0.490665	0.165539	1.60214	0.868685	1.53875	0.793691	0.171644	1.47687	0.569832	0.751835	-1.44768	0.515636	-0.976246	-1.21375	-1.49761	-0.958834	0.0387474	-2.86557	-0.448937	-0.798011	-0.0676381	0.0782768	0.521015	-0.511107
chr19_8747312_8751553	-0.564097	0.0375382	0.0768553	1.63667	-0.693958	1.02563	-0.41503	0.6805	-0.570119	0.213172	-1.18428	0.869152	0.94826	1.05855	2.52985	0.0951376	0.415788	1.48317	0.1195	0.119573	-0.888365	0.440795	-0.180441	-0.0822632	1.1521	-0.614284	-0.949065	-0.236729	0.607779	-2.85972	0.260339	-0.702027	-1.02229	-0.940075	-0.893028	-0.974577
chr14_39342417_39345017	0.64082	0.931981	0.185952	0.313102	1.27896	1.45088	0.457395	0.233297	0.50932	-1.3309	-0.854831	0.189349	1.0881	-0.704796	-0.396761	1.22178	-0.398038	-1.41384	1.9246	0.666028	-0.497154	0.484193	1.39567	-0.744199	2.05025	-1.4756	-0.645788	0.14832	-0.434674	-1.70797	-0.969863	-0.74286	-0.133875	-0.485757	-1.14337	-1.08971
chr12_120883306_120885531	-0.100409	0.431464	0.992149	0.149501	0.945522	-1.297	0.105323	2.73662	0.709239	0.293177	0.405641	1.22474	-0.182967	0.252585	0.630688	0.0488273	0.728542	0.573522	-0.339524	-1.02035	-0.0454869	1.32332	-0.638697	0.677751	-1.45711	-0.0522766	-0.703216	-0.730303	0.858476	-0.873331	-1.50447	1.0916	-1.58504	-0.412867	-2.00969	-1.22593
chr9_34047559_34050015	0.897277	0.731142	0.567481	1.16084	0.811511	-1.90538	-0.0379879	2.19878	1.80548	0.529779	1.04205	1.29154	-0.819508	-0.744178	-0.257214	0.404671	-0.0301072	0.592776	0.686312	-0.0785624	0.419728	0.346864	-0.606722	-0.477673	-1.01792	-0.520249	-1.4105	0.1147	0.476473	-0.901809	-1.01882	0.904755	-1.68265	-0.864957	-1.62585	-0.982083
chr12_63306906_63309506	0.076758	0.227878	-0.106083	1.06075	-0.0410727	0.392446	0.166555	2.30368	-0.0887291	-0.646127	0.0729382	0.543859	1.07872	0.831744	1.53895	0.802877	0.680879	1.04108	0.692444	1.24888	-0.655773	-0.248176	-1.35047	0.848786	-0.626202	-1.33494	-1.61143	-0.519661	0.896132	-2.01425	-0.158372	-0.415038	-1.61389	-1.08659	-1.33852	-0.650031
chr2_30717829_30720259	0.0738311	-0.476234	-0.230376	0.842559	0.513254	1.68823	-0.0579594	-0.146787	-0.167954	0.477667	-1.37359	0.81105	1.72552	0.565559	1.85484	1.07559	0.830269	0.999438	0.203247	-0.301729	-0.996801	-1.64704	-0.00537724	0.129447	0.438152	-1.7798	-0.845847	-1.18571	-0.640409	-1.89606	-0.776377	-1.16172	0.113555	1.72941	-0.427412	0.0455566
chr2_65243942_65246670	0.759456	1.14222	-0.670921	1.40229	0.835287	0.336416	0.215739	2.21237	0.105035	-0.120261	-0.212397	0.593235	-0.995522	-1.31808	1.17339	0.638201	-0.422247	0.60749	0.946175	0.232274	-0.0799081	0.892883	-0.807306	0.515595	-0.326156	-0.131349	-1.04463	0.680719	1.15686	-0.617673	-0.17475	-1.32076	-0.819623	-2.04643	-2.44165	-0.895976
chr5_137448483_137450483	1.15757	-0.30813	0.82995	2.22029	-0.347727	0.517894	0.839535	0.0815102	0.377459	-1.25309	-0.450284	0.549661	0.142031	0.332738	1.57422	-0.641144	1.04293	0.522651	0.789178	0.377882	-0.394469	-0.542235	-0.831601	0.443006	-0.649178	-0.752897	-1.60405	-0.867615	0.873481	-0.223334	0.776154	0.591529	-3.27612	-0.771559	-0.336552	-0.789685
chr17_28926404_28928908	1.29942	0.3555	0.138246	1.60356	0.683623	0.387601	-0.448501	0.855353	-0.0684709	-1.8988	-0.329432	1.21701	1.09776	0.231308	1.34151	0.78302	-0.165894	1.1347	0.416215	-0.536848	-2.43605	1.03833	-0.406205	-0.238734	-0.144303	0.300578	-0.637398	-0.188321	-0.647037	-0.829397	0.983315	-1.60051	-0.915974	-0.638209	-2.1372	0.400229
chr2_24670559_24672929	0.452472	0.889261	0.558721	0.421335	0.289137	0.97306	0.0635873	0.28188	1.05451	0.649102	1.17871	0.446147	0.260627	-0.013238	1.25874	1.37619	0.115207	0.71221	0.588756	1.02792	-1.70004	-1.24734	-0.924369	-0.761671	0.0156992	-2.16889	-1.6645	-0.510041	0.544867	-2.57218	-1.49591	0.174835	-0.155595	0.61852	-0.776965	0.0392357
chr1_245473798_245475398	0.571202	0.77523	0.759233	0.561757	0.815516	1.06475	0.776504	1.20964	0.132145	-1.10522	0.969569	1.04539	0.585771	-1.00735	0.0129399	-0.423492	0.541189	-0.305689	1.1252	1.03552	-0.40464	1.41089	0.106293	0.371684	-0.335319	0.264764	-1.38624	0.0365139	-0.64447	-1.51548	-0.672041	-1.42402	-2.20766	0.354513	-0.453368	-2.64122
chr7_21391299_21396300	2.08459	0.924926	0.319583	-0.872336	2.64394	-0.184565	1.82021	-0.178564	-0.0780029	-0.43384	1.0414	1.16035	0.223669	-2.09069	-0.0581628	-0.430013	-0.0367505	-1.41158	1.30309	0.175001	-0.732691	-0.328598	0.87943	-1.02172	-0.363177	-0.0302656	-0.905419	0.336755	-0.479949	0.31164	-1.04952	-0.76422	-0.64133	0.476009	-1.06485	-0.544342
chr12_132157206_132159106	0.465052	-0.232147	0.897798	0.634069	-0.891282	0.700629	0.844266	1.53531	1.65859	0.81307	-0.23586	-1.09966	0.191051	0.109924	0.268038	-0.159006	-0.352659	0.89004	-0.885729	1.90267	-1.10061	-1.4731	-1.61923	1.50469	-0.764388	0.88102	-0.312375	-0.991593	1.30598	-1.67739	0.392041	0.0101429	-0.844979	-1.6295	-0.337606	-0.397256
chr19_52771912_52774565	1.8855	0.696271	-0.245769	0.535068	1.21086	-0.646728	0.150727	2.08698	1.28151	-0.251422	1.01198	1.00666	0.373315	-0.607368	0.895991	0.899657	-1.11448	0.0306859	0.636962	0.198823	-0.426764	0.451436	-0.764874	-0.342125	-1.00015	-0.80142	-1.3412	-0.0171766	0.0366467	-1.06543	0.273442	-0.236849	-1.78916	-0.236308	-2.78299	0.00771604
chr22_24822350_24825124	-1.20075	1.03938	0.674006	-0.0652785	0.14953	0.859399	0.360714	-0.0721768	-0.857481	1.97017	0.552452	-0.479731	2.37977	0.959881	0.774111	-0.342608	-0.708826	-0.0192013	-0.509031	0.95008	-0.978602	0.350627	1.2227	0.0527585	1.45295	-1.02973	0.391298	-1.50975	-0.72538	-1.55811	0.675563	-0.484077	-1.61315	-1.25084	-0.795716	-0.614971
chr15_85140928_85142828	-1.41153	0.910757	0.65893	0.912907	-1.37036	1.25391	-1.75662	-0.486779	0.730705	0.0413395	0.947801	0.543397	0.677485	0.0132361	2.20933	0.0560926	0.486572	0.270834	1.25589	0.828875	-0.463305	0.574122	-0.104436	0.359561	-1.17306	-0.516557	-1.13966	-1.79811	0.792088	-2.23011	0.0882557	-0.0536105	-1.24704	-0.119439	0.585873	-0.327346
chr12_124251431_124253431	2.44105	0.458719	1.38595	0.836452	1.01649	-0.150105	0.457449	0.0376664	0.726752	-0.543134	0.277557	0.249269	1.42595	-0.0457186	0.967422	0.967018	-0.176112	-1.49498	0.679546	-0.201677	-1.36213	0.501172	-0.387558	0.432939	-0.528676	-0.608298	-1.17433	-0.696636	-1.6199	0.844259	0.52471	-0.80238	-0.129845	-0.320515	-2.09248	-1.89592
chr11_45100576_45102976	-0.695034	1.08218	-0.713376	0.276094	0.0608804	1.30276	-0.56898	0.682959	-0.594264	0.13872	0.71835	-0.603112	1.12381	1.3159	2.60627	0.344021	1.11118	0.534189	0.43925	1.00614	0.137724	-0.843969	-1.05387	1.16523	-1.88091	-0.760699	-1.65531	-1.29915	-0.000464125	-0.495685	0.412574	-0.689384	-1.86908	-0.0829328	-0.464908	-0.187103
chr18_3176876_3179293	0.558848	0.994861	1.9822	-0.709439	1.18766	-0.280336	0.776007	1.24387	1.07499	1.00279	0.0908814	0.427821	-0.88202	-0.585822	1.12644	-0.33706	-0.240613	0.121585	0.488853	-0.211776	-1.37203	0.484791	0.112995	-0.604312	-1.52877	0.0204398	-1.61836	1.04232	-1.1909	0.608351	0.818697	-0.252437	-0.444247	0.344968	-2.10773	-2.14351
chr19_55103965_55106537	0.488653	-0.493332	-0.1724	0.998255	-0.328124	1.56653	-0.509769	1.01695	0.367407	0.0132602	-0.646694	0.117458	0.621181	0.565507	1.4882	0.869013	1.05997	1.3381	0.667834	0.343856	-2.0294	0.0871073	-2.18144	0.381803	0.545315	-0.28891	-1.70143	-0.573006	1.34017	-2.16684	-0.310586	0.0261029	-1.00929	-0.554432	-1.14926	0.212237
chr7_77176599_77179194	0.798508	1.28898	1.41907	-0.816443	1.30957	-0.73358	0.299814	0.668235	0.88697	2.47047	1.18762	1.04095	-0.586063	-0.238731	-1.18969	0.68387	-0.357763	0.252798	0.825414	1.12495	-0.0719052	-0.392141	0.410865	-1.6987	-1.11762	-0.656391	-1.17921	-0.788921	-1.06442	-0.682984	0.238232	-0.186345	-1.18021	0.485833	-1.53779	-0.913241
chr11_67803223_67808887	0.0617669	0.808137	-0.37828	1.08421	0.081287	1.63398	-0.837317	1.09731	0.402165	0.530398	0.0133667	0.38598	2.17065	-0.298241	1.96575	0.803001	-0.128021	0.898121	1.03461	-1.4212	-1.54087	1.22108	-0.985239	-0.197131	-0.0180005	-1.425	-0.430521	-0.110952	-0.697619	-1.11845	-0.998233	-0.907724	-1.6591	0.406292	-0.76054	-0.685659
chr12_92463206_92466231	1.61653	1.66189	1.25206	-1.11352	0.739632	-1.05922	0.942203	0.786949	0.946938	1.12357	0.163823	-0.0536339	0.521191	1.25076	1.3657	0.52623	0.0210273	0.551025	0.822364	-0.0599549	-1.09912	-1.06525	-0.990424	-2.03334	-1.49543	-1.34342	-1.30599	0.328182	0.471611	-1.33608	-0.471025	-0.0473556	-0.313196	-0.0477158	-0.79558	-0.461428
chr17_32568206_32570808	0.514958	1.29649	-0.42472	0.621078	0.07273	1.69262	1.18199	0.726883	-0.508189	-0.104485	0.394899	0.518537	2.10657	-0.643514	1.91551	-0.47364	0.955088	-0.601718	-0.21047	0.267904	-0.0371621	0.305072	-0.609974	1.05369	-0.98258	0.114815	-0.711348	-1.04663	-0.043074	-1.85826	0.149469	-1.31582	-1.80549	0.351926	-1.51658	-1.34656
chr16_30644298_30646835	1.37164	-0.221641	0.85465	1.41674	1.65552	-1.2982	0.0122669	0.740355	0.185283	0.299821	-0.284996	0.873572	-0.491842	0.23274	-1.24931	0.868895	0.183271	1.12548	1.61729	-0.115941	-0.565423	-0.246876	0.772674	-0.697822	0.7802	-0.693873	-0.943637	0.300548	-1.49626	0.29753	0.385088	-1.71453	-0.903377	0.21012	-2.79684	-0.463107
chr2_243039559_243041859	-0.147092	0.197292	1.29967	-0.0532966	1.06317	1.73839	1.07537	1.01138	1.40047	-0.0285241	-0.726938	0.101083	1.64187	-0.98025	0.352099	0.0869103	1.33129	-0.394351	0.649744	0.785721	-1.02714	1.06846	-0.982693	0.143096	-0.355724	-0.444647	-1.34465	-0.861465	-0.472342	-0.62002	-1.55927	0.443995	0.27973	-1.38918	-0.943942	-2.3382
chr2_113868729_113871059	0.102722	-0.0654058	1.48731	1.04635	-0.109345	-0.621164	0.203697	-0.878379	-0.279634	0.968224	0.456833	1.15308	-0.233656	0.946462	-1.40904	0.642405	-0.231645	1.29815	1.52572	-0.0672372	-1.67505	0.0268493	0.338256	-0.954791	2.26794	-0.674076	-0.228911	0.599345	-0.366673	0.804413	0.175143	-1.50621	-0.959338	-0.682972	-2.38066	-0.718686
chr12_64987604_64991031	-0.291042	0.370608	-0.0958681	-0.124194	0.552297	2.49439	-0.00957393	-0.0271254	0.314917	0.748569	0.394151	0.626241	0.601789	-0.281848	2.21583	0.146457	-0.292327	0.662293	0.28891	0.660732	-1.12661	0.362188	-1.72462	0.862832	-0.631097	-1.32881	-1.09167	-0.611009	0.16629	-2.83909	-1.3887	-0.245058	0.407832	-0.124699	1.02433	-0.667314
chr15_34445989_34448623	-0.149121	1.26639	0.634921	0.0610515	1.03184	-0.143278	0.578822	-0.751523	0.48526	1.14234	0.174631	1.53463	0.862291	1.04729	-0.125019	0.696749	0.137286	-0.363537	-0.15088	0.111197	-0.525013	-0.780276	-0.177018	-1.55279	0.180883	-0.635845	1.10661	-1.48324	0.47406	-3.89344	-0.465346	-0.450804	-0.154814	1.01586	-0.691601	-0.0485732
chr2_64870529_64873342	1.55069	0.122735	1.49395	-0.103045	2.04223	-0.53391	0.49524	1.26712	1.25241	-0.837838	-0.051578	1.74713	0.99349	-0.262325	0.449258	0.937889	0.132202	0.864672	0.474658	-0.198373	-1.76837	0.0345337	0.0624267	0.228465	-1.08777	-1.35633	-1.28853	-1.19893	0.176839	-1.22026	-1.04829	0.0186328	-0.894703	-0.263108	-1.47271	-0.758487
chr1_205253598_205258600	0.168685	0.639339	0.00257593	0.0221039	0.876962	1.88621	-0.024606	0.796733	0.589412	0.496991	1.41683	0.39262	1.509	-0.468565	2.49416	0.241446	-0.451618	-0.0660567	0.35603	0.378092	-1.65545	0.727868	-1.23967	0.855312	-1.34472	-1.32487	-1.70078	-0.736672	-0.505722	-1.86369	-0.157097	-0.674842	-0.72939	-0.259969	-0.191287	-0.455366
chr15_44974366_44976728	1.88995	1.86753	0.511365	-0.592712	1.0294	0.575328	0.24138	-0.627683	0.165847	-0.576092	1.86834	0.823824	-0.370953	0.392565	1.49173	-0.0714889	-0.36265	-0.717334	1.40135	0.726488	-1.61858	0.0219338	-0.36204	-1.86071	-0.28798	-0.664555	-1.84336	0.249926	0.209394	0.759253	-0.784883	-0.17807	-1.62645	-0.422802	-0.956586	-0.300674
chr8_95999160_96001203	1.01252	0.0771598	0.269984	-0.77712	1.60321	1.01516	0.81525	-0.607624	0.766495	-0.0644186	0.487975	0.180799	1.42325	-0.345369	0.934036	0.172593	1.17666	-0.0950716	0.795109	1.58195	-0.854259	-0.383324	-1.58978	1.11771	-0.979285	-1.76043	-1.97239	-0.670432	-0.401193	-0.820403	-2.13571	0.526248	-0.553393	0.0423997	0.776502	-0.764798
chr15_77267900_77270066	-0.187133	-0.3927	0.740899	0.168653	-0.182516	1.08749	0.475929	0.233301	-0.07353	2.00651	-0.790956	0.590709	1.78833	-0.784217	-1.11408	2.01127	0.283455	1.76742	0.806741	0.899641	-1.59928	0.233265	0.840736	-0.890475	0.763496	-1.6334	-1.15938	-0.882547	-0.458582	-1.0768	-0.865845	-0.243272	-0.016809	-1.19771	-0.896579	-0.252028
chr19_4561080_4564281	0.0359292	0.268979	0.966638	0.41321	0.393154	1.04497	0.29419	-0.344306	0.318174	2.41152	-0.822427	0.269695	0.934762	1.39866	0.195317	-0.280554	-0.313542	2.03593	0.509553	0.284575	-1.16523	-0.518223	-0.0457447	-1.8518	1.26735	-0.268431	-0.0661801	-0.538323	-0.403677	-1.86924	-0.201578	-1.66425	0.424834	-0.328938	-1.89688	-0.888115
chr15_101480328_101482466	1.40187	-0.0651866	0.72391	0.544354	-0.0752523	1.32191	1.74979	0.801374	0.537144	0.801227	-0.0128448	1.64415	0.630552	-0.735023	1.35736	-0.575203	0.197783	0.136887	0.251269	0.373358	-0.999525	-1.47734	0.97394	-1.01252	-0.433111	0.379837	-1.82071	-2.35253	-0.145109	-0.815314	0.193661	-1.86235	-0.96244	0.0440235	-0.486639	-0.233299
chr2_42978145_42981529	-0.633343	0.673784	0.19353	0.0217874	0.925194	1.04287	-0.481814	0.663052	2.10185	0.824349	2.1281	0.371725	0.00919733	-0.618228	0.442553	-0.444092	0.188506	-0.547152	0.431098	0.577716	-0.336983	0.695509	-2.65414	1.5783	-0.449449	-0.760357	-1.00409	-0.53487	-0.155932	-1.20072	-1.55338	1.11683	-0.639619	-0.786069	0.126138	-1.31185
chr2_68996724_68998670	0.487695	0.4309	0.123364	-0.556405	1.57254	1.70879	0.922001	0.587983	0.510941	0.373339	0.46251	0.49034	1.18559	-1.11139	1.56029	0.557093	0.029775	-0.377924	0.431214	0.966203	-1.44362	0.0789375	-1.36735	0.607605	-1.13306	-1.299	-2.09265	-0.964647	-0.184423	-2.35603	-1.10968	0.126369	-0.30513	0.559376	0.556962	-0.0285
chr2_197126942_197128570	1.9542	0.758235	0.136679	-0.44856	0.944842	1.15726	1.00149	-0.326842	-0.0349962	0.502926	2.06981	1.26161	0.473408	-1.24846	1.94535	-0.447313	0.199352	-1.03249	0.353888	0.763542	0.0326748	0.0776064	-0.626729	-0.102499	-0.532033	-0.668123	-1.92602	-0.681117	0.382125	-0.996123	-0.816334	-0.784162	-1.20761	0.609575	-1.408	-1.33717
chr2_46842845_46845559	0.375427	1.01811	0.358637	1.0267	1.02586	0.602915	0.305212	0.276209	0.848631	-0.0109192	0.535771	1.11675	0.580387	-0.687039	0.719758	0.506687	1.2144	0.0966536	0.747123	0.875966	-0.650621	0.837625	-0.787786	-0.472276	-0.0371624	-0.907084	-2.94251	0.506802	0.57931	-1.60432	-1.56116	-0.0178305	-1.47039	0.1641	-1.32177	-1.84815
chr3_125350654_125353333	0.419291	1.16173	0.637919	0.189382	1.01161	0.00797802	0.37331	-0.674083	2.07739	0.752861	1.63973	0.210565	0.440133	0.389981	-0.70831	-0.479266	0.362986	0.327836	0.659721	0.733168	-0.898644	1.25274	-0.321837	0.310104	-0.197601	-1.11533	-0.565894	-0.374958	0.428213	-1.70807	-0.597085	-1.30548	-3.38539	-0.401253	-0.0165082	-0.636947
chr6_14719878_14722834	0.850451	-0.44273	1.8261	0.434848	-0.21766	-0.660413	2.05962	0.0445598	-0.985323	1.56718	0.447755	0.614914	0.953992	1.46781	0.25387	-0.0450969	-0.870965	1.33846	-0.456061	0.397323	-0.164125	-1.07547	0.0810871	-1.53985	-0.707197	-1.31766	1.13109	-1.06546	-0.465413	-1.91919	1.35075	-0.511926	-0.350112	-0.891322	-0.662883	-0.470951
chr4_39482005_39483405	0.125103	-0.0320279	0.647551	1.27036	0.922655	0.322779	0.293346	0.267121	0.17753	-0.80731	0.0882292	1.5376	-1.51199	1.02162	0.476853	0.129021	0.714027	0.924437	1.10456	0.363493	-0.00251796	1.43791	-1.46762	0.336918	0.207489	0.216252	-1.00807	-0.879923	1.00363	-1.51508	1.13732	-1.01477	-1.89168	-1.59308	-1.38109	-1.62064
chr19_42304625_42309361	-0.630587	0.728593	1.01762	0.566813	1.46369	0.476819	-0.698676	-0.656972	0.0216761	-0.210835	0.980091	1.86061	-0.494059	0.659432	-0.389648	0.222057	1.17631	1.26744	1.51428	1.58165	-1.11509	-0.228	0.463594	-1.61021	0.569421	-1.37036	-2.40778	-1.03196	-0.227427	0.00388453	-0.340386	-1.2861	-0.539136	-0.206489	-0.972385	-0.157867
chr19_2263365_2265581	2.16251	1.29388	0.138458	-0.240972	1.59103	1.09337	0.512176	0.569585	1.2798	0.554423	0.47553	0.679705	0.633988	-1.95258	1.66633	-0.42404	-0.627505	-1.041	1.09079	-0.0180953	-0.769775	-0.17249	-0.744838	0.349113	-0.802404	-0.334993	-1.96733	-0.0516733	-0.411069	-0.782434	-1.8559	0.109561	-0.0959234	-0.151245	-0.724466	-1.03154
chr4_16238499_16241099	1.18525	1.17866	0.268354	0.42001	1.06036	-0.614547	0.392654	1.36896	1.24092	-0.580354	2.06603	1.02129	0.376019	-1.63717	0.380114	-0.280194	0.198114	0.0428165	1.05422	0.642359	-0.512085	0.385953	-0.504726	-0.573119	-1.70123	-0.0993413	-1.92064	0.577148	1.06921	-0.774034	-0.831299	-0.173431	-0.754875	-0.965675	-1.83886	-1.16686
chr3_32556815_32559554	0.267577	0.576914	0.181187	0.796386	0.914616	1.62552	0.423166	-0.236727	0.97748	0.425551	0.955942	0.929055	0.893208	-0.917976	1.07152	-0.51157	0.856307	0.0858076	0.980264	0.350351	-1.50156	-0.000907477	-1.23811	0.205673	1.32596	-1.57608	-2.00502	-0.263799	-0.165334	0.402636	-2.14914	-0.18389	-1.30867	0.326063	-1.72923	-0.783175
chr3_156543126_156545226	0.872367	0.34393	0.840457	-0.681983	0.518856	0.0370245	0.747687	1.02321	0.242979	-0.237617	-0.0350991	0.288464	1.7591	1.68995	0.92673	-0.268557	-0.529852	-0.0254405	0.622496	0.593423	-0.508656	0.560672	1.05661	-1.2332	-0.11622	-1.49391	-2.09653	-1.0914	0.166819	-2.3489	1.72168	-1.17241	-1.15058	0.149837	-0.661231	-0.510707
chr1_10437098_10440199	0.458972	-0.255416	-0.325667	-0.196807	0.285787	1.60391	0.582666	1.02555	-0.511106	1.07111	-0.854956	0.23922	1.68841	0.850527	2.57834	0.948914	-0.0469213	1.47823	-0.808927	-0.0277778	-1.09019	0.141267	-0.992548	0.301791	-1.85401	-0.708027	0.127119	-1.11235	-0.665785	-2.00091	-1.08204	-1.05656	0.349246	0.0148268	-0.194306	0.0384163
chr17_4064204_4066604	1.29363	0.656731	1.28536	0.925415	-0.127727	1.20153	0.396245	0.984102	0.370167	1.34358	0.0655643	-0.220954	0.0673157	-0.133746	1.99325	-0.174172	0.0904525	0.259238	-1.28941	0.986325	-1.66268	1.68388	-1.10341	-0.612213	-0.914325	0.298469	-0.51703	-0.742363	0.61295	-1.45761	-1.25698	-0.701997	-1.30538	-1.02	0.363957	-1.63816
chr16_17387735_17389937	1.70166	1.36682	-0.240995	0.815935	0.482826	-0.642306	0.0385559	0.99436	0.361802	0.27246	-1.5258	0.34779	0.180593	0.485549	1.62562	0.513101	1.18291	1.21277	0.33309	0.636225	0.0304494	0.494121	-1.26985	0.295112	-1.03343	0.188543	-0.621474	-1.75722	1.08964	-1.73644	-0.453229	-0.698874	-2.22666	-1.12296	-0.936326	-0.384357
chr13_51287463_51290616	-1.00085	0.507143	0.450006	1.96127	0.420122	1.08732	-1.17407	0.17938	-0.657249	0.560579	1.74179	1.17857	0.451987	-0.100388	0.107923	0.0408269	-0.229332	1.48124	0.701118	0.66551	-0.49888	0.848558	-0.484851	0.897468	0.913531	-1.96344	-1.77993	-1.20691	0.43193	-0.94899	-0.197606	0.0166171	-1.71063	-0.287803	-1.21876	-1.18319
chr19_16295237_16297665	2.89714	0.906347	0.407873	-0.0510221	1.43572	-0.103828	1.22478	-1.14148	0.739	-0.355009	0.045116	1.18754	0.411696	-1.73651	0.40647	-0.338677	1.43784	-0.942695	0.773553	-0.169686	-0.208445	0.825073	-0.920108	-0.625233	-0.629977	0.157139	-0.898671	-0.802073	1.22497	-1.6219	-0.775499	-0.0447712	-1.33193	-0.527977	0.130121	-0.984876
chr19_47457641_47459780	2.45997	0.997763	0.322396	-0.485803	1.54225	-0.079538	1.06687	0.245921	0.155721	-0.709393	0.258117	1.95577	0.854491	-3.09398	-0.0424645	0.0778464	-0.0724824	-0.607327	1.47014	0.101711	-1.22403	0.234334	0.435099	-0.475709	-0.637461	0.307218	-0.647972	-0.0309621	-0.60161	0.166673	-1.19378	-1.16096	-0.467681	-0.171212	-0.446207	-0.503713
chr20_1470134_1473799	-0.751522	0.320802	-0.551197	0.992484	1.08596	2.69557	-0.835758	0.0299638	-0.51748	-0.506585	-0.0690144	1.1953	0.866859	-0.308118	-0.0398757	0.172234	1.35428	0.427828	0.424776	0.65678	-0.728158	1.32729	-0.589508	0.334062	1.4325	-0.756378	-1.98514	-1.20981	0.31014	-2.20472	-0.748887	-0.611297	-0.667703	-0.397225	0.683559	-0.832003
chr3_136579826_136582654	0.349703	-0.254238	0.143277	1.56409	1.56648	0.747638	0.369129	1.15204	0.960043	-1.11613	0.550226	1.40125	0.539515	-1.23058	0.823192	-0.0780214	1.0016	-0.104914	1.03696	-0.42483	-1.07325	1.22728	-1.74276	0.725612	-0.263426	-1.29177	-1.66805	0.0876448	-0.81782	-1.57571	-1.15113	0.918843	-1.22507	-0.280375	0.137416	-1.00386
chr22_18110150_18113007	0.368634	1.53382	-0.127153	0.37557	0.307821	-0.317641	-1.14521	1.50535	2.128	0.641588	1.97452	0.3631	-0.141859	-0.260765	-0.674706	0.391023	0.486693	0.373249	-0.0500913	0.209291	-0.00257782	0.810589	-1.63355	-0.389475	-0.945225	-0.0168661	-1.42097	-0.529228	1.5439	0.137551	-0.862871	0.69422	-2.15676	-1.32274	-1.12982	-0.717416
chr2_137010946_137014786	0.597513	0.115091	1.88918	-0.123735	0.673816	-0.623812	1.35685	0.971643	0.400185	1.31515	0.291166	0.783935	1.01383	1.20287	1.03756	-0.0390082	0.258513	1.33141	0.122977	0.877289	-2.3365	-0.319478	-0.990459	-1.05776	-0.690916	-0.72507	-0.520947	-1.00281	-0.19112	-2.00093	0.254973	-0.46908	-0.611085	-0.493037	-1.89978	-0.398429
chr19_11693958_11695665	0.988333	1.59031	1.09534	-0.0933637	0.540938	1.90485	0.669712	0.5877	-0.073509	0.363353	0.97533	0.507978	0.970323	0.451198	-0.0067847	-1.38036	-0.48961	1.02848	1.51319	-0.290373	-0.19956	0.127046	-0.260379	-2.6309	0.563685	-1.56229	-0.00654671	-1.26061	-0.21531	-0.0458675	-0.557458	-1.24879	-1.2284	-0.0310193	-1.00197	-1.29468
chr5_59378283_59380499	0.321257	0.260113	0.443422	-0.209391	0.858551	-0.209512	0.761645	-0.126877	0.821738	0.996212	0.665054	0.133497	-0.113216	1.10331	0.336469	0.768133	-0.235074	0.482094	0.119093	1.56913	0.287885	-2.88043	-0.0469218	-2.19571	-0.37951	-1.4986	-0.698942	-0.516348	-0.425105	-2.47009	-0.297869	1.31281	1.25966	-0.250784	0.409797	-0.355475
chr17_47404894_47407008	1.57097	0.918405	-1.25894	-0.471737	1.39016	1.38804	0.812536	-0.451696	0.147688	0.315751	-0.0763955	1.02193	1.15533	-0.586095	-0.528499	1.09053	0.784248	0.781634	0.613801	1.17805	0.803002	-0.125344	-0.186708	-0.0258617	-1.39589	-0.156315	-2.66267	-0.485852	-1.58036	-1.04746	-1.29596	-1.1359	-0.979801	0.383177	0.346258	-0.25003
chr5_447299_449778	-0.377659	0.460249	0.329117	0.443874	0.68687	1.1073	-0.896237	1.61252	2.4086	0.925512	1.16469	-0.860329	1.32078	-0.407054	0.839592	0.0135319	1.50556	0.675642	-0.371141	-0.140237	-1.72156	1.09613	-1.14544	-0.652555	-1.13211	-0.343533	-0.587962	-0.414298	0.211836	-1.62265	-1.32299	-0.505669	-1.36081	-0.0353299	-0.118576	-0.785659
chr9_134530572_134533399	-0.454809	0.289728	0.267206	0.451388	0.259945	2.74183	0.0816987	0.783941	-0.135177	0.763848	-0.527096	0.46229	1.73628	-0.110568	0.282174	-0.431122	0.181592	-0.515768	0.51107	0.240084	-0.822294	1.68658	-0.522094	0.868742	0.0695785	0.214677	-0.334324	0.50446	-0.496416	-2.81888	-0.523975	-1.39414	0.229583	-0.565196	-0.762386	-2.21244
chr10_74143781_74147294	0.338675	-1.43034	-0.277214	1.05632	0.185791	1.48873	0.154941	0.268185	0.649266	0.567769	-1.3521	0.00209991	-0.309193	0.858803	1.23014	0.994927	0.808154	0.897587	1.3893	1.80147	-0.337772	1.01786	-0.723742	0.0924598	0.160368	-0.175424	-1.112	-1.57373	-0.741347	-2.17691	0.0348362	0.572077	-1.77127	-0.822942	-1.27958	-0.486189
chr3_43296554_43300226	-1.15299	0.539843	-0.367836	-0.143767	0.00171659	2.25353	0.252855	0.441201	0.017087	0.0929644	0.856174	0.506274	1.34218	0.654604	1.73335	-0.549548	0.891272	0.507975	-0.0318572	0.564467	0.589307	0.651058	-2.57552	0.732891	-1.39992	-0.9332	-0.0194564	-1.10049	0.384795	-2.25147	-0.522904	-0.402524	0.0403697	-0.68356	0.392635	-1.31151
chr17_75440794_75443320	-0.41084	0.807927	-0.656731	0.30605	1.22904	2.88604	0.0456298	0.826044	0.308603	0.12689	0.784165	-0.0737702	1.59662	-1.40357	1.35721	-0.63021	0.96204	-0.356951	0.180529	0.162165	-0.339232	0.730851	-1.29159	1.31875	-0.898855	-0.290102	-1.40682	-0.849295	0.244495	-1.30437	-1.15614	-0.683385	-0.992168	-0.282156	0.548903	-1.39577
chr11_16059535_16061557	1.309	0.314833	1.09858	0.682505	-0.208496	0.787914	1.02436	0.37228	1.09076	-0.960541	0.617434	0.330487	0.347841	1.07791	0.309405	1.65448	-0.470848	1.58267	-0.738718	-0.331986	-0.628215	-0.801748	-2.5359	1.15621	-0.0680147	-0.810021	0.170338	-0.83047	-1.20403	0.289944	-1.35614	-0.247694	0.421899	-0.315923	-2.18389	-0.946233
chr12_89637006_89640106	0.4876	-0.154524	0.709416	-0.269213	1.53656	1.92484	1.31785	-0.615034	0.487416	-0.320366	0.837112	0.522976	1.1496	0.186927	1.35095	-0.345042	0.153221	0.89312	0.399085	0.885708	-0.383994	-0.941707	-1.09316	-0.473876	-1.4043	-2.11507	0.604674	-1.1063	-0.146445	-2.65617	-0.0351964	-0.74443	0.0998591	-0.136318	0.493516	-1.09928
chr11_16827457_16830035	-0.276915	0.363893	-0.479191	1.20911	-0.723607	0.452386	-0.092493	1.57713	0.275788	-0.026016	-0.154463	1.34776	0.717546	0.372288	1.03316	0.320739	1.4569	0.823938	0.234163	0.282128	-0.126864	0.593536	-1.59895	0.665533	1.05677	-0.106182	-1.13122	-0.800176	1.60592	-2.07842	0.00258298	-1.41515	-1.99014	-1.01595	-1.37041	-1.00512
chr19_4088241_4090937	0.52761	2.33743	-0.297996	0.934785	1.203	-0.79834	0.623358	0.446949	0.34327	-0.6275	1.31716	0.79377	0.657876	-1.03787	1.14095	0.191406	0.706668	-0.783134	1.00427	0.33443	-0.619535	-0.0460211	-0.0750556	-1.97995	-0.540555	-0.105779	-1.74472	-0.0549671	0.134902	1.35791	-1.46074	-1.69945	-0.902034	0.521382	-1.35256	-0.450908
chr11_65148557_65151448	1.00371	1.08952	-0.00342827	-0.316804	0.307525	1.761	0.701821	0.621358	-0.548166	1.05611	0.00965755	0.501782	1.47173	0.238693	2.90077	0.439121	-0.521348	0.675506	0.0319035	-0.146369	-0.754224	-0.84294	-0.428828	-0.885859	-1.33374	-1.54634	-1.15366	-1.13447	0.226294	-2.4026	-0.116973	-0.528246	0.137154	-0.309278	-0.318453	0.118058
chr18_3659325_3662493	-0.389146	-0.637853	1.00126	-0.585934	1.00853	2.02637	0.723132	0.612196	0.841466	0.84651	0.204431	1.01442	1.74258	0.903582	-0.796894	-1.6857	-0.00378784	-0.305214	0.675249	1.03958	-1.45459	-0.260031	-0.607465	-1.64182	-0.42726	0.15716	0.483236	-0.690511	-1.39759	-0.772677	-1.71189	-0.155298	1.55969	-0.421553	0.238176	-1.13235
chr1_203169098_203172698	-0.354663	1.16141	0.518788	-0.0466203	-0.348803	1.13257	-0.668029	1.16638	-0.12671	0.0674197	0.6401	-0.153746	0.625678	0.540481	2.49736	1.01635	1.05155	0.357093	-0.4472	0.176046	-1.98197	-0.0294394	-1.54464	1.15507	-0.933925	-0.322863	-1.06375	-0.36142	1.71416	-1.70341	-1.41683	0.557435	-0.922042	-0.698775	-0.657833	-0.595226
chr12_15111017_15115592	-0.344317	0.0800926	0.0844271	0.203004	0.812587	3.03589	0.321244	-0.519212	-0.60048	-0.909342	-0.616152	0.576251	2.30635	-0.012161	1.809	-0.448068	0.842379	0.0822573	0.177291	0.462945	-0.947521	0.893597	-0.613375	0.953901	0.167849	-1.03692	-0.904024	-0.910566	-0.471273	-1.62558	-0.885098	-0.882307	-0.0944165	-0.117676	0.651592	-1.52217
chr3_107842595_107845259	0.533929	0.337988	0.501393	0.82945	1.09191	0.0171467	-0.219264	-0.366491	-0.269101	-0.163311	-0.776778	1.43824	1.19235	0.320123	-1.09089	0.854434	0.210409	1.40697	1.091	0.232518	-2.29784	0.0669969	0.740298	-0.777847	2.08553	-1.16106	-1.46349	0.581008	-1.15518	0.608488	-1.17368	-0.729916	-0.142236	0.0433865	-2.11466	-0.281817
chr11_47519557_47522444	0.427335	0.157217	0.418324	0.976648	0.40082	0.66485	0.747779	0.360785	0.188913	-1.08695	-1.21043	1.23443	0.717461	-0.514337	0.978089	0.684591	1.02245	1.37719	2.17488	0.645805	-2.07452	-0.260907	-0.522573	-0.160695	1.1875	-0.614422	-1.14032	-0.964674	0.510086	-2.31468	-0.461793	-0.587917	-1.31556	-0.389928	-1.03701	-0.218439
chr2_102574177_102575286	0.289196	0.550226	0.95194	-0.955062	0.594968	2.07742	0.347772	-1.18862	-0.134943	0.646654	-2.13767	0.449407	1.0733	0.511519	1.01307	1.06728	-0.37801	0.695455	0.747413	0.466034	-2.51217	0.235617	0.63515	-0.850532	1.44852	-1.16015	-0.570924	0.285365	-0.304264	-1.39503	0.136521	-1.41701	0.270142	-0.167717	-0.563106	-0.757761
chr14_107251717_107254717	1.34487	0.949005	0.049028	2.54715	1.49406	-1.43631	0.294124	0.849897	0.917583	-0.48311	-0.0909419	0.507018	0.490615	-1.31153	0.774505	-0.159103	0.498068	-1.00344	0.878175	0.0503811	0.0319422	0.905558	-0.47995	0.0847463	-0.955086	0.526283	-1.8141	-1.10744	1.32481	-0.128812	-0.562782	-0.64949	-1.22636	-0.452243	-1.66537	-0.99175
chr3_128392726_128394426	0.606487	0.811951	1.12996	1.56293	0.127344	0.224758	-0.759013	-1.13347	1.28933	0.1245	0.908545	0.357411	0.916959	0.613804	0.354624	0.523551	1.15073	0.0592475	1.21389	0.754498	-0.477868	-0.0251849	-2.53856	-0.138643	-0.584729	-0.130316	-1.44199	-1.50103	0.628014	-1.41654	-0.0878678	-0.0287112	-1.0441	-1.47513	1.03172	-1.6071
chr3_98479215_98483270	0.152299	0.446911	0.610383	0.723985	0.552663	0.407711	-0.132628	1.00301	1.76087	0.54352	1.87003	0.666747	0.195391	-0.814823	-1.02173	0.320121	1.03256	0.38241	0.575647	1.58186	-0.0905537	-0.431561	-1.23785	-0.207165	0.111514	-1.62312	-2.08676	-0.7958	0.551959	-0.95909	-1.58565	1.24162	-1.5154	-0.217177	-0.781802	-1.23012
chr2_231522724_231526829	0.658959	0.724406	-0.121258	-0.868355	2.75991	1.89016	1.26846	0.361231	-0.311072	-0.199404	1.59627	1.03988	0.989195	-1.16571	0.438337	-1.19515	0.288074	-0.737101	0.783403	0.672039	-0.284098	0.206272	-0.343802	0.920978	-0.359696	-0.459294	-0.781805	-1.22562	-0.587749	-1.03732	-1.37469	-1.33007	-0.911469	-0.171218	0.0669618	-1.19966
chr7_64458400_64461402	0.448609	0.617172	0.198654	0.192685	0.144761	-0.120551	0.0741245	1.81906	1.34114	1.21423	1.17567	1.0967	0.520852	-0.786444	-2.14178	0.732397	0.403381	0.360323	0.522304	-0.333126	0.532257	-1.09168	-1.91278	-0.405447	-0.422339	-0.0860466	0.649492	-0.888221	1.37295	-2.11581	-1.0616	0.649068	-0.65228	-0.3846	-1.80178	0.138639
chr8_126709823_126711895	1.01154	1.18026	-0.0754886	-0.844161	2.20098	-0.081699	1.45464	0.070628	-0.350566	0.198272	0.934966	1.69772	0.71552	0.641614	-0.779636	-1.58031	-0.483853	1.20755	0.0561069	0.550862	-0.136161	-0.736878	0.960802	-1.19474	0.223288	-1.04706	-0.106486	-0.328299	-2.6083	-0.933964	1.0371	-0.184326	-0.395337	-0.675471	-1.01584	-0.583279
chr5_68389083_68391483	0.780403	0.00418681	0.740861	0.736097	1.14924	-0.80211	0.301738	0.198852	0.857552	-2.298	0.579891	0.662438	1.49696	-0.213772	-0.635816	0.211133	1.00824	0.585761	1.00725	-0.401492	-2.52539	0.513674	0.108885	-0.496572	1.49472	-2.06317	-0.508878	0.59998	-0.962515	-1.46718	0.472919	-0.561254	-0.157071	0.172868	-1.09742	0.506985
chr6_36086297_36090404	1.15472	0.325032	1.51066	-0.541242	1.71801	0.147825	0.801077	0.430404	-0.208787	-0.389257	1.02919	0.732357	1.06521	0.61601	-0.600697	-0.266855	0.379883	0.929938	0.869082	0.708483	-1.47979	-1.38416	0.670167	0.194871	-0.523907	-1.92097	-0.654548	-0.59966	-2.12844	-1.13084	1.01228	1.0175	-0.772056	-1.64789	-0.318939	-0.744641
chr15_90577643_90583100	0.337913	1.02631	1.46909	-0.485213	1.81935	0.230953	-0.312794	-1.09672	0.549572	0.561019	-0.374042	0.532948	1.36351	0.375524	-0.933523	-0.411656	-0.931231	1.30604	1.60554	0.746913	-2.45187	-0.618761	0.907406	-0.361575	1.75607	-1.37572	-0.888133	-0.399184	-1.18822	0.481253	-0.214009	-0.8429	-0.594345	-0.660106	-0.251889	-0.677543
chr19_52139037_52141337	-0.790481	-1.13973	-0.782426	-1.57788	-0.636177	1.17309	-0.900156	-0.374748	-1.66168	-0.354021	-1.9382	0.617759	0.455564	-0.884173	0.420376	-1.92812	1.46172	1.35485	-0.309263	-0.328884	0.136893	1.31054	1.72749	1.23313	0.713489	0.593869	0.721163	0.175382	-0.467714	-0.450317	-0.501682	-0.244842	1.2247	0.684686	0.661084	0.604719
chr2_25095042_25098170	-0.707641	-1.16822	-0.365412	-1.52824	0.275999	-0.0951604	-1.30991	-0.310607	-1.26151	-0.337139	-1.42089	-0.45401	-0.741177	-0.69	-0.409629	-0.289979	-0.439648	-1.27971	-0.477898	-0.189729	-0.486284	1.31903	1.62868	1.41177	0.829441	1.11638	0.956553	0.771366	-0.53613	1.94156	-0.114645	-0.517736	2.09574	0.932618	0.721908	1.13025
chr7_73547202_73550000	-1.13726	-1.28006	-1.16579	-1.25808	-0.100406	-0.95229	0.0916009	-1.32096	-0.852434	-1.06296	-0.315724	-1.01289	-0.861298	0.263874	-0.772144	-1.21872	0.122192	-0.697565	-0.680328	-1.09301	1.24426	0.413238	0.578686	1.21417	0.789303	0.473061	1.45055	1.36289	0.802399	0.476686	0.0324177	0.74233	1.60716	1.85035	1.34118	0.925589
chr1_89751100_89754002	-1.5351	-0.64697	-1.33393	-1.07875	-0.577918	-1.10951	-0.0845357	-1.15319	-0.712902	-0.519579	-0.167415	-0.72069	-0.854285	-0.336086	-0.784186	-0.2353	-0.130979	-1.61376	-0.824591	-0.643283	1.00596	0.268204	1.20607	1.07412	1.11094	0.623882	1.39196	1.29023	-0.0516178	0.207297	0.124836	0.646431	1.61094	2.27013	0.950666	1.33289
chr1_41003902_41006302	-1.18379	-1.04174	-0.657531	-1.07141	-1.00792	-0.861042	0.138814	-0.398041	-1.01361	-0.689279	0.754878	-0.590317	-1.24206	-0.832468	-0.981786	-0.0413611	-0.713106	-1.8314	-0.429849	-0.411874	0.504224	1.11789	0.800517	0.187357	0.253292	1.24553	1.19017	1.18339	0.00362539	2.66388	0.6708	0.146898	1.6958	0.99519	0.540289	0.906033
chr17_78227304_78230208	-1.08467	-0.664518	-1.53147	-0.894825	-0.262385	-0.7442	-0.170328	-0.947255	-0.447985	-1.39792	-1.01676	-1.35657	-0.904613	-0.144074	-1.23979	-0.534921	-0.0203394	-0.855617	-0.422007	-0.901558	1.36833	0.668428	0.782447	0.786738	0.225359	1.22605	1.27524	1.44886	0.389992	1.44293	-0.231863	0.601739	1.54211	1.17599	1.414	1.42547
chr13_43564772_43567813	-0.318114	-0.470187	-1.03008	-1.07338	-0.45437	-1.201	0.115643	-1.25456	-0.983238	-1.20115	-0.0227574	-0.892085	-1.36542	-0.53133	-0.704512	-0.0284099	-0.453827	-2.05071	-0.706579	-0.217709	1.19165	0.521293	0.546861	0.535198	0.387997	1.3992	1.24045	1.3739	-0.00893538	2.08344	1.21494	0.354219	0.830093	1.64269	0.533719	0.997051
chr14_55248545_55251145	-1.08469	-1.90087	-0.611743	0.225651	-0.708915	-1.34926	-0.333098	-0.905435	-1.38345	-0.108764	-1.94485	-0.799554	-0.458367	-0.188505	-0.563292	1.10796	-0.692219	-1.04462	-0.359689	-0.388275	0.705716	1.11003	1.61129	1.52775	0.0727467	0.0727002	0.547322	0.700325	0.863636	1.08007	1.30497	-0.365824	1.82726	0.905795	0.712397	0.81578
chr1_89736899_89741500	-0.990485	-0.950249	-1.35536	-0.999833	-0.186478	-0.722465	-0.0948837	-1.12511	-0.963859	-0.496338	-0.326548	-1.01021	-0.884844	-0.289217	-1.08355	-0.330623	-0.377958	-1.2926	-1.00074	-0.774989	1.04308	0.238947	1.32352	0.837064	0.948258	0.610695	1.51305	1.3911	-0.0765466	0.640517	-0.145387	0.737433	1.58228	2.27218	0.946858	1.3933
chr1_89743400_89744700	-1.10106	-1.24725	-0.798646	-1.64678	-0.495984	-1.29641	0.411777	-0.721976	-1.2061	-0.233754	0.257674	-0.490395	-0.918304	0.258259	-1.02522	-0.0908566	-0.839546	-1.63224	-0.490774	-0.3935	0.788148	0.282411	1.84244	1.07312	0.661303	0.24319	1.40195	1.02785	-0.190051	0.32974	-0.00492831	0.486066	2.02489	1.94651	0.694682	1.09376
chr2_74432042_74434866	-0.663724	-0.955038	-0.765106	-1.13373	-0.43057	-0.885967	-0.200675	-1.24346	-0.894287	-0.362334	-0.760624	-1.13259	-0.424444	-0.660851	-1.14994	-0.892057	-0.208943	-0.963353	-0.823647	-0.776619	1.02396	0.398884	1.26704	0.831557	0.968447	1.11673	1.84409	1.27086	-0.604204	1.32402	0.116061	0.691172	2.02521	1.74625	0.897513	0.410352
chr22_36042884_36045894	-0.969206	-0.887343	-1.55307	-0.865546	-0.903711	-1.04463	-0.23641	-1.06051	-0.508615	-0.910848	-0.253469	-0.976744	-0.841913	-0.302772	-0.500787	0.0426613	-0.580908	-1.36727	-1.33147	-0.857145	1.09201	0.319461	0.890671	1.02942	0.624051	1.11355	1.15372	1.1477	0.286539	0.987309	0.479303	0.548319	1.36186	2.00772	1.17098	1.69709
chr17_74506508_74509308	-1.06861	-1.43736	-1.47454	-1.42256	-0.0732599	-0.484209	-0.178354	-0.846364	-0.756299	-0.099671	-0.804597	-1.61649	-0.234522	-0.131619	-1.14666	-0.69284	-0.507272	-0.75674	-0.451808	-0.408037	1.13188	0.379238	0.525018	0.828101	0.820444	0.943972	1.93069	1.22121	-0.363218	1.56032	-0.030149	0.432884	2.02323	1.14959	0.645983	1.39263
chr12_113414924_113417869	-0.962934	-0.465549	-0.703968	-1.34213	-0.766022	-0.937398	0.588778	-0.615995	-0.643813	-0.820982	0.577851	-0.995224	-0.971104	-0.545857	-0.769449	0.543567	-0.410357	-1.7736	-0.284506	0.0655205	0.497006	0.793223	0.307484	0.403251	-0.25293	1.83431	0.243595	1.32464	-0.0994446	2.81016	1.97977	-0.389387	0.243268	1.24635	-0.695962	0.987829
chr5_154087382_154089582	-2.05666	-1.5649	-0.700909	-1.98257	-0.385012	0.171338	-0.862057	-0.725909	0.0111691	-0.5617	-0.211719	-1.18447	-0.0466104	0.100533	-1.30052	-1.04095	-0.205668	-0.516953	-0.571218	-0.276529	0.963122	0.816319	0.68272	0.776295	0.75664	0.408296	1.57831	0.888702	-0.636508	1.3539	0.42179	0.453526	1.7059	1.48876	1.45731	0.79623
chr9_99667359_99669949	-0.00764476	-3.16745	-0.44326	-0.560611	-1.49818	-0.539197	0.672039	-0.818912	-0.053782	0.215948	-0.359217	-0.248046	-0.80703	0.333387	-1.0293	-0.257806	-0.929243	-0.841505	-0.599702	-1.37989	1.3573	0.499867	1.09703	0.239612	1.14995	0.760082	1.42203	0.159619	1.00918	0.0923923	-0.0712095	0.898838	1.36581	1.65382	-0.312879	0.997956
chr4_169238306_169241010	-0.915452	-0.703914	-1.03956	-0.91415	-0.50431	-0.917916	0.403582	-0.942921	-0.652209	-1.04096	0.12226	-1.12072	-1.05377	-0.401916	-0.877964	0.210747	-0.613664	-1.71665	-0.806553	-0.454058	0.931638	0.533955	0.546976	0.572032	0.20126	1.29701	0.698869	1.30607	-0.0563793	2.91242	1.24779	0.0993054	0.720951	1.54642	0.00553774	1.37626
chr5_154092899_154095495	-0.948798	-0.859442	-1.58917	-0.947573	-0.388023	-0.940424	-0.471049	-1.27702	-0.428063	-1.06442	-0.302286	-1.21015	-0.668615	-0.442073	-0.764078	-0.345395	-0.493563	-1.27002	-0.899423	-0.684904	1.26995	0.50931	0.904432	0.851195	0.870424	0.67444	1.42831	1.39417	-0.0472296	0.927154	0.300575	0.807299	1.46326	1.82801	1.25965	1.55354
chr9_123198659_123201671	-0.825023	-0.729284	-1.19321	-1.14407	-0.906514	-0.969206	-0.0803631	-1.16485	-0.457775	-0.182486	-1.51885	-1.38209	0.138618	0.102449	-1.42803	-0.52259	0.290992	-0.797493	-0.816628	-0.228494	1.40267	0.462293	-0.0169528	0.759206	0.525786	1.72354	1.69424	0.529613	-0.134002	1.76355	-0.0168314	0.0971614	2.15509	0.909655	0.944807	1.01507
chr6_36353712_36356412	-0.476275	-2.43232	-0.7317	-0.860763	-0.603268	-0.440287	-0.692942	-0.866801	-0.340946	-0.590043	0.300739	-0.639319	-1.27433	-0.492963	-0.930197	-0.251435	-0.0511705	-1.24236	-0.763627	-0.744153	0.927178	0.490256	1.68119	0.243086	1.25382	0.0825195	1.50034	1.2224	-0.404671	0.500783	0.426786	0.617624	1.12552	2.36711	1.10477	0.985445
chr22_29547584_29550136	-2.75756	-0.990934	-1.28762	-0.306191	-0.696932	-0.443312	-0.0322006	-1.26041	-0.553295	-0.618949	-1.03143	-0.735796	-0.732038	0.517269	-0.903153	-0.14904	-0.12448	-0.700328	-0.840363	-0.452276	0.95102	0.37644	1.0481	1.08696	0.624624	1.08551	1.65052	1.05432	-0.282839	0.683343	-0.0378319	0.408806	1.67849	1.30067	1.3579	1.11301
chr19_52130480_52134893	-1.20616	-0.966883	-1.27965	-0.925359	-1.10485	0.889893	-1.30427	-1.21851	-0.979006	-0.564777	-1.17561	0.801947	0.714968	-0.693519	0.586385	-1.22891	1.51038	0.451375	-1.04112	-0.644718	0.201972	0.957516	2.19185	0.802451	1.47171	0.785805	1.07	0.394673	-0.376388	-0.526308	-0.458761	-0.660819	0.591136	0.937797	1.06316	0.93261
chr9_123164259_123166859	-0.498056	-0.978838	-1.08358	-1.17744	-0.626556	-1.38469	0.209441	-1.05461	-0.831917	0.0261199	-2.2685	-1.08507	0.250941	0.2829	-1.29424	-0.380261	0.392039	-0.287854	-0.543636	-0.208824	1.04118	0.824674	0.417594	0.759899	0.733765	1.39895	1.95367	0.438849	-0.352898	1.44759	-0.327374	-0.0195537	2.32589	0.230802	0.895878	0.773707
chr12_113343669_113346169	-1.62965	0.0261559	-0.554025	-1.75793	-0.762455	-1.42684	0.916468	-0.225807	-0.732607	-0.680725	1.1564	-0.697724	-0.936955	-0.248863	-0.724274	0.764864	-0.0201781	-1.91161	-0.259314	-0.127184	0.130116	0.966397	0.406728	0.660414	-0.447802	1.41711	-0.187435	0.898833	-0.0534106	2.72209	1.59817	-0.310686	0.27502	1.01745	-0.252843	0.992084
chr1_149361399_149362902	-0.459973	-1.4415	-1.11695	-0.939389	-0.644291	-0.911527	-0.905268	-0.559392	-1.18782	-0.384727	-1.09274	-0.171273	-0.685593	-0.238212	-0.81545	0.564542	-0.724101	-1.33889	-0.236273	-0.264391	1.21277	-0.474669	2.03405	1.6336	0.529342	0.524697	1.15913	0.882939	-0.204581	-0.0165906	0.037	0.500885	2.4928	1.22116	0.660677	1.36001
chr5_154061605_154063405	-1.00168	-1.63279	-0.754846	-1.56218	-0.533721	-1.56453	-1.43504	-0.547414	-0.0476473	-0.189484	0.0037586	-0.754632	-0.438938	-0.117861	-0.551321	-1.51104	-1.07787	-0.31284	-0.421697	-0.367384	0.951164	0.941344	1.00523	1.04351	0.400476	0.39394	1.46054	1.28225	0.168266	1.70573	-0.0160797	0.232873	1.84908	1.17014	1.1552	1.07549
chr15_74273300_74275928	0.0261173	-0.426951	-1.30724	0.0623919	-0.879075	-0.560488	0.525355	-1.34076	-2.38233	-0.205054	-0.0586106	-0.34135	-0.892192	-2.17236	-1.51811	0.223306	-0.150943	-0.588413	-0.491416	-0.697032	0.744565	-0.121416	0.931834	1.06274	0.6268	0.84953	1.28978	0.775382	0.0880442	1.41336	-0.0414673	0.407833	1.66331	1.08762	0.884191	1.51303
chr2_120988442_120991442	-0.936787	-0.817876	-1.60872	-0.832908	-0.554805	-1.06541	-0.0606645	-1.24402	-0.468916	-0.981789	-0.0836279	-0.571723	-1.17493	-0.669432	-0.991645	-0.0474954	-0.263599	-1.67455	-0.7635	-0.727132	1.1898	0.267702	0.820468	0.807633	0.996363	0.956005	0.994048	1.28685	0.152295	0.879721	0.42947	0.727351	1.3725	2.10753	0.825815	1.72597
chr2_97150842_97153266	-0.969391	-0.414713	-0.814329	-1.64752	-0.76595	-0.524889	-0.264661	-0.744989	-0.774841	-0.528231	0.47632	-0.691445	-1.05367	-0.390294	-0.96654	-0.0582813	-0.589354	-1.79953	-1.0425	-0.434112	0.696915	0.454415	0.95219	0.687515	0.138471	1.65413	0.872909	1.11089	-0.409349	2.65314	0.752796	0.096054	1.20418	1.73838	0.29452	1.10178
chr1_89663300_89665700	-0.634133	-2.51575	-0.404185	-0.974265	-0.660205	-2.04674	0.00191713	-0.902593	-0.576755	-0.161588	0.273661	-0.476451	-1.18268	0.462781	-0.891982	0.38556	-1.00615	-0.687615	-0.523261	-0.487194	0.184097	0.380371	1.95755	1.049	0.950436	-0.130974	1.01616	1.31359	0.0776381	1.10134	0.0942315	0.355501	1.4247	1.65905	0.377431	1.19751
chr8_144104553_144109303	-0.889208	-0.392105	-1.13839	-0.815964	-0.432466	-0.271395	1.21845	-1.91669	0.165315	-1.36951	0.88046	-0.616413	-0.657692	0.237699	0.52268	0.433465	-1.22156	-1.54158	-0.786515	-0.708185	0.172332	0.426726	-0.462474	-0.346602	-0.280465	1.52469	0.710751	1.30552	-0.391978	2.52313	1.5255	-0.0106498	0.417165	1.18613	-0.392055	1.39189
chr22_29478584_29481384	-2.07624	-1.15491	-0.84275	-0.39378	-0.122295	-0.900266	-0.602906	-1.43694	-0.285665	-0.331777	-0.983663	-0.987797	-0.671238	0.80971	-0.727607	0.0867367	-0.606473	-0.639922	-1.17692	-0.0974346	0.78339	0.183601	0.75983	0.547747	0.567102	0.0697629	1.99995	1.62852	-0.659556	1.3363	-0.111583	1.59198	1.4963	0.340565	1.6642	0.944024
chr5_126096908_126099595	-0.744282	-1.71703	-1.07949	-1.28949	-0.422035	-1.04319	0.144339	-0.864933	-1.06124	-0.781418	-0.010139	-0.452844	-1.13078	0.0989272	-1.67188	-0.354396	-0.0583176	-1.45758	-0.617814	-0.427418	1.08544	0.0542301	0.947365	0.627672	0.608732	1.17166	1.14705	0.884244	0.00408384	1.85544	0.48318	0.903496	1.15019	1.35727	0.956672	1.70428
chr17_57913701_57917108	-1.01615	-0.85769	-1.72455	-0.976966	-0.802129	-0.618618	-0.395184	-0.786236	-0.944727	-0.31986	-1.02573	-1.26583	-0.951602	-0.365985	-0.838727	-0.677653	0.127448	-0.809744	-0.857429	-0.182518	1.59594	0.216279	1.29999	1.21819	0.295431	1.7196	1.21936	1.07689	-0.242123	1.34352	0.165092	0.208815	1.55909	1.07604	1.33644	1.20134
chr2_7016270_7019070	-0.78725	-0.500246	-0.518591	-1.48599	-0.431316	-0.649788	0.650707	-0.729696	-0.575344	-0.795181	0.708359	-0.846309	-1.1281	-0.442183	-0.969606	0.407191	-0.66602	-2.22268	-0.779756	-0.313058	0.261466	0.57743	0.357204	0.563092	-0.0666248	1.44207	0.530743	1.32482	-0.287527	2.92727	1.52433	-0.184819	0.534091	1.26482	0.1393	1.16719
chr18_43552900_43556310	-0.598426	-0.673432	-1.54698	-0.807854	-0.654656	-0.932254	-0.306855	-1.39733	-0.399176	-0.723392	-0.440456	-0.857091	-0.932017	-0.438223	-0.787963	-0.603899	-0.370862	-1.43541	-1.11181	-0.826557	1.29639	0.114707	0.782074	1.08383	1.1411	1.10147	1.36501	1.24884	0.199852	0.729047	-0.0650336	0.951936	1.22887	2.02366	1.20842	1.43447
chr17_6658201_6661028	-0.833165	-0.435481	-0.738247	-0.754092	-0.621703	-0.586884	0.722861	-0.766165	-1.02021	-1.51504	0.636434	-0.712027	-0.957485	-0.440013	-0.673068	0.543277	-0.965496	-1.78892	-0.518122	-0.602516	0.519984	0.74023	0.126949	0.563425	-0.426395	1.4654	0.586802	1.13308	0.213018	2.72463	1.79568	-0.56147	0.57796	1.40165	-0.19072	1.35584
chr11_312530_315178	-1.18775	-0.815234	-0.954644	-0.542391	-1.02745	-1.0793	0.214301	-0.884874	-0.760339	-1.28697	0.681495	-0.947142	-1.8691	-0.49772	-0.44327	0.167235	0.0434825	-1.53888	-0.835339	-0.421409	1.06014	0.312766	-0.0524974	1.02157	-0.344982	1.3714	1.07753	1.13902	0.284427	1.80409	1.04937	0.209412	0.900956	1.60296	1.16191	1.38723
chr6_5996412_5999160	0.224962	-1.35489	-0.0943125	-1.9263	-0.321426	-1.76141	0.88295	-0.719802	0.706023	-0.345537	-1.43219	-0.571584	-0.898636	0.289317	0.367026	0.971218	-1.249	-1.5685	-0.789845	-0.303005	0.579043	-1.5357	1.66696	1.17389	0.169258	-0.127844	1.14726	0.709743	0.043279	0.475979	0.476158	0.427384	1.5788	1.19012	0.756336	1.16427
chr9_97113249_97115569	0.250195	-1.6984	-0.0898957	-0.795888	-1.3164	-0.448706	0.993218	-1.5219	0.118717	-0.0434092	-0.43487	-0.220137	-0.979847	-0.174177	-1.4904	-0.595681	-0.568465	-1.02022	-1.54453	-1.31495	1.39939	0.850573	0.932559	0.408099	1.58152	0.708279	1.01969	-0.0552311	0.886016	0.688559	-0.294423	1.11604	1.16846	2.14248	-0.331126	0.674857
chr9_110436397_110439659	-1.06053	-1.34323	-1.34715	-0.0738088	-2.0337	-2.09307	0.727976	-1.38289	0.45347	-0.948397	-0.700667	-0.428574	0.340417	0.284339	-0.0146255	-0.877223	-0.259394	-0.169258	-0.744715	-0.348764	1.89539	0.87489	1.00987	1.10444	0.7718	0.392782	1.1044	0.372149	-0.942969	0.0230151	0.478679	0.420645	1.43709	0.556519	1.59128	0.929822
chr1_161320099_161322902	-0.393957	-1.1494	-1.00307	-0.921188	-0.771426	-0.868365	0.0548299	-1.28559	-0.786774	-0.526864	-1.41082	-0.95395	-0.59429	-0.557789	-1.39702	-0.753722	0.259223	-0.732927	-0.379175	-0.0428953	1.31849	1.02269	0.680414	0.705124	1.26772	1.67087	1.86101	0.991459	-0.663604	0.658579	-0.173441	0.602572	2.41556	0.798977	0.384187	0.674567
chr1_17955399_17957902	-1.36564	0.793953	-0.499577	-2.09462	-0.955776	-0.737278	0.705227	0.0543282	-2.49382	-0.842603	0.421978	-1.17755	-0.510399	0.0309809	-0.793984	0.151144	0.107195	-0.105934	-1.20779	-0.19194	0.447207	0.496861	0.888092	-0.258892	-0.560631	1.09783	0.831792	0.658118	0.195852	2.2294	1.66102	0.221917	0.120062	1.21067	0.164245	1.30856
chr1_149367702_149369902	-0.653258	-0.387385	-1.08898	-0.946871	-0.682128	-0.610023	-2.04552	-0.807462	-1.25009	-0.540053	-0.464193	-0.830183	-0.344816	0.210344	-0.909988	-0.241519	0.114515	-1.7367	-0.861373	-0.427308	1.07497	0.39998	0.920598	1.42824	0.827696	1.03274	1.15881	1.28508	-0.363346	-0.0482424	0.0645462	0.952921	1.84232	1.79968	1.14819	0.9788
chr1_247522099_247524902	-0.991534	-0.73925	-0.730326	-1.03576	-0.458094	-0.636229	0.770595	-0.394403	-0.348498	-0.807873	0.550588	-0.918868	-1.10369	-0.0633125	-1.4176	0.273193	-1.11885	-1.56341	-0.979906	-0.0258841	1.05991	0.468172	0.52644	0.00553576	-0.428001	1.67654	0.595083	1.10824	-0.443724	2.74893	1.6723	0.336393	0.837569	1.1588	-0.692858	1.10977
chr9_123235659_123238669	-1.10296	-0.946567	-1.5101	-0.672628	-0.974465	-0.735134	-0.111895	-1.13829	-0.517567	-0.235421	-1.39455	-1.18881	-0.0965465	-0.205287	-1.44002	-0.398224	0.265696	-0.897942	-0.651562	-0.16186	1.40465	0.608253	-0.123807	0.902883	0.566543	1.93027	1.65137	0.693492	-0.133401	1.78764	0.0895697	0.247835	2.03617	0.457996	0.936655	1.05802
chr9_134880774_134883774	-1.67255	-1.31406	0.440043	0.651041	-0.81986	0.359891	-0.941911	-0.746579	0.596283	-0.939325	-1.3051	-0.526237	-1.09346	-1.49408	-1.05603	-1.10306	0.465169	-1.25977	0.176553	0.68064	-0.0857873	-0.283285	0.398799	0.95523	0.547932	1.53268	1.14359	0.0620521	1.05301	1.65654	0.780025	-0.823231	2.11378	0.487829	0.211646	1.1516
chr1_149752800_149755002	-0.690951	-0.961841	-1.30876	-0.691629	-0.931726	-0.957185	-0.498567	-0.975813	-1.03454	-0.883984	-0.832898	-0.819105	-0.867321	-0.142584	-0.854074	-0.329446	-0.270934	-0.762047	-0.755373	-0.253332	1.17016	-0.306169	0.689332	1.24144	0.865101	1.21915	1.34382	1.1292	0.165879	-0.407927	-0.0673768	0.844666	2.19256	2.02222	1.39463	1.32542
chr1_212768302_212770902	-1.11	-0.979984	-0.852238	-0.531947	-0.878792	-1.3275	-0.413332	-0.619393	-1.06225	-0.940382	0.594546	-1.1155	-0.043423	0.609777	-1.39572	-0.778731	-0.328842	-1.72435	-0.601128	-0.38054	0.651012	-0.56336	1.17748	1.08717	0.643018	0.151874	1.36907	0.778032	0.0866989	0.978427	0.46892	1.08773	1.79005	1.86376	0.587646	1.72221
chr1_158977899_158981302	-1.03724	-0.452964	-0.933529	-1.00339	-0.95851	-0.64962	0.274318	-0.809397	-0.717605	-1.1803	0.8092	-1.16395	-1.12629	-0.209656	-0.842384	0.321872	-0.553252	-1.88438	-1.0039	-0.291811	0.676364	0.612126	-0.0767805	0.917689	-0.561311	1.58206	0.359517	1.22918	0.0405086	2.22697	1.22223	0.341369	0.980302	1.22484	1.06729	1.57042
chr1_150539202_150542099	-0.385846	-1.15413	-0.958001	-0.554533	-0.725669	-1.23969	0.38027	-1.17816	-0.637946	-1.36199	0.342549	-0.947307	-1.30945	-0.854936	-0.557368	0.131287	-0.209712	-2.04958	-0.885499	-0.773636	0.736856	0.37256	0.519952	1.21738	0.49365	1.03939	0.718394	1.16087	0.0184046	1.42174	0.841891	0.755926	1.25254	1.71559	1.19932	1.4649
chr11_354530_357044	-1.09159	-0.199916	-0.995262	-1.14587	0.293844	-0.947545	-0.130674	-1.47276	-0.174681	-0.881035	-0.163482	-1.30152	-1.54092	-0.0993667	-1.07252	-0.477272	0.637155	-0.786454	-0.396245	-0.0441725	1.44068	-0.333504	0.71022	0.16075	-0.153784	1.44172	2.07924	1.23985	0.012716	2.5835	0.146204	-0.534218	1.1541	0.1472	0.877014	1.01859
chr2_223653342_223655742	-1.49579	-1.894	-0.561283	-1.29782	-0.794215	-1.02341	-0.473944	-0.199252	-0.933741	-0.305643	0.273777	-0.443228	-0.385851	0.137031	-0.829049	0.578526	-1.09345	-1.98686	-0.284243	-0.380484	0.310368	1.27181	1.7798	1.36377	0.506949	0.0485437	1.54633	0.9272	-0.0819251	0.230551	0.110979	0.453524	1.93207	1.31641	0.700965	0.975586
chr1_212807500_212811102	-1.11241	-0.587424	-0.983415	-0.92611	-0.504876	-0.808549	-0.291539	-0.82407	-0.70256	-0.812169	0.898737	-0.743029	-0.807569	-0.32181	-1.49198	-0.655308	-0.585355	-1.95298	-0.667568	-0.462315	0.602115	-0.0688486	1.29338	0.79966	0.731269	0.92195	1.57045	1.11858	-0.077592	0.783584	0.606551	0.470173	1.24403	2.45713	0.305468	1.58441
chr14_23376717_23379052	-1.77848	-1.47996	-0.86726	-0.492144	-0.893269	-1.7325	0.199665	-0.869716	-1.27353	-0.265545	-0.241298	-0.413743	-1.10171	-0.820148	-1.06626	0.131485	-0.204981	-0.568615	-0.487183	-0.615252	0.873263	0.274807	1.44328	0.558464	0.711363	0.333989	1.45051	1.15495	0.0397417	0.999812	0.406005	0.79027	1.69719	1.79327	0.795235	1.51829
chr8_579303_583433	-2.3021	0.821882	-0.348574	-0.0819556	-0.194384	1.12458	0.440591	-1.26701	-1.59158	0.77462	-1.85209	-0.86108	0.759461	0.941825	-0.430818	-1.53047	-1.77207	0.114811	-0.598762	-0.616385	0.486844	0.777165	1.15191	1.6835	0.594762	1.89311	0.078113	-0.162305	0.0111108	0.748722	-0.35595	-0.0135588	0.725712	0.332357	0.555053	-0.0370319
chr21_42795513_42799323	-0.841818	-0.563378	-0.334413	-1.15887	-0.955803	-0.502985	0.812208	-0.740673	-0.51439	-0.515204	1.02717	-1.06892	-1.28531	-0.28501	-0.923988	0.348128	-0.395257	-1.44087	-0.636644	-0.191795	0.101317	0.532197	-0.434889	0.599573	-0.465311	1.86675	0.623294	1.25186	-0.39133	3.39367	1.46732	-0.187799	0.0392362	0.846478	-0.0521536	0.977614
chr2_240200962_240202762	-0.81539	-0.727812	-0.840047	-1.31636	-0.861517	-0.521019	-0.534583	-0.727186	-0.655859	-0.666124	-1.45156	-0.99983	-0.302826	-0.375318	-1.1883	-0.544735	-0.244748	-0.588073	-0.843032	-0.734674	0.752564	0.232705	1.27152	1.20553	1.08526	1.0171	1.78903	1.1941	-0.400316	-0.21375	0.0812171	0.785911	1.93929	2.20047	1.02539	0.972972
chr9_92761159_92763559	-1.51734	-1.72915	-1.21945	0.340876	-0.798147	-1.76788	-1.51617	-0.576129	-0.0375224	-0.655743	0.280779	-0.347895	-0.867245	-1.1925	-0.502399	-0.547109	0.038111	-0.399473	-0.517513	-0.360825	0.502884	1.23569	1.61226	1.73174	0.434178	0.428109	1.18588	1.26146	0.0812811	0.0145282	0.0924168	0.659781	1.72213	1.63017	0.396587	0.903602
chr11_318987_321780	-1.41656	-0.404734	-1.25795	-0.879752	-0.501296	-0.497158	-0.508097	-1.24879	-0.479128	-0.738663	0.118095	-1.28672	-1.80323	-0.298014	-0.660125	-0.116573	-0.0141466	-0.827419	-0.907057	-0.273472	1.38753	-0.1722	0.524119	0.155653	-0.295303	1.63121	1.81614	0.964675	-0.0912455	1.7622	1.49206	0.112294	1.08437	1.09004	0.979094	1.56016
chr2_191877459_191880766	-0.662094	-0.92339	-1.4854	-0.871384	-0.645458	-0.910598	0.157332	-1.40293	-0.890842	-1.65811	0.204873	-0.491708	-0.848496	-0.255639	-0.898473	-0.19602	-0.258589	-1.44778	-1.15821	-0.568002	1.12716	0.392418	0.397106	1.41527	1.17486	0.699601	0.903702	1.37031	-0.245542	1.12186	0.760531	0.713469	1.03162	1.8499	1.08172	1.41693
chr1_149746202_149747802	-0.420397	-1.95323	-0.677814	-1.29924	-0.926875	-1.63299	-0.285398	-0.390578	-1.76461	-0.530378	-0.944479	-0.439346	-0.893888	0.614336	-0.825027	0.0521129	0.15963	-0.156893	-0.450712	-0.258625	0.98664	-0.414739	1.39179	1.76391	0.313627	0.502326	1.32296	0.993989	0.0511514	-0.0702821	0.0244241	0.747076	2.1738	1.53994	0.685235	1.01255
chr2_38874766_38876786	-0.889734	-0.67768	-0.774869	-0.982519	-0.629622	-0.434742	0.607947	-0.716552	-0.147388	-0.456068	0.403358	-1.15041	-0.561452	-0.541295	-1.44497	-0.369151	-0.217246	-1.7773	-1.5102	-0.882165	0.84294	-0.633549	-0.277563	0.638453	0.41013	1.44348	1.7686	1.30576	0.203524	1.43229	1.34145	-0.440966	1.03838	1.89731	1.28496	0.896858
chr3_193806330_193808533	-1.93671	-1.07441	-0.615872	-1.08915	0.574258	1.07237	0.915946	-0.340663	1.15245	0.295282	-1.79066	-0.570358	-0.626982	-0.966019	-1.18674	-0.384541	-0.0666353	-0.00797914	-0.515782	0.238577	1.08087	-1.09332	-0.854949	0.960091	-0.250661	1.05864	1.66908	0.52091	-0.773242	1.2515	-0.171623	0.199298	2.53593	-0.452487	0.759744	0.483824
chr1_120934599_120937000	-0.482433	-0.6956	-1.74642	-0.337132	-1.20127	-0.671946	-0.383806	-1.41073	-0.952506	-0.995095	-0.71068	-0.456175	-0.885284	0.11825	-0.633913	-0.127241	-0.302031	-0.916855	-0.849574	-0.360533	1.49693	-0.233978	0.299621	1.53612	1.10789	1.0568	0.606395	1.31588	0.526028	-0.897136	-0.112525	1.02139	1.40142	2.02532	1.53104	1.31977
chr8_143403785_143405485	-0.395679	-0.00807749	-0.513454	-0.315191	-0.701368	-2.5745	-2.87868	-0.0969488	-0.506711	0.907263	0.721503	-0.553492	0.07369	0.937651	-0.740652	-0.0994535	0.964473	-0.441088	-0.749178	0.0257091	0.579859	-1.5479	0.271359	0.316249	0.0735762	0.59908	0.945094	0.628347	0.545506	1.73646	-0.618567	-0.94322	0.864261	1.34349	1.175	0.975591
chr17_68339608_68341908	0.527196	-1.41863	-0.217808	-2.23331	-0.771951	-1.90834	-0.454475	-0.613272	-1.68458	-0.25186	-0.504871	-0.251503	-1.00235	0.450082	-0.992139	0.509597	-0.895098	-0.677589	-0.187552	-0.346945	0.28217	1.0213	1.812	0.98022	0.886604	-0.0011954	1.17985	0.60691	-0.286589	0.992352	0.44177	0.387675	1.70518	1.4697	0.319596	1.12787
chr20_48954258_48957358	-0.56888	-0.497451	-0.978003	-1.38539	-0.774887	-1.19276	0.381809	-1.29142	-0.97477	0.0450866	-0.555495	-0.720874	-0.54402	0.141189	-1.51309	-0.536426	-0.6544	-1.50123	-0.88097	-0.00890313	1.29399	-0.0950949	1.43104	0.483962	0.945984	1.4919	1.80476	1.0431	-0.441521	0.255552	0.508935	-0.184672	1.58954	1.43759	1.13443	1.31139
chr19_49402012_49404680	-0.385705	-0.303692	-1.55945	-0.785988	-0.883674	-1.22439	-0.608209	-1.24638	-0.569882	-0.598873	-0.933798	-0.517039	-1.08642	-0.29577	-0.928986	-0.157869	-0.451003	-1.13203	-0.802619	-0.582038	1.42318	-0.170558	1.39106	0.382415	1.07508	1.19594	1.20679	1.66045	-0.0716845	0.252738	0.21721	0.378228	1.488	2.07949	1.0643	1.48118
chr1_89590699_89595602	-0.950517	-1.03788	-1.34661	-0.976998	-0.596815	-0.838409	-0.154028	-1.10024	-1.02481	-0.766625	-0.765747	-0.884376	-0.463057	0.0685495	-0.673665	-0.0187636	-0.383697	-1.03373	-1.0684	-1.00499	0.77486	0.35999	1.10759	1.03961	1.3168	0.291568	1.46565	1.09565	-0.0857654	0.0405745	0.384917	0.553689	1.76626	2.39534	0.921945	1.59214
chr1_79114402_79116902	-1.40381	-0.457364	-0.147659	-2.45073	-0.720789	-0.964008	0.544285	-0.38284	-0.545952	-1.00814	0.682706	-0.607216	-1.06873	0.282902	-0.624644	0.509143	-0.14111	-1.58701	-0.511489	-0.363225	-0.0268887	0.610655	0.316401	0.521096	-0.225955	1.29696	0.652507	1.23202	-0.001704	3.01367	1.34429	-0.258566	0.622531	0.982711	-0.198805	1.08475
chr11_5710173_5713957	-0.65648	-0.838751	-0.892361	-1.06351	-0.752819	-0.821278	0.130971	-0.839327	-0.635364	-1.17916	0.24981	-1.00866	-1.09045	-0.81156	-0.946339	0.253223	-0.382139	-1.8944	-0.420921	-0.312318	0.680414	0.437546	0.309447	0.658742	0.0322393	1.49795	0.643028	1.24557	-0.2587	2.39804	1.40174	0.0202397	0.995867	1.87694	0.417519	1.55526
chr20_2965858_2968293	-0.866887	-0.678269	-0.701359	-0.891763	-1.25655	-0.591098	-0.0107616	-0.749686	-0.868526	-0.207352	0.0568599	-1.01011	-0.915805	-0.575338	-1.22677	0.167222	-0.338819	-1.55899	-0.693369	-0.127127	0.857734	0.818288	0.246858	0.318558	-0.0236644	1.72107	1.09134	0.705193	-0.687248	2.8879	2.0049	-0.169671	1.42306	0.568113	0.327926	0.954123
chr14_93075152_93077552	-1.71199	0.830462	-0.227221	-1.59329	0.653433	-1.31268	-1.50517	0.681426	0.850047	0.256135	-1.88645	0.218134	-0.308077	0.970806	-0.56591	-1.51159	-1.50164	1.19065	0.1538	-0.872928	-0.352934	0.992671	1.14136	1.51144	0.824343	0.00804726	0.300815	0.728075	0.946445	0.996482	-0.973104	0.367675	1.17617	-0.351441	-0.744345	0.620377
chr11_2286148_2287944	-0.620711	-0.647981	-1.24506	-2.51811	-1.08933	-1.35745	-0.374446	-0.120688	-0.441068	-0.612689	0.259792	-0.685984	-0.626313	-0.13008	-0.808448	0.469103	-0.321802	-0.899274	-1.02148	-0.567693	0.480575	0.548317	1.83125	0.615826	0.120565	0.536051	1.41512	0.887683	-0.547175	0.59405	0.474323	0.659412	1.14482	2.10468	0.564776	1.92945
chr3_122397854_122401075	-0.862887	-0.718566	-1.1662	-0.93561	-0.451585	-0.997085	0.277142	-1.0265	-0.773413	-0.907169	0.338419	-0.664995	-1.18185	-0.347675	-1.0821	0.0726348	-0.963223	-1.61753	-0.724318	-0.773444	0.727579	0.438343	0.568539	0.817867	0.374551	1.24679	0.741852	1.1419	-0.0923068	2.57409	1.14597	0.305514	0.649089	1.64317	0.425827	1.79719
chr1_89816299_89820999	-0.849244	-1.83514	-1.68209	-0.943523	0.623271	-0.506064	0.393741	-0.985578	-1.2786	0.262619	-0.711334	-1.53865	-0.170808	0.339509	-0.95645	-0.47604	-0.572021	-1.24655	-0.0453355	-0.259005	1.28299	0.911402	0.904865	1.00572	0.250761	0.466805	0.970562	1.26065	-0.570131	-0.092338	-0.485672	0.382172	1.91345	1.63153	1.47216	1.13235
chr16_57022098_57025098	-0.691558	-0.886686	-1.98486	-0.574029	-0.806866	-0.763566	-0.0520732	-1.32557	-0.791691	-1.16174	-0.0457985	-0.73041	-0.507284	-0.0648162	0.0479007	-0.248722	0.122253	-1.71537	-1.1873	-0.52797	1.40565	0.703784	0.026003	1.7492	0.993975	0.915077	0.677776	1.02343	0.540455	-0.798984	0.50219	0.564271	0.963095	2.06948	1.54028	1.02046
chr1_113210002_113212399	-0.140894	-1.32757	-0.698366	-1.17656	-0.678159	-1.52864	-0.256784	-0.788718	-0.316013	-0.880253	-0.267208	-0.576564	-1.1163	-0.174723	-0.98918	0.515917	-0.947631	-1.08416	-0.630256	-0.948249	0.532539	-0.381406	1.55054	0.202563	0.196962	0.636533	1.67172	0.967171	-0.214315	1.48863	0.276643	0.710742	1.51105	1.81625	0.982743	2.06195
chr22_29512502_29515597	-1.72738	-1.03228	-0.583064	0.0913418	-0.472461	-0.952405	-0.180443	-1.4747	0.065907	-0.359965	-1.00656	-1.50945	-0.989837	0.727605	-0.817412	-0.237466	-0.459877	-0.904849	-1.34478	-0.00760714	1.11949	-0.236341	0.183749	0.301156	0.0592232	1.27079	2.05689	1.06953	0.129337	1.4186	0.424869	1.17404	1.60463	0.0186118	1.94081	0.640328
chr8_144634624_144636703	0.388751	0.673099	-1.01632	-2.98723	0.0453899	0.151063	0.473703	0.562888	-2.89211	0.0251859	-2.81559	0.146917	-0.245501	0.0148245	0.537454	-0.12775	0.451057	0.151343	0.251349	-1.60044	0.377353	0.69595	0.826213	0.556017	0.566802	0.339541	0.273686	0.734209	0.598755	0.424415	0.544238	0.162952	0.630901	0.272418	0.484948	0.323529
chr11_59580644_59583044	-0.535033	-0.742842	-0.996956	-0.832358	-0.472665	-0.831119	0.115044	-1.23946	-0.396875	-1.01582	0.2528	-0.556485	-1.0206	-0.709047	-1.18437	-0.0737617	-0.67591	-1.56872	-0.724547	-0.690084	0.647304	-0.079278	0.883821	-0.0914486	1.16563	0.659713	1.45144	0.898841	-0.986826	1.74261	0.585515	1.11337	1.32571	2.06276	0.598755	1.92089
chr9_99671072_99674010	0.59586	-1.60238	0.508042	-1.19984	-1.37577	-0.244678	1.10652	-1.20726	0.682874	1.01452	-0.755065	0.492852	-0.666725	0.460132	-1.55664	-0.0425185	-1.42601	-0.693705	-0.72274	-1.60744	1.75363	0.711379	1.2	-0.647814	0.953823	0.374772	0.860758	-0.784061	0.789985	0.608216	-0.535591	0.987054	1.17413	1.52186	-0.944035	0.215871
chr10_91091840_91093992	-0.73262	-1.14266	-0.42138	-1.39249	-0.767461	-0.857607	0.567639	-0.698104	-0.190572	-1.67263	-0.0673177	-0.371845	-1.04851	-0.466056	-1.56041	0.898738	-0.817743	-1.5518	-0.10522	-0.210818	0.489524	-0.490126	0.925437	-0.236198	-0.020122	1.12162	1.03871	0.755875	0.0931093	1.72695	1.08404	0.37474	1.27627	1.80412	0.558948	2.10597
chr9_5449071_5452949	-1.08218	-1.11754	-1.35576	-0.861906	-0.123103	-1.03064	-0.157845	-1.34623	-0.310511	-0.649969	-0.573676	-0.680645	-1.00537	-0.529941	-1.3285	-0.256332	-0.744111	-0.733084	-0.702207	-0.443749	1.04576	-0.0180883	1.24667	0.689135	1.36477	0.435278	1.25214	1.14003	-0.284638	0.80634	0.195756	0.587489	1.75174	2.09974	0.844585	1.8766
chr5_126093278_126095908	-0.826341	-1.11033	-1.38818	-1.21309	-0.579532	-0.713583	0.0314191	-0.957214	-0.709189	-1.22709	0.337807	-0.477303	-0.952006	-0.489016	-1.55185	-0.465946	-0.406009	-1.7227	-0.381386	-0.190327	0.980785	0.265549	0.284609	1.16965	1.13438	1.04615	1.06384	0.97976	-0.27755	1.39895	0.546336	0.401842	1.41325	1.39849	1.51727	1.66854
chr6_36701612_36704212	0.309868	-0.253184	0.0153364	0.278926	0.54621	0.422619	-2.12216	-0.48121	-2.59754	-0.42693	-2.26292	-0.108954	-0.758909	0.490895	-0.71896	0.411002	0.545225	-2.01365	-0.26754	0.143773	-0.986709	0.849635	1.32288	0.439145	1.72547	1.13899	0.227704	0.71587	-0.333917	-0.101521	0.409159	0.455909	0.894992	0.989679	0.250453	0.850352
chr8_8084403_8087203	-0.5208	1.18234	-0.0992417	-0.880904	-0.786592	1.84865	-1.53966	0.175646	-0.592911	-0.131705	1.37579	-0.03808	-0.7738	-1.31374	0.771084	-0.832155	-1.56742	-1.24885	-0.133317	-0.151705	0.993325	1.85431	1.36912	-1.65352	-0.367506	-0.490521	-0.350191	0.103695	-0.0523436	-0.013393	1.52511	-0.00835353	2.05886	0.0747031	0.24135	-0.0272892
chr9_5509510_5511659	-1.38296	-1.82553	-0.630797	-1.65707	-0.280487	-0.290289	-1.26286	-0.302568	-1.49784	0.0343761	-0.494729	-0.319648	-0.712012	0.471472	-1.2929	0.15349	-1.58148	0.134658	-0.202332	-0.323546	0.617966	0.310496	1.84877	1.11914	0.413764	0.225771	1.10901	0.980667	-0.368397	0.432963	0.255558	0.471616	1.95265	1.39733	1.12999	1.36574
chr1_149354699_149357501	-0.728304	-0.356532	-1.71702	-0.383941	-0.610052	-0.518139	-1.35475	-0.968873	-0.897893	-0.581054	-0.303582	-0.746619	-0.533554	-0.0983591	-1.39574	-0.212287	-0.0239938	-1.14908	-0.835288	-0.40105	1.62241	-0.034676	0.291658	1.00094	0.916362	1.26068	1.42796	1.30696	-0.448016	-0.67656	-0.217551	1.21134	1.49726	1.53673	1.68181	1.4388
chr13_43628813_43630913	1.14533	-1.2684	-0.204492	-1.42647	-0.00396	-1.83784	0.777942	-0.589549	-1.20343	-0.409172	0.200393	-0.13487	-0.924345	-1.4939	-0.797307	0.829094	-1.27455	-1.97115	-0.266944	-0.321135	0.504589	0.967864	1.60437	1.10637	0.129518	0.0793691	0.674722	0.986097	-0.435191	1.65268	0.499234	-0.00211371	1.56781	1.25608	0.081057	0.5023
chr17_39834204_39836604	-0.158823	-0.484479	-1.59626	-1.3699	-0.398414	-0.138194	-0.396759	-1.06141	-1.21264	-0.370428	-0.609765	-0.504593	-0.235132	-0.541431	-0.555821	-0.487317	-0.81964	-1.14669	-1.06861	-0.715057	1.04785	0.0714384	1.78007	0.351463	0.780294	0.801955	1.84562	0.97772	-0.621764	0.387015	-0.391258	0.313465	1.63698	2.2192	1.09597	1.57534
chr7_151632200_151634702	-1.16892	-1.17993	-1.02941	-1.40928	-0.092259	-1.43355	1.01957	-0.305254	0.511085	-0.152651	1.49239	-1.79397	-0.49273	-0.839641	-1.57225	-0.706673	0.3459	-1.20974	0.944746	-0.125248	0.597204	-0.268915	-0.0446671	-0.282581	1.16272	-0.00285079	1.13097	1.09453	0.497512	0.155081	-1.10154	0.980057	1.52234	1.40444	1.09305	1.26045
chr3_146259226_146263233	-0.98344	-0.544212	-0.703569	-0.212951	-0.539899	-1.05527	0.363912	-0.698778	-0.600087	-1.22605	1.03037	-1.20085	-1.44849	-0.435823	-1.52356	0.276919	-0.417631	-1.20649	-1.04193	-0.0880455	0.367436	0.986322	-0.918848	0.891233	-0.336379	1.47203	0.138831	1.46412	0.416076	2.59729	1.26364	0.217148	0.61352	0.976362	0.838906	1.26821
chr12_113374831_113378069	-1.31212	-0.466082	-0.610394	-0.753848	-0.364524	-0.705057	0.508829	-0.854195	-0.576469	-1.11103	1.02091	-0.949077	-1.21773	-0.557895	-0.836722	0.394058	-0.442439	-1.9789	-0.290566	-0.20003	0.286881	0.821698	0.267902	0.591575	-0.00277093	1.64663	-0.0850436	0.924727	0.0195367	2.90734	1.97006	-0.274802	0.113225	1.30107	-0.265315	1.08058
chr17_30453284_30455728	-0.929295	-0.442665	-0.565554	-0.71343	-0.84956	-0.801915	0.286842	-0.768806	-0.591326	-0.879196	0.630062	-0.96357	-1.0818	-0.632146	-0.666785	0.253532	-0.61321	-1.57427	-0.651954	-0.337942	-0.109869	0.823984	0.132306	0.549514	-0.226773	1.74322	0.260703	1.43965	-0.198977	3.39541	1.2141	-0.0691363	0.561422	1.22769	-0.256131	1.40586
chr17_41849708_41852308	-0.930944	-0.156027	-1.35314	-1.24583	-0.694603	-1.82862	-0.759648	-1.01983	-0.870431	-1.17931	-1.02867	-0.888328	-0.980794	-0.993406	-0.329901	-0.469566	-0.1866	0.0851343	0.18224	-0.587463	1.04867	1.00565	0.898772	0.783955	1.15596	1.35472	1.40223	0.464057	1.2686	1.26242	0.596462	-0.660194	1.46601	0.937911	0.855307	1.39519
chr9_5492597_5495159	-1.11404	-0.963238	-0.991076	-1.40347	0.134841	-0.758384	-0.294447	-0.567483	-0.0345957	-0.261383	-0.836321	-1.02852	-0.417819	-0.497895	-2.05736	-0.801432	-0.509176	-0.0472117	-0.23616	-0.293621	0.911372	-0.45671	1.66979	0.576386	1.20736	0.318695	1.94066	1.00985	-0.734826	0.604051	-0.677076	0.834873	1.61583	1.72552	0.872971	1.56004
chr17_61516208_61518608	0.146899	0.287881	-1.11279	-2.24325	-0.667852	-0.330344	0.585676	-0.66658	-1.53055	-0.379784	0.11962	-0.483283	-0.415356	0.246941	-0.115575	0.0507556	-3.03326	-0.46713	-0.671801	-0.883364	0.449514	0.618478	0.92212	0.70384	0.207449	0.395659	1.02694	0.803355	-0.0710027	0.0882144	0.0529653	0.516736	1.7117	2.00903	0.673674	1.45448
chr6_159511764_159515112	-1.09984	-1.1443	-1.43555	-1.2681	-1.03179	-0.977066	0.0327512	-1.17797	-0.765167	-0.612123	-0.41922	-0.86563	-0.553607	0.171695	-0.804478	-0.701457	-0.250298	-1.40846	-1.12924	-0.415148	1.19756	0.288449	0.845454	1.06982	1.1487	1.0058	1.0642	1.19456	-0.0356247	0.992647	0.880338	0.587469	1.39303	1.68957	0.972913	1.56012
chr2_9308001_9310842	-0.672428	-0.942167	-0.893811	-0.947968	-0.267634	-0.984387	-0.38585	-1.21557	-0.536079	-0.596797	-0.636695	-0.876281	-0.704044	0.0224617	-0.554424	-0.461824	-0.22344	-0.921001	-1.27329	-0.809696	1.11717	0.0158412	0.614885	1.09499	0.755566	0.640703	1.86117	1.07622	-0.0360658	-0.529815	-0.267999	0.93147	2.26869	2.64556	1.01661	0.675942
chr21_42790897_42793492	-0.789635	-0.675072	-0.274045	-1.21747	-1.33761	-0.461514	0.584975	-0.418369	-0.371221	-0.445729	1.48619	-0.80232	-1.43501	-0.468561	-0.797724	0.149765	-0.967156	-1.23407	-0.654481	-0.603606	-0.112796	0.241212	-0.653216	1.05742	-0.591452	2.05479	1.08179	1.01154	-0.347921	2.78623	1.11464	0.257274	0.30287	0.983822	0.208831	1.33764
chr13_111172100_111175210	-0.534333	-1.56181	0.132352	-1.09192	-0.129796	-0.62245	0.225941	-2.05688	-0.955306	0.98316	-0.559367	0.829793	-1.65913	0.700089	-2.33973	0.228119	-0.802634	0.832748	-1.83647	0.572712	0.766518	0.754632	-0.217332	0.921823	1.04588	0.84104	1.46634	1.01777	0.629753	0.63499	-0.245533	0.56531	1.14271	0.264692	0.243631	-0.187307
chr12_109021804_109023610	-0.320609	-1.15273	-1.18875	-1.10589	-1.013	-1.02103	-0.0983182	-1.13274	-0.780355	-0.712284	-0.202304	-0.526741	-1.03376	-0.0768301	-0.553269	-0.202043	-0.335848	-1.24874	-0.746756	-0.564064	0.629158	0.133081	0.764991	1.50456	0.432526	1.32033	1.29071	1.2687	0.241039	-0.890629	-0.174332	0.433872	1.8298	1.72295	2.03227	1.47704
chr2_9035101_9038529	-0.874104	-1.29163	-1.60725	0.145949	-0.800375	-0.861844	-0.35789	-0.914889	-0.703788	-0.754683	-1.13479	-0.804487	-0.705171	-0.878803	-0.853251	0.0179446	0.139694	-1.2003	-0.560275	-0.398674	1.03761	0.809815	-0.0978216	1.85966	0.469661	1.48202	0.470018	1.00157	0.540969	0.0974521	-0.567468	0.953664	1.99872	1.58208	1.39134	1.36934
chr15_92011943_92015720	0.61642	0.130481	-0.451571	-1.37174	-0.0912189	-1.79641	1.2146	-0.423279	-0.167931	-0.39212	0.182095	-1.1002	-0.400236	-1.1458	-0.164754	-1.32016	-0.205968	-2.05031	-0.149686	-0.0626754	0.100918	-0.861538	1.42746	0.836203	0.447159	1.05263	0.977031	-0.295861	-1.77332	1.80753	0.862958	1.35454	1.03061	0.918833	-0.125263	1.39056
chr17_80290401_80294034	-0.814279	-1.4439	-1.60634	-0.403223	-0.0576053	-0.516726	-0.036101	-1.80911	-0.998491	-0.543561	-0.598183	-0.60347	-0.650816	-0.471805	-0.614542	0.0581678	-0.211768	-0.96209	-0.728413	-0.402006	0.680376	0.96616	0.622395	1.59923	1.32939	0.613086	0.745553	1.1666	-0.23759	-0.544964	-0.735583	0.570176	1.65017	2.28897	1.47522	1.22507
chr18_43561303_43565331	-0.710837	-0.76055	-1.1985	0.0972702	-0.838614	-0.624352	-0.477737	-1.04995	-0.745566	-0.981093	-0.9438	-0.759238	-1.06773	-0.402876	-1.2372	-0.91477	-0.393234	-1.08198	-0.681962	-0.571872	0.370981	-0.362035	1.46174	1.15163	1.94026	1.65319	1.48912	1.20574	0.425667	0.738394	-0.165764	0.700329	0.833944	1.4398	0.824156	1.63743
chr12_46955431_46957618	-1.77672	-2.75862	-0.684925	-1.39645	-0.561049	0.497585	-0.750055	0.0827911	-1.24455	-0.11411	-0.282908	-0.593242	-0.607481	0.48943	-1.20182	-0.238166	-0.837258	-0.481757	-0.735736	-0.472132	1.07641	1.15723	0.873408	1.22096	0.24412	0.449555	0.819161	1.24213	0.367059	0.172547	0.679102	0.606469	1.73165	1.58281	0.960586	0.483983
chr14_24629017_24631817	-0.685989	-0.676692	-0.832281	-1.33909	-0.423311	-1.08124	0.607708	-1.10906	-0.64399	-1.24805	0.365502	-1.12599	-1.10561	-0.283788	-1.04818	0.246022	-0.0497852	-1.71161	-1.69816	-0.148866	0.954363	0.323575	0.226377	0.790156	0.255368	1.12625	0.965963	0.911214	0.180001	2.1779	1.39036	0.170655	0.943164	1.45436	0.761086	1.36166
chr11_66275844_66278657	-0.345354	-0.339651	-0.50895	-0.89487	-0.481785	-0.399948	0.444707	-0.90688	-0.195059	-0.164583	-1.05528	-0.654564	-0.159631	-0.549113	-0.888713	-1.29515	-0.542046	-1.00054	-0.959824	-0.524603	0.246026	-1.38064	1.48924	0.123037	1.0542	1.54672	1.91171	1.1178	-0.208248	2.79732	-0.669355	-0.214057	1.62698	0.127114	0.770612	1.08338
chr19_55908558_55911258	-0.863648	-0.784412	-0.986514	-0.406449	-1.08526	-0.563496	-0.0477371	-0.307762	-0.858456	-0.818922	0.310573	-1.21239	-1.01345	-1.61739	-0.70008	0.112436	-0.608758	-1.06071	-1.73789	-0.599937	1.3603	0.463272	0.317953	0.829486	-0.546196	0.883349	1.19803	1.30338	0.515178	2.18812	1.14669	0.899492	1.2303	1.13132	0.883517	1.04605
chr4_26198299_26200410	-1.23686	-0.563083	-1.29449	-0.520341	-1.02671	-0.00122473	-0.0267084	-0.901627	-1.63503	-0.650385	-0.361792	-1.35521	0.0921304	0.00467097	-0.734323	-0.212204	-0.868702	-1.22845	-1.44961	-0.25292	0.824296	0.528322	0.060814	0.916959	0.166666	1.92642	1.44885	0.834025	-0.425349	1.37288	1.34702	0.0537873	1.57656	1.53257	0.830394	1.22865
chr6_106610691_106613612	-1.5714	-1.76303	-1.36087	-1.36847	-0.614093	-0.922214	0.581379	0.188298	-0.601798	-0.923461	0.26133	-1.10932	-1.23763	0.276928	-0.48051	-0.47133	-0.558609	-1.03977	-0.865544	-0.365484	1.11065	0.952716	0.608247	0.733532	-0.107976	0.564609	0.744623	1.36406	1.24728	-0.00419039	-0.238701	1.69888	1.33692	1.34723	1.31913	1.26858
chr7_150968202_150971902	-1.78272	-0.422221	-0.179154	-0.622437	-0.806828	-1.24875	-0.667789	-1.32504	-0.00856322	0.174379	-0.13209	-1.49796	-0.961135	-0.226152	-1.07106	-0.899417	-0.0484354	-0.778171	-1.17976	-0.706435	0.898109	0.0922444	0.354787	0.727188	0.954868	0.73612	1.6517	1.02966	0.74915	2.29482	0.00992699	0.128162	1.32815	1.20176	1.762	0.471101
chr17_62776230_62778030	-1.02905	-0.979119	-0.232489	-0.490101	-0.504283	0.364366	-1.26907	-1.1538	-1.27902	0.322737	0.312446	-0.934975	-2.26554	0.0421174	-0.40303	0.328889	-0.991234	-0.710535	-1.11309	-0.957406	0.772262	-0.672315	1.09781	1.2899	-0.236746	1.64148	1.21731	0.477659	1.31914	1.30155	-0.262038	0.574683	1.53873	1.30152	0.986257	0.594985
chr8_143406156_143408819	-1.08728	-0.69406	-0.612364	-0.713219	-1.32397	-1.76974	-1.93069	0.0941047	-0.203408	1.77077	1.31729	-0.868699	-0.583946	1.02026	-0.513414	-0.0130694	0.499765	-0.419172	-0.87034	-0.410113	0.920857	-1.12986	-0.143105	-0.532342	-0.0794305	0.502883	1.03361	0.555019	1.89261	1.85587	-0.515117	-0.309414	0.0881463	1.49258	0.65109	1.02789
chr10_50492371_50494792	-0.589503	-0.474252	-0.367985	-0.754998	-2.01056	0.343334	-1.48835	-0.671195	-0.490614	-0.841472	1.37196	-1.31169	-0.201017	0.0540862	-1.43037	0.141919	-1.85146	-0.611527	-0.921502	-0.37438	0.93623	-0.240727	0.00823696	0.960988	-0.0107719	1.0172	1.47362	0.817585	0.148275	2.12231	0.666029	1.06104	0.674589	1.27632	1.17238	0.396272
chr22_40671697_40673550	-0.776263	-1.13248	-0.556246	-0.91761	-0.810418	-0.933031	-1.07162	-0.479474	-1.18862	-0.575437	-2.02601	0.0577154	-0.842995	-0.470292	-0.615001	0.781049	-1.28448	0.617095	-0.08566	-0.533061	0.672162	-0.200759	1.98022	2.2626	0.392955	0.228117	1.11193	0.57666	0.384525	0.27999	0.240716	0.191968	2.29316	0.702709	0.647553	1.07832
chr10_92957471_92960271	-0.446282	-0.896056	-1.21369	-0.965727	-0.658727	-1.34131	0.0188109	-0.550871	-0.468156	-1.07223	0.17993	-0.70591	-0.973851	-0.454633	-0.730733	0.684281	-0.76894	-1.27444	-0.549702	-1.25033	0.677213	-0.638211	0.821776	-0.0362509	0.493714	0.232519	1.07435	1.01217	0.328752	1.94993	0.640777	0.857124	1.05086	2.1894	0.375227	2.40923
chr1_89486899_89489502	-0.777656	-0.916334	-0.622337	-0.844091	-0.566964	-0.989875	-0.191943	-1.3029	-0.724613	-0.998371	-0.269589	-0.786218	-0.855081	-0.319368	-0.784359	0.0836042	-0.530449	-1.16209	-0.8722	-0.730809	0.474992	0.125842	0.905627	0.570603	1.74638	-0.0416818	1.20074	1.32039	-0.359622	2.2351	0.120104	0.638869	1.64054	2.29425	-0.0138455	1.30336
chr18_43829202_43832325	-0.0926249	-0.678675	-0.971415	-0.3478	-0.679145	-0.717566	0.131713	-0.850651	-1.5212	-1.2355	0.150688	-0.422809	-1.16813	-0.472496	-1.25812	-0.374543	-0.40413	-1.85485	-0.351469	-1.13832	0.903678	-0.0404696	0.972719	0.915369	0.339859	1.45751	0.973226	1.27685	0.0960111	2.17238	1.05854	0.105948	0.304586	1.98952	0.344344	1.38698
chr21_44464279_44466892	-0.234791	-0.859307	-0.51969	-1.43348	-0.689427	0.448601	-0.568493	-1.1432	-0.428569	0.219744	-2.06719	-1.60945	0.34546	-0.245736	-0.272504	-0.265567	-0.0878136	0.0492547	-1.05196	-0.145832	-0.343109	0.98375	0.391234	1.48878	0.830468	1.09541	1.61393	-0.422952	-0.392738	-0.218356	-0.95134	0.488606	0.904663	0.876963	2.84005	1.37457
chr18_2958603_2961825	-0.15127	-0.99556	-1.38475	-1.40353	-0.387652	-1.19889	-0.0454088	-0.7902	-0.600836	-0.88359	0.353827	-0.19684	-1.29241	-0.426629	-0.745076	0.319536	-0.894996	-1.5727	-0.457795	-0.972191	0.910674	-0.302554	1.12069	0.419011	0.313789	0.422178	1.28236	0.839185	-0.286917	1.50046	0.833051	0.617144	1.15348	1.689	0.63273	2.58268
chr11_15820544_15823076	-0.227734	-0.840481	-0.981269	-0.197091	-0.254964	-0.223429	1.03958	-1.4427	-0.544494	0.515199	-0.225329	-1.74918	-0.414902	-0.713817	-1.74169	-0.975559	-0.38584	-0.812824	-1.10681	-0.338388	0.405233	0.182641	-1.16293	1.13259	1.68842	0.862391	1.3505	1.05209	-0.21796	2.2822	0.631945	0.134967	1.47762	0.770645	-0.237321	1.26871
chr9_70494071_70497271	-0.210194	-0.83546	-0.971483	-1.08347	-1.51238	-0.844849	-0.0195596	-0.319878	-0.324444	-1.63303	0.279838	-0.469477	-1.31014	-0.14232	-1.01738	-0.0117168	-0.838271	-1.45076	-0.605901	0.206192	0.263838	-0.39187	-0.142869	0.696149	0.160728	1.9356	0.0547853	0.618199	0.681668	1.50007	1.41561	0.739416	0.778377	1.13744	1.0591	2.60844
chr19_39920805_39922605	-2.36252	-0.258381	-0.0575107	-3.03809	-0.473796	-0.255835	0.208579	0.246879	-0.620331	0.289054	0.041971	-1.20707	-0.124018	2.13504	-1.37712	-0.0991665	-0.330214	-0.0271777	-0.0529828	-0.279383	0.740283	1.05845	1.25001	-0.560897	-0.710395	0.649768	1.1332	0.22778	-0.717647	0.556697	0.407407	1.07117	-0.154485	0.587441	1.59875	0.504551
chr22_36648197_36650750	-0.921552	-1.20077	-1.45091	-0.947392	-0.791131	-1.19744	-0.073504	-0.734261	-0.128449	-0.960559	-0.212774	-0.609453	-1.19182	-0.18105	-0.441193	0.278922	-1.18621	-1.1161	-0.469207	-1.05496	0.867097	0.132889	0.764544	0.775653	0.286915	0.768656	1.19487	1.00053	0.408136	-0.144152	0.388974	1.13553	1.4888	2.23773	1.03615	2.24749
chr17_40263201_40265904	-0.740961	-0.3643	-0.780056	-1.05892	-0.608469	-0.878025	0.629558	-0.796118	-0.642307	-0.727796	0.967389	-0.799371	-1.28649	-0.466156	-1.06542	0.589754	-0.81965	-1.67166	-0.582045	-0.414611	0.151087	0.860772	0.114204	0.419377	-0.266696	1.9489	0.364575	0.929393	-0.0672084	2.91481	1.54713	-0.0353005	0.1056	1.04136	-0.164896	1.65254
chr4_140338515_140341910	-0.968721	-1.22823	-1.60487	-0.200105	-0.793398	-1.23843	-0.153502	-0.499173	-0.398558	-1.40365	-0.111876	-0.656392	-0.810513	-0.259285	-1.1255	-0.239207	0.26407	-1.27864	-0.555565	-0.488685	1.14106	0.40196	-0.422153	2.22441	0.788897	1.24557	0.32878	1.25009	0.49501	-0.17375	-0.445518	1.41514	1.27587	1.36318	1.69283	1.16886
chr11_123335676_123337944	-3.68894	-0.220243	-1.25383	-0.115293	-1.21867	-0.400439	0.123029	-0.0210492	-1.36761	-0.643536	0.601223	-0.904205	-0.754844	0.199689	-0.603538	0.0582426	-0.225496	-0.86306	-0.847737	-0.25558	0.699881	0.439328	0.937324	0.531262	0.127798	1.19601	1.12334	0.904121	0.355366	1.50777	0.848081	0.125297	0.846201	0.945436	0.510219	1.30445
chr8_67024653_67027608	-1.49878	-0.852333	-0.938242	-0.426631	-0.547308	-0.686305	-0.612684	-1.24286	-0.66528	-0.542798	-0.806851	-0.928465	-0.577874	0.030464	-1.70802	-0.810414	-0.428649	-0.546136	-0.0087102	0.00800127	1.41157	0.936484	0.672097	0.208817	0.92863	1.06032	1.24153	1.23226	-0.191734	3.22691	-0.0776367	0.473497	1.20762	0.0352599	0.89611	0.528118
chr9_111884459_111886259	0.337103	-2.16086	-0.195277	-2.72755	-0.765312	-0.879484	-0.841234	0.0130572	-2.05828	-0.172019	-0.0230681	-0.270506	-0.662688	-0.230198	-1.06952	0.325836	0.297582	0.138828	-0.51506	0.136681	-0.108399	0.788353	1.47944	1.10456	0.388297	0.179955	1.33757	1.05313	-0.538069	0.897164	-0.15996	0.898278	1.8757	0.460564	0.957471	0.707913
chr9_88951612_88954671	-0.414424	-1.04394	-1.0615	-0.779671	-0.661763	-0.774643	0.172676	-1.23145	-0.720604	-0.945823	-0.141149	-0.829763	-1.58173	-0.562907	-0.685	0.233845	-0.417603	-1.38742	-0.741483	-0.680341	0.9728	-0.39458	0.327897	1.45296	-0.229861	1.07312	1.17188	0.817996	-0.0284367	0.595312	0.475626	1.33513	1.30784	1.21677	2.2623	1.89793
chr7_130756202_130758300	-0.000126005	-1.40978	-0.381286	-2.42291	-0.625854	-0.663354	0.64723	-0.563136	0.362861	-0.577639	-0.427822	-0.434915	-0.90477	-0.420568	-0.700423	-2.3268	0.155647	0.00769738	-0.707639	-0.674327	1.0288	0.218518	1.46002	1.20713	-0.103581	0.758342	1.25956	0.597805	0.402582	-0.0224833	-0.573718	0.538319	2.24582	1.20877	1.42302	0.418999
chr2_46613042_46616842	-1.21903	-0.392822	-1.45965	-1.32132	-0.570235	-0.47213	-0.683352	-0.252493	-0.521777	-0.285897	-0.265809	-1.178	-0.428475	-0.482794	-1.33219	-0.569807	0.517684	-1.4774	0.298023	-0.55149	1.48397	1.04222	-0.0564528	-0.000451389	1.10671	1.0499	1.45419	1.27884	-0.393074	3.15269	0.0134138	0.354208	0.92865	0.0732354	0.354268	0.806635
chr10_91054471_91056694	-0.861334	-0.175993	-1.10385	-1.09706	-0.748246	-0.291173	0.34205	-0.726689	-0.194866	-0.778605	0.827563	-1.01386	-1.37762	-0.791146	-1.19075	0.236595	-0.585614	-2.17306	-0.678745	-0.443409	0.857954	0.133498	0.00612549	0.291593	0.00451592	1.5121	0.670601	1.00647	-0.301671	2.59606	1.03529	0.862278	0.863407	1.10489	0.43715	1.74556
chr7_138814499_138818494	-0.777242	-0.202602	-0.431199	-0.384576	0.322935	-0.0284005	-1.06739	0.0345333	-1.13742	-1.49011	0.617972	-0.575992	-2.25126	-0.668462	-1.29516	-0.65901	0.689264	-1.5257	-0.551499	-1.12646	0.598897	-0.0923186	0.0948186	0.695231	-0.131473	1.83891	1.15956	1.49425	-0.330836	1.67872	1.45934	0.584234	1.15707	0.428133	1.0669	0.80634
chr10_91151045_91153945	-0.763372	-0.148643	-0.296171	-0.766792	-0.650817	-0.845422	0.448805	-0.383379	-0.497794	-0.925483	0.689998	-0.906771	-1.45941	-0.387921	-1.15113	0.59653	-0.593416	-1.8164	-0.572464	-0.279114	0.418491	0.0178362	0.158628	0.150184	-0.549103	1.35432	0.268881	1.26788	-0.179102	3.44058	1.73493	0.188154	0.420394	0.972985	-0.249147	1.29326
chr11_64763548_64765576	-0.74466	-0.943396	-0.598169	-1.24747	-1.08052	-0.603631	-0.384204	-1.36235	-1.21843	-0.839285	-0.0649378	-1.08671	-0.757709	-0.0722355	-0.674221	0.167722	0.106645	-1.44219	-0.741593	-1.31657	0.404082	0.020536	0.769586	1.55322	0.366559	0.89726	1.04392	1.06837	0.202563	0.766988	0.841432	0.58135	1.50422	2.47016	1.16408	1.24958
chr2_71700070_71704966	-1.13865	-0.908095	-1.87368	-0.672025	-0.846218	-0.0831006	-0.141842	-0.921173	-0.810425	-1.3281	-0.0116531	-0.574884	-0.171331	-0.141253	-0.474109	-0.476213	0.0241102	-1.27909	-0.901249	-0.494231	0.827017	0.872604	-0.437523	2.08664	0.868672	1.17208	0.680605	0.745049	0.549632	-1.20909	0.126614	1.0262	0.960403	1.70221	2.01395	1.23815
chr22_26827897_26829850	-0.207807	-0.711861	-1.37446	-0.44743	-0.82028	-1.4737	-1.03558	-0.215521	-0.272239	-0.965473	-0.213569	-1.23339	-0.665438	-0.452537	-0.273149	-0.195441	-1.61398	-0.373448	-0.780639	-1.39971	1.15212	-0.0415567	1.37935	0.0413866	0.409948	0.346854	1.70645	0.936674	0.4313	1.38217	0.682968	1.08917	1.38044	1.4087	0.242126	2.17756
[truncated: 944 more rows]

## Sheet: 2a_gran_val
PeakCoords	T1G6_CON	T3G1_CON	T4G6_CON	T9G2_CON	T9G3_CON	T9G4_CON	T10G2_CON	T10G5_CON	T10G6_CON	T11G6_CON	T14G3_CON	CHP048_CON	CHP096_CON	CHP118_CON	T1G1_INF	T3G4_INF	T4G3_INF	T4G4_INF	T9G5_INF	T11G5_INF	T12G1_INF	T13G2_INF	T13G4_INF	CHP051_INF	CHP090_INF	CHP119_INF
[truncated: 2,065 more rows]

[truncated: 12 more sheets: 2a_mono_disc, 2a_mono_val, 2b_gran, 2b_mono, 2c_gran, 2c_mono, 2d_malay_gran, 2d_malay_mono, 2d_indian_gran, 2d_indian_mono, 2d_chinese_gran, 2d_chinese_mono]
