# Supplementary material for: Histone acetylome-wide associations in immune cells from individuals with active Mycobacterium tuberculosis infection
Source: Nat Microbiol. 2022 Jan 31;7(2):312–26. doi: 10.1038/s41564-021-01049-w (PMC9439955; doi:10.1038/s41564-021-01049-w)
Supplement: Source Data Extended Data Fig. 3 — Statistical source data. [file 41564_2021_1049_MOESM15_ESM.xlsx]

## Sheet: 3a
Peaks of TFs containing DE TF motifs
TF peak	Chr	Start	End	Distance to TSS		TF	STAT2	STAT1	STAT6	IRF7	IRF2	IRF1
Peak_5812	chr5	131799990	131804395	24273	ENSG00000125347	IRF1
Peak_406	chr4	185374200	185375936	20636	ENSG00000168310	IRF2
Peak_4012	chr11	614131	617576	97	ENSG00000185507	IRF7
Peak_6438	chr2	191877460	191880766	-137	ENSG00000115415	STAT1
Peak_6490	chr12	56752605	56755531	-177	ENSG00000170581	STAT2
Peak_8818	chr12	57494707	57497331	8053	ENSG00000166888	STAT6
													presence
													absence
DE TFs
ens	gene	pval	qval	fold_change	median_inf	median_con
ENSG00000115415	STAT1	1.17471732205282e-05	0.000175363490052556	1.93769967466172	483759.560812538	249656.624882797
ENSG00000125347	IRF1	0.00419018495606234	0.0132868622430214	1.3398903534052	815.756280618205	608.823161197511
ENSG00000166888	STAT6	0.000137458789343179	0.000951373575326336	0.724374477464095	424487.781289007	586005.987918104
ENSG00000168310	IRF2	5.47930503053229e-05	0.000488551768280293	1.5678488686496	6653288.17552982	4243577.49561689
ENSG00000168610	STAT3	3.6418124431748e-05	0.00036727501702406	1.19281304542198	1114.14269330754	934.046368442755
ENSG00000170581	STAT2	1.01539545686978e-05	0.000161234450571743	2.22264628574229	6777045.94756091	3049088.82309971
ENSG00000185507	IRF7	0.00342514368576027	0.0113579186068108	1.71090209049412	0.00022136772527507	0.000129386553739692

## Sheet: 3b
PeakID (cmd=annotatePeaks.pl bg_mono.pos hg19 -m mono_discovery_up.motif)	Chr	Start	End	Nearest Ensembl	Gene Name	Gene Description	V_FRA1_Q5 Distance From Peak(sequence,strand,conservation)	V_BACH1_01 Distance From Peak(sequence,strand,conservation)	V_AP1_01 Distance From Peak(sequence,strand,conservation)	V_BACH2_01 Distance From Peak(sequence,strand,conservation)	V_IRF1_01 Distance From Peak(sequence,strand,conservation)	V_ISRE_01 Distance From Peak(sequence,strand,conservation)	V_IRF2_01 Distance From Peak(sequence,strand,conservation)	V_STAT5B_01 Distance From Peak(sequence,strand,conservation)	V_E2F1DP1_01 Distance From Peak(sequence,strand,conservation)	V_IRF7_01 Distance From Peak(sequence,strand,conservation)	V_STAT1_05 Distance From Peak(sequence,strand,conservation)	V_STAT5A_01 Distance From Peak(sequence,strand,conservation)
Peak_3333	chr21	39677706	39679331	ENSG00000157551	KCNJ15	potassium voltage-gated channel subfamily J member 15										477(TAAAATTTCAAATTTCAC,-,0.00)	690(AGCTTCCAAGAAGGTGATTGGA,+,0.00)
Peak_5243	chr21	39599482	39602286	ENSG00000157551	KCNJ15	potassium voltage-gated channel subfamily J member 15	49(TGAGTCAT,+,0.00),277(TGAGTCAG,+,0.00),870(TGAGTCAA,+,0.00),1140(ATGACACA,-,0.00)	866(GCCATGAGTCAATAT,+,0.00)	46(TACTGAGTCATTC,-,0.00)						486(TTTCCCGG,+,0.00)
Peak_13011	chr21	39591463	39594581	ENSG00000157551	KCNJ15	potassium voltage-gated channel subfamily J member 15	773(CTGACTCA,-,0.00),1751(ATGACACA,-,0.00)		771(GGCTGACTCACTC,-,0.00)	772(GCTGACTCACT,-,0.00)	2667(ACTTTCATTTTTC,-,0.00)	2592(GGGTTTCTTTTTCTT,+,0.00)	2667(ACTTTCATTTTTC,-,0.00)			2664(TGCACTTTCATTTTTCTG,-,0.00)
Peak_562	chr21	39654030	39656205	ENSG00000157551	KCNJ15	potassium voltage-gated channel subfamily J member 15	1446(GTGACTCA,-,0.00),1551(CTGACTCA,-,0.00)		1549(TACTGACTCAAGC,-,0.00)							1165(AGGGAAACTGAATTTTCA,+,0.00),1224(CCTAATTTTGTTTTCCTT,-,0.00)	1116(TACTTCTCATTTACAGTAAAAT,-,0.00),1141(GAATACTTGGAAATGGTCTGTG,+,0.00)
Peak_6127	chr21	39660355	39663233	ENSG00000157551	KCNJ15	potassium voltage-gated channel subfamily J member 15			38(CCATTAGTCATCA,+,0.00)	39(CATTAGTCATC,+,0.00)						1524(GGAAATTTCCATTTGCCC,-,0.00)
Peak_6426	chr21	39667763	39669865	ENSG00000157551	KCNJ15	potassium voltage-gated channel subfamily J member 15	679(ATGACTCA,-,0.00)				1942(CAAAAATGAAAAC,+,0.00)	2086(CAGTTTCCATTTCCT,+,0.00)				2084(TACAGTTTCCATTTCCTT,-,0.00)	965(GATTTCCAGGGATTGGAAGGTA,+,0.00)	965(GATTTCCAGGGATTG,-,0.00)
Peak_1893	chr21	39613393	39614892	ENSG00000157551	KCNJ15	potassium voltage-gated channel subfamily J member 15			1217(GGCTGACTCCTCC,-,0.00)
Peak_4926	chr21	39629032	39631612	ENSG00000157551	KCNJ15	potassium voltage-gated channel subfamily J member 15
Peak_7169	chr21	39648293	39651181	ENSG00000157551	KCNJ15	potassium voltage-gated channel subfamily J member 15	281(ATGACACA,-,0.00),1277(TGAGTCAG,+,0.00),1504(TTGACTCA,-,0.00),1522(TGAGTCAT,+,0.00),1943(TGAGTCAG,+,0.00)	1518(GTCATGAGTCATTAA,+,0.00)	1519(TCATGAGTCATTA,+,0.00)	1209(GGTGATTCACG,-,0.00),1520(CATGAGTCATT,+,0.00)
DE TFs in monocytes
ens	gene	pval	qval	fold_change	median_inf	median_con
ENSG00000101412	E2F1	0.00211288020379742	0.00636990635313632	0.670301571591172	6.15315712328432e-08	9.17968476290136e-08
ENSG00000104856	RELB	0.00999143564651133	0.0227679708834081	1.28641905865217	0.79107080882106	0.614940212134214
ENSG00000109320	NFKB1	2.1241066847296e-06	6.07373400486606e-05	1.66492664309337	0.991042258361058	0.595246801096135
ENSG00000115415	STAT1	0.00109840899564131	0.00375515335452727	1.71568999335525	584409080.170712	340626268.401687
ENSG00000126561	STAT5A	3.7945645712433e-05	0.00030485106250426	0.768910792862328	8.24169617318311	10.7186636599322
ENSG00000133794	ARNTL	0.0146832997912934	0.0310952429005816	0.869294108753583	0.200579866252286	0.230738784759376
ENSG00000175592	FOSL1	1.41531244749339e-05	0.000159850089385322	2.04247658344764	0.000291385959561439	0.000142663060092267
ENSG00000185507	IRF7	0.0207039995397433	0.0412026022586559	1.35908732290425	1142.3489275739	840.526512404519
