# Supplementary material for: Histone acetylome-wide associations in immune cells from individuals with active Mycobacterium tuberculosis infection
Source: Nat Microbiol. 2022 Jan 31;7(2):312–26. doi: 10.1038/s41564-021-01049-w (PMC9439955; doi:10.1038/s41564-021-01049-w)
Supplement: Source Data Extended Data Fig. 4 — Statistical source data. [file 41564_2021_1049_MOESM16_ESM.xlsx]

## Sheet: Ext Fig 4a
	KCNJ15 mRNA expression in uninfected and Mtb-infected (3 and 24h) THP-1 cells
		UN	3h	24h
	Exp 1	1.605	5.231	4.053
	Exp 2	0.623	4.862	4.817
	Data of two experiments, each experiment performed in triplicates

## Sheet: Ext Fig 4b,h
		Uncropped immuno blot of Extended Fig 5b and 5h

## Sheet: Ext Fig 4e
	Colocalization of Kir4.2 and lysososomes
	% of Kir4.2 signals within LTR+ve organelle
	UN	IN
	75.81	73.46
	50.3	75.7
	33.83	76.54
	24.61	88.59
	27.08	91.81
	40.83	92.56
	29.91	45.47
	10.34	76.03
	25.47	76.83
	60.93	86.5
		85.74
		51.82

## Sheet: Ext Fig 4f
	% of BCG signals in LTR+ve or Kir4.2+ve organalle
		lysosome	Kir4.2
		44.08	81.3
		77.94	89.1
		56.03	84.72
		51	71.38
		62.13	87.91
		43.06	64.73
		64	52.53
		31.1	43.05
		9.25	19.32
		36.3	41.18
		33.7	55.41
		82.24	93.39

## Sheet: Ext Fig 4g
		KCNJ15 mRNA expression in siRNA konck-down THP-1 cells
		(fold change ata)
		WT	KCNJ15KD
	Exp 1	1.081	0.122
	Exp 2	1.091	0.102
	Exp 3	0.848	0.077
	Exp 4	0.856	0.407
	Exp 5	1.168	0.505

## Sheet: Ext Fig 4i
	Primary monoctes - MFI of GFP
		Cells	MFI
		Untransduced cells	572
		Control++ cells	1016
		KCNJ15++ cells	1440

## Sheet: Ext Fig 4j
		Uncropped immuno blot of Ext Fig 5j

## Sheet: Ext Fig 4k
	Cell Density (10^6/ml)
	Days	Control-OE						KCNJ15-OE
	0	0.1	0.1	0.1	0.1	0.1	0.1	0.1	0.1	0.1	0.1	0.1	0.1
	1	0.095	0.14	0.13	0.17	0.22	0.145	0.08	0.12	0.105	0.13	0.095	0.11
	2	0.27	0.26	0.23	0.315	0.305	0.25	0.175	0.24	0.16	0.185	0.22	0.19
	3	0.505	0.565	0.69	0.49	0.565	0.535	0.465	0.515	0.46	0.575	0.54	0.5
	4	1.02	1.13	1.025	0.86	0.9	0.985	0.685	0.765	0.92	0.665	0.83	0.78
	5	1.055	1.28	1.445	1.54	1.446	1.413	1.39	1	1.145	1.135	1.326	1.34
	6	1.47	1.672	1.508	1.74	1.74	1.92	1.53	1.365	1.568	1.76	1.78	1.74
	7	1.74	2.025	1.535	1.83	1.56	2.16	1.59	1.46	1.895	1.92	1.64	1.48
