# Supplementary material for: Histone acetylome-wide associations in immune cells from individuals with active Mycobacterium tuberculosis infection
Source: Nat Microbiol. 2022 Jan 31;7(2):312–26. doi: 10.1038/s41564-021-01049-w (PMC9439955; doi:10.1038/s41564-021-01049-w)
Supplement: Source Data Extended Data Fig. 5 — Statistical source data. [file 41564_2021_1049_MOESM18_ESM.xlsx]

## Sheet: ExtFig5_a
granulocytes TB and Chen
TB_haQTL	beta_TB	Chen haQTL	beta.chen	allele_freq
chr1_109188382	-0.1664	chr1_109139245	-0.587	0.085
chr1_111183367	1.963	chr1_111198184	1.157	0.185
chr1_111188355	0.274	chr1_111198184	1.157	0.185
chr1_116408574	0.2203	chr1_116494918	0.6158	0.08
chr1_118581636	0.2396	chr1_118582546	0.8657	0.4575
chr1_11865542	0.1043	chr1_11863057	0.948	0.0975
chr1_11874431	0.4574	chr1_11863057	0.948	0.0975
chr1_147807110	-0.4114	chr1_147797417	1.297	0.76
chr1_150825630	-0.1111	chr1_150707596	-0.467	0.38
chr1_156246792	-0.5352	chr1_156293971	-0.8234	0.2625
chr1_159046798	0.7071	chr1_159046798	1.622	0.045
chr1_159054382	0.1606	chr1_159046798	1.622	0.045
chr1_160317619	-0.1083	chr1_160317021	-0.5642	0.5275
chr1_160832861	0.1343	chr1_160825915	0.7346	0.195
chr1_161368830	-0.2329	chr1_161281876	-0.9374	0.0525
chr1_165600146	0.536	chr1_165601365	-0.6506	0.4425
chr1_16620160	0.1488	chr1_16626440	0.7524	0.7575
chr1_169666987	-0.164	chr1_169664867	-0.9416	0.3175
chr1_171713956	-0.3248	chr1_171713956	-1.202	0.0675
chr1_17720161	-0.6641	chr1_17719843	-1.186	0.6425
chr1_181031797	-0.07043	chr1_181060618	-0.562	0.6225
chr1_183442097	-0.1311	chr1_183439483	0.7941	0.595
chr1_204475513	-0.07594	chr1_204462050	-0.4726	0.6775
chr1_205282979	-0.1534	chr1_205282979	-0.616	0.295
chr1_2065339	0.06116	chr1_2071340	1.162	0.61
chr1_207509799	-0.1101	chr1_207488768	0.6458	0.705
chr1_20924455	0.3662	chr1_20924455	1.055	0.1225
chr1_20930228	0.1425	chr1_20924455	1.055	0.1225
chr1_210001586	-0.2451	chr1_209998053	-0.7382	0.53
chr1_21199974	0.555	chr1_21128420	1.097	0.4375
chr1_213031948	-0.1844	chr1_213032568	-0.3012	0.4775
chr1_223348968	-0.08134	chr1_223337508	-0.6364	0.285
chr1_224423738	1.131	chr1_224415509	1.468	0.065
chr1_224517907	0.4016	chr1_224442794	-1.787	0.075
chr1_228416712	-0.7303	chr1_228412308	-1.231	0.3725
chr1_23061551	-0.429	chr1_23061551	-1.482	0.0975
chr1_231378584	0.06244	chr1_231401902	0.56	0.5725
chr1_234509259	0.05079	chr1_234511503	0.6781	0.485
chr1_24053674	0.3575	chr1_24042811	1.067	0.5875
chr1_241974553	-0.4615	chr1_241974256	-1.423	0.1975
chr1_24222029	0.1879	chr1_24218530	1.14	0.7875
chr1_243428152	0.1145	chr1_243420388	0.8072	0.325
chr1_243450955	0.1073	chr1_243420388	0.8072	0.325
chr1_243891327	0.3094	chr1_243722892	-1.14	0.1275
chr1_243894782	0.1921	chr1_243722892	-1.14	0.1275
chr1_26324108	0.08268	chr1_26282295	0.3853	0.6425
chr1_26585657	-0.1109	chr1_26559724	-0.8664	0.6625
chr1_26601385	-0.07671	chr1_26559724	-0.8664	0.6625
chr1_26880288	0.3515	chr1_26862145	0.5969	0.27
chr1_28573835	-0.1624	chr1_28533616	-1.229	0.3125
chr1_31573640	0.2462	chr1_31575862	1.362	0.1475
chr1_38461821	-0.144	chr1_38455891	-0.6422	0.58
chr1_39662654	-0.1092	chr1_39662654	-0.811	0.2525
chr1_46598903	0.1972	chr1_46598903	1.062	0.4125
chr1_46835777	0.1657	chr1_46806242	0.8787	0.285
chr1_47047441	0.3988	chr1_47035990	-0.7533	0.7375
chr1_74664149	-0.4858	chr1_74663709	-0.9704	0.4975
chr1_78392446	-0.0721	chr1_78495175	-0.6234	0.2325
chr1_90018974	0.4933	chr1_90017273	1.173	0.5725
chr1_90022971	1.454	chr1_90022799	1.265	0.535
chr1_90032940	0.7764	chr1_90022799	1.265	0.535
chr1_90278842	0.3605	chr1_90278842	1.137	0.4175
chr1_90281199	0.1204	chr1_90278842	1.137	0.4175
chr1_94876928	0.3279	chr1_94874521	1.114	0.41
chr10_105230332	-0.3614	chr10_105223759	-1.053	0.745
chr10_115439530	-0.2158	chr10_115439530	-0.565	0.2725
chr10_118712455	0.2292	chr10_118712455	1.197	0.245
chr10_13874101	0.2442	chr10_13874270	1.127	0.2375
chr10_18948072	-0.1077	chr10_18941614	-0.9889	0.16
chr10_26980332	-0.2845	chr10_26978443	-1.025	0.695
chr10_27444763	-0.1984	chr10_27371126	0.9589	0.645
chr10_28632489	-0.394	chr10_28622203	-1.329	0.235
chr10_30092764	0.9691	chr10_30093367	1.262	0.3275
chr10_30781996	-0.11	chr10_30780321	-1.171	0.825
chr10_3138477	0.239	chr10_3138009	1.155	0.3625
chr10_32266642	0.1526	chr10_32236937	-0.8121	0.555
chr10_60042972	-0.4255	chr10_59944924	-1.148	0.215
chr10_60144207	-0.2941	chr10_60144207	-0.9239	0.4525
chr10_72062012	-0.1245	chr10_72061767	-0.4052	0.3825
chr10_74836743	0.4202	chr10_75171856	1.32	0.0825
chr10_75489721	-0.1116	chr10_75462797	-0.5778	0.6075
chr10_75504029	0.1308	chr10_75462797	-0.5778	0.6075
chr10_81926339	0.1913	chr10_81960545	-0.7892	0.265
chr10_89417645	-0.09148	chr10_89417762	-0.6153	0.8675
chr10_90751516	-0.1438	chr10_90751516	-0.8449	0.495
chr10_91003419	0.7177	chr10_91002927	1.101	0.33
chr10_99113729	0.208	chr10_99105320	0.9727	0.295
chr10_99125769	0.06723	chr10_99142948	0.8075	0.38
chr10_99160152	0.8804	chr10_99142948	0.8075	0.38
chr10_99168286	0.1495	chr10_99142948	0.8075	0.38
chr11_10629465	0.35	chr11_10626684	-0.64	0.495
chr11_108107009	-0.538	chr11_108066130	-0.9228	0.52
chr11_108116700	-0.1047	chr11_108066130	-0.9228	0.52
chr11_115578817	0.6628	chr11_115572444	-1.329	0.8575
chr11_117059552	0.1383	chr11_117053165	1.028	0.785
chr11_118099713	0.1887	chr11_118090432	0.5042	0.5325
chr11_118112911	-0.1077	chr11_118121399	-0.856	0.215
chr11_124602247	0.06762	chr11_124602247	0.6164	0.455
chr11_2502582	-0.366	chr11_2501159	-1.103	0.6075
chr11_30344883	-0.3017	chr11_30335633	-1.212	0.28
chr11_30347927	-0.1947	chr11_30335633	-1.212	0.28
chr11_43890633	0.6498	chr11_43890633	1.255	0.215
chr11_44087989	0.7221	chr11_44087989	1.732	0.0925
chr11_45878992	-0.6012	chr11_45864142	-1.194	0.515
chr11_47247560	0.4072	chr11_47286414	-0.8535	0.15
chr11_47864842	0.5273	chr11_47817010	0.8689	0.4325
chr11_57420885	0.2841	chr11_57418588	1.126	0.525
chr11_60144810	0.5885	chr11_60143407	1.067	0.655
chr11_60164204	0.06394	chr11_60143407	1.067	0.655
chr11_66104057	0.3282	chr11_66090468	1.026	0.915
chr11_66247696	0.1808	chr11_66247696	0.6339	0.4075
chr11_67804156	0.3071	chr11_67804156	0.6947	0.7875
chr11_74659933	0.7606	chr11_74604594	1.218	0.2825
chr11_75473715	0.1934	chr11_75474195	-0.9075	0.115
chr11_76047265	-0.195	chr11_76036053	-1.502	0.95
chr11_82828365	-0.2472	chr11_82826175	-1.168	0.12
chr11_8704965	0.07613	chr11_8704965	0.7044	0.4725
chr11_8986787	0.1077	chr11_8992218	0.7603	0.1875
chr11_94336130	0.4787	chr11_94334108	1.162	0.4425
chr12_10113662	0.1682	chr12_10109648	1.123	0.265
chr12_102009731	-0.1179	chr12_102016735	-0.6375	0.48
chr12_104226032	0.4439	chr12_104224284	1.481	0.135
chr12_112450754	0.08799	chr12_112267851	1.336	0.0875
chr12_11323994	-0.3306	chr12_11138683	-0.9602	0.63
chr12_113671494	0.1525	chr12_113589762	0.6559	0.0825
chr12_113678791	-0.1628	chr12_113589762	0.6559	0.0825
chr12_122938958	0.1534	chr12_123025576	1.078	0.715
chr12_123831976	-0.07812	chr12_123751726	1.565	0.0825
chr12_14707128	0.1363	chr12_14680522	-0.6247	0.3
chr12_14715793	-0.08862	chr12_14680522	-0.6247	0.3
chr12_25226090	-0.208	chr12_25240192	-0.6256	0.12
chr12_31226835	-0.7556	chr12_31213735	-1.224	0.44
chr12_40552202	0.3248	chr12_40573474	-0.7634	0.4575
chr12_47750263	-0.3009	chr12_47750263	-1.277	0.34
chr12_54753185	-0.1231	chr12_54758330	-0.3934	0.5425
chr12_54758960	-0.06234	chr12_54758330	-0.3934	0.5425
chr12_56242017	-0.3815	chr12_56241098	1.246	0.9475
chr12_56915547	-0.06013	chr12_56915547	-0.6784	0.465
chr12_57512470	-0.1915	chr12_57503775	-0.7346	0.3825
chr12_6442346	-0.1242	chr12_6442346	-0.6134	0.51
chr12_66696410	0.2778	chr12_66696255	1.095	0.51
chr12_68721040	-0.3759	chr12_68673594	-1.373	0.7725
chr12_69753830	-0.2535	chr12_69752200	-1.132	0.5425
chr12_75785100	-0.2391	chr12_75874913	-0.7405	0.4325
chr12_75864756	-0.05157	chr12_75874913	-0.7405	0.4325
chr12_75873161	-0.08244	chr12_75874913	-0.7405	0.4325
chr12_8666118	0.2599	chr12_8665760	0.6106	0.2
chr12_93861473	0.4979	chr12_93860616	0.856	0.5675
chr12_95396906	0.2444	chr12_95397552	-1.297	0.71
chr12_95521094	0.2832	chr12_95490101	-1.046	0.195
chr12_9874899	-0.1612	chr12_9885082	-0.8307	0.4675
chr12_9885526	-0.442	chr12_9885082	-0.8307	0.4675
chr13_25823225	0.43	chr13_25808730	0.7624	0.0825
chr13_32908629	-0.196	chr13_32891798	-0.5059	0.2475
chr13_33696862	0.122	chr13_33697862	0.4691	0.4
chr13_43598125	-0.1686	chr13_43597706	-1.29	0.235
chr13_46916349	0.2163	chr13_46949335	1.161	0.3625
chr13_50105142	0.5502	chr13_50105518	1.07	0.56
chr13_53161691	-0.3568	chr13_53053768	-0.3309	0.5025
chr13_73909322	-1.052	chr13_73908846	-1.25	0.6425
chr14_100534958	0.2146	chr14_100566190	-0.9759	0.2075
chr14_100762740	-0.2098	chr14_100759738	1.201	0.28
chr14_100841008	-0.2846	chr14_100796478	0.7923	0.2825
chr14_21359808	0.2815	chr14_21359808	1.078	0.405
chr14_35590821	-0.3877	chr14_35560539	-0.8968	0.3475
chr14_74318754	0.1311	chr14_74348563	0.7176	0.5075
chr14_74326966	0.1371	chr14_74348563	0.7176	0.5075
chr14_77587936	-0.5511	chr14_77564978	-1.294	0.295
chr14_92627668	0.3041	chr14_92581579	0.6201	0.34
chr14_93170901	0.1851	chr14_93170901	1.122	0.595
chr15_101077898	-0.2359	chr15_101080165	-1.191	0.5225
chr15_101734080	-0.1523	chr15_101716797	-1.57	0.0975
chr15_101739721	-0.1606	chr15_101716797	-1.57	0.0975
chr15_101749641	-0.3272	chr15_101716797	-1.57	0.0975
chr15_23033076	-0.07116	chr15_23033076	0.3433	0.58
chr15_34634124	2.176	chr15_34630397	0.7416	0.19
chr15_39628260	0.6267	chr15_39623509	1.309	0.8725
chr15_42219960	-0.262	chr15_42219960	-1.41	0.84
chr15_44069069	0.07818	chr15_43931406	0.5879	0.12
chr15_50357743	-0.561	chr15_50357743	-1.339	0.235
chr15_51172936	-0.3211	chr15_51288651	1.078	0.435
chr15_51200033	-0.224	chr15_51288651	1.078	0.435
chr15_51850652	0.1132	chr15_51871643	0.6458	0.4975
chr15_83761724	0.1082	chr15_83756393	0.9637	0.2925
chr15_89613227	-0.6175	chr15_89611557	-0.897	0.3175
chr15_99090692	1.002	chr15_99088649	1.323	0.23
chr16_15963766	1.7	chr16_15974642	1.606	0.045
chr16_20922624	-0.09024	chr16_20939647	-0.5719	0.7525
chr16_23540798	-0.09051	chr16_23422672	0.6471	0.2025
chr16_23864590	0.5405	chr16_23862213	1.162	0.6
chr16_27316401	0.2764	chr16_27345114	0.7789	0.46
chr16_27343963	0.3943	chr16_27316576	1.161	0.3325
chr16_28545449	0.1083	chr16_28485141	-0.4428	0.4225
chr16_28875122	0.0963	chr16_28837515	-0.4681	0.4075
chr16_30773605	0.154	chr16_30801027	-0.5693	0.2675
chr16_31044683	0.1689	chr16_31006972	-0.6452	0.38
chr16_4471291	-0.7613	chr16_4497199	-0.9017	0.7625
chr16_50718403	0.2108	chr16_50723074	0.6298	0.68
chr16_56998918	-0.2212	chr16_57004889	-0.7141	0.445
chr16_84209816	0.616	chr16_84209498	1.072	0.4325
chr16_89600802	0.2496	chr16_89600718	1.168	0.42
chr17_13835308	-0.2154	chr17_13833522	-0.9019	0.335
chr17_15787052	-0.1298	chr17_15798595	1.265	0.2675
chr17_25958574	-0.1994	chr17_25958574	-0.7495	0.2625
chr17_3820698	0.4006	chr17_3820698	0.7702	0.64
chr17_41394075	-0.09307	chr17_41231516	-0.8462	0.3275
chr17_42706755	-0.3596	chr17_42786213	-0.8612	0.17
chr17_43249437	-0.2453	chr17_43248581	-0.8792	0.2075
chr17_463843	0.1575	chr17_485621	-0.8901	0.4175
chr17_46993667	-0.244	chr17_47005509	-0.7018	0.4925
chr17_61819960	-0.1196	chr17_61784963	-0.8468	0.6125
chr17_61851751	-0.04519	chr17_61784963	-0.8468	0.6125
chr17_61904546	0.1126	chr17_61784963	-0.8468	0.6125
chr17_64462560	0.06552	chr17_64462560	-0.793	0.31
chr17_65477482	1.004	chr17_65472920	1.122	0.3675
chr17_66576490	-0.2245	chr17_66576490	-0.9773	0.21
chr17_7036777	0.06954	chr17_7036354	0.5005	0.2075
chr17_71057553	0.4094	chr17_71051271	1.265	0.4825
chr17_74712310	-0.1182	chr17_74706380	-0.954	0.5125
chr17_78180618	0.1108	chr17_78180029	0.5087	0.585
chr17_79025209	-0.2959	chr17_79025209	-1.025	0.68
chr17_79124799	-0.3759	chr17_79123134	-1.11	0.405
chr18_21619931	-0.494	chr18_21619931	-1.378	0.79
chr18_33709762	-0.07701	chr18_33709762	0.6716	0.4125
chr18_45753742	0.3724	chr18_45753742	1.235	0.2575
chr18_61527371	0.1228	chr18_61558656	0.7793	0.2225
chr18_61585658	0.2825	chr18_61558656	0.7793	0.2225
chr18_74277674	-0.2577	chr18_74278284	-1.014	0.435
chr19_11407315	0.1908	chr19_11420000	-0.6465	0.3425
chr19_17066061	0.1893	chr19_17072033	0.7697	0.2125
chr19_21541806	-0.1865	chr19_21637051	-0.95	0.5025
chr19_21777466	-0.7241	chr19_21776847	-1.207	0.32
chr19_2775144	0.1772	chr19_2753270	1.116	0.16
chr19_41682274	-0.2004	chr19_41682274	-1.152	0.29
chr19_42375244	0.1459	chr19_42366247	0.8007	0.5175
chr19_44282529	0.1627	chr19_44282529	0.7414	0.41
chr19_45372129	0.3322	chr19_45372959	1.006	0.2675
chr19_45787566	-0.3027	chr19_45793115	-0.954	0.6975
chr19_48613544	0.3131	chr19_48611620	0.855	0.505
chr19_49403677	0.2255	chr19_49384074	0.8053	0.1025
chr19_50848025	-0.2391	chr19_50851055	-1.282	0.3125
chr19_51933821	-0.2048	chr19_51929390	1.46	0.135
chr19_51937864	0.9257	chr19_51929390	1.46	0.135
chr19_58790095	-0.1661	chr19_58790675	0.3309	0.675
chr19_58898436	-0.2336	chr19_58898436	-0.9361	0.315
chr19_58986799	-0.08031	chr19_58939165	-0.6536	0.4575
chr19_9434872	-0.1923	chr19_9434872	-1.315	0.095
chr2_10160002	-0.4916	chr2_10160002	-1.179	0.6925
chr2_102698604	0.3711	chr2_102692723	1.411	0.18
chr2_11336032	0.2399	chr2_11372288	0.568	0.425
chr2_113465579	-0.1133	chr2_113457049	-0.5135	0.495
chr2_119712082	-0.7833	chr2_119712082	-0.9966	0.2125
chr2_120113607	-0.43	chr2_120118237	-1.154	0.23
chr2_127557252	0.6232	chr2_127552279	1.145	0.4575
chr2_129201184	0.2514	chr2_129207496	1.036	0.6
chr2_138793328	0.8102	chr2_138792443	1.172	0.4525
chr2_148778272	0.05251	chr2_148666761	0.9545	0.255
chr2_152117780	0.07228	chr2_152084705	0.7649	0.52
chr2_152146194	-0.04783	chr2_152084705	0.7649	0.52
chr2_157321340	0.3141	chr2_157293991	1.254	0.3875
chr2_160430127	0.198	chr2_160484974	0.6668	0.355
chr2_160716508	-0.233	chr2_160726868	1.078	0.565
chr2_169041140	-0.6398	chr2_169036940	-1.327	0.2725
chr2_172812339	-0.4833	chr2_172812339	-1.091	0.325
chr2_178218359	0.1488	chr2_178217569	0.6436	0.165
chr2_197850176	-0.4981	chr2_197833530	-0.6469	0.145
chr2_223485788	0.1428	chr2_223503370	0.9234	0.38
chr2_225751293	0.2456	chr2_225727663	1.432	0.2025
chr2_228382022	0.1127	chr2_228311150	0.7607	0.7075
chr2_239290966	0.5302	chr2_239227822	0.5734	0.28
chr2_25096692	0.8788	chr2_25096692	1.163	0.435
chr2_29092679	0.06571	chr2_28992020	-0.4623	0.59
chr2_33701410	-0.1697	chr2_33701410	-0.535	0.365
chr2_43644556	0.2626	chr2_43644556	1.236	0.565
chr2_43688496	0.08107	chr2_43644556	1.236	0.565
chr2_62531732	0.3346	chr2_62535988	1.214	0.635
chr2_64069732	-0.1645	chr2_64081466	-0.6511	0.825
chr2_70237360	-0.1747	chr2_70245157	-1.114	0.0575
chr2_70245157	-0.2023	chr2_70245157	-1.114	0.0575
chr2_70271683	-0.1051	chr2_70245157	-1.114	0.0575
chr2_70274918	-0.09382	chr2_70245157	-1.114	0.0575
chr2_71054144	-0.9982	chr2_71053379	-1.305	0.6575
chr2_71357710	0.6033	chr2_71363473	-0.4379	0.3375
chr2_73944084	0.2521	chr2_73964631	0.9992	0.67
chr2_74056564	0.4144	chr2_74056564	1.136	0.305
chr2_75052479	-0.2594	chr2_75041501	-1.203	0.7475
chr2_99132215	0.08483	chr2_99193496	0.666	0.2475
chr20_1551097	-0.1323	chr20_1549402	-1.333	0.725
chr20_18548411	0.2078	chr20_18550937	-0.5544	0.2125
chr20_2192516	0.1063	chr20_2192516	1.04	0.3225
chr20_2198635	0.4044	chr20_2192516	1.04	0.3225
chr20_23106084	-0.8085	chr20_23103867	-1.06	0.9
chr20_33681256	-0.4198	chr20_33601601	-0.8079	0.7275
chr20_33872311	0.24	chr20_33863633	-0.6804	0.2025
chr20_3790679	0.696	chr20_3791192	0.9221	0.5975
chr20_44420280	-0.3011	chr20_44418564	-0.6152	0.65
chr20_46356316	0.3643	chr20_46356316	-1.336	0.1275
chr20_5071680	-0.1872	chr20_5056197	-0.4973	0.5225
chr20_5141763	-0.3789	chr20_5189114	-1.223	0.49
chr20_810707	-0.8376	chr20_810707	-0.9125	0.5325
chr21_30390157	0.08349	chr21_30360379	-0.5169	0.7475
chr21_32817272	0.2531	chr21_32816922	1.116	0.7625
chr21_33744146	0.492	chr21_33757947	1.52	0.115
chr21_35883489	-0.1844	chr21_35884525	-0.8589	0.245
chr21_40466744	-0.3557	chr21_40464924	-1.037	0.295
chr21_40468838	-0.2449	chr21_40464924	-1.037	0.295
chr21_42792485	-0.1987	chr21_42798173	-0.8175	0.4575
chr21_45616049	-0.3347	chr21_45611686	-0.9883	0.645
chr22_18131226	0.3651	chr22_18131226	1.232	0.5175
chr22_18156395	0.2343	chr22_18131226	1.232	0.5175
chr22_21222458	0.3282	chr22_21110658	1.085	0.4025
chr22_35806238	-0.08815	chr22_35804752	-0.6655	0.115
chr22_37970426	-0.5053	chr22_37970866	-1.283	0.58
chr22_38071511	-0.1031	chr22_38058732	0.4227	0.3475
chr22_42197270	0.1428	chr22_42147179	0.7482	0.3625
chr22_43358088	-0.1944	chr22_43381288	-0.9136	0.5625
chr22_45676445	0.4316	chr22_45675881	0.8518	0.66
chr22_50050847	-0.1052	chr22_50050859	-1.144	0.6175
chr22_50642777	-0.1596	chr22_50642777	0.4933	0.55
chr22_50839014	0.1848	chr22_50840573	0.624	0.3175
chr22_50980985	-0.3965	chr22_50980818	-0.7267	0.17
chr3_101098475	0.1415	chr3_101184134	-0.6347	0.3425
chr3_108307670	0.1887	chr3_108251509	1.035	0.1275
chr3_121676951	-0.2999	chr3_121697168	-1.066	0.2525
chr3_121714391	-0.1589	chr3_121629318	0.748	0.485
chr3_121721995	-0.1538	chr3_121629318	0.748	0.485
chr3_122031859	0.07154	chr3_122034725	1.508	0.0875
chr3_122043536	0.1036	chr3_122034725	1.508	0.0875
chr3_122440065	-0.1013	chr3_122426474	0.7661	0.085
chr3_134205920	0.2139	chr3_134195885	0.9881	0.655
chr3_143319842	-0.3651	chr3_143319842	-1.251	0.5825
chr3_14693660	0.09139	chr3_14686929	0.4919	0.58
chr3_148863591	-0.5549	chr3_148865679	-1.269	0.175
chr3_15562801	0.2537	chr3_15562706	1.199	0.325
chr3_156892462	0.05604	chr3_156952194	0.5629	0.355
chr3_158537443	-0.2346	chr3_158554978	-0.6217	0.5925
chr3_183740350	-0.204	chr3_183743647	-0.7962	0.4975
chr3_184355105	-0.0691	chr3_184352360	-0.7445	0.46
chr3_185017049	0.4854	chr3_185005766	1.191	0.85
chr3_185034364	0.2162	chr3_185005766	1.191	0.85
chr3_33840114	-0.2484	chr3_33840742	-0.8683	0.28
chr3_37188318	-0.2592	chr3_37147572	-1.069	0.46
chr3_40494690	-0.1088	chr3_40459532	-0.6991	0.6825
chr3_48779715	-0.266	chr3_48844059	-0.9267	0.64
chr3_57945603	0.4164	chr3_57944507	1.102	0.45
chr3_97629199	0.2369	chr3_97593485	0.6112	0.305
chr3_99981078	-0.1184	chr3_99981078	-0.4586	0.24
chr4_10097745	0.5563	chr4_10081052	1.212	0.2525
chr4_107236868	-0.1561	chr4_106945077	-0.5944	0.1775
chr4_114738627	0.2097	chr4_114706545	0.7128	0.1225
chr4_120376030	-0.2303	chr4_120390791	-1.089	0.255
chr4_122721412	0.2245	chr4_122722368	1.265	0.3025
chr4_129879672	-0.5723	chr4_129868282	-1.092	0.32

## Sheet: ExtFig5_b
mono TB and Chen
TB_haQTL	beta_TB	Chen haQTL	beta.chen
chr1_101092813	-0.2251	chr1_101085094	-1.122
chr1_10447792	0.241	chr1_10442856	0.9436
chr1_108457185	-0.1262	chr1_108445371	-0.6918
chr1_111183367	1.963	chr1_111198184	1.157
chr1_111188355	0.274	chr1_111198184	1.157
chr1_118581636	0.2396	chr1_118582546	0.8657
chr1_11865542	0.1043	chr1_11860807	0.9704
chr1_11874431	0.4574	chr1_11860807	0.9704
chr1_13920193	0.3369	chr1_13920193	1.02
chr1_147807110	-0.4114	chr1_147783826	-1.297
chr1_150825630	-0.1111	chr1_150748803	-0.5567
chr1_154693513	0.3695	chr1_154693513	1.067
chr1_155074903	-0.1078	chr1_155072055	-0.7293
chr1_156163695	0.267	chr1_156159721	1.022
chr1_159046798	0.7071	chr1_159046798	1.622
chr1_159054382	0.1606	chr1_159046798	1.622
chr1_160046151	-0.5308	chr1_160033143	-1.077
chr1_160317619	-0.1083	chr1_160303416	-0.5743
chr1_162199351	0.4831	chr1_162185546	1.285
chr1_162204907	0.2052	chr1_162185546	1.285
chr1_16292742	-0.2035	chr1_16320404	0.6764
chr1_165600146	0.536	chr1_165599649	-0.6747
chr1_16620160	0.1488	chr1_16620160	0.8979
chr1_168473129	0.2865	chr1_168461893	1.776
chr1_168505017	0.396	chr1_168497741	1.319
chr1_169666987	-0.164	chr1_169665632	-0.9411
chr1_171404261	-0.7095	chr1_171403610	-1.26
chr1_172585656	-0.3504	chr1_172585656	-1.072
chr1_17720161	-0.6641	chr1_17720615	-1.202
chr1_180366483	0.09247	chr1_180445616	0.8795
chr1_180371829	-0.07597	chr1_180445616	0.8795
chr1_181031797	-0.07043	chr1_181060618	-0.562
chr1_181097802	-0.1527	chr1_181097704	-0.653
chr1_181104521	-0.1354	chr1_181097704	-0.653
chr1_183442097	-0.1311	chr1_183462513	-0.7881
chr1_184756235	0.5221	chr1_184755949	0.7975
chr1_185409061	0.417	chr1_185409061	0.9999
chr1_185537472	0.2515	chr1_185529633	1.04
chr1_186587183	-0.08193	chr1_186393294	-0.8067
chr1_19276935	0.3015	chr1_19276935	0.8789
chr1_201539302	1.84	chr1_201539800	1.523
chr1_203800140	-0.2635	chr1_203794753	-0.7874
chr1_204475513	-0.07594	chr1_204553104	-0.5368
chr1_205282979	-0.1534	chr1_205282979	-0.616
chr1_2065339	0.06116	chr1_2071340	1.162
chr1_206944233	0.1571	chr1_206944645	1.002
chr1_207509799	-0.1101	chr1_207519137	0.6553
chr1_20924455	0.3662	chr1_20941516	1.091
chr1_20930228	0.1425	chr1_20941516	1.091
chr1_210001586	-0.2451	chr1_209998053	-0.7382
chr1_21178587	0.4283	chr1_21127803	1.219
chr1_21199974	0.555	chr1_21520506	-1.084
chr1_219294435	-0.1131	chr1_219303214	-0.4962
chr1_224357293	-0.1985	chr1_224314777	-0.7371
chr1_224423738	1.131	chr1_224415509	1.468
chr1_224517907	0.4016	chr1_224486305	-1.763
chr1_228416712	-0.7303	chr1_228406675	-1.259
chr1_229269811	-0.2488	chr1_229268676	-1.054
chr1_229386237	-0.118	chr1_229377038	-1.255
chr1_23061551	-0.429	chr1_23061551	-1.482
chr1_230706868	-0.06338	chr1_230708840	-0.5775
chr1_231189818	0.1788	chr1_231189818	1.051
chr1_231378584	0.06244	chr1_231400674	0.5844
chr1_234648266	0.1918	chr1_234648266	0.6617
chr1_24053674	0.3575	chr1_24042811	1.067
chr1_24136545	-0.06878	chr1_24200903	0.9797
chr1_241706032	0.5198	chr1_241705742	0.5914
chr1_24196401	0.2032	chr1_24200903	0.9797
chr1_242011344	0.2461	chr1_242025098	0.8371
chr1_24222029	0.1879	chr1_24219158	1.161
chr1_243428152	0.1145	chr1_243428152	0.871
chr1_243450955	0.1073	chr1_243428152	0.871
chr1_243891327	0.3094	chr1_243722892	-1.14
chr1_243894782	0.1921	chr1_243722892	-1.14
chr1_244468078	0.202	chr1_244465254	1.192
chr1_244979071	0.8868	chr1_244979071	1.365
chr1_246378808	-0.6797	chr1_246407443	-1.196
chr1_26249835	0.213	chr1_26249835	0.7329
chr1_26585657	-0.1109	chr1_26545247	-0.8681
chr1_26601385	-0.07671	chr1_26545247	-0.8681
chr1_26880288	0.3515	chr1_26898142	0.6738
chr1_28573835	-0.1624	chr1_28533616	-1.229
chr1_31573640	0.2462	chr1_31577196	1.38
chr1_38367404	-0.2623	chr1_38367404	-0.8441
chr1_39662654	-0.1092	chr1_39662654	-0.811
chr1_40819094	0.1339	chr1_40814528	0.8262
chr1_42230597	0.3756	chr1_42216715	0.551
chr1_46598903	0.1972	chr1_46598903	1.062
chr1_46835777	0.1657	chr1_46806242	0.8787
chr1_47047441	0.3988	chr1_47035990	-0.7533
chr1_54355943	-0.2326	chr1_54354658	-0.8507
chr1_54358462	-0.1136	chr1_54354658	-0.8507
chr1_57440242	1.048	chr1_57440242	1.684
chr1_61356520	1.35	chr1_61344572	1.655
chr1_62107021	0.3761	chr1_62107021	1.361
chr1_67197944	-0.5365	chr1_67197944	-1.276
chr1_68804258	-0.2445	chr1_68794008	-0.8599
chr1_71445390	0.2982	chr1_71447519	1.003
chr1_71880016	-0.282	chr1_71880016	-1.074
chr1_74664149	-0.4858	chr1_74663709	-0.9704
chr1_78392446	-0.0721	chr1_78331226	-0.6582
chr1_81392086	1.343	chr1_81374918	1.356
chr1_81591135	-0.4801	chr1_81601888	-1.174
chr1_89817783	0.212	chr1_89816283	0.8534
chr1_90022971	1.454	chr1_90022799	1.265
chr1_90032940	0.7764	chr1_90022799	1.265
chr1_90278842	0.3605	chr1_90278842	1.137
chr1_90281199	0.1204	chr1_90278842	1.137
chr1_92179148	-0.3407	chr1_92177274	-1.056
chr1_94876928	0.3279	chr1_94874521	1.114
chr1_95185906	-0.3455	chr1_95186387	-0.7787
chr1_97025708	-0.3965	chr1_97006892	-0.9316
chr10_103608495	-0.7731	chr10_103583726	-1.326
chr10_105230332	-0.3614	chr10_105223759	-1.053
chr10_114136349	-0.3988	chr10_114138243	-1.254
chr10_114149479	-0.6991	chr10_114138243	-1.254
chr10_11751932	0.8739	chr10_11752865	1.601
chr10_118712455	0.2292	chr10_118735633	1.198
chr10_12307963	-0.2455	chr10_12294090	-0.864
chr10_125941181	-0.1289	chr10_125939591	-0.7993
chr10_126029515	-0.4035	chr10_126029149	-1.186
chr10_131514862	0.2745	chr10_131514862	0.7807
chr10_134827196	0.2476	chr10_134833895	1.017
chr10_13874101	0.2442	chr10_13874270	1.127
chr10_17118435	-0.1675	chr10_17099487	-1.007
chr10_17123351	-0.6886	chr10_17099487	-1.007
chr10_18948072	-0.1077	chr10_18909660	-0.9969
chr10_26980332	-0.2845	chr10_26978443	-1.025
chr10_27444763	-0.1984	chr10_27371623	0.9707
chr10_27531593	0.2309	chr10_27506010	0.8709
chr10_28632489	-0.394	chr10_28626192	-1.346
chr10_28700861	0.1902	chr10_28696491	1.146
chr10_30781996	-0.11	chr10_30761051	1.171
chr10_30794351	-0.4795	chr10_30790034	-1.388
chr10_3138477	0.239	chr10_3138009	1.155
chr10_32266642	0.1526	chr10_32234794	-0.8265
chr10_33701628	0.2522	chr10_33697422	0.9341
chr10_3791884	-0.07864	chr10_3791884	-0.7278
chr10_3916682	-0.1447	chr10_3917602	0.7017
chr10_3919081	0.4733	chr10_3917602	0.7017
chr10_4077264	0.2453	chr10_4075316	1.012
chr10_43622368	0.8497	chr10_43622368	1.27
chr10_44934643	0.4864	chr10_44914195	0.6359
chr10_48482576	0.2777	chr10_48482576	0.7841
chr10_49832703	0.08415	chr10_49821173	1.205
chr10_49842655	0.3095	chr10_49821173	1.205
chr10_49998707	0.1576	chr10_49990081	0.9128
chr10_51518047	0.2012	chr10_51528656	0.9743
chr10_52081612	0.1287	chr10_52081250	0.957
chr10_52154653	-0.1338	chr10_52186096	0.8602
chr10_60042972	-0.4255	chr10_59930392	-1.164
chr10_60144207	-0.2941	chr10_60144207	-0.9239
chr10_61563730	-0.366	chr10_61556986	-0.8297
chr10_63725942	-0.3854	chr10_63719739	-0.8744
chr10_72115305	-0.3668	chr10_72115305	-1.08
chr10_72475768	0.1846	chr10_72475768	0.8454
chr10_75489721	-0.1116	chr10_75524802	-0.6172
chr10_75504029	0.1308	chr10_75524802	-0.6172
chr10_75576405	0.1258	chr10_75462510	0.875
chr10_75929508	0.5214	chr10_76021624	-0.864
chr10_75936611	0.1075	chr10_76287336	-0.9224
chr10_76060488	0.1336	chr10_76287336	-0.9224
chr10_77135956	0.3628	chr10_77132663	1.012
chr10_80338908	0.4571	chr10_80325653	1.691
chr10_80909508	0.1187	chr10_80922957	0.603
chr10_88945341	0.1485	chr10_88948045	0.6863
chr10_90751516	-0.1438	chr10_90751516	-0.8449
chr10_90791096	0.4085	chr10_90793260	1.085
chr10_91003419	0.7177	chr10_91002927	1.101
chr10_94044074	0.5031	chr10_93888810	0.5636
chr10_99113729	0.208	chr10_99159815	0.9782
chr10_99125769	0.06723	chr10_99155125	0.8235
chr10_99160152	0.8804	chr10_99155125	0.8235
chr10_99168286	0.1495	chr10_99155125	0.8235
chr11_102598359	0.1388	chr11_102593053	0.8436
chr11_10524606	-0.1348	chr11_10524606	-0.8733
chr11_108107009	-0.538	chr11_108140909	-0.9232
chr11_108116700	-0.1047	chr11_108140909	-0.9232
chr11_110244360	-0.572	chr11_110244228	-1.518
chr11_111944901	0.1291	chr11_111853865	-0.4883
chr11_115578817	0.6628	chr11_115572444	-1.329
chr11_118112911	-0.1077	chr11_118091067	-0.8631
chr11_121774705	-0.1089	chr11_121774705	-0.7153
chr11_124602247	0.06762	chr11_124602247	0.6164
chr11_124606285	0.2409	chr11_124605290	1.161
chr11_131703381	0.1533	chr11_131706438	1.2
chr11_17943805	-0.1644	chr11_18037644	-0.5698
chr11_2502582	-0.366	chr11_2501653	-1.117
chr11_30344883	-0.3017	chr11_30329232	-1.212
chr11_30347927	-0.1947	chr11_30329232	-1.212
chr11_3178136	0.3257	chr11_3177896	1.032
chr11_32054055	0.08852	chr11_32055285	0.5994
chr11_33219101	-0.1181	chr11_33195118	-0.8613
chr11_33244059	-0.08557	chr11_33195118	-0.8613
chr11_34426577	-0.149	chr11_34427592	0.7099
chr11_35028813	0.1375	chr11_34969534	-0.6452
chr11_35052312	-0.2878	chr11_35052312	-0.9502
chr11_35069058	-0.1863	chr11_35052312	-0.9502
chr11_43890633	0.6498	chr11_43890633	1.255
chr11_44087989	0.7221	chr11_44087989	1.732
chr11_45878992	-0.6012	chr11_45864142	-1.194
chr11_47448685	0.1868	chr11_47396654	0.6138
chr11_47864842	0.5273	chr11_47669249	0.9007
chr11_57420885	0.2841	chr11_57432057	1.136
chr11_60131562	-0.2496	chr11_60139862	0.9593
chr11_60144810	0.5885	chr11_60143407	1.067
chr11_60164204	0.06394	chr11_60143407	1.067
chr11_62225120	0.5787	chr11_62225120	1.202
chr11_65075977	-0.1024	chr11_65001310	0.7654
chr11_65695438	0.08388	chr11_65735174	-0.7344
chr11_66104057	0.3282	chr11_66090468	1.026
chr11_67804156	0.3071	chr11_67804156	0.6947
chr11_72194716	0.4256	chr11_72193737	1.207
chr11_73000144	0.6234	chr11_72998247	1.119
chr11_74659933	0.7606	chr11_74604594	1.218
chr11_75216395	0.4456	chr11_75188260	1.876
chr11_75945625	0.3538	chr11_75945625	0.9368
chr11_75961957	0.2256	chr11_75961916	1.043
chr11_76050597	-0.2143	chr11_76037296	-1.229
chr11_7613562	0.6496	chr11_7611174	1.077
chr11_77130092	0.1374	chr11_77194601	0.6817
chr11_78513751	-0.8937	chr11_78512485	-1.34
chr11_82828365	-0.2472	chr11_82826175	-1.168
chr11_85867875	-0.4563	chr11_85867875	-0.9022
chr11_8704965	0.07613	chr11_8725626	0.7106
chr11_8986787	0.1077	chr11_8989874	-0.8697
chr11_9182219	-0.2782	chr11_9160766	-1.045
chr11_94336130	0.4787	chr11_94336130	1.157
chr12_10113662	0.1682	chr12_10154580	1.116
chr12_10313358	0.2755	chr12_10308209	0.7886
chr12_104226032	0.4439	chr12_104208972	1.481
chr12_1059556	0.2442	chr12_1059556	-0.6482
chr12_108707583	-0.2651	chr12_108705604	-1.528
chr12_109137726	-0.108	chr12_109125988	-0.7565
chr12_111753808	0.1607	chr12_111754597	0.9161
chr12_11323994	-0.3306	chr12_11323994	-1.023
chr12_116844125	-0.1191	chr12_116840200	-0.5675
chr12_121331285	-0.08904	chr12_121222411	0.5472
chr12_12162698	0.2613	chr12_12162698	0.7765
chr12_121829972	-0.1883	chr12_121829943	-0.478
chr12_123131824	0.4287	chr12_123124225	1.216
chr12_123831976	-0.07812	chr12_123864695	-1.562
chr12_125077567	-0.5263	chr12_125077567	-1.29
chr12_129267802	-0.8268	chr12_129266675	-1.188
chr12_129315870	-0.119	chr12_129313854	-0.5822
chr12_132304059	0.235	chr12_132304059	0.6654
chr12_14707128	0.1363	chr12_14715793	-0.6665
chr12_14715793	-0.08862	chr12_14715793	-0.6665
chr12_15724365	-0.3399	chr12_15728128	-0.8907
chr12_29395679	-0.09144	chr12_29395679	-0.806
chr12_29408692	1.252	chr12_29404424	1.212
chr12_31226835	-0.7556	chr12_31213735	-1.224
chr12_40552202	0.3248	chr12_40546800	-0.7789
chr12_41734160	0.2152	chr12_41744522	1.116
chr12_42326092	0.2281	chr12_42326092	0.6246
chr12_47750263	-0.3009	chr12_47750263	-1.277
chr12_52439749	-0.2315	chr12_52439749	-0.9588
chr12_56040401	-0.195	chr12_56043311	-0.8473
chr12_56242017	-0.3815	chr12_56241098	1.246
chr12_56915547	-0.06013	chr12_56915547	-0.6784
chr12_57724941	-0.5117	chr12_57652963	-1.163
chr12_57733539	0.5295	chr12_57652963	-1.163
chr12_6291892	-0.1707	chr12_6293919	-0.9708
chr12_6442346	-0.1242	chr12_6442346	-0.6134
chr12_6660997	-0.2123	chr12_6660219	-0.7112
chr12_66662003	0.07316	chr12_66662280	0.7969
chr12_66696410	0.2778	chr12_66681449	1.093
chr12_68721040	-0.3759	chr12_68673594	-1.373
chr12_69753830	-0.2535	chr12_69752200	-1.132
chr12_740009	-0.4295	chr12_740009	-0.9956
chr12_75785100	-0.2391	chr12_75771980	-0.8542
chr12_75864756	-0.05157	chr12_75771980	-0.8542
chr12_75873161	-0.08244	chr12_75771980	-0.8542
chr12_8148607	-0.2329	chr12_8154503	-0.7791
chr12_89674799	-0.4435	chr12_89674799	-1.163
chr12_93861473	0.4979	chr12_93859555	0.8671
chr12_94639925	0.1577	chr12_94639925	0.7793
chr12_95396906	0.2444	chr12_95397552	-1.297
chr12_95521094	0.2832	chr12_95490101	-1.046
chr12_9874899	-0.1612	chr12_9881125	-0.8358
chr12_9885526	-0.442	chr12_9881125	-0.8358
chr13_101143782	0.2362	chr13_101141287	1.061
chr13_103334303	0.2589	chr13_103273465	1.138
chr13_110813308	-0.6239	chr13_110813308	-1.547
chr13_20695414	0.4518	chr13_20694584	0.927
chr13_24828679	-0.1591	chr13_24827435	-1.094
chr13_25158248	0.3082	chr13_25158234	0.5318
chr13_32524656	0.09768	chr13_32524656	0.95
chr13_32908629	-0.196	chr13_32908347	-0.5752
chr13_33696862	0.122	chr13_33699297	0.499
chr13_34331280	0.5398	chr13_34326772	0.8064
chr13_43598125	-0.1686	chr13_43597706	-1.29
chr13_43619651	-0.1416	chr13_43619651	-1.045
chr13_43624575	-0.08722	chr13_43619651	-1.045
chr13_44663145	-0.6456	chr13_44663145	-1.911
chr13_46093605	0.5675	chr13_46094662	1.191
chr13_46689216	-0.2573	chr13_46687887	-0.906
chr13_46916349	0.2163	chr13_46952696	1.187
chr13_48748213	-0.1539	chr13_48746463	-0.9235
chr13_50105142	0.5502	chr13_50102372	1.079
chr13_51728432	0.4198	chr13_51728432	1.363
chr13_52793018	-0.6057	chr13_52909774	0.6212
chr13_73909322	-1.052	chr13_73908846	-1.25
chr13_80611140	-0.2008	chr13_80605786	-0.8491
chr13_96132701	-0.07071	chr13_96132701	-0.5608
chr13_96162313	-0.3677	chr13_96162313	-1.036
chr14_100762740	-0.2098	chr14_100759738	1.201
chr14_100841008	-0.2846	chr14_100796478	0.7923
chr14_102197694	-0.1553	chr14_102188713	-1.34
chr14_107253214	-0.1929	chr14_107253139	-0.9953
chr14_21359808	0.2815	chr14_21359808	1.078
chr14_23218022	-0.4327	chr14_23214356	-1.314
chr14_23235455	-0.3383	chr14_23214356	-1.314
chr14_35009071	-0.4404	chr14_34997024	-0.7406
chr14_35452126	-0.1138	chr14_35419592	-0.862
chr14_35590821	-0.3877	chr14_35591174	-0.8971
chr14_39298281	-0.2146	chr14_39293212	-1.171
chr14_56559929	0.1239	chr14_56556362	1.541
chr14_56579873	0.1482	chr14_56556362	1.541
chr14_60619317	0.3305	chr14_60615215	1.037
chr14_60628608	0.07694	chr14_60615215	1.037
chr14_61569842	-0.123	chr14_61350473	-0.5787
chr14_75409043	-0.5031	chr14_75408789	0.9377
chr14_76082401	-0.1262	chr14_76083582	-0.7138
chr14_77444538	0.3248	chr14_77433297	1.307
chr14_77587936	-0.5511	chr14_77564978	-1.294
chr14_81500598	-0.4905	chr14_81496342	-1.2
chr14_81594143	-0.1081	chr14_81586674	-0.7207
chr14_81867120	0.1357	chr14_81835857	0.7979
chr14_92627668	0.3041	chr14_92582291	0.6323
chr14_93170901	0.1851	chr14_93170901	1.122
chr14_94000120	0.3256	chr14_93997860	0.6027
chr14_96893747	0.3268	chr14_96877780	1.206
chr14_99541593	0.2854	chr14_99541593	1.372
chr15_101077898	-0.2359	chr15_101080165	-1.191
chr15_101734080	-0.1523	chr15_101716797	-1.57
chr15_101739721	-0.1606	chr15_101716797	-1.57
chr15_101749641	-0.3272	chr15_101716797	-1.57
chr15_34634124	2.176	chr15_34634626	0.7416
chr15_38362019	-0.3443	chr15_38359137	-1.489
chr15_39628260	0.6267	chr15_39627330	1.354
chr15_39705721	-0.2732	chr15_39710010	-1.043
chr15_42219960	-0.262	chr15_42219960	-1.41
chr15_49754744	-0.2913	chr15_49676102	1.009
chr15_50357743	-0.561	chr15_50357743	-1.339
chr15_50683211	0.1467	chr15_50669718	-1.02
chr15_51172936	-0.3211	chr15_51171482	-1.123
chr15_51200033	-0.224	chr15_51171482	-1.123
chr15_51850652	0.1132	chr15_51750652	0.6689
chr15_52392888	-0.3619	chr15_52390358	-0.5471
chr15_52733250	-0.2161	chr15_52733577	-1.1
chr15_55324035	-0.8359	chr15_55324035	-1.322
chr15_65163570	-0.116	chr15_65171040	-0.6856
chr15_66084407	0.132	chr15_65731096	-0.6106
chr15_70315527	-0.2483	chr15_70307845	-1.068
chr15_83761724	0.1082	chr15_83756393	0.9637
chr15_85951648	0.7115	chr15_85951060	1.053
chr15_90427941	-0.2672	chr15_90425323	-0.7444
chr15_90880443	0.3572	chr15_90875271	0.9893
chr15_93503062	0.2549	chr15_93526003	0.5655
chr15_98047068	-0.3659	chr15_98043663	-1.064
chr15_99090692	1.002	chr15_99088649	1.323
chr16_11904093	-0.4154	chr16_11889092	-1.096
chr16_12137830	-0.3017	chr16_12148505	-0.5301
chr16_12894565	0.5484	chr16_12882094	-0.9642
chr16_15498773	0.827	chr16_15498773	1.382
chr16_15963766	1.7	chr16_15959338	1.844
chr16_16169574	-0.4266	chr16_16165289	-1.479
chr16_17543747	-0.09866	chr16_17542995	-1.115
chr16_2065666	0.3749	chr16_2079393	0.9275
chr16_23540798	-0.09051	chr16_23540237	-0.7472
chr16_23864590	0.5405	chr16_23862213	1.162
chr16_27343963	0.3943	chr16_27316576	1.161
chr16_29105873	-0.1649	chr16_29123330	-0.6204
chr16_29161645	-0.0843	chr16_29123330	-0.6204
chr16_30645283	-0.1847	chr16_30630226	-0.8136
chr16_31044683	0.1689	chr16_31016970	-0.6073
chr16_4145644	0.4211	chr16_4134680	1.57
chr16_4471291	-0.7613	chr16_4460114	-0.9408
chr16_47052650	-0.8509	chr16_47009860	-1.48
chr16_50137901	0.5015	chr16_50102220	0.9235
chr16_50718403	0.2108	chr16_50718347	0.6614
chr16_56998918	-0.2212	chr16_57005301	-0.7392
chr16_58299570	-0.4496	chr16_58298743	-1.005
chr16_58459926	0.2161	chr16_58459926	0.7487
chr16_72224335	-0.2744	chr16_72194325	-0.6597
chr16_73158822	0.1869	chr16_73158822	0.8324
chr16_79185213	0.4867	chr16_79184780	0.9833
chr16_84209816	0.616	chr16_84209498	1.072
chr16_84233007	-0.4637	chr16_84233536	-1.296
chr16_84944838	-0.2367	chr16_84947677	-0.7987
chr16_85763600	-0.6186	chr16_85763380	0.8584
chr16_85970476	-0.1715	chr16_85971882	-0.8728
chr16_86052242	-0.1878	chr16_86052242	-0.8377
chr16_89600802	0.2496	chr16_89600718	1.168
chr17_1109279	0.2751	chr17_1114910	0.5797
chr17_13835308	-0.2154	chr17_13833522	-0.9019
chr17_15153178	0.2028	chr17_15153178	0.7661
chr17_15787052	-0.1298	chr17_15804039	1.286
chr17_16342813	0.07772	chr17_16331820	-0.571
chr17_1686410	0.2431	chr17_1678256	0.999
chr17_17179481	0.3813	chr17_17129924	0.8292
chr17_19511107	0.7002	chr17_19539242	1.261
chr17_21034672	-0.1664	chr17_21034672	-0.5706
chr17_25867693	0.1878	chr17_25869033	0.7907
chr17_25958574	-0.1994	chr17_25958574	-0.7495
chr17_32762088	0.1493	chr17_32762314	-0.6042
chr17_33318312	0.3593	chr17_33318312	1.459
chr17_33571546	0.1328	chr17_33571546	0.6803
chr17_35447268	0.2264	chr17_35447268	0.9409
chr17_37057235	0.1309	chr17_37058337	0.7048
chr17_38128648	-0.4362	chr17_38127112	-1.155
chr17_3820698	0.4006	chr17_3820698	0.7702
chr17_38480657	-0.08056	chr17_38461640	1.075
chr17_39078825	0.2806	chr17_39078825	0.986
chr17_41394075	-0.09307	chr17_41347816	-0.8877
chr17_43249437	-0.2453	chr17_43248581	-0.8792
chr17_4639282	-0.1216	chr17_4628043	-0.7264
chr17_46993667	-0.244	chr17_47047868	-0.7209
chr17_4823699	0.1783	chr17_4823699	0.8601
chr17_48298966	0.1454	chr17_48298966	0.7782
chr17_48996855	0.1551	chr17_48995876	0.5898
chr17_532511	0.8646	chr17_470133	1.25
chr17_53598487	-0.2291	chr17_53592762	-1.121
chr17_5515453	0.4765	chr17_5523855	0.8192
chr17_64462560	0.06552	chr17_64445950	-0.7877
chr17_65477482	1.004	chr17_65472920	1.122
chr17_66576490	-0.2245	chr17_66576490	-0.9773
chr17_67757504	0.3699	chr17_67725970	1.101
chr17_6999626	0.1535	chr17_6990876	0.753
chr17_71057553	0.4094	chr17_71068353	1.118
chr17_72554661	-0.439	chr17_72554720	-1.183
chr17_72775911	-0.07594	chr17_72774128	0.7234
chr17_72783385	0.2635	chr17_72774128	0.7234
chr17_74596032	-0.4319	chr17_74595060	-1.616
chr17_74712310	-0.1182	chr17_74695700	-0.9591
chr17_76628506	0.8998	chr17_76629114	1.719
chr17_76643099	-0.1395	chr17_76646218	-1.235
chr17_76649151	-0.7839	chr17_76646218	-1.235
chr17_79025209	-0.2959	chr17_79025209	-1.025
chr17_79124799	-0.3759	chr17_79123134	-1.11
chr17_80562220	-0.1947	chr17_80562220	-0.8248
chr18_10140629	-0.1749	chr18_10140629	-0.8621
chr18_10792621	-0.2005	chr18_10791748	-0.6024
chr18_11917346	-0.1244	chr18_11916903	-0.7958
chr18_12606809	0.1378	chr18_12540054	0.5591
chr18_21619931	-0.494	chr18_21619931	-1.378
chr18_28783774	0.08869	chr18_28782545	0.5508
chr18_2979828	0.5724	chr18_2979828	1.149
chr18_33709762	-0.07701	chr18_33761117	0.7246
chr18_3661277	0.2224	chr18_3660801	0.9774
chr18_43262532	0.2803	chr18_43295347	-0.7843
chr18_44676639	0.6203	chr18_44744422	1.172
chr18_45753742	0.3724	chr18_45753742	1.235
chr18_46341708	-0.3293	chr18_46335744	-1.507
chr18_48363133	-0.1282	chr18_48383125	-0.5254
chr18_48375344	-0.199	chr18_48383125	-0.5254
chr18_55317194	-0.2365	chr18_55310972	-1.299
chr18_55334106	-0.1703	chr18_55330482	-0.4928
chr18_56016402	-0.6089	chr18_56015652	-1.266
chr18_59400473	0.3958	chr18_59396446	0.9185
chr18_61527371	0.1228	chr18_61522804	0.7423
chr18_68087810	-0.1566	chr18_68087666	-0.5474
chr18_72696161	-0.3902	chr18_72692935	-1.377
chr18_74277674	-0.2577	chr18_74275903	-1.062
chr18_74873559	-0.113	chr18_74873468	-0.8053
chr18_77551738	0.4068	chr18_77551738	1.301
chr19_11407315	0.1908	chr19_11406458	0.7051
chr19_11691837	0.1607	chr19_11688539	-1.055
chr19_17066061	0.1893	chr19_17054636	0.7775
chr19_18490927	-0.1754	chr19_18490927	-1.02
chr19_21688495	-0.2673	chr19_21666161	-1.041
chr19_21777466	-0.7241	chr19_21775371	-1.195
chr19_41682274	-0.2004	chr19_41682274	-1.152
chr19_42308287	0.5802	chr19_42306894	1.099
chr19_42313921	0.1531	chr19_42306894	1.099
chr19_44282529	0.1627	chr19_44282529	0.7414
chr19_45372129	0.3322	chr19_45372959	1.006
chr19_45787566	-0.3027	chr19_45787046	-1.037
chr19_46854055	-0.2469	chr19_46887199	-0.8309
chr19_48613544	0.3131	chr19_48611620	0.855
chr19_48709635	-0.5591	chr19_48706297	-0.5705
chr19_49403677	0.2255	chr19_49415634	0.8502
chr19_50848025	-0.2391	chr19_50853680	-1.287
chr19_51933821	-0.2048	chr19_51929390	1.46
chr19_51937864	0.9257	chr19_51929390	1.46
chr19_52288942	-0.3168	chr19_52292908	-1.356
chr19_53039361	-0.2209	chr19_53039793	-0.9483
chr19_53041385	-0.2171	chr19_53039793	-0.9483
chr19_53141625	-0.3847	chr19_53120559	-1.094
chr19_55276096	-0.4124	chr19_55268790	-0.7206
chr19_55413309	0.671	chr19_55400136	1.707
chr19_58898436	-0.2336	chr19_58898436	-0.9361
chr19_7742802	0.1524	chr19_7742802	0.5569
chr19_9434872	-0.1923	chr19_9434872	-1.315
chr2_10160002	-0.4916	chr2_10159679	-1.3
chr2_10169302	0.2263	chr2_10169302	1.004
chr2_10174392	0.4465	chr2_10169302	1.004
chr2_102574816	-0.166	chr2_102562771	-0.6675
chr2_102698604	0.3711	chr2_102692782	1.4
chr2_103125632	0.3615	chr2_103125632	0.6842
chr2_11020902	1.16	chr2_11020902	1.5
chr2_111790804	0.09085	chr2_111791653	0.8053
chr2_113383985	-0.4065	chr2_113383985	-1.133
chr2_11842088	-0.25	chr2_11843707	-0.8512
chr2_119728876	-0.344	chr2_119741004	-1.033
chr2_120113607	-0.43	chr2_120108230	-1.198
chr2_121955160	-0.2192	chr2_121955532	-0.8722
chr2_123831418	1.419	chr2_123828250	1.291
chr2_127557252	0.6232	chr2_127556578	1.256
chr2_129201184	0.2514	chr2_129199907	-1.1
chr2_129961207	0.3195	chr2_129970331	0.6809
chr2_138793328	0.8102	chr2_138793328	1.18
chr2_148778272	0.05251	chr2_148584943	0.9584
chr2_149925901	0.9178	chr2_149925901	1.273
chr2_150714893	0.4792	chr2_150715515	1.089
chr2_152194092	-0.5057	chr2_152195934	-0.958
chr2_152494218	0.2844	chr2_152494218	1.251
chr2_152903704	-0.1891	chr2_152903704	-1.098
chr2_153288972	0.08266	chr2_153282226	0.9459
chr2_157321340	0.3141	chr2_157283544	-1.207
chr2_160219552	-0.9771	chr2_160219552	-1.417
chr2_160430127	0.198	chr2_160427646	0.6767
chr2_160716508	-0.233	chr2_160708645	1.09
chr2_169041140	-0.6398	chr2_169036613	-1.345
chr2_169347343	0.3732	chr2_169351131	1.198
chr2_169827707	-0.6004	chr2_169827796	-0.9729
chr2_17043703	0.1179	chr2_17079437	0.5663
chr2_172812339	-0.4833	chr2_172812339	-1.091
chr2_173925182	-0.1791	chr2_173924413	-0.9268
chr2_197133368	0.14	chr2_197133368	0.8964
chr2_198307813	0.1843	chr2_198261596	0.9106
chr2_216370278	-0.41	chr2_216370278	-1.191
chr2_217342063	0.1286	chr2_217340816	0.8546
chr2_217350091	0.3037	chr2_217340816	0.8546
chr2_218929731	-0.09631	chr2_218928497	-1.226
chr2_223485788	0.1428	chr2_223442306	0.9355
chr2_224822043	0.1974	chr2_224833564	0.5644
chr2_225751293	0.2456	chr2_225766163	1.421
chr2_227287311	-0.3288	chr2_227279652	-1.081
chr2_228382022	0.1127	chr2_228333407	0.7539
chr2_233180919	-0.1517	chr2_233155566	-1.091
chr2_233183967	-0.4598	chr2_233155566	-1.091
chr2_237884086	0.3514	chr2_237884086	0.6965
chr2_238807077	1.405	chr2_238804189	1.139
chr2_239290966	0.5302	chr2_239243748	0.6073
chr2_240387390	-0.1712	chr2_240391590	-0.5954
chr2_25096692	0.8788	chr2_25082273	1.183
chr2_2708720	-0.3982	chr2_2708720	-0.7541
chr2_29541104	-0.2722	chr2_29541104	-0.8166
chr2_38376029	-0.1849	chr2_38375281	-0.6013
chr2_43644556	0.2626	chr2_43644556	1.236
chr2_43688496	0.08107	chr2_43644556	1.236
chr2_46452648	0.2075	chr2_46454928	0.5224
chr2_47564034	-1.036	chr2_47564034	-1.273
chr2_55381102	-0.3512	chr2_55377966	-1.951
chr2_61583927	-0.4694	chr2_61590612	-1.146
chr2_62531732	0.3346	chr2_62535988	1.214
chr2_64069732	-0.1645	chr2_64086372	-0.7092
chr2_64958847	0.297	chr2_64890126	1.295
chr2_65245365	-0.1804	chr2_65245365	-1.166
chr2_69390618	0.1961	chr2_69390618	1.085
chr2_70237360	-0.1747	chr2_70350370	-1.218
chr2_70245157	-0.2023	chr2_70350370	-1.218
chr2_70271683	-0.1051	chr2_70350370	-1.218
chr2_70274918	-0.09382	chr2_70350370	-1.218
chr2_71054144	-0.9982	chr2_71050935	-1.334
chr2_71559445	0.06726	chr2_71529331	-0.7202
chr2_73944084	0.2521	chr2_73945600	1.009
chr2_74056564	0.4144	chr2_74056564	1.136
chr2_74347576	0.189	chr2_74347666	0.9363
chr2_75052479	-0.2594	chr2_75041501	-1.203
chr2_8230798	0.3001	chr2_8230798	0.7104
chr2_85555277	0.3426	chr2_85555478	0.7967
chr2_9893150	0.7353	chr2_9892170	1.449
chr2_99132215	0.08483	chr2_99050646	0.7463
chr20_11434037	-0.2472	chr20_11412704	-0.8518
chr20_12991110	0.5348	chr20_12986593	1.12
chr20_1472700	-0.1219	chr20_1451126	-1.287
chr20_1551097	-0.1323	chr20_1549402	-1.333
chr20_18393592	0.1108	chr20_18391617	1.229
chr20_18548411	0.2078	chr20_18537420	0.5604
chr20_19848659	-0.3942	chr20_19875492	-0.8129
chr20_20714780	0.2723	chr20_20456798	1.562
chr20_2192516	0.1063	chr20_2196285	-1.026
chr20_2198635	0.4044	chr20_2196285	-1.026
chr20_31850339	-0.2589	chr20_31848114	-1.279
chr20_33479445	0.0494	chr20_33459127	0.7162
chr20_33681256	-0.4198	chr20_33681256	-0.8139
chr20_33872311	0.24	chr20_33879478	-0.6948
chr20_34268181	0.4147	chr20_34211293	1.497
chr20_36618621	-0.5044	chr20_36603498	-1.596
chr20_3790679	0.696	chr20_3791192	0.9221
chr20_4062886	0.3692	chr20_4060330	0.754
chr20_42704214	0.5311	chr20_42704214	1.044
chr20_43596015	0.1376	chr20_43622103	-0.5055
chr20_4394506	0.06519	chr20_4394506	0.6793
chr20_4443634	-0.2735	chr20_4443634	-0.9951
chr20_46061286	-0.5423	chr20_46061099	-1.081
chr20_46356316	0.3643	chr20_46356316	-1.336
chr20_4707861	-0.3581	chr20_4707861	-0.9711
chr20_47368512	-0.2143	chr20_47360736	-0.6512
chr20_47527651	0.5031	chr20_47656681	-0.8187
chr20_47662627	0.09841	chr20_47821029	-0.6554
chr20_47940490	-0.3741	chr20_47940490	-1.146
chr20_50247762	-0.2162	chr20_50243941	-0.633
chr20_5047042	0.1741	chr20_5044402	0.6185
chr20_5071680	-0.1872	chr20_5058061	-0.5146
chr20_50743818	0.4024	chr20_50739914	1.141
chr20_51298625	-0.179	chr20_51273781	-0.6838
chr20_5141763	-0.3789	chr20_5141763	-1.219
chr20_6936845	-0.2013	chr20_6936845	-0.8182
chr20_8516695	-0.1604	chr20_8516695	-0.7454
chr21_15756048	0.1278	chr21_15756048	0.5289
chr21_30396478	-1.115	chr21_30365691	-1.202
chr21_32817272	0.2531	chr21_32816922	1.116
chr21_33744146	0.492	chr21_33758376	1.508
chr21_34271132	-0.7066	chr21_34268104	-1.326
chr21_34578121	0.2911	chr21_34585286	0.7504
chr21_35349371	0.4607	chr21_35349285	1.04
chr21_35883489	-0.1844	chr21_35884525	-0.8589
chr21_36881431	-0.2194	chr21_36881431	-0.656
chr21_39237138	0.207	chr21_39238610	0.8065
chr21_40466744	-0.3557	chr21_40467643	-1.032
chr21_40468838	-0.2449	chr21_40467643	-1.032
chr21_42792485	-0.1987	chr21_42792485	-0.8279
chr21_44995037	-0.1023	chr21_45011187	-0.8124
chr21_45616049	-0.3347	chr21_45613825	-0.9999
chr22_18131226	0.3651	chr22_18163158	1.243
chr22_18156395	0.2343	chr22_18163158	1.243
chr22_18172236	0.337	chr22_18132812	0.9175
chr22_21222458	0.3282	chr22_21216695	1.15
chr22_26931381	1.354	chr22_26930547	1.823
chr22_31011610	-0.1911	chr22_31009820	-0.9195
chr22_32267042	-0.2262	chr22_32267042	-0.8345
chr22_37970426	-0.5053	chr22_37970189	-1.26
chr22_39673013	-0.4751	chr22_39673013	-1.132
chr22_43358088	-0.1944	chr22_43373570	-0.9574
chr22_44947481	-0.4488	chr22_44946665	-1.003
chr22_45676445	0.4316	chr22_45676324	0.8582
chr22_46998144	0.1752	chr22_46998144	0.834
chr22_47250604	0.2929	chr22_47240744	0.9119
chr22_50050847	-0.1052	chr22_50050859	-1.144
chr22_50839014	0.1848	chr22_50837224	0.6314
chr22_50980985	-0.3965	chr22_50980818	-0.7267
chr3_10019773	-0.1441	chr3_9976864	-0.8947
chr3_100240845	0.7288	chr3_100239829	1.058
chr3_100322043	0.2813	chr3_100309135	-1.045
chr3_10035896	-0.1303	chr3_9976864	-0.8947
chr3_101098475	0.1415	chr3_101134818	-0.6593
chr3_108307670	0.1887	chr3_108288689	1.059
chr3_111623526	-0.2295	chr3_111625541	-0.8616
chr3_113830632	-0.3278	chr3_113830519	-0.9771
chr3_117158450	0.1614	chr3_117162481	0.7703
chr3_121267733	0.4072	chr3_121193791	0.9468
chr3_121676951	-0.2999	chr3_121711763	-1.078
chr3_121714391	-0.1589	chr3_121644050	0.7197
chr3_121721995	-0.1538	chr3_121644050	0.7197
chr3_122031859	0.07154	chr3_122034725	1.508
chr3_122043536	0.1036	chr3_122034725	1.508
chr3_122440065	-0.1013	chr3_122563887	0.8826
chr3_128310794	-0.5274	chr3_128311067	-1.187
chr3_131679304	0.5319	chr3_131679304	1.267
chr3_134205920	0.2139	chr3_134195885	0.9881
chr3_140489349	-0.2439	chr3_140512596	-1.115
chr3_142884269	-0.2959	chr3_142881904	-1.143
chr3_143319842	-0.3651	chr3_143354316	-1.191
chr3_14693660	0.09139	chr3_14686929	0.4919
chr3_148863591	-0.5549	chr3_148863151	-1.351
chr3_148995440	-0.5034	chr3_148994188	-1.165
chr3_149225882	0.4999	chr3_149225571	1.219
chr3_15450569	-0.1643	chr3_15429168	-0.7695
chr3_15562801	0.2537	chr3_15562801	1.226
chr3_156892462	0.05604	chr3_156859298	0.6007
chr3_158537443	-0.2346	chr3_158554978	-0.6217
chr3_159647795	0.06931	chr3_159653622	0.6003
chr3_161206669	-0.3078	chr3_161197437	-1.096
chr3_16891389	0.2069	chr3_16918828	0.933
chr3_174049603	-0.1468	chr3_174044991	-0.4997
chr3_182928723	0.08232	chr3_182915574	0.5768
chr3_183740350	-0.204	chr3_183743647	-0.7962
chr3_184355105	-0.0691	chr3_184352360	-0.7445
chr3_185017049	0.4854	chr3_185005766	1.191
chr3_185034364	0.2162	chr3_185005766	1.191
chr3_185812169	0.2653	chr3_185798025	1.051
chr3_186649197	0.146	chr3_186649197	1.027
chr3_187491497	0.7977	chr3_187491794	1.303
chr3_187638092	-0.1319	chr3_187633268	-0.8876
chr3_188066437	0.3559	chr3_188058716	-1.093
chr3_188135783	-0.1992	chr3_188135783	-1.079
chr3_195907808	0.7199	chr3_195918994	1.35
chr3_20228009	0.1287	chr3_20305232	0.811
chr3_22755666	0.1622	chr3_22732953	0.9158
chr3_28018581	-0.2065	chr3_28018581	-0.9726
chr3_32426665	0.461	chr3_32426611	1.55
chr3_33840114	-0.2484	chr3_33840742	-0.8683
chr3_36966067	-0.5105	chr3_36966067	-1.239
chr3_37188318	-0.2592	chr3_37013231	-0.9413
chr3_40494690	-0.1088	chr3_40516190	-0.7067
chr3_46100294	0.1984	chr3_46100294	1.07
chr3_48779715	-0.266	chr3_48779715	-0.9527
chr3_5053815	-0.1398	chr3_5053815	-0.6373
chr3_52926687	2.309	chr3_52913403	1.531
chr3_53783697	-0.137	chr3_53789354	-0.7302
chr3_5506761	-0.4268	chr3_5507585	-0.8894
chr3_57945603	0.4164	chr3_57943818	1.096
chr3_57968226	-0.3924	chr3_57968226	-0.6655
chr3_71829786	0.596	chr3_71829786	1.398
chr3_72504422	0.7182	chr3_72506965	0.5835
chr3_72674828	-0.3104	chr3_72674828	-0.8737
chr3_7649819	-0.4115	chr3_7649591	-1.21
chr3_81540832	-0.1139	chr3_81530859	0.823
chr3_81874009	-0.2133	chr3_81873423	-0.767
chr3_87138431	-0.1856	chr3_87138431	-1.291
chr4_10097745	0.5563	chr4_10099277	1.235
chr4_105979732	0.2074	chr4_105969556	0.8996
chr4_107236868	-0.1561	chr4_107067567	-0.5991
chr4_108614327	0.1939	chr4_108639491	-0.7238
chr4_1129975	-0.09325	chr4_1122634	-0.66
chr4_114738627	0.2097	chr4_114768192	0.6853
chr4_120376030	-0.2303	chr4_120294331	-1.094
chr4_122721412	0.2245	chr4_122722368	1.265
chr4_123506351	0.1027	chr4_123506351	0.7736
chr4_129879672	-0.5723	chr4_129868282	-1.092
chr4_140785446	-0.2093	chr4_140787629	-0.9979
chr4_140793731	-0.1888	chr4_140793731	-1.202
chr4_141016207	0.1026	chr4_141016069	0.6291
chr4_141638762	-0.1072	chr4_141628915	-0.6877
chr4_142233426	-0.4319	chr4_142222700	-1.305
chr4_14347179	-0.2996	chr4_14347179	-1.38
chr4_146980183	0.5029	chr4_146979986	1.119
chr4_157814336	1.022	chr4_157801355	1.658
chr4_15903797	0.2891	chr4_15903797	0.9388
chr4_159464305	-0.3664	chr4_159454279	1.011
chr4_166055163	0.4633	chr4_166057033	0.7299
chr4_169431076	-0.4666	chr4_169430615	-1.238
chr4_17580955	-0.5564	chr4_17577028	-0.9068
chr4_178214726	0.1088	chr4_178214726	0.8674
chr4_185253019	-0.6161	chr4_185254772	-1.169
chr4_186347055	-0.2015	chr4_186347073	-0.9961
chr4_190488137	-0.3658	chr4_190486979	-0.5874
chr4_25915858	0.5057	chr4_25915858	0.8164
chr4_26828438	-0.2464	chr4_26828438	-0.9476
chr4_3047537	0.5468	chr4_3047537	1.265
chr4_38074395	0.5265	chr4_38083814	0.7058
chr4_38193278	0.8899	chr4_38191635	1.046
chr4_39028418	-0.1232	chr4_39024973	-1.047
chr4_41649943	1.394	chr4_41649103	1.131
chr4_4250133	-0.2437	chr4_4249974	-0.71
chr4_52772984	-0.3386	chr4_52835379	-1.147
chr4_57724053	1.117	chr4_57724053	1.682
chr4_70697642	-0.16	chr4_70702911	-1.265
chr4_74575517	0.5285	chr4_74545707	-1.416
chr4_74584173	-0.3205	chr4_74545707	-1.416
chr4_74688772	-0.1998	chr4_74673067	-0.7634
chr4_75196513	-0.4292	chr4_75192850	-1.214
chr4_75204968	-0.0907	chr4_75201679	-0.6551
chr4_77131294	0.2995	chr4_77131294	1.352
chr4_84162515	-0.08055	chr4_84168813	0.7284
chr4_84238783	0.3006	chr4_84239096	0.8843
chr4_84241375	0.1976	chr4_84239096	0.8843
chr4_84478189	-0.0553	chr4_84469852	-1.195
chr4_86646722	-0.09146	chr4_86657294	-0.8175
chr4_86655128	-0.1518	chr4_86657294	-0.8175
chr4_88772540	-0.1818	chr4_88757455	-1.402
chr4_93023252	0.3836	chr4_93023252	1.074
chr4_9897342	-0.4673	chr4_9904242	-1.031
chr5_102447305	-0.185	chr5_102363061	-0.8922
chr5_1107428	-0.4624	chr5_1104938	-1.243
chr5_111869153	-0.6866	chr5_111866937	-1.31
chr5_114598204	-0.2267	chr5_114598204	-0.9806
chr5_114796300	0.2785	chr5_114796300	1.028
chr5_124194851	-0.2602	chr5_124192165	-0.922
chr5_130548380	-0.1315	chr5_130548380	-1.162
chr5_131699867	0.1124	chr5_131633355	0.5306
chr5_134475907	-0.4317	chr5_134489905	-0.8223
chr5_139326147	0.426	chr5_139311728	1.401
chr5_14548401	-0.3315	chr5_14544884	-1.05
chr5_149340090	-0.1789	chr5_149340090	0.6558
chr5_150651129	0.2198	chr5_150650283	1.103
chr5_151027147	-0.3332	chr5_151023164	-1.161
chr5_151054137	-0.1317	chr5_151043103	-0.8911
chr5_159846872	-0.1039	chr5_159846872	-0.7009
chr5_159934595	-0.3295	chr5_159934595	-1.503
chr5_16627355	0.3085	chr5_16621566	-1.028
chr5_169831642	-0.09359	chr5_169829995	-0.7712
chr5_169911620	-0.1224	chr5_169907192	-0.6248
chr5_171788536	0.2944	chr5_171783233	0.9677
chr5_172879282	0.2229	chr5_172870964	0.6021
chr5_173141811	-0.5013	chr5_173141810	-1.317
chr5_176541937	-0.4956	chr5_176541937	-1.076
chr5_177904056	-0.6024	chr5_177906812	-1.099
chr5_21807625	0.4614	chr5_21815492	0.9898
chr5_31133013	-0.6769	chr5_31121250	-0.7114
chr5_32020942	-0.3596	chr5_32019438	-1.121
chr5_39256708	0.1727	chr5_39249907	1.168
chr5_39526068	-0.3087	chr5_39512411	-1.417
chr5_40025962	0.4269	chr5_40029955	1.247
chr5_40679789	-0.07166	chr5_40651146	0.4699
chr5_55761177	-0.1642	chr5_55761177	-0.5693
chr5_56032619	0.7921	chr5_56039119	1.384
chr5_59528197	0.09874	chr5_59517436	1.23
chr5_59544653	0.5002	chr5_59517436	1.23
chr5_61985821	-0.2429	chr5_61991369	-0.8457
chr5_62028878	-0.1177	chr5_62025023	-0.9196
chr5_65030721	0.3179	chr5_65017997	0.786
chr5_6737571	0.2133	chr5_6718563	0.6481
chr5_68402269	0.1213	chr5_68409614	0.8277
chr5_73547069	0.6418	chr5_73547069	1.257
chr5_77656300	0.1029	chr5_77704026	0.7312
chr5_77780263	0.1398	chr5_77731064	-0.7486
chr5_77837260	0.1819	chr5_77884790	1.205
chr5_79925305	-0.3791	chr5_79932496	-1.301
chr5_96414855	1.622	chr5_96412663	1.446
chr5_96503523	-0.2803	chr5_96498783	-0.5701
chr6_10528794	-0.09354	chr6_10528434	-1.187
chr6_10535591	-0.09761	chr6_10528434	-1.187
chr6_106280369	0.2383	chr6_106280318	1.147
chr6_10902439	0.2041	chr6_10902439	0.8014
chr6_109558471	0.22	chr6_109558471	1.012
chr6_110012024	-0.1067	chr6_110027262	1.051
chr6_110213469	-0.223	chr6_110187323	0.8594
chr6_112232918	0.8329	chr6_112232351	1.267
chr6_114018123	-0.2924	chr6_114018976	-1.008
chr6_116796542	0.1195	chr6_116785195	0.8859
chr6_119441735	-0.5808	chr6_119446637	-1.263
chr6_126156943	0.07085	chr6_126166867	1.024
chr6_126362154	0.238	chr6_126352051	0.8078
chr6_127638348	-0.09225	chr6_127665863	-0.762
chr6_131460928	-0.3945	chr6_131460928	-1.302
chr6_133035775	0.2581	chr6_133030492	0.8189
chr6_13338151	0.1273	chr6_13338151	0.6801
chr6_13407626	-0.04928	chr6_13406598	-0.6477
chr6_13454603	-0.2648	chr6_13451226	-0.8289
chr6_134758480	0.09891	chr6_134758313	0.5655
chr6_135040792	-0.279	chr6_135042141	-1.047
chr6_135818897	-0.2274	chr6_135818897	-0.9973
chr6_138914474	-0.2715	chr6_138905118	-1.222
chr6_139960833	0.1182	chr6_139959805	0.6465
chr6_14384261	0.3995	chr6_14383100	1.164
chr6_144975518	-0.2175	chr6_144953001	-0.7662
chr6_144987322	-0.06111	chr6_144953001	-0.7662
chr6_14665517	0.1918	chr6_14666198	0.7987
chr6_148887451	-0.2381	chr6_148884880	-0.9767
chr6_150087519	0.3185	chr6_149874899	-0.7928
chr6_153296541	0.1516	chr6_153281582	0.9317
chr6_157863564	-0.4103	chr6_157859002	-1.379
chr6_157957615	-0.1619	chr6_157943108	-0.7687
chr6_159420574	0.07813	chr6_159355659	1.637
chr6_161529558	-0.1885	chr6_161529558	-0.6069
chr6_166672966	0.6119	chr6_166671839	1.242
chr6_167244211	-0.1863	chr6_167244021	-0.9681
chr6_167373547	0.2587	chr6_167369897	1.194
chr6_17933725	0.1046	chr6_17924842	0.8231
chr6_18388545	-0.1242	chr6_18388545	0.8735
chr6_18400273	-0.1216	chr6_18388545	0.8735
chr6_22414918	0.7244	chr6_22386562	1.837
chr6_24750409	-0.4158	chr6_24733984	-0.9769
chr6_25405595	-0.3911	chr6_25406924	-1.001
chr6_26577186	-0.2197	chr6_26573218	-0.6492
chr6_2727012	0.2507	chr6_2703316	0.8618
chr6_2733775	0.1111	chr6_2731286	0.9377
chr6_2952289	0.3476	chr6_2952155	0.863
chr6_31177342	-0.489	chr6_31178901	-1.156
chr6_32295350	0.2996	chr6_32287496	0.989
chr6_32590590	0.5944	chr6_32429245	-1.13
chr6_34300987	-0.1374	chr6_34268684	0.7035
chr6_34724742	0.4353	chr6_34902390	1.229
chr6_37835649	0.1032	chr6_37904784	-0.9053
chr6_41196605	-2.296	chr6_41185474	-1.401
chr6_43693094	-0.1091	chr6_43693094	-0.6838
chr6_47128729	-0.1046	chr6_47130819	-0.6383
chr6_52459940	-0.1474	chr6_52445000	1.032
chr6_6331873	0.3989	chr6_6331873	1.085
chr6_6659593	0.1227	chr6_6653139	0.9652
chr6_6726266	0.1655	chr6_6726140	0.572
chr6_6857640	0.1196	chr6_6854489	1.379
chr6_71463960	-0.2859	chr6_71383515	-1.055
chr6_74277862	-0.1401	chr6_74270574	-1.148
chr6_7619047	0.8007	chr6_7618813	1.312
chr6_84300371	-0.1588	chr6_84305673	-0.9238
chr6_89633046	0.1661	chr6_89569254	0.7812
chr6_89754750	-0.09253	chr6_89750761	-0.8289
chr6_91060345	-0.146	chr6_91060626	-0.7274
chr7_105456869	0.315	chr7_105456869	1.214
chr7_107384309	-0.1735	chr7_107395342	-1.117
chr7_123175336	0.1315	chr7_123175336	-0.8298
chr7_128063183	1.058	chr7_128030558	1.88
chr7_133331405	-0.1202	chr7_133323417	-0.8019
chr7_134207507	-0.409	chr7_134192487	-1.083
chr7_134288060	0.1921	chr7_134280136	1.022
chr7_134833214	-0.07583	chr7_134678523	-0.6692
chr7_134939047	-0.3461	chr7_134939047	-1.327
chr7_138803256	0.2465	chr7_138799468	1.005
chr7_141804540	-0.1765	chr7_141802905	0.5865
chr7_149449706	0.532	chr7_149444736	0.8742
chr7_150284012	-0.3395	chr7_150218988	-0.8825
chr7_150787046	-0.1109	chr7_150784737	-0.7757
chr7_157067695	-0.4833	chr7_157067695	-0.9251
chr7_18357192	-0.1382	chr7_18357192	-0.836
chr7_23338774	0.3178	chr7_23367189	0.5429
chr7_27399094	0.3562	chr7_27394232	-1.234
chr7_28724374	-0.1388	chr7_28724374	-0.5218
chr7_29182273	0.07306	chr7_29182273	-0.7229
chr7_29188554	0.1371	chr7_29194143	0.5848
chr7_31728980	-0.5215	chr7_31727926	-1.311
chr7_37456380	1.321	chr7_37453080	1.397
chr7_37464618	0.3395	chr7_37453080	1.397
chr7_37714304	-0.08557	chr7_37687705	0.8843
chr7_38296975	-0.5493	chr7_38290714	-0.9471
chr7_39772995	-0.3917	chr7_39729140	-0.537
chr7_41771295	-0.5398	chr7_41771295	-1.347
chr7_43821852	0.2261	chr7_43709835	0.8516
chr7_45017743	0.1368	chr7_45013535	0.5826
chr7_47543087	-0.09237	chr7_47561348	-0.5687
chr7_47709216	1.535	chr7_47709216	1.239
chr7_5276704	0.2722	chr7_5276704	1.083
chr7_6098301	0.1653	chr7_6063283	0.8479
chr7_6399537	0.3307	chr7_6399537	1.03
chr7_64542177	0.1663	chr7_64483597	-0.9793
chr7_65354015	0.8004	chr7_65059940	1.783
chr7_6544247	-0.1772	chr7_6544247	-0.875
chr7_65580166	-0.09572	chr7_65554385	1.127
chr7_66048966	0.148	chr7_65554385	1.127
chr7_75247329	-0.4912	chr7_75247329	-0.7699
chr7_75638421	-0.3535	chr7_75697418	0.6328
chr7_75676988	-0.1851	chr7_75703895	0.7736
chr7_77086107	0.108	chr7_77082458	0.6886
chr7_77314644	-0.2269	chr7_77310042	-0.8489
chr7_80570562	0.08441	chr7_80570871	0.9758
chr7_85349051	0.8961	chr7_85349051	1.278
chr7_90955960	0.4768	chr7_90955960	1.301
chr7_93673135	0.6352	chr7_93678258	1.144
chr7_93677164	0.5742	chr7_93678258	1.144
chr7_95956109	-0.7034	chr7_95967207	-1.272
chr8_101913022	-0.2179	chr8_101893441	-0.7191
chr8_105372984	-0.09079	chr8_105349134	0.8776
chr8_109152042	-0.1737	chr8_109142806	-0.8473
chr8_116083821	-0.09975	chr8_116074460	-0.6066
chr8_11641324	0.4874	chr8_11638878	1.168
chr8_120613283	-0.3815	chr8_120613747	-1.081
chr8_121747698	-0.1096	chr8_121764521	-1.155
chr8_121760785	-0.168	chr8_121764521	-1.155
chr8_122341050	0.2103	chr8_122330471	0.9691
chr8_125153316	-0.2729	chr8_125148794	-1.091
chr8_125269400	-0.6743	chr8_125267007	-0.9978
chr8_125463250	0.5675	chr8_125455583	0.5471
chr8_125803141	0.251	chr8_125792809	0.8496
chr8_125838127	0.55	chr8_125837565	1.082
chr8_125877967	0.1838	chr8_125861978	0.7701
chr8_126539885	-0.2528	chr8_126537179	-0.7989
chr8_126620703	0.4939	chr8_126620429	0.9021
chr8_128453111	0.4852	chr8_128445986	1.482
chr8_133845827	0.1509	chr8_133897733	-0.559
chr8_135164754	-0.3633	chr8_135164662	-1.394
chr8_142337790	-0.5426	chr8_142337734	-1.22
chr8_144272886	0.2205	chr8_144272886	0.9724
chr8_18987347	-0.1944	chr8_18987347	-0.8926
chr8_19075052	0.7268	chr8_19075052	1.243
chr8_19554248	0.4308	chr8_19562837	1.294
chr8_19562837	0.3609	chr8_19562837	1.294
chr8_22840092	0.1711	chr8_22840092	0.9243
chr8_25364960	0.6115	chr8_25419630	1.016
chr8_28975148	-0.2846	chr8_28975148	-1.504
chr8_29057186	0.1327	chr8_29021165	1.232
chr8_2954809	0.4994	chr8_2954809	1.111
chr8_32345148	0.1588	chr8_32343568	0.8886
chr8_37650284	-0.09787	chr8_37655678	-0.7255
chr8_38243128	-0.1846	chr8_38286811	-0.7996
chr8_39807834	-0.4251	chr8_39819192	-1.147
chr8_41402952	-0.1996	chr8_41404277	-0.8234
chr8_52783262	0.08054	chr8_52692784	1.143
chr8_52811213	0.2485	chr8_52692784	1.143
chr8_53372996	0.3955	chr8_53363920	0.9744
chr8_59291953	-0.3128	chr8_59262191	-1.184
chr8_64059378	-0.3368	chr8_64057927	-1.431
chr8_65776138	-0.4647	chr8_65763640	-1.049
chr8_68881423	0.1552	chr8_68898860	0.6391
chr8_74607154	0.2713	chr8_74501193	1.387
chr8_79577726	0.2786	chr8_79577726	1.328
chr8_87062191	0.1699	chr8_87094401	0.9428
chr8_87521212	-0.2137	chr8_87501984	-0.813
chr8_97873601	0.2652	chr8_97856834	0.7421
chr9_100671500	0.3132	chr9_100649829	0.5855
chr9_107622498	-0.1411	chr9_107622832	-0.9275
chr9_110275852	-0.4019	chr9_110275852	-1.577
chr9_110513805	-0.159	chr9_110512882	-0.686
chr9_110711586	-0.3341	chr9_110716721	-1.116
chr9_111394284	-0.2315	chr9_111394284	-1.223
chr9_113830547	-0.4769	chr9_113828811	-0.9745
chr9_115887818	0.289	chr9_115883917	1.104
chr9_117568766	-0.2507	chr9_117579457	-1.002
chr9_120488086	-0.2187	chr9_120483776	-0.6831
chr9_124012640	0.7369	chr9_123994676	1.15
chr9_124034809	0.07837	chr9_123994676	1.15
chr9_124044995	0.09568	chr9_123994676	1.15
chr9_126959681	-0.4782	chr9_126962361	-0.9113
chr9_127520729	0.1009	chr9_127428235	0.853
chr9_127962916	-0.1371	chr9_127901467	-1.003
chr9_131903334	0.2756	chr9_131841887	0.7568
chr9_134565964	-0.124	chr9_134585181	-1.209
chr9_134573714	-0.2189	chr9_134585181	-1.209
chr9_134609859	-0.09236	chr9_134585181	-1.209
chr9_136651428	-0.08561	chr9_136655994	0.7408
chr9_138884260	-0.178	chr9_138884260	-0.7355
chr9_138960042	0.2252	chr9_138971220	1.015
chr9_140541542	0.1438	chr9_140531165	1.294
chr9_15433876	0.4708	chr9_15430688	1.548
chr9_16413779	-0.5209	chr9_16407780	-0.8711
chr9_2229388	-0.384	chr9_2229141	-1.388
chr9_33290532	-0.2572	chr9_33259777	-0.86
chr9_36154678	-0.3374	chr9_36154678	-1.287
chr9_37995099	0.1001	chr9_37987524	-0.6043
chr9_71782869	-0.2173	chr9_71775047	-1.069
chr9_71797578	-0.121	chr9_71775047	-1.069
chr9_72360907	-0.2491	chr9_72297587	1.487
chr9_75852207	0.5192	chr9_75852207	1.295
chr9_78974520	0.3571	chr9_78972708	1.318
chr9_7967197	-0.247	chr9_7964114	-1.157
chr9_93847764	-0.1478	chr9_93837497	-0.8537
chr9_94065676	-0.297	chr9_94065676	-0.7445
chr9_95502571	0.1314	chr9_95561287	0.9298
chr9_97401786	0.07558	chr9_97408971	-1.041
chr9_97411359	-0.3662	chr9_97408971	-1.041
chr9_98824475	-0.2374	chr9_98824475	-1.455

## Sheet: ExtFig5_c
gran TB				gran Chen			mono TB				mono Chen
gran TB haQTL	AF	QTL		AF	QTL		mono QTL	AF	QTL		AF	QTL
chr1_16839561	0.077	not in LD		0.355	not in LD		chr1_16839838	0.059	not in LD		0.205	not in LD
chr2_70360125	0.262	not in LD		0.4175	not in LD		chr2_70360125	0.262	not in LD		0.3	not in LD
chr2_70520498	0.18	not in LD		0.47	not in LD		chr1_17425473	0.436	not in LD		0.045	not in LD
chr2_71704943	0.012	not in LD		0.05	not in LD		chr2_119712082	0.467	not in LD		0.28	not in LD
chr2_87795207	0.074	not in LD		0.2575	not in LD		chr2_133016454	0.044	not in LD		0.125	not in LD
chr2_106804297	0.012	not in LD		0.495	not in LD		chr2_133033190	0.457	not in LD		0.32	not in LD
chr1_17425473	0.436	not in LD		0.13	not in LD		chr3_25831592	0.012	not in LD		0.1275	not in LD
chr2_209131014	0.012	not in LD		0.315	not in LD		chr3_75719744	0.175	not in LD		0.045	not in LD
chr3_46014252	0.012	not in LD		0.235	not in LD		chr3_75732309	0.122	not in LD		0.055	not in LD
chr3_49423700	0.012	not in LD		0.245	not in LD		chr3_119395413	0.36	not in LD		0.0725	not in LD
chr1_27977923	0.354	not in LD		0.055	not in LD		chr3_192611033	0.132	not in LD		0.3875	not in LD
chr1_28189712	0.169	not in LD		0.225	not in LD		chr4_37759230	0.076	not in LD		0.325	not in LD
chr3_128597702	0.07	not in LD		0.4775	not in LD		chr4_57334142	0.238	not in LD		0.3925	not in LD
chr3_174055503	0.387	not in LD		0.095	not in LD		chr4_113558359	0.017	not in LD		0.4725	not in LD
chr4_1295478	0.407	not in LD		0.085	not in LD		chr4_119513576	0.012	not in LD		0.415	not in LD
chr4_6905546	0.04	not in LD		0.425	not in LD		chr4_120988476	0.192	not in LD		0.21	not in LD
chr4_37759583	0.134	not in LD		0.215	not in LD		chr4_144442735	0.378	not in LD		0.255	not in LD
chr4_38806200	0.401	not in LD		0.21	not in LD		chr4_185777866	0.238	not in LD		0.15	not in LD
chr4_57843598	0.005814	not in LD		0.1625	not in LD		chr5_40406260	0.116	not in LD		0.3175	not in LD
chr1_36668565	0.19	not in LD		0.3175	not in LD		chr5_171580290	0.006329	not in LD		0.1725	not in LD
chr4_140109407	0.019	not in LD		0.2775	not in LD		chr5_172397054	0.169	not in LD		0.46	not in LD
chr5_40406260	0.116	not in LD		0.2025	not in LD		chr6_11496891	0.39	not in LD		0.28	not in LD
chr5_150396945	0.012	not in LD		0.255	not in LD		chr6_29691003	0.238	not in LD		0.385	not in LD
chr5_171580289	0.006329	not in LD		0.3025	not in LD		chr6_29894392	0.224	not in LD		0.2725	not in LD
chr6_29945513	0.05	not in LD		0.385	not in LD		chr6_31239016	0.089	not in LD		0.335	not in LD
chr6_30615260	0.013	not in LD		0.4575	not in LD		chr6_32460310	0.26	not in LD		0.3875	not in LD
chr6_31324104	0.143	not in LD		0.12	not in LD		chr6_32546464	0.093	not in LD		0.235	not in LD
chr6_31509779	0.475	not in LD		0.145	not in LD		chr6_32606367	0.227	not in LD		0.365	not in LD
chr6_32498303	0.075	not in LD		0.4	not in LD		chr1_87379996	0.052	not in LD		0.48	not in LD
chr6_32634032	0.419	not in LD		0.385	not in LD		chr6_32634952	0.071	not in LD		0.1275	not in LD
chr6_108943490	0.029	not in LD		0.415	not in LD		chr6_33111753	0.333	not in LD		0.395	not in LD
chr7_74182473	0.084	not in LD		0.255	not in LD		chr6_52216810	0.447	not in LD		0.3875	not in LD
chr7_76178710	0.052	not in LD		0.28	not in LD		chr6_53325806	0.018	not in LD		0.1275	not in LD
chr7_76235829	0.169	not in LD		0.045	not in LD		chr6_86388109	0.419	not in LD		0.275	not in LD
chr7_102120475	0.345	not in LD		0.215	not in LD		chr6_108943490	0.029	not in LD		0.2975	not in LD
chr7_152373782	0.157	not in LD		0.125	not in LD		chr6_149804967	0.012	not in LD		0.1625	not in LD
chr8_23366942	0.271	not in LD		0.275	not in LD		chr6_155542272	0.263	not in LD		0.345	not in LD
chr8_141112998	0.204	not in LD		0.3225	not in LD		chr7_24601	0.12	not in LD		0.125	not in LD
chr9_6704188	0.233	not in LD		0.0825	not in LD		chr7_17031168	0.011	not in LD		0.275	not in LD
chr9_40910178	0.045	not in LD		0.34	not in LD		chr7_72277527	0.425	not in LD		0.0775	not in LD
chr9_41277287	0.135	not in LD		0.305	not in LD		chr7_72705685	0.053	not in LD		0.415	not in LD
chr9_66554173	0.136	not in LD		0.3325	not in LD		chr7_76235829	0.169	not in LD		0.0425	not in LD
chr9_68413646	0.029	not in LD		0.255	not in LD		chr7_95951576	0.005814	not in LD		0.305	not in LD
chr9_70852539	0.192	not in LD		0.485	not in LD		chr7_102311960	0.176	not in LD		0.255	not in LD
chr9_92762139	0.203	not in LD		0.4075	not in LD		chr7_152373769	0.157	not in LD		0.0875	not in LD
chr9_95882900	0.11	not in LD		0.17	not in LD		chr7_158531692	0.323	not in LD		0.17	not in LD
chr9_124121269	0.36	not in LD		0.2525	not in LD		chr1_117057927	0.017	not in LD		0.48	not in LD
chr9_125675147	0.012	not in LD		0.46	not in LD		chr8_109485904	0.462	not in LD		0.4075	not in LD
chr9_126983984	0.134	not in LD		0.205	not in LD		chr1_142830115	0.103	not in LD		0.2575	not in LD
chr9_137235511	0.017	not in LD		0.3	not in LD		chr9_66554173	0.136	not in LD		0.2725	not in LD
chr9_138938930	0.223	not in LD		0.255	not in LD		chr9_92142067	0.012	not in LD		0.1675	not in LD
chr10_7526673	0.442	not in LD		0.305	not in LD		chr9_129233158	0.424	not in LD		0.0725	not in LD
chr10_101539159	0.014	not in LD		0.3875	not in LD		chr9_141118475	0.188	not in LD		0.195	not in LD
chr11_27527917	0.012	not in LD		0.0725	not in LD		chr10_26863622	0.125	not in LD		0.4625	not in LD
chr11_33757941	0.45	not in LD		0.4225	not in LD		chr11_307726	0.366	not in LD		0.1975	not in LD
chr11_118442577	0.425	not in LD		0.4225	not in LD		chr11_2548471	0.006098	not in LD		0.39	not in LD
chr12_671243	0.407	not in LD		0.3925	not in LD		chr1_145508455	0.035	not in LD		0.3275	not in LD
chr12_40552700	0.32	not in LD		0.3875	not in LD		chr11_27527917	0.012	not in LD		0.425	not in LD
chr12_51567230	0.436	not in LD		0.335	not in LD		chr11_47869855	0.262	not in LD		0.15	not in LD
chr12_105038670	0.453	not in LD		0.055	not in LD		chr1_149215725	0.163	not in LD		0.3575	not in LD
chr12_108956610	0.0580000000000001	not in LD		0.45	not in LD		chr11_77790863	0.297	not in LD		0.435	not in LD
chr12_113580715	0.012	not in LD		0.4025	not in LD		chr11_94226582	0.453	not in LD		0.125	not in LD
chr12_123201925	0.442	not in LD		0.3825	not in LD		chr1_149357853	0.025	not in LD		0.255	not in LD
chr13_108995148	0.407	not in LD		0.39	not in LD		chr12_41999196	0.393	not in LD		0.395	not in LD
chr14_21785044	0.355	not in LD		0.375	not in LD		chr12_98987449	0.023	not in LD		0.3875	not in LD
chr14_35809352	0.059	not in LD		0.1525	not in LD		chr12_122097049	0.203	not in LD		0.0725	not in LD
chr15_39720286	0.005952	not in LD		0.3725	not in LD		chr13_24854310	0.07	not in LD		0.4475	not in LD
chr1_161601398	0.46	not in LD		0.4425	not in LD		chr13_52176195	0.212	not in LD		0.3925	not in LD
chr15_70785354	0.012	not in LD		0.25	not in LD		chr13_108995148	0.407	not in LD		0.3575	not in LD
chr15_78730591	0.488	not in LD		0.08	not in LD		chr14_21785133	0.366	not in LD		0.3325	not in LD
chr15_90562443	0.086	not in LD		0.4425	not in LD		chr14_92931737	0.199	not in LD		0.38	not in LD
chr16_57076018	0.017	not in LD		0.2325	not in LD		chr14_93132080	0.453	not in LD		0.355	not in LD
chr16_84808622	0.105	not in LD		0.1075	not in LD		chr15_67378245	0.005952	not in LD		0.4475	not in LD
chr17_19091596	0.013	not in LD		0.0425	not in LD		chr15_98044496	0.398	not in LD		0.2475	not in LD
chr17_30096105	0.313	not in LD		0.11	not in LD		chr1_172502479	0.459	not in LD		0.3775	not in LD
chr17_43334649	0.114	not in LD		0.045	not in LD		chr16_33956669	0.384	not in LD		0.3725	not in LD
chr17_46969746	0.164	not in LD		0.32	not in LD		chr1_183332452	0.005814	not in LD		0.4425	not in LD
chr17_62153231	0.378	not in LD		0.095	not in LD		chr16_55792132	0.096	not in LD		0.255	not in LD
chr17_62839218	0.012	not in LD		0.34	not in LD		chr16_84808622	0.105	not in LD		0.375	not in LD
chr17_72686768	0.017	not in LD		0.3625	not in LD		chr17_18966782	0.048	not in LD		0.08	not in LD
chr18_2647020	0.343	not in LD		0.115	not in LD		chr17_30096784	0.354	not in LD		0.2375	not in LD
chr18_21166916	0.116	not in LD		0.3475	not in LD		chr17_36203469	0.058	not in LD		0.49	not in LD
chr1_209848059	0.105	not in LD		0.065	not in LD		chr17_57075241	0.012	not in LD		0.495	not in LD
chr18_71815420	0.157	not in LD		0.3725	not in LD		chr17_62258572	0.163	not in LD		0.155	not in LD
chr19_8579535	0.221	not in LD		0.33	not in LD		chr17_62833331	0.013	not in LD		0.305	not in LD
chr19_13025199	0.012	not in LD		0.115	not in LD		chr17_76281415	0.012	not in LD		0.16	not in LD
chr19_29483365	0.384	not in LD		0.27	not in LD		chr18_3171985	0.474	not in LD		0.3825	not in LD
chr19_33678593	0.012	not in LD		0.18	not in LD		chr18_6406424	0.352	not in LD		0.495	not in LD
chr19_37701265	0.32	not in LD		0.41	not in LD		chr18_46461786	0.488	not in LD		0.2	not in LD
chr19_41309893	0.012	not in LD		0.33	not in LD		chr18_56231614	0.036	not in LD		0.37	not in LD
chr19_56623343	0.244	not in LD		0.16	not in LD		chr18_72146816	0.472	not in LD		0.48	not in LD
chr20_3858841	0.431	not in LD		0.155	not in LD		chr1_219347464	0.029	not in LD		0.3125	not in LD
chr20_4055442	0.017	not in LD		0.4025	not in LD		chr19_38807184	0.459	not in LD		0.34	not in LD
chr1_233248952	0.012	not in LD		0.1275	not in LD		chr19_43942769	0.201	not in LD		0.2675	not in LD
chr20_48242078	0.037	not in LD		0.1525	not in LD		chr19_50737738	0.033	not in LD		0.3475	not in LD
chr21_46345290	0.012	not in LD		0.3925	not in LD		chr19_55171748	0.043	not in LD		0.38	not in LD
chr21_46389368	0.012	not in LD		0.1075	not in LD		chr19_55260626	0.05	not in LD		0.3675	not in LD
chr22_38071511	0.279	not in LD		0.075	not in LD		chr20_1852767	0.012	not in LD		0.115	not in LD
chr22_43533360	0.493	not in LD		0.3675	not in LD		chr20_3970007	0.012	not in LD		0.485	not in LD
chr4_37852322	0.238	not in LD		0.33	not in LD		chr20_20733066	0.14	not in LD		0.48	not in LD
chr22_36890520	0.191	not in LD		0.3475	not in LD		chr20_26189859	0	not in LD		0.3675	not in LD
chr4_40575039	0.459	not in LD		0.4575	not in LD		chr1_232757321	0.012	not in LD		0.38	not in LD
chr4_78115909	0.458	not in LD		0.205	not in LD		chr1_233250168	0.012	not in LD		0.3425	not in LD
chr4_84238014	0.099	not in LD		0.2675	not in LD		chr20_62574006	0.157	not in LD		0.27	not in LD
chr4_88772540	0.262	not in LD		0.1175	not in LD		chr21_15450969	0.028	not in LD		0.49	not in LD
chr4_190488137	0.407	not in LD		0.3975	not in LD		chr22_23288385	0.056	not in LD		0.195	not in LD
chr1_10438687	0.372	not in LD		0.355	not in LD		chr22_45526877	0.005814	not in LD		0.335	not in LD
chr15_65185904	0.285	not in LD		0.145	not in LD		chr22_45562735	0.453	not in LD		0.475	not in LD
chr4_80958253	0.227	not in LD		0.365	not in LD		chr7_157644394	0.471	not in LD		0.3175	not in LD
chr4_114683706	0.471	not in LD		0.1875	not in LD		chr4_74739076	0.5	not in LD		0.4925	not in LD
chr5_150505516	0.343	not in LD		0.1625	not in LD		chr4_169427647	0.39	not in LD		0.4225	not in LD
chr5_40679567	0.395	not in LD		0.4325	not in LD		chr4_10185340	0.343	not in LD		0.245	not in LD
chr5_179454508	0.159	not in LD		0.1525	not in LD		chr6_157040863	0.2	not in LD		0.4975	not in LD
chr10_70060945	0.116	not in LD		0.14	not in LD		chr4_15402900	0.477	not in LD		0.4575	not in LD
chr1_117603156	0.163	not in LD		0.38	not in LD		chr5_132576527	0.428	not in LD		0.41	not in LD
chr17_73224639	0.145	not in LD		0.35	not in LD		chr5_150505516	0.343	not in LD		0.21	not in LD
chr7_23145837	0.366	not in LD		0.4075	not in LD		chr5_169821255	0.063	not in LD		0.4825	not in LD
chr5_150432446	0.145	not in LD		0.055	not in LD		chr5_142191683	0.233	not in LD		0.275	not in LD
chr5_150587855	0.134	not in LD		0.2525	not in LD		chr5_101654771	0.419	not in LD		0.1625	not in LD
chr5_150827301	0.233	not in LD		0.3025	not in LD		chr5_39158322	0.278	not in LD		0.3	not in LD
chr5_173262693	0.308	not in LD		0.405	not in LD		chr5_55904312	0.11	not in LD		0.2675	not in LD
chr5_180673228	0.366	not in LD		0.3625	not in LD		chr5_40570075	0.462	not in LD		0.4625	not in LD
chr5_37777974	0.338	not in LD		0.1025	not in LD		chr5_75839369	0.372	not in LD		0.3125	not in LD
chr5_90459010	0.122	not in LD		0.38	not in LD		chr5_148130315	0.076	not in LD		0.1325	not in LD
chr22_19675944	0.291	not in LD		0.4975	not in LD		chr5_95633990	0.186	not in LD		0.0575	not in LD
chr8_66546126	0.436	not in LD		0.2025	not in LD		chr5_57530900	0.333	not in LD		0.1775	not in LD
chr1_212769955	0.265	not in LD		0.415	not in LD		chr1_100859992	0.459	not in LD		0.4775	not in LD
chr8_82042727	0.273	not in LD		0.21	not in LD		chr5_150144023	0.308	not in LD		0.42	not in LD
chr8_19554248	0.256	not in LD		0.3325	not in LD		chr12_3862083	0.238	not in LD		0.375	not in LD
chr11_3177700	0.134	not in LD		0.1725	not in LD		chr8_96100311	0.198	not in LD		0.405	not in LD
chr8_131000156	0.407	not in LD		0.2375	not in LD		chr8_82042727	0.273	not in LD		0.425	not in LD
chr17_47338083	0.453	not in LD		0.2475	not in LD		chr8_143952214	0.223	not in LD		0.49	not in LD
chr8_674289	0.116	not in LD		0.16	not in LD		chr17_25859065	0.331	not in LD		0.235	not in LD
chr18_33710610	0.184	not in LD		0.4475	not in LD		chr3_69402785	0.256	not in LD		0.335	not in LD
chr9_139592942	0.302	not in LD		0.3425	not in LD		chr8_27248019	0.18	not in LD		0.4125	not in LD
chr9_115141197	0.419	not in LD		0.4975	not in LD		chr5_1490594	0.488	not in LD		0.1975	not in LD
chr9_80718596	0.331	not in LD		0.1925	not in LD		chr8_19735624	0.473	not in LD		0.4775	not in LD
chr9_129250251	0.346	not in LD		0.3875	not in LD		chr8_87131415	0.054	not in LD		0.43	not in LD
chr9_117126307	0.331	not in LD		0.4825	not in LD		chr6_255658	0.108	not in LD		0.1875	not in LD
chr9_34048755	0.052	not in LD		0.405	not in LD		chr15_85547816	0.372	not in LD		0.1425	not in LD
chr9_139452711	0.052	not in LD		0.2	not in LD		chr9_138981433	0.453	not in LD		0.265	not in LD
chr9_33135634	0.436	not in LD		0.3375	not in LD		chr9_117126307	0.331	not in LD		0.2125	not in LD
chr14_91125110	0.259	not in LD		0.3125	not in LD		chr9_139452711	0.052	not in LD		0.3325	not in LD
chr14_21183453	0.192	not in LD		0.1475	not in LD		chr9_33135634	0.436	not in LD		0.475	not in LD
chr14_103034507	0.362	not in LD		0.3175	not in LD		chr14_92715015	0.401	not in LD		0.21	not in LD
chr14_61957390	0.18	not in LD		0.4125	not in LD		chr15_86113716	0.43	not in LD		0.4275	not in LD
chr14_75807822	0.035	not in LD		0.2375	not in LD		chr17_2847385	0.39	not in LD		0.425	not in LD
chr14_90033282	0.395	not in LD		0.2725	not in LD		chr22_42836440	0.157	not in LD		0.4175	not in LD
chr7_22618338	0.031	not in LD		0.075	not in LD		chr14_78107381	0.453	not in LD		0.17	not in LD
chr1_153206051	0.265	not in LD		0.275	not in LD		chr15_45016752	0.198	not in LD		0.4725	not in LD
chr22_42836440	0.157	not in LD		0.475	not in LD		chr18_44181227	0.041	not in LD		0.11	not in LD
chr18_74214414	0.07	not in LD		0.4225	not in LD		chr18_74214687	0.1	not in LD		0.285	not in LD
chr10_5326150	0.256	not in LD		0.3875	not in LD		chr2_43030998	0.421	not in LD		0.055	not in LD
chr2_29175207	0.14	not in LD		0.49	not in LD		chr11_10629465	0.355	not in LD		0.035	not in LD
chr2_85788270	0.376	not in LD		0.355	not in LD		chr2_119683345	0.481	not in LD		0.16	not in LD
chr2_85762048	0.36	not in LD		0.49	not in LD		chr2_159071657	0.043	not in LD		0.425	not in LD
chr2_61991565	0.064	not in LD		0.495	not in LD		chr2_173062001	0.206	not in LD		0.085	not in LD
chr20_61464440	0.064	not in LD		0.355	not in LD		chr2_223531879	0.463	not in LD		0.1875	not in LD
chr2_28582733	0.343	not in LD		0.5	not in LD		chr2_28582597	0.419	not in LD		0.145	not in LD
chr7_12251262	0.366	not in LD		0.085	not in LD		chr2_10548101	0.209	not in LD		0.4575	not in LD
chr2_28692472	0.314	not in LD		0.4775	not in LD		chr2_100388944	0.081	not in LD		0.3475	not in LD
chr2_106392799	0.483	not in LD		0.4125	not in LD		chr10_77228788	0.341	not in LD		0.0425	not in LD
chr2_198103817	0.267	not in LD		0.4325	not in LD		chr3_56792755	0.36	not in LD		0.12	not in LD
chr2_128282820	0.187	not in LD		0.3475	not in LD		chr7_76032291	0.29	not in LD		0.1175	not in LD
chr2_109855906	0.238	not in LD		0.215	not in LD		chr7_20516082	0.456	not in LD		0.4025	not in LD
chr2_192490233	0.169	not in LD		0.455	not in LD		chr7_150186696	0.291	not in LD		0.465	not in LD
chr7_138816558	0.308	not in LD		0.315	not in LD		chr17_10054889	0.494	not in LD		0.21	not in LD
chr22_37317529	0.488	not in LD		0.2075	not in LD		chr7_12624302	0.3	not in LD		0.3225	not in LD
chr7_107532090	0.186	not in LD		0.2725	not in LD		chr7_76074845	0.163	not in LD		0.26	not in LD
chr7_88025581	0.279	not in LD		0.39	not in LD		chr7_138730361	0.372	not in LD		0.38	not in LD
chr7_37457483	0.286	not in LD		0.41	not in LD		chr7_150483778	0.463	not in LD		0.09	not in LD
chr7_35734243	0.465	not in LD		0.1125	not in LD		chr9_27565714	0.127	not in LD		0.1675	not in LD
chr21_48047505	0.198	not in LD		0.1875	not in LD		chr4_185772697	0.488	not in LD		0.445	not in LD
chr7_98977515	0.36	not in LD		0.1775	not in LD		chr1_117075505	0.5	not in LD		0.3325	not in LD
chr7_76959731	0.366	not in LD		0.31	not in LD		chr19_18428526	0.262	not in LD		0.205	not in LD
chr7_139963092	0.217	not in LD		0.1175	not in LD		chr19_7733855	0.163	not in LD		0.205	not in LD
chr7_150283853	0.227	not in LD		0.125	not in LD		chr19_43934491	0.344	not in LD		0.1025	not in LD
chr5_100003300	0.151	not in LD		0.4525	not in LD		chr19_789863	0.262	not in LD		0.3175	not in LD
chr7_37390545	0.323	not in LD		0.2325	not in LD		chr19_47237335	0.035	not in LD		0.32	not in LD
chr19_7733855	0.163	not in LD		0.4475	not in LD		chr19_54551282	0.081	not in LD		0.15	not in LD
chr19_2737551	0.423	not in LD		0.3825	not in LD		chr21_39649093	0.384	not in LD		0.3025	not in LD
chr19_1840267	0.395	not in LD		0.455	not in LD		chr22_37679671	0.302	not in LD		0.2725	not in LD
chr19_54961174	0.395	not in LD		0.43	not in LD		chr19_51897392	0.331	not in LD		0.2375	not in LD
chr19_15746804	0.284	not in LD		0.1975	not in LD		chr19_14495661	0.378	not in LD		0.2725	not in LD
chr19_48762583	0.339	not in LD		0.1675	not in LD		chr19_7537650	0.167	not in LD		0.275	not in LD
chr19_54551282	0.081	not in LD		0.345	not in LD		chr19_52320115	0.174	not in LD		0.255	not in LD
chr21_39649913	0.384	not in LD		0.225	not in LD		chr19_4841899	0.479	not in LD		0.415	not in LD
chr19_42133048	0.271	not in LD		0.3425	not in LD		chr19_30096708	0.157	not in LD		0.065	not in LD
chr19_17938891	0.471	not in LD		0.345	not in LD		chr19_53426847	0.262	not in LD		0.5	not in LD
chr19_55909500	0.122	not in LD		0.445	not in LD		chr19_55909500	0.122	not in LD		0.1275	not in LD
chr19_28270273	0.047	not in LD		0.2925	not in LD		chr19_2327403	0.352	not in LD		0.05	not in LD
chr5_108992465	0.366	not in LD		0.09	not in LD		chr14_61811415	0.478	not in LD		0.1525	not in LD
chr2_85555191	0.076	not in LD		0.3675	not in LD		chr14_35806227	0.133	not in LD		0.1275	not in LD
chr7_140091275	0.157	not in LD		0.375	not in LD		chr16_10965601	0.419	not in LD		0.1175	not in LD
chr6_159452188	0.382	not in LD		0.4375	not in LD		chr5_108992465	0.366	not in LD		0.345	not in LD
chr6_26537813	0.041	not in LD		0.205	not in LD		chr6_159453536	0.382	not in LD		0.37	not in LD
chr14_61966729	0.226	not in LD		0.295	not in LD		chr12_66538901	0.331	not in LD		0.405	not in LD
chr3_46995242	0.407	not in LD		0.1325	not in LD		chr3_46995242	0.407	not in LD		0.35	not in LD
chr5_90598173	0.215	not in LD		0.41	not in LD		chr5_77806735	0.167	not in LD		0.1775	not in LD
chr7_127877744	0.314	not in LD		0.1	not in LD		chr5_139936239	0.442	not in LD		0.4075	not in LD
chr2_206411109	0.47	not in LD		0.2475	not in LD		chr5_90598173	0.215	not in LD		0.2025	not in LD
chr3_10335786	0.372	not in LD		0.2525	not in LD		chr5_157840570	0.279	not in LD		0.155	not in LD
chr12_11962946	0.029	not in LD		0.4725	not in LD		chr2_169893949	0.11	not in LD		0.325	not in LD
chr1_232755733	0.314	not in LD		0.095	not in LD		chr3_10335786	0.372	not in LD		0.4025	not in LD
chr2_99796688	0.16	not in LD		0.115	not in LD		chr12_10526538	0.308	not in LD		0.1775	not in LD
chr6_35800681	0.043	not in LD		0.39	not in LD		chr12_6580144	0.343	not in LD		0.1675	not in LD
chr8_17926357	0.273	not in LD		0.17	not in LD		chr10_81926339	0.098	not in LD		0.47	not in LD
chr8_82754118	0.384	not in LD		0.32	not in LD		chr2_64450355	0.393	not in LD		0.2975	not in LD
chr19_863356	0.47	not in LD		0.23	not in LD		chr2_174129804	0.041	not in LD		0.1525	not in LD
chr12_77059559	0.405	not in LD		0.08	not in LD		chr2_225792317	0.366	not in LD		0.1775	not in LD
chr13_34117382	0.355	not in LD		0.1075	not in LD		chr8_134027404	0.173	not in LD		0.4925	not in LD
chr13_100027812	0.294	not in LD		0.27	not in LD		chr12_78851869	0.244	not in LD		0.3875	not in LD
chr10_34686067	0.419	not in LD		0.2	not in LD		chr12_115206708	0.316	not in LD		0.12	not in LD
chr3_126216216	0.347	not in LD		0.4125	not in LD		chr13_31311773	0.366	not in LD		0.3025	not in LD
chr9_124014733	0.134	not in LD		0.1	not in LD		chr9_90170277	0.43	not in LD		0.1375	not in LD
chr9_131799139	0.214	not in LD		0.4425	not in LD		chr4_170534100	0.488	not in LD		0.085	not in LD
chr4_169427647	0.39	not in LD		0.245	not in LD		chr16_55478526	0.272	not in LD		0.35	not in LD
chr4_170533736	0.145	not in LD		0.1125	not in LD		chr1_15850613	0.39	not in LD		0.3925	not in LD
chr15_91474236	0.413	not in LD		0.23	not in LD		chr2_73461483	0.32	not in LD		0.4425	not in LD
chr22_45683837	0.294	not in LD		0.3125	not in LD		chr6_2990373	0.36	not in LD		0.065	not in LD
chr18_32826636	0.188	not in LD		0.09	not in LD		chr9_132682683	0.128	not in LD		0.1925	not in LD
chr3_146262344	0.11	not in LD		0.295	not in LD		chr9_86323157	0.262	not in LD		0.175	not in LD
chr2_99224309	0.285	not in LD		0.14	not in LD		chr12_6643316	0.39	not in LD		0.06	not in LD
chr16_2932969	0.477	not in LD		0.085	not in LD		chr12_8249050	0.395	not in LD		0.0725	not in LD
chr9_93910600	0.221	not in LD		0.095	not in LD		chr9_123605126	0.151	not in LD		0.35	not in LD
chr16_84845034	0.0639999999999999	not in LD		0.3225	not in LD		chr10_60352717	0.311	not in LD		0.17	not in LD
chr12_62266296	0.152	not in LD		0.38	not in LD		chr11_3852671	0.494	not in LD		0.18	not in LD
chr11_729039	0.205	not in LD		0.2725	not in LD		chr11_9059550	0.42	not in LD		0.385	not in LD
chr9_123606101	0.445	not in LD		0.2825	not in LD		chr12_25226090	0.122	not in LD		0.29	not in LD
chr10_30846706	0.436	not in LD		0.18	not in LD		chr12_8204976	0.326	not in LD		0.33	not in LD
chr12_32660500	0.171	not in LD		0.41	not in LD		chr12_89554610	0.483	not in LD		0.3025	not in LD
chr12_8204976	0.326	not in LD		0.3375	not in LD		chr12_95226811	0.301	not in LD		0.2225	not in LD
chr12_90156745	0.105	not in LD		0.28	not in LD		chr12_54954696	0.297	not in LD		0.095	not in LD
chr16_31363253	0.43	not in LD		0.1775	not in LD		chr11_131963816	0.083	not in LD		0.41	not in LD
chr11_121228918	0.128	not in LD		0.2325	not in LD		chr11_63399472	0.146	not in LD		0.3825	not in LD
chr1_184129062	0.483	not in LD		0.2075	not in LD		chr10_17569590	0.221	not in LD		0.365	not in LD
chr9_100994723	0.135	not in LD		0.4225	not in LD		chr1_2507938	0.5	not in LD		0.43	not in LD
chr10_63818424	0.371	not in LD		0.4125	not in LD		chr9_126981390	0.471	not in LD		0.2925	not in LD
chr10_129845423	0.174	not in LD		0.3025	not in LD		chr10_51573788	0.384	not in LD		0.255	not in LD
chr11_4414162	0.384	not in LD		0.055	not in LD		chr10_64974537	0.378	not in LD		0.2325	not in LD
chr11_6150814	0.186	not in LD		0.1225	not in LD		chr10_73531069	0.238	not in LD		0.275	not in LD
chr12_10096010	0.401	not in LD		0.43	not in LD		chr10_73606261	0.39	not in LD		0.0475	not in LD
chr12_116985634	0.157	not in LD		0.155	not in LD		chr11_12155981	0.285	not in LD		0.09	not in LD
chr15_34448352	0.269	not in LD		0.1575	not in LD		chr12_12009529	0.221	not in LD		0.4575	not in LD
chr9_137288746	0.169	not in LD		0.1275	not in LD		chr12_129295126	0.373	not in LD		0.3575	not in LD
chr9_137828243	0.436	not in LD		0.3725	not in LD		chr12_116839335	0.253	not in LD		0.1375	not in LD
chr12_105007125	0.324	not in LD		0.4625	not in LD		chr9_137826950	0.488	not in LD		0.095	not in LD
chr12_48295488	0.424	not in LD		0.3125	not in LD		chr12_96802164	0.18	not in LD		0.1675	not in LD
chr12_48591848	0.233	not in LD		0.4175	not in LD		chr9_90095233	0.389	not in LD		0.265	not in LD
chr12_76414535	0.419	not in LD		0.25	not in LD		chr9_80718596	0.331	not in LD		0.2225	not in LD
chr10_99160152	0.331	not in LD		0.22	not in LD		chr10_95274890	0.253	not in LD		0.415	not in LD
chr10_99496361	0.329	not in LD		0.22	not in LD		chr10_99497224	0.36	not in LD		0.08	not in LD
chr10_112356707	0.271	not in LD		0.45	not in LD		chr10_112180476	0.488	not in LD		0.105	not in LD
chr11_125757917	0.241	not in LD		0.4075	not in LD		chr10_90661893	0.396	not in LD		0.28	not in LD
chr11_68816564	0.06	not in LD		0.195	not in LD		chr1_17468322	0.456	not in LD		0.27	not in LD
chr10_6240195	0.186	not in LD		0.1175	not in LD		chr11_111716070	0.241	not in LD		0.215	not in LD
chr10_13608109	0.36	not in LD		0.16	not in LD		chr11_111750955	0.176	not in LD		0.2825	not in LD
chr10_14614056	0.198	not in LD		0.0475	not in LD		chr10_6237449	0.171	not in LD		0.26	not in LD
chr1_235078914	0.477	not in LD		0.42	not in LD		chr10_12086412	0.318	not in LD		0.4075	not in LD
chr1_224517907	0.157	not in LD		0.33	not in LD		chr1_35919979	0.285	not in LD		0.275	not in LD
chr2_197078127	0.424	not in LD		0.0875	not in LD		chr1_3759784	0.35	not in LD		0.1425	not in LD
chr9_95827196	0.238	not in LD		0.0475	not in LD		chr1_19795675	0.459	not in LD		0.315	not in LD
chr10_75743735	0.035	not in LD		0.225	not in LD		chr21_19167479	0.441	not in LD		0.445	not in LD
chr10_75926461	0.018	not in LD		0.36	not in LD		chr22_18122486	0.099	not in LD		0.46	not in LD
chr10_18948841	0.297	not in LD		0.235	not in LD		chr1_240026253	0.36	not in LD		0.05	not in LD
chr11_2324440	0.134	not in LD		0.255	not in LD		chr3_193721250	0.259	not in LD		0.4075	not in LD
chr11_3914973	0.349	not in LD		0.2275	not in LD		chr7_151633265	0.372	not in LD		0.1075	not in LD
chr11_33061404	0.405	not in LD		0.35	not in LD		chr9_22159982	0.143	not in LD		0.3075	not in LD
chr11_34438104	0.419	not in LD		0.4625	not in LD		chr9_3508284	0.465	not in LD		0.115	not in LD
chr11_47448685	0.241	not in LD		0.46	not in LD		chr9_110691158	0.421	not in LD		0.185	not in LD
chr11_1803642	0.262	not in LD		0.275	not in LD		chr9_133030751	0.214	not in LD		0.2175	not in LD
chr12_122288202	0.115	not in LD		0.48	not in LD		chr10_73359270	0.155	not in LD		0.295	not in LD
chr12_10184298	0.18	not in LD		0.4875	not in LD		chr10_74836743	0.36	not in LD		0.325	not in LD
chr12_110033734	0.044	not in LD		0.3325	not in LD		chr10_78164512	0.373	not in LD		0.3725	not in LD
chr15_68143183	0.023	not in LD		0.32	not in LD		chr11_4080112	0.348	not in LD		0.165	not in LD
chr15_89199809	0.244	not in LD		0.1225	not in LD		chr11_33061404	0.405	not in LD		0.3125	not in LD
chr1_111735181	0.365	not in LD		0.215	not in LD		chr11_36310089	0.261	not in LD		0.18	not in LD
chr12_105065960	0.145	not in LD		0.22	not in LD		chr11_46697199	0.238	not in LD		0.1375	not in LD
chr12_105081525	0.14	not in LD		0.0525	not in LD		chr11_47410888	0.401	not in LD		0.3025	not in LD
chr12_80327343	0.294	not in LD		0.465	not in LD		chr12_8719353	0.285	not in LD		0.2775	not in LD
chr1_208712025	0.199	not in LD		0.4225	not in LD		chr12_10247494	0.418	not in LD		0.0875	not in LD
chr9_86909082	0.127	not in LD		0.3675	not in LD		chr12_14392499	0.331	not in LD		0.07	not in LD
chr9_139428802	0.25	not in LD		0.31	not in LD		chr12_8130629	0.477	not in LD		0.27	not in LD
chr14_77507205	0.488	not in LD		0.1875	not in LD		chr12_4676899	0.176	not in LD		0.095	not in LD
chr1_93630172	0.339	not in LD		0.2125	not in LD		chr12_719681	0.215	not in LD		0.3625	not in LD
chr12_49422094	0.482	not in LD		0.1825	not in LD		chr15_68143066	0.149	not in LD		0.295	not in LD
chr12_62861111	0.401	not in LD		0.4425	not in LD		chr16_23869285	0.267	not in LD		0.32	not in LD
chr12_40609979	0.333	not in LD		0.4725	not in LD		chr21_30390157	0.481	not in LD		0.105	not in LD
chr12_68753849	0.448	not in LD		0.135	not in LD		chr1_111735181	0.365	not in LD		0.4625	not in LD
chr21_43806193	0.108	not in LD		0.49	not in LD		chr12_105081696	0.035	not in LD		0.345	not in LD
chr1_152492225	0.475	not in LD		0.38	not in LD		chr14_55348373	0.448	not in LD		0.4075	not in LD
chr1_65521168	0.378	not in LD		0.2175	not in LD		chr12_49422094	0.482	not in LD		0.21	not in LD
chr11_117685220	0.139	not in LD		0.2725	not in LD		chr12_54758960	0.349	not in LD		0.33	not in LD
chr11_78001163	0.32	not in LD		0.035	not in LD		chr10_97551728	0.171	not in LD		0.1475	not in LD
chr12_132345371	0.378	not in LD		0.28	not in LD		chr10_104941589	0.442	not in LD		0.135	not in LD
chr10_14621153	0.347	not in LD		0.255	not in LD		chr10_87985251	0.193	not in LD		0.27	not in LD
chr1_157788521	0.377	not in LD		0.2	not in LD		chr10_91145054	0.087	not in LD		0.415	not in LD
chr9_92255332	0.378	not in LD		0.3575	not in LD		chr1_40559288	0.035	not in LD		0.1025	not in LD
chr1_234509259	0.436	not in LD		0.1075	not in LD		chr1_65521168	0.378	not in LD		0.235	not in LD
chr1_183442097	0.459	not in LD		0.3175	not in LD		chr11_117685575	0.122	not in LD		0.385	not in LD
chr1_179263003	0.442	not in LD		0.2575	not in LD		chr11_131929080	0.271	not in LD		0.38	not in LD
chr1_180371829	0.43	not in LD		0.385	not in LD		chr11_76569583	0.401	not in LD		0.4075	not in LD
chr1_4796417	0.266	not in LD		0.25	not in LD		chr10_45875980	0.186	not in LD		0.31	not in LD
chr1_22778456	0.285	not in LD		0.1875	not in LD		chr12_132345371	0.378	not in LD		0.055	not in LD
chr1_200153651	0.409	not in LD		0.105	not in LD		chr10_5987130	0.218	not in LD		0.1225	not in LD
chr1_202130391	0.128	not in LD		0.42	not in LD		chr10_12096126	0.401	not in LD		0.43	not in LD
chr1_203027537	0.459	not in LD		0.175	not in LD		chr10_12312425	0.36	not in LD		0.35	not in LD
chr1_246690441	0.377	not in LD		0.2875	not in LD		chr10_6441591	0.18	not in LD		0.2225	not in LD
chr2_219020482	0.325	not in LD		0.2625	not in LD		chr1_35528156	0.308	not in LD		0.37	not in LD
chr2_233957372	0.267	not in LD		0.3775	not in LD		chr9_92037537	0.081	not in LD		0.2625	not in LD
chr6_166650171	0.448	not in LD		0.405	not in LD		chr1_234509259	0.436	not in LD		0.1625	not in LD
chr6_10694649	0.087	not in LD		0.22	not in LD		chr1_235090408	0.43	not in LD		0.155	not in LD
chr7_157145773	0.428	not in LD		0.19	not in LD		chr1_184461147	0.31	not in LD		0.3725	not in LD
chr7_37624932	0.413	not in LD		0.17	not in LD		chr1_179335366	0.488	not in LD		0.3175	not in LD
chr7_6422288	0.238	not in LD		0.34	not in LD		chr1_116408574	0.101	not in LD		0.2575	not in LD
chr7_8166653	0.36	not in LD		0.305	not in LD		chr1_236687230	0.064	not in LD		0.295	not in LD
chr7_105078345	0.272	not in LD		0.105	not in LD		chr2_127844407	0.462	not in LD		0.4225	not in LD
chr9_4762737	0.128	not in LD		0.2625	not in LD		chr2_238513177	0.262	not in LD		0.1775	not in LD
chr9_110437382	0.419	not in LD		0.3175	not in LD		chr2_12309637	0.44	not in LD		0.1475	not in LD
chr9_110975878	0.424	not in LD		0.3025	not in LD		chr2_197104167	0.372	not in LD		0.4075	not in LD
chr9_114700584	0.151	not in LD		0.355	not in LD		chr2_224795038	0.435	not in LD		0.3675	not in LD
chr7_139785024	0.28	not in LD		0.32	not in LD		chr3_122135242	0.163	not in LD		0.3775	not in LD
chr9_95640381	0.475	not in LD		0.345	not in LD		chr3_156877443	0.384	not in LD		0.23	not in LD
chr9_136932166	0.094	not in LD		0.2175	not in LD		chr4_4271623	0.32	not in LD		0.0475	not in LD
chr10_71098195	0.157	not in LD		0.39	not in LD		chr4_40712890	0.128	not in LD		0.4575	not in LD
chr10_71929746	0.453	not in LD		0.2075	not in LD		chr4_16198439	0.32	not in LD		0.16	not in LD
chr10_73398722	0.349	not in LD		0.275	not in LD		chr6_80714085	0.366	not in LD		0.37	not in LD
chr10_76601805	0.349	not in LD		0.32	not in LD		chr6_159376252	0.351	not in LD		0.3325	not in LD
chr10_60144207	0.483	not in LD		0.1	not in LD		chr6_43280713	0.418	not in LD		0.065	not in LD
chr10_30012843	0.267	not in LD		0.3575	not in LD		chr6_16406441	0.353	not in LD		0.0475	not in LD
chr11_88090476	0.227	not in LD		0.2	not in LD		chr7_37624812	0.326	not in LD		0.495	not in LD
chr11_94292769	0.406	not in LD		0.225	not in LD		chr7_103848133	0.453	not in LD		0.33	not in LD
chr11_19139190	0.279	not in LD		0.3375	not in LD		chr8_126614369	0.289	not in LD		0.0625	not in LD
chr11_3940231	0.429	not in LD		0.3625	not in LD		chr8_94898694	0.347	not in LD		0.0475	not in LD
chr11_33073698	0.32	not in LD		0.3375	not in LD		chr9_4679304	0.343	not in LD		0.21	not in LD
chr11_33086078	0.424	not in LD		0.08	not in LD		chr9_110975463	0.371	not in LD		0.385	not in LD
chr11_34461703	0.308	not in LD		0.2375	not in LD		chr9_129286085	0.312	not in LD		0.4025	not in LD
chr12_10339210	0.355	not in LD		0.325	not in LD		chr9_132108242	0.165	not in LD		0.22	not in LD
chr12_14707773	0.25	not in LD		0.1725	not in LD		chr9_94882305	0.203	not in LD		0.4875	not in LD
chr12_7987940	0.482	not in LD		0.465	not in LD		chr9_95872559	0.378	not in LD		0.395	not in LD
chr12_8130958	0.488	not in LD		0.5	not in LD		chr9_97417143	0.028	not in LD		0.21	not in LD
chr12_1922036	0.105	not in LD		0.44	not in LD		chr10_63150041	0.135	not in LD		0.215	not in LD
chr12_120976625	0.355	not in LD		0.3025	not in LD		chr10_63157465	0.267	not in LD		0.35	not in LD
chr12_112554667	0.384	not in LD		0.165	not in LD		chr10_63819425	0.419	not in LD		0.225	not in LD
chr12_116797470	0.151	not in LD		0.2875	not in LD		chr10_72062012	0.453	not in LD		0.2125	not in LD
chr15_50427290	0.43	not in LD		0.3325	not in LD		chr10_73946438	0.145	not in LD		0.3575	not in LD
chr15_59816036	0.384	not in LD		0.4225	not in LD		chr10_76601805	0.349	not in LD		0.4225	not in LD
chr15_69616114	0.099	not in LD		0.49	not in LD		chr10_76950994	0.189	not in LD		0.4825	not in LD
chr15_80197328	0.259	not in LD		0.445	not in LD		chr10_28692622	0.442	not in LD		0.1425	not in LD
chr16_23864825	0.273	not in LD		0.2425	not in LD		chr10_30012843	0.267	not in LD		0.36	not in LD
chr16_68070774	0.154	not in LD		0.3725	not in LD		chr10_30838729	0.434	not in LD		0.2175	not in LD
chr16_56485795	0.058	not in LD		0.2	not in LD		chr10_31838801	0.189	not in LD		0.31	not in LD
chr16_4998178	0.188	not in LD		0.435	not in LD		chr11_11391961	0.256	not in LD		0.1175	not in LD
chr16_3265055	0.446	not in LD		0.275	not in LD		chr11_4115487	0.302	not in LD		0.26	not in LD
chr17_76863027	0.081	not in LD		0.2	not in LD		chr11_33086078	0.424	not in LD		0.2	not in LD
chr17_7386428	0.388	not in LD		0.0375	not in LD		chr11_6656666	0.488	not in LD		0.395	not in LD
chr17_65362552	0.186	not in LD		0.475	not in LD		chr11_7543435	0.213	not in LD		0.1075	not in LD
chr17_27444030	0.105	not in LD		0.4225	not in LD		chr12_8666118	0.105	not in LD		0.0675	not in LD
chr18_9734742	0.388	not in LD		0.22	not in LD		chr12_21590621	0.326	not in LD		0.3175	not in LD
chr16_66584481	0.157	not in LD		0.2625	not in LD		chr12_25053670	0.357	not in LD		0.2975	not in LD
chr19_21511784	0.349	not in LD		0.2825	not in LD		chr5_17234578	0.188	not in LD		0.0625	not in LD
chr19_12994353	0.401	not in LD		0.395	not in LD		chr12_10320009	0.401	not in LD		0.295	not in LD
chr20_4062886	0.279	not in LD		0.3075	not in LD		chr16_48466286	0.147	not in LD		0.2275	not in LD
chr21_45149133	0.384	not in LD		0.21	not in LD		chr12_12961374	0.042	not in LD		0.2575	not in LD
chr22_42810988	0.298	not in LD		0.3625	not in LD		chr12_13350665	0.191	not in LD		0.25	not in LD
chr14_24799578	0.188	not in LD		0.225	not in LD		chr12_15135234	0.233	not in LD		0.4025	not in LD
chr4_159857819	0.047	not in LD		0.4325	not in LD		chr12_8125564	0.401	not in LD		0.105	not in LD
chr4_144105382	0.238	not in LD		0.5	not in LD		chr12_125197092	0.184	not in LD		0.1475	not in LD
chr10_50746852	0.349	not in LD		0.3	not in LD		chr12_125281102	0.436	not in LD		0.36	not in LD
chr9_138967601	0.43	not in LD		0.3375	not in LD		chr12_122938958	0.192	not in LD		0.405	not in LD
chr12_99001364	0.203	not in LD		0.13	not in LD		chr12_1922036	0.105	not in LD		0.1325	not in LD
chr1_220952039	0.053	not in LD		0.2425	not in LD		chr12_112450754	0.221	not in LD		0.19	not in LD
chr1_213031948	0.488	not in LD		0.46	not in LD		chr12_116797470	0.151	not in LD		0.485	not in LD
chr1_9489161	0.273	not in LD		0.2025	not in LD		chr15_50427290	0.43	not in LD		0.305	not in LD
chr1_231378584	0.366	not in LD		0.315	not in LD		chr15_59816036	0.384	not in LD		0.44	not in LD
chr2_124496604	0.424	not in LD		0.1425	not in LD		chr15_67401746	0.272	not in LD		0.4825	not in LD
chr10_14586090	0.124	not in LD		0.21	not in LD		chr15_89613227	0.277	not in LD		0.4325	not in LD
chr2_233180210	0.442	not in LD		0.4925	not in LD		chr15_93388203	0.14	not in LD		0.105	not in LD
chr10_120868597	0.076	not in LD		0.0875	not in LD		chr16_9038882	0.07	not in LD		0.26	not in LD
chr2_85933527	0.349	not in LD		0.1775	not in LD		chr16_89831558	0.176	not in LD		0.395	not in LD
chr2_3082663	0.312	not in LD		0.455	not in LD		chr17_76863027	0.081	not in LD		0.3225	not in LD
chr3_14494855	0.215	not in LD		0.2175	not in LD		chr17_48870502	0.149	not in LD		0.4525	not in LD
chr3_32187076	0.413	not in LD		0.2725	not in LD		chr19_41913267	0.378	not in LD		0.485	not in LD
chr4_54243905	0.407	not in LD		0.275	not in LD		chr19_12993255	0.459	not in LD		0.4525	not in LD
chr5_176326231	0.407	not in LD		0.26	not in LD		chr22_38453135	0.11	not in LD		0.39	not in LD
chr6_157744031	0.151	not in LD		0.055	not in LD		chr1_109188382	0.145	not in LD		0.275	not in LD
chr8_145002283	0.134	not in LD		0.2875	not in LD		chr1_113426308	0.406	not in LD		0.205	not in LD
chr2_169939342	0.052	not in LD		0.2975	not in LD		chr1_113589959	0.372	not in LD		0.2525	not in LD
chr3_5165191	0.134	not in LD		0.44	not in LD		chr12_92518554	0.186	not in LD		0.0425	not in LD
chr13_25079815	0.024	not in LD		0.3725	not in LD		chr1_219634553	0.384	not in LD		0.285	not in LD
chr17_78754340	0.244	not in LD		0.335	not in LD		chr1_210547213	0.254	not in LD		0.325	not in LD
chr6_111580734	0.343	not in LD		0.245	not in LD		chr12_3814238	0.192	not in LD		0.165	not in LD
chr6_113800341	0.361	not in LD		0.2	not in LD		chr1_212429403	0.43	not in LD		0.325	not in LD
chr14_35325963	0.477	not in LD		0.305	not in LD		chr13_77298882	0.235	not in LD		0.2	not in LD
chr12_54011036	0.134	not in LD		0.12	not in LD		chr1_212967871	0.39	not in LD		0.215	not in LD
chr6_31172170	0.051	not in LD		0.4825	not in LD		chr1_213031948	0.488	not in LD		0.3375	not in LD
chr18_43779478	0.096	not in LD		0.235	not in LD		chr1_231968991	0.261	not in LD		0.3375	not in LD
chr12_56040401	0.308	not in LD		0.3525	not in LD		chr2_33701410	0.372	not in LD		0.2525	not in LD
chr2_84686181	0.058	not in LD		0.235	not in LD		chr2_55636107	0.467	not in LD		0.28	not in LD
chr17_53828706	0.052	not in LD		0.43	not in LD		chr2_28687233	0.355	not in LD		0.4625	not in LD
chr1_200639028	0.018	not in LD		0.3875	not in LD		chr3_32187880	0.43	not in LD		0.4825	not in LD
chr1_149222610	0.157	not in LD		0.4275	not in LD		chr22_18168776	0.047	not in LD		0.39	not in LD
chr10_102017003	0.235	not in LD		0.295	not in LD		chr4_178363378	0.331	not in LD		0.4375	not in LD
chr10_104913940	0.229	not in LD		0.3475	not in LD		chr4_56444954	0.348	not in LD		0.1675	not in LD
chr10_106007523	0.159	not in LD		0.0825	not in LD		chr4_57254335	0.462	not in LD		0.2825	not in LD
chr16_12910649	0.18	not in LD		0.14	not in LD		chr5_156502521	0.141	not in LD		0.1725	not in LD
chr10_89857817	0.122	not in LD		0.12	not in LD		chr8_25092817	0.186	not in LD		0.2925	not in LD
chr1_249120684	0.465	not in LD		0.3025	not in LD		chr9_74306347	0.058	not in LD		0.4	not in LD
chr1_52044188	0.157	not in LD		0.2625	not in LD		chr9_75201354	0.32	not in LD		0.23	not in LD
chr11_116856992	0.052	not in LD		0.36	not in LD		chr9_139514080	0.442	not in LD		0.185	not in LD
chr11_123375355	0.361	not in LD		0.17	not in LD		chr6_32496707	0.068	not in LD		0.215	not in LD
chr5_150615250	0.095	not in LD		0.18	not in LD		chr16_84845034	0.0639999999999999	not in LD		0.0675	not in LD
chr19_10861800	0.326	not in LD		0.485	not in LD		chr14_21183453	0.192	not in LD		0.1975	not in LD
chr5_75698291	0.413	not in LD		0.3575	not in LD		chr19_9786248	0.077	not in LD		0.2925	not in LD
chr11_59428851	0.052	not in LD		0.1625	not in LD		chr14_77509872	0.488	not in LD		0.3525	not in LD
chr10_14596272	0.122	not in LD		0.145	not in LD		chr14_102997017	0.342	not in LD		0.1175	not in LD
chr11_85849411	0.407	not in LD		0.105	not in LD		chr1_82691556	0.427	not in LD		0.055	not in LD
chr11_78060464	0.306	not in LD		0.1525	not in LD		chr1_94455721	0.105	not in LD		0.295	not in LD
chr9_134473271	0.093	not in LD		0.3325	not in LD		chr12_48283049	0.488	not in LD		0.45	not in LD
chr9_134510745	0.18	not in LD		0.295	not in LD		chr12_48591848	0.233	not in LD		0.3	not in LD
chr12_132293255	0.39	not in LD		0.12	not in LD		chr12_53834943	0.163	not in LD		0.395	not in LD
chr3_129831724	0.035	not in LD		0.225	not in LD		chr12_55252202	0.225	not in LD		0.095	not in LD
chr17_504218	0.356	not in LD		0.3825	not in LD		chr18_59876625	0.07	not in LD		0.315	not in LD
chr17_398107	0.268	not in LD		0.18	not in LD		chr12_57512470	0.234	not in LD		0.36	not in LD
chr17_819907	0.156	not in LD		0.2575	not in LD		chr17_34618803	0.217	not in LD		0.4225	not in LD
chr10_6295732	0.119	not in LD		0.45	not in LD		chr12_62646348	0.073	not in LD		0.16	not in LD
chr1_36627513	0.017	not in LD		0.4425	not in LD		chr8_82754118	0.384	not in LD		0.465	not in LD
chr1_158788184	0.163	not in LD		0.2025	not in LD		chr12_45610777	0.305	not in LD		0.1475	not in LD
chr12_19575461	0.029	not in LD		0.105	not in LD		chr1_149222610	0.157	not in LD		0.2475	not in LD
chr1_154359179	0.4	not in LD		0.065	not in LD		chr10_98501884	0.447	not in LD		0.2525	not in LD
chr7_102212739	0.182	not in LD		0.07	not in LD		chr8_97866785	0.009615	not in LD		0.395	not in LD
chr4_108641035	0.424	not in LD		0.1925	not in LD		chr10_109413483	0.154	not in LD		0.4175	not in LD
chr4_129835382	0.267	not in LD		0.4225	not in LD		chr10_115070517	0.433	not in LD		0.4725	not in LD
chr14_75093568	0.019	not in LD		0.1375	not in LD		chr10_120322270	0.358	not in LD		0.3625	not in LD
chr17_76983149	0.169	not in LD		0.275	not in LD		chr1_207999489	0.07	not in LD		0.355	not in LD
chr11_71673732	0.233	not in LD		0.3375	not in LD		chr1_249120684	0.465	not in LD		0.4175	not in LD
chr12_105075270	0.178	not in LD		0.125	not in LD		chr1_52044188	0.157	not in LD		0.375	not in LD
chr22_21822665	0.18	not in LD		0.2675	not in LD		chr1_62675892	0.194	not in LD		0.34	not in LD
chr2_182322220	0.192	not in LD		0.4175	not in LD		chr17_45214019	0.031	not in LD		0.18	not in LD
chr11_3444155	0.157	not in LD		0.11	not in LD		chr11_118099713	0.419	not in LD		0.2275	not in LD
chr16_53516539	0.267	not in LD		0.1525	not in LD		chr11_122587608	0.058	not in LD		0.145	not in LD
chr7_66571496	0.068	not in LD		0.1925	not in LD		chr5_150615180	0.44	not in LD		0.405	not in LD
chr2_234075366	0.099	not in LD		0.2625	not in LD		chr1_39492080	0.442	not in LD		0.5	not in LD
chr10_72866103	0.029	not in LD		0.4825	not in LD		chr17_18259598	0.175	not in LD		0.3375	not in LD
chr10_6423231	0.154	not in LD		0.485	not in LD		chr11_66688680	0.118	not in LD		0.335	not in LD
chr1_234799218	0.019	not in LD		0.46	not in LD		chr11_58675611	0.2	not in LD		0.0875	not in LD
chr20_48392570	0.081	not in LD		0.28	not in LD		chr11_61800812	0.285	not in LD		0.145	not in LD
chr6_7087259	0.047	not in LD		0.285	not in LD		chr14_92997888	0.25	not in LD		0.0675	not in LD
chr7_76751301	0.151	not in LD		0.395	not in LD		chr5_137822866	0.161	not in LD		0.1425	not in LD
chr12_133613855	0.346	not in LD		0.4975	not in LD		chr6_3356481	0.493	not in LD		0.1775	not in LD
chr11_66080402	0.094	not in LD		0.465	not in LD		chr9_134473271	0.093	not in LD		0.0525	not in LD
chr10_28622958	0.436	not in LD		0.1575	not in LD		chr10_127730360	0.436	not in LD		0.3875	not in LD
chr1_88335455	0.012	not in LD		0.3175	not in LD		chr10_125996180	0.372	not in LD		0.365	not in LD
chr15_72409903	0.187	not in LD		0.47	not in LD		chr12_132293255	0.39	not in LD		0.09	not in LD
chr11_128596898	0.099	not in LD		0.3525	not in LD		chr10_1089616	0.174	not in LD		0.075	not in LD
chr1_12210686	0.297	not in LD		0.3	not in LD		chr10_3935964	0.44	not in LD		0.3725	not in LD
chr6_15218939	0.037	not in LD		0.095	not in LD		chr10_14630069	0.413	not in LD		0.1425	not in LD
chr6_26240624	0.145	not in LD		0.0625	not in LD		chr15_83501632	0.324	not in LD		0.3575	not in LD
chr12_96741308	0.407	not in LD		0.45	not in LD		chr14_20945355	0.099	not in LD		0.125	not in LD
chr2_3522326	0.058	not in LD		0.36	not in LD		chr1_160832861	0.384	not in LD		0.4075	not in LD
chr1_150586316	0.198	not in LD		0.0425	not in LD		chr10_95188040	0.122	not in LD		0.04	not in LD
chr1_1623974	0.14	not in LD		0.1925	not in LD		chr3_184190620	0.073	not in LD		0.3825	not in LD
chr7_129256276	0.159	not in LD		0.195	not in LD		chr12_109296927	0.415	not in LD		0.355	not in LD
chr7_99214674	0.273	not in LD		0.2075	not in LD		chr10_64915511	0.186	not in LD		0.165	not in LD
chr11_118888831	0.105	not in LD		0.3325	not in LD		chr22_50820124	0.24	not in LD		0.2325	not in LD
chr4_74735244	0.436	not in LD		0.2875	not in LD		chr3_13493869	0.029	not in LD		0.105	not in LD
chr9_141107896	0.36	not in LD		0.2775	not in LD		chr6_26196512	0.076	not in LD		0.1925	not in LD
chr17_53750048	0.233	not in LD		0.445	not in LD		chr10_46206594	0.034	not in LD		0.215	not in LD
chr1_110438765	0.167	not in LD		0.1825	not in LD		chr12_99001364	0.203	not in LD		0.2975	not in LD
chr12_1059556	0.285	not in LD		0.215	not in LD		chr20_19717667	0.304	not in LD		0.3175	not in LD
chr11_118763786	0.13	not in LD		0.2925	not in LD		chr18_11893856	0.145	not in LD		0.2575	not in LD
chr1_15344029	0.152	not in LD		0.1	not in LD		chr3_187568159	0.023	not in LD		0.195	not in LD
chr1_153339314	0.134	not in LD		0.3875	not in LD		chr6_10694649	0.087	not in LD		0.2575	not in LD
chr1_16679847	0.194	not in LD		0.24	not in LD		chr10_28624136	0.43	not in LD		0.21	not in LD
chr1_231109140	0.141	not in LD		0.4025	not in LD		chr2_38341110	0.042	not in LD		0.0525	not in LD
chr10_133739005	0.119	not in LD		0.265	not in LD		chr15_40625959	0.064	not in LD		0.245	not in LD
chr10_112263999	0.306	not in LD		0.4825	not in LD		chr15_51177636	0.44	not in LD		0.1775	not in LD
chr10_102791911	0.145	not in LD		0.3425	not in LD		chr10_29970592	0.343	not in LD		0.465	not in LD
chr10_51827934	0.314	not in LD		0.41	not in LD		chr19_37329305	0.436	not in LD		0.4725	not in LD
chr12_133081895	0.375	not in LD		0.255	not in LD		chr1_12210686	0.297	not in LD		0.305	not in LD
chr12_51729289	0.462	not in LD		0.2325	not in LD		chr7_138816558	0.308	not in LD		0.4625	not in LD
chr12_132158018	0.273	not in LD		0.3725	not in LD		chr19_10842210	0.064	not in LD		0.4825	not in LD
chr13_110383805	0.463	not in LD		0.455	not in LD		chr3_112994712	0.083	not in LD		0.27	not in LD
chr2_231430248	0.288	not in LD		0.35	not in LD		chr3_45053975	0.084	not in LD		0.1575	not in LD
chr13_21044584	0.062	not in LD		0.405	not in LD		chr7_2278103	0.083	not in LD		0.3475	not in LD
chr18_11894228	0.151	not in LD		0.065	not in LD		chr16_84133573	0.086	not in LD		0.46	not in LD
chr14_95990728	0.413	not in LD		0.465	not in LD		chr17_53750450	0.32	not in LD		0.235	not in LD
chr15_78341007	0.36	not in LD		0.41	not in LD		chr10_51773999	0.041	not in LD		0.475	not in LD
chr15_85113429	0.476	not in LD		0.1925	not in LD		chr3_46447904	0.279	not in LD		0.2025	not in LD
chr15_65175300	0.134	not in LD		0.1125	not in LD		chr1_153339314	0.134	not in LD		0.345	not in LD
chr15_78592277	0.134	not in LD		0.385	not in LD		chr1_114669237	0.211	not in LD		0.295	not in LD
chr15_74275170	0.315	not in LD		0.2175	not in LD		chr1_17372467	0.217	not in LD		0.35	not in LD
chr16_85792265	0.294	not in LD		0.3825	not in LD		chr8_131342304	0.081	not in LD		0.09	not in LD
chr16_89600802	0.337	not in LD		0.25	not in LD		chr11_131697483	0.09	not in LD		0.035	not in LD
chr16_4524443	0.396	not in LD		0.395	not in LD		chr11_93230759	0.081	not in LD		0.115	not in LD
chr16_4692091	0.201	not in LD		0.4875	not in LD		chr12_133058157	0.259	not in LD		0.1175	not in LD
chr6_25138723	0.442	not in LD		0.2525	not in LD		chr13_43965121	0.417	not in LD		0.17	not in LD
chr16_90148217	0.081	not in LD		0.25	not in LD		chr14_21251977	0.389	not in LD		0.355	not in LD
chr16_84861374	0.381	not in LD		0.0375	not in LD		chr14_75701696	0.186	not in LD		0.1725	not in LD
chr16_53132318	0.221	not in LD		0.465	not in LD		chr14_78020997	0.329	not in LD		0.385	not in LD
chr1_27602370	0.047	not in LD		0.1375	not in LD		chr15_25656507	0.5	not in LD		0.3025	not in LD
chr16_377644	0.209	not in LD		0.4225	not in LD		chr15_86124968	0.413	not in LD		0.175	not in LD
chr17_35481445	0.262	not in LD		0.1175	not in LD		chr15_101779863	0.145	not in LD		0.47	not in LD
chr17_4698960	0.288	not in LD		0.135	not in LD		chr15_78592277	0.134	not in LD		0.245	not in LD
chr17_1492513	0.256	not in LD		0.145	not in LD		chr16_50371362	0.397	not in LD		0.2875	not in LD
chr17_439124	0.459	not in LD		0.0475	not in LD		chr16_84861374	0.381	not in LD		0.4575	not in LD
chr17_8761578	0.012	not in LD		0.28	not in LD		chr16_58732855	0.299	not in LD		0.3575	not in LD
chr17_17654542	0.18	not in LD		0.39	not in LD		chr19_2394056	0.052	not in LD		0.325	not in LD
chr18_29628863	0.384	not in LD		0.365	not in LD		chr16_53132318	0.221	not in LD		0.18	not in LD
chr18_12991393	0.256	not in LD		0.2125	not in LD		chr16_74402025	0.116	not in LD		0.21	not in LD
chr18_47901471	0.25	not in LD		0.12	not in LD		chr10_90882921	0.234	not in LD		0.3725	not in LD
chr19_33750118	0.324	not in LD		0.0575	not in LD		chr12_105036914	0.494	not in LD		0.36	not in LD
chr19_53700807	0.349	not in LD		0.485	not in LD		chr17_78228312	0.429	not in LD		0.145	not in LD
chr19_55988349	0.482	not in LD		0.4575	not in LD		chr17_68523562	0.357	not in LD		0.425	not in LD
chr2_114148097	0.483	not in LD		0.1675	not in LD		chr17_1492770	0.279	not in LD		0.2875	not in LD
chr2_28687233	0.355	not in LD		0.385	not in LD		chr17_1266788	0.25	not in LD		0.49	not in LD
chr12_105144534	0.116	not in LD		0.16	not in LD		chr17_72635964	0.095	not in LD		0.05	not in LD
chr2_70172116	0.349	not in LD		0.2775	not in LD		chr19_7000401	0.471	not in LD		0.17	not in LD
chr2_69001011	0.413	not in LD		0.4375	not in LD		chr19_33750118	0.324	not in LD		0.2275	not in LD
chr11_35167103	0.087	not in LD		0.2	not in LD		chr19_4246693	0.32	not in LD		0.145	not in LD
chr2_174738951	0.044	not in LD		0.2025	not in LD		chr19_43979439	0.149	not in LD		0.2675	not in LD
chr16_84764213	0.053	not in LD		0.4175	not in LD		chr19_44198242	0.471	not in LD		0.17	not in LD
chr22_19229275	0.052	not in LD		0.3725	not in LD		chr19_4811671	0.157	not in LD		0.135	not in LD
chr12_121455873	0.247	not in LD		0.035	not in LD		chr19_55988349	0.482	not in LD		0.0375	not in LD
chr22_19308637	0.068	not in LD		0.0675	not in LD		chr2_225786736	0.307	not in LD		0.31	not in LD
chr2_209225223	0.075	not in LD		0.265	not in LD		chr2_228302103	0.099	not in LD		0.45	not in LD
chr2_150017978	0.482	not in LD		0.365	not in LD		chr2_205122018	0.381	not in LD		0.4925	not in LD
chr13_114895598	0.058	not in LD		0.2625	not in LD		chr17_49027577	0.233	not in LD		0.1525	not in LD
chr20_47367991	0.273	not in LD		0.155	not in LD		chr12_105144534	0.116	not in LD		0.45	not in LD
chr20_62435258	0.378	not in LD		0.32	not in LD		chr2_174896455	0.192	not in LD		0.395	not in LD
chr7_66460963	0.174	not in LD		0.155	not in LD		chr9_130282170	0.032	not in LD		0.045	not in LD
chr20_20761015	0.483	not in LD		0.4	not in LD		chr2_47312778	0.082	not in LD		0.105	not in LD
chr20_4047407	0.394	not in LD		0.445	not in LD		chr22_19229110	0.041	not in LD		0.3025	not in LD
chr3_159647795	0.349	not in LD		0.1725	not in LD		chr4_157818667	0.073	not in LD		0.1375	not in LD
chr21_44472719	0.474	not in LD		0.0725	not in LD		chr2_228281404	0.105	not in LD		0.0775	not in LD
chr21_37547256	0.329	not in LD		0.095	not in LD		chr19_863500	0.076	not in LD		0.1225	not in LD
chr22_45631165	0.401	not in LD		0.1325	not in LD		chr6_36524911	0.424	not in LD		0.065	not in LD
chr8_26306943	0.1	not in LD		0.3025	not in LD		chr7_66460963	0.174	not in LD		0.07	not in LD
chr12_7996403	0.124	not in LD		0.195	not in LD		chr20_61371222	0.337	not in LD		0.23	not in LD
chr18_55334106	0.081	not in LD		0.14	not in LD		chr7_26317890	0.235	not in LD		0.48	not in LD
chr3_148863772	0.233	not in LD		0.4425	not in LD		chr22_30360804	0.093	not in LD		0.2975	not in LD
chr3_160743847	0.179	not in LD		0.435	not in LD		chr6_14735139	0.029	not in LD		0.1475	not in LD
chr3_42003504	0.145	not in LD		0.2075	not in LD		chr2_198146698	0.256	not in LD		0.29	not in LD
chr1_168148137	0.023	not in LD		0.495	not in LD		chr22_17976038	0.013	not in LD		0.0825	not in LD
chr3_14474962	0.186	not in LD		0.3625	not in LD		chr2_61990520	0.068	not in LD		0.1275	not in LD
chr12_53969466	0.017	not in LD		0.1	not in LD		chr21_30720971	0.291	not in LD		0.275	not in LD
chr4_84491121	0.366	not in LD		0.085	not in LD		chr10_120489394	0.052	not in LD		0.2475	not in LD
chr4_185375291	0.424	not in LD		0.0925	not in LD		chr2_96907813	0.023	not in LD		0.07	not in LD
chr3_141217954	0.235	not in LD		0.1525	not in LD		chr4_184542773	0.44	not in LD		0.4625	not in LD
chr22_19349694	0.048	not in LD		0.3175	not in LD		chr4_169718848	0.333	not in LD		0.1525	not in LD
chr5_55711873	0.151	not in LD		0.42	not in LD		chr3_52121488	0.029	not in LD		0.1875	not in LD
chr22_36841725	0.116	not in LD		0.0525	not in LD		chr17_37082975	0.131	not in LD		0.23	not in LD
chr5_126097611	0.116	not in LD		0.2125	not in LD		chr5_169788967	0.232	not in LD		0.48	not in LD
chr4_37879911	0.019	not in LD		0.0875	not in LD		chr1_228327805	0.099	not in LD		0.3	not in LD
chr17_1510933	0.122	not in LD		0.09	not in LD		chr5_55710510	0.262	not in LD		0.1025	not in LD
chr19_36392027	0.058	not in LD		0.355	not in LD		chr17_10031183	0.385	not in LD		0.47	not in LD
chr9_117380093	0.087	not in LD		0.2475	not in LD		chr5_134791864	0.4	not in LD		0.2625	not in LD
chr5_145420194	0.284	not in LD		0.435	not in LD		chr5_177667642	0.035	not in LD		0.2325	not in LD
chr6_41674246	0.453	not in LD		0.275	not in LD		chr17_19779925	0.102	not in LD		0.495	not in LD
chr6_42505811	0.34	not in LD		0.0925	not in LD		chr2_161417521	0.309	not in LD		0.4475	not in LD
chr10_27608294	0.209	not in LD		0.32	not in LD		chr6_155710422	0.278	not in LD		0.3025	not in LD
chr7_45067267	0.215	not in LD		0.4325	not in LD		chr9_134249604	0.041	not in LD		0.41	not in LD
chr22_32267705	0.047	not in LD		0.4625	not in LD		chr6_137540335	0.459	not in LD		0.3125	not in LD
chr7_144540394	0.247	not in LD		0.275	not in LD		chr6_164087931	0.123	not in LD		0.4975	not in LD
chr7_97881690	0.036	not in LD		0.0575	not in LD		chr6_11367261	0.116	not in LD		0.255	not in LD
chr19_20012070	0.395	not in LD		0.0775	not in LD		chr17_9930895	0.044	not in LD		0.3325	not in LD
chr7_112085389	0.453	not in LD		0.4475	not in LD		chr6_18412065	0.331	not in LD		0.0675	not in LD
chr7_37449740	0.415	not in LD		0.2975	not in LD		chr16_21629596	0.049	not in LD		0.5	not in LD
chr1_714622	0.035	not in LD		0.1775	not in LD		chr7_113319	0.413	not in LD		0.1675	not in LD
chr16_56553491	0.054	not in LD		0.27	not in LD		chr7_135243056	0.488	not in LD		0.0625	not in LD
chr1_17636860	0.209	not in LD		0.07	not in LD		chr7_97878710	0.359	not in LD		0.4525	not in LD
chr2_145153942	0.018	not in LD		0.295	not in LD		chr3_127872691	0.065	not in LD		0.3075	not in LD
chr8_23417091	0.134	not in LD		0.495	not in LD		chr8_26294971	0.233	not in LD		0.36	not in LD
chr5_159721242	0.03	not in LD		0.3125	not in LD		chr13_78407889	0.039	not in LD		0.145	not in LD
chr5_96079027	0.375	not in LD		0.15	not in LD		chr11_93257153	0.081	not in LD		0.33	not in LD
chr20_30651233	0.186	not in LD		0.49	not in LD		chr8_59310386	0.436	not in LD		0.3275	not in LD
chr8_61817103	0.185	not in LD		0.0525	not in LD		chr9_104348150	0.366	not in LD		0.4	not in LD
chr8_48335758	0.331	not in LD		0.22	not in LD		chr9_98909973	0.144	not in LD		0.37	not in LD
chr8_23400072	0.151	not in LD		0.4825	not in LD		chr9_81313850	0.204	not in LD		0.29	not in LD
chr2_228302103	0.099	not in LD		0.415	not in LD		chr14_55770444	0.052	not in LD		0.1	not in LD
chr8_144108455	0.244	not in LD		0.39	not in LD		chr7_75253013	0.07	not in LD		0.3875	not in LD
chr8_31158754	0.26	not in LD		0.2375	not in LD		chr1_40007277	0.479	not in LD		0.25	not in LD
chr1_26616383	0.029	not in LD		0.35	not in LD		chr12_32674349	0.068	not in LD		0.3175	not in LD
chr1_209830676	0.037	not in LD		0.4775	not in LD		chr12_108078950	0.036	not in LD		0.365	not in LD
chr6_144605854	0.134	not in LD		0.4375	not in LD		chr1_221898153	0.049	not in LD		0.265	not in LD
chr7_66310776	0.047	not in LD		0.0475	not in LD		chr7_2902890	0.387	not in LD		0.4075	not in LD
chr7_76271122	0.038	not in LD		0.41	not in LD		chr11_129965034	0.419	not in LD		0.06	not in LD
chr12_132648147	0.03	not in LD		0.3525	not in LD		chr10_61667592	0.012	not in LD		0.4375	not in LD
chr12_108079310	0.047	not in LD		0.15	not in LD		chr14_35099099	0.372	not in LD		0.1875	not in LD
chr6_18330918	0.041	not in LD		0.21	not in LD		chr15_58622663	0.105	not in LD		0.2875	not in LD
chr2_74412765	0.023	not in LD		0.32	not in LD		chr15_74822496	0.396	not in LD		0.41	not in LD
chr10_71577422	0.0590000000000001	not in LD		0.29	not in LD		chr16_28875122	0.134	not in LD		0.2375	not in LD
chr2_85581946	0.047	not in LD		0.405	not in LD		chr16_12128499	0.06	not in LD		0.225	not in LD
chr2_86263941	0.122	not in LD		0.1125	not in LD		chr17_54388020	0.176	not in LD		0.4175	not in LD
chr17_76143799	0.116	not in LD		0.135	not in LD		chr17_78865546	0.163	not in LD		0.2175	not in LD
chr7_117824601	0.18	not in LD		0.445	not in LD		chr6_34150372	0.43	not in LD		0.14	not in LD
chr16_81495539	0.244	not in LD		0.255	not in LD		chr19_16555153	0.471	not in LD		0.2975	not in LD
chr4_79578251	0.11	not in LD		0.0675	not in LD		chr19_53238414	0.081	not in LD		0.4075	not in LD
chr11_129964835	0.209	not in LD		0.0875	not in LD		chr19_17133714	0.368	not in LD		0.11	not in LD
chr6_50930485	0.463	not in LD		0.3125	not in LD		chr19_53935553	0.378	not in LD		0.455	not in LD
chr12_96802164	0.18	not in LD		0.3325	not in LD		chr2_198070787	0.099	not in LD		0.2625	not in LD
chr14_24809185	0.253	not in LD		0.38	not in LD		chr2_10471666	0.331	not in LD		0.2925	not in LD
chr14_35099099	0.372	not in LD		0.32	not in LD		chr2_169031786	0.258	not in LD		0.4225	not in LD
chr14_90723172	0.419	not in LD		0.4825	not in LD		chr2_20091399	0.448	not in LD		0.405	not in LD
chr15_41583188	0.128	not in LD		0.2975	not in LD		chr2_113465579	0.221	not in LD		0.06	not in LD
chr15_69728530	0.076	not in LD		0.1525	not in LD		chr2_231182584	0.212	not in LD		0.46	not in LD
chr15_101475466	0.118	not in LD		0.365	not in LD		chr2_153274762	0.108	not in LD		0.2725	not in LD
chr16_28875204	0.145	not in LD		0.375	not in LD		chr14_100532472	0.442	not in LD		0.2225	not in LD
chr17_14642033	0.372	not in LD		0.1125	not in LD		chr14_100534958	0.453	not in LD		0.3125	not in LD
chr17_78865630	0.131	not in LD		0.2575	not in LD		chr14_100538802	0.262	not in LD		0.3525	not in LD
chr6_34239989	0.0580000000000001	not in LD		0.4275	not in LD		chr21_30610621	0.333	not in LD		0.235	not in LD
chr17_38122882	0.2	not in LD		0.0875	not in LD		chr21_48042869	0.198	not in LD		0.4725	not in LD
chr17_79300488	0.256	not in LD		0.09	not in LD		chr3_127474267	0.191	not in LD		0.355	not in LD
chr18_24282468	0.375	not in LD		0.1175	not in LD		chr3_183601715	0.494	not in LD		0.3575	not in LD
chr19_53237793	0.071	not in LD		0.195	not in LD		chr3_42623498	0.029	not in LD		0.25	not in LD
chr19_51910707	0.122	not in LD		0.49	not in LD		chr4_1294580	0.401	not in LD		0.4975	not in LD
chr2_198070787	0.099	not in LD		0.4475	not in LD		chr4_40553691	0.209	not in LD		0.075	not in LD
chr2_88296515	0.2	not in LD		0.1375	not in LD		chr5_172234171	0.459	not in LD		0.0625	not in LD
chr2_113556867	0.128	not in LD		0.2675	not in LD		chr5_55969915	0.39	not in LD		0.4425	not in LD
chr20_641553	0.366	not in LD		0.0525	not in LD		chr6_30762165	0.125	not in LD		0.4825	not in LD
chr14_100539433	0.267	not in LD		0.2275	not in LD		chr6_32658109	0.183	not in LD		0.195	not in LD
chr21_48042513	0.192	not in LD		0.3225	not in LD		chr6_134954519	0.201	not in LD		0.13	not in LD
chr3_11265233	0.335	not in LD		0.4425	not in LD		chr6_11405083	0.1	not in LD		0.1375	not in LD
chr3_9451377	0.087	not in LD		0.3275	not in LD		chr7_80249950	0.213	not in LD		0.1225	not in LD
chr3_46264618	0.151	not in LD		0.08	not in LD		chr8_19067198	0.405	not in LD		0.1425	not in LD
chr5_148228496	0.221	not in LD		0.49	not in LD		chr8_17779957	0.285	not in LD		0.3875	not in LD
chr7_33011010	0.12	not in LD		0.4075	not in LD		chr8_19523033	0.324	not in LD		0.1125	not in LD
chr7_80247755	0.39	not in LD		0.0525	not in LD		chr8_145002536	0.128	not in LD		0.365	not in LD
chr7_139942304	0.465	not in LD		0.3325	not in LD		chr8_56803539	0.366	not in LD		0.4325	not in LD
chr7_37805727	0.07	not in LD		0.135	not in LD		chr1_171713956	0.116	not in LD		0.385	not in LD
chr8_117641610	0.471	not in LD		0.3075	not in LD		chr1_39671492	0.308	not in LD		0.485	not in LD
chr8_19524000	0.321	not in LD		0.4875	not in LD		chr1_9704084	0.081	not in LD		0.2125	not in LD
chr9_136710881	0.169	not in LD		0.35	not in LD		chr1_17792735	0.148	not in LD		0.2175	not in LD
chr9_120406848	0.371	not in LD		0.3175	not in LD		chr1_109727529	0.417	not in LD		0.325	not in LD
chr1_36924676	0.122	not in LD		0.35	not in LD		chr1_205573960	0.405	not in LD		0.0575	not in LD
chr1_205091105	0.459	not in LD		0.1925	not in LD		chr16_84928688	0.32	not in LD		0.1675	not in LD
chr1_109727529	0.417	not in LD		0.2025	not in LD		chr1_181094070	0.209	not in LD		0.13	not in LD
chr1_46839889	0.494	not in LD		0.2	not in LD		chr1_28230404	0.388	not in LD		0.495	not in LD
chr1_167570072	0.229	not in LD		0.07	not in LD		chr1_10010955	0.198	not in LD		0.3425	not in LD
chr1_249087481	0.246	not in LD		0.42	not in LD		chr1_25435524	0.041	not in LD		0.0925	not in LD
chr14_78108555	0.238	not in LD		0.46	not in LD		chr1_158789208	0.163	not in LD		0.14	not in LD
chr15_50359224	0.331	not in LD		0.4575	not in LD		chr1_183560035	0.076	not in LD		0.2875	not in LD
chr16_81491210	0.314	not in LD		0.0425	not in LD		chr1_226867989	0.052	not in LD		0.2475	not in LD
chr16_303027	0.122	not in LD		0.48	not in LD		chr1_17519094	0.012	not in LD		0.27	not in LD
chr17_45569850	0.268	not in LD		0.3275	not in LD		chr1_249153443	0.157	not in LD		0.09	not in LD
chr2_169347138	0.163	not in LD		0.2675	not in LD		chr1_19717901	0.18	not in LD		0.1525	not in LD
chr3_183602251	0.413	not in LD		0.45	not in LD		chr1_212965831	0.172	not in LD		0.375	not in LD
chr3_32621515	0.132	not in LD		0.1275	not in LD		chr15_79231478	0.099	not in LD		0.4625	not in LD
chr1_10010955	0.198	not in LD		0.1725	not in LD		chr20_52492074	0.343	not in LD		0.4175	not in LD
chr1_28231955	0.482	not in LD		0.395	not in LD		chr3_18786748	0.116	not in LD		0.2	not in LD
chr1_19832175	0.488	not in LD		0.09	not in LD		chr22_42197270	0.39	not in LD		0.455	not in LD
chr1_11791222	0.093	not in LD		0.1075	not in LD		chr13_47371700	0.302	not in LD		0.375	not in LD
chr10_64396790	0.122	not in LD		0.1075	not in LD		chr5_141395998	0.39	not in LD		0.305	not in LD
chr14_65546299	0.424	not in LD		0.2375	not in LD		chr6_30790807	0.3	not in LD		0.45	not in LD
chr8_62672723	0.43	not in LD		0.2875	not in LD		chr6_111266707	0.324	not in LD		0.155	not in LD
chr8_52811213	0.376	not in LD		0.4825	not in LD		chr6_18161563	0.471	not in LD		0.42	not in LD
chr1_169637391	0.169	not in LD		0.3	not in LD		chr6_144358607	0.429	not in LD		0.3775	not in LD
chr1_110922814	0.267	not in LD		0.27	not in LD		chr6_11976286	0.128	not in LD		0.32	not in LD
chr1_236080865	0.017	not in LD		0.2525	not in LD		chr6_110797426	0.349	not in LD		0.0625	not in LD
chr1_17392980	0.395	not in LD		0.43	not in LD		chr10_97147219	0.419	not in LD		0.405	not in LD
chr14_65381764	0.401	not in LD		0.3375	not in LD		chr12_31868386	0.157	not in LD		0.235	not in LD
chr6_43396325	0.353	not in LD		0.4675	not in LD		chr4_38075791	0.041	not in LD		0.335	not in LD
chr14_90850229	0.134	not in LD		0.3275	not in LD		chr10_125979312	0.18	not in LD		0.16	not in LD
chr15_99496340	0.331	not in LD		0.18	not in LD		chr10_95231444	0.133	not in LD		0.3025	not in LD
chr20_52491498	0.241	not in LD		0.0925	not in LD		chr10_3509915	0.465	not in LD		0.0925	not in LD
chr3_18787530	0.453	not in LD		0.0875	not in LD		chr10_23933327	0.009259	not in LD		0.46	not in LD
chr16_72087307	0.337	not in LD		0.2075	not in LD		chr11_64153558	0.337	not in LD		0.3025	not in LD
chr21_15939944	0.442	not in LD		0.32	not in LD		chr11_9653461	0.323	not in LD		0.3075	not in LD
chr1_19408380	0.401	not in LD		0.3175	not in LD		chr12_132092605	0.431	not in LD		0.265	not in LD
chr22_42197270	0.39	not in LD		0.1375	not in LD		chr6_13272671	0.297	not in LD		0.46	not in LD
chr13_46888585	0.47	not in LD		0.1775	not in LD		chr19_699816	0.206	not in LD		0.195	not in LD
chr13_46915686	0.326	not in LD		0.045	not in LD		chr1_185490078	0.191	not in LD		0.14	not in LD
chr1_114447565	0.076	not in LD		0.3225	not in LD		chr10_81055803	0.291	not in LD		0.27	not in LD
chr1_114400804	0.442	not in LD		0.045	not in LD		chr11_12120872	0.105	not in LD		0.4325	not in LD
chr6_6726266	0.337	not in LD		0.2125	not in LD		chr9_36378853	0.137	not in LD		0.1975	not in LD
chr6_129993700	0.145	not in LD		0.145	not in LD		chr13_46951467	0.459	not in LD		0.3625	not in LD
chr6_108154019	0.025	not in LD		0.4575	not in LD		chr22_47158179	0.424	not in LD		0.32	not in LD
chr6_6711927	0.095	not in LD		0.1975	not in LD		chr1_161499764	0.047	not in LD		0.21	not in LD
chr10_121357196	0.449	not in LD		0.3075	not in LD		chr1_229057401	0.053	not in LD		0.345	not in LD
chr10_126480591	0.453	not in LD		0.4925	not in LD		chr1_161958842	0.229	not in LD		0.0925	not in LD
chr10_73498344	0.22	not in LD		0.385	not in LD		chr10_89519880	0.189	not in LD		0.1775	not in LD
chr12_47711369	0.401	not in LD		0.465	not in LD		chr11_116819906	0.052	not in LD		0.4175	not in LD
chr12_31868386	0.157	not in LD		0.335	not in LD		chr11_35250518	0.419	not in LD		0.4125	not in LD
chr10_79789657	0.256	not in LD		0.315	not in LD		chr12_107723420	0.211	not in LD		0.2275	not in LD
chr11_64153352	0.366	not in LD		0.41	not in LD		chr13_100150958	0.343	not in LD		0.1375	not in LD
chr11_18610041	0.174	not in LD		0.0875	not in LD		chr14_65121102	0.424	not in LD		0.07	not in LD
chr11_116819991	0.076	not in LD		0.1225	not in LD		chr14_91488751	0.331	not in LD		0.3075	not in LD
chr16_3293888	0.345	not in LD		0.3425	not in LD		chr14_99504372	0.372	not in LD		0.2125	not in LD
chr12_102284372	0.118	not in LD		0.1675	not in LD		chr15_65165887	0.279	not in LD		0.0875	not in LD
chr12_94517909	0.262	not in LD		0.4225	not in LD		chr15_50387933	0.329	not in LD		0.09	not in LD
chr9_132615323	0.013	not in LD		0.1375	not in LD		chr16_81111176	0.25	not in LD		0.28	not in LD
chr13_46951467	0.459	not in LD		0.24	not in LD		chr16_81831652	0.355	not in LD		0.255	not in LD
chr22_47158179	0.424	not in LD		0.475	not in LD		chr16_11404753	0.265	not in LD		0.1475	not in LD
chr1_2165523	0.157	not in LD		0.1925	not in LD		chr16_59293389	0.333	not in LD		0.345	not in LD
chr1_95068097	0.411	not in LD		0.0675	not in LD		chr17_80921045	0.465	not in LD		0.0475	not in LD
chr1_229057401	0.053	not in LD		0.0600000000000001	not in LD		chr17_8150723	0.285	not in LD		0.45	not in LD
chr11_35248780	0.302	not in LD		0.44	not in LD		chr17_7760983	0.372	not in LD		0.4375	not in LD
chr12_109490601	0.153	not in LD		0.425	not in LD		chr18_74286328	0.41	not in LD		0.0925	not in LD
chr18_61498396	0.343	not in LD		0.345	not in LD		chr12_62604707	0.288	not in LD		0.32	not in LD
chr13_100150958	0.343	not in LD		0.135	not in LD		chr19_7243084	0.328	not in LD		0.0675	not in LD
chr14_91488751	0.331	not in LD		0.23	not in LD		chr2_235333954	0.282	not in LD		0.0875	not in LD
chr14_99503109	0.128	not in LD		0.2	not in LD		chr2_174904084	0.203	not in LD		0.44	not in LD
chr15_58430955	0.105	not in LD		0.255	not in LD		chr2_43561161	0.234	not in LD		0.4375	not in LD
chr15_65165887	0.279	not in LD		0.32	not in LD		chr2_152742655	0.21	not in LD		0.315	not in LD
chr15_35262087	0.326	not in LD		0.06	not in LD		chr2_68941901	0.436	not in LD		0.4375	not in LD
chr15_40330693	0.25	not in LD		0.1875	not in LD		chr2_11336032	0.422	not in LD		0.365	not in LD
chr16_3122282	0.354	not in LD		0.415	not in LD		chr2_216578340	0.208	not in LD		0.2525	not in LD
chr16_66623408	0.106	not in LD		0.3	not in LD		chr2_143615629	0.302	not in LD		0.3425	not in LD
chr17_39444029	0.141	not in LD		0.1375	not in LD		chr20_52539110	0.419	not in LD		0.485	not in LD
chr17_76168857	0.198	not in LD		0.41	not in LD		chr3_141405708	0.262	not in LD		0.4375	not in LD
chr17_531729	0.209	not in LD		0.11	not in LD		chr3_104859277	0.171	not in LD		0.2825	not in LD
chr17_143696	0.461	not in LD		0.235	not in LD		chr10_81010250	0.488	not in LD		0.455	not in LD
chr17_7761512	0.221	not in LD		0.105	not in LD		chr4_153701130	0.488	not in LD		0.3375	not in LD
chr18_43266885	0.436	not in LD		0.2825	not in LD		chr5_146784199	0.107	not in LD		0.3875	not in LD
chr18_74277674	0.308	not in LD		0.3425	not in LD		chr6_151701041	0.331	not in LD		0.44	not in LD
chr18_29692651	0.361	not in LD		0.065	not in LD		chr6_159459483	0.407	not in LD		0.285	not in LD
chr18_29666127	0.372	not in LD		0.33	not in LD		chr14_45723014	0.169	not in LD		0.3725	not in LD
chr19_48758959	0.378	not in LD		0.2025	not in LD		chr14_59952002	0.233	not in LD		0.2975	not in LD
chr19_52512280	0.288	not in LD		0.205	not in LD		chr7_102539438	0.411	not in LD		0.4225	not in LD
chr19_17633726	0.32	not in LD		0.3475	not in LD		chr7_6462845	0.465	not in LD		0.0775	not in LD
chr19_17337555	0.308	not in LD		0.15	not in LD		chr8_1816527	0.438	not in LD		0.1875	not in LD
chr19_51934555	0.429	not in LD		0.16	not in LD		chr6_2846843	0.227	not in LD		0.1425	not in LD
chr19_52267282	0.11	not in LD		0.3925	not in LD		chr3_188419526	0.297	not in LD		0.4675	not in LD
chr2_232378792	0.401	not in LD		0.4425	not in LD		chr8_117335223	0.229	not in LD		0.47	not in LD
chr2_10548107	0.209	not in LD		0.4125	not in LD		chr9_93571559	0.238	not in LD		0.27	not in LD
chr2_68941901	0.436	not in LD		0.295	not in LD		chr1_203027537	0.459	not in LD		0.2725	not in LD
chr21_46903290	0.186	not in LD		0.3075	not in LD		chr1_157914675	0.247	not in LD		0.07	not in LD
chr21_47947528	0.313	not in LD		0.37	not in LD		chr1_167581885	0.225	not in LD		0.045	not in LD
chr22_42795201	0.326	not in LD		0.275	not in LD		chr10_98508321	0.174	not in LD		0.44	not in LD
chr3_48411735	0.192	not in LD		0.465	not in LD		chr10_120291069	0.113	not in LD		0.06	not in LD
chr3_128506907	0.174	not in LD		0.475	not in LD		chr10_114206837	0.459	not in LD		0.3075	not in LD
chr3_186703480	0.448	not in LD		0.105	not in LD		chr12_98793696	0.15	not in LD		0.15	not in LD
chr3_46989904	0.419	not in LD		0.2325	not in LD		chr14_55325583	0.246	not in LD		0.22	not in LD
chr10_81045686	0.012	not in LD		0.1575	not in LD		chr14_21150108	0.384	not in LD		0.07	not in LD
chr4_88818283	0.329	not in LD		0.2925	not in LD		chr14_89896614	0.174	not in LD		0.38	not in LD
chr5_126145771	0.372	not in LD		0.36	not in LD		chr15_74752573	0.068	not in LD		0.0775	not in LD
chr6_167460537	0.401	not in LD		0.3625	not in LD		chr16_53254176	0.244	not in LD		0.4825	not in LD
chr7_157182895	0.157	not in LD		0.08	not in LD		chr16_11822066	0.43	not in LD		0.28	not in LD
chr7_6462845	0.465	not in LD		0.3525	not in LD		chr17_75386123	0.174	not in LD		0.395	not in LD
chr8_142237057	0.198	not in LD		0.25	not in LD		chr18_12992261	0.448	not in LD		0.14	not in LD
chr8_25058513	0.459	not in LD		0.2875	not in LD		chr18_72167124	0.25	not in LD		0.3475	not in LD
chr10_44473793	0.223	not in LD		0.105	not in LD		chr18_74768999	0.331	not in LD		0.2475	not in LD
chr9_93571160	0.221	not in LD		0.42	not in LD		chr19_43846062	0.296	not in LD		0.3275	not in LD
chr1_21916829	0.471	not in LD		0.41	not in LD		chr2_101731705	0.308	not in LD		0.1225	not in LD
chr1_109506664	0.398	not in LD		0.2575	not in LD		chr2_40621060	0.163	not in LD		0.1975	not in LD
chr10_12084639	0.372	not in LD		0.25	not in LD		chr2_118817337	0.171	not in LD		0.065	not in LD
chr12_27378924	0.273	not in LD		0.2075	not in LD		chr2_70520498	0.18	not in LD		0.1825	not in LD
chr13_34253569	0.159	not in LD		0.4325	not in LD		chr2_86453563	0.043	not in LD		0.3425	not in LD
chr14_107081096	0.375	not in LD		0.385	not in LD		chr21_36420786	0.326	not in LD		0.315	not in LD
chr14_93132080	0.453	not in LD		0.3275	not in LD		chr3_107941614	0.227	not in LD		0.1325	not in LD
chr14_92938998	0.312	not in LD		0.33	not in LD		chr3_114983572	0.202	not in LD		0.2625	not in LD
chr16_12895986	0.291	not in LD		0.32	not in LD		chr3_112395841	0.224	not in LD		0.055	not in LD
chr18_72166846	0.262	not in LD		0.1575	not in LD		chr4_10047925	0.141	not in LD		0.065	not in LD
chr18_60605630	0.367	not in LD		0.41	not in LD		chr1_111992095	0.326	not in LD		0.365	not in LD
chr18_9775932	0.448	not in LD		0.4975	not in LD		chr4_3390900	0.173	not in LD		0.355	not in LD
chr18_74768870	0.436	not in LD		0.045	not in LD		chr5_150157947	0.314	not in LD		0.06	not in LD
chr19_20077704	0.229	not in LD		0.085	not in LD		chr6_7261759	0.244	not in LD		0.39	not in LD
chr22_42176917	0.122	not in LD		0.2525	not in LD		chr8_134911774	0.012	not in LD		0.07	not in LD
chr19_2427815	0.355	not in LD		0.1125	not in LD		chr9_91565715	0.404	not in LD		0.1125	not in LD
chr2_121044584	0.113	not in LD		0.33	not in LD		chr7_100472380	0.419	not in LD		0.2625	not in LD
chr20_30294668	0.017	not in LD		0.1325	not in LD		chr7_154998349	0.297	not in LD		0.32	not in LD
chr20_18547981	0.44	not in LD		0.19	not in LD		chr1_161097241	0.324	not in LD		0.295	not in LD
chr21_36420786	0.326	not in LD		0.4175	not in LD		chr11_68798420	0.171	not in LD		0.1	not in LD
chr21_34578121	0.279	not in LD		0.175	not in LD		chr12_113579701	0.06	not in LD		0.2075	not in LD
chr3_113551182	0.331	not in LD		0.41	not in LD		chr12_54753185	0.302	not in LD		0.3925	not in LD
chr3_56626570	0.239	not in LD		0.4625	not in LD		chr12_53759803	0.169	not in LD		0.315	not in LD
chr3_134313604	0.071	not in LD		0.475	not in LD		chr14_91097054	0.124	not in LD		0.1375	not in LD
chr3_16006072	0.024	not in LD		0.215	not in LD		chr13_46895225	0.5	not in LD		0.105	not in LD
chr5_56576743	0.138	not in LD		0.1125	not in LD		chr14_58797640	0.488	not in LD		0.4875	not in LD
chr15_91458406	0.378	not in LD		0.2225	not in LD		chr15_58798706	0.259	not in LD		0.44	not in LD
chr8_131224976	0.483	not in LD		0.285	not in LD		chr15_55611126	0.227	not in LD		0.1725	not in LD
chr6_122792765	0.203	not in LD		0.1125	not in LD		chr15_93454792	0.39	not in LD		0.2625	not in LD
chr2_191886093	0.419	not in LD		0.2975	not in LD		chr16_23892887	0.384	not in LD		0.3825	not in LD
chr3_182521127	0.483	not in LD		0.4875	not in LD		chr16_19522394	0.488	not in LD		0.44	not in LD
chr7_2649264	0.395	not in LD		0.495	not in LD		chr8_11721080	0.246	not in LD		0.3575	not in LD
chr7_6544247	0.372	not in LD		0.0875	not in LD		chr17_57355622	0.149	not in LD		0.4225	not in LD
chr7_100472380	0.419	not in LD		0.4025	not in LD		chr17_48987140	0.302	not in LD		0.26	not in LD
chr22_38029295	0.151	not in LD		0.44	not in LD		chr17_27477038	0.421	not in LD		0.295	not in LD
chr16_29937652	0.388	not in LD		0.08	not in LD		chr18_45513427	0.158	not in LD		0.085	not in LD
chr1_15761353	0.25	not in LD		0.0775	not in LD		chr18_9775566	0.442	not in LD		0.2925	not in LD
chr1_175288738	0.145	not in LD		0.1375	not in LD		chr19_7770364	0.43	not in LD		0.3775	not in LD
chr1_25053689	0.291	not in LD		0.46	not in LD		chr19_50422047	0.054	not in LD		0.4525	not in LD
chr10_5333951	0.186	not in LD		0.355	not in LD		chr19_35704237	0.259	not in LD		0.1375	not in LD
chr11_85732690	0.39	not in LD		0.275	not in LD		chr19_17862060	0.041	not in LD		0.42	not in LD
chr11_118800302	0.418	not in LD		0.225	not in LD		chr19_14773705	0.202	not in LD		0.4625	not in LD
chr1_182113557	0.349	not in LD		0.21	not in LD		chr2_29238759	0.183	not in LD		0.2825	not in LD
chr12_54753185	0.302	not in LD		0.05	not in LD		chr2_64365909	0.131	not in LD		0.065	not in LD
chr13_99195261	0.488	not in LD		0.26	not in LD		chr2_228272364	0.093	not in LD		0.4825	not in LD
chr13_30961944	0.451	not in LD		0.195	not in LD		chr2_40682775	0.145	not in LD		0.4875	not in LD
chr13_46894950	0.419	not in LD		0.415	not in LD		chr2_68918160	0.087	not in LD		0.2475	not in LD
chr14_31091758	0.442	not in LD		0.36	not in LD		chr2_8316896	0.395	not in LD		0.325	not in LD
chr14_65189051	0.019	not in LD		0.125	not in LD		chr22_21336549	0.309	not in LD		0.08	not in LD
chr14_92588688	0.331	not in LD		0.25	not in LD		chr3_179065488	0.088	not in LD		0.0525	not in LD
chr1_226849761	0.13	not in LD		0.3425	not in LD		chr3_171685531	0.372	not in LD		0.33	not in LD
chr3_107940458	0.413	not in LD		0.3375	not in LD		chr3_45650246	0.378	not in LD		0.1275	not in LD
chr15_58798813	0.273	not in LD		0.42	not in LD		chr3_195897221	0.119	not in LD		0.1375	not in LD
chr15_92013902	0.125	not in LD		0.1225	not in LD		chr3_30690315	0.314	not in LD		0.4925	not in LD
chr15_40856896	0.012	not in LD		0.395	not in LD		chr3_97629199	0.193	not in LD		0.4275	not in LD
chr15_91114376	0.401	not in LD		0.415	not in LD		chr3_143143191	0.429	not in LD		0.3975	not in LD
chr16_23892887	0.384	not in LD		0.23	not in LD		chr4_87878629	0.345	not in LD		0.3025	not in LD
chr16_89830462	0.25	not in LD		0.435	not in LD		chr4_6776465	0.061	not in LD		0.3175	not in LD
chr17_73993640	0.012	not in LD		0.4625	not in LD		chr4_38025339	0.414	not in LD		0.4875	not in LD
chr17_71287160	0.321	not in LD		0.1475	not in LD		chr4_15255751	0.273	not in LD		0.3175	not in LD
chr18_74258187	0.244	not in LD		0.435	not in LD		chr4_10025544	0.394	not in LD		0.335	not in LD
chr18_10526284	0.407	not in LD		0.1425	not in LD		chr5_43484306	0.052	not in LD		0.0975	not in LD
chr18_12701937	0.369	not in LD		0.1775	not in LD		chr2_226867621	0.163	not in LD		0.325	not in LD
chr19_21492062	0.273	not in LD		0.39	not in LD		chr5_96537596	0.41	not in LD		0.4475	not in LD
chr19_21786908	0.347	not in LD		0.4675	not in LD		chr5_172314476	0.297	not in LD		0.4625	not in LD
chr19_58331012	0.218	not in LD		0.1475	not in LD		chr5_73729341	0.276	not in LD		0.1875	not in LD
chr19_17862060	0.041	not in LD		0.0475	not in LD		chr5_131773194	0.203	not in LD		0.1375	not in LD
chr19_2167738	0.099	not in LD		0.4275	not in LD		chr5_77173522	0.093	not in LD		0.485	not in LD
chr19_18132540	0.145	not in LD		0.22	not in LD		chr5_53943207	0.285	not in LD		0.335	not in LD
chr2_69390618	0.378	not in LD		0.3425	not in LD		chr6_149569815	0.331	not in LD		0.4575	not in LD
chr2_197133368	0.308	not in LD		0.1975	not in LD		chr9_35538626	0.266	not in LD		0.465	not in LD
chr2_68639273	0.157	not in LD		0.335	not in LD		chr7_18023473	0.205	not in LD		0.2575	not in LD
chr2_69135362	0.095	not in LD		0.3225	not in LD		chr7_1004248	0.047	not in LD		0.31	not in LD
chr20_56202861	0.198	not in LD		0.405	not in LD		chr8_23082971	0.337	not in LD		0.17	not in LD
chr20_4791677	0.448	not in LD		0.2125	not in LD		chr8_27194788	0.442	not in LD		0.27	not in LD
chr20_49134535	0.087	not in LD		0.2125	not in LD		chr9_129294871	0.343	not in LD		0.075	not in LD
chr21_46334472	0.483	not in LD		0.195	not in LD		chr9_134584308	0.244	not in LD		0.085	not in LD
chr22_22415601	0.024	not in LD		0.4175	not in LD		chr9_137367787	0.5	not in LD		0.4075	not in LD
chr3_179066454	0.101	not in LD		0.265	not in LD		chr9_77763300	0.417	not in LD		0.455	not in LD
chr3_126259369	0.233	not in LD		0.3875	not in LD		chr9_114868167	0.336	not in LD		0.0775	not in LD
chr3_105104807	0.384	not in LD		0.47	not in LD		chr9_129482767	0.275	not in LD		0.0525	not in LD
chr4_178362122	0.209	not in LD		0.485	not in LD		chr9_21832742	0.253	not in LD		0.3625	not in LD
chr4_2789063	0.419	not in LD		0.0675	not in LD		chr3_151911526	0.244	not in LD		0.1275	not in LD
chr4_39355429	0.471	not in LD		0.0375	not in LD		chr3_122127926	0.267	not in LD		0.1075	not in LD
chr4_154374409	0.231	not in LD		0.4175	not in LD		chr22_35806238	0.157	not in LD		0.17	not in LD
chr5_68607707	0.36	not in LD		0.455	not in LD		chr5_100189715	0.177	not in LD		0.31	not in LD
chr5_122765497	0.424	not in LD		0.375	not in LD		chr2_41963167	0.417	not in LD		0.2525	not in LD
chr5_59378653	0.387	not in LD		0.0775	not in LD		chr2_68428283	0.481	not in LD		0.1425	not in LD
chr5_131083829	0.488	not in LD		0.1625	not in LD		chr2_62242192	0.108	not in LD		0.3275	not in LD
chr5_172314476	0.297	not in LD		0.315	not in LD		chr2_128387937	0.13	not in LD		0.495	not in LD
chr11_64036688	0.151	not in LD		0.265	not in LD		chr2_7211549	0.302	not in LD		0.37	not in LD
chr5_73729341	0.276	not in LD		0.1275	not in LD		chr2_68593444	0.186	not in LD		0.49	not in LD
chr7_6473964	0.238	not in LD		0.135	not in LD		chr22_28775991	0.358	not in LD		0.225	not in LD
chr9_74919926	0.285	not in LD		0.09	not in LD		chr5_148187480	0.023	not in LD		0.2925	not in LD
chr1_173855298	0.38	not in LD		0.315	not in LD		chr4_95441310	0.247	not in LD		0.0675	not in LD
chr7_1006128	0.059	not in LD		0.0825	not in LD		chr3_174056109	0.4	not in LD		0.2725	not in LD
chr8_23082971	0.337	not in LD		0.3225	not in LD		chr6_119434014	0.242	not in LD		0.0925	not in LD
chr8_134164283	0.152	not in LD		0.05	not in LD		chr22_36755498	0.174	not in LD		0.0875	not in LD
chr1_65885962	0.219	not in LD		0.14	not in LD		chr16_29656210	0.427	not in LD		0.3225	not in LD
chr8_41386411	0.365	not in LD		0.19	not in LD		chr2_119698057	0.457	not in LD		0.2925	not in LD
chr22_45528073	0.238	not in LD		0.415	not in LD		chr18_74258187	0.244	not in LD		0.3275	not in LD
chr22_45559416	0.169	not in LD		0.28	not in LD		chr12_122087129	0.084	not in LD		0.1075	not in LD
chr9_95787999	0.076	not in LD		0.33	not in LD		chr1_113524180	0.058	not in LD		0.305	not in LD
chr9_137367787	0.5	not in LD		0.11	not in LD		chr5_171279499	0.041	not in LD		0.1225	not in LD
chr9_77763300	0.417	not in LD		0.3925	not in LD		chr17_45569850	0.268	not in LD		0.4175	not in LD
chr13_77296244	0.494	not in LD		0.045	not in LD		chr20_4747618	0.436	not in LD		0.21	not in LD
chr9_90132149	0.315	not in LD		0.245	not in LD		chr22_29209368	0.083	not in LD		0.5	not in LD
chr16_88718275	0.215	not in LD		0.06	not in LD		chr22_35724264	0.122	not in LD		0.21	not in LD
chr12_6466081	0.195	not in LD		0.1525	not in LD		chr14_24436047	0.163	not in LD		0.3225	not in LD
chr7_65920541	0.071	not in LD		0.1975	not in LD		chr22_44569142	0.07	not in LD		0.23	not in LD
chr3_122127926	0.267	not in LD		0.0475	not in LD		chr7_96803336	0.262	not in LD		0.485	not in LD
chr15_102192418	0.221	not in LD		0.2825	not in LD		chr5_55148289	0.021	not in LD		0.195	not in LD
chr9_77502322	0.419	not in LD		0.38	not in LD		chr2_152267072	0.471	not in LD		0.0625	not in LD
chr22_42465788	0.352	not in LD		0.1575	not in LD		chr15_55700532	0.122	not in LD		0.495	not in LD
chr14_91716073	0.198	not in LD		0.2775	not in LD		chr7_87502834	0.087	not in LD		0.2625	not in LD
chr15_90506266	0.151	not in LD		0.36	not in LD		chr2_196476560	0.487	not in LD		0.2125	not in LD
chr2_74063673	0.401	not in LD		0.445	not in LD		chr9_72873674	0.029	not in LD		0.4975	not in LD
chr2_71644791	0.096	not in LD		0.345	not in LD		chr16_33953057	0.5	not in LD		0.385	not in LD
chr2_153324632	0.308	not in LD		0.2125	not in LD		chr20_4809755	0.064	not in LD		0.075	not in LD
chr2_33702203	0.185	not in LD		0.39	not in LD		chr8_16281511	0.415	not in LD		0.3825	not in LD
chr2_69969133	0.047	not in LD		0.2375	not in LD		chr12_94854063	0.054	not in LD		0.315	not in LD
chr20_5843812	0.273	not in LD		0.295	not in LD		chr3_31295256	0.05	not in LD		0.16	not in LD
chr19_49955155	0.39	not in LD		0.33	not in LD		chr8_183000	0.076	not in LD		0.2625	not in LD
chr16_11692191	0.244	not in LD		0.4625	not in LD		chr2_216530465	0.198	not in LD		0.125	not in LD
chr3_71752752	0.482	not in LD		0.31	not in LD		chr15_32905679	0.488	not in LD		0.105	not in LD
chr5_147580994	0.192	not in LD		0.4125	not in LD		chr2_136766165	0.012	not in LD		0.4625	not in LD
chr14_100808510	0.233	not in LD		0.2675	not in LD		chr10_64903981	0.07	not in LD		0.365	not in LD
chr14_69907145	0.053	not in LD		0.44	not in LD		chr20_58711896	0.047	not in LD		0.275	not in LD
chr12_122086873	0.046	not in LD		0.07	not in LD		chr18_13137356	0.064	not in LD		0.05	not in LD
chr9_6429909	0.347	not in LD		0.1325	not in LD		chr6_28303600	0.279	not in LD		0.275	not in LD
chr3_53735299	0.209	not in LD		0.28	not in LD		chr4_3374762	0.012	not in LD		0.475	not in LD
chr3_38332467	0.136	not in LD		0.21	not in LD		chr6_15368002	0.029	not in LD		0.1925	not in LD
chr15_32906779	0.32	not in LD		0.2275	not in LD		chr20_219011	0.371	not in LD		0.3025	not in LD
chr2_203508797	0.036	not in LD		0.445	not in LD		chr3_9821914	0.465	not in LD		0.0675	not in LD
chr17_75402969	0.021	not in LD		0.3225	not in LD		chr1_149605380	0.14	not in LD		0.3725	not in LD
chr2_175357758	0.145	not in LD		0.41	not in LD		chr2_208008893	0.073	not in LD		0.2525	not in LD
chr3_53204823	0.017	not in LD		0.195	not in LD		chr3_73862364	0.048	not in LD		0.2775	not in LD
chr22_35704612	0.494	not in LD		0.4025	not in LD		chr3_172393121	0.2	not in LD		0.1575	not in LD
chr2_109648143	0.09	not in LD		0.1975	not in LD		chr18_59660018	0.215	not in LD		0.3825	not in LD
chr15_76629031	0.076	not in LD		0.485	not in LD		chr17_78066617	0.198	not in LD		0.1375	not in LD
chr4_79473056	0.028	not in LD		0.4125	not in LD		chr2_99767922	0.169	not in LD		0.1525	not in LD
chr12_48207676	0.017	not in LD		0.26	not in LD		chr15_34394273	0.209	not in LD		0.4225	not in LD
chr9_35115909	0.023	not in LD		0.1975	not in LD		chr3_186730503	0.076	not in LD		0.235	not in LD
chr8_104067152	0.041	not in LD		0.3525	not in LD		chr3_75692152	0.151	not in LD		0.145	not in LD
chr5_131723481	0.035	not in LD		0.1725	not in LD		chr17_7036777	0.392	not in LD		0.465	not in LD
chr14_77429541	0.022	not in LD		0.4025	not in LD		chr3_186759539	0.029	not in LD		0.3925	not in LD
chr18_9647899	0.262	not in LD		0.1575	not in LD		chr12_92757728	0.034	not in LD		0.32	not in LD
chr1_149605380	0.14	not in LD		0.135	not in LD		chr5_114820282	0.064	not in LD		0.055	not in LD
chr5_79917330	0.024	not in LD		0.4175	not in LD		chr8_109149265	0.424	not in LD		0.1375	not in LD
chr3_45011147	0.029	not in LD		0.175	not in LD		chr2_187350241	0.407	not in LD		0.4025	not in LD
chr17_71068719	0.091	not in LD		0.425	not in LD		chr20_3140922	0.019	not in LD		0.4225	not in LD
chr12_53466877	0.035	not in LD		0.2225	not in LD		chr10_23702068	0.01	not in LD		0.25	not in LD
chr7_99994491	0.012	not in LD		0.4025	not in LD		chr19_14894798	0.093	not in LD		0.385	not in LD
chr2_172100771	0.019	not in LD		0.2675	not in LD		chr9_138967601	0.43	not in LD		0.4475	not in LD
chr8_52875389	0.099	not in LD		0.2775	not in LD		chr15_50381929	0.308	not in LD		0.395	not in LD
chr3_9821914	0.465	not in LD		0.2025	not in LD		chr3_108012337	0.145	not in LD		0.1725	not in LD
chr11_70066508	0.032	not in LD		0.3825	not in LD		chr7_154719718	0.017	not in LD		0.315	not in LD
chr17_75422581	0.105	not in LD		0.29	not in LD		chr12_55437210	0.082	not in LD		0.35	not in LD
chr17_16417289	0.024	not in LD		0.3225	not in LD		chr5_49944102	0.326	not in LD		0.4575	not in LD
chr6_35338062	0.023	not in LD		0.47	not in LD		chr6_20320129	0.035	not in LD		0.475	not in LD
chr11_48053838	0.012	not in LD		0.11	not in LD		chr6_164175881	0.077	not in LD		0.275	not in LD
chr12_96744851	0.023	not in LD		0.455	not in LD		chr4_119924501	0.042	not in LD		0.48	not in LD
chr9_34187191	0.084	not in LD		0.38	not in LD		chr15_67384150	0.347	not in LD		0.2925	not in LD
chr8_144437379	0.035	not in LD		0.1175	not in LD		chr13_46907161	0.452	not in LD		0.155	not in LD
chr15_89637651	0.023	not in LD		0.1775	not in LD		chr17_46125191	0.174	not in LD		0.335	not in LD
chr12_105156908	0.112	not in LD		0.325	not in LD		chr19_54746611	0.463	not in LD		0.29	not in LD
chr12_65032444	0.017	not in LD		0.22	not in LD		chr14_34482315	0.474	not in LD		0.135	not in LD
chr6_33290953	0.038	not in LD		0.3875	not in LD		chr1_161612839	0.076	not in LD		0.105	not in LD
chr12_57505656	0.023	not in LD		0.265	not in LD		chr11_10308070	0.018	not in LD		0.385	not in LD
chr9_100671524	0.035	not in LD		0.245	not in LD		chr7_2439691	0.012	not in LD		0.42	not in LD
chr2_85764960	0.366	not in LD		0.29	not in LD		chr8_66546126	0.436	not in LD		0.23	not in LD
chr5_114820246	0.129	not in LD		0.19	not in LD		chr16_28545449	0.215	not in LD		0.25	not in LD
chr4_140159654	0.082	not in LD		0.23	not in LD		chr1_28211650	0.448	not in LD		0.24	not in LD
chr10_51622548	0.355	not in LD		0.3625	not in LD		chr3_38537780	0.129	not in LD		0.26	not in LD
chr17_43279448	0.313	not in LD		0.4475	not in LD		chr17_10010287	0.452	not in LD		0.31	not in LD
chr17_696016	0.11	not in LD		0.25	not in LD		chr17_38137915	0.047	not in LD		0.4225	not in LD
chr17_76588197	0.029	not in LD		0.175	not in LD		chr20_34566411	0.036	not in LD		0.4825	not in LD
chr11_58912020	0.017	not in LD		0.375	not in LD		chr9_97109966	0.285	not in LD		0.3325	not in LD
chr15_75003051	0.482	not in LD		0.3	not in LD		chr2_45992719	0.012	not in LD		0.24	not in LD
chr8_109260776	0.471	not in LD		0.085	not in LD		chr12_11975234	0.017	not in LD		0.37	not in LD
chr5_95253108	0.396	not in LD		0.2325	not in LD		chr2_98546970	0.021	not in LD		0.2	not in LD
chr3_101498077	0.159	not in LD		0.04	not in LD		chr1_111422614	0.36	not in LD		0.0625	not in LD
chr8_182183	0.282	not in LD		0.175	not in LD		chr6_144674297	0.083	not in LD		0.19	not in LD
chr17_66294343	0.029	not in LD		0.3025	not in LD		chr4_140661422	0.033	not in LD		0.1225	not in LD
chr12_29534262	0.018	not in LD		0.4625	not in LD		chr15_67367184	0.483	not in LD		0.23	not in LD
chr2_114615190	0.208	not in LD		0.4775	not in LD		chr3_134947862	0.473	not in LD		0.4025	not in LD
chr9_99669746	0.373	not in LD		0.1225	not in LD		chr11_103945670	0.305	not in LD		0.2475	not in LD
chr7_2439691	0.012	not in LD		0.3	not in LD		chr8_97377472	0.027	not in LD		0.2025	not in LD
chr14_78226850	0.314	not in LD		0.3375	not in LD		chr9_30301981	0.057	not in LD		0.41	not in LD
chr11_119063691	0.017	not in LD		0.4775	not in LD		chr5_73834112	0.349	not in LD		0.35	not in LD
chr9_100948053	0.036	not in LD		0.3975	not in LD		chr8_108644519	0.238	not in LD		0.1325	not in LD
chr20_36343640	0.023	not in LD		0.145	not in LD		chr20_1600524	0.169	not in LD		0.135	not in LD
chr22_39842420	0.049	not in LD		0.22	not in LD		chr14_101588150	0.262	not in LD		0.41	not in LD
chr17_2728675	0.058	not in LD		0.1875	not in LD		chr9_35657169	0.453	not in LD		0.475	not in LD
chr15_67367184	0.483	not in LD		0.26	not in LD		chr3_51295438	0.082	not in LD		0.1825	not in LD
chr4_120133874	0.083	not in LD		0.33	not in LD		chr6_26546048	0.042	not in LD		0.215	not in LD
chr3_112576258	0.435	not in LD		0.4825	not in LD		chr20_1819824	0.285	not in LD		0.2575	not in LD
chr12_120729323	0.052	not in LD		0.4325	not in LD		chr10_104214048	0.375	not in LD		0.4825	not in LD
chr1_160545587	0.244	not in LD		0.2375	not in LD		chr13_71953281	0.234	not in LD		0.41	not in LD
chr1_225965605	0.023	not in LD		0.4525	not in LD		chr10_43134235	0.372	not in LD		0.38	not in LD
chr2_55497534	0.036	not in LD		0.4075	not in LD		chr7_32530199	0.14	not in LD		0.1325	not in LD
chr1_169430041	0.051	not in LD		0.41	not in LD		chr3_9772839	0.308	not in LD		0.3825	not in LD
chr20_56862861	0.054	not in LD		0.335	not in LD		chr2_231337960	0.477	not in LD		0.1325	not in LD
chr2_128053172	0.134	not in LD		0.1625	not in LD		chr17_34411158	0.335	not in LD		0.2225	not in LD
chr9_97141530	0.3	not in LD		0.305	not in LD		chr4_57845740	0.256	not in LD		0.13	not in LD
chr17_76872085	0.135	not in LD		0.27	not in LD		chr19_3165712	0.494	not in LD		0.1825	not in LD
chr17_76823227	0.116	not in LD		0.445	not in LD		chr5_39224729	0.291	not in LD		0.3925	not in LD
chr20_4018579	0.285	not in LD		0.3325	not in LD		chr12_121613695	0.121	not in LD		0.4425	not in LD
chr18_32924889	0.343	not in LD		0.395	not in LD		chr17_73567846	0.093	not in LD		0.3225	not in LD
chr16_57060340	0.457	not in LD		0.485	not in LD		chr8_602374	0.201	not in LD		0.315	not in LD
chr20_5069764	0.198	not in LD		0.43	not in LD		chr4_124161853	0.44	not in LD		0.445	not in LD
chr8_126539965	0.25	not in LD		0.055	not in LD		chr6_106993978	0.0639999999999999	not in LD		0.2925	not in LD
chr9_120480812	0.186	not in LD		0.385	not in LD		chr2_152331745	0.235	not in LD		0.415	not in LD
chr1_161014446	0.424	not in LD		0.305	not in LD		chr1_45285048	0.105	not in LD		0.4925	not in LD
chr19_18512932	0.151	not in LD		0.4825	not in LD		chr1_161275943	0.163	not in LD		0.0875	not in LD
chr20_1819824	0.285	not in LD		0.3325	not in LD		chr1_173018702	0.306	not in LD		0.21	not in LD
chr6_44214577	0.32	not in LD		0.1475	not in LD		chr3_128599143	0.042	not in LD		0.1325	not in LD
chr19_58693576	0.024	not in LD		0.265	not in LD		chr3_143544866	0.094	not in LD		0.285	not in LD
chr10_43134235	0.372	not in LD		0.19	not in LD		chr2_143636504	0.289	not in LD		0.14	not in LD
chr3_149166001	0.465	not in LD		0.43	not in LD		chr2_197850176	0.221	not in LD		0.045	not in LD
chr14_60559832	0.372	not in LD		0.14	not in LD		chr3_187672726	0.203	not in LD		0.1375	not in LD
chr19_8565043	0.227	not in LD		0.215	not in LD		chr3_187841254	0.227	not in LD		0.4925	not in LD
chr9_111697054	0.424	not in LD		0.3575	not in LD		chr1_161735118	0.325	not in LD		0.46	not in LD
chr8_11735631	0.366	not in LD		0.2875	not in LD		chr2_179395760	0.198	not in LD		0.41	not in LD
chr12_123717216	0.198	not in LD		0.28	not in LD		chr2_9332735	0.03	not in LD		0.3675	not in LD
chr17_34411158	0.335	not in LD		0.3025	not in LD		chr5_39948183	0.419	not in LD		0.3075	not in LD
chr12_121790541	0.053	not in LD		0.385	not in LD		chr5_40397378	0.213	not in LD		0.225	not in LD
chr16_29138043	0.488	not in LD		0.235	not in LD		chr3_4393377	0.247	not in LD		0.285	not in LD
chr5_39224729	0.291	not in LD		0.2275	not in LD		chr6_16753147	0.262	not in LD		0.315	not in LD
chr19_54600232	0.209	not in LD		0.065	not in LD		chr8_39797416	0.331	not in LD		0.05	not in LD
chr1_87241186	0.186	not in LD		0.0525	not in LD		chr6_37793741	0.488	not in LD		0.2175	not in LD
chr2_8723673	0.401	not in LD		0.05	not in LD		chr6_26241353	0.081	not in LD		0.255	not in LD
chr1_25438501	0.048	not in LD		0.13	not in LD		chr5_32522840	0.384	not in LD		0.245	not in LD
chr1_161275943	0.163	not in LD		0.12	not in LD		chr11_88087357	0.199	not in LD		0.1175	not in LD
chr2_136893864	0.227	not in LD		0.195	not in LD		chr9_34329110	0.43	not in LD		0.195	not in LD
chr4_4316885	0.28	not in LD		0.305	not in LD		chr9_129153510	0.029	not in LD		0.265	not in LD
chr1_159046798	0.372	not in LD		0.4975	not in LD		chr10_73620063	0.233	not in LD		0.34	not in LD
chr3_196359443	0.221	not in LD		0.2375	not in LD		chr15_31735715	0.182	not in LD		0.415	not in LD
chr1_203244113	0.314	not in LD		0.28	not in LD		chr5_66511535	0.244	not in LD		0.35	not in LD
chr4_40603821	0.099	not in LD		0.2475	not in LD		chr20_52634866	0.22	not in LD		0.3925	not in LD
chr1_231917951	0.088	not in LD		0.055	not in LD		chr21_15872049	0.071	not in LD		0.25	not in LD
chr2_197850176	0.221	not in LD		0.17	not in LD		chr2_38492412	0.116	not in LD		0.33	not in LD
chr1_19674320	0.233	not in LD		0.18	not in LD		chr2_41946732	0.481	not in LD		0.395	not in LD
chr2_179395560	0.198	not in LD		0.2075	not in LD		chr8_581272	0.399	not in LD		0.4625	not in LD
chr6_43150302	0.291	not in LD		0.3825	not in LD		chr3_4516914	0.157	not in LD		0.24	not in LD
chr6_76012047	0.115	not in LD		0.4875	not in LD		chr12_109085410	0.302	not in LD		0.1375	not in LD
chr6_24659482	0.384	not in LD		0.1975	not in LD		chr2_59953668	0.135	not in LD		0.24	not in LD
chr8_41786491	0.273	not in LD		0.4175	not in LD		chr9_90020991	0.085	not in LD		0.2425	not in LD
chr5_79696305	0.076	not in LD		0.1225	not in LD		chr5_159926960	0.375	not in LD		0.3175	not in LD
chr11_34937698	0.087	not in LD		0.0725	not in LD		chr3_59320381	0.031	not in LD		0.1225	not in LD
chr8_11681825	0.25	not in LD		0.4875	not in LD		chr6_139854650	0.386	not in LD		0.47	not in LD
chr11_2698280	0.058	not in LD		0.295	not in LD		chr18_61585658	0.256	not in LD		0.1375	not in LD
chr15_86098647	0.395	not in LD		0.4625	not in LD		chr5_177895383	0.494	not in LD		0.2725	not in LD
chr17_59940244	0.426	not in LD		0.345	not in LD		chr5_142177366	0.448	not in LD		0.435	not in LD
chr17_48172277	0.471	not in LD		0.165	not in LD		chr14_68993682	0.056	not in LD		0.3925	not in LD
chr18_44676639	0.07	not in LD		0.4075	not in LD		chr14_78010157	0.308	not in LD		0.3875	not in LD
chr15_49339218	0.317	not in LD		0.4575	not in LD		chr1_60046152	0.125	not in LD		0.12	not in LD
chr17_75143161	0.174	not in LD		0.42	not in LD		chr6_32904601	0.338	not in LD		0.4425	not in LD
chr15_80165330	0.227	not in LD		0.275	not in LD		chr11_62194100	0.164	not in LD		0.445	not in LD
chr15_75079840	0.169	not in LD		0.2725	not in LD		chr7_25535895	0.063	not in LD		0.3725	not in LD
chr16_84785274	0.174	not in LD		0.1375	not in LD		chr7_77111934	0.102	not in LD		0.2675	not in LD
chr17_66233594	0.087	not in LD		0.385	not in LD		chr7_28279488	0.464	not in LD		0.3675	not in LD
chr22_30987960	0.081	not in LD		0.3275	not in LD		chr7_112102989	0.149	not in LD		0.1825	not in LD
chr11_104970852	0.43	not in LD		0.48	not in LD		chr15_65175300	0.134	not in LD		0.105	not in LD
chr20_16494919	0.273	not in LD		0.3525	not in LD		chr17_9923575	0.047	not in LD		0.4375	not in LD
chr22_40905072	0.192	not in LD		0.4075	not in LD		chr17_9940021	0.081	not in LD		0.395	not in LD
chr1_209807228	0.259	not in LD		0.0825	not in LD		chr2_219252630	0.105	not in LD		0.35	not in LD
chr1_110333824	0.106	not in LD		0.11	not in LD		chr3_160519718	0.045	not in LD		0.2775	not in LD
chr2_99082938	0.291	not in LD		0.2825	not in LD		chr19_50019803	0.099	not in LD		0.1925	not in LD
chr12_104941172	0.105	not in LD		0.26	not in LD		chr3_58292300	0.198	not in LD		0.1725	not in LD
chr4_175536400	0.247	not in LD		0.21	not in LD		chr16_19079037	0.134	not in LD		0.1125	not in LD
chr9_101984936	0.058	not in LD		0.185	not in LD		chr2_182170126	0.326	not in LD		0.235	not in LD
chr13_32381039	0.163	not in LD		0.3575	not in LD		chr2_182173530	0.331	not in LD		0.185	not in LD
chr17_17140297	0.459	not in LD		0.375	not in LD		chr5_16629815	0.262	not in LD		0.1375	not in LD
chr14_21458619	0.087	not in LD		0.235	not in LD		chr5_79696305	0.076	not in LD		0.095	not in LD
chr11_107328712	0.198	not in LD		0.3675	not in LD		chr6_134567913	0.375	not in LD		0.0775	not in LD
chr5_149061387	0.342	not in LD		0.1275	not in LD		chr6_158503107	0.448	not in LD		0.12	not in LD
chr11_118273019	0.488	not in LD		0.0925	not in LD		chr20_5037995	0.36	not in LD		0.1425	not in LD
chr14_52334242	0.401	not in LD		0.315	not in LD		chr7_27136308	0.285	not in LD		0.29	not in LD
chr5_110074677	0.035	not in LD		0.3925	not in LD		chr11_61603237	0.465	not in LD		0.4325	not in LD
chr7_50252820	0.343	not in LD		0.2425	not in LD		chr14_102342746	0.262	not in LD		0.4625	not in LD
chr6_5261608	0.227	not in LD		0.425	not in LD		chr1_167532596	0.2	not in LD		0.4575	not in LD
chr8_10061095	0.48	not in LD		0.235	not in LD		chr1_90018974	0.272	not in LD		0.44	not in LD
chr10_126360589	0.1	not in LD		0.1025	not in LD		chr18_11947184	0.256	not in LD		0.2475	not in LD
chr11_59554272	0.054	not in LD		0.345	not in LD		chr6_37000953	0.355	not in LD		0.39	not in LD
chr1_28218100	0.453	not in LD		0.2625	not in LD		chr9_23524911	0.292	not in LD		0.2625	not in LD
chr7_36763688	0.401	not in LD		0.4325	not in LD		chr2_86307624	0.262	not in LD		0.4325	not in LD
chr6_30293585	0.066	not in LD		0.455	not in LD		chr4_40505221	0.147	not in LD		0.4175	not in LD
chr11_48028343	0.122	not in LD		0.3325	not in LD		chr9_6681592	0.244	not in LD		0.3	not in LD
chr20_4041276	0.105	not in LD		0.2525	not in LD		chr4_38083545	0.399	not in LD		0.0575	not in LD
chr15_59949890	0.465	not in LD		0.4875	not in LD		chr3_188429782	0.017	not in LD		0.4725	not in LD
chr15_34516995	0.262	not in LD		0.495	not in LD		chr11_60249734	0.142	not in LD		0.435	not in LD
chr19_54774592	0.288	not in LD		0.3525	not in LD		chr14_86067152	0.08	not in LD		0.065	not in LD
chr3_150421419	0.343	not in LD		0.25	not in LD		chr16_68865504	0.105	not in LD		0.3825	not in LD
chr17_58247139	0.065	not in LD		0.1575	not in LD		chr9_124132880	0.14	not in LD		0.2075	not in LD
chr6_158503107	0.448	not in LD		0.1175	not in LD		chr16_84102896	0.157	not in LD		0.295	not in LD
chr2_71856467	0.468	not in LD		0.4625	not in LD		chr11_47529037	0.035	not in LD		0.3175	not in LD
chr1_11865804	0.134	not in LD		0.19	not in LD		chr5_169735324	0.279	not in LD		0.1925	not in LD
chr5_16629815	0.262	not in LD		0.29	not in LD		chr17_53654510	0.191	not in LD		0.0825	not in LD
chr1_192292525	0.194	not in LD		0.1925	not in LD		chr4_185215460	0.19	not in LD		0.3225	not in LD
chr9_132106240	0.285	not in LD		0.08	not in LD		chr20_58803299	0.192	not in LD		0.2625	not in LD
chr7_27136308	0.285	not in LD		0.465	not in LD		chr2_119694655	0.447	not in LD		0.2825	not in LD
chr4_15081864	0.171	not in LD		0.2375	not in LD		chr2_119731468	0.2	not in LD		0.1425	not in LD
chr11_61560081	0.407	not in LD		0.4175	not in LD		chr1_182139543	0.416	not in LD		0.075	not in LD
chr11_61603510	0.407	not in LD		0.265	not in LD		chr10_79596578	0.186	not in LD		0.1875	not in LD
chr10_22905321	0.093	not in LD		0.07	not in LD		chr12_113036817	0.24	not in LD		0.2775	not in LD
chr1_114353324	0.158	not in LD		0.2525	not in LD		chr11_118938371	0.221	not in LD		0.28	not in LD
chr1_19578062	0.099	not in LD		0.205	not in LD		chr15_81604871	0.465	not in LD		0.4475	not in LD
chr18_55289008	0.076	not in LD		0.16	not in LD		chr22_35792477	0.109	not in LD		0.045	not in LD
chr10_7829759	0.116	not in LD		0.065	not in LD		chr11_73498933	0.413	not in LD		0.245	not in LD
chr14_75989286	0.453	not in LD		0.2675	not in LD		chr5_118987108	0.453	not in LD		0.4275	not in LD
chr5_177904821	0.25	not in LD		0.32	not in LD		chr11_104970852	0.43	not in LD		0.4025	not in LD
chr5_74062358	0.134	not in LD		0.365	not in LD		chr5_66478409	0.177	not in LD		0.06	not in LD
chr22_30752696	0.326	not in LD		0.3325	not in LD		chr11_75473715	0.218	not in LD		0.1	not in LD
chr14_91199944	0.086	not in LD		0.395	not in LD		chr5_86708837	0.378	not in LD		0.36	not in LD
chr3_71855936	0.113	not in LD		0.31	not in LD		chr2_228670476	0.041	not in LD		0.475	not in LD
chr16_84102896	0.157	not in LD		0.4275	not in LD		chr2_71357710	0.256	not in LD		0.2925	not in LD
chr4_178228892	0.314	not in LD		0.095	not in LD		chr11_9039600	0.00625	not in LD		0.24	not in LD
chr3_194406505	0.265	not in LD		0.37	not in LD		chr5_169723113	0.471	not in LD		0.3175	not in LD
chr1_7972201	0.193	not in LD		0.475	not in LD		chr17_72709295	0.047	not in LD		0.0775	not in LD
chr20_58803299	0.192	not in LD		0.47	not in LD		chr3_105086734	0.047	not in LD		0.4425	not in LD
chr5_10506286	0.23	not in LD		0.065	not in LD		chr3_9834728	0.029	not in LD		0.44	not in LD
chr17_1459583	0.14	not in LD		0.07	not in LD		chr5_130588725	0.023	not in LD		0.07	not in LD
chr3_122043536	0.36	not in LD		0.1625	not in LD		chr3_75697172	0.35	not in LD		0.3475	not in LD
chr15_81604293	0.262	not in LD		0.275	not in LD		chr1_109634627	0.029	not in LD		0.4475	not in LD
chr14_20945355	0.099	not in LD		0.365	not in LD		chr1_100224399	0.45	not in LD		0.36	not in LD
chr1_45273043	0.017	not in LD		0.24	not in LD		chr7_17273749	0.399	not in LD		0.4175	not in LD
chr12_6445329	0.401	not in LD		0.49	not in LD		chr12_109062198	0.325	not in LD		0.2825	not in LD
chr20_1099666	0.465	not in LD		0.4625	not in LD		chr7_962361	0.053	not in LD		0.065	not in LD
chr9_99692017	0.41	not in LD		0.4675	not in LD		chr19_39936502	0.448	not in LD		0.0875	not in LD
chr4_9154535	0.116	not in LD		0.1075	not in LD		chr2_47194896	0.276	not in LD		0.0825	not in LD
chr11_65869190	0.212	not in LD		0.4775	not in LD		chr2_8442736	0.244	not in LD		0.2975	not in LD
chr2_25194985	0.041	not in LD		0.0875	not in LD		chr12_52597744	0.108	not in LD		0.2175	not in LD
chr3_141408045	0.023	not in LD		0.2075	not in LD		chr3_131674718	0.398	not in LD		0.31	not in LD
chr10_27531484	0.36	not in LD		0.245	not in LD		chr6_31367501	0.029	not in LD		0.2575	not in LD
chr14_94421826	0.012	not in LD		0.3625	not in LD		chr8_26325050	0.022	not in LD		0.3925	not in LD
chr7_154719718	0.017	not in LD		0.23	not in LD		chr3_30696644	0.308	not in LD		0.1875	not in LD
chr6_170102535	0.012	not in LD		0.415	not in LD		chr5_73748608	0.113	not in LD		0.3525	not in LD
chr1_209959168	0.333	not in LD		0.06	not in LD		chr10_31275367	0.288	not in LD		0.1725	not in LD
chr19_2950150	0.413	not in LD		0.08	not in LD		chr9_88346356	0.029	not in LD		0.085	not in LD
chr7_151358424	0.378	not in LD		0.465	not in LD		chr16_84932135	0.436	not in LD		0.395	not in LD
chr19_52599042	0.059	not in LD		0.4725	not in LD		chr4_106226429	0.227	not in LD		0.4575	not in LD
chr22_50981214	0.314	not in LD		0.3875	not in LD		chr17_61819960	0.459	not in LD		0.34	not in LD
chr19_2056504	0.024	not in LD		0.22	not in LD		chr2_196398967	0.195	not in LD		0.4875	not in LD
chr5_149856168	0.094	not in LD		0.4875	not in LD		chr19_38524925	0.051	not in LD		0.1975	not in LD
chr15_58439066	0.128	not in LD		0.1925	not in LD		chr3_150465631	0.43	not in LD		0.3325	not in LD
chr9_88346356	0.029	not in LD		0.09	not in LD		chr1_193091321	0.017	not in LD		0.425	not in LD
chr1_16767730	0.012	not in LD		0.07	not in LD		chr1_152009096	0.012	not in LD		0.195	not in LD
chr3_48507165	0.023	not in LD		0.2375	not in LD		chr12_104888494	0.313	not in LD		0.125	not in LD
chr20_56012988	0.375	not in LD		0.3025	not in LD		chr6_11318682	0.312	not in LD		0.4225	not in LD
chr14_89655743	0.369	not in LD		0.0425	not in LD		chr22_36770038	0.169	not in LD		0.395	not in LD
chr8_37379389	0.366	not in LD		0.1675	not in LD		chr5_73553097	0.25	not in LD		0.2025	not in LD
chr7_44660581	0.012	not in LD		0.375	not in LD		chr20_4796238	0.378	not in LD		0.285	not in LD
chr10_109446464	0.36	not in LD		0.285	not in LD		chr6_35268410	0.314	not in LD		0.3075	not in LD
chr6_110364945	0.409	not in LD		0.2625	not in LD		chr17_25591558	0.012	not in LD		0.47	not in LD
chr1_236103313	0.012	not in LD		0.1575	not in LD		chr19_47485409	0.011	not in LD		0.2425	not in LD
chr3_45106213	0.273	not in LD		0.3875	not in LD		chr1_15585363	0.219	not in LD		0.045	not in LD
chr7_21975557	0.494	not in LD		0.1225	not in LD		chr3_12762104	0.023	not in LD		0.455	not in LD
chr6_24721584	0.209	not in LD		0.3	not in LD		chr18_13567414	0.186	not in LD		0.3425	not in LD
chr1_198603179	0.355	not in LD		0.1625	not in LD		chr11_85732690	0.39	not in LD		0.2475	not in LD
chr18_3178167	0.005814	not in LD		0.305	not in LD		chr14_51289402	0.163	not in LD		0.4075	not in LD
chr16_11326785	0.32	not in LD		0.4125	not in LD		chr19_21541806	0.401	not in LD		0.22	not in LD
chr14_24911764	0.128	not in LD		0.1875	not in LD		chr7_36304332	0.401	not in LD		0.2675	not in LD
chr14_90210273	0.396	not in LD		0.08	not in LD		chr19_45543787	0.436	not in LD		0.31	not in LD
chr19_21541806	0.401	not in LD		0.4975	not in LD		chr5_49931489	0.372	not in LD		0.1475	not in LD
chr11_3901278	0.355	not in LD		0.315	not in LD		chr2_166945658	0.083	not in LD		0.19	not in LD
chr19_45543787	0.436	not in LD		0.09	not in LD		chr5_55981227	0.241	not in LD		0.19	not in LD
chr17_62160044	0.369	not in LD		0.355	not in LD		chr11_32844302	0.411	not in LD		0.09	not in LD
chr15_58810271	0.314	not in LD		0.4925	not in LD		chr15_58810271	0.314	not in LD		0.39	not in LD
chr3_150948356	0.36	not in LD		0.2025	not in LD		chr15_101708340	0.163	not in LD		0.2175	not in LD
chr17_62502435	0.36	not in LD		0.475	not in LD		chr6_5657657	0.329	not in LD		0.4225	not in LD
chr6_89754750	0.116	not in LD		0.3325	not in LD		chr17_80613061	0.273	not in LD		0.4475	not in LD
chr12_94656853	0.093	not in LD		0.2	not in LD		chr16_68074857	0.151	not in LD		0.2525	not in LD
chr22_25002774	0.272	not in LD		0.2875	not in LD		chr6_26104448	0.151	not in LD		0.175	not in LD
chr2_178218359	0.233	not in LD		0.3475	not in LD		chr3_186710341	0.276	not in LD		0.48	not in LD
chr17_38431854	0.005814	not in LD		0.4375	not in LD		chr12_96413984	0.329	not in LD		0.06	not in LD
chr20_49011501	0.453	not in LD		0.1325	not in LD		chr12_59777269	0.174	not in LD		0.4525	not in LD
chr1_149513884	0.492	not in LD		0.165	not in LD		chr12_94656853	0.093	not in LD		0.2725	not in LD
chr1_2508343	0.427	not in LD		0.2075	not in LD		chr1_1623590	0.321	not in LD		0.1575	not in LD
chr22_22126219	0.104	not in LD		0.155	not in LD		chr6_45404528	0.453	not in LD		0.27	not in LD
chr10_101907673	0.357	not in LD		0.1925	not in LD		chr11_33070721	0.331	not in LD		0.33	not in LD
chr19_54726628	0.139	not in LD		0.3475	not in LD		chr13_53161691	0.117	not in LD		0.2425	not in LD
chr8_96226764	0.238	not in LD		0.3825	not in LD		chr1_145183724	0.337	not in LD		0.175	not in LD
chr7_72649764	0.047	not in LD		0.1475	not in LD		chr10_6316121	0.218	not in LD		0.1775	not in LD
chr7_106089343	0.287	not in LD		0.16	not in LD		chr16_74735562	0.163	not in LD		0.3025	not in LD
chr17_34618803	0.217	not in LD		0.1075	not in LD		chr7_37791	0.174	not in LD		0.4475	not in LD
chr3_195919984	0.483	not in LD		0.085	not in LD		chr3_119419914	0.099	not in LD		0.4225	not in LD
chr17_41394546	0.239	not in LD		0.1325	not in LD		chr20_352717	0.314	not in LD		0.3475	not in LD
chr6_31240592	0.07	not in LD		0.1175	not in LD		chr9_138938930	0.223	not in LD		0.275	not in LD
chr22_44588028	0.012	not in LD		0.39	not in LD		chr7_128580048	0.273	not in LD		0.3975	not in LD
chr5_68892137	0.273	not in LD		0.49	not in LD		chr1_149514639	0.215	not in LD		0.4775	not in LD
chr12_54590099	0.424	not in LD		0.205	not in LD		chr7_38283044	0.03	not in LD		0.0875	not in LD
chr13_31202076	0.238	not in LD		0.2375	not in LD		chr6_25130928	0.031	not in LD		0.115	not in LD
chr13_100160345	0.198	not in LD		0.425	not in LD		chr9_99674186	0.232	not in LD		0.305	not in LD
chr6_25993114	0.331	not in LD		0.46	not in LD		chr8_16219482	0.441	not in LD		0.245	not in LD
chr17_29909497	0.017	not in LD		0.0975	not in LD		chr21_46328488	0.448	not in LD		0.4525	not in LD
chr8_56885135	0.227	not in LD		0.4325	not in LD		chr7_2550478	0.424	not in LD		0.3575	not in LD
chr2_240161994	0.448	not in LD		0.165	not in LD		chr19_55018608	0.429	not in LD		0.27	not in LD
chr19_46524967	0.453	not in LD		0.4475	not in LD		chr20_5515314	0.04	not in LD		0.3225	not in LD
chr2_54342955	0.279	not in LD		0.1125	not in LD		chr1_143766092	0.157	not in LD		0.4325	not in LD
chr2_223520978	0.488	not in LD		0.475	not in LD		chr3_172428572	0.005814	not in LD		0.18	not in LD
chr15_101691107	0.418	not in LD		0.365	not in LD		chr19_49378089	0.017	not in LD		0.2	not in LD
chr19_18315629	0.128	not in LD		0.44	not in LD		chr12_54590099	0.424	not in LD		0.26	not in LD
chr6_144062130	0.442	not in LD		0.0675	not in LD		chr15_59478009	0.476	not in LD		0.4175	not in LD
chr3_169719893	0.377	not in LD		0.2075	not in LD		chr4_106382337	0.399	not in LD		0.47	not in LD
chr16_28121799	0.326	not in LD		0.1775	not in LD		chr18_21003061	0.424	not in LD		0.3675	not in LD
chr22_30217827	0.448	not in LD		0.325	not in LD		chr6_28048538	0.134	not in LD		0.4	not in LD
chr15_94749915	0.259	not in LD		0.1225	not in LD		chr2_202023160	0.302	not in LD		0.425	not in LD
chr18_77552696	0.407	not in LD		0.235	not in LD		chr19_18315831	0.331	not in LD		0.4975	not in LD
chr1_24195131	0.134	not in LD		0.1325	not in LD		chr16_28121799	0.326	not in LD		0.235	not in LD
chr12_6580228	0.267	not in LD		0.33	not in LD		chr2_7382963	0.402	not in LD		0.5	not in LD
chr12_8211187	0.238	not in LD		0.41	not in LD		chr13_73379352	0.306	not in LD		0.205	not in LD
chr6_90816437	0.047	not in LD		0.0475	not in LD		chr12_12970396	0.159	not in LD		0.13	not in LD
chr6_159461409	0.407	not in LD		0.0825	not in LD		chr18_10379526	0.293	not in LD		0.045	not in LD
chr22_25000229	0.4	not in LD		0.24	not in LD		chr6_34283355	0.459	not in LD		0.3225	not in LD
chr4_106394380	0.308	not in LD		0.07	not in LD		chr10_7830064	0.181	not in LD		0.4475	not in LD
chr7_76828953	0.227	not in LD		0.09	not in LD		chr12_96390336	0.349	not in LD		0.195	not in LD
chr12_120875790	0.347	not in LD		0.0425	not in LD		chr11_10476898	0.238	not in LD		0.4025	not in LD
chr1_209824099	0.291	not in LD		0.2775	not in LD		chr12_12037081	0.25	not in LD		0.4825	not in LD
chr12_795257	0.247	not in LD		0.2625	not in LD		chr6_28911802	0.362	not in LD		0.2375	not in LD
chr4_103311182	0.302	not in LD		0.1375	not in LD		chr6_30070178	0.188	not in LD		0.2275	not in LD
chr16_28608749	0.179	not in LD		0.215	not in LD		chr12_8211187	0.238	not in LD		0.28	not in LD
chr6_28875502	0.385	not in LD		0.45	not in LD		chr7_38434630	0.055	not in LD		0.215	not in LD
chr20_47340806	0.209	not in LD		0.235	not in LD		chr1_166845028	0.424	not in LD		0.0825	not in LD
chr6_33546498	0.308	not in LD		0.2325	not in LD		chr4_106394031	0.388	not in LD		0.405	not in LD
chr16_12624367	0.39	not in LD		0.115	not in LD		chr19_3155736	0.218	not in LD		0.2475	not in LD
chr10_3818497	0.174	not in LD		0.115	not in LD		chr7_17720158	0.454	not in LD		0.2075	not in LD
chr1_21664899	0.163	not in LD		0.0425	not in LD		chr19_42375244	0.459	not in LD		0.4825	not in LD
chr17_2027182	0.256	not in LD		0.4925	not in LD		chr7_76828953	0.227	not in LD		0.3125	not in LD
chr20_60294864	0.137	not in LD		0.2575	not in LD		chr12_795257	0.247	not in LD		0.2025	not in LD
chr20_24911618	0.072	not in LD		0.4475	not in LD		chr6_28875502	0.385	not in LD		0.1675	not in LD
chr18_9782262	0.424	not in LD		0.3675	not in LD		chr9_130668004	0.177	not in LD		0.055	not in LD
chr10_73472868	0.5	not in LD		0.27	not in LD		chr4_89779698	0.116	not in LD		0.0725	not in LD
chr18_74241854	0.438	not in LD		0.42	not in LD		chr3_126249015	0.238	not in LD		0.1275	not in LD
chr6_135376379	0.471	not in LD		0.105	not in LD		chr14_72022750	0.1	not in LD		0.4725	not in LD
chr21_43482161	0.494	not in LD		0.285	not in LD		chr6_135531451	0.488	not in LD		0.275	not in LD
chr1_169676293	0.291	not in LD		0.405	not in LD		chr19_2775144	0.399	not in LD		0.4075	not in LD
chr3_137855138	0.43	not in LD		0.3025	not in LD		chr7_30289082	0.024	not in LD		0.205	not in LD
chr14_68141029	0.151	not in LD		0.4425	not in LD		chr4_71810335	0.21	not in LD		0.4025	not in LD
chr12_120884328	0.483	not in LD		0.2975	not in LD		chr10_3818497	0.174	not in LD		0.4575	not in LD
chr22_36916156	0.22	not in LD		0.42	not in LD		chr1_21651575	0.436	not in LD		0.3675	not in LD
chr20_2645702	0.13	not in LD		0.45	not in LD		chr6_24659172	0.442	not in LD		0.2575	not in LD
chr1_12040203	0.314	not in LD		0.43	not in LD		chr12_47754636	0.465	not in LD		0.05	not in LD
chr14_55250505	0.081	not in LD		0.19	not in LD		chr18_9782262	0.424	not in LD		0.295	not in LD
chr14_91699418	0.131	not in LD		0.1875	not in LD		chr6_32762616	0.35	not in LD		0.4375	not in LD
chr21_40556595	0.419	not in LD		0.0675	not in LD		chr5_150474388	0.459	not in LD		0.11	not in LD
chr21_46898174	0.221	not in LD		0.0725	not in LD		chr5_149445480	0.207	not in LD		0.465	not in LD
chr15_91355422	0.169	not in LD		0.18	not in LD		chr1_12040324	0.314	not in LD		0.26	not in LD
chr12_7014076	0.25	not in LD		0.1275	not in LD		chr1_159978575	0.36	not in LD		0.49	not in LD
chr7_38375575	0.273	not in LD		0.3475	not in LD		chr10_73124765	0.432	not in LD		0.195	not in LD
chr1_156163695	0.154	not in LD		0.3775	not in LD		chr8_90741114	0.262	not in LD		0.35	not in LD
chr7_128695279	0.366	not in LD		0.365	not in LD		chr14_60560163	0.366	not in LD		0.1775	not in LD
chr10_75585307	0.243	not in LD		0.055	not in LD		chr2_208176487	0.302	not in LD		0.395	not in LD
chr5_68513572	0.413	not in LD		0.1575	not in LD		chr2_152146194	0.477	not in LD		0.3525	not in LD
chr9_130213508	0.349	not in LD		0.435	not in LD		chr6_12208819	0.448	not in LD		0.235	not in LD
chr8_134085354	0.174	not in LD		0.4925	not in LD		chr12_40610863	0.244	not in LD		0.1975	not in LD
chr3_16306018	0.384	not in LD		0.4925	not in LD		chr17_14509139	0.132	not in LD		0.2425	not in LD
chr18_9102140	0.203	not in LD		0.4925	not in LD		chr10_109489108	0.401	not in LD		0.4275	not in LD
chr1_67520083	0.279	not in LD		0.3125	not in LD		chr2_216659051	0.4	not in LD		0.08	not in LD
chr14_62036334	0.215	not in LD		0.1925	not in LD		chr7_36764484	0.395	not in LD		0.0875	not in LD
chr8_11660916	0.308	not in LD		0.37	not in LD		chr4_103656377	0.233	not in LD		0.44	not in LD
chr9_104161154	0.238	not in LD		0.3075	not in LD		chr22_36916156	0.22	not in LD		0.3325	not in LD
chr2_64488679	0.372	not in LD		0.3225	not in LD		chr20_19983390	0.377	not in LD		0.405	not in LD
chr19_50372762	0.173	not in LD		0.2575	not in LD		chr21_43221983	0.277	not in LD		0.2	not in LD
chr13_114164401	0.329	not in LD		0.2275	not in LD		chr1_23855320	0.198	not in LD		0.1625	not in LD
chr10_70774148	0.483	not in LD		0.2425	not in LD		chr7_27779765	0.483	not in LD		0.3325	not in LD
chr17_37040709	0.395	not in LD		0.155	not in LD		chr16_4061616	0.365	not in LD		0.4875	not in LD
chr17_28069307	0.256	not in LD		0.085	not in LD		chr10_64470675	0.194	not in LD		0.29	not in LD
chr22_38577119	0.279	not in LD		0.305	not in LD		chr15_50716633	0.419	not in LD		0.3525	not in LD
chr20_43608128	0.215	not in LD		0.07	not in LD		chr16_3309979	0.395	not in LD		0.215	not in LD
chr7_44669421	0.471	not in LD		0.285	not in LD		chr1_67520083	0.279	not in LD		0.44	not in LD
chr14_69404626	0.233	not in LD		0.3775	not in LD		chr14_62036334	0.215	not in LD		0.42	not in LD
chr21_44157246	0.162	not in LD		0.4625	not in LD		chr6_7255835	0.157	not in LD		0.235	not in LD
chr22_29196843	0.194	not in LD		0.2925	not in LD		chr21_34712419	0.436	not in LD		0.49	not in LD
chr17_29233763	0.093	not in LD		0.215	not in LD		chr19_41255889	0.192	not in LD		0.26	not in LD
chr6_26458525	0.233	not in LD		0.21	not in LD		chr10_43903919	0.297	not in LD		0.2875	not in LD
chr1_115259469	0.256	not in LD		0.395	not in LD		chr20_1518586	0.349	not in LD		0.06	not in LD
chr20_24929834	0.053	not in LD		0.3725	not in LD		chr17_5124877	0.242	not in LD		0.1125	not in LD
chr3_172428782	0.355	not in LD		0.1675	not in LD		chr17_998925	0.157	not in LD		0.1925	not in LD
chr17_42977073	0.227	not in LD		0.2425	not in LD		chr17_1014741	0.419	not in LD		0.3175	not in LD
chr21_48055425	0.238	not in LD		0.4775	not in LD		chr2_102627968	0.321	not in LD		0.135	not in LD
chr1_156246742	0.241	not in LD		0.1125	not in LD		chr22_38577119	0.279	not in LD		0.2375	not in LD
chr19_52132392	0.388	not in LD		0.5	not in LD		chr21_44154673	0.2	not in LD		0.415	not in LD
chr3_40350783	0.273	not in LD		0.1725	not in LD		chr14_74318754	0.442	not in LD		0.485	not in LD
chr1_151917393	0.436	not in LD		0.27	not in LD		chr5_126145771	0.372	not in LD		0.1325	not in LD
chr11_66247696	0.471	not in LD		0.2725	not in LD		chr2_152117780	0.314	not in LD		0.205	not in LD
chr8_23405380	0.43	not in LD		0.205	not in LD		chr6_26458265	0.14	not in LD		0.355	not in LD
chr14_23284904	0.203	not in LD		0.2875	not in LD		chr14_104387649	0.052	not in LD		0.2525	not in LD
chr22_26969667	0.07	not in LD		0.36	not in LD		chr1_185126044	0.227	not in LD		0.2325	not in LD
chr5_133512384	0.401	not in LD		0.1825	not in LD		chr1_182558516	0.259	not in LD		0.4375	not in LD
chr3_185646406	0.25	not in LD		0.43	not in LD		chr6_41888827	0.488	not in LD		0.25	not in LD
chr17_4889779	0.203	not in LD		0.24	not in LD		chr9_34124860	0.388	not in LD		0.4275	not in LD
chr12_6658860	0.297	not in LD		0.39	not in LD		chr1_36930186	0.291	not in LD		0.4875	not in LD
chr7_75676988	0.448	not in LD		0.4775	not in LD		chr3_56787692	0.352	not in LD		0.065	not in LD
chr19_28284220	0.32	not in LD		0.09	not in LD		chr4_164415734	0.494	not in LD		0.315	not in LD
chr2_101656726	0.329	not in LD		0.2525	not in LD		chr15_44069069	0.198	not in LD		0.2725	not in LD
chr2_85804682	0.012	not in LD		0.4225	not in LD		chr1_156246792	0.244	not in LD		0.3925	not in LD
chr19_35168434	0.174	not in LD		0.0975	not in LD		chr10_63843081	0.136	not in LD		0.36	not in LD
chr5_31532429	0.186	not in LD		0.295	not in LD		chr2_20101229	0.209	not in LD		0.3875	not in LD
chr10_70940191	0.105	not in LD		0.2275	not in LD		chr9_6704188	0.233	not in LD		0.3375	not in LD
chr3_58292258	0.157	not in LD		0.3475	not in LD		chr17_8094020	0.349	not in LD		0.265	not in LD
chr19_56132661	0.349	not in LD		0.3025	not in LD		chr18_21718805	0.142	not in LD		0.3225	not in LD
chr4_81105223	0.5	not in LD		0.48	not in LD		chr17_79324553	0.189	not in LD		0.3575	not in LD
chr3_112738302	0.145	not in LD		0.1075	not in LD		chr15_86077552	0.279	not in LD		0.37	not in LD
chr14_35515096	0.308	not in LD		0.11	not in LD		chr11_66247696	0.471	not in LD		0.4675	not in LD
chr14_24683125	0.244	not in LD		0.085	not in LD		chr8_11660764	0.39	not in LD		0.0725	not in LD
chr20_3747992	0.112	not in LD		0.0725	not in LD		chr10_17243796	0.297	not in LD		0.48	not in LD
chr14_23399790	0.215	not in LD		0.2625	not in LD		chr1_167059575	0.12	not in LD		0.2275	not in LD
chr13_79980340	0.192	not in LD		0.375	not in LD		chr17_36909061	0.11	not in LD		0.2425	not in LD
chr14_65510966	0.122	not in LD		0.345	not in LD		chr22_26969857	0.256	not in LD		0.105	not in LD
chr6_44355399	0.453	not in LD		0.2	not in LD		chr16_19567211	0.337	not in LD		0.2625	not in LD
chr9_123689104	0.081	not in LD		0.4975	not in LD		chr1_44440769	0.157	not in LD		0.415	not in LD
chr16_2014954	0.465	not in LD		0.26	not in LD		chr18_61554966	0.204	not in LD		0.24	not in LD
chr19_3434413	0.368	not in LD		0.2675	not in LD		chr15_69074051	0.302	not in LD		0.3625	not in LD
chr19_50169020	0.25	not in LD		0.325	not in LD		chr5_31532429	0.186	not in LD		0.2925	not in LD
chr16_57158034	0.135	not in LD		0.2325	not in LD		chr10_70940191	0.105	not in LD		0.34	not in LD
chr19_4950770	0.396	not in LD		0.3075	not in LD		chr3_112738644	0.145	not in LD		0.21	not in LD
chr17_38253212	0.494	not in LD		0.2675	not in LD		chr14_91581043	0.081	not in LD		0.3825	not in LD
chr11_129820818	0.477	not in LD		0.1075	not in LD		chr14_23938578	0.353	not in LD		0.3125	not in LD
chr17_3643667	0.443	not in LD		0.1275	not in LD		chr13_43295173	0.136	not in LD		0.095	not in LD
chr6_135062047	0.302	not in LD		0.425	not in LD		chr10_104005410	0.36	not in LD		0.2175	not in LD
chr13_80611453	0.081	not in LD		0.305	not in LD		chr13_99892313	0.47	not in LD		0.1425	not in LD
chr22_24016863	0.465	not in LD		0.0975	not in LD		chr9_80506587	0.227	not in LD		0.325	not in LD
chr21_46038186	0.232	not in LD		0.335	not in LD		chr1_35913342	0.285	not in LD		0.28	not in LD
chr21_45959918	0.446	not in LD		0.065	not in LD		chr11_74303841	0.25	not in LD		0.275	not in LD
chr22_50628451	0.186	not in LD		0.3025	not in LD		chr1_160254312	0.041	not in LD		0.4875	not in LD
chr16_66262051	0.409	not in LD		0.295	not in LD		chr3_113502651	0.395	not in LD		0.1775	not in LD
chr5_49741529	0.465	not in LD		0.07	not in LD		chr3_113234141	0.122	not in LD		0.475	not in LD
chr1_46009318	0.483	not in LD		0.17	not in LD		chr15_59980039	0.471	not in LD		0.1775	not in LD
chr6_36820565	0.353	not in LD		0.3	not in LD		chr8_42195947	0.145	not in LD		0.1825	not in LD
chr19_23869823	0.401	not in LD		0.485	not in LD		chr19_47058541	0.232	not in LD		0.455	not in LD
chr12_95071013	0.343	not in LD		0.3775	not in LD		chr3_182963291	0.343	not in LD		0.435	not in LD
chr12_58329820	0.349	not in LD		0.29	not in LD		chr6_155739768	0.394	not in LD		0.0625	not in LD
chr17_76878941	0.145	not in LD		0.2225	not in LD		chr6_133055610	0.238	not in LD		0.23	not in LD
chr9_92752267	0.434	not in LD		0.125	not in LD		chr17_62251998	0.169	not in LD		0.08	not in LD
chr8_144666895	0.439	not in LD		0.0925	not in LD		chr1_12046334	0.36	not in LD		0.275	not in LD
chr8_124054706	0.337	not in LD		0.055	not in LD		chr4_40602266	0.494	not in LD		0.09	not in LD
chr19_503319	0.219	not in LD		0.2325	not in LD		chr5_49741529	0.465	not in LD		0.235	not in LD
chr6_29854273	0.268	not in LD		0.21	not in LD		chr14_50496944	0.284	not in LD		0.05	not in LD
chr5_131794298	0.436	not in LD		0.255	not in LD		chr2_172796581	0.093	not in LD		0.175	not in LD
chr7_101441082	0.486	not in LD		0.2975	not in LD		chr20_5928924	0.224	not in LD		0.3825	not in LD
chr17_47405657	0.32	not in LD		0.245	not in LD		chr6_36702843	0.347	not in LD		0.21	not in LD
chr12_3838417	0.25	not in LD		0.2525	not in LD		chr12_108054624	0.285	not in LD		0.2525	not in LD
chr10_121065079	0.388	not in LD		0.46	not in LD		chr17_76878941	0.145	not in LD		0.22	not in LD
chr2_64870889	0.435	not in LD		0.265	not in LD		chr5_10422579	0.337	not in LD		0.46	not in LD
chr20_47662627	0.378	not in LD		0.145	not in LD		chr8_124054706	0.337	not in LD		0.15	not in LD
chr6_110797425	0.349	not in LD		0.1775	not in LD		chr18_19865447	0.351	not in LD		0.195	not in LD
chr8_101230523	0.475	not in LD		0.2825	not in LD		chr6_26285560	0.145	not in LD		0.09	not in LD
chr5_1481148	0.052	not in LD		0.32	not in LD		chr6_75994151	0.087	not in LD		0.07	not in LD
chr10_75669013	0.494	not in LD		0.19	not in LD		chr6_75983357	0.041	not in LD		0.1575	not in LD
chr3_16295635	0.401	not in LD		0.245	not in LD		chr7_100507869	0.395	not in LD		0.14	not in LD
chr15_45027371	0.198	not in LD		0.105	not in LD		chr7_101441082	0.486	not in LD		0.0825	not in LD
chr10_43616325	0.477	not in LD		0.245	not in LD		chr11_33073698	0.32	not in LD		0.425	not in LD
chr1_17630727	0.349	not in LD		0.2625	not in LD		chr10_121356382	0.401	not in LD		0.15	not in LD
chr1_160989614	0.211	not in LD		0.43	not in LD		chr20_61360088	0.14	not in LD		0.1875	not in LD
chr1_203247003	0.302	not in LD		0.485	not in LD		chr7_104592567	0.404	not in LD		0.155	not in LD
chr9_100882881	0.221	not in LD		0.3425	not in LD		chr10_43624833	0.232	not in LD		0.415	not in LD
chr14_105253009	0.294	not in LD		0.3825	not in LD		chr15_53073084	0.208	not in LD		0.1875	not in LD
chr1_159054382	0.372	not in LD		0.0775	not in LD		chr2_201500631	0.331	not in LD		0.285	not in LD
chr17_46048592	0.285	not in LD		0.3	not in LD		chr3_16294894	0.453	not in LD		0.08	not in LD
chr4_15903797	0.291	not in LD		0.3625	not in LD		chr7_38398019	0.127	not in LD		0.09	not in LD
chr15_91382995	0.395	not in LD		0.1	not in LD		chr5_61728012	0.348	not in LD		0.1925	not in LD
chr12_96431007	0.413	not in LD		0.1325	not in LD		chr9_107537681	0.196	not in LD		0.4925	not in LD
chr14_91708247	0.203	not in LD		0.15	not in LD		chr6_158478779	0.174	not in LD		0.195	not in LD
chr5_96232142	0.459	not in LD		0.2225	not in LD		chr5_150644589	0.113	not in LD		0.195	not in LD
chr5_96216784	0.459	not in LD		0.115	not in LD		chr9_258372	0.209	not in LD		0.1825	not in LD
chr16_81032317	0.435	not in LD		0.07	not in LD		chr9_100882881	0.221	not in LD		0.155	not in LD
chr10_80517040	0.273	not in LD		0.4475	not in LD		chr10_70847084	0.488	not in LD		0.1975	not in LD
chr6_39193618	0.365	not in LD		0.075	not in LD		chr10_94521565	0.159	not in LD		0.45	not in LD
chr1_207483166	0.39	not in LD		0.385	not in LD		chr1_22345860	0.285	not in LD		0.1225	not in LD
chr5_106810412	0.279	not in LD		0.105	not in LD		chr1_24105533	0.149	not in LD		0.1325	not in LD
chr18_43677887	0.343	not in LD		0.2675	not in LD		chr10_43667398	0.5	not in LD		0.2575	not in LD
chr19_4933289	0.175	not in LD		0.2025	not in LD		chr6_31076764	0.452	not in LD		0.4225	not in LD
chr2_30860007	0.201	not in LD		0.0475	not in LD		chr6_31062667	0.323	not in LD		0.415	not in LD
chr19_58790095	0.477	not in LD		0.0475	not in LD		chr1_159062436	0.448	not in LD		0.19	not in LD
chr4_104057887	0.143	not in LD		0.4675	not in LD		chr6_31331954	0.036	not in LD		0.2225	not in LD
chr1_2083537	0.244	not in LD		0.28	not in LD		chr6_30484588	0.225	not in LD		0.2175	not in LD
chr2_99771590	0.157	not in LD		0.4175	not in LD		chr7_76786197	0.18	not in LD		0.345	not in LD
chr1_2178206	0.407	not in LD		0.1325	not in LD		chr14_91710216	0.198	not in LD		0.11	not in LD
chr9_117080388	0.363	not in LD		0.265	not in LD		chr5_96232402	0.453	not in LD		0.115	not in LD
chr12_95035174	0.43	not in LD		0.29	not in LD		chr5_96216784	0.459	not in LD		0.065	not in LD
chr20_45318042	0.337	not in LD		0.4575	not in LD		chr16_81031650	0.413	not in LD		0.1075	not in LD
chr12_121715572	0.32	not in LD		0.475	not in LD		chr2_64488679	0.372	not in LD		0.09	not in LD
chr7_37394820	0.265	not in LD		0.4175	not in LD		chr6_13527533	0.214	not in LD		0.455	not in LD
chr8_97657415	0.331	not in LD		0.3125	not in LD		chr5_140043618	0.401	not in LD		0.1625	not in LD
chr4_39034786	0.254	not in LD		0.2675	not in LD		chr5_79366249	0.188	not in LD		0.3575	not in LD
chr7_36204162	0.481	not in LD		0.2375	not in LD		chr2_101796276	0.479	not in LD		0.2375	not in LD
chr7_41499385	0.18	not in LD		0.25	not in LD		chr17_61904546	0.453	not in LD		0.1425	not in LD
chr17_5514590	0.157	not in LD		0.1325	not in LD		chr15_100934679	0.339	not in LD		0.415	not in LD
chr11_61722212	0.378	not in LD		0.1275	not in LD		chr9_75350039	0.326	not in LD		0.295	not in LD
chr17_643426	0.244	not in LD		0.1075	not in LD		chr11_47247560	0.338	not in LD		0.3275	not in LD
chr13_31265486	0.159	not in LD		0.1775	not in LD		chr1_120673990	0.084	not in LD		0.21	not in LD
chr9_114832050	0.173	not in LD		0.28	not in LD		chr19_58790095	0.477	not in LD		0.23	not in LD
chr1_200332600	0.343	not in LD		0.3575	not in LD		chr1_2082722	0.174	not in LD		0.26	not in LD
chr22_19087067	0.393	not in LD		0.3425	not in LD		chr1_87240077	0.192	not in LD		0.4625	not in LD
chr1_221174133	0.125	not in LD		0.205	not in LD		chr1_2178206	0.407	not in LD		0.205	not in LD
chr21_34432290	0.087	not in LD		0.2775	not in LD		chr8_129055278	0.038	not in LD		0.435	not in LD
chr21_36881431	0.36	not in LD		0.12	not in LD		chr14_59219710	0.012	not in LD		0.335	not in LD
chr21_39202070	0.349	not in LD		0.33	not in LD		chr12_96423447	0.395	not in LD		0.0975	not in LD
chr6_31164507	0.279	not in LD		0.4	not in LD		chr6_14948114	0.436	not in LD		0.4825	not in LD
chr21_39644846	0.323	not in LD		0.43	not in LD		chr20_44420280	0.488	not in LD		0.4175	not in LD
chr2_162016242	0.163	not in LD		0.1125	not in LD		chr22_45683700	0.302	not in LD		0.43	not in LD
chr21_40124063	0.453	not in LD		0.465	not in LD		chr3_10253637	0.398	not in LD		0.1875	not in LD
chr21_43182319	0.446	not in LD		0.2375	not in LD		chr3_121783093	0.446	not in LD		0.1075	not in LD
chr14_35452126	0.308	not in LD		0.2225	not in LD		chr2_176046257	0.145	not in LD		0.105	not in LD
chr1_226070493	0.167	not in LD		0.1825	not in LD		chr2_47285714	0.384	not in LD		0.2125	not in LD
chr22_17257198	0.258	not in LD		0.48	not in LD		chr19_47892964	0.087	not in LD		0.2175	not in LD
chr22_36831036	0.259	not in LD		0.1	not in LD		chr7_75300632	0.432	not in LD		0.295	not in LD
chr15_99558384	0.173	not in LD		0.3075	not in LD		chr8_97657415	0.331	not in LD		0.1825	not in LD
chr6_160159034	0.384	not in LD		0.285	not in LD		chr2_113694339	0.38	not in LD		0.44	not in LD
chr3_122228931	0.157	not in LD		0.3325	not in LD		chr2_208356827	0.291	not in LD		0.3025	not in LD
chr11_77129942	0.151	not in LD		0.1	not in LD		chr16_58664065	0.401	not in LD		0.1725	not in LD
chr1_19233962	0.105	not in LD		0.235	not in LD		chr2_58136220	0.354	not in LD		0.34	not in LD
chr7_158498497	0.143	not in LD		0.47	not in LD		chr12_11961999	0.3	not in LD		0.105	not in LD
chr2_100388555	0.081	not in LD		0.1775	not in LD		chr7_37432044	0.041	not in LD		0.105	not in LD
chr18_57578785	0.192	not in LD		0.245	not in LD		chr1_36627111	0.07	not in LD		0.2225	not in LD
chr21_45577782	0.279	not in LD		0.0525	not in LD		chr1_85744472	0.291	not in LD		0.4225	not in LD
chr11_118955679	0.291	not in LD		0.0875	not in LD		chr17_643426	0.244	not in LD		0.115	not in LD
chr8_27194788	0.442	not in LD		0.135	not in LD		chr16_1520236	0.244	not in LD		0.205	not in LD
chr14_75925394	0.387	not in LD		0.39	not in LD		chr6_29645118	0.394	not in LD		0.205	not in LD
chr15_31653566	0.076	not in LD		0.4675	not in LD		chr1_36562078	0.488	not in LD		0.355	not in LD
chr1_38367404	0.318	not in LD		0.075	not in LD		chr12_10124336	0.349	not in LD		0.335	not in LD
chr19_10511301	0.023	not in LD		0.21	not in LD		chr10_89417645	0.297	not in LD		0.4025	not in LD
chr5_176972259	0.163	not in LD		0.2625	not in LD		chr10_7229439	0.186	not in LD		0.33	not in LD
chr12_66662280	0.174	not in LD		0.275	not in LD		chr9_93633147	0.309	not in LD		0.3525	not in LD
chr17_72474434	0.186	not in LD		0.24	not in LD		chr10_33795480	0.391	not in LD		0.27	not in LD
chr16_84634435	0.494	not in LD		0.275	not in LD		chr10_81947757	0.384	not in LD		0.2775	not in LD
chr10_126754062	0.227	not in LD		0.0575	not in LD		chr10_38645117	0.483	not in LD		0.255	not in LD
chr15_101598522	0.164	not in LD		0.165	not in LD		chr5_67295413	0.311	not in LD		0.4575	not in LD
chr3_20096735	0.413	not in LD		0.165	not in LD		chr6_35012829	0.424	not in LD		0.3475	not in LD
chr1_222763661	0.157	not in LD		0.1025	not in LD		chr21_30534685	0.093	not in LD		0.3125	not in LD
chr19_49977458	0.076	not in LD		0.1075	not in LD		chr21_30590286	0.375	not in LD		0.2025	not in LD
chr7_26951194	0.292	not in LD		0.255	not in LD		chr18_47882559	0.105	not in LD		0.1025	not in LD
chr5_108746643	0.11	not in LD		0.0875	not in LD		chr21_39724571	0.265	not in LD		0.1325	not in LD
chr19_45245015	0.494	not in LD		0.4625	not in LD		chr20_37590538	0.105	not in LD		0.1075	not in LD
chr19_13044544	0.19	not in LD		0.255	not in LD		chr21_48055357	0.122	not in LD		0.2775	not in LD
chr8_134533762	0.424	not in LD		0.495	not in LD		chr21_43501483	0.158	not in LD		0.1825	not in LD
chr1_152008766	0.064	not in LD		0.375	not in LD		chr17_76537849	0.242	not in LD		0.2575	not in LD
chr9_92151600	0.401	not in LD		0.375	not in LD		chr10_115439530	0.301	not in LD		0.12	not in LD
chr1_243659727	0.384	not in LD		0.485	not in LD		chr8_125764575	0.337	not in LD		0.2525	not in LD
chr19_44098963	0.395	not in LD		0.2375	not in LD		chr8_128438475	0.268	not in LD		0.385	not in LD
chr1_25060145	0.343	not in LD		0.37	not in LD		chr22_39436645	0.233	not in LD		0.2175	not in LD
chr1_40541144	0.457	not in LD		0.41	not in LD		chr15_69901454	0.082	not in LD		0.2075	not in LD
chr17_68311236	0.32	not in LD		0.2175	not in LD		chr14_23260024	0.494	not in LD		0.4075	not in LD
chr11_75110589	0.14	not in LD		0.1125	not in LD		chr18_74921165	0.244	not in LD		0.275	not in LD
chr11_71773289	0.213	not in LD		0.135	not in LD		chr19_16370070	0.019	not in LD		0.27	not in LD
chr17_33324407	0.058	not in LD		0.04	not in LD		chr18_57578785	0.192	not in LD		0.1825	not in LD
chr9_92221584	0.186	not in LD		0.1375	not in LD		chr4_2800256	0.064	not in LD		0.115	not in LD
chr5_96434177	0.265	not in LD		0.33	not in LD		chr14_31518005	0.33	not in LD		0.4925	not in LD
chr7_48010184	0.174	not in LD		0.1325	not in LD		chr15_86375638	0.099	not in LD		0.3875	not in LD
chr5_14675600	0.226	not in LD		0.375	not in LD		chr6_74164544	0.049	not in LD		0.385	not in LD
chr20_48506190	0.07	not in LD		0.0475	not in LD		chr9_137029427	0.395	not in LD		0.33	not in LD
chr2_113879297	0.452	not in LD		0.29	not in LD		chr18_53446374	0.5	not in LD		0.3025	not in LD
chr12_4398497	0.221	not in LD		0.38	not in LD		chr10_125756643	0.372	not in LD		0.3	not in LD
chr3_107819041	0.418	not in LD		0.11	not in LD		chr4_183730316	0.163	not in LD		0.12	not in LD
chr3_42386238	0.482	not in LD		0.305	not in LD		chr5_94363349	0.372	not in LD		0.3425	not in LD
chr1_109618308	0.5	not in LD		0.3175	not in LD		chr2_91953807	0.053	not in LD		0.3725	not in LD
chr1_205291153	0.041	not in LD		0.2325	not in LD		chr4_185260265	0.448	not in LD		0.455	not in LD
chr5_55965807	0.11	not in LD		0.385	not in LD		chr14_88541431	0.191	not in LD		0.2975	not in LD
chr10_14690094	0.174	not in LD		0.45	not in LD		chr4_22789346	0.117	not in LD		0.425	not in LD
chr17_79120827	0.179	not in LD		0.29	not in LD		chr4_90390887	0.435	not in LD		0.045	not in LD
chr10_12312203	0.265	not in LD		0.3425	not in LD		chr2_207233647	0.167	not in LD		0.0925	not in LD
chr17_81151539	0.297	not in LD		0.145	not in LD		chr19_45550407	0.424	not in LD		0.365	not in LD
chr14_91167518	0.033	not in LD		0.3575	not in LD		chr17_72474434	0.186	not in LD		0.26	not in LD
chr19_44178437	0.413	not in LD		0.2575	not in LD		chr10_73138304	0.285	not in LD		0.33	not in LD
chr5_98298589	0.1	not in LD		0.0975	not in LD		chr22_37618637	0.174	not in LD		0.255	not in LD
chr19_52150192	0.312	not in LD		0.1975	not in LD		chr7_66224506	0.331	not in LD		0.3775	not in LD
chr19_7779207	0.25	not in LD		0.4475	not in LD		chr20_39091892	0.313	not in LD		0.09	not in LD
chr3_52287293	0.36	not in LD		0.1275	not in LD		chr17_10075497	0.267	not in LD		0.4175	not in LD
chr15_72396357	0.186	not in LD		0.0775	not in LD		chr16_84634064	0.291	not in LD		0.2525	not in LD
chr2_120968840	0.404	not in LD		0.3	not in LD		chr5_58055936	0.423	not in LD		0.1575	not in LD
chr2_175531488	0.058	not in LD		0.3525	not in LD		chr8_134257697	0.375	not in LD		0.0925	not in LD
chr5_34007659	0.14	not in LD		0.2875	not in LD		chr5_90478289	0.116	not in LD		0.2875	not in LD
chr3_36934774	0.434	not in LD		0.4025	not in LD		chr8_6726569	0.04	not in LD		0.4475	not in LD
chr9_127027750	0.22	not in LD		0.49	not in LD		chr2_241551701	0.078	not in LD		0.4475	not in LD
chr1_162297946	0.483	not in LD		0.48	not in LD		chr2_55327091	0.256	not in LD		0.4925	not in LD
chr20_56828115	0.428	not in LD		0.0775	not in LD		chr10_30092764	0.345	not in LD		0.3125	not in LD
chr3_52532291	0.459	not in LD		0.0725	not in LD		chr10_32428322	0.33	not in LD		0.165	not in LD
chr8_19562837	0.215	not in LD		0.425	not in LD		chr14_51606001	0.178	not in LD		0.1775	not in LD
chr17_46096126	0.147	not in LD		0.4525	not in LD		chr17_8060195	0.424	not in LD		0.4775	not in LD
chr15_34611666	0.2	not in LD		0.4725	not in LD		chr6_25138934	0.052	not in LD		0.4675	not in LD
chr7_135347107	0.151	not in LD		0.355	not in LD		chr6_25035714	0.052	not in LD		0.3825	not in LD
chr20_4826252	0.358	not in LD		0.4375	not in LD		chr9_124121269	0.36	not in LD		0.12	not in LD
chr1_92007980	0.461	not in LD		0.33	not in LD		chr7_152364281	0.37	not in LD		0.28	not in LD
chr7_4125476	0.076	not in LD		0.2775	not in LD		chr2_187713396	0.153	not in LD		0.135	not in LD
chr8_2075378	0.413	not in LD		0.215	not in LD		chr2_75044050	0.372	not in LD		0.1275	not in LD
chr17_46190390	0.174	not in LD		0.2725	not in LD		chr5_171538376	0.081	not in LD		0.235	not in LD
chr9_132221495	0.465	not in LD		0.2775	not in LD		chr19_8759511	0.032	not in LD		0.43	not in LD
chr16_85149023	0.337	not in LD		0.2575	not in LD		chr5_130824536	0.5	not in LD		0.07	not in LD
chr15_91109374	0.43	not in LD		0.385	not in LD		chr6_33343232	0.388	not in LD		0.115	not in LD
chr9_130835135	0.169	not in LD		0.3125	not in LD		chr6_28884150	0.338	not in LD		0.465	not in LD
chr12_51139692	0.494	not in LD		0.395	not in LD		chr5_169696373	0.238	not in LD		0.395	not in LD
chr15_45945837	0.477	not in LD		0.175	not in LD		chr5_96433663	0.244	not in LD		0.055	not in LD
chr3_71828420	0.378	not in LD		0.2175	not in LD		chr7_48011198	0.127	not in LD		0.3075	not in LD
chr10_12307827	0.318	not in LD		0.2775	not in LD		chr12_69724909	0.465	not in LD		0.175	not in LD
chr6_167383075	0.419	not in LD		0.0875	not in LD		chr17_33894863	0.134	not in LD		0.135	not in LD
chr19_54705619	0.262	not in LD		0.25	not in LD		chr12_4398497	0.221	not in LD		0.4625	not in LD
chr19_54665970	0.196	not in LD		0.4275	not in LD		chr19_50890608	0.206	not in LD		0.435	not in LD
chr19_56915732	0.045	not in LD		0.4275	not in LD		chr3_107380821	0.135	not in LD		0.3425	not in LD
chr5_1503046	0.099	not in LD		0.055	not in LD		chr1_59732119	0.293	not in LD		0.4875	not in LD
chr12_56519800	0.012	not in LD		0.1275	not in LD		chr5_176922425	0.394	not in LD		0.155	not in LD
chr2_32182152	0.017	not in LD		0.33	not in LD		chr5_176973151	0.157	not in LD		0.2525	not in LD
chr17_72733044	0.047	not in LD		0.2175	not in LD		chr5_82768017	0.304	not in LD		0.4625	not in LD
chr6_74104419	0.021	not in LD		0.2425	not in LD		chr17_29647362	0.099	not in LD		0.4575	not in LD
chr7_157295625	0.054	not in LD		0.48	not in LD		chr9_5510254	0.081	not in LD		0.3575	not in LD
chr6_43021519	0.186	not in LD		0.3375	not in LD		chr20_23096921	0.477	not in LD		0.2925	not in LD
chr1_228277869	0.227	not in LD		0.1	not in LD		chr4_25175723	0.134	not in LD		0.1575	not in LD
chr3_73160175	0.09	not in LD		0.235	not in LD		chr7_31735663	0.382	not in LD		0.105	not in LD
chr15_43622916	0.436	not in LD		0.2225	not in LD		chr3_5312819	0.418	not in LD		0.12	not in LD
chr2_228272530	0.012	not in LD		0.185	not in LD		chr9_132525917	0.014	not in LD		0.2325	not in LD
chr16_89182104	0.355	not in LD		0.19	not in LD		chr3_72320442	0.221	not in LD		0.205	not in LD
chr17_33289046	0.265	not in LD		0.1875	not in LD		chr10_14690094	0.174	not in LD		0.27	not in LD
chr19_45596453	0.128	not in LD		0.3275	not in LD		chr6_111302790	0.349	not in LD		0.3075	not in LD
chr18_11918107	0.227	not in LD		0.385	not in LD		chr17_5069983	0.088	not in LD		0.14	not in LD
chr14_55586071	0.006173	not in LD		0.4375	not in LD		chr16_11733383	0.149	not in LD		0.1825	not in LD
chr9_116327460	0.037	not in LD		0.43	not in LD		chr15_23033076	0.359	not in LD		0.1475	not in LD
chr9_124225479	0.096	not in LD		0.465	not in LD		chr1_203296828	0.419	not in LD		0.295	not in LD
chr2_113342051	0.378	not in LD		0.1875	not in LD		chr19_44178437	0.413	not in LD		0.34	not in LD
chr6_170151766	0.262	not in LD		0.12	not in LD		chr22_37257177	0.052	not in LD		0.48	not in LD
chr16_88666048	0.407	not in LD		0.325	not in LD		chr3_52287293	0.36	not in LD		0.3575	not in LD
chr15_48605651	0.047	not in LD		0.475	not in LD		chr1_120133323	0.3	not in LD		0.2525	not in LD
chr1_28655069	0.163	not in LD		0.3975	not in LD		chr8_67403162	0.082	not in LD		0.15	not in LD
chr1_236688177	0.366	not in LD		0.41	not in LD		chr9_127027750	0.22	not in LD		0.3175	not in LD
chr2_99121708	0.291	not in LD		0.2625	not in LD		chr3_11259507	0.355	not in LD		0.185	not in LD
chr5_33440624	0.471	not in LD		0.05	not in LD		chr6_15429034	0.103	not in LD		0.0925	not in LD
chr6_24666060	0.327	not in LD		0.4525	not in LD		chr16_10980338	0.286	not in LD		0.295	not in LD
chr9_3397376	0.131	not in LD		0.2025	not in LD		chr8_125815214	0.113	not in LD		0.35	not in LD
chr11_88072398	0.232	not in LD		0.1925	not in LD		chr12_670975	0.262	not in LD		0.11	not in LD
chr12_89748793	0.105	not in LD		0.17	not in LD		chr15_96601710	0.28	not in LD		0.1875	not in LD
chr16_19130011	0.091	not in LD		0.3125	not in LD		chr7_101548510	0.294	not in LD		0.0875	not in LD
chr17_21192905	0.215	not in LD		0.0675	not in LD		chr2_102238848	0.373	not in LD		0.0875	not in LD
chr1_38157604	0.36	not in LD		0.2925	not in LD		chr21_37305159	0.256	not in LD		0.035	not in LD
chr11_122940339	0.134	not in LD		0.375	not in LD		chr18_19882765	0.171	not in LD		0.0725	not in LD
chr1_47047441	0.267	not in LD		0.2775	not in LD		chr16_88059693	0.397	not in LD		0.08	not in LD
chr1_85743584	0.05	not in LD		0.4925	not in LD		chr3_46059484	0.086	not in LD		0.3975	not in LD
chr1_39492462	0.297	not in LD		0.4175	not in LD		chr8_126187075	0.11	not in LD		0.43	not in LD
chr1_22353136	0.428	not in LD		0.335	not in LD		chr9_79303489	0.081	not in LD		0.285	not in LD
chr2_162022843	0.151	not in LD		0.1975	not in LD		chr16_56643594	0.244	not in LD		0.38	not in LD
chr2_64864638	0.064	not in LD		0.44	not in LD		chr12_11837043	0.025	not in LD		0.3725	not in LD
chr2_71559445	0.32	not in LD		0.1475	not in LD		chr18_9771164	0.209	not in LD		0.205	not in LD
chr2_75077100	0.453	not in LD		0.35	not in LD		chr4_38156649	0.362	not in LD		0.3425	not in LD
chr2_7144408	0.425	not in LD		0.065	not in LD		chr12_98841075	0.144	not in LD		0.25	not in LD
chr3_186288172	0.157	not in LD		0.125	not in LD		chr4_15411889	0.273	not in LD		0.1925	not in LD
chr4_185370183	0.419	not in LD		0.2125	not in LD		chr6_15474309	0.325	not in LD		0.4525	not in LD
chr5_142499177	0.209	not in LD		0.275	not in LD		chr9_92150754	0.041	not in LD		0.26	not in LD
chr6_90008025	0.175	not in LD		0.1025	not in LD		chr7_150253438	0.224	not in LD		0.4125	not in LD
chr20_44539492	0.442	not in LD		0.4975	not in LD		chr20_51023641	0.127	not in LD		0.35	not in LD
chr12_117477807	0.213	not in LD		0.235	not in LD		chr6_32583677	0.4	not in LD		0.2775	not in LD
chr12_8190217	0.459	not in LD		0.0625	not in LD		chr21_31012973	0.071	not in LD		0.1175	not in LD
chr16_21637328	0.198	not in LD		0.39	not in LD		chr14_59215174	0.017	not in LD		0.11	not in LD
chr20_61371222	0.337	not in LD		0.135	not in LD		chr15_91373498	0.157	not in LD		0.3025	not in LD
chr22_18254006	0.483	not in LD		0.1	not in LD		chr11_115802441	0.41	not in LD		0.2125	not in LD
chr22_37270502	0.419	not in LD		0.3275	not in LD		chr4_49297701	0.194	not in LD		0.47	not in LD
chr20_17652572	0.256	not in LD		0.425	not in LD		chr19_54887393	0.012	not in LD		0.46	not in LD
chr6_16682133	0.291	not in LD		0.39	not in LD		chr17_20552717	0.079	not in LD		0.0975	not in LD
chr1_26560745	0.099	not in LD		0.27	not in LD		chr16_56966071	0.378	not in LD		0.3025	not in LD
chr6_11207687	0.116	not in LD		0.2	not in LD		chr19_39894465	0.017	not in LD		0.1625	not in LD
chr6_170616103	0.192	not in LD		0.355	not in LD		chr1_68152328	0.005814	not in LD		0.4275	not in LD
chr21_44466543	0.487	not in LD		0.2975	not in LD		chr16_20420846	0.01	not in LD		0.22	not in LD
chr1_201924504	0.167	not in LD		0.32	not in LD		chr1_186113931	0.283	not in LD		0.4575	not in LD
chr4_77069950	0.314	not in LD		0.335	not in LD		chr2_196523390	0.21	not in LD		0.16	not in LD
chr12_56709919	0.128	not in LD		0.12	not in LD		chr9_90216094	0.238	not in LD		0.2925	not in LD
chr2_48667764	0.174	not in LD		0.15	not in LD		chr10_70287352	0.105	not in LD		0.41	not in LD
chr2_69088302	0.122	not in LD		0.405	not in LD		chr16_20922624	0.401	not in LD		0.23	not in LD
chr7_64466653	0.145	not in LD		0.1625	not in LD		chr6_136329953	0.077	not in LD		0.3975	not in LD
chr9_86323157	0.262	not in LD		0.42	not in LD		chr17_33289046	0.265	not in LD		0.1125	not in LD
chr10_112328023	0.041	not in LD		0.2375	not in LD		chr17_76823227	0.116	not in LD		0.2475	not in LD
chr11_10324658	0.308	not in LD		0.4875	not in LD		chr9_97118889	0.446	not in LD		0.2975	not in LD
chr11_85339344	0.32	not in LD		0.365	not in LD		chr14_23476026	0.186	not in LD		0.26	not in LD
chr17_37793815	0.477	not in LD		0.31	not in LD		chr2_89508557	0.068	not in LD		0.415	not in LD
chr5_10732625	0.314	not in LD		0.3375	not in LD		chr1_169554058	0.157	not in LD		0.2825	not in LD
chr1_226832211	0.145	not in LD		0.28	not in LD		chr3_130612552	0.174	not in LD		0.14	not in LD
chr4_140587414	0.349	not in LD		0.4025	not in LD		chr5_130693100	0.494	not in LD		0.19	not in LD
chr5_72862314	0.278	not in LD		0.4425	not in LD		chr5_33440810	0.247	not in LD		0.42	not in LD
chr10_114206754	0.453	not in LD		0.055	not in LD		chr6_97346125	0.331	not in LD		0.0775	not in LD
chr10_81838656	0.372	not in LD		0.27	not in LD		chr6_136612111	0.052	not in LD		0.3825	not in LD
chr11_118973112	0.279	not in LD		0.1075	not in LD		chr7_66205220	0.064	not in LD		0.25	not in LD
chr12_129279264	0.279	not in LD		0.3275	not in LD		chr11_47400602	0.337	not in LD		0.0775	not in LD
chr11_62521663	0.1	not in LD		0.1375	not in LD		chr17_61851751	0.453	not in LD		0.2625	not in LD
chr5_76786695	0.354	not in LD		0.165	not in LD		chr5_176328336	0.477	not in LD		0.16	not in LD
chr19_38807184	0.459	not in LD		0.175	not in LD		chr1_198634997	0.0580000000000001	not in LD		0.47	not in LD
chr19_58816329	0.285	not in LD		0.0525	not in LD		chr1_110923062	0.452	not in LD		0.105	not in LD
chr19_16348946	0.262	not in LD		0.05	not in LD		chr2_86263941	0.122	not in LD		0.415	not in LD
chr19_53141115	0.465	not in LD		0.19	not in LD		chr3_99981078	0.444	not in LD		0.27	not in LD
chr11_65894424	0.262	not in LD		0.25	not in LD		chr4_185370066	0.43	not in LD		0.29	not in LD
chr11_116853213	0.221	not in LD		0.06	not in LD		chr9_33129844	0.447	not in LD		0.11	not in LD
chr17_25801010	0.314	not in LD		0.08	not in LD		chr21_44474833	0.466	not in LD		0.43	not in LD
chr17_75316880	0.376	not in LD		0.4025	not in LD		chr1_65886448	0.198	not in LD		0.1	not in LD
chr14_72319100	0.438	not in LD		0.49	not in LD		chr11_68848612	0.431	not in LD		0.3325	not in LD
chr19_28993359	0.402	not in LD		0.1925	not in LD		chr19_58986799	0.326	not in LD		0.0375	not in LD
chr16_1824075	0.157	not in LD		0.1225	not in LD		chr6_11207687	0.116	not in LD		0.2275	not in LD
chr12_48298295	0.087	not in LD		0.15	not in LD		chr6_170616103	0.192	not in LD		0.29	not in LD
chr5_77161489	0.157	not in LD		0.44	not in LD		chr10_129861325	0.128	not in LD		0.0975	not in LD
chr6_24952847	0.041	not in LD		0.3175	not in LD		chr15_93569739	0.07	not in LD		0.1	not in LD
chr17_62403328	0.058	not in LD		0.1	not in LD		chr16_53516539	0.267	not in LD		0.1	not in LD
chr16_57023938	0.221	not in LD		0.4575	not in LD		chr16_89284083	0.099	not in LD		0.115	not in LD
chr10_104192826	0.262	not in LD		0.085	not in LD		chr4_77069959	0.314	not in LD		0.45	not in LD
chr1_114429340	0.073	not in LD		0.07	not in LD		chr12_56709919	0.128	not in LD		0.39	not in LD
chr12_46778881	0.241	not in LD		0.1175	not in LD		chr12_56546011	0.18	not in LD		0.295	not in LD
chr6_32762226	0.35	not in LD		0.2725	not in LD		chr20_45904351	0.269	not in LD		0.4175	not in LD
chr1_169666140	0.047	not in LD		0.305	not in LD		chr9_140611436	0.144	not in LD		0.2425	not in LD
chr16_70558039	0.366	not in LD		0.3175	not in LD		chr8_94752754	0.5	not in LD		0.2175	not in LD
chr5_75013036	0.192	not in LD		0.3425	not in LD		chr19_7710040	0.259	not in LD		0.405	not in LD
chr10_64379326	0.14	not in LD		0.4725	not in LD		chr17_37793815	0.477	not in LD		0.475	not in LD
chr9_132758778	0.448	not in LD		0.43	not in LD		chr1_225965885	0.029	not in LD		0.2025	not in LD
chr4_81061233	0.256	not in LD		0.385	not in LD		chr5_10732625	0.314	not in LD		0.08	not in LD
chr9_86595571	0.244	not in LD		0.145	not in LD		chr1_226832211	0.145	not in LD		0.4425	not in LD
chr12_105121764	0.378	not in LD		0.1575	not in LD		chr10_81838656	0.372	not in LD		0.1275	not in LD
chr5_14572712	0.174	not in LD		0.25	not in LD		chr19_55337488	0.387	not in LD		0.0825	not in LD
chr5_142217070	0.453	not in LD		0.435	not in LD		chr19_17610857	0.401	not in LD		0.23	not in LD
chr10_101445591	0.267	not in LD		0.095	not in LD		chr10_85899779	0.244	not in LD		0.455	not in LD
chr19_49496786	0.087	not in LD		0.2725	not in LD		chr13_21517666	0.494	not in LD		0.155	not in LD
chr10_75578720	0.155	not in LD		0.1025	not in LD		chr16_85029253	0.366	not in LD		0.5	not in LD
chr4_38611565	0.19	not in LD		0.4325	not in LD		chr19_58816329	0.285	not in LD		0.3125	not in LD
chr2_237779996	0.395	not in LD		0.175	not in LD		chr13_99161457	0.36	not in LD		0.14	not in LD
chr2_121023496	0.353	not in LD		0.4875	not in LD		chr19_54728767	0.103	not in LD		0.4275	not in LD
chr7_100411875	0.488	not in LD		0.485	not in LD		chr5_133561589	0.448	not in LD		0.385	not in LD
chr12_10320212	0.384	not in LD		0.3425	not in LD		chr19_18513594	0.169	not in LD		0.355	not in LD
chr21_42768561	0.14	not in LD		0.18	not in LD		chr17_25801010	0.314	not in LD		0.2675	not in LD
chr8_90795302	0.323	not in LD		0.485	not in LD		chr20_46377388	0.39	not in LD		0.2375	not in LD
chr8_10027482	0.401	not in LD		0.3575	not in LD		chr19_8582689	0.215	not in LD		0.1225	not in LD
chr3_117146307	0.413	not in LD		0.3825	not in LD		chr12_63139188	0.188	not in LD		0.1275	not in LD
chr15_93375510	0.157	not in LD		0.405	not in LD		chr14_62229285	0.081	not in LD		0.1075	not in LD
chr9_139267533	0.285	not in LD		0.495	not in LD		chr2_216603052	0.239	not in LD		0.4075	not in LD
chr6_34254059	0.081	not in LD		0.045	not in LD		chr10_75911276	0.081	not in LD		0.145	not in LD
chr10_74113747	0.064	not in LD		0.2	not in LD		chr16_53125819	0.384	not in LD		0.135	not in LD
chr9_116343068	0.035	not in LD		0.49	not in LD		chr7_141565357	0.441	not in LD		0.1375	not in LD
chr16_285313	0.453	not in LD		0.15	not in LD		chr12_52580070	0.478	not in LD		0.3875	not in LD
chr6_106897047	0.482	not in LD		0.21	not in LD		chr12_81332867	0.192	not in LD		0.2675	not in LD
chr2_37989015	0.366	not in LD		0.27	not in LD		chr9_33117965	0.329	not in LD		0.28	not in LD
chr17_43155379	0.14	not in LD		0.245	not in LD		chr17_53788280	0.373	not in LD		0.43	not in LD
chr5_95179309	0.192	not in LD		0.1475	not in LD		chr19_7723461	0.483	not in LD		0.375	not in LD
chr1_31255905	0.409	not in LD		0.055	not in LD		chr14_62356724	0.409	not in LD		0.2925	not in LD
chr1_25350186	0.416	not in LD		0.1375	not in LD		chr12_29534492	0.429	not in LD		0.455	not in LD
chr4_170002041	0.0649999999999999	not in LD		0.3725	not in LD		chr5_100226669	0.267	not in LD		0.465	not in LD
chr13_21614500	0.409	not in LD		0.24	not in LD		chr9_132758778	0.448	not in LD		0.47	not in LD
chr16_27316283	0.483	not in LD		0.4675	not in LD		chr4_96138183	0.353	not in LD		0.2225	not in LD
chr9_92013561	0.07	not in LD		0.2	not in LD		chr19_41260831	0.145	not in LD		0.1575	not in LD
chr2_223312785	0.256	not in LD		0.475	not in LD		chr3_132003117	0.448	not in LD		0.1825	not in LD
chr3_176939815	0.147	not in LD		0.205	not in LD		chr19_42722068	0.035	not in LD		0.28	not in LD
chr18_32957283	0.137	not in LD		0.365	not in LD		chr6_33290872	0.238	not in LD		0.21	not in LD
chr19_16296908	0.285	not in LD		0.08	not in LD		chr15_43622265	0.093	not in LD		0.45	not in LD
chr1_64637880	0.07	not in LD		0.05	not in LD		chr18_43678035	0.442	not in LD		0.035	not in LD
chr22_29513527	0.405	not in LD		0.4025	not in LD		chr15_85141717	0.041	not in LD		0.45	not in LD
chr20_36872114	0.087	not in LD		0.2075	not in LD		chr2_111704760	0.173	not in LD		0.1075	not in LD
chr2_233950732	0.349	not in LD		0.23	not in LD		chr11_35294186	0.355	not in LD		0.2825	not in LD
chr16_21623712	0.064	not in LD		0.465	not in LD		chr18_74717117	0.035	not in LD		0.215	not in LD
chr9_93847764	0.221	not in LD		0.3275	not in LD		chr16_30773605	0.231	not in LD		0.0975	not in LD
chr7_140015104	0.029	not in LD		0.235	not in LD		chr7_100411875	0.488	not in LD		0.35	not in LD
chr7_141731340	0.429	not in LD		0.3025	not in LD		chr6_10533935	0.481	not in LD		0.05	not in LD
chr15_75400779	0.442	not in LD		0.3275	not in LD		chr20_61283771	0.337	not in LD		0.2675	not in LD
chr16_74701360	0.347	not in LD		0.39	not in LD		chr1_160677859	0.256	not in LD		0.4225	not in LD
chr21_34698741	0.198	not in LD		0.3875	not in LD		chr3_46395930	0.066	not in LD		0.4625	not in LD
chr7_5710427	0.041	not in LD		0.4275	not in LD		chr5_138775173	0.378	not in LD		0.4375	not in LD
chr17_472913	0.203	not in LD		0.4875	not in LD		chr1_26644214	0.411	not in LD		0.2	not in LD
chr19_40448373	0.475	not in LD		0.3025	not in LD		chr15_50401868	0.413	not in LD		0.4575	not in LD
chr9_132388716	0.134	not in LD		0.2275	not in LD		chr19_41091145	0.5	not in LD		0.085	not in LD
chr8_117767507	0.342	not in LD		0.3575	not in LD		chr2_47979687	0.269	not in LD		0.1825	not in LD
chr2_192501878	0.194	not in LD		0.2525	not in LD		chr15_93375645	0.076	not in LD		0.1375	not in LD
chr9_115969195	0.471	not in LD		0.1975	not in LD		chr18_3605150	0.483	not in LD		0.43	not in LD
chr8_117457413	0.483	not in LD		0.275	not in LD		chr1_95693573	0.057	not in LD		0.1575	not in LD
chr9_92079510	0.198	not in LD		0.4025	not in LD		chr9_110739353	0.282	not in LD		0.075	not in LD
chr16_81899211	0.442	not in LD		0.485	not in LD		chr11_76047265	0.153	not in LD		0.0775	not in LD
chr10_124767745	0.459	not in LD		0.145	not in LD		chr20_51026497	0.121	not in LD		0.075	not in LD
chr13_111188544	0.494	not in LD		0.27	not in LD		chr15_50406183	0.382	not in LD		0.2175	not in LD
chr12_8666801	0.112	not in LD		0.225	not in LD		chr21_29607334	0.121	not in LD		0.095	not in LD
chr11_66277610	0.164	not in LD		0.19	not in LD		chr2_29092679	0.273	not in LD		0.22	not in LD
chr16_23653269	0.215	not in LD		0.18	not in LD		chr16_11837871	0.25	not in LD		0.22	not in LD
chr1_180100115	0.157	not in LD		0.2775	not in LD		chr16_27316401	0.483	not in LD		0.18	not in LD
chr1_21509681	0.128	not in LD		0.0675	not in LD		chr1_8285186	0.488	not in LD		0.43	not in LD
chr1_40559288	0.035	not in LD		0.4375	not in LD		chr9_130835780	0.203	not in LD		0.455	not in LD
chr2_161933715	0.192	not in LD		0.085	not in LD		chr8_1694236	0.235	not in LD		0.3775	not in LD
chr2_55246551	0.401	not in LD		0.3775	not in LD		chr7_98846800	0.144	not in LD		0.1625	not in LD
chr3_59695594	0.483	not in LD		0.2275	not in LD		chr10_129845547	0.18	not in LD		0.2225	not in LD
chr3_44803130	0.099	not in LD		0.155	not in LD		chr2_161219181	0.191	not in LD		0.29	not in LD
chr4_10182556	0.5	not in LD		0.1	not in LD		chr9_115968609	0.465	not in LD		0.36	not in LD
chr5_179125398	0.145	not in LD		0.315	not in LD		chr11_118285995	0.469	not in LD		0.25	not in LD
chr5_157893360	0.436	not in LD		0.4475	not in LD		chr13_25823225	0.048	not in LD		0.22	not in LD
chr5_131773194	0.203	not in LD		0.0975	not in LD		chr19_16297171	0.384	not in LD		0.21	not in LD
chr6_166667545	0.3	not in LD		0.145	not in LD		chr22_29514647	0.36	not in LD		0.26	not in LD
chr6_35265972	0.302	not in LD		0.4775	not in LD		chr9_88709573	0.281	not in LD		0.2375	not in LD
chr7_38273611	0.422	not in LD		0.2025	not in LD		chr2_233948560	0.256	not in LD		0.425	not in LD
chr7_87943049	0.029	not in LD		0.215	not in LD		chr1_231939433	0.326	not in LD		0.4825	not in LD
chr7_102354008	0.223	not in LD		0.25	not in LD		chr6_13257222	0.099	not in LD		0.035	not in LD
chr8_131290664	0.378	not in LD		0.3625	not in LD		chr7_102270	0.443	not in LD		0.19	not in LD
chr8_131020729	0.43	not in LD		0.485	not in LD		chr9_132388716	0.134	not in LD		0.405	not in LD
chr8_68881423	0.378	not in LD		0.4925	not in LD		chr2_192502179	0.186	not in LD		0.2425	not in LD
chr9_95985281	0.409	not in LD		0.4625	not in LD		chr1_153777669	0.105	not in LD		0.3425	not in LD
chr12_110266275	0.279	not in LD		0.32	not in LD		chr8_126323787	0.456	not in LD		0.045	not in LD
chr12_47609058	0.199	not in LD		0.18	not in LD		chr2_148394492	0.255	not in LD		0.4925	not in LD
chr13_22010086	0.262	not in LD		0.275	not in LD		chr9_92079510	0.198	not in LD		0.235	not in LD
chr13_24853751	0.174	not in LD		0.285	not in LD		chr13_111189673	0.241	not in LD		0.495	not in LD
chr16_4509825	0.39	not in LD		0.1775	not in LD		chr3_33789306	0.164	not in LD		0.0375	not in LD
chr1_110837263	0.223	not in LD		0.4075	not in LD		chr11_9323353	0.081	not in LD		0.235	not in LD
chr17_4166382	0.205	not in LD		0.1525	not in LD		chr8_23103873	0.128	not in LD		0.3325	not in LD
chr17_40737117	0.465	not in LD		0.155	not in LD		chr7_151503100	0.337	not in LD		0.1625	not in LD
chr17_40730728	0.482	not in LD		0.335	not in LD		chr11_46692870	0.25	not in LD		0.125	not in LD
chr17_27087929	0.224	not in LD		0.0925	not in LD		chr7_21937988	0.238	not in LD		0.295	not in LD
chr17_40569947	0.4	not in LD		0.4325	not in LD		chr11_118574311	0.267	not in LD		0.14	not in LD
chr18_11973533	0.326	not in LD		0.31	not in LD		chr1_229084774	0.056	not in LD		0.3725	not in LD
chr19_56650956	0.283	not in LD		0.14	not in LD		chr1_161194641	0.086	not in LD		0.4925	not in LD
chr19_56826958	0.279	not in LD		0.2875	not in LD		chr1_155960185	0.233	not in LD		0.4725	not in LD
chr19_1100145	0.382	not in LD		0.4425	not in LD		chr2_9878546	0.314	not in LD		0.0475	not in LD
chr20_62544714	0.221	not in LD		0.25	not in LD		chr2_37862717	0.407	not in LD		0.285	not in LD
chr9_132539425	0.483	not in LD		0.2225	not in LD		chr2_37891889	0.395	not in LD		0.31	not in LD
chr8_10467124	0.175	not in LD		0.2925	not in LD		chr2_34009476	0.455	not in LD		0.495	not in LD
chr1_11779499	0.413	not in LD		0.125	not in LD		chr3_194408704	0.312	not in LD		0.26	not in LD
chr2_113383985	0.354	not in LD		0.2725	not in LD		chr4_83955642	0.297	not in LD		0.255	not in LD
chr1_110366083	0.184	not in LD		0.225	not in LD		chr4_47487840	0.488	not in LD		0.45	not in LD
chr2_106439218	0.232	not in LD		0.4825	not in LD		chr5_35212186	0.009615	not in LD		0.33	not in LD
chr2_69029690	0.488	not in LD		0.445	not in LD		chr5_148211858	0.451	not in LD		0.3175	not in LD
chr4_78722315	0.465	not in LD		0.2225	not in LD		chr6_158640854	0.35	not in LD		0.07	not in LD
chr8_22927824	0.035	not in LD		0.38	not in LD		chr3_196668275	0.099	not in LD		0.2575	not in LD
chr9_27226123	0.201	not in LD		0.2125	not in LD		chr7_2340117	0.457	not in LD		0.0975	not in LD
chr9_36259287	0.369	not in LD		0.3725	not in LD		chr7_150212634	0.148	not in LD		0.22	not in LD
chr10_3507739	0.419	not in LD		0.2125	not in LD		chr7_143184792	0.262	not in LD		0.1975	not in LD
chr15_75747219	0.483	not in LD		0.4525	not in LD		chr7_104832260	0.349	not in LD		0.1525	not in LD
chr6_132991492	0.021	not in LD		0.0625	not in LD		chr8_131290664	0.378	not in LD		0.1475	not in LD
chr14_51279514	0.494	not in LD		0.285	not in LD		chr8_66452315	0.189	not in LD		0.32	not in LD
chr14_75701221	0.174	not in LD		0.375	not in LD		chr8_74884255	0.116	not in LD		0.455	not in LD
chr6_126153253	0.291	not in LD		0.4725	not in LD		chr11_117059552	0.333	not in LD		0.4475	not in LD
chr5_142730376	0.291	not in LD		0.4125	not in LD		chr10_17248524	0.28	not in LD		0.2	not in LD
chr19_14466520	0.244	not in LD		0.4075	not in LD		chr10_118211224	0.16	not in LD		0.0775	not in LD
chr11_67084761	0.297	not in LD		0.415	not in LD		chr16_88847738	0.244	not in LD		0.1225	not in LD
chr12_29314009	0.104	not in LD		0.18	not in LD		chr12_48499931	0.192	not in LD		0.2575	not in LD
chr1_205282979	0.477	not in LD		0.125	not in LD		chr12_10337007	0.355	not in LD		0.445	not in LD
chr6_8435295	0.43	not in LD		0.135	not in LD		chr12_111832372	0.117	not in LD		0.1125	not in LD
chr8_142231504	0.278	not in LD		0.1125	not in LD		chr21_44766698	0.277	not in LD		0.07	not in LD
chr16_47052650	0.0580000000000001	not in LD		0.235	not in LD		chr13_99221879	0.349	not in LD		0.3675	not in LD
chr17_404617	0.457	not in LD		0.1825	not in LD		chr13_100086259	0.294	not in LD		0.3525	not in LD
chr4_1300258	0.317	not in LD		0.3375	not in LD		chr13_111174148	0.308	not in LD		0.4075	not in LD
chr6_168101099	0.325	not in LD		0.17	not in LD		chr15_79209332	0.247	not in LD		0.0675	not in LD
chr16_8943551	0.287	not in LD		0.3625	not in LD		chr16_12510379	0.241	not in LD		0.38	not in LD
chr16_70147276	0.197	not in LD		0.21	not in LD		chr16_72088652	0.25	not in LD		0.44	not in LD
chr1_44115054	0.244	not in LD		0.15	not in LD		chr17_74249094	0.436	not in LD		0.16	not in LD
chr1_8001466	0.488	not in LD		0.4775	not in LD		chr17_1302799	0.488	not in LD		0.3625	not in LD
chr9_135230658	0.215	not in LD		0.4675	not in LD		chr17_40737117	0.465	not in LD		0.34	not in LD
chr11_134101903	0.395	not in LD		0.2675	not in LD		chr17_76609329	0.44	not in LD		0.375	not in LD
chr15_40397936	0.244	not in LD		0.085	not in LD		chr18_29666127	0.372	not in LD		0.325	not in LD
chr1_89739855	0.401	not in LD		0.1475	not in LD		chr19_50401048	0.2	not in LD		0.495	not in LD
chr11_128641995	0.177	not in LD		0.4675	not in LD		chr19_50431946	0.36	not in LD		0.0625	not in LD
chr2_61663233	0.429	not in LD		0.4525	not in LD		chr19_52268972	0.36	not in LD		0.48	not in LD
chr22_20378965	0.294	not in LD		0.175	not in LD		chr19_10849194	0.452	not in LD		0.2575	not in LD
chr12_133022035	0.145	not in LD		0.225	not in LD		chr19_55386920	0.436	not in LD		0.2875	not in LD
chr19_14239043	0.221	not in LD		0.2975	not in LD		chr20_51293357	0.302	not in LD		0.1825	not in LD
chr2_48514639	0.387	not in LD		0.4675	not in LD		chr20_49011501	0.453	not in LD		0.47	not in LD
chr7_6098301	0.326	not in LD		0.2525	not in LD		chr9_135241176	0.232	not in LD		0.215	not in LD
chr4_88343290	0.256	not in LD		0.08	not in LD		chr20_36781649	0.129	not in LD		0.07	not in LD
chr17_38375402	0.215	not in LD		0.39	not in LD		chr20_39620641	0.436	not in LD		0.3175	not in LD
chr8_67365581	0.43	not in LD		0.31	not in LD		chr20_19865805	0.247	not in LD		0.365	not in LD
chr3_59286534	0.442	not in LD		0.1825	not in LD		chr6_7086901	0.105	not in LD		0.475	not in LD
chr2_101730093	0.118	not in LD		0.21	not in LD		chr22_37270148	0.372	not in LD		0.185	not in LD
chr17_73901294	0.1	not in LD		0.0425	not in LD		chr22_37986483	0.075	not in LD		0.2775	not in LD
chr2_174897226	0.43	not in LD		0.32	not in LD		chr22_27509377	0.179	not in LD		0.115	not in LD
chr13_103333775	0.104	not in LD		0.3675	not in LD		chr9_130682471	0.108	not in LD		0.2425	not in LD
chr19_36119330	0.064	not in LD		0.295	not in LD		chr22_50642777	0.5	not in LD		0.3225	not in LD
chr9_97094721	0.31	not in LD		0.125	not in LD		chr1_154405058	0.488	not in LD		0.245	not in LD
chr1_40402527	0.36	not in LD		0.23	not in LD		chr1_230281316	0.347	not in LD		0.175	not in LD
chr2_10169140	0.171	not in LD		0.3075	not in LD		chr2_240174819	0.395	not in LD		0.165	not in LD
chr11_70162055	0.064	not in LD		0.0575	not in LD		chr20_810707	0.427	not in LD		0.105	not in LD
chr5_169697513	0.041	not in LD		0.3775	not in LD		chr5_173169261	0.438	not in LD		0.4275	not in LD
chr9_97090131	0.331	not in LD		0.105	not in LD		chr6_151024062	0.079	not in LD		0.1625	not in LD
chr2_120517250	0.256	not in LD		0.1375	not in LD		chr9_91539212	0.282	not in LD		0.05	not in LD
chr15_68967046	0.03	not in LD		0.47	not in LD		chr9_90227449	0.476	not in LD		0.2075	not in LD
chr16_89428967	0.424	not in LD		0.315	not in LD		chr9_86917088	0.159	not in LD		0.2725	not in LD
chr11_73038579	0.047	not in LD		0.37	not in LD		chr11_118571316	0.231	not in LD		0.0875	not in LD
chr5_172324897	0.15	not in LD		0.095	not in LD		chr12_133021330	0.477	not in LD		0.255	not in LD
chr10_105881171	0.227	not in LD		0.28	not in LD		chr13_114895511	0.238	not in LD		0.4175	not in LD
chr8_90789374	0.052	not in LD		0.375	not in LD		chr17_78180618	0.479	not in LD		0.3425	not in LD
chr8_74607004	0.161	not in LD		0.3975	not in LD		chr3_171780763	0.494	not in LD		0.325	not in LD
chr1_229164804	0.447	not in LD		0.1425	not in LD		chr1_45452227	0.314	not in LD		0.32	not in LD
chr16_81876369	0.427	not in LD		0.4575	not in LD		chr1_65468195	0.363	not in LD		0.2425	not in LD
chr5_177643137	0.03	not in LD		0.3975	not in LD		chr14_92875213	0.308	not in LD		0.345	not in LD
chr6_13338151	0.331	not in LD		0.445	not in LD		chr11_66079787	0.349	not in LD		0.2575	not in LD
chr22_31631314	0.39	not in LD		0.4325	not in LD		chr8_139266062	0.437	not in LD		0.44	not in LD
chr22_32091577	0.354	not in LD		0.4925	not in LD		chr10_102051291	0.07	not in LD		0.33	not in LD
chr22_43542792	0.407	not in LD		0.3125	not in LD		chr10_101766501	0.074	not in LD		0.315	not in LD
chr3_15419644	0.134	not in LD		0.1025	not in LD		chr8_17939637	0.267	not in LD		0.0475	not in LD
chr15_101481006	0.134	not in LD		0.4175	not in LD		chr15_42208041	0.152	not in LD		0.3975	not in LD
chr5_177911023	0.279	not in LD		0.4075	not in LD		chr19_14467313	0.256	not in LD		0.1925	not in LD
chr17_14508265	0.288	not in LD		0.5	not in LD		chr19_13899482	0.411	not in LD		0.1	not in LD
chr22_46989867	0.244	not in LD		0.1975	not in LD		chr11_68817050	0.227	not in LD		0.3725	not in LD
chr11_105052078	0.384	not in LD		0.385	not in LD		chr15_90578453	0.401	not in LD		0.2625	not in LD
chr8_144629402	0.366	not in LD		0.26	not in LD		chr11_113060336	0.37	not in LD		0.2225	not in LD
chr4_185338310	0.256	not in LD		0.1725	not in LD		chr11_117845068	0.37	not in LD		0.0825	not in LD
chr4_100768414	0.11	not in LD		0.045	not in LD		chr18_48333203	0.453	not in LD		0.1875	not in LD
chr14_92506583	0.308	not in LD		0.3975	not in LD		chr18_51736447	0.469	not in LD		0.3875	not in LD
chr21_42791623	0.14	not in LD		0.2475	not in LD		chr13_44867641	0.44	not in LD		0.19	not in LD
chr18_20650826	0.044	not in LD		0.1875	not in LD		chr13_42066852	0.439	not in LD		0.3425	not in LD
chr12_65095604	0.107	not in LD		0.405	not in LD		chr13_34304935	0.32	not in LD		0.4275	not in LD
chr7_3636684	0.26	not in LD		0.0525	not in LD		chr2_31442747	0.38	not in LD		0.1625	not in LD
chr17_79269708	0.262	not in LD		0.46	not in LD		chr2_45998722	0.093	not in LD		0.41	not in LD
chr3_150889169	0.203	not in LD		0.2125	not in LD		chr18_10594554	0.372	not in LD		0.2725	not in LD
chr11_93387974	0.052	not in LD		0.44	not in LD		chr6_8435454	0.424	not in LD		0.185	not in LD
chr1_112032126	0.186	not in LD		0.2075	not in LD		chr10_126359100	0.308	not in LD		0.3875	not in LD
chr8_33425020	0.071	not in LD		0.155	not in LD		chr12_108935538	0.093	not in LD		0.36	not in LD
chr16_387037	0.226	not in LD		0.4	not in LD		chr17_66308708	0.442	not in LD		0.45	not in LD
chr20_48900021	0.203	not in LD		0.42	not in LD		chr1_203256800	0.36	not in LD		0.1775	not in LD
chr20_10486243	0.465	not in LD		0.42	not in LD		chr15_63538220	0.134	not in LD		0.175	not in LD
chr20_39570008	0.203	not in LD		0.47	not in LD		chr16_9193442	0.395	not in LD		0.2675	not in LD
chr1_112251227	0.146	not in LD		0.415	not in LD		chr2_133013144	0.359	not in LD		0.33	not in LD
chr6_139094638	0.395	not in LD		0.2375	not in LD		chr15_75322310	0.337	not in LD		0.3475	not in LD
chr9_113037762	0.169	not in LD		0.1375	not in LD		chr3_150456626	0.371	not in LD		0.3375	not in LD
chr3_131080032	0.036	not in LD		0.165	not in LD		chr1_59136429	0.413	not in LD		0.29	not in LD
chr11_270280	0.39	not in LD		0.3275	not in LD		chr2_16945622	0.458	not in LD		0.1925	not in LD
chr7_102312248	0.443	not in LD		0.045	not in LD		chr17_7118322	0.488	not in LD		0.37	not in LD
chr7_102083951	0.066	not in LD		0.415	not in LD		chr9_211472	0.315	not in LD		0.485	not in LD
chr19_2674623	0.5	not in LD		0.1625	not in LD		chr3_33443412	0.477	not in LD		0.4725	not in LD
chr1_161623934	0.221	not in LD		0.4175	not in LD		chr9_268740	0.215	not in LD		0.28	not in LD
chr12_6468018	0.149	not in LD		0.4375	not in LD		chr15_43478113	0.227	not in LD		0.475	not in LD
chr5_140070104	0.257	not in LD		0.3025	not in LD		chr11_95069694	0.049	not in LD		0.08	not in LD
chr22_18138998	0.109	not in LD		0.455	not in LD		chr11_125461497	0.5	not in LD		0.1825	not in LD
chr22_43317257	0.378	not in LD		0.285	not in LD		chr12_321817	0.227	not in LD		0.1225	not in LD
chr7_77058877	0.093	not in LD		0.2275	not in LD		chr19_6087162	0.063	not in LD		0.32	not in LD
chr19_46019712	0.151	not in LD		0.3875	not in LD		chr2_240153123	0.395	not in LD		0.475	not in LD
chr22_31556103	0.494	not in LD		0.1375	not in LD		chr20_52523682	0.262	not in LD		0.36	not in LD
chr14_35312272	0.279	not in LD		0.2175	not in LD		chr22_20378965	0.294	not in LD		0.415	not in LD
chr22_38756671	0.128	not in LD		0.0825	not in LD		chr4_1724543	0.11	not in LD		0.4925	not in LD
chr1_198571557	0.182	not in LD		0.4975	not in LD		chr12_102171476	0.11	not in LD		0.07	not in LD
chr20_48837478	0.459	not in LD		0.2925	not in LD		chr11_125495264	0.353	not in LD		0.365	not in LD
chr20_48637297	0.151	not in LD		0.2525	not in LD		chr17_79259417	0.099	not in LD		0.335	not in LD
chr2_8216794	0.169	not in LD		0.1225	not in LD		chr9_97094721	0.31	not in LD		0.2325	not in LD
chr17_25793042	0.321	not in LD		0.44	not in LD		chr1_40402527	0.36	not in LD		0.4525	not in LD
chr20_1453512	0.221	not in LD		0.32	not in LD		chr22_41024650	0.127	not in LD		0.445	not in LD
chr19_16190215	0.058	not in LD		0.3825	not in LD		chr4_40994698	0.313	not in LD		0.4525	not in LD
chr1_27070623	0.041	not in LD		0.0625	not in LD		chr8_129195462	0.492	not in LD		0.17	not in LD
chr20_19054959	0.432	not in LD		0.355	not in LD		chr8_144363827	0.047	not in LD		0.1225	not in LD
chr20_19288562	0.302	not in LD		0.43	not in LD		chr17_72628423	0.279	not in LD		0.175	not in LD
chr20_1416182	0.224	not in LD		0.1575	not in LD		chr19_52154589	0.116	not in LD		0.455	not in LD
chr15_93790850	0.081	not in LD		0.1075	not in LD		chr3_193217022	0.426	not in LD		0.065	not in LD
chr20_5141177	0.129	not in LD		0.47	not in LD		chr3_141515136	0.351	not in LD		0.4	not in LD
chr6_36494228	0.365	not in LD		0.33	not in LD		chr6_26224729	0.081	not in LD		0.4	not in LD
chr1_36614708	0.18	not in LD		0.36	not in LD		chr12_125218713	0.092	not in LD		0.4175	not in LD
chr20_62244443	0.116	not in LD		0.4625	not in LD		chr15_78833462	0.262	not in LD		0.315	not in LD
chr2_160716480	0.09	not in LD		0.2325	not in LD		chr3_194821752	0.221	not in LD		0.4175	not in LD
chr18_2627611	0.494	not in LD		0.42	not in LD		chr6_143235252	0.294	not in LD		0.1425	not in LD
chr11_126238832	0.291	not in LD		0.3875	not in LD		chr11_76340811	0.238	not in LD		0.205	not in LD
chr20_5058791	0.203	not in LD		0.3575	not in LD		chr2_71667549	0.45	not in LD		0.3875	not in LD
chr20_46369648	0.128	not in LD		0.17	not in LD		chr5_159894847	0.123	not in LD		0.1825	not in LD
chr20_48703480	0.293	not in LD		0.41	not in LD		chr16_84840036	0.291	not in LD		0.16	not in LD
chr16_28160020	0.283	not in LD		0.165	not in LD		chr5_14998464	0.12	not in LD		0.095	not in LD
chr20_36618621	0.194	not in LD		0.25	not in LD		chr19_21787147	0.198	not in LD		0.455	not in LD
chr5_93768362	0.256	not in LD		0.3225	not in LD		chr19_2168515	0.105	not in LD		0.3225	not in LD
chr19_54566901	0.366	not in LD		0.1975	not in LD		chr5_66502384	0.064	not in LD		0.205	not in LD
chr20_20724396	0.134	not in LD		0.11	not in LD		chr2_239684602	0.447	not in LD		0.1175	not in LD
chr20_4942474	0.395	not in LD		0.325	not in LD		chr4_24586324	0.029	not in LD		0.1625	not in LD
chr2_64957988	0.448	not in LD		0.1225	not in LD		chr22_31556759	0.5	not in LD		0.15	not in LD
chr3_183586460	0.419	not in LD		0.4725	not in LD		chr12_12532984	0.029	not in LD		0.105	not in LD
chr12_65563712	0.11	not in LD		0.48	not in LD		chr1_154380419	0.459	not in LD		0.39	not in LD
chr9_223332	0.32	not in LD		0.3325	not in LD		chr22_43542792	0.407	not in LD		0.155	not in LD
chr17_7240391	0.127	not in LD		0.3325	not in LD		chr22_23062890	0.109	not in LD		0.14	not in LD
chr1_36863241	0.169	not in LD		0.2825	not in LD		chr3_15419644	0.134	not in LD		0.165	not in LD
chr1_36866879	0.238	not in LD		0.38	not in LD		chr22_30662763	0.023	not in LD		0.1175	not in LD
chr1_161612839	0.076	not in LD		0.11	not in LD		chr11_95013706	0.203	not in LD		0.495	not in LD
chr10_121610352	0.161	not in LD		0.3975	not in LD		chr3_151070240	0.087	not in LD		0.2725	not in LD
chr14_92884818	0.218	not in LD		0.1375	not in LD		chr11_116723171	0.116	not in LD		0.09	not in LD
chr14_102292122	0.134	not in LD		0.44	not in LD		chr13_21591791	0.151	not in LD		0.46	not in LD
chr16_11877177	0.349	not in LD		0.4975	not in LD		chr16_21369974	0.106	not in LD		0.415	not in LD
chr17_3790550	0.105	not in LD		0.32	not in LD		chr17_19301729	0.114	not in LD		0.1025	not in LD
chr17_15831324	0.214	not in LD		0.115	not in LD		chr7_36639810	0.134	not in LD		0.25	not in LD
chr17_81006850	0.436	not in LD		0.3	not in LD		chr1_157374210	0.108	not in LD		0.27	not in LD
chr19_53466852	0.228	not in LD		0.22	not in LD		chr2_224781789	0.427	not in LD		0.1775	not in LD
chr20_55067481	0.253	not in LD		0.14	not in LD		chr19_47123254	0.424	not in LD		0.4875	not in LD
chr3_14419628	0.221	not in LD		0.0625	not in LD		chr8_142104423	0.07	not in LD		0.1025	not in LD
chr22_40607629	0.192	not in LD		0.3375	not in LD		chr6_38411122	0.064	not in LD		0.355	not in LD
chr3_53178405	0.026	not in LD		0.4775	not in LD		chr4_185338310	0.256	not in LD		0.1125	not in LD
chr3_105483583	0.093	not in LD		0.39	not in LD		chr14_90766365	0.302	not in LD		0.2475	not in LD
chr4_40623613	0.11	not in LD		0.115	not in LD		chr9_71394723	0.267	not in LD		0.15	not in LD
chr4_88130752	0.151	not in LD		0.39	not in LD		chr6_126165003	0.244	not in LD		0.3975	not in LD
chr5_49943626	0.047	not in LD		0.4175	not in LD		chr15_85264461	0.14	not in LD		0.355	not in LD
chr6_13407436	0.326	not in LD		0.06	not in LD		chr2_224751565	0.205	not in LD		0.39	not in LD
chr6_6892601	0.273	not in LD		0.255	not in LD		chr2_172443949	0.143	not in LD		0.31	not in LD
chr7_21969505	0.313	not in LD		0.255	not in LD		chr20_10468903	0.302	not in LD		0.34	not in LD
chr7_64459788	0.145	not in LD		0.3475	not in LD		chr19_2629311	0.047	not in LD		0.3925	not in LD
chr7_76074845	0.163	not in LD		0.375	not in LD		chr6_26365679	0.081	not in LD		0.31	not in LD
chr8_12623463	0.343	not in LD		0.0975	not in LD		chr20_48402579	0.419	not in LD		0.1425	not in LD
chr9_67672260	0.2	not in LD		0.09	not in LD		chr1_161368830	0.221	not in LD		0.495	not in LD
chr18_11882794	0.442	not in LD		0.225	not in LD		chr3_140937223	0.25	not in LD		0.1075	not in LD
chr1_32105192	0.25	not in LD		0.0825	not in LD		chr16_88078469	0.189	not in LD		0.0525	not in LD
chr1_89457930	0.483	not in LD		0.3775	not in LD		chr20_48900021	0.203	not in LD		0.315	not in LD
chr3_13428235	0.407	not in LD		0.325	not in LD		chr6_53512724	0.174	not in LD		0.155	not in LD
chr3_14693792	0.471	not in LD		0.0625	not in LD		chr11_118955679	0.291	not in LD		0.245	not in LD
chr3_171858523	0.227	not in LD		0.4225	not in LD		chr11_33288446	0.42	not in LD		0.2825	not in LD
chr7_36814777	0.488	not in LD		0.45	not in LD		chr15_34516995	0.262	not in LD		0.3425	not in LD
chr9_117568766	0.424	not in LD		0.4325	not in LD		chr7_77020138	0.074	not in LD		0.44	not in LD
chr9_120488086	0.25	not in LD		0.16	not in LD		chr9_126630778	0.017	not in LD		0.2125	not in LD
chr16_11199447	0.378	not in LD		0.4775	not in LD		chr1_68737383	0.465	not in LD		0.24	not in LD
chr17_76913843	0.355	not in LD		0.0425	not in LD		chr7_99338779	0.241	not in LD		0.435	not in LD
chr17_81012049	0.273	not in LD		0.245	not in LD		chr17_57925498	0.041	not in LD		0.0825	not in LD
chr18_47003140	0.442	not in LD		0.2825	not in LD		chr21_48047621	0.209	not in LD		0.09	not in LD
chr19_3165974	0.413	not in LD		0.0975	not in LD		chr15_75370014	0.448	not in LD		0.3425	not in LD
chr19_9546351	0.372	not in LD		0.4075	not in LD		chr9_5494264	0.25	not in LD		0.3775	not in LD
chr19_21497910	0.302	not in LD		0.18	not in LD		chr2_178218359	0.233	not in LD		0.085	not in LD
chr22_39471914	0.373	not in LD		0.325	not in LD		chr9_134233132	0.065	not in LD		0.135	not in LD
chr4_40241236	0.398	not in LD		0.275	not in LD		chr18_77166949	0.176	not in LD		0.11	not in LD
chr2_47538792	0.154	not in LD		0.0875	not in LD		chr22_18254006	0.483	not in LD		0.0575	not in LD
chr3_72522916	0.205	not in LD		0.3575	not in LD		chr22_43317257	0.378	not in LD		0.1	not in LD
chr5_171267207	0.122	not in LD		0.2775	not in LD		chr14_35313012	0.047	not in LD		0.1975	not in LD
chr13_40975937	0.435	not in LD		0.4475	not in LD		chr13_113842246	0.192	not in LD		0.1725	not in LD
chr16_75095695	0.141	not in LD		0.385	not in LD		chr6_6916943	0.343	not in LD		0.3325	not in LD
chr14_70149434	0.122	not in LD		0.24	not in LD		chr20_52315311	0.311	not in LD		0.385	not in LD
chr8_18068074	0.436	not in LD		0.3925	not in LD		chr6_154523713	0.179	not in LD		0.3375	not in LD
chr6_7390077	0.407	not in LD		0.3425	not in LD		chr20_38968122	0.128	not in LD		0.155	not in LD
chr10_3711563	0.409	not in LD		0.1675	not in LD		chr20_52274008	0.423	not in LD		0.1625	not in LD
chr1_249098537	0.407	not in LD		0.105	not in LD		chr20_38951541	0.144	not in LD		0.2	not in LD
chr18_29599192	0.343	not in LD		0.255	not in LD		chr20_39200914	0.459	not in LD		0.395	not in LD
chr1_26634307	0.326	not in LD		0.355	not in LD		chr20_35638086	0.47	not in LD		0.235	not in LD
chr1_162204862	0.453	not in LD		0.1475	not in LD		chr20_43608128	0.215	not in LD		0.49	not in LD
chr19_16309923	0.277	not in LD		0.35	not in LD		chr20_19288562	0.302	not in LD		0.43	not in LD
chr1_3760230	0.408	not in LD		0.4075	not in LD		chr20_19967216	0.331	not in LD		0.1525	not in LD
chr3_196006359	0.256	not in LD		0.205	not in LD		chr17_14256093	0.062	not in LD		0.4875	not in LD
chr11_121308525	0.372	not in LD		0.4075	not in LD		chr5_115277077	0.304	not in LD		0.29	not in LD
chr8_87521212	0.483	not in LD		0.1575	not in LD		chr20_4018503	0.267	not in LD		0.105	not in LD
chr1_224180577	0.186	not in LD		0.3225	not in LD		chr1_179852552	0.233	not in LD		0.255	not in LD
chr1_108455985	0.054	not in LD		0.1075	not in LD		chr6_7145584	0.035	not in LD		0.1025	not in LD
chr1_182364029	0.11	not in LD		0.0875	not in LD		chr20_56826934	0.48	not in LD		0.175	not in LD
chr2_86244465	0.18	not in LD		0.2575	not in LD		chr20_48878095	0.256	not in LD		0.29	not in LD
chr2_25585907	0.267	not in LD		0.195	not in LD		chr20_35572317	0.46	not in LD		0.2225	not in LD
chr2_28654409	0.27	not in LD		0.0825	not in LD		chr19_19976988	0.453	not in LD		0.48	not in LD
chr2_182801534	0.107	not in LD		0.445	not in LD		chr20_16272913	0.32	not in LD		0.495	not in LD
chr2_54822918	0.451	not in LD		0.4075	not in LD		chr20_20761015	0.483	not in LD		0.39	not in LD
chr2_192436018	0.267	not in LD		0.095	not in LD		chr20_5573659	0.437	not in LD		0.1475	not in LD
chr2_70418039	0.174	not in LD		0.19	not in LD		chr16_28160552	0.238	not in LD		0.2025	not in LD
chr1_38461821	0.318	not in LD		0.475	not in LD		chr19_21512949	0.264	not in LD		0.145	not in LD
chr3_69248480	0.351	not in LD		0.37	not in LD		chr20_62505583	0.256	not in LD		0.2025	not in LD
chr3_14481832	0.36	not in LD		0.38	not in LD		chr20_208685	0.169	not in LD		0.3725	not in LD
chr3_182928723	0.424	not in LD		0.095	not in LD		chr20_19884096	0.272	not in LD		0.405	not in LD
chr3_186724009	0.081	not in LD		0.495	not in LD		chr16_17472108	0.11	not in LD		0.445	not in LD
chr3_185050487	0.157	not in LD		0.495	not in LD		chr16_28200305	0.233	not in LD		0.4625	not in LD
chr3_187683046	0.206	not in LD		0.2225	not in LD		chr6_111280134	0.355	not in LD		0.2	not in LD
chr15_43398108	0.378	not in LD		0.4075	not in LD		chr11_59581853	0.023	not in LD		0.365	not in LD
chr3_98241847	0.345	not in LD		0.205	not in LD		chr4_49310170	0.033	not in LD		0.2675	not in LD
chr4_107236868	0.163	not in LD		0.12	not in LD		chr12_113671494	0.054	not in LD		0.24	not in LD
chr5_52105819	0.163	not in LD		0.155	not in LD		chr12_113678791	0.15	not in LD		0.295	not in LD
chr20_814368	0.052	not in LD		0.24	not in LD		chr14_92852868	0.047	not in LD		0.2075	not in LD
chr10_104575870	0.151	not in LD		0.155	not in LD		chr14_92884389	0.064	not in LD		0.105	not in LD
chr1_87254444	0.157	not in LD		0.41	not in LD		chr14_54915331	0.227	not in LD		0.395	not in LD
chr6_39786864	0.225	not in LD		0.1475	not in LD		chr14_74326966	0.417	not in LD		0.3225	not in LD
chr6_20425596	0.477	not in LD		0.2775	not in LD		chr16_23653269	0.215	not in LD		0.4875	not in LD
chr6_71959728	0.157	not in LD		0.2075	not in LD		chr16_90034117	0.212	not in LD		0.4475	not in LD
chr6_144358607	0.429	not in LD		0.11	not in LD		chr17_15831324	0.214	not in LD		0.0725	not in LD
chr6_160211215	0.407	not in LD		0.2575	not in LD		chr18_54135448	0.099	not in LD		0.3775	not in LD
chr6_119088973	0.227	not in LD		0.1175	not in LD		chr19_15055235	0.096	not in LD		0.12	not in LD
chr6_16729124	0.412	not in LD		0.11	not in LD		chr19_50448616	0.109	not in LD		0.1475	not in LD
chr7_127857326	0.093	not in LD		0.08	not in LD		chr2_109270496	0.151	not in LD		0.42	not in LD
chr7_96747484	0.267	not in LD		0.24	not in LD		chr2_133025970	0.254	not in LD		0.17	not in LD
chr8_116889329	0.128	not in LD		0.05	not in LD		chr3_14419835	0.221	not in LD		0.4025	not in LD
chr8_30013759	0.203	not in LD		0.2575	not in LD		chr3_150983936	0.269	not in LD		0.1025	not in LD
chr15_42350037	0.064	not in LD		0.0675	not in LD		chr4_40623613	0.11	not in LD		0.0775	not in LD
chr9_94882488	0.395	not in LD		0.33	not in LD		chr4_99064768	0.288	not in LD		0.3825	not in LD
chr9_80637693	0.331	not in LD		0.355	not in LD		chr5_40356151	0.476	not in LD		0.18	not in LD
chr2_216981186	0.228	not in LD		0.235	not in LD		chr5_49938719	0.226	not in LD		0.2775	not in LD
chr12_56320520	0.25	not in LD		0.15	not in LD		chr5_145068869	0.067	not in LD		0.4575	not in LD
chr10_101755471	0.285	not in LD		0.0825	not in LD		chr12_48002255	0.384	not in LD		0.4125	not in LD
chr10_3698452	0.451	not in LD		0.4225	not in LD		chr7_35734243	0.465	not in LD		0.1275	not in LD
chr6_16712658	0.384	not in LD		0.455	not in LD		chr8_12623463	0.343	not in LD		0.085	not in LD
chr20_8381467	0.243	not in LD		0.34	not in LD		chr8_67447007	0.153	not in LD		0.3375	not in LD
chr20_43997646	0.442	not in LD		0.49	not in LD		chr8_134551631	0.395	not in LD		0.1225	not in LD
chr10_134827931	0.404	not in LD		0.3375	not in LD		chr10_6516091	0.297	not in LD		0.1	not in LD
chr19_7710269	0.163	not in LD		0.055	not in LD		chr15_42475742	0.07	not in LD		0.0825	not in LD
chr11_47269936	0.396	not in LD		0.185	not in LD		chr21_44819763	0.326	not in LD		0.4375	not in LD
chr11_44613720	0.413	not in LD		0.1975	not in LD		chr13_51200451	0.278	not in LD		0.3125	not in LD
chr3_119874858	0.151	not in LD		0.095	not in LD		chr3_42643425	0.445	not in LD		0.4025	not in LD
chr12_125365645	0.276	not in LD		0.1825	not in LD		chr1_241755925	0.273	not in LD		0.2525	not in LD
chr12_117508969	0.093	not in LD		0.175	not in LD		chr11_63385451	0.245	not in LD		0.0975	not in LD
chr16_84117589	0.133	not in LD		0.32	not in LD		chr15_91135411	0.321	not in LD		0.4425	not in LD
chr5_156699305	0.384	not in LD		0.25	not in LD		chr18_47013723	0.465	not in LD		0.4525	not in LD
chr1_161582200	0.471	not in LD		0.19	not in LD		chr2_196515969	0.331	not in LD		0.485	not in LD
chr7_6865853	0.25	not in LD		0.2625	not in LD		chr2_233958690	0.291	not in LD		0.455	not in LD
chr5_142504400	0.087	not in LD		0.255	not in LD		chr3_193207380	0.449	not in LD		0.4975	not in LD
chr1_19697378	0.494	not in LD		0.395	not in LD		chr6_31273992	0.348	not in LD		0.475	not in LD
chr15_99073739	0.368	not in LD		0.395	not in LD		chr10_64252883	0.167	not in LD		0.375	not in LD
chr16_6867965	0.142	not in LD		0.165	not in LD		chr10_129678674	0.372	not in LD		0.18	not in LD
chr16_66183669	0.156	not in LD		0.15	not in LD		chr2_75034144	0.257	not in LD		0.255	not in LD
chr16_74401375	0.208	not in LD		0.1625	not in LD		chr11_9760727	0.426	not in LD		0.1725	not in LD
chr16_74742523	0.123	not in LD		0.3375	not in LD		chr17_76913843	0.355	not in LD		0.4225	not in LD
chr17_2717849	0.163	not in LD		0.0925	not in LD		chr17_81012049	0.273	not in LD		0.1	not in LD
chr17_48739543	0.306	not in LD		0.0675	not in LD		chr18_9740618	0.297	not in LD		0.0925	not in LD
chr17_33759413	0.058	not in LD		0.375	not in LD		chr19_56914994	0.088	not in LD		0.33	not in LD
chr17_76816199	0.146	not in LD		0.2525	not in LD		chr19_2628046	0.041	not in LD		0.37	not in LD
chr17_37520449	0.198	not in LD		0.2275	not in LD		chr19_21497910	0.302	not in LD		0.1725	not in LD
chr17_14256094	0.278	not in LD		0.465	not in LD		chr11_78647012	0.221	not in LD		0.31	not in LD
chr18_9488157	0.134	not in LD		0.1575	not in LD		chr4_148928801	0.167	not in LD		0.085	not in LD
chr18_9684666	0.209	not in LD		0.145	not in LD		chr4_154598676	0.296	not in LD		0.0475	not in LD
chr18_77742916	0.297	not in LD		0.405	not in LD		chr2_38486737	0.435	not in LD		0.1975	not in LD
chr13_111318160	0.147	not in LD		0.1875	not in LD		chr2_28629367	0.25	not in LD		0.045	not in LD
chr19_52123744	0.096	not in LD		0.365	not in LD		chr13_49458823	0.47	not in LD		0.2225	not in LD
chr2_43433879	0.291	not in LD		0.2325	not in LD		chr16_85036397	0.331	not in LD		0.4675	not in LD
chr9_134147060	0.134	not in LD		0.28	not in LD		chr14_31537338	0.389	not in LD		0.2925	not in LD
chr12_48500334	0.384	not in LD		0.44	not in LD		chr10_111972129	0.233	not in LD		0.0875	not in LD
chr8_48351214	0.11	not in LD		0.05	not in LD		chr1_65399308	0.471	not in LD		0.26	not in LD
chr5_177609540	0.394	not in LD		0.3175	not in LD		chr17_47296341	0.285	not in LD		0.455	not in LD
chr20_4098684	0.039	not in LD		0.0675	not in LD		chr11_63655122	0.174	not in LD		0.345	not in LD
chr14_62229285	0.081	not in LD		0.3325	not in LD		chr6_6879755	0.459	not in LD		0.315	not in LD
chr15_31735715	0.182	not in LD		0.2175	not in LD		chr17_75320920	0.075	not in LD		0.3525	not in LD
chr1_194028312	0.387	not in LD		0.075	not in LD		chr17_41466419	0.157	not in LD		0.36	not in LD
chr5_93954054	0.308	not in LD		0.1575	not in LD		chr13_28606231	0.128	not in LD		0.4075	not in LD
chr16_23871621	0.285	not in LD		0.4	not in LD		chr1_234659244	0.297	not in LD		0.1075	not in LD
chr2_29237986	0.145	not in LD		0.115	not in LD		chr1_26633998	0.442	not in LD		0.42	not in LD
chr17_42155408	0.233	not in LD		0.3225	not in LD		chr1_17216135	0.124	not in LD		0.4675	not in LD
chr2_99240243	0.124	not in LD		0.155	not in LD		chr1_112016373	0.308	not in LD		0.3775	not in LD
chr21_34672701	0.337	not in LD		0.1575	not in LD		chr1_224301749	0.39	not in LD		0.0649999999999999	not in LD
chr1_46768658	0.029	not in LD		0.3775	not in LD		chr1_156523717	0.367	not in LD		0.285	not in LD
chr6_82679396	0.398	not in LD		0.3375	not in LD		chr10_6214880	0.101	not in LD		0.37	not in LD
chr12_129313854	0.279	not in LD		0.09	not in LD		chr15_33200867	0.098	not in LD		0.1375	not in LD
chr12_125336956	0.337	not in LD		0.07	not in LD		chr1_150149016	0.329	not in LD		0.1	not in LD
chr2_234089035	0.173	not in LD		0.5	not in LD		chr1_211996475	0.215	not in LD		0.1025	not in LD
chr3_132176391	0.058	not in LD		0.32	not in LD		chr2_237897362	0.25	not in LD		0.3825	not in LD
chr6_167506474	0.14	not in LD		0.3275	not in LD		chr2_240866378	0.326	not in LD		0.4075	not in LD
chr12_4772621	0.224	not in LD		0.105	not in LD		chr2_28824940	0.378	not in LD		0.4175	not in LD
chr3_32484104	0.012	not in LD		0.04	not in LD		chr2_192436018	0.267	not in LD		0.175	not in LD
chr12_116720757	0.378	not in LD		0.4325	not in LD		chr2_240359131	0.384	not in LD		0.18	not in LD
chr1_230285629	0.064	not in LD		0.3475	not in LD		chr2_231778776	0.158	not in LD		0.125	not in LD
chr3_10029320	0.017	not in LD		0.215	not in LD		chr2_43495735	0.07	not in LD		0.1	not in LD
chr3_186649197	0.081	not in LD		0.4325	not in LD		chr2_240850056	0.453	not in LD		0.135	not in LD
chr12_111866087	0.279	not in LD		0.095	not in LD		chr2_202110867	0.244	not in LD		0.2375	not in LD
chr3_126946060	0.134	not in LD		0.045	not in LD		chr1_38461821	0.318	not in LD		0.3525	not in LD
chr13_30968857	0.464	not in LD		0.155	not in LD		chr3_16006175	0.182	not in LD		0.4475	not in LD
chr17_28690294	0.083	not in LD		0.2125	not in LD		chr3_81534944	0.443	not in LD		0.0625	not in LD
chr6_2980965	0.025	not in LD		0.1475	not in LD		chr5_55463676	0.159	not in LD		0.4975	not in LD
chr17_75329086	0.162	not in LD		0.3875	not in LD		chr15_43398108	0.378	not in LD		0.4775	not in LD
chr18_2971005	0.041	not in LD		0.3	not in LD		chr1_15551156	0.434	not in LD		0.1475	not in LD
chr12_121136245	0.18	not in LD		0.375	not in LD		chr18_13048796	0.343	not in LD		0.2425	not in LD
chr9_92093991	0.182	not in LD		0.2725	not in LD		chr4_185307237	0.297	not in LD		0.08	not in LD
chr19_16560394	0.174	not in LD		0.3175	not in LD		chr12_15104675	0.14	not in LD		0.2075	not in LD
chr6_111072900	0.37	not in LD		0.345	not in LD		chr3_32455971	0.366	not in LD		0.4825	not in LD
chr16_57728938	0.192	not in LD		0.44	not in LD		chr4_38133985	0.276	not in LD		0.4675	not in LD
chr19_47236783	0.035	not in LD		0.435	not in LD		chr3_127487250	0.301	not in LD		0.2075	not in LD
chr20_17946959	0.093	not in LD		0.2225	not in LD		chr4_38167985	0.291	not in LD		0.0525	not in LD
chr8_20044322	0.221	not in LD		0.4	not in LD		chr5_95532855	0.188	not in LD		0.36	not in LD
chr6_36330444	0.119	not in LD		0.4975	not in LD		chr19_39922188	0.435	not in LD		0.385	not in LD
chr4_70624898	0.012	not in LD		0.0575	not in LD		chr5_10633559	0.351	not in LD		0.3025	not in LD
chr22_19874182	0.064	not in LD		0.09	not in LD		chr5_124238375	0.492	not in LD		0.4925	not in LD
chr22_37625419	0.442	not in LD		0.4175	not in LD		chr5_53987367	0.277	not in LD		0.2575	not in LD
chr15_94840523	0.265	not in LD		0.315	not in LD		chr6_154577719	0.082	not in LD		0.48	not in LD
chr15_75362084	0.459	not in LD		0.45	not in LD		chr6_71959728	0.157	not in LD		0.1175	not in LD
chr17_79544710	0.093	not in LD		0.0575	not in LD		chr6_3025581	0.39	not in LD		0.29	not in LD
chr10_74080315	0.105	not in LD		0.2625	not in LD		chr6_160159907	0.381	not in LD		0.225	not in LD
chr3_105087031	0.227	not in LD		0.22	not in LD		chr6_12050231	0.238	not in LD		0.305	not in LD
chr2_243028018	0.25	not in LD		0.315	not in LD		chr6_166667545	0.3	not in LD		0.0575	not in LD
chr15_31516953	0.151	not in LD		0.3	not in LD		chr6_127744832	0.069	not in LD		0.14	not in LD
chr19_19555384	0.105	not in LD		0.4825	not in LD		chr7_127308428	0.117	not in LD		0.205	not in LD
chr3_45151576	0.076	not in LD		0.1875	not in LD		chr7_13097785	0.419	not in LD		0.14	not in LD
chr12_727168	0.227	not in LD		0.4	not in LD		chr7_96747507	0.446	not in LD		0.47	not in LD
chr17_73841401	0.241	not in LD		0.2125	not in LD		chr7_6178931	0.481	not in LD		0.2675	not in LD
chr8_17779957	0.285	not in LD		0.3425	not in LD		chr7_17447004	0.439	not in LD		0.2225	not in LD
chr7_158611006	0.267	not in LD		0.13	not in LD		chr8_64113845	0.331	not in LD		0.23	not in LD
chr7_76009923	0.186	not in LD		0.1475	not in LD		chr8_66976060	0.3	not in LD		0.425	not in LD
chr2_136741501	0.012	not in LD		0.4075	not in LD		chr8_125774978	0.39	not in LD		0.28	not in LD
chr11_1340048	0.394	not in LD		0.42	not in LD		chr8_119121535	0.435	not in LD		0.48	not in LD
chr11_95890264	0.192	not in LD		0.36	not in LD		chr8_27201393	0.465	not in LD		0.355	not in LD
chr14_20896630	0.106	not in LD		0.27	not in LD		chr8_18068074	0.436	not in LD		0.4725	not in LD
chr11_121164050	0.112	not in LD		0.4325	not in LD		chr9_27490967	0.25	not in LD		0.1025	not in LD
chr15_91373613	0.244	not in LD		0.285	not in LD		chr9_4085730	0.356	not in LD		0.355	not in LD
chr2_37994727	0.017	not in LD		0.27	not in LD		chr9_130187473	0.266	not in LD		0.4825	not in LD
[truncated: 1,379 more rows]
