# Supplementary material for: Histone acetylome-wide associations in immune cells from individuals with active Mycobacterium tuberculosis infection
Source: Nat Microbiol. 2022 Jan 31;7(2):312–26. doi: 10.1038/s41564-021-01049-w (PMC9439955; doi:10.1038/s41564-021-01049-w)
Supplement: Source Data Extended Data Fig. 6 — Statistical source data. [file 41564_2021_1049_MOESM19_ESM.xlsx]

## Sheet: ExtFig6_e
gran TB haQTL	gran TB beta	gran chen eQTL	gran chen eQTL beta
chr1_109706393	0.413	chr1_109706393	1.091
chr1_117603156	0.2727	chr1_117599810	0.7291
chr1_11874855	2.158	chr1_11852110	1.587
chr1_12047028	-1.136	chr1_12046334	-1.161
chr1_150586316	-0.09391	chr1_150554876	-0.4138
chr1_155206341	0.344	chr1_155207549	0.9061
chr1_155214066	0.1706	chr1_155207549	0.9061
chr1_155959303	-0.349	chr1_155940948	0.9632
chr1_15761353	-0.1734	chr1_15764150	-0.3167
chr1_159892088	-0.2641	chr1_159892088	-0.6717
chr1_160313733	-0.1243	chr1_160317021	-1.113
chr1_160317619	-0.3913	chr1_160317021	-1.113
chr1_160989614	-0.1427	chr1_160987847	-0.3679
chr1_161612839	-0.304	chr1_161618346	-0.4533
chr1_161736035	0.194	chr1_161792321	0.7728
chr1_16620160	0.2373	chr1_16620160	0.9797
chr1_169337376	-0.08826	chr1_169336259	-0.6891
chr1_179335366	0.3297	chr1_179330584	0.7758
chr1_180371829	-0.06884	chr1_180445616	-0.4307
chr1_182140185	0.6964	chr1_182136401	1.187
chr1_183333785	-0.2096	chr1_183298495	-0.4935
chr1_184762603	-0.101	chr1_184772178	-0.5388
chr1_186947729	0.4272	chr1_186949320	1.134
chr1_200325190	-0.1387	chr1_200298404	-0.7562
chr1_200337141	-0.1221	chr1_200298404	-0.7562
chr1_205282979	-0.09246	chr1_205282979	-0.4585
chr1_207494416	-0.2929	chr1_207488768	0.4926
chr1_2083537	-0.1749	chr1_2111030	0.754
chr1_20924455	0.2679	chr1_20924455	0.8158
chr1_20930228	0.2462	chr1_20924455	0.8158
chr1_209938987	-0.1316	chr1_209938987	-0.586
chr1_21165176	0.114	chr1_21395357	1.15
chr1_211994671	-0.08931	chr1_211994671	-0.6795
chr1_21199974	0.614	chr1_21395357	1.15
chr1_212429194	0.3039	chr1_212429194	0.832
chr1_213031948	-0.4005	chr1_213031158	-0.4171
chr1_213065986	0.1492	chr1_213018174	1.265
chr1_22345647	-1.043	chr1_22345647	-1.194
chr1_227177293	1.529	chr1_227173477	1.253
chr1_234509259	0.06142	chr1_234509259	0.6961
chr1_244488280	0.4499	chr1_244487737	1.149
chr1_246690441	-0.3461	chr1_246689723	-0.7249
chr1_247609648	-0.302	chr1_247612202	-0.808
chr1_28218100	0.1221	chr1_28212272	-0.2529
chr1_28231955	-0.1491	chr1_28212272	-0.2529
chr1_28562252	-0.1833	chr1_28512773	-0.7946
chr1_29102292	-0.1368	chr1_29056705	0.6889
chr1_38465315	0.3898	chr1_38465315	1.325
chr1_44457215	-0.3159	chr1_44457215	-0.8168
chr1_46009318	-0.2125	chr1_46020654	0.3463
chr1_46807117	0.4774	chr1_46806242	1.18
chr1_47047441	0.1575	chr1_47056227	0.802
chr1_47061655	0.1352	chr1_47056227	0.802
chr1_53392908	0.4099	chr1_53402552	1.138
chr1_59050480	0.5981	chr1_59018466	1.184
chr1_62107806	0.4126	chr1_62101176	-1.25
chr1_65521168	0.1895	chr1_65519328	0.4827
chr1_70876758	0.6401	chr1_70859397	-1.103
chr1_74664149	-0.267	chr1_74663709	-0.6817
chr1_87254444	-0.1389	chr1_87249370	-0.9
chr1_9153885	-0.1652	chr1_9154530	-1.031
chr1_93630172	0.1003	chr1_93630172	0.3566
chr10_102673292	-0.0848	chr10_102664608	-0.6508
chr10_104913940	-0.1068	chr10_104764271	-0.6131
chr10_114136349	-0.1231	chr10_114138243	-0.9787
chr10_114149479	-1.031	chr10_114138243	-0.9787
chr10_12307827	-0.08242	chr10_12292636	-0.5219
chr10_126480591	0.09284	chr10_126431281	0.3823
chr10_126697327	0.3122	chr10_126688200	0.6919
chr10_14601356	0.1851	chr10_14567254	0.6104
chr10_45871554	0.1491	chr10_45858831	0.5225
chr10_49933974	0.1081	chr10_49933974	0.9677
chr10_51503977	-0.2667	chr10_51504385	-1.112
chr10_51518673	0.3166	chr10_51504385	-1.112
chr10_51574606	-0.1481	chr10_51592744	-0.6608
chr10_60144207	-0.416	chr10_60144207	-0.8125
chr10_6441755	0.4059	chr10_6440491	0.8161
chr10_71119003	0.101	chr10_71125882	0.7956
chr10_75503692	0.1134	chr10_75431675	-0.6446
chr10_75578720	0.3884	chr10_75462510	0.7261
chr10_75585307	0.1909	chr10_75462510	0.7261
chr10_75669013	-0.1493	chr10_75666339	-0.4384
chr10_75792805	0.4312	chr10_75786395	1.13
chr10_79596578	-0.5534	chr10_79545789	-1.712
chr10_99160152	0.5651	chr10_99142948	0.7636
chr11_108107009	-0.1904	chr11_108059569	-0.5059
chr11_118986659	-0.3661	chr11_118996948	-0.8841
chr11_118992502	0.07218	chr11_118996948	-0.8841
chr11_129697006	-0.366	chr11_129692511	-1.468
chr11_2923826	-0.6214	chr11_2923826	-0.8689
chr11_34937698	-0.1929	chr11_34886601	-0.6755
chr11_36413934	0.3386	chr11_36413934	0.9109
chr11_44087989	0.6874	chr11_44087989	1.738
chr11_47269936	-0.06628	chr11_47256708	0.2228
chr11_47448685	0.1351	chr11_47460005	-0.4664
chr11_5721718	-0.1647	chr11_5722026	-0.4149
chr11_66247696	0.4323	chr11_66281538	-1.089
chr11_66277610	-0.2477	chr11_66338867	-0.6802
chr11_67804156	0.3695	chr11_67804156	0.8528
chr11_73038579	-0.1583	chr11_73090265	0.3978
chr11_73499567	0.1581	chr11_73498933	0.5221
chr11_74659933	0.3071	chr11_74604594	1.144
chr11_76047265	-0.7723	chr11_76036053	-1.803
chr11_78001163	-0.0407	chr11_77926292	-0.7037
chr11_78060464	-0.05391	chr11_77926292	-0.7037
chr11_78285875	0.1111	chr11_78273948	0.7486
chr11_8986787	0.2558	chr11_8987438	1.016
chr11_94336431	0.4918	chr11_94336130	0.8898
chr12_105616970	-0.1261	chr12_105612546	-0.791
chr12_108956610	-0.6018	chr12_108936516	-0.8154
chr12_109137726	-0.6151	chr12_109137944	-1.104
chr12_109255377	0.3191	chr12_109215423	-1.016
chr12_110894557	0.2695	chr12_110798562	-0.9711
chr12_111866087	0.06253	chr12_111862575	0.5534
chr12_11323939	-0.6173	chr12_11323994	-1.098
chr12_122292962	-0.3374	chr12_122287885	-1.172
chr12_123890893	-1.623	chr12_123862813	-1.122
chr12_125336956	0.1457	chr12_125332955	-0.6893
chr12_132674034	0.3046	chr12_132674116	-1.019
chr12_3982707	-0.1242	chr12_3982707	-0.9397
chr12_58329820	-0.1394	chr12_58318897	-0.8002
chr12_6251550	-0.3945	chr12_6246446	-1.182
chr12_6493351	-0.1488	chr12_6495275	-0.5016
chr12_662838	1.335	chr12_661981	1.187
chr12_66538901	-0.3992	chr12_66557162	-0.8177
chr12_66696410	0.2648	chr12_66699160	0.6813
chr12_69181478	-0.3078	chr12_69181478	-1.242
chr12_69753830	-0.3391	chr12_69754189	-1.005
chr12_7900184	1.131	chr12_7904111	1.223
chr13_110813308	-0.6568	chr13_110813239	-1.592
chr13_111174279	-0.7371	chr13_111173697	-1.069
chr13_34302817	-0.3946	chr13_34298447	1.123
chr13_36920612	-0.1667	chr13_36872622	0.96
chr13_50107973	1.064	chr13_50104039	1.013
chr13_99138270	-0.1251	chr13_99235677	-0.8197
chr14_100808510	-0.2084	chr14_100795338	1.17
chr14_100841008	-0.8384	chr14_100795338	1.17
chr14_101588150	0.2991	chr14_101588150	1.063
chr14_102197694	-0.4415	chr14_102194062	-1.605
chr14_102210170	-0.4682	chr14_102194062	-1.605
chr14_104397367	-0.2945	chr14_104394440	-1.171
chr14_23399790	0.06339	chr14_23400059	0.4246
chr14_23422186	0.2793	chr14_23411054	1.317
chr14_31091758	-0.07171	chr14_31032470	-0.4326
chr14_35009071	-0.2738	chr14_35032112	-0.9382
chr14_35074380	-0.3925	chr14_35032112	-0.9382
chr14_35604892	-0.7451	chr14_35511852	-1.489
chr14_39232015	-0.4283	chr14_39250198	-1.092
chr14_39298281	-0.3624	chr14_39250198	-1.092
chr14_60619317	0.2654	chr14_60628501	0.5636
chr14_74959056	0.3713	chr14_74954278	0.97
chr14_75468950	0.2044	chr14_75628955	0.9862
chr14_75593839	0.0925	chr14_75628955	0.9862
chr14_75612025	-0.08827	chr14_75628955	0.9862
chr14_76081664	-0.3525	chr14_76081664	-1.14
chr14_89824529	-0.09884	chr14_89821347	-0.7247
chr14_92506583	0.0562	chr14_92534341	0.4022
chr14_92852868	-0.3607	chr14_92871785	1.246
chr14_92858323	-0.2086	chr14_92871785	1.246
chr15_101142138	0.08075	chr15_101102708	1.08
chr15_101716797	-0.1057	chr15_101716797	-1.502
chr15_101748227	-0.3732	chr15_101716797	-1.502
chr15_28381723	-0.4794	chr15_28535266	-1.683
chr15_34394273	-0.2329	chr15_34394273	-1.125
chr15_35262087	0.09367	chr15_35180801	0.4486
chr15_43622916	-0.06599	chr15_43618863	-0.6697
chr15_48888988	-0.6719	chr15_48859733	-1.314
chr15_48910240	-0.3037	chr15_48859733	-1.314
chr15_52060167	0.1836	chr15_52045021	1.08
chr15_52133559	-0.0359	chr15_52045021	1.08
chr15_59816036	0.1774	chr15_59816036	0.7511
chr15_59949890	-0.08975	chr15_59943781	-0.6369
chr15_62352374	-0.1431	chr15_62160758	-0.7621
chr15_65149682	-0.2357	chr15_65140715	-1.037
chr15_67367184	-0.3408	chr15_67338780	0.6424
chr15_74275170	-0.4595	chr15_74248360	-0.8018
chr15_80197328	-0.3768	chr15_80225094	0.443
chr15_81014621	0.5583	chr15_80994263	1.608
chr15_85113429	0.1864	chr15_85151496	0.5043
chr15_85264461	-0.2651	chr15_85333396	-0.5153
chr15_91373613	0.1137	chr15_91373498	0.5852
chr15_94407036	0.6448	chr15_94398077	1.221
chr16_17542995	-0.2362	chr16_17534100	-0.9104
chr16_1824075	-0.2639	chr16_1824075	-0.9651
chr16_28875204	0.1554	chr16_28847246	0.6305
chr16_30773605	0.2944	chr16_30788759	-0.6487
chr16_48610933	-0.1758	chr16_48664014	1.065
chr16_48664120	1.231	chr16_48664014	1.065
chr16_50723074	-0.6041	chr16_50723074	-0.826
chr16_56485795	0.1736	chr16_56485251	0.7621
chr16_68070774	0.0982	chr16_68113873	-0.45
chr16_70558039	0.1147	chr16_70584390	0.7249
chr16_88858646	-0.06869	chr16_88856084	-0.935
chr16_89428967	-0.1417	chr16_89487137	0.2652
chr17_10054889	0.5062	chr17_10054325	0.9469
chr17_10059432	0.1509	chr17_10054325	0.9469
chr17_1459583	0.07074	chr17_1439928	0.6818
chr17_16170764	-0.3089	chr17_16168784	-1.117
chr17_16190418	-0.1678	chr17_16168784	-1.117
chr17_17179481	0.5767	chr17_17129924	1.166
chr17_17740281	0.311	chr17_17733826	0.9652
chr17_19880301	0.1964	chr17_19804118	1.215
chr17_25572372	0.5652	chr17_25553575	1.282
chr17_25958574	-0.4761	chr17_25958574	-1.089
chr17_27038533	-0.1871	chr17_26891836	-1.006
chr17_27087929	0.07658	chr17_27178761	-0.3869
chr17_27444030	0.2511	chr17_27418106	0.3464
chr17_28019091	-0.1472	chr17_28001482	0.6705
chr17_28188111	0.131	chr17_28508908	0.6394
chr17_28690294	-0.144	chr17_28667803	-0.4315
chr17_29233763	-0.07805	chr17_29159329	-0.723
chr17_37793815	-0.2772	chr17_37791487	-0.6727
chr17_3821064	0.4331	chr17_3820239	0.8611
chr17_39092080	0.3256	chr17_39086932	0.9149
chr17_39464736	-0.3602	chr17_39434686	1.049
chr17_404617	0.07182	chr17_404617	0.4431
chr17_43334649	-0.5206	chr17_43334005	0.34
chr17_46190390	0.09434	chr17_46139569	0.7564
chr17_4639282	-0.3384	chr17_4628043	-0.6483
chr17_47296341	0.3287	chr17_47296341	1.047
chr17_48172277	0.2149	chr17_48177908	0.7949
chr17_48359421	0.2089	chr17_48359421	1.277
chr17_48987140	-0.3422	chr17_48984310	-1.044
chr17_56769887	0.1463	chr17_56620167	1.014
chr17_593600	0.1238	chr17_618100	0.9892
chr17_618100	0.1731	chr17_618100	0.9892
chr17_66308708	-0.1775	chr17_66307844	-0.8792
chr17_73335776	0.09889	chr17_73308722	0.8569
chr17_74712310	-0.1912	chr17_74706380	-0.9808
chr17_79006033	0.215	chr17_79006033	0.8858
chr17_79122996	-0.6758	chr17_79123134	-1.004
chr17_80818173	0.2209	chr17_80807468	0.8574
chr17_8315918	0.1963	chr17_8315058	-0.6131
chr18_29666127	-0.1803	chr18_29664057	-0.7441
chr18_32870210	0.07935	chr18_32854120	1.099
chr18_43753831	-0.1579	chr18_43814353	0.8627
chr18_46928223	-0.3283	chr18_46910496	-0.8201
chr18_60119725	0.4384	chr18_60114004	1.154
chr18_72166846	0.3649	chr18_72166846	1.084
chr18_74277674	-0.2483	chr18_74272743	-0.6577
chr18_9488157	0.1778	chr18_9488157	1.064
chr19_11407315	0.1803	chr19_11414611	0.5349
chr19_12076728	-0.2787	chr19_12072960	-1.329
chr19_12099175	-0.1603	chr19_12072960	-1.329
chr19_12994353	-0.9699	chr19_12993255	-0.9989
chr19_13044544	-0.4799	chr19_13056557	-0.6056
chr19_13886112	0.07233	chr19_13884312	0.5421
chr19_14887259	-0.4081	chr19_14886876	-0.8907
chr19_16296908	0.1794	chr19_16293613	0.7221
chr19_21779246	-0.7619	chr19_21754767	-1.195
chr19_41091145	0.3763	chr19_41091821	0.7119
chr19_42308164	0.2887	chr19_42306043	0.8145
chr19_43846238	0.4605	chr19_43855729	1.016
chr19_44079687	-0.1372	chr19_44079687	-0.623
chr19_44282529	0.4988	chr19_44282529	1.098
chr19_45787566	-0.4961	chr19_45793115	-1.234
chr19_49990843	0.9786	chr19_49993383	1.575
chr19_54961174	-0.09825	chr19_54961223	-0.4505
chr19_55413126	-0.2242	chr19_55415616	0.5043
chr19_58898436	-0.1669	chr19_58898436	-1.002
chr19_6722635	0.3918	chr19_6722022	1.289
chr19_7694602	-0.09911	chr19_7690684	-0.6331
chr19_7742802	0.08975	chr19_7742802	0.6453
chr19_9434872	-0.2593	chr19_9434872	-1.47
chr2_103344750	-1.833	chr2_103343234	-1.357
chr2_103351736	0.4118	chr2_103343234	-1.357
chr2_114648900	0.1859	chr2_114635685	0.4604
chr2_118845819	-0.1762	chr2_118842934	-0.8348
chr2_157293991	0.1283	chr2_157299191	1.072
chr2_157321340	0.2216	chr2_157299191	1.072
chr2_158970425	-0.3367	chr2_158970425	-1.201
chr2_160219552	-0.7061	chr2_160224542	-1.336
chr2_160430127	0.2647	chr2_160547791	0.8648
chr2_160760972	0.1353	chr2_160760338	0.879
chr2_161933715	-0.3456	chr2_161915226	-0.5518
chr2_169963330	0.1319	chr2_169961897	1.127
chr2_172813241	-0.1391	chr2_172798262	-0.8393
chr2_174129804	-0.5214	chr2_174129364	-1.655
chr2_190526224	0.265	chr2_190526205	0.7385
chr2_196933188	-0.3453	chr2_196897041	-1.07
chr2_20092032	-0.17	chr2_20090677	-0.9429
chr2_20100988	-0.1122	chr2_20090677	-0.9429
chr2_219597960	0.2935	chr2_219582897	0.8945
chr2_219609440	0.1683	chr2_219582897	0.8945
chr2_219641528	0.238	chr2_219582897	0.8945
chr2_226894981	0.5184	chr2_226894981	1.513
chr2_238877170	0.1516	chr2_238887659	1.032
chr2_24432937	-0.5522	chr2_24437548	1.089
chr2_27887034	0.1575	chr2_27854369	-0.5381
chr2_28939626	0.1158	chr2_28917885	0.4647
chr2_29223424	0.2497	chr2_29223424	1.229
chr2_30448103	0.3596	chr2_30442402	1.181
chr2_31236407	0.1831	chr2_31236407	0.6773
chr2_40621387	-0.4171	chr2_40621387	-1.315
chr2_47263057	-0.4513	chr2_47257989	-0.8998
chr2_62530980	0.2704	chr2_62530980	1.275
chr2_70296281	0.07309	chr2_70191360	-0.9573
chr2_71298486	-0.3282	chr2_71299403	-1.192
chr2_71357710	0.4519	chr2_71340385	0.5109
chr2_85762048	-0.4505	chr2_85769711	-0.8132
chr2_85764960	-0.08875	chr2_85769711	-0.8132
chr2_85933527	-0.3526	chr2_85923936	-1.042
chr2_99082938	0.06412	chr2_99159792	0.5762
chr2_99121708	0.2915	chr2_99159792	0.5762
chr2_99224309	0.1307	chr2_99159792	0.5762
chr2_99771590	0.141	chr2_99706817	0.3427
chr20_1099666	-0.2761	chr20_1099294	0.5442
chr20_19285260	0.1675	chr20_19313636	0.5275
chr20_23105844	0.3971	chr20_23103867	1.642
chr20_33197489	0.2308	chr20_33496471	-0.8745
chr20_33871661	-0.245	chr20_33871661	-1.106
chr20_353208	1.012	chr20_355480	1.062
chr20_44420280	-0.2412	chr20_44402115	0.8385
chr20_47940135	-0.3696	chr20_47941438	-1.092
chr20_5149775	-0.1018	chr20_5141763	-1.232
chr20_56983172	-0.1233	chr20_56978178	-0.7633
chr20_56990862	-0.2261	chr20_56978178	-0.7633
chr20_8409376	0.3533	chr20_8408544	0.7542
chr21_27937539	0.1569	chr21_27937539	0.6923
chr21_33765496	0.6961	chr21_33757947	1.401
chr21_35309015	0.722	chr21_35306101	1.182
chr21_39600143	0.2962	chr21_39594637	0.7071
chr21_39616315	0.2189	chr21_39626474	-0.6998
chr21_46903290	-0.2548	chr21_46900546	-1.171
chr22_19132380	-0.1873	chr22_19132380	-1.308
chr22_22121554	-0.547	chr22_22184133	-1.142
chr22_22305021	-0.3301	chr22_22297961	-1.47
chr22_23527610	0.1245	chr22_23530168	-0.5183
chr22_24255296	0.21	chr22_24266726	1.051
chr22_25000229	0.239	chr22_24994708	-0.5963
chr22_26908433	-0.3485	chr22_26904541	-1.391
chr22_35704612	0.1994	chr22_35704612	0.538
chr22_35806238	-0.364	chr22_35804752	-1.46
chr22_38452482	-0.1186	chr22_38452365	-0.8098
chr22_38572440	1.188	chr22_38577515	-0.9998
chr22_39437410	0.2778	chr22_39443016	0.518
chr22_42176917	0.2964	chr22_41958862	0.6691
chr22_43358088	-0.1482	chr22_43332516	-0.6596
chr22_43370260	0.2663	chr22_43332516	-0.6596
chr22_45631165	-0.4568	chr22_45631165	-0.8367
chr22_45676445	0.7479	chr22_45675881	1.213
chr22_50050468	-0.5441	chr22_50050847	-1.024
chr22_50981214	0.4381	chr22_50981214	-0.6234
chr3_10050893	-0.3842	chr3_10049861	-1.189
chr3_101231368	-0.08826	chr3_101110145	0.8829
chr3_101498077	-0.1217	chr3_101473640	-0.9154
chr3_105223763	-0.5382	chr3_105223763	-1.086
chr3_107940458	-0.1254	chr3_107925686	-1.067
chr3_108307670	0.2805	chr3_108251509	1.242
chr3_126247795	0.2623	chr3_126268953	0.9987
chr3_150948356	-0.2331	chr3_150959237	-0.5055
chr3_156893782	0.1549	chr3_156980821	0.7074
chr3_183594958	0.1931	chr3_183578747	0.7632
chr3_183740350	-0.2556	chr3_183736882	-0.9253
chr3_184355105	-0.1959	chr3_184352360	-1.029
chr3_185001311	0.192	chr3_184994295	1.321
chr3_185017049	0.5323	chr3_184994295	1.321
chr3_185035086	0.4	chr3_184994295	1.321
chr3_194406505	-0.2267	chr3_194404522	-0.9087
chr3_196230791	0.2746	chr3_196230791	-0.6225
chr3_25645698	-0.506	chr3_25644880	-0.876
chr3_36934774	-0.4003	chr3_36897812	0.3305
chr3_37187513	-0.2144	chr3_37147572	-0.9682
chr3_40494274	-0.1303	chr3_40397658	0.6359
chr3_4509080	-0.1786	chr3_4530758	-0.9122
chr3_45106213	-0.3417	chr3_45100847	0.8274
chr3_4517795	-0.2979	chr3_4530758	-0.9122
chr3_46250652	-0.525	chr3_46250348	-1.102
chr3_46989904	-0.1194	chr3_47415467	-0.5985
chr3_46995242	-0.1216	chr3_47415467	-0.5985
chr3_48282695	-0.1087	chr3_48375740	-0.7059
chr3_49978069	-0.0654	chr3_49971514	-1.156
chr3_52805093	-0.2032	chr3_52793602	-0.9934
chr3_57657211	0.2207	chr3_57532024	0.8572
chr3_72505316	1.346	chr3_72505932	1.27
chr3_97629199	0.9981	chr3_97593485	0.9968
chr3_9975386	0.08521	chr3_9975386	0.6571
chr4_104062414	0.09249	chr4_104120041	0.5058
chr4_107236868	-0.157	chr4_107054965	-0.4534
chr4_108614327	0.2361	chr4_108609628	1.182
chr4_120257711	0.1343	chr4_120294331	-1.1
chr4_120292107	0.2038	chr4_120294331	-1.1
chr4_120376115	-0.1259	chr4_120294331	-1.1
chr4_129879440	-0.1976	chr4_129868282	-0.8172
chr4_147027229	-0.2471	chr4_147027229	-0.94
chr4_153701130	0.1821	chr4_153701130	0.8914
chr4_170533736	0.06814	chr4_170533736	0.4411
chr4_184542978	-0.1711	chr4_184541916	-0.8089
chr4_186347055	-0.3746	chr4_186349316	-1.023
chr4_25915858	0.3251	chr4_25915858	0.6985
chr4_3510514	-2.297	chr4_3506933	-1.043
chr4_38806200	-0.2325	chr4_38783848	-0.7148
chr4_39460490	0.0972	chr4_39446337	0.6746
chr4_47917474	0.1789	chr4_47833295	1.001
chr4_6697554	-0.7715	chr4_6697673	1.135
chr4_703712	-0.4846	chr4_703607	-1.31
chr4_74570643	0.2885	chr4_74545707	-1.476
chr4_74575517	0.5264	chr4_74545707	-1.476
chr4_74585141	-0.2482	chr4_74545707	-1.476
chr4_84491121	-0.1863	chr4_84480984	-0.6556
chr4_88312504	0.1602	chr4_88310381	0.62
chr5_100003300	-0.0969	chr5_99981801	-0.9835
chr5_102118633	0.3732	chr5_102118007	1.118
chr5_102447227	-0.5654	chr5_102436111	-1.162
chr5_102456304	-0.07643	chr5_102436111	-1.162
chr5_10607519	-0.1296	chr5_10578672	-1.49
chr5_114598204	-0.169	chr5_114611356	-0.9132
chr5_131690241	0.4941	chr5_131707095	-1.145
chr5_139936239	-0.8475	chr5_139761644	-0.655
chr5_14572712	0.08883	chr5_14572712	1.015
chr5_14675600	-0.1074	chr5_14712514	-0.7119
chr5_149340090	-0.2298	chr5_149340090	-0.6303
chr5_150138037	-0.06536	chr5_150150164	-1.285
chr5_150142849	-0.2306	chr5_150150164	-1.285
chr5_150158199	-0.2003	chr5_150150164	-1.285
chr5_150438085	-0.2505	chr5_150438085	-0.9027
chr5_173312730	0.1831	chr5_173318254	0.7847
chr5_176541937	-0.8151	chr5_176541937	-1.289
chr5_176890416	-0.4057	chr5_176885499	-1.196
chr5_178094484	-0.7086	chr5_178096777	-1.284
chr5_180336849	-0.1305	chr5_180341751	-1.18
chr5_180673228	-0.1155	chr5_180668964	-0.4558
chr5_34001704	1.307	chr5_33995790	1.542
chr5_60240986	-0.2057	chr5_60297424	-0.9083
chr5_68597486	-0.4544	chr5_68621710	-1.038
chr5_68631076	-0.492	chr5_68621710	-1.038
chr5_72862314	0.05459	chr5_72862314	0.2742
chr5_76786695	-0.06207	chr5_76780524	-0.6211
chr6_10535591	-0.4958	chr6_10535591	-1.287
chr6_108145931	-0.3859	chr6_108141213	-1.471
chr6_110062223	0.5028	chr6_110038102	1.375
chr6_122792765	-0.2104	chr6_122848443	-0.6851
chr6_131898208	-0.1185	chr6_131897278	-1.126
chr6_158503107	-0.4327	chr6_158500502	-0.8928
chr6_160159034	-0.05441	chr6_160210061	0.621
chr6_166671839	0.5661	chr6_166671839	1.242
chr6_16753147	-0.1651	chr6_16752864	-0.5876
chr6_24749702	-0.9616	chr6_24733984	-1.218
chr6_26104448	-0.3271	chr6_26128618	-0.7609
chr6_26223694	0.5169	chr6_26208641	0.6448
chr6_26402717	0.124	chr6_26354100	0.4158
chr6_26458525	-0.1943	chr6_26458525	0.4273
chr6_27440545	-0.1188	chr6_27436245	-0.6178
chr6_27447296	-0.1004	chr6_27436245	-0.6178
chr6_28048538	0.303	chr6_28039586	0.8699
chr6_2990406	0.1616	chr6_2990406	0.909
chr6_29911037	-0.3175	chr6_29913912	1.104
chr6_31164507	-0.7264	chr6_31168588	-0.7085
chr6_31509779	-0.08108	chr6_31506210	-0.3991

## Sheet: ExtFig6_f
mono TB haQTL	TB haQTL beta	mono chen eQTL	mono chen eQTL beta
chr1_109188382	-0.1664	chr1_109139245	-0.587
chr1_111183367	1.963	chr1_111198184	1.157
chr1_111188355	0.274	chr1_111198184	1.157
chr1_116408574	0.2203	chr1_116494918	0.6158
chr1_118581636	0.2396	chr1_118582546	0.8657
chr1_11865542	0.1043	chr1_11863057	0.948
chr1_11874431	0.4574	chr1_11863057	0.948
chr1_147807110	-0.4114	chr1_147797417	1.297
chr1_150825630	-0.1111	chr1_150707596	-0.467
chr1_156246792	-0.5352	chr1_156293971	-0.8234
chr1_159046798	0.7071	chr1_159046798	1.622
chr1_159054382	0.1606	chr1_159046798	1.622
chr1_160317619	-0.1083	chr1_160317021	-0.5642
chr1_160832861	0.1343	chr1_160825915	0.7346
chr1_161368830	-0.2329	chr1_161281876	-0.9374
chr1_165600146	0.536	chr1_165601365	-0.6506
chr1_16620160	0.1488	chr1_16626440	0.7524
chr1_169666987	-0.164	chr1_169664867	-0.9416
chr1_171713956	-0.3248	chr1_171713956	-1.202
chr1_17720161	-0.6641	chr1_17719843	-1.186
chr1_181031797	-0.07043	chr1_181060618	-0.562
chr1_183442097	-0.1311	chr1_183439483	0.7941
chr1_204475513	-0.07594	chr1_204462050	-0.4726
chr1_205282979	-0.1534	chr1_205282979	-0.616
chr1_2065339	0.06116	chr1_2071340	1.162
chr1_207509799	-0.1101	chr1_207488768	0.6458
chr1_20924455	0.3662	chr1_20924455	1.055
chr1_20930228	0.1425	chr1_20924455	1.055
chr1_210001586	-0.2451	chr1_209998053	-0.7382
chr1_21199974	0.555	chr1_21128420	1.097
chr1_213031948	-0.1844	chr1_213032568	-0.3012
chr1_223348968	-0.08134	chr1_223337508	-0.6364
chr1_224423738	1.131	chr1_224415509	1.468
chr1_224517907	0.4016	chr1_224442794	-1.787
chr1_228416712	-0.7303	chr1_228412308	-1.231
chr1_23061551	-0.429	chr1_23061551	-1.482
chr1_231378584	0.06244	chr1_231401902	0.56
chr1_234509259	0.05079	chr1_234511503	0.6781
chr1_24053674	0.3575	chr1_24042811	1.067
chr1_241974553	-0.4615	chr1_241974256	-1.423
chr1_24222029	0.1879	chr1_24218530	1.14
chr1_243428152	0.1145	chr1_243420388	0.8072
chr1_243450955	0.1073	chr1_243420388	0.8072
chr1_243891327	0.3094	chr1_243722892	-1.14
chr1_243894782	0.1921	chr1_243722892	-1.14
chr1_26324108	0.08268	chr1_26282295	0.3853
chr1_26585657	-0.1109	chr1_26559724	-0.8664
chr1_26601385	-0.07671	chr1_26559724	-0.8664
chr1_26880288	0.3515	chr1_26862145	0.5969
chr1_28573835	-0.1624	chr1_28533616	-1.229
chr1_31573640	0.2462	chr1_31575862	1.362
chr1_38461821	-0.144	chr1_38455891	-0.6422
chr1_39662654	-0.1092	chr1_39662654	-0.811
chr1_46598903	0.1972	chr1_46598903	1.062
chr1_46835777	0.1657	chr1_46806242	0.8787
chr1_47047441	0.3988	chr1_47035990	-0.7533
chr1_74664149	-0.4858	chr1_74663709	-0.9704
chr1_78392446	-0.0721	chr1_78495175	-0.6234
chr1_90018974	0.4933	chr1_90017273	1.173
chr1_90022971	1.454	chr1_90022799	1.265
chr1_90032940	0.7764	chr1_90022799	1.265
chr1_90278842	0.3605	chr1_90278842	1.137
chr1_90281199	0.1204	chr1_90278842	1.137
chr1_94876928	0.3279	chr1_94874521	1.114
chr10_105230332	-0.3614	chr10_105223759	-1.053
chr10_115439530	-0.2158	chr10_115439530	-0.565
chr10_118712455	0.2292	chr10_118712455	1.197
chr10_13874101	0.2442	chr10_13874270	1.127
chr10_18948072	-0.1077	chr10_18941614	-0.9889
chr10_26980332	-0.2845	chr10_26978443	-1.025
chr10_27444763	-0.1984	chr10_27371126	0.9589
chr10_28632489	-0.394	chr10_28622203	-1.329
chr10_30092764	0.9691	chr10_30093367	1.262
chr10_30781996	-0.11	chr10_30780321	-1.171
chr10_3138477	0.239	chr10_3138009	1.155
chr10_32266642	0.1526	chr10_32236937	-0.8121
chr10_60042972	-0.4255	chr10_59944924	-1.148
chr10_60144207	-0.2941	chr10_60144207	-0.9239
chr10_72062012	-0.1245	chr10_72061767	-0.4052
chr10_74836743	0.4202	chr10_75171856	1.32
chr10_75489721	-0.1116	chr10_75462797	-0.5778
chr10_75504029	0.1308	chr10_75462797	-0.5778
chr10_81926339	0.1913	chr10_81960545	-0.7892
chr10_89417645	-0.09148	chr10_89417762	-0.6153
chr10_90751516	-0.1438	chr10_90751516	-0.8449
chr10_91003419	0.7177	chr10_91002927	1.101
chr10_99113729	0.208	chr10_99105320	0.9727
chr10_99125769	0.06723	chr10_99142948	0.8075
chr10_99160152	0.8804	chr10_99142948	0.8075
chr10_99168286	0.1495	chr10_99142948	0.8075
chr11_10629465	0.35	chr11_10626684	-0.64
chr11_108107009	-0.538	chr11_108066130	-0.9228
chr11_108116700	-0.1047	chr11_108066130	-0.9228
chr11_115578817	0.6628	chr11_115572444	-1.329
chr11_117059552	0.1383	chr11_117053165	1.028
chr11_118099713	0.1887	chr11_118090432	0.5042
chr11_118112911	-0.1077	chr11_118121399	-0.856
chr11_124602247	0.06762	chr11_124602247	0.6164
chr11_2502582	-0.366	chr11_2501159	-1.103
chr11_30344883	-0.3017	chr11_30335633	-1.212
chr11_30347927	-0.1947	chr11_30335633	-1.212
chr11_43890633	0.6498	chr11_43890633	1.255
chr11_44087989	0.7221	chr11_44087989	1.732
chr11_45878992	-0.6012	chr11_45864142	-1.194
chr11_47247560	0.4072	chr11_47286414	-0.8535
chr11_47864842	0.5273	chr11_47817010	0.8689
chr11_57420885	0.2841	chr11_57418588	1.126
chr11_60144810	0.5885	chr11_60143407	1.067
chr11_60164204	0.06394	chr11_60143407	1.067
chr11_66104057	0.3282	chr11_66090468	1.026
chr11_66247696	0.1808	chr11_66247696	0.6339
chr11_67804156	0.3071	chr11_67804156	0.6947
chr11_74659933	0.7606	chr11_74604594	1.218
chr11_75473715	0.1934	chr11_75474195	-0.9075
chr11_76047265	-0.195	chr11_76036053	-1.502
chr11_82828365	-0.2472	chr11_82826175	-1.168
chr11_8704965	0.07613	chr11_8704965	0.7044
chr11_8986787	0.1077	chr11_8992218	0.7603
chr11_94336130	0.4787	chr11_94334108	1.162
chr12_10113662	0.1682	chr12_10109648	1.123
chr12_102009731	-0.1179	chr12_102016735	-0.6375
chr12_104226032	0.4439	chr12_104224284	1.481
chr12_112450754	0.08799	chr12_112267851	1.336
chr12_11323994	-0.3306	chr12_11138683	-0.9602
chr12_113671494	0.1525	chr12_113589762	0.6559
chr12_113678791	-0.1628	chr12_113589762	0.6559
chr12_122938958	0.1534	chr12_123025576	1.078
chr12_123831976	-0.07812	chr12_123751726	1.565
chr12_14707128	0.1363	chr12_14680522	-0.6247
chr12_14715793	-0.08862	chr12_14680522	-0.6247
chr12_25226090	-0.208	chr12_25240192	-0.6256
chr12_31226835	-0.7556	chr12_31213735	-1.224
chr12_40552202	0.3248	chr12_40573474	-0.7634
chr12_47750263	-0.3009	chr12_47750263	-1.277
chr12_54753185	-0.1231	chr12_54758330	-0.3934
chr12_54758960	-0.06234	chr12_54758330	-0.3934
chr12_56242017	-0.3815	chr12_56241098	1.246
chr12_56915547	-0.06013	chr12_56915547	-0.6784
chr12_57512470	-0.1915	chr12_57503775	-0.7346
chr12_6442346	-0.1242	chr12_6442346	-0.6134
chr12_66696410	0.2778	chr12_66696255	1.095
chr12_68721040	-0.3759	chr12_68673594	-1.373
chr12_69753830	-0.2535	chr12_69752200	-1.132
chr12_75785100	-0.2391	chr12_75874913	-0.7405
chr12_75864756	-0.05157	chr12_75874913	-0.7405
chr12_75873161	-0.08244	chr12_75874913	-0.7405
chr12_8666118	0.2599	chr12_8665760	0.6106
chr12_93861473	0.4979	chr12_93860616	0.856
chr12_95396906	0.2444	chr12_95397552	-1.297
chr12_95521094	0.2832	chr12_95490101	-1.046
chr12_9874899	-0.1612	chr12_9885082	-0.8307
chr12_9885526	-0.442	chr12_9885082	-0.8307
chr13_25823225	0.43	chr13_25808730	0.7624
chr13_32908629	-0.196	chr13_32891798	-0.5059
chr13_33696862	0.122	chr13_33697862	0.4691
chr13_43598125	-0.1686	chr13_43597706	-1.29
chr13_46916349	0.2163	chr13_46949335	1.161
chr13_50105142	0.5502	chr13_50105518	1.07
chr13_53161691	-0.3568	chr13_53053768	-0.3309
chr13_73909322	-1.052	chr13_73908846	-1.25
chr14_100534958	0.2146	chr14_100566190	-0.9759
chr14_100762740	-0.2098	chr14_100759738	1.201
chr14_100841008	-0.2846	chr14_100796478	0.7923
chr14_21359808	0.2815	chr14_21359808	1.078
chr14_35590821	-0.3877	chr14_35560539	-0.8968
chr14_74318754	0.1311	chr14_74348563	0.7176
chr14_74326966	0.1371	chr14_74348563	0.7176
chr14_77587936	-0.5511	chr14_77564978	-1.294
chr14_92627668	0.3041	chr14_92581579	0.6201
chr14_93170901	0.1851	chr14_93170901	1.122
chr15_101077898	-0.2359	chr15_101080165	-1.191
chr15_101734080	-0.1523	chr15_101716797	-1.57
chr15_101739721	-0.1606	chr15_101716797	-1.57
chr15_101749641	-0.3272	chr15_101716797	-1.57
chr15_23033076	-0.07116	chr15_23033076	0.3433
chr15_34634124	2.176	chr15_34630397	0.7416
chr15_39628260	0.6267	chr15_39623509	1.309
chr15_42219960	-0.262	chr15_42219960	-1.41
chr15_44069069	0.07818	chr15_43931406	0.5879
chr15_50357743	-0.561	chr15_50357743	-1.339
chr15_51172936	-0.3211	chr15_51288651	1.078
chr15_51200033	-0.224	chr15_51288651	1.078
chr15_51850652	0.1132	chr15_51871643	0.6458
chr15_83761724	0.1082	chr15_83756393	0.9637
chr15_89613227	-0.6175	chr15_89611557	-0.897
chr15_99090692	1.002	chr15_99088649	1.323
chr16_15963766	1.7	chr16_15974642	1.606
chr16_20922624	-0.09024	chr16_20939647	-0.5719
chr16_23540798	-0.09051	chr16_23422672	0.6471
chr16_23864590	0.5405	chr16_23862213	1.162
chr16_27316401	0.2764	chr16_27345114	0.7789
chr16_27343963	0.3943	chr16_27316576	1.161
chr16_28545449	0.1083	chr16_28485141	-0.4428
chr16_28875122	0.0963	chr16_28837515	-0.4681
chr16_30773605	0.154	chr16_30801027	-0.5693
chr16_31044683	0.1689	chr16_31006972	-0.6452
chr16_4471291	-0.7613	chr16_4497199	-0.9017
chr16_50718403	0.2108	chr16_50723074	0.6298
chr16_56998918	-0.2212	chr16_57004889	-0.7141
chr16_84209816	0.616	chr16_84209498	1.072
chr16_89600802	0.2496	chr16_89600718	1.168
chr17_13835308	-0.2154	chr17_13833522	-0.9019
chr17_15787052	-0.1298	chr17_15798595	1.265
chr17_25958574	-0.1994	chr17_25958574	-0.7495
chr17_3820698	0.4006	chr17_3820698	0.7702
chr17_41394075	-0.09307	chr17_41231516	-0.8462
chr17_42706755	-0.3596	chr17_42786213	-0.8612
chr17_43249437	-0.2453	chr17_43248581	-0.8792
chr17_463843	0.1575	chr17_485621	-0.8901
chr17_46993667	-0.244	chr17_47005509	-0.7018
chr17_61819960	-0.1196	chr17_61784963	-0.8468
chr17_61851751	-0.04519	chr17_61784963	-0.8468
chr17_61904546	0.1126	chr17_61784963	-0.8468
chr17_64462560	0.06552	chr17_64462560	-0.793
chr17_65477482	1.004	chr17_65472920	1.122
chr17_66576490	-0.2245	chr17_66576490	-0.9773
chr17_7036777	0.06954	chr17_7036354	0.5005
chr17_71057553	0.4094	chr17_71051271	1.265
chr17_74712310	-0.1182	chr17_74706380	-0.954
chr17_78180618	0.1108	chr17_78180029	0.5087
chr17_79025209	-0.2959	chr17_79025209	-1.025
chr17_79124799	-0.3759	chr17_79123134	-1.11
chr18_21619931	-0.494	chr18_21619931	-1.378
chr18_33709762	-0.07701	chr18_33709762	0.6716
chr18_45753742	0.3724	chr18_45753742	1.235
chr18_61527371	0.1228	chr18_61558656	0.7793
chr18_61585658	0.2825	chr18_61558656	0.7793
chr18_74277674	-0.2577	chr18_74278284	-1.014
chr19_11407315	0.1908	chr19_11420000	-0.6465
chr19_17066061	0.1893	chr19_17072033	0.7697
chr19_21541806	-0.1865	chr19_21637051	-0.95
chr19_21777466	-0.7241	chr19_21776847	-1.207
chr19_2775144	0.1772	chr19_2753270	1.116
chr19_41682274	-0.2004	chr19_41682274	-1.152
chr19_42375244	0.1459	chr19_42366247	0.8007
chr19_44282529	0.1627	chr19_44282529	0.7414
chr19_45372129	0.3322	chr19_45372959	1.006
chr19_45787566	-0.3027	chr19_45793115	-0.954
chr19_48613544	0.3131	chr19_48611620	0.855
chr19_49403677	0.2255	chr19_49384074	0.8053
chr19_50848025	-0.2391	chr19_50851055	-1.282
chr19_51933821	-0.2048	chr19_51929390	1.46
chr19_51937864	0.9257	chr19_51929390	1.46
chr19_58790095	-0.1661	chr19_58790675	0.3309
chr19_58898436	-0.2336	chr19_58898436	-0.9361
chr19_58986799	-0.08031	chr19_58939165	-0.6536
chr19_9434872	-0.1923	chr19_9434872	-1.315
chr2_10160002	-0.4916	chr2_10160002	-1.179
chr2_102698604	0.3711	chr2_102692723	1.411
chr2_11336032	0.2399	chr2_11372288	0.568
chr2_113465579	-0.1133	chr2_113457049	-0.5135
chr2_119712082	-0.7833	chr2_119712082	-0.9966
chr2_120113607	-0.43	chr2_120118237	-1.154
chr2_127557252	0.6232	chr2_127552279	1.145
chr2_129201184	0.2514	chr2_129207496	1.036
chr2_138793328	0.8102	chr2_138792443	1.172
chr2_148778272	0.05251	chr2_148666761	0.9545
chr2_152117780	0.07228	chr2_152084705	0.7649
chr2_152146194	-0.04783	chr2_152084705	0.7649
chr2_157321340	0.3141	chr2_157293991	1.254
chr2_160430127	0.198	chr2_160484974	0.6668
chr2_160716508	-0.233	chr2_160726868	1.078
chr2_169041140	-0.6398	chr2_169036940	-1.327
chr2_172812339	-0.4833	chr2_172812339	-1.091
chr2_178218359	0.1488	chr2_178217569	0.6436
chr2_197850176	-0.4981	chr2_197833530	-0.6469
chr2_223485788	0.1428	chr2_223503370	0.9234
chr2_225751293	0.2456	chr2_225727663	1.432
chr2_228382022	0.1127	chr2_228311150	0.7607
chr2_239290966	0.5302	chr2_239227822	0.5734
chr2_25096692	0.8788	chr2_25096692	1.163
chr2_29092679	0.06571	chr2_28992020	-0.4623
chr2_33701410	-0.1697	chr2_33701410	-0.535
chr2_43644556	0.2626	chr2_43644556	1.236
chr2_43688496	0.08107	chr2_43644556	1.236
chr2_62531732	0.3346	chr2_62535988	1.214
chr2_64069732	-0.1645	chr2_64081466	-0.6511
chr2_70237360	-0.1747	chr2_70245157	-1.114
chr2_70245157	-0.2023	chr2_70245157	-1.114
chr2_70271683	-0.1051	chr2_70245157	-1.114
chr2_70274918	-0.09382	chr2_70245157	-1.114
chr2_71054144	-0.9982	chr2_71053379	-1.305
chr2_71357710	0.6033	chr2_71363473	-0.4379
chr2_73944084	0.2521	chr2_73964631	0.9992
chr2_74056564	0.4144	chr2_74056564	1.136
chr2_75052479	-0.2594	chr2_75041501	-1.203
chr2_99132215	0.08483	chr2_99193496	0.666
chr20_1551097	-0.1323	chr20_1549402	-1.333
chr20_18548411	0.2078	chr20_18550937	-0.5544
chr20_2192516	0.1063	chr20_2192516	1.04
chr20_2198635	0.4044	chr20_2192516	1.04
chr20_23106084	-0.8085	chr20_23103867	-1.06
chr20_33681256	-0.4198	chr20_33601601	-0.8079
chr20_33872311	0.24	chr20_33863633	-0.6804
chr20_3790679	0.696	chr20_3791192	0.9221
chr20_44420280	-0.3011	chr20_44418564	-0.6152
chr20_46356316	0.3643	chr20_46356316	-1.336
chr20_5071680	-0.1872	chr20_5056197	-0.4973
chr20_5141763	-0.3789	chr20_5189114	-1.223
chr20_810707	-0.8376	chr20_810707	-0.9125
chr21_30390157	0.08349	chr21_30360379	-0.5169
chr21_32817272	0.2531	chr21_32816922	1.116
chr21_33744146	0.492	chr21_33757947	1.52
chr21_35883489	-0.1844	chr21_35884525	-0.8589
chr21_40466744	-0.3557	chr21_40464924	-1.037
chr21_40468838	-0.2449	chr21_40464924	-1.037
chr21_42792485	-0.1987	chr21_42798173	-0.8175
chr21_45616049	-0.3347	chr21_45611686	-0.9883
chr22_18131226	0.3651	chr22_18131226	1.232
chr22_18156395	0.2343	chr22_18131226	1.232
chr22_21222458	0.3282	chr22_21110658	1.085
chr22_35806238	-0.08815	chr22_35804752	-0.6655
chr22_37970426	-0.5053	chr22_37970866	-1.283
chr22_38071511	-0.1031	chr22_38058732	0.4227
chr22_42197270	0.1428	chr22_42147179	0.7482
chr22_43358088	-0.1944	chr22_43381288	-0.9136
chr22_45676445	0.4316	chr22_45675881	0.8518
chr22_50050847	-0.1052	chr22_50050859	-1.144
chr22_50642777	-0.1596	chr22_50642777	0.4933
chr22_50839014	0.1848	chr22_50840573	0.624
chr22_50980985	-0.3965	chr22_50980818	-0.7267
chr3_101098475	0.1415	chr3_101184134	-0.6347
chr3_108307670	0.1887	chr3_108251509	1.035
chr3_121676951	-0.2999	chr3_121697168	-1.066
chr3_121714391	-0.1589	chr3_121629318	0.748
chr3_121721995	-0.1538	chr3_121629318	0.748
chr3_122031859	0.07154	chr3_122034725	1.508
chr3_122043536	0.1036	chr3_122034725	1.508
chr3_122440065	-0.1013	chr3_122426474	0.7661
chr3_134205920	0.2139	chr3_134195885	0.9881
chr3_143319842	-0.3651	chr3_143319842	-1.251
chr3_14693660	0.09139	chr3_14686929	0.4919
chr3_148863591	-0.5549	chr3_148865679	-1.269
chr3_15562801	0.2537	chr3_15562706	1.199
chr3_156892462	0.05604	chr3_156952194	0.5629
chr3_158537443	-0.2346	chr3_158554978	-0.6217
chr3_183740350	-0.204	chr3_183743647	-0.7962
chr3_184355105	-0.0691	chr3_184352360	-0.7445
chr3_185017049	0.4854	chr3_185005766	1.191
chr3_185034364	0.2162	chr3_185005766	1.191
chr3_33840114	-0.2484	chr3_33840742	-0.8683
chr3_37188318	-0.2592	chr3_37147572	-1.069
chr3_40494690	-0.1088	chr3_40459532	-0.6991
chr3_48779715	-0.266	chr3_48844059	-0.9267
chr3_57945603	0.4164	chr3_57944507	1.102
chr3_97629199	0.2369	chr3_97593485	0.6112
chr3_99981078	-0.1184	chr3_99981078	-0.4586
chr4_10097745	0.5563	chr4_10081052	1.212
chr4_107236868	-0.1561	chr4_106945077	-0.5944
chr4_114738627	0.2097	chr4_114706545	0.7128
chr4_120376030	-0.2303	chr4_120390791	-1.089
chr4_122721412	0.2245	chr4_122722368	1.265
chr4_129879672	-0.5723	chr4_129868282	-1.092
